# Supplementary material for: Phylogeographic Patterns Are Strongly Associated With Biogeographic Patterns in the Irano‐Anatolian Global Biodiversity Hotspot
Source: Mol Ecol. 2026 Apr 29;35:e70355. doi: 10.1111/mec.70355 (PMC13126619; doi:10.1111/mec.70355)
Supplement: Supplementary file 1 — Appendix S1: mec70355‐sup‐0001‐AppendixS1.zip. [file MEC-35-e70355-s002.zip]

Archive with 9 entries (9 files):
- Allium_scabriscapum.nex
- Crepis_heterotricha.nex
- Didymophysa_aucheri.nex
- Dielsiocharis_Kotschyi.nex
- Helichrysum oligocephalum.nex
- Onosma_microcarpa.nex
- Phlomis_olivieri.nex
- Physoptychis_gnaphalodes.nex
- Tanacetum_kotschyi.nex
