# Supplementary material for: Phylogeographic Patterns Are Strongly Associated With Biogeographic Patterns in the Irano‐Anatolian Global Biodiversity Hotspot
Source: Mol Ecol. 2026 Apr 29;35:e70355. doi: 10.1111/mec.70355 (PMC13126619; doi:10.1111/mec.70355)
Supplement: Supplementary file 1 — Appendix S1: mec70355‐sup‐0001‐AppendixS1.zip. [file MEC-35-e70355-s002.zip › Allium_scabriscapum.nex]

#NEXUS
BEGIN TAXA;
  DIMENSIONS NTAX=44;
  TAXLABELS
    A330_49
    A330_50
    A330_51
    A330_52
    A341_45
    A341_46
    A341_47
    A341_48
    A351_41
    A351_42
    A351_43
    A351_44
    A371_37
    A371_38
    A371_39
    A371_40
    A375_33
    A375_34
    A375_35
    A375_36
    A460_21_c_sub
    A460_22
    A460_23
    A460_24
    A468_13
    A468_14
    A468_15
    A468_16
    A482_10
    A482_11
    A482_12
    A482_9
    A489_1
    A489_2
    A489_3
    A489_4
    A491_5
    A491_6
    A491_7
    A491_8
    A509_1_c
    A509_2
    A509_4
    A509_5
    ;
END;
BEGIN CHARACTERS;
  DIMENSIONS NCHAR=61626;
  FORMAT
    DATATYPE=DNA
    MISSING=?
    GAP=-;
  MATRIX
    A330_49		TCAYG?CTACCCWW?C?GGCGCCTCY?GAAT?G?G?GT???RAGG?TGTATTCGC??GARA?GAA?GAC?T?G?CGCAA?C???RAATTSG?G??T???TC?CAAAA??CTAGG?CCCCTTATY?TCSACAG??A????KT??CG??TAGAM??RCYATAGAGGMAAA?YRWG???AC?T?TCYTA???CG???AYRGYRCCATY?TTAAG?TCGCA?YAY??T?Y??T?TAYTTC??CG?A?AY??TT?TA?AGACT?TCAA????A?GGTT??AGG???GA????Y?GGTCSA??C?YTC?GAC?AYG??YT?T???YA?AATACCCA?GTCY?GG?TG?CCACAAACACAA?GAGC?T??MAT?G?CAC?TATGA?CG??C?T?T?G??GTC??A??G?T?WC?G??T?C??ATCGTTSTTS?TACCAG?GT????GCRRAS??Y?T???YCYYTAG??AG??MGT??AG?YT?T??ATC?ACGTCGCTA?GGGGRGC??CT??TMA?AG??AGC?G?R?TATG?AT?A?YTTR?A?W???G?R?TAC?A???AG?TAT?GT?TCSGAAACG??TAG?TTGGRYT?CAA?GA?RG?CTR?TTGCMCT?CRCRCGA?G?GRW??TKATCCTCYC?A?WA?CCC?TGAT?TCA??AGTAGC?TTAAT?AG?RY?TAATTC?GTA?GG?TTSTTC?AG?TYGTC?ATCG?CAGGGCT??CAT??Y?AGA?ACACMCGAM?AYT??RCRG?TCTTTTATCCGWACGYTCT?YG?Y?CCG?MGGGGTAGTT??T?YCYT?TCGT?GT?CAAG?AAGTKTRYGACYSWTAGACT?CTK?RA?RAAR??T?WAAGT?CCGGGR??AYGTC?TRTRA?A?W?TRATAAC??ACT?????A?AW?AR?A???G?G??GT?C?T?Y?CCGAGY?G??K?TTTT?GCATC?AT?TGKGA??CST?AG?G?C?T????STTGAYATACATGG?C?TGTCAT?T?RAKGT
TACCA?YYCAAART?SKG?TGTC?TTACA?AY?CA?G????G?T???GGGGTCG?AAGASG?CCA?ATCAA?CAGWA?TTGYAY?GCGA?C????C?TTGG?GAY?AGT?GACG?GGCGKATAT??G??AM??CTGCT?G???GCC?TA?ATCCGA?GG?TTC?C?YARRG?TGAGC?????ACRGCG?CCYA??G?MA?RTGA?C?TR?TY?AGC????MGGRTCA?A?CGC?AGTTWT??CT?T??R????MWACCG????TTC?A??A?AAYGRG?AA?ATA?CA?SCG??CGYG?CTYATGG??TCAGGTCCRR??ACGGTCAC?RC?AGAC?TTTG?AYT?ACCR?A??GR?GT?YG?CC?R?ARW??AKRAGTCCCCCTTG?ARCCCGGA??KA?AT??G?SA?GGGC?TCCCT?TTAAGT?C?GTY?GGTAA?YYCCATA?SAC?GG??CSTTT?AG?G?GTYMTC?CWC??ATGCT?AT?TTTGR?RTC?CTYG?AT?CTT?TGCCCAACGCTATTT?CY??G?A?TAM?TATA?R???CAGMW?GY?RAAG?TRAGRA?AWCCT?GRT??AAT?RTG?GCATGTTCCYAR?TCA??YC?CTTM?A?CCTCMCGGTG?C?GRCTGAAAT???CCTTR???C?T??AAAG?A?AGTG?AYTT?ATGT????TCA?CAT?TTG?TYG?TKA?AACA?T?GCYYKAGA???T??AGAGARCTC??GACYGATYC?TAAYCGAG??T?KG?A?A?AGT?TGCC?A?C?YRTA?TTAC?CATGCKAGK??GAMGTTGYGGGYCS???R?GATA?TMCCTGT?G?AA?C?GGMTW??GWAAT??WGTT?GCA?CMGY?TG?WTTTCGT???GK?CSA?AMTW?MCKAAY?AMYACTCTGG?AA?R?GWTGT?TY?TAAT??TCCGTT?CGGAYACRG?C?ATT?T?T?????AACCA??TTAARYAT?RASTACACARTY???AACGCAAACT??YRC
ATTY?ACAC?R??AGGACTCCA?G??CY?TCGSAT??RWGCC?R?G?AYGA?ACGGTAGC??TA?GCCAT?A?R?CG?CACAA?CT???AA?T?C?ARGYCCC?T?CATTG???TG?R???YY?GTGRG???ACA?GTGGG?T?C?CS??G?TYAG?C?GT?G?GC?A?T?TTGT?GWAG?KR?YTG?AY?YGGGGW??A??Y?R?A?TGCGTTGGAYRCRG??G?GAGA?Y??GT?GCYARTAGCCC?YCG?GCGTG?GTTGYAYACYTAGA??TGAGA???T?A?G?T?RAG?GWGTR?TCAG??CT?ACG?CTR?AGTRA?TG?TRAY??ACAR??A?AW?RGTTAGYC?GRC????YCRC??KCTRTY??T?G?T??TT???CGAATT?WTA?C?TT?YAW??WT?GC?AC?A???GT?AGCT?MGTARWTCCRG?CCG???TTTG?AAKG??C?G?GCCR??C?A??RAA?T???T?GGYAAYAAACT??WW?CRC?YTRTC??AAC??T??TC?G?GAGY??YAGYCAYA??C??Y?CAACA?G?GG?GC??GRGGRC?CGGACATAYCC?CTC?GTCTWW?CAYYAACGTT?RCC?CGAAYRAT?T??AKGACCTTT????G?T??T?GY??AAGYCT??TCA?ATT?A?CAACTGTCAAGT?A?TAATWG?CS??CGR?A?RTAC?AAT?TCCTARWYA???A?TGAAAT??ATCA?TG?R??AGT?AAGGGAAC??MY?AA???Y??CGAGTTGR?AC?CGGAGTAC?TA?CTA?A??GAA????TWCR??TA?RAAATGCCTGTTRC??CT?AG?AT???C?T???CG?TCYTCAACTTRCA?GG????TGTC?G??G???TG?CATGT?TC?A?GC??RTT?AC?AG?A??AMTTC??GCGT?GCACCA??YR?ATATAMT??RTTAGKCTAT?A?AATTA?AWCGTYT??WG?MA???T???T??RCAWTCAT?A?A????AGA?T?C
TTGRA??STGTG?KCATAT?C?T?CYGAYA??GGTG?TAWG???G??A?A?YTAAKC?ACRYA?TTG?RATKG?G?GGT?CTC?C?GCACT??GTSA??T?TRGCT?RA?AG?C?C?T?TTM?TRA?AA?A?CGAGA?TCCGY?GTR?C?A?R?TTTTTW?S?TC?T??Y?KGCG??MGAGRA?GA??AGCYG?AT?A?YTTGTMGAT??GYMAA?CCAC?GCACGC?RYGCAGWG?GTCAG?GGRGG?GG?AG?TC??CCT?TCTTATTWYGTTT?TC?TGG?CC??CGC?CC?A???C??GAR?C?T?SATTC?Y??GGTTG?TCCG??TAY?AT?CRM???T?????TT?CG?A?T?GTMAWATY?TCG??CG?T?ACGCATGCCGRG?CAA?T?TACARG?YYR?CCTCC?GS??CGG?CYA??TTTAGCA?A??CSAYCGAATAA?CR?MTTKTGACCT?G??GG?C?T???K?C?T?GTGR?GAT?GRWCGGCT?TCTCRAAGRGTYGT?C??CTCGYATCCC?TGT??CC??WGWG?G?ARCG?GYT??GGAT?GTTGACWTT?TGSAA?AWTA?ACYAT?AAGT?YTWTTSYT?AT??GGC?AT?CGCACCCGGTYASTCGATKC?AGA???AACGCR?CG????A??A??ARCA?ACTG?T??R?A?CCCRTTT?TAGCT?CTRTCC?AAG?CCTCTRT?TGTCGTA?TCTA?CAT???CM?TGG?GRTACT??A??CAYCA?TYCGGR??Y?AA?AA?AT?AGGC?G?AAT?WTAG?GCTAT?CT??AM?TAYT?TRGC?G?AAC?G?CWCRATY??CG??TRAA??T?AGYYT?YA?GCA?GCA?ACGCCGTM??C?GCCRYAA?GG?CTYTAT?T?CCRGC?TGT?T?YGT??YGYCKA???TAGTAK?G?T?A??YTCCAG??C???TC?ATCCTT??TA??TA?TA?A???CCT?G?TGR?????T?A???RAATGA?WA?C?TG?
CCTR??GCA?GCAAA?RTA?GGCCT?RT?AT???TCTTTTGCGASC?TYTGKA?A??G?GCSCYTRGAGGCGCY?A?GCCCM?CTATTCTTTTCGAA?CGGA?G?T?TCRAK??ACTGGT?G???T?TTAATGGGACY?????CGGT?TG?TT?C?A??Y??GAAYRYC?GG??CCAA??YA?C??GT??AGTRCCC?AGTAAAT?AT?RGAT?SAKACKY?C?GM?CT?AT?ACTRCAG?YC??GG?TRCRAMA?S?TRWRCGATAGGTAGCC?GACA?GCGYA?CGGGGCAC?CRTCCA?GGGATG?AATTG??TGTT??C?A?ACACTT????GCR??T?A?ATAR??C?TSGYTAGR?GTG?TCAAMACTTAAT??TTATCAATAC??AGCYTATTCYGGC?Y?G?CYCGG??TAATGGTT?CTG??AGGT?AT?T??TYRGG?AYAYATAG???G?TTTG?TCCGGTG?C?CTCTYGGTAA?T?GGY?AC?CTT?A?TATMATRT?TAY?ACC?GSG?AA?GRCTA?KA?TARCG?ATG?A?ACYGGA?A?TC?TAC?GG?ATTC?GRCCGAY?TA??C?GT??TCC??GRSYKRYGCAWTG?GG?GG?TTATCC?TT?T?GT??T?TCY??Y?TA?GACGTGRTAA?CMRMT?CATTAG??Y?YR?GATTACRTC?CAGGGY?ACG??C??ARGCGGTTCAG?A?GSCACW?GCT??ATAGYCA??AGGG?GGG?AGYAWAGYAG?A?TTTR?T?AATT?TCCGATGA?A?CG??C?A?KAGRWC???TTG?RTA?TTCY?W?CTGG??CA??C?AGAAGAA???AGAGRTTC?GGG?GG?AC?GCTTAACGACATT???TCT???R?R?GG??G?G?ACACATWTGT?C?AA?AA?WCTT?CAT??GGGGT?T??AR?TTAA?R?MCTAT?CA???TCR???TTGGRTGG?KAAAACYAGTT?TCSCT??YG?CACT??G?T?AAT?K?S?TA
?C?YC?G?GACTACTGGKATCATT?TCCC????R?GYT??RCC?ATTTTRCCGMAGGT???ATRTGAATA?CTTG?T?CCT?W????GA?GCRCGC?A?CTCACYC?ACGTT???G??A?R?TTYRG?CRGTTTG?TCRG?TTAGA?AA?GC?AGG?TAYTSA?G??YC?G?ARTCAGRTATAGCRRTTR???ATAGG?TACGTCTA?C?G?TAA?ACACY??TCACGCGC?T?AA?A?CTWTT?TT?CAA?A?TGTTR??AGCGA??CMC?AYTA?CTRATGCATTTM?ATKGGAGY??TGGGYT?A??C???TRM?ATTCC?GT?CTGCGTTTC?T?C?T?GTCA?MAAC?AG???TAGATATAYA?G?ACC?T?TKCCTTY??GCTCT??CGAA?TC????C?C???GTGG?AC??TAG?GC?CG?A??GC?C??TAAAG?GTT???G?CTCTACC?Y?ACMTATA?GC?AGRTAGCSGTTGC?KG?GG??TTGAT?R?GTTGT?C?C?YCASR???GGT?GG?CCGGATCYTC?AGAAAAG???GCT?TT?AAACA?G???CACWKTC?GGC?C??TGTAYC?TG?CGC?TTRY??GRRTCAT??C?GAGAAC??GGA?AGRG?GTG?KT?TAGC?TYARCTT?A???T?TCCACTT??G?AA?AC??ACACGYTG?TR?ACWA??C?G??WAA?T?TATCRGTCTCGCT?GTG?ACTGT??ACATATCAGGGC?Y?C??G?TG???T???CRTAARCGTGCA?T?TACRSY??CM?WACGG?GA??ATT?AAATGKTTG?GGYA?YK?CYGSRGGRACMCG?AAGC???RGG?GYTAGA?A??R?T?CCGA?TTTAC???G?A?ATRAATCGTTATTAA?C?CCC?R?A?CC????G?CTTCM?????AC?T?AGTGACCC?C?G?CAT?YAT?A??MATYG????AACA?CT?CTT?ACTGRAAATRCYCAAAG?A?GGCA??GAKGTGA??TC
?TG?CTAGAGC??CGGYRTCGCTRYCAG??A?T?CTAA?CA?CCWC?A?AC?CCGYAGTTT?ACT?KTGTTYRG?AT?A?C?CT?C??G?TG??GAAAGTGTG?T??TMG?CCTCTG?T?AC???RCATG?AR?C?T?T?AGRAAAACT?GA?T?ACGAATGCC?AR??CRCTA?AAGA?GG?KATCRGCG??TTT?GCKGTY?R?AYGYCRR??C?CC?TTTC?CTCAGK?CT?GCMTGCT?ARYTA?C?T?G?G??ASCGTT?TGGCY?C?GR??A?A?GCT?AGA?YA?CC?TGGATTT??TC?C???T?ATAAT?W????AR???GGRT????G?YC?CTG?TRCGRWCGCCC?GSAAGRATT??CCC?AT?GC?GC?G???GSAA?A????T?WT?T?GWCT???GA?GYC?MR?AC?T?CTCATTAGYASGCTGT?TTAAYAT???TGTAATAT???TTA??TCGG?C?A??ACY?KTWCGCTCWAT?TAT??TAC?YGTA?RC?C?RR?C?G?GWRCTTCRCA?WTYAT?C?C?GGC?CRCST?TCYCAY?AAATWA?A?AT???T??Y?G?GA?YWRCC??CAATTG?TTATA?AGCCGCCTG?GGT?ACA?KR?CTG?AGTATATCGC??GTAWAG?CC?T?A?ART?CWTCR?GTRTGTCAC?MCTA?GC??CCT?G?GR?YCT???T??C??CA??T?GGAY?CYCAAGC?ARAC??T?G??GTC??AGRC?AAG??TC?CG?CG?CTT?C?ACA?A??AC??CAC?YTGATCC?C?AACTAACGAYCCGAAGCATCA?TTRATACTGT?RAA??T?CKG??YACAA?YC?T??CCGTGR?AAT????TTGGG?KAGCG?T?RG?CRGC?GT?ATAAGCTCAATAG?AG?GTWA??CTGTA?Y?A??AC?C?S?TCCGKATAW??CAAA??AC?AAT??GCTA?YACGCGATR?ARC?R?TTTGAA?GCAAGGG?CTC?CT?GRTTG??
CYG?R???GCCGGTTACY?WTRAT??CCAAA?GRT?CATAGCAAR??AACCAYG?AG?AAGG?GC??TTYAAA?GGTM???GACGCTA?CRAT?CTT?RG??C?GGCTT?AYC???G?TCGATTGACMAR?W??C?ACAAC?TAKCMRACGTCTGRYWAAT?CGA?TRTA?GAG?A?CAC??A????TG?????G?A??G?T?GWT?TC?TCTATG?KTYAT??A?GCCAGAT?YGAG?GTACT?CC??GGTGTGT?TA?RTCCMCTAA??AAAT?CA??GAGGTCCTTAY?RA?CT?W?TYG?C?TGGA??CTT???CT?TGC?YYT?CG?CTGC??GGGCTTA??TC?AGTYT?ACACA?TT?TTATT?A?G?GCCTYGAGGAY?TG??T?W?CT?????ACATCAATA?AACCCTTAT?MAAGC?RAT?Y?GG?CTK?GCGAAAC?MASACAGTATGK??AG???ACCCAC?GT??YTTTAA?GT?Y?ACGG?AGGCACYG?TRAAAA?RGT?AG?RATCC?TTT??TACCGTG?CTGGTA??GCATG?C?GR?C?TTAKTACA??ATTTACT?GR???T???TCGRR?GGT??R?A?ATTTGTAGATCYAYTG??A?AC?GRSAT??T?RGW?AA??CCC??CTG?ACSA?K?Y?C?YCCGA?GCTAG??A?C?G?TTAAC??TG?A?TCTC?GGG?AA?YMM?CTTAYC?G?AT?C?A?MGT?TG??CTC?ACRA?CYTTYGA?CGTCGTT?RT?TTS??T?TCGATA?GTACTA?C??WA??GGAY?ACCACAA?CTA??CGRTACRAACT?TYG?SR?TTAKTATGA???ARASYG??CGGATCA???AGSCGT??T?A?AGRTC?CK?CGMAGGT??GTR??TR?ASC???A??TACTT??AATRTG?TT?RRAGT?AAC?WAYT?GGGAAGCGAT?TGGRC??SAT?GRAAY?TTCCTG?YTT?CCACA?A?YGT???AA?ACTTCCATCC
AAAGACTGCCT???TYYGCAAAGTT??T?ACCAAGTTT?CACA?TA???TACRCGTA?AGCT?AACGGA?TGCC?ATC?TAC??GTTAYY?TCTR?GC?G?GRA?G?RYAY?GYYG?CTAT??T?AC?TTG?GA?KTC?T?CGT??T?GACGAGAC?SCCCATWGTGCTAG?KTGATT??CGRCAC???TYW?CGGAGWGTGACTGGACG?ATCTYTAT???GYC?WCCG?A?C?CGCY??GAG??A?CA?AATC?YG?CAA?T??ATGGGCRKG??A?GC?Y?KGACG?C??M?????GCMA??RCY?G??C?GTTWCAACCGKT?TA?CRG?TYC?AYT?AACCGGTY??GGAT?YGTCGAGTTTCATGA?WCGGC?????GGAT?GT?AG?MTA?AA?CAAG??GGTCC??CG????AC??RGGAC?YAG?YGKYCATR?SRAGATGTATTCCW?C??AYCGTCTAC?GC????AR???AGACRAY??AGM?AT?C??YCTGAATTGGGTTRRCG?GT??????T?CT?T?AGA?T??CACTRCAATATCC?TGY?CMGYT?AG?R?TCAAC??A?CATMCGRC?GC?AGGCCCGGGARGTWA???Y?C?YCA?C?G??TTAGTTCAAAYA???GGYG??AG?SAACRAG??GCRGGT?R???M?ACC?A??RAR?TT?ATA?AAAR??TC?TG?TAR?MGTT?GTG?AGCTGGA?TGT?AACG?AA?ARTTTT??AR?RTGTTAG?GK??G??AGGCT??CGARTT???YCC?TCK?GTA?ACYA?ACGAG?G??RCCC??G???KATCTCGYGGATC?TCRY?YCGRAKA?CAGTT??GCRCTA??C???AAC?A??G?RGCGC??CAT??YRGGTRGCTT?GCC?RTR?CTTGT?TG?TYMG?TCGTAR?AT?ACC?CCGGCGA?A?CAA?A?G??TT?G?GGGACKCC?M?RTGTAC??G?T?TGA?RTAAG?A????GK?GCRCTCG??ASC
G?TC?T?SGTT?TTATT?R???CT?TCTTTGCGTRGTC?GTTGCTGGRAG?T??ACT?CTG?A?G???T?GCKC?T??????AGGYTGTTGC?CT?ACGTATCCT?T?A??WGA?CCCAG??YYACG?CC?AAATA?A???TGTY??AG?ATGAACA?CCMWA?C?KGATAC?R?GTAGCT?CG?TTT?A?YAAC??R?A?A?A?AC?ACTAC???CTG???T?A??CTCTAYG?C?RTGTGCTT?G???AGCTGTAY?CTCGCCAAC???RAT?G?A?G?CT?CCAR?C?T?AATAGAGTG?TA?KAAGT??C?T??TC?G??TC?T?GTTGTRC??GGT???TYCCA?GTWAAGA?GAYTC?TA?GG?GGAA??AC?AARKTRTGT?C???AK?AGG?AMGGTCC???G?CCG?TTCTYY?MT???A?GTC?CGACY?CATS?CTC??TRGM?GATGTGAARCC?GY??GCGC?STCA?TT?TAARACKG?CGTA?AA?TT?AGAGTAATGGG?CACTT?CGC?GGGA?RTGCGCGC?KGC?T?AR?T?CG??AYCY??CCTA?AGC?ARTAC?GTC??GTTAAG?CGCCT?GCAATGY?G?K???R?CYTCAW??C??C?ATTRYTATAG?GCGCA?TCTCTW??AG?A??GTTGA??TTSC?T?ATCTRR?YC???YA???C?GT?RKATCCT???GCC?G?TAGGCTCRYC?TTCGG?C??GGGATG????RGACWA?TAGCTTM?A?RACC?AATCC?T?CAWCG??T??RCGTTCGCCT???AAAAGGT??ACT??TAA?CTT?TT???A?GTGTGGGAGC????TCTA?CGCTTCR?C??AATA?GT?TTW?TGTCTTGMR??AAGRTT????AGA?CR?T??CTTTA?ACCGTTCAACGC?AAT?AA?CYCAA??G?AACC?A????TC?T?GCGTYT?G??TTTG???TCGTTGCGARA?T?TA?CCTCT?G?T?TTT???TY??YT??A
C?AA?CA?AK??CT?KCYAY?ACCC?RTCTYTT?TCCACAAYA?AYG?AG?CRC?GK??A?R?T?AACCT?C??AGA?CCACAMGYCA???Y?CCTAKTTCYTRT?CT?MCA?TCCYT??GATAT??GCGC?TT??AYT?AAAYCT?A?CR??A??GTTTM?AG??G?CCG?T?GACA???GGTTGATTGAC?TA?AGAGK??TAWAT?????CTAT?T??T??A?TRK?GGGA?TCGGCRT?CGRG??TR?CCAAGATTGT?TTA?WGTAGT?A???TCCTGGGC?CT?RYAG?C?TT?TR?WT?A??AMMAGA??G?R?T??GAA?RTY??K?RAKC?Y?RA?TTGGAC?GSTYAC?AWG?ATGTA?YTK?TA?A?CA?ATGGCCGCCTTACT?RGT?AA?TTGC?CCA???TAT?TG?K??ARRT?ATAMCA?GAATGR?CRA?TTCGTAATGTSKC?ACC?A?A?TGCCTAAGTAAG?A?ATCCCTG??GC?GCA??TGCTTACY?GTT?ACKGTYACATTTGC??CG?CT?W??GTGRYGA?RTAAAG?AT?CRGYGTATRTTG???Y?A??GSAT?CCR??AATCTT?AA?GKS?CAG?TTTCCTGG?CCAC?GCSA??GR?RT?RRG?G?GMGC??RCA?G??M?TYA?TCAGTC?T?GCTTACCG?T?ACC??CACRRCTARTTT??AACA?A??ATTCCCAG??AAAAAGAG?TY??RATC??CG?CG?AW??G?TG?????CWC?ATYCSTTCAT??CGTTAGC?TT?GAAA??CARRCCA?C?CAG?TCCGAGYGA?AYC?CRCA?RAGGC?GG??T??A??TATCA??AA?A?G?A?TTCC?GG?CA?TTTTT?GGTGGA?T?GGGAT?TC?ACA?T?KRWTCR?TT??RGGC?CCCY?GATTATAG?CAA?G?A?TACTT??ACSTTC?CRG?A?A??T?RTA?CA?R?GYCTCSA?A??GGA?T?SMGCTGGACKACT?GRT????
TT?C?CTCTC?TGTTM??TAGCGGTGAG?WAAGC??A?C?CYTYCGAAAC?WAGAT??AC?GCCG??GC?CCGTCTAGAGAATGTG?T?TC?T?R?AST??AC?ATAT?WAKCCATCCC?TR?A?RTC?G?C?ATGCAAGG?GY?C?ATACTAYA?GTAG?AC?GC?CRGCCGGGRTAAA?TGTG??G??GTA?AYT?T?????YC?AA?GGA?G?CCGGCCTT??MG?GAA?WG?AATTY?C?A?TAG?TAGAW?CWARGC?ACRR?CATAAMW?YG???CG???YGAA?A??RKTA?AACW?CCCY?GTR?CY?GGYGGYTGA?CT?A?GATGCS?CGAGGCG?ATACA?T?GAAT?CA???AC?TATA??TA???GYCCGC?RA?CCT?C?G?TTAT?CC??WGGAT???CTACTCYTA???TYTGC?T?CAATA???RTCT??ATC?RTAACTT?R?G?TYCA?CTT??R?AGG??CA??RGAYG?CCC?CGYGCA?ACC?TCA?GT??GAGATCACACGT?ARTGG????GAAAC?T?CGWRC?CATYTG?T??GTTCACTAC?TTCCCGAGTTTA?G?CTRRATAG??GTT?AC?GA?GYCT?YATAA?AA?CACC?AA?TA?A???AGGGGAA?RCTACG?A?TGTC?ATAA?TCK?T?GCAR?GGCTGACAC?CGGC?ACG?TTAG?CRR?A??CTCCAAYA?GA?ATTT??TTT??TYTT?CG??RAT???A?TATAAA?????C?C?TTS??W???Y?A?T?AYAAAAG?CA?CG??T?C?TTCCCYTGGTGTAKTAGCGAC???ATTYC?TTTRAGGKGCA??G?TC?GAATAACG??AAACCYA??ATRG?TACGT?G?T?G?A?C?GATGTA?GGG??YYTCC?CT?GSAA?C?AG?CYGG?T?C?AAT?CACT?CTGAT?T?C?GTGA?GAACY?GS??GGC?TTGMAA?SGY???G?A?YGY??GW?A?ATTAC?C?T?CGCA?T
?A??C?GA??GG??A??ACGCGTCGCGY?KR?A?ACT??G?CCR?T?TTAGC?T????AGCCAYAT????A??GTGAC?GR??G?GTGCC?C??TTR??TTYG?TTG?GATAAATG?AGCC?AGT??TCYY?AC?AGTTTR?ATTTAGTT?Y?T?T?GG?GT??TT?T?TCTAC??YTACGTARACTACGGGCYTY?TCGTCCGC??AAA??G?T?T?ATG?CAY??T?RATCAACTGC?GGA??R?TAAAGYGT?AG?CYAC?T??GCCCTG?GCA?T??TA?AG?S?YC?KA??G?G?AYTACC?GCAAACT??GTA??GGTAGCG?A?CT?GG??TYGCCGS??A?GATGT?GAGC?AAA?GGRAA?A?AT?GCTGATCG?CTAG???TY?T??GCCTRA?CGAA?MC???GTTT?C?GRC?GT?AAAC?A?CG?CGGGG?TRTTRAA??GTY??ACC?AGC?TTAATC?TART?TGCGCGTCTGTA??ATGC?CAA?A?G?TAWATATTCG?K??CAYGTM?GGCCGY??ATTTAGCGA??GAAC??AAGCGCSTGAACCAARYTC??CGGTT???C?CTCCWAGKY??TA?TMT??R?G?TA?TGT?C?ATTGCT??GTRGTRA?AT??GT?ARG?C?AR??GC?AGC?CTGTTGAAATM?MA??CGKTCA?RC?AC?CGCTGA?TT?A?G??WC???S?GT?YACGTGTT?GR?TA?C?G??AA?G??KATYGTAA???A?CCG?RAAAAGAT?ATR?A??RG?AGT?ARASC?CGAT?CRC?T?G?G?RAGYTT?T??TSGT?YCTAC??T?TAAG?CA?T?A?YAG?CCC?A?TC??CTGTT?GT?T?CAGTTC???GA?AT?Y?T?YR?TTG?TAATAAA?T??GGAKCGCAT?TAYGTCG?GTAT?C?ACACYAC????AAC??G?TCACTTYA?CAGCATCCCAT?AA?CTTTTG?AAGTA??CT?????CC?CAAAGT??GG?GGG?A
A?TTCAAACCAACT?T?AYY??TCC?GGYGTMTC?C?GT?TGCCW?CG?A?WTTWG?T?TCTCC?Y?CA?CAAAK??C??CCTAGCAACTCGCAG?TYGYCA?AC?GWT?ATTCTCCTC?TGCAG???T?C?CGGGY??TACG?YY?C??TGA?AATTCTG?G??C?TAR?G???CC?ATCC?YTGG??A?YAGGTGGA?ATAT?ARAGTGCCACCR??CATGCCCCAGA???G?AT?CC?MGTTARG?Y?AC??T?TGRATGGCYC?TCA?T?AA?C?TGCAGT?TR?CGY?GGAC?T?AACYA?CG?GAATR?TAYR?ARTGYA?ACC?RGACTTTAW??CGC??CCAT?T?C?C?TG?TTCCA???A?RC?WMCGTATAAGACRT?YA?TC?T?TG?T?CYK??ACT??AW?A??TTTTGTGTG?TAYTGTAT?WRGGCYG?TCTATTTAG?TGYTA??CCG?TCAG?GCRGGT?T?G?A?Y??TYC???TA???AAGTTTY?AATT?AGYGTG?TWGGCTG?GCATRTK??TAGT??A?GCKTGTYATTGGC?YACG?GC?CTTCTG?RC?TGA?CTTGAT?TT?W?T??RTC?ACGRKGGAYAGCCR?ARAC?TTAG?T?ARCCTGYCG?TG??T?YTRRWYGGCTYAGCA?TGC??CST?GTATTCGC?ATG?AW??GCACA?CRTSCCG??AGYWGTT?CGTA?TAC??YRT?AASTG?G?T?AGTCCCCMY?ACM??ATAAG?KM??TAACGCGTRATAA?GC?G??YAKCCCTTGA?TG?T?AARAC??AA?GCSTTAACW?A???T??ATRCATYAR?RTTAAG?ATCWCGT???GKYC??WRRATTTYGTCAAGCG??TGTTAGTACTAC?G??AAAGT?A?TGTC??ACTTGCG?A?ATCCCRGTTM?R?CRT?AAG??G?GCRTYWCSGRCYTRTGGGA?C?TG?RT??TCGGTRGT?AC?GAAKATGRC?TR?ACG?TACA?C?AA
A?GCC??A??TATA??TTGC?GAC?CGTGG?TC?GG?TC?AYTY??A?RT?CKCCATRAG??TGAGCY?GW??AGTCGK?CCCTGTGTC?A??CATACG??C?ARG?CACYG?TCT?A??GC?TCCY?G??CGTTT?TC?GTATT?????CA?TGG??WCATA?AW?CTYTAT?TCYTATTT?CCTGAAT?TCAGCTR?T?TG???CYAGC?TWA?GATT?GYYCTTT?CA?AC?G?WKAYA?G?GT?Y??S?AT???G??G??T?T?GCGCA?ACG?AGTT?ACYTR?WA?C?AAGC????GG?YR?STGCTGTGAY?GAWGG?TT?GGCCGSCCG??TCCTTCCRG???CT?YT?GGCG?ATT??TGTAC?T?GAC?RTT?AAAYGGCTY?GTATGAT?ATCTAAAT?T???T?CCY?CG?????CCWC??G??T??A?AGCYT?ATGATMCYT?CMG?TA?CAAAT??GG?GGCTGT?A?C??Y?CGT?GT?C?KCC?TC?CAA????C?CGAC????AGTG?ATGACA??AYCTTCATTAGTC??YAAACWCAC?Y?WTT?G??ATGTG?YC?TGKC?C??G?R??T?C?TAA?G?CA?WCKGTYRGAT?AACRACTCCA??YA?A?AT?CTTT???T??CAGA?CT?T?CA?MR?CCCCTG?CGTCACT?A??GAT?G??GCCR?T?YKAACATTG?A?A??CCA??CCAGAG??T?T?C?TGAC?T???CCMAA?CCRCCMRTC?CATA??TTRTYAYT?CC??T?GW?T?GTA?TSGTYCA?AAGTTASG??A?AGAG?AYCCRTACTA?ACGAGY?CCA?ACCRCGCGYACGAA?TYTC?YCAT?RG?ATGT??TTT?A?G?TCAATC???GWRC?CAG??????TG??TC??T??C?YC?GTCACAAGTACTAG?GTTSTT?S?G?GT?TA?TAGA??AG?GG?GCCT?CGT?RG????RCTRYAGT?TAGAA?AG?T?TCR?CC?TATA?
?G?A?TAYGA?GA?GTG?T?TGARGGTAT?GA?GCTY?RAAAR?G?G???TAC?TMC?Y?TCGA?ASTARAT?ACMG?MATSTTTT??YC?S?TAG?TATCTTG?C?ATTCT??TC?CCA?CCG?WR???KMGG?YTTGTGCCRTAA?C?GACGTRA?T?AATAGMGCCYS??Y?CACACYY?AT?GTC?ATAGCSA?WG??CTA?GAMAATTCGCC??AGTACTT??C?T?GM?CGATTGCACCGGCAC??Y?G?TC?ATRAR?GGYA?GT???TTTGA?T?ARRA?A??RATATATTCG?TCCG???G?AG?CRGACTT?TTCACC?GC??TG?TA?GT???CAR?SRG?AGCAASSAC??TTACT??A?C??GT???TGCAG???AAG?TGG?TAA??T?TAA?T?T?Y?TRT??TCT?ATT?A?G?T??G?GA?TC?T?TATCK?AGACGGCCGC?GCGCA???CTYC?CRT?G?TTAY?TTAG?AGTTAAAT?GGSTAGY??GTAGWGCTC?T?CA?CTG???RA?T?A??AGAGTGC?CGTRG??AA?GTTYAAG?GTCGAT?GGAAGC?G?TTCACAYGA??GT?A?GY?GCTTAT?TG?A?C?AAY?C?GAACG????A???GCT??C?ATCC??A??TTGAG?GTTTA?Y?TA?T?YTATAG?TCY??CCTC??T?GG?TRCTA?CTG?AA?CRR?TCT?GGCCCYCA?G??R??TYGAA?C?G?YT??ATCT?C?TGTTAYRAAA?CATYAGAT?T?C?GAG??CA?YYT???GCAC?C??C?CT?GTGAWTAATTG??GTCTA?AT?CASTATCCTKTT??RG??CCA?A?GG?RTK?CC?RRRGATGCC?ATT?CCCTTGCTT?GCTGY?CC?T?T?CTGAAT???YA?C?SCGGCGATARGTTWTTAAGAWCC????TG?T??GG?????G??TCCGATMTGTA?G?CTA?CAG?GR??CCC?TTTGWYTW?A?GTG?G???ACG?A
ACATGTATGGT?ARA?TM?CGY?CCGAG?Y?TWCTWCC?CAR?GCCYTCACYAAGG?GA?AGCT?GKW?TTACRR??CCCGACTTCG??CWTC?CTG?AGG?GGTTACW????TTCGT?C???T??TAAR????TAA?TTCC??T?AAA???AAG?GTT?C?GG?GAWRGRAGGAGRCCGGCTTAAKYCAGCT??CT??CATATA?A?TG?TCC?C?TGCT??CGTAC?CCCAM?TC?G?TTTMCG?CT?GC??GCWTCGGA?T?TYG??GGATCW?CYATGYCRCG?CGAAGTCTGAACSARTG?G?AC?SCGYGCT?CA?AC?CWA?G?Y?ARA??AACT?AGA?TC?AGTTA?T??Y?ACCA?CTGGA?T?A??A?T?TCG?A?KG?TTTKY?TACTTGG?ARR?C?T?T?A?T?Y?GTTG?ACCTTTRCCCAC????MG?R??AYA??CCT???G??ATGTKCGRGTTTC?TG??A?T?GA?GG??M?TTWA?AGCAT?MTRTRT??CAGG??MA?RCC??T?TATWCGGTGTR?CA?WGTGA??TAY?G?TACTT??TC?ACTAGRGCCGCTTAYA?A?AAGA?AA?R??AGTT?CTC?TCCCA?T???GCTA?CTTAA?T?GTGYGT?GYTRT?AC???CAGA??AC??TTYWGYG?GG??ACCA?MY??A?AT?ATCTATGAGCTC?GTTGWGC?C?A??T?GATKA??A???C??T?G?TGY?RA??C???CTAA?T?AARGACYC?TCYAGTA?AGT?AT???TCSTACC????CR?A???T?GCAA?A?CATCTTCTAATACCC?AA??ATAGTCRCTACAAC?G??ACC????GWGGC??A?CR?AC?G?T??GTCTT?ACA?C?GRCG??TATY??KACAARCA?AGG?C?CRA?G?ACG?AT??TMT?TT?AYA?C?RTTTGCTAYYCA?A?C?CCTAGAATTTGAGKAGYGAA???GRTA??CC?WT?S?C??TY?GTYTTC?C??
?GCA?MC?TKACTAGCCAG????R?YGA?GAAGGA?RTTRCGACCG??AGGCT??GGCGCG?C?CTGGCAGATT??AATT?TTCTWGM?RCY?TTGCAT?TG?GCTAC??KTG?GGCTCAG??GRCT?GAYGGGGGK?CGG?C?RA??C?GACCRGATTTTA?AGCTTTTC?CGCRATGAT?CGTGTAT?AGA?T?AST?AG??MM??T?T?TGC?C?TYTCCT?CTTTTT?CAG?YT?CCC?TA?T?GA?G?RC?G?CTTCGA??G??AK???AY?TGRRAC?TRATCAGAATTG?GCC?A?GA?TG????AA?TRG???CC?CACTCGAATAGCAAGGCATCAC?GGGG??CGCTCT??GCC?A??CA?A?CAA?CYTCTG?C?CAYARGC?GA??ACA??WCCGCW?TGGTYCG?AG?TM??ACGGY?GC?TWTART?R?G?CC?C??ATGC?CY??A?AGWTCA?T??TM?A??RT??G?AGACC?WCTAGCY?GGTG?CCG?ACTCAGAR?G?Y??T?GAGAC?CTC?GY?CW?ACCCSAC???A??TTT??YTMC?T?G?R??GATATGYAGTA?TRAG?TYCCMCA?AA??G??CYC??GTTGCGCT?G?T?T??TCARCAACTR?TGGCAAAA?TT?WATGWGRCC???G?AYAT?CTTAG?CCCTACACC?SGTGT?C?CY?YT?TAT??TCTAGACYATG?GTTC?T?T?YG?AGCCGA?TTT?CCTACTRG?AGGCAAGGY?GTGC?TTAT?CRT??C?W?MA???AR?CCY?YA?TGAT??AGTC?GAC?TRTT?TTAGAATG?GG?TGC?CACTR???CGR?GT?YT?GAC?GYA???TC?T?GAC?GCGTCT????C?GGGAGA???CCGTTTAG???TTCCCCC?GTCCGA?CTTAR????W?ACCA??TC??ATCA?A??STACAAAT?T?T??CCT?AAG?YACA??TTGTT?GYTAACATGA?KGTG?RC?TS?GG??GAAC
GG?GA?GCCA?TGTCTCTC???TA??RGACCAG??T?TKAC??T??AAT?KCAAGA?TAACYT?YCTA?Y?K?AGAGACT?CAK?GCGAGCGAG????GRYGAGGGCYG??CA?GTRTTGC???YTYGSCAG?MTG??MRGGCTA?YTAGT?GC?TCYCCA?MACA?TTT?TCTGCAT?R?AAATYT???RGTRT?T?STAA?C?GT?T?CAG?C?GTTCRAT?Y?CCTGRK?TGAGTA?GTT?G??CT???CT?GAC?ATT??CGTA?ATAGR?AA???T?RAC?TTT?TTTGAGCT?AGACCCCT??R?GR??GA?ACCATACGT?T?TCACTGGT?T?AKC?YC??ACGG?ATTY?Y?C?AGG?AGTTCGGAGAT?GG?C??AA???CAC??A??GTGYG?GGATGCATT?CGC?S??TGR??CAYGGCGCGYTWA?TGAC?TC??A????C?C?AAAT?WG???GACCA?TA??G??AAC?A??C???YTT?TGCAA?GGGY?T?TC?CTAGTTATAAA?G?TTGCTAGCARAA?T???CAG?T?AACTAC?TAG?AT?C?C??T?AYYAAA???C?GGGGTTTRAGRTA??GA????AKC?A???GA?AAKTG?MGCCGTA??TGGAATCTS?RGAGT?GGTSCA?CCC?AC??YC?AAYS?CCGCACAGAGCTT?AGAR???AST?ACT?A?TTGRAK?A?A?C?GRTACGAAAA?ACYCA?A?GG???A?AMC?A?MTAMAT?WTWC??CCGWT?GTCA?GC??C???YG?A?CAAG?A???A?CCC?C???TGAGR?C??G??CTC?AKG???KA?GKT??T?A?CCTGGTA?TCTCYTCCAATTGC??YTCRCCRAAR????TCA?TYCCCTTTG?CY???A?AACA?G?T?GCCYGRCG??CG?TC?YW??T?TCT?G?????CC???CTGA?TTYG??CA?G?AC?AGYG?CCG?TTATTGY?TG?CCGAKYK?GTAG?GCRY?RC?GG
CGTAGAGCA?AACYTARAACATMST?RGGCA?CCGCGA?SGTCTAC?CGCGGCKCA?CG???CC?TGAA?G?ACGGC?GY??ATGAC?CTC???AARG?TAACAGCAC?S???TCC??AC?A?GRTG?AGAY??CTGGCTCWRTGGCCKTCCT?TG??TT?CG??RT?TACAC?CTTTC?YT???G??YTG??ARYC??AR?GTTWA?T?ACGAA?TACG?A?AG?T?TTGCGAYCAAA?CY?GGT?ATGTATT?CGAYACAC?AGTAGT?GC?GKCTTG?RCTCCGRS???G?TTCCC??GAG?CA?AAC?WACGA??A?YTA??GTA??YA?G?G?MGCCTCA?GCGATGG??KCCTRAGTAAATG??CGATG?GAAAY?A?RCA?TAAKAT?CT??SAT?CCAAG?TG??CGRMTCAGCAYGTGACGG?G?TC?CTAYTWTTTAG?C?TTK?TA??AG?AGGAA????TR?GC?A?GGT??TA??YT??TTAAAGT???AC?CCCCGACT?YGRA??YACCGG?TGGGGC?TGAT?AACTGA???AGTACC?CT?MGA?R?GGCKA?TGAAGWAW??CTGAW?GCGTTTSACYGAG??A?ATGA?G?GW??CACG?GC?CGA????YT???GCGG?TAA?CTGA???GA??A?GG?T???ATTC?AATG?TA?AC?AG?CTCYGATACCA?TCCG?AGTAAA??ACA?GYTC?RRTA?RTC?YAGT?GCGRTAGTTT?CG?AATTGCGYAATM???AA?KCC??TGWATGGGCA?GAG?AAATCTCGGAGTTTG???RRTRCC??GYCRY?AG???CAT?YAGAYA??G?GCA?ACAYGTGCC?CC?G???GTGCATRTGCT?TYATA??CGYRGCT?TGW?G?TCCG?ATGCATTCT???GAAC?GTC?GKAGGTCG?AKGT?C??ATAAG??S?A??GTCC??CCG?TSACGAGTC?CYTYTTAT??TRAMACCG?GA?C??CC???RMARRAGA
TTT?GASRTACGATA?K?G?CCRTCGA??T??W?CCAKTG??YA?A????C?GC?C?GGT?AR?GYARTTT?TTACTACTS??C?CCGT?CGGTCTTCT?GA?AAAYT?ACTGGC?AY?GGAT?A?GCC?TG?RRC?ATGGA?AC??AAAA?RGC???CAG?C?TG??TAAAC?CACAC?G?ATACCTC?CTAGGTCGG?C??G???GGAYCT??Y?ACCCCY?GAGGGCTAGCGCC?CAGATTTGCA?Y?CR??GC?C?GAA??GGCGSCG??KGGTGGASGAACGGAYA?G?T?GG???AYT????GA?AA?GG?MCT?AA?TAAT?RACA?GGWC?A?CTC?TA?ATTACGM?RCTGWTCTC??AT?TC??CG?GGYTTCGAATAT?A?ARR?TC?A?GCTRCG??G???CAT?CG?AATRTATGTGA?CTTT???AY?GTTACG?A??TTAGAGAM?Y?AATWCTWWGACTAAAGAACRGTSCGC?TCAT???A??A??T?CYA??RCA?CGTTCTYKTGCARTACA?CCTAG?TAR?C?CGYAG?A?TAGR?RGA?CY?A?TGC??CATGC?TARGK?CAGAGG??CTATAA??GCK??A?TATGCA?GST??ACAATYA?TKTTTYAGGC?MA??TGAATAAT?TTGTAGCRA?T?TCACCY?AG?A?A??TGTCTTATA?CA?T?AGYACTRAACAC?CTGA?TGCWAAATATTG?AAGRYGTTKG??A???ATCGS??CT?RCG??T???GAT?A?GCCGGT???GAYCRRCG?RGRCC?A?CAAACAYGTTG?AATGG?YAAA?AT??Y?G?C?GCTTCTACC?GCTCY?G??GCTY?ATWTCCCTG?ARCTCT??TGAGTRC??ARACTGTRCAG???ATT?CTGAGGACAGC?T?TTGCC?AC?T?GTAATGCTAG??RAG?T?GTAA?AACATGGGTGT?A?AAATGATCCA?AC??TCAACTGATTCGTYG?RA?ATGT?TTWCTR?
A??GGYGG?TCTTGG?YTTATAT???TTT?C??ACC?CAACSAT??R?ATC?YTC?TCTTYAGT?T????C?YRTC?CT??TC??A?GC?CTT??CA?TATAC?C?CAG?CGAAC?YGCRGGCCA?CTTAS?T?CA??AGCAY?T???T?A?AG?CTCTA?ATAT?C?RGWAGA?T?ACGG?TC??TGG?C?AYT?TCA?C?AAGTRGAG?AAG?AM?GGACRTG?R?GT?AAC??T??CAC?Y?AATRA??AA?Y??CTAGT??CCCWA?T?GCGYGGT?WTATTTTGG?G?CTTTAC?A?GC?CTAAACATCG??Y??TCA?GGCTCGA?ATAATACTTYYCT???A?CCR?GG?GACGCAT?C?CGT?G?KGAGGTTCC?C??T?TAGAYR??A??MA?AAT?T?G?AGT?ARA?AGTTT?G??C??A?CGAG?CAAAR?AYCMRACA?GGKCAGC?A?G?G?G??MC?ACCCTSTCSCCTAGCACCTTTTGA?C????CATA?CGRAG??G??AGACAATGG?RT?TAGGC?A?CA?CY?AT?CTTC?CW?T?C?G?AYG?GT?K?TAA??CA?T?AA?TGGC?TA??CT??TYCT?RG?CCACSA?AA???GGT??K?T?TCA?TARACCG??GTC??GTTAG?CCR?TSC?WGCC?GACGCAAT?TKAG???GCA?ATC????AAT?AK?A?GTTTTATAYT?GT?T???TC?CTGG?ATCG?TGGCTCATAC?A?YYA?CCTCT?GW?W?C??TC?TT?A??YTMGCCA?TT?YCYT??GAC??CCWGT????CY?AGWAGC??CY??GACAATAYWCG?ACGYCT?CGCGMGCGA?TG??T???AGAAAGCG?TTGCY?CG?AATGG?CA??CGTGWAAG?ATWCG?GGCTT?TCC?T??CCW??STG?YCY?A?AT??TTACGAA???C?RTA?YTCCA?CCCCCAATRYGAGTCT?CC?CYT?T?WATAGACGATA?TG??YTC?TRR?G
CR?G?T?K?CGTCCGTY?W?TWC??TTCTYAA??G??GC??G?A?TTG?RTSR?AGW?CST??C??CTT?WAT?TGGTGTG?GGCR?ATAGCGTY?CTT?ATCTACCAGCAC?RA?ARGTT??YRGAA?WTCGC?T?ACAGATGCT????TMCTAAGGCGYAC?AYA?GYT?TC??T??GY??GTAACA?CCA?AA?T??GGGC??AGATRCC?CTMTWGGCACAGCTTA?CA??CT??T??GTCCC?R?C?TGCTCCCT?GTCYC?GACRCT????MGY?GGY??AGCG?G?CCC???TTTKTCMRTGYT??GTC?C?AG?RAACAMG?RT?A?TAAATAATAATAT??ARCCA??GTGAGTA?AAMCYTT?AGGMGYTT?GCCSCA?GC??T?C?YMATAC??T?C?CT?CRYG?RCCA?ACTTTTCCA?G???Y?R?A?T?T?GG?T?CCTRTCACCTTCGG?A?G??R?A?RGGTTCT?TGGAYMGCWGTC?CTYTTCY?G??ACAGGTWACTTCG?A?ATA?CT?GC?AATAA?CCTTCGRGARCT??ATT???CG?GGGA?TTGAAYTGATG?GAYTT??ATAGGC?R?TGY?A??CCCTA?C?GTCRC?GWACG???CTGCKT?TACYAGRCCTT?YAGGC??TG??TTGTCAYCC?GYY?A??CGCT?C?TT?CRTAG??GT?TCA?YCTC?TAKATCR?TCTCAC?AGG?CTTCGTGT?T?T???GGCA??GGCGCAACGGAYGYCARTGT?GK?C?T?CT?CATGTTTG???GG?ASRGACCTA?TYYAC???ATY?GAA?KCCCCCG?GCYTG?T?TG?TACC??RCRGTCCGGT?WCAYTAARCA?TTCAT?TTCA?ACGTT?TATATTGG??GA?TTCTGG?TWGTTC??CGGTGATGCGA?AGACGA??A?CWTAG?CSCRGG?CTGAAT?GTCY?T?A?GGCAAC???CAACATA?RG?T?AAA??GART?ACGAA?RYTGCAY?
??TGA??GT??AGCCCGYATYC?YTGRCKT?GT??T???TRC???C????CA?GR??WACTT?T?C?T?GTGT???TTCCGG??TTTG?A?A??AC?R?AGT?CACAYA?Y?YRGTA?RA??Y?AR?TR?GCRT?GARAYC??AAAG???TR?GTAAAGTAACAAA?TAG?T?AY??CTRGGAGG?S???CAAGG?KMTTC??A?AGCMTGT?ATCAGA?AAGCY?GRC?TTARATCA?TC?AATG?TATTGAATTA??GGGTCA??W?CT???RAT?CG?AGY?TRTCAGA?AT??AA?A?T?TA?CTA?AMATCTT?AT??A?CTTC?AT?CATC?ATTCGCAT??CTGCSGA?TGA?GGGAACG?AYCCG??RC??TTT?ACGAYCATGC?GATRA?TAYACC?RTTGGGRKGTG?WC?C?C???W?CCYACG?G?ACGAGAGTT???RTGTCA?ATTCYTGGMG?KSTGGTG?YR?G?T?CTT?AGASAG?CG??GACGS??A?CACTTTACCT?AGCATTCCRCC?GTAGCTA??K?GRCTTKAGTTGG?GAC??AGA?GGR??T?CGCTCG?A?AC?A?CKG?TATRC?GGGGGGT?GCG??CTAA?CAYRTRWCCT?T?GTRC??AT???TR?RGGRR???TCCGA?TAA?G???A?ACAA?TG?MA?AGCCGC?AG?GTAT??GW?YA?AG?GCRCAAMTGG?A?ACG?CTAGATT?GGWAGTTRTGA?AT?AAAATGAYCYGYYYCGRRA?T??GC??G?GAG?ACTGC?GCGCA?TY?TAKC????CAGTTTCGT?GA?ACC??TAC?YTGAYAC?CAC?TAARC?G?CRCTAGTAA?G?C?ATA?TGA?ATC?GGGT???CCGGATTACCGWTGGYCG?YTT?TWT?GT???G??GA?GT??YR?C?A?Y?TAYSTTG?GAWCMAAA???SYA?A?AC?C??CT??Y?AMR??CAARGC?GTCG??TA??TAGRCAGAACTCG???GAT
GGGCATTATGR?C??A?M?C??RC??TC?RT?A???TA?GRTGATGT?TCG?TGTYGG?GT??AGRT?C??AAATCTGA??A??ARGCA??TGAGCCCG?ACC?TCTGC?AAAT?TA?G?YGTAT?AYCATA?RAACATGTYA??CT???RT?AR?TTT??TRTTGR?GCKY?TTGKCYGAGTA?CAA?WA???CGATCA?CCT?AGTC??TGCAAGG??AACCG?C?CGY???A?CGCSTCA?GG?ACGG?TAY?A?RACG?TGGTTTA?CG?C????KCACACT?G??GA??TC?TCMGCGAGC?T??CC?AGGGGC?CMGTGCTATAYGG?ATT?GAT?G?C?AK?GASTGK?TT?TCGACGAGCTA??RAT?A??T?TA?T?CAT?AACWGGAG?TC?TCG?A?T???TRRA????GSAAACA?T?YCC?CCGAK?GCCAATATTARTCA?GT?T?AAA???T?CGCARG?ACYAGA??A?TT??TG?GGT?CCTCACTYGC?GG???TG?YAT???C?GAGACYAAC?GA?GGARTCATAT?G?ACATTGACR?TMCA?G?T?TG?GC???C?GCGCCAARGRG???TTATA?TTCA?GTA???AYRGA?TYTTTAT????C?CAT???AGCT?AT??T?TAAGTYAA?A??AAW???AT?TAAAATCT??CGACAAAAG?YCYCARA?GC?T?AAGWGT?G?ATTATTYGG?YTRGG?GA??RTG?T??GT????TGTG???ATAGGGAGT?GGTRA??CCAT???TTC?TAC?ATCATC??SGGTM?AYGCAAA?CM?T?Y?ATGC?Y?CTRGCTG?AGKAGTTAG?YTG?T??RCCCA??CTCTT?TTTCT?AY?ATCRCA?TGGG?GYCGMAAC?GA?T?TAG??CC?AAGGAWGGTAYSAGGWTTGCYGTTT??TAGTTATCA?YCTAGA????T?Y?AAA??GCTA?AG?AKG?RCTGAC?R??TTTTT?C??AC?A?RACASGYCCAC
CM?ACGCATYGTTTT??TCTGTATGGAACACAAC??A??CTTTC?G?Y?AAY?GG?ACCY??TCATG?A?GTCWGCRC?AG?G??A??CGCAC?CT?TATGT??TGYCGCCA?GA?????G?YGAA?ASAC?A?GAAAY??GATA?A?GATAT?CT?C??G?C??YR??CA?AGCTTT?ACGTA?TTTC?TT??C?Y?GGCWC?TCAA?TGCAC??GTCTCCA??TTGCGACGTGTGASMTGCG?CTGCTCCWT?GG?T?GYCT?AR?CA?KGAR??GTTTYG?C?A?GTA????GGAC?GCACGAAR??CAAA?SG?C?T??CAYA?TTGGCGTYGA?ATT?G??AACT?T?TCCCC?TRTTT?AG?Y?ATATGAA???AG??T?TACA??A??G?TTTCCRGAC?G?GCCAT?GW?AT????TTAC??A?CWA?MC?RACC?A?AG???TT??GRT?R?T?CAC?AA?TRWGACGG?AASA?GGYTRGGCAGT?T?G??AWCT????G??C??GTTCA?AGG?TCTGCCTAA??AACAC?CGYMAATACWGTA??TAWATACTCCRTTT?TTTG?A?GCRC?C??AATAAAW???TA?ATG?TYAS?A?AAA??W?RAGKCGGT??GCRKKT?GACTT?CYCA?CW?AGC?TGAC?A?TS??AAA?TCGTT?G??GCGTGAY?CAACAAG?GCTATRTCTC?CA?YTWGK?TCGGG?TCT?C?G??C?ATTA?G?????A?TCAAA?TCACAGTGA?A?A?ACYTTACTGCYYGACG?GWCCG?WATGATT?CAT?WTATAT?S??A?TTAGAAG?T?GAGGCACG?C?GS?TTAAY?GYT??CC?CT?RAC?C?CGG??TCTCCYAC?AA?GRG??CGTYCYYAG?GYGSC??A?ATGCTG?CCGTAC?CACRCTTAT?CRGAT?T??CTG?GTGTAAG?A?A?CCTG?A?AACKGGA??C?G?TAT?GMGA?R?AT????TG?CGATGGG??A?SY
ATTRT?SC?CCTGT??T?Y?TACTT?T???GTGT??C?AW?C??CCS??WATCT?TT?TA?CCTG??GGGGMGGCTC??G?KCCG?CAA?CY?CC?AT?A?GCCTA?C?TCG?TT??YYTCCACTT?C?GCTWYTACGGSAT?C?CGYG?TR??CTC?AACG?CW??AGCAGG?T?TG?G??CTGTCC?GTAAGRAAT?C?ACAGRR??CC?CG?GRATTRA?C?GT?K?Y?GCR?RTCGTTT?YG??GCC?TT?ATARTA?CGAACAGT??R?GGA?CCGCCGA?C?G?CAA?YCGCACTAARAAKCG?TAT?ACR?T?A?AA??YATAAG?RC?AT??CA?TAAGCTA??CG?ATCTTTSTCCAC?ATA?TWCGT???TT?GARYAGATCT?T?ACAA????G?TA?CAAG?????A?TA?GA?AA?GCRC?GTT?GRG?GA??GAA?ACACGA?ATTT??CYAT??AYGGAGTTA?T??TTA??AAARTRT??GAGC?T?Y??CT?TA?GTC?CGCGKTCCGGA??CTTAGRG?GAGCATYAGTAT?AG??GCTGGTTRA?GAAGYGG?ACCACAGTA?CC?RT?G?ATGA?CT?RTA???W??GT???ACG?A?G?RTRGGAAGC?AYA??GA?GAT?ATGCA??TRCTTTAGAA?TT?AACGTGR??TGTT?ATTACAYYT?T?T?CAGC?KYGT???GCY?W?AKATG?TAG?CCCCWGT??AT?C???GTC?YAGT?AA?TA?TGYRCCCAGCCTA?CTTGG?TR???CC??KAGCC?S?CAGTC??GGT??T???GTAAAYGG?GGMCA??G?C??GR???GT?TGAAAGCGC??A??CTGYCAGTCATT??C??TACYYGTRT?G?GTAT?GCC?WCYGTTCGCGCTGGCATTCCAGAC??AR?TCC??TAGG??T??SCAYTCTGTG?TGRG?GTRTTAR?C?MGAW?C?CYC?GC???RK???ACCA???G??C?C???????GTGGGT
G?T?TCCARCA?TTAT?TGRCYTCC?GA???GW?R?CYYT?GCCTM?CAGACAWTGCTTA?GTG?GGA?A??TGT?AT??G?C?MTC?TGCCGGAACTYTC??G?C??TT?A??C?CT?CC?CGK?TATCACT???GTGAAAGGG?GGA?W?CR?GG???CAAG?CTC?GWA??GCAA??AACAGGGCCGTAGT???GAATCTC??A?T?G?T???RA?AAGGTTRY?TGG?TGTYGAG?TT??G?GGGA??AGT?TATY??ATC?AMCCT?GG??GGT?TACAGTRR?R?T?ATTA?CG?A??TAT??AT?T?AACYAATT?TC?CTTAAMAC?T?A?YTTYAGA?CA??TAC?G?TA?TC???ATAG?GAT?G?GT?TGGGA?CT?AC?Y?GY?CACCGAGTCR?CCG??RATCTATCCRYTAWG?CGAA?TTGTGTTTTAG?ATCG?TACG?YTR?Y??T?T?TARA?C?CC?AYCAKSAGCA?GGTC??TTGCYMAG??AGGAGC?AG?CT?TA?AGGG?CTG??CTTTCRG??GT?TGGCCRTA?ATRA?AC??CTC?RG?MC?CACTTCG?ACTTKG??TYCACC?AGCG?GCCAAAY???TCAC?G?AT?AAGTATRTRTC???TCATC??TATATATC?TCACCGT?GGTAG?AT?RR?RC????G?ACAA?TRGGSGGGTW?ACAAAKAG?GGC?GACAY?ACAGT???C?GYGTTCTYAAK?WTGCA?CCCGTYTRT?ATC?GGAC?GG?AACGGC?CC?GW?ATT?YCAAR?TGATTGW?CCCGG?C?CGTTTT??G?AR?G???RTAGCTY?TAG?T?YAYGATCGCKA?RGTAATGC??G?AA???AGGY?G?CTT?CTATTCTT?R?RYGK??C?C?WCG?G?TR?CGY?AGG?CACA??TCAAT??TTAAWMGCG?CC?TC?TCRC???AT??AATATYT??GT?MMCG??T??CATTYGT?RGCAC?AGCGCTTCGG?GCCGG?
??M??CG?A?G?GTAA?ATCAAA?GT?SGCCG??GTG?T?C??GGT???GAC??GGGGC?GT?AGCA??TCCAAGRACGGACC???CGCARA?CACTGG?WG?AGACA?RGCGGAATW?ACRSTAGT?TAC?CGTGA??C?G?CT?GRCGTT?MGAARTMG?ATTGGGA?TR?GG?CAAAT?TCAG?GC?C???G?GC?G?C?TG?G???AGA?Y?G?G?AGCGGTGYGACRG?TA??MR?TGCTTATA?GAA?CGYACCAG?CRCCGGGCCACC?RGT?GAMAGAACG??KT??C????TYCCAYK?CTT?RCAK?M?CA?CGTG?YTGT???AT??T?T?AY?RGGGTGGCT?TGA?CYTAAY???CACT?CAWCRC?GAGAA??CATYG?TTCGTCTT?G?G?ARSC?GATGG?Y?GC?CT?T?A?SCTC?CCAG?T?CR?GAG?CG?AATTC??A?GC?TA?C?GGTCGAGW?ACTGGCTGGAY??ATC?AAG?CT??AACTCCTC?CCTT??CTGCGT?TGGGSTYTWRCATTTWAC?TMGG?T??G?ACT?GTR?CGCAGAT??TYGT?AG?GCCGCTCCC?TGTGT?GTG?ATATGGGRCCA???C?AT?GGMYGAGGCCGGGACCAC?TA?TGTTAYGCCGT??CCCGCT???GC?TTAATT???T?A?CAAATTAGAGA?W?AK?AC?TY?CCTTC???TCRRTA?T????G?AGATT?CAA???GAGACGRG?G?TTACCA?G?YTTGGC?A?GR?TG?AGTCTGT?G?TAATAAGAGGWAAGGG??GY?GCC?A???CA?C?RRTTYTT??CACS?T?G??ACACGC??CAA?RGGT??TCMAACGTTC?RC?CGGCCRG?GTATG?CY?ACGCTTWAT?AC?GCA?TTGGRGCTCGTGA?CTC?G??WGG?TC???A?ATAA?CCCSCCAGCRT?TGA???GGT??CCC????AAGGCA?CCCCTGTA?GYYKAT?YG?CCR?AATGG
??AT?WTGAYTAGA?TG?C?ACCTCGA?TCT?CGAGGC??TG?ATT?GCTCGGC?A?Y?AG????AK?GGCWCCTRGRARAYCA?GGTGGTTKTRC?TGC?TTATGCAY?T?MRRCA??CGCGAG?GGCTARTCRCCRKGCAAAGG?GGCAGA?A?Y?AT?A?TCT?ACTTC??RT?CCTAT?CATTCATCCCGCRGA?GTTGSC??GT??YG??G?CG?CA???RTGG?T?GCTYTT?CARACAAT??TY?YC?R?C?KGRKT?GG?ATC?????TACGTTWCTT?A?T?CG?GATCCCGY?A?ACCTC?CY?GC?A?GG??TRGA??A?TAA??GTGCCTT?C??C???AA?C?AGACSTC???GTGAY?TG??ATGGT?TCAR?ACAT??GCGAC?CCG??GGAA?AC?CA??CA?ATGCCAACTGMKWCC?ATTGGCGA?TCCCYCTCCTTAGT??TCASAAGCTGAAA?TC??GGCAA?A?ACTGC??AGSAAAGTAT?CARG?CTR???TTGAGTAACCTR?T??AA??CGW?AG?C?TC?ARGCCYSAA?ATT?GYGT?AMR?T?C????GG??TGA?YA?TCCC?GA?G?AAACATC?GA?C??C?GACA?GTCCG?CCCGA?A?YRRGKYCA?GG?TRGTAAA?ACG?CTA??T?CAAARCGCCTCTTTR?CGY??CA?CAC?TCYC?TKC????GG?TGC?AT?A???T?GM?GC?CT?CCCGYCC?TCS?GT?ACC?G?A?TWGYATT??M?AA?AART?TCATCAG?GCGCGGGTYCCCTTCGG?RGT??CRYAR??YKCGCCCAYAA??K?AAT?ACC??T?AGCTA?CTGCC?ATTAG?TTG?A?TACAATG?T?GAAGGAGY?TAG?TATTC?AGAACYAA?GGTTAAG???G?C?CC?T?G?GRGCA??AGC?AC?T?TCACATCG?AAA?AYYGCT??C?R?AG???T??WGGAGYTGCCYGAC?MCAGTG?G?CCC?TCCG?
GATCACT?AC?Y?A??A?C?GA?G?C?T?GSATC???AGRY?ACATAWC???Y??A?A??T??CTG?RATTGCGKGG?A?AT??C?MC??CK?TGGTATTTC?GCA?GGYG??A?TT?ARGTA?A?G???TAG?G?AG?RRAC??MT??CC?AGG?ACCGCGYCA?TT?TT??AGY??CY?TATGTTCMAA?TAGAC?ACCAGRAGGY?TCGYRAT??TRGTG?CWCGG?RCC?AGTTGTAACCCGCTG?CAA?A?GGGAAA?CC?GGY?TTCTTCGCAGT?GWRGA?TA?CR?AAY??CC?GGKACT??GATGTG?CTTY?A?TA?TGTGGG???RCTGGAC?KATC?GT?AAAC?ARRTY?CT??TCCT??A????WT?TGGTGTCTCATGTATCATA?T?CCRG??CCGATA?T?CTKTTYGTGGA?GTCACAAA?GCAT?GC??AGTS??C?A?CAGGC?TAYATC?YT?CCC?G??CA?YT??T?ASGCGARK??CG?TCAGTTATGG??TCY?GGGACCAT?A?R??TTTACG?YCT?A??CAT??YGWG?C???CTA?A?GTTGGT?TCCA?G??YG?T?A?C?GTAACC?TTARTTAYAT???YC??CGTG?CTGCTARACACC??TGMGTTAR?TCAGTGAC?CCG?AT?T?GT?TMAA??TAAG?R?CTA?G?T?CAT?AAA??TATATT??RAGGGGACATCGGCGA?G??YAT?CCYC?AATT??YCCAG?AG??AAG?GAGATATCYT??AA?CKAYG?G???T???GTGTCCCCGY?GGGY?GT?T?G?CGAATRMACGGTCGA???GCAR?TRA?A??T?TC?CACT???RTA?ACTAACGWA?CAYT?M??GCCT?T?T?GCCCTCCCRGCCWGGTGGAGCT?AA?C?C?CGGATGT?RCAT?CRAYAR???CCCCTTC?TCC??GG?CAGTTA?CACTTAG?GC?ACTTCT?AR??YT???CTTGT???AGTA?CGTGAGYTR
CTGA?CT??A?AC??YT?G??CA?CAAA?ACATGTCCA??GGCR?R?AARAAC??ACTGCTG?AG??T?A?ATTG??AGGCCCGTGC?CA???ATCGCAGCGTCAA??KRGYTTT?GCACGTCTCA?RGW?ATAACGAATCT?A?A?A?CTAATGAGCC?RGGRCCATTA?AACAAGY??T?SCTTTGA?CT?YAA?AGCMC?A?TT?TGTG?YTAA???AYGGCGAAGATGG?GAT?GA???GGGGTT??CTGTG?ATYAGCACT?C?CGCT?G?A?ATC?CA??CCCGAGA?TCT?GT?ATGTTGA?YAACWR?GT??Y?CCCGGATGA?GG?CTA??T???TAWTTA?CS?KC?TGASCTCT?CCCACTG?TAAA?CGT??TR??ART?G?GTGTAY?CGRGY?????ATGTY?C?R?WAG?ATC?ATA?CCC?A?TC?AGTGTCA?TAG?CTGTY?CAA??GTAA?T??CGT?TAYRTGC??AACATTYGWYC?CTSTTRCA?CTTTCCC?ATG?CTT?GC?AY?YACATCT?A?TCT?GYCCGCAY???GT?G??CTYTAAMR?T?RGCTC????G?AC?TGCA?YR?AC?G?TGWTTGYGCYAC?TCCGAY?GC??TCA?CG?TT?GST??Y??GRT?G??C?RTY?TTTTTGAGGW??AAC?ATGAACC??AAGGCTGGG?TG???A?CYTGACYK?ATAACTG?T?TGC?CCCTTYG??TT?AGTAAGTMGS?TT?GA???R????RCAG?ACTR?C?G?GAAT?CYTACAA?AGTC?TTRAATT?TA?T?GSA?GKGYC?GCACT????TGTA?CYA?AAG?C?YGGAGTTAGTRGTACCACTCG?GTGRT?WC?Y?TCAGGAA??A??T?AR??TACC?GAG?TTCGTTGRT?A???C?TA??T?A?CAATAYAA?CTC?RGT???TTTC?MCCGAG??RTGAACATAARGT??TC?A??G?R?YCA?SATCARC??G?RR?CAAAT?TT
G?MCTTAAG?CA?M??AAA??CTYCYMR?GTM?ATGT?GG?T?AGT?T??G?R?CG??GMTCTGR??AWCTA?TR??C?A??TRCGAARGAMT????GAG??AYR?AG?AGTWGTTAAAAGA?GTAAAA?A?C?AT?AG?KTGAACC?AT?W?C?T?A?Y?TARA?TTT?AGTGTGYCTTGA?A?GGRCGTTGRA?AA?AT?TA??CTAC??TM?GTGGTT??TT?ATAAGA??GT?G?CYTG??ATT?CR?CAAAT??CCCAAC?TWC?G?TTC?AGGA?CGSGCMTCGK?SGATA?T?TGCTAGATCAGATAATGGA?GCACARAGGCGTGACCGCTACA?RTWTCTTGCCGT?R?GTTCT?C?GCATGATYC?GAT?T?TG???AY?GATRT?T?T?C?ACACACCY?TGCGAATCAG?GYCGCCA?CCAMCA?ATTCC?GCGG?GA?AAAYATTGCRYACRTRGCATRA????YG???YG?ARTRTG?RTA??S?RACG??ATC?GGCTCGCATY?CCTGGAAGG?TGYW???TCAC??YAY?A??GAACCGTCCAAY?WC?RG?Y?TGGAAT?T??G?GTAWC?TACC?T??G?CG?A?GAT?T?CCG?CCCYTCC?A?CATYAYGRCG?ATCGTCTGGYMCCC??TAC?C?CCYTC?CA?TCA??G?C??ATAGCTTCTTCG??G?TGCG?T?T?TTTATAAACYT?A?AR?ATGTTACAKC?CG?A?A?CG?TGTGCAGATGTCYCG?TYY??GC??ACTTT??AGY?T?TGTA?TGCTCGR?CG?GAGCTT??ACG?C?A??G??T?A?WA?G?TGGT?CY?GAMACC?TGCYGC?GGA?TA??TGAC?GRCSRCG?GGCGA?ACA??CT?CAGCC?TGRA?WC?GW?TTCRATATTY?A?CR??TGC?TTG?TCRTATGT?TMWCG?CC??AT??G??GC?TR?TYCY?A?TGT?CAAA???T??A?TTCCCTACGAGAY?TRCCGRTGSG
?YTTTTA?TKG?G??T?WTC?WGR??GT?RT?G?ACGCC?YGCT?GCC?GC?GA?????GC????G??TC?AC??TTCAT?A?RCAACTGAGAATTAA?C?YAKCT?TWCAT?G?G?TG?YGTATAAC????CCGAT?T?AA??AKC?C?A??YGC?TT?CY?T?GG?AC??TTA?TT?TGGRC?CAATKA?GTTCCAGCGAYTAGRGCC?TTG??AGACA??GGT?CTACAACYAAG?CA??A?CG?CAC?A?GCCGC?CGTA?AGGCG?R?S?Y?GGCAA?GCC??AG?TTTAT?TTGAG?G?ARWRCTG??T?RYACAT?TY?AAATTCRTTT?ATWTAA?A?TAT??GCY??CG??AGCT??CT?AR???TGA??TTCTATGGRTAG?GC??TGGAGG?TA?CTTCA?GA?CTTCC?GC?AAAC?CTGYAAW??A?TCGACM??TAC??C?GT?ATTT??MC?ACR?AAGA?GK?CR?RMTGYTCTGYTGGCACACACAACTT?GAACC?GRAY?YCAAKCT??AG?G?GRR?CAA?GT?CCGAT??CCCCT?CATGAGGCTTGCG?TTCRGGGACCGGCCYGTTCR?AYG?G?CGG?G?T?GC???CCRA??T?T?CTACCGTGATTAGTG?ARGAC?Y?A?MCTGTCT?AAG??GCCY?AGTCC?AGAA?TTTC?GGCC??G?ACG?ACACRC?A?GTT?TWTYAG?CAA??G???T?TACTRACYACS?C?CTAGT?TRTCGT?T?AY?W?GT?ATA??TAT?CY?AGKAGTAWR?CGGG?TT??ATAAYCCA?Y????CATA?TA?CATTTA????CG?G?G?TCCY?G?C?C?Y?AGYT?M?WT?TG?YTTYC??TT???ATCT???GAA???AG?TCWSGTT?AST?GGRAAC?ACAT??CGT??AAG?GG??G?TG?TGGTCYCG??GA?TAG?CTACAAGR?C??W?CTAK??YCATTWCG?TT?Y?T?TARCTA?TCGC???T?R??
?CG??CYGGTGCA??GCAG?TTT?GA?GRAT?TCAG?ATGGT???GCRA?G?TGGTAGGCA??AA?TYGAGRAACCGGGCCTTY?A?C?C??MA?C?TA?Y?A?YCG??TR?A?GYC?ACCC?Y?T?TGATYGCGRTAYGTCGAAYT?AK??Y???GGGCTCGTT?TTYCAGA?TCTCCAY?CC?R??CYGCGC?CAGCCKG??CTCG?AACCGYACRTRYT???AA?ACYTCCGA?AACRGGGMCR?CACATGTCA?C?G?A??GG?T?R?AM?ARCC?AT?A?TRTGC?GT?RGG?TAATCTGR?ACAGGTR?ACCTAC?AS?CTAGGC?ACA???AA??TYTATGCA?TKA??ATTYGT?ACAAATGRCA?CA?CCTCTTR?CAGC?GGAAGACAGW?AYCAA??ATTATG?TGAATRYAA??AC?????GCCACAGG?GGTGA?G?STCAGC?GATGCM?AT?ACA?T?CAATCC?TCAATA?AA??GGATCGATC?ACGTGA??CT?YG???CACCGSTG?C?A?GCG?CR?GCTC??A??ATT?MCA?TA???GA?CCRAGSCAAC?C??T?G?GCTT?G?CCG?AC?CTAGTATTCC?C?AYG?CTCG??YTTAGTCG??GA?YGYTG?GGCAACGCCTGR?GRC?C?YCGTAR?C?CAGA??TG?G?T?TGC?A??GT?GCTR???R??AG?CGT?AG?R?A?A?TC??A??GAYGAG?GYCATSG?TAC?CATYGRCRAA?CRCAYG?ACT?CA??TT?CAGGTGYG?R?TTCAC?G??ACYAGWC??CGGT?T?CGC?CA?A?TS?ACTGGAT?CTGG?T??ACTA???CC??CCSGSGGTCA??TGC?G?G?CAA?C?T?A?CR?ACAG?GGC??RCTTCT?GTGAGA?ACTAG??C?TAG??R?CAG?K?CWCWTTCG?G?A?TTAAGA??CR?AA??R?AWAG?ATG?A?T?TCYSGT?YACTCCT?AA??A?TGACRGT?G?TCC?
?TA?AG?TTGG?AKT?AGGA?AAATYG??CACY?GAT?T?TTM?RTGYTCTAYTT?C?YTG?T?C?YG???T?CT??G?AGCT?C?CTCTTGTA?TTTAA?GA?CTGAGCCTTCA?AGTGCCG?G?TACA?CCCA?GSCKGTSGACAAATR??TCCACRRA?GGG??T?KA?A?GCR?TGTCY?A?TTTGAY?Y?AG?AGAGWAACCGA?G???AT?TTAGG?T???????G??A?TACT?TC?CGTAGTCTGTGGGYCA??GTAT?RTA?CAAGYTARA?TG?T??G?S?CATGGTTRA?CTG??GTAAC?Y?C?C??T?TC?CTARARTYYAGY???RTGAT???GTTATT?CTTGTYWAACT?CYTA?G??GCMT?C??A?G??AATCKAAAGT????T?GAAGG?TAAA?AG?TAGA??ACT?GGAAYCATACMTCA?A????TG???TARCYCYGG?CY?GATTAAYA???CATCA?YG??AGAG??C?TTR?AATTCT?T?ATCAAACGGTS?GGYWGG?A?GT??TRAGC???T?GTYACRATAC?AC?TT????WTRG?AATGTCCTGC?TTGGCCTA?TG??TTT?TT?A?C?GC??GGTCGACR?TA???A?CA?TG??TGCCAT?TY?ACTAACGAGGGG?TGGAYAT?YG?Y?ATTGTTA?G?GTGG?T?CGA?AR?R?YTWCTC??C?TAG?GTTTCC?TG??GCGAC?A?AGG??GYTAGA?C??A?CA?TTC?A?GRTS?TT?C?Y?ATTWGTTACY??T??GTTS?ATAGCCG??TGTAG?CAACSYRGT??C??TT?C?GT?C??RA?TA?GSCTA?T?TC?Y?GCY?ACAAGCTG?RAA?KATATTCGR?T?YYATCTCAR????????A?CC?ATG?T?CKT?GGYWCTTTAGYT??AGGC??TG??T?GSC?TCT??AGCGYTG?GTC?GAAG?TYGGGGGTCG??GCCY?GR?AG?GACCCAC?GATYGCACTAY?TW?
ACR?ACA?TAAGMA??GCGTCTCACAAT?AA?CKG?AKGTGAACCTGT?GCTGAAT?R?TAAASACY?CY??AYC?TGT?GCW?AA??T?GTGGA?C?T?ATC??GTTGAT?Y???T?G?ACCATGTRG??G?WA?CCYT?CC?TTGGT??GGTAAATTT?GCAT?TTC?YTCTAAT?CAGTAYGACAGTACGGGCGTC?ACCC???GT?TWCC?GRTA?AT????TA?AGMAAT?GTTCG?CCA?Y?CGCGRACAT?C???C?TGGRGGACAGCTGYC??T??CATG?CAGA?T?C??CACCC?GCT?A?CATTC?ATKAGC??R??AAA?GGTAA?AG?YCS?GCCTGGCGCAGATGA?T??KYGAAATGC?CAGAC???GT?C???CGTAG??GATCA?ACGCG?CTGGTCCRGC?RGYT?GTTC??GA??TAC?T??GCCWTCATATG?T?AGAGTG?GCCC??CCGATAGCA???C?ATTATAG?AA?TAC?CGY?AC??C?C?CAGCCA???GC??YYCCGKC???A?CATCTCGG?CA?T??C?GCGA?YAATTTTG?GCACTTAATGAS?YG??AYT?A??AG?????RTACTCT?CCACC?CCWCTGACAC?RCAGTATCY?A?AWA??CTCCTGCGTGTC?C?AGRAGAGACYAGAGGCTGC?CT??T?A?CTG?TT????CCTGC?GYGGAAC?TYS?TC?G?G?GTT???CAAG?T?C??GG??GGY?GYT?CGG?AATWTRTCC?A?R?T?Y?AG?T?TCMT?KG?GAC?G?CGTY?YA?TGC????GGRC?ATTGGGRCTT?AACTAA??TA?RCGTACA?TRCRCCCA?AAGAG?GCT?TGCC?TAC?G?CCGGA?CTATATC?CACCAT?MCTACA??T?CT?TTTTAAAGS?ATA?CAAA?A?CCGTAGRTATCC?ATGACTTG?TCGG?C?CGTTTG?C?CC?CTAT?T??CA?CCG?YC?G???GAA?GA?RCAAAGCTC?
?CC?CG?GCGAGRT?AG?RC?CC??Y?GAA??YCRCC??WCTT?GCTGTRTGTAAAGTTAGGGCG?RCC??GTGCR?CWGA?TWCTCCTC?T?TG??CA?TCG?G??GGCTT?TA?TGGGGG?AC?A??A?C?G?R?CTCGCC?G??CC?G?T?A?YAG?S?CCCCTA?G?G?A?GAGA?T??GG?TY?TTAT?ATT?WG??G?TCK?WGCAT?CTATG?RCATTCAC?CTACATGATCG?AAATTCAC?T?AK??TCYAAT?CAGAGT?S?T?TC??AA???T?TT?CA??GCAR??CA??C?AMYTTGGTT?C??TT?AKT??GG??T?CCYATCAAG?AC???CA???AACGMG?GCAARATWGGCR?TARCTAG??CAA??TR?TGTAAT?TR??G??GMAAAT?TT??ATA??G?TGGYTAGTCCT???C?T?CC?GCA?ATTSC???AYGCGGACAGWGWCAATCCGCTTT?G???C?AC?TT?CACGATCYCGS?G?CGCCGCA?G?CCTACTMYTGGTGCGCG?A???TC?GTTGYGG?AG?CTGCCARTAAAM???K?CA?RT?CGT?TWATGAGTA?GGGAW?CAAGTGC?TC?T???S?T?CCGACGGC?TAKCC?TA??GG??CG?CT?GAGA?A??AGGGTTTKY?T???CT??CA?T?CAA?T?CR?CGTT??TT?T?ASA??TTW??AC?GTY?W??A?GC?A?TAWAG?A?ATAT?????CT?GCCYTA??RAGC??CCAGC?T?AR?TG??A?AT?AA?TAG??CCGYMA?AA?CCA?GG?C??TTGCCAGCAAC?CCG???T??CTR?A?RC?AT?CTR?AG?Y?A??G?TTTT?TR?GGAATGT?TGRTGACAC?G?GCA?GA?CTG?C?CCA?RGGCGAARCGTCYAAGRGAC?C?AM?WYR?TGCG?A?TCY?ARA?G?GGTCTTC?GGC?YGACATSKAYCGTGGTW?ACTC??TGG?C?G?G??CAR?C??CACCGC
TGGAATC????G?G?Y?AGCTAT?GCAAGC?ACY?A?CTACGGC?TTG?TG??AGC??G?WCCCTTAYAAGGAT????GY?GT??T?GAAA??ACACGSC??YGC?GAC?CA??AAA?TGA???AAT?G?G?GT????AGCRAARYR?CTA?YC??GCGATM?RG?TCT?GT?G?CCYC?TR?GAT?RGA??CTWA?AG????CCGT?CWYT???ACGGYAAGCCC?AR?A??YA?TT?T?T?ACACGT?ACCCAA??ACGA??ACTY?GWTACAGMGGTCCGATRTARAAMAT???T?G???GATC?G?CCT??C?AT?M??AGATGC?T?TTT????C?AC?RGAATCC?AG??ACAACTTAAG??G?TCAAR?ACT???ATGGCA?RT??SCTGAGA???ATG?C?TTYA?RRAC??AACTTCG?C?GTT?G?RRCG?MA?YACATAAATT?TTGG???A??AGT??GGGATAAT?YGA?A?CGC?T???A?AARTKRCRA?YG?GKCTGT?YYKTCGTC?ARAGCC?GAC??AA?GC?CYSACKAG?C?CACTA??GYAC?CTCT?CGGCGYGACGT??GAG?ACTT?T?GW??YCATRTAATGGTW?GGCT???T?G??AGCCA?TT?TTYG?C?MTAAC?GCAAGTWTGRTACG??GAACAC???TATACGRTTCGAG?T?GCY?TAAA?TG?C?C?CAA?SGATAGGCTATYA?AGGTRGGAAC??G??G?YA??T?TGGYCRGAT?TC??G?AGCAGCG?CACA?C?TTCAC?GW??TT?AA?T?GTCCTG?TGGTGG??T??AGR??T?C????A?T?G??AYGAR?C?GTG?TTACG?CAGAACCA?TC?CWA?R?T?T?GT?CGTA?GT?AAT?ART?WAGGAAT???TCTT?A?K?TGC?G?AT?CTTTGCTCATTC?TAAA??G?WKA?SGMYGC?TAAAAAA??KACGGATTAA?GGR?GA?TGCR?GTAT????A?T??TAG?TA
C?GGTCGGA?GAGRG?CCGTAC?A??T??R?YAGGTTA?T??CT?A?WGT?RCATGGTGGCAAAT?GGTAAG??G?G?G?CWGCG?AAGC?TCGA?TY?TAAG??AGAAYAYTGAAAGAC??AA?CGAAACG???TA?RC????C?ACC?T?YCGGYAAACTG?AA?Y??CAGCGTCG?A?T?GC??AGGTT?RAAGGT?GC?TAYTGTCA??TY?TYCGRGAATCGG?TTTY??A?C?SA?TR??C?TMTCR?TTA??RT??TA?CTTAT?GGY?CGTTM??C?GAGATAGCS?TAYA?TG??GTAGAGAAGGCTRA?GCAT?AAG??GCATCG?CYGC?CTATTGTGATCTGA?A??TR??GAGT?TGG?A?G?Y?T??TRGCG???RRT?GTTCC?AA?T?AA?Y?A?GG?G??CGT?CAGAARACYGTC?CT?TTGTC???M?WAG???GA?AGCTRAGAW?CA?RC?TG?CCRGTACA?GY?A?T?TMCAT??T?T?AA?T?AAAAT?TGAAGM?C?GAGMTA?GC??AAC?CT?TAGTAT?TCTAGACGG?TATCG?CW?AC?RGTRATACGATG?GTA??YT?C?GTA?AGG??T??A??GSACA?C?CT?CTTR??A?AAC?C??CRG?AYCTAAGC?G?G??CTCTRG?GT??YAT?TCGGTTTRG?A???AGT?TGATG?CACACCA?TCATGT?C?A?T??G???GGGTGCCC?G?ATC?GGTRCACAGA?GTTG?TCGGGC?C?ACTGCGYTCGA?CAGCAAATACCT??ATAC?T?A?G?GCCCA?C?GTCYCCATA?GGACG??A?T?AACGAA?TGM?CAT?T?TG?Y?KA??CY?TA?AGC?C??C???RTRGGCA?A?CWTAGTC?C?TAGAATGTGCCAC?T?YTTAC????AC?AA???GA??TGTTTA?GGGTT??A?AA?A?ATATACTA?T?CGGTAGGCATAAAT?RGAATTTR??A?AATG??GG?Y?AA?TRCA?
AYTAACAS????TGGAG?TRTT?TT??A???TACT??A?YAT?GRC?A?AC?TG?CG?C?WA?TGCATKCTT????TGGGC??C?YTGAGC?CGT?C??C?TTAGAA?G?ACTA???T???GCC???CAGCCA???T??TYGAGG??GTC?GGC?GGGAYCCGG?GA?TCC?TAATCCG?G?GG??GGTTACGGGRAA?TAATCAC?ATT?A?ARCRT?GGCRA?CACC?CCCA?YAGCGCA??TTCTA?A?KT?TCGAA?A??AATC?RYC?AM?CCGTCGT??TTTC?GCGA?T?GR??G?T?C?ACATGA????A?AT?TTA?M???ACTCTGTY?GCATS??A?GCGC??YAGCT?M???G??TTTG?TTTAACAGTGA?AGY?T?RGA?RT?TTAG?TTT?TGGC???AT??TAAGTAS?GTC?TCTGTTCGCA?CTA?AA?C?ACGGGA?Y?TGG?CTA?TACGGMTA?GGCTGCATAACCT?CAACAGTGCC?CT?CRAK?G?T??G?GTGWAA?ATAGMYCGC?GT?G?CG??TAAA?TTGST?C?T?GTCRA?AA?AGCT?G?AC?AATAG?T?GACRCG??CAAYG?CTCA?A?CC??TTK?GA?TRTTG????C??CAAT?YGGCWTA?W??TGTGT?GGTTGA??GCTGGT??GTATYGGGYYG?CA?GTACY?CAG?GCAA?TAYC?CG?TAM?CCAGG?GGACGGCTC?C?T?CYMC?CCACC?GTATC?ACAGKTCCCAACTGT?CTAYTGGG?TT?TA?K??GGAATG?TCCAC??ACTTA??YATCTGGGG?CTTGGRGGG?CTCCTSGCC?AYA??TCGCAT?SC?RRCSAAAAAG?C???GKT?ARCA??TTATGCAGCTGC??CAWTCGTC???TTTTCATTC??GGY?A?C?GTTCGG??GCCAAAATRGATGCAG?AT?RT?G?TAMRCTGAA?GGMAATTG?ATT?C?CG?GWCTT?TCGAAGG?GG??A?TACAA?
?GAA?TA?RA?GKRC?TA??GC?????CC?AGGC?C?TGTCKC?C??TGT?GTTTA?GG?GCT?YATY?TGATG?AR?G?T?TARCG?G?TCR?TGATT?TCG??GCGYRTA?TGAT?CCCTGCTG?T?C??AA?GR?GGA?AA?ACG??GYCGAAATAGGSGATAT?GCAC????T?G?CT??G?AA?C??CR??CAGG?CMGT?T?CACCA?CTRGTT?CACA?CCAC??G?CWAG?AY?RCTRT?A??C?GGTAA?GCYA?TATGA??KTCY?CT?TAAGA?C?TTTGC?CTAAARATY?RCTY??AGCG?R?C??T?GCGCC?T?TTC?CA?C?YCCT?YGGRTGTGTGC?GA?T?R???CC?AGCGG?CTR?AKGYTTTCA?TTWCYTG?GGTG??GA?RTA??CCAKTTGAGMCSTG?TAG?C?GYCGAWAAT?GRGCATTA?CAGACG?G???CGA?TCGATA?C?Y?Y?A?AAC?CCYAC?T??TG?G?CG??TT?RT?AG?TT??A??ARATKG?K?Y?CTGT?TA?CT?GAGTG?AY??TGT?GTTATSCCG???CTSGCYCTT??A???GCRC?CYAG??CGA?TATGAC?CG?TGRGTCCCC?GAGGGMGATTT?AGAY?TYC?ARG?A?T?GGGRMCTAAT?AGTA??CAACTTSYAKGYATGC???ATA?G?CGAA?AGACATCCTGC??CT??GTR?ATG?Y?T?TTCWCYCYG?G?TRTR?ATTAGGGGAA?TT??AGTTTACRCC?AMTG?TCM?TTG?TGY?AGATTT?CTACCR??GTTGTCARR?T?C??T?T?AYRGYAC?CA??G?ATGCCCGCA?TT?TTCAC?GCC??GG?C?G?CT????SGT??GAACAA?AT?AY?A??YGATRY??TTAGTACYTA???TC?AAACCGGCWG?CRCTG?GMGAAGCGTTAC?ACTC?G??CGA?RGTG?TS??CCCACA?CATGGT?ATTT??GYGT?CYYW?A?WAA?CGC
?RC?GCYACTATAT?GCCC?RC?AAG???G?CCA?CCATT?W?TGC?R?AT?A?TCGRCGGT?R?C?GAT?CG?Y??TCCTA?C?TC??T?CY????AGTM??WTGT???A?GAT?GTMA?ATCCYCCG?????GGGG??TATATTCARA?T??GCGC?T?CGTAGAG?TCGAT?GAAC?CGAAYTTT?T?TA?AT?AYRAAGGG??CCCATRCT?TRTAA??A?TRMA?WAAGTTG??G?GAA?YA?C?CGT???A?TRR?CAY??G?G??ATTA?TA??ATAG?C?G?AC?T?AT?T?T??A?GT?GACCCTGTGTA?GAWC??GACCTTGACC??GWCC?TG?T??A?ACCAGTAGTCG?AGWATR?YATTTTA?A?AAC??YTAM?CCC?TY?CTCT??CRGG?GTG??A?TGGG?GCYTCGG??AAACT???TTGA?TTT?RG???TRGKTA?GKGAC?R?GCTCCAAACGTKATA?GAGAAR?C??G?TG?TGGR?RARCGA?T?AC?Y?A???TYRAACYGTGCCA?A?GCC?A??KS??TGT?T?RCAAATTTTCG?TGACGCGCA?GCA?CGTCAAG?GT?RACAGAACCGATAC?RT?TA?GATCAGA?AYTTGCGATTC?A?G?ATC?YGAC??ATCCCYT?AY??A?T??TGGTGTCART?TYTARA???Y?TA?GWTTAGCA?CAGAAGAGGCTYCGCT??KWGTTTCTTCACAACCCCT?TGCCG?WAT??C?CTAG???YTC?G?CGTGA?GARRCCCTTAG?TGAC?C?C??C?AC??GCGACAATGTGAAC?AAGGY?TYC??GCCATGGG?T?ATAGCTYCGAAGT?AGY???AT?YC?GGT?TG?GY??RT?M?A?GYA?TGCCR??G???CG?G??TA?GGAAAGA?TTYTATCTTYCG?RAC?YG?A?AAC?GG?GCY?CTC?GAT?AW??R?G?RAAATCT?GACT?GT?Y??ATAGRCA?YGAATCTKTCCCAACTA
YTA?ATC?T??CT?AGCAAA?GTT?GYGG?GT???CT?GTCT?GTCAG?T??CATTYT?G?TRGG??RC????AG?G???GRCCA??T?TTTG??TTC?GGT?AGCY?ATYTGGT?T?ATTCGATC?A???TGGTTCGAT????TGT?T?C?CGT??CSGCGT?C??AC??YAG?W?CCATT?TCTTKGAC?A??C??AGC?TCACA???GCACAWCTG?G?SAY?AT?CC??CT?A?C?GGACATTAAGTGCAAAGA?AYGTCGCAGCRGCTTAG?TY?CG?A?CTTT?CGC?AAAT?TTA?RG?TCT?CC?GTC?C??CYAA??TT?T?A?A?G??TYYGAGGGRGTGRGTTAG?GR?TAAGMTG?CT?A?T?CG?TGY?TC??CAGT?TCAG?T?RGGATCTGGT?AG?A?AATTAGAC?CATGTT??CTGGGG?TA?GCGTCYTGTTGT?TC?AACA?TCGMC?GTGG?CATT?ATGGATCAGGT?TG?G??CYCTR?ATAGG??A?GTYGG?WGTA??SCGR????CAT?G?AYCTCACYGTA?TT?TG?G?T?G?YYAAA?CTKT?TT?G?GCAKGT?TG?GCTCTAC?T??AGM?TM??T??CTCAC?CA?T???RRK?T??ACGA?A??GGC?GMG??AAASRTTAAAGAAAAGTCAYGTGR?T?ACT?GWA??CC?CRTAGGTGATT?TTCGGG??GMGG?CAA?CT?TCT?YG??A?TG?CGAG??TTA?TC??A??GA?ACATCGAATCGGGATAATGRKWYGTATA??TGAAACGA?A?AA?CAGRTGGGGGTGCT???TG?CA?A?S?AA?AC?C?C?TGGG?RCG?TYC?GAAG?M?GA?GTTAGGYTT?TRAC????CAGAA??TACGACCGCGTGG?WRGT?CACRGYGCTA????CC?T?TY???CAA?AT?AGA?GSA??C?GTATST?G?AACACCCGAA?CASAR?A?T??ACATCC?C?CTTC?A?TCGG?TRTTAAK?
AATCGATAACA??M?GC?GA?AG?R?C?AYACG?ACGWTRTATTTC?GARCATGGRG?T?YTT?T?R?CTTACGCTCGTAMAATKGGR?CG??RTTC?C?YCTTRY??CY?T?GGT?TRCAT?GA?RGYGCA?GCGGT????GGCAAG?TTA??KAGGT?T?ASRAG?A?AATG??CCAA?AY?C???G?C?ATG?C???RGG?GCTG?TTTSTSACAGG??CAT???YATACTAGCTGG?CATRTATC??GAT?C?AGTT?YG?T?GA?A?GA??ACACTCR???WGT?RCC??G?G?TAG?TTA??GACATAAATTRG?T?RYCCCA?TTTTC?R??CYT?T??T?CATCCGAGWA?C??RGYTA?GCG?GCCAATT??AGA?A?GTCM?T??GAAGCYRGATGT??ATT??AGGTTC?YTAAT?CGAAG?AA?TT?CTTATAW?GGCG?G??CA??A?AGAAC??C??CAR?CCCGGG?????YGCCGTAGR?CA?GACTCTGK??GA?YT?AWATA????WT??TC?GATA?TGA?RT?T?A??TCCCKCAA?TCTG?YTAGGA?GCR?CTTYCG?AACTA?C?GCY??TCCCGCCGARC?TT?R???TAWGGKGAAA??TA?C?GGA?T??GCY?GTG??TACA?G?AGCAGACTCTCRACGTCTTT?TCT?TTYCCCA????T?TGAC??CYAMYTCGCTCGGAT?GCCGT??Y??CKG?CAT?ARACTCC?YT?ACC?C?AAG??C?CAC??ATYRGTC?T?TAGTGTCT???ATTTATC?GTT?CG?CT?C?ARTTSAGT??G?GGRTC??CA?ATT??ATA??CCC??CCA??GCAM?KC?GTCTTCTCYRA?A?T?TG?AG?CT?TGA?CATK??CCT?GTT?TCAGGTGG??A?RC??CACGT?Y??A??TW?AA?TAAATACTGCTA?T???C??CAAT?C?CTG?CC?GTCTC?A?G?C?CS?GTCTCGG?TTCA???GGY??C?CG
?RRCTC??CW?TYGCGYTMC?????GTG??Y??TAC?AA??G?CGT?GA?G?G??A?G?CGAGTT??ACGCTGGA?GT??ATYTTCCA?G??C?G?TG?TAG?YAAAC?ATAA?C?TA?ATTAGGAGG?A?AR?GAGTCTTAC?GTTWACCRATAA?CATAAAGTAAATTC?CYA??GTTMMT?A??GG???T?CRYCGGAGYC?G?GTGACATCGT?A??CTCGAM?TCC??TTT?TCA?ACAT?CGTAGA???AR?YCR?A?AAGGGA?CGC?TGGS?S?T?RT?CA??T?AA??T?MATY?CCCK??GYC?A???AAGRTC?CTG?TC??C?A?AC?GR?AG??RATACCAAGAAAYGGC??ACCTAG?CAA?GGGCTTCYACT?YY?AG???CAA?ACTG?GTTAG??GKCTACTC?RATCGTGGAT??CAAACAC??CMC?CC???C?CATGTYGRTTT?ATGT?T?T?CAA?CTT???A????TCR?GAAA?GTGGR?CTA??TGGCG?TCCAT??CCTGTTTAATCT?G?GAG?G?TTGTACRT?TYGCAAARCC?CA?AR?ARY?CCACCY?TAACAYAGGTC??CAC?A?A???ACTAACTTTG?RTCT?YCT??RAGGGT???G?AGTG?GACY?CCT?GG??C??CGTTGCGA?Y?CACGT??ACAYRCTATG????R?RGGT??TRTGTRT?T?AC?CAGA?CCATG?AACA?TGC?G?CACATYT?C?MA?T?TTAWGCAG?TTYTAC?TACGTCGC?ACTGG?GAG?TCYCATC?TTAGCTGCAAYTAACATT?AC?TAC?T?GGGAY?C?AGCTGGTGGAT?TCGAA??A??ATG??TYTT?TC?AACTC????GYGTG?A?TAA?GTATAR?CAGAA?TAA?TCR?AAG?TCTAYAACTGGA?C?AACCRAWTG??CT?M??YGAACCAMGGTG?CC???W?GAGTGC?GC?TT???CTTGAWWTA?ATAT??ACCG?A??T?R
ATYTW?A?ATCGCTC??GCCGSGSACA?CRGATTGGCTT?YTRCTAATR?CT???T?TT?K?T?GAACTGSTT?C?MAGCC?AYA?CTC??RGC?C?CGGG?A???GT?C??YTCCCCCCTATRKTG?AYTGC?TTACG?C?G???TG?GMT?A?TC??CAG?RCCTT?ATGAGG?R?C?CGRAGCAGWTA?GTR?Y?GG?TGGG?T?AGYGGAC?TC???A?GAGGA?TRTWCATGYCG?AGAGCCG?AACCCT?TTTA?RTG??AG?TTCCC?RYACC?ATTGATAT?GGGKCAGCG???WT??AT?T??TGCA?GCCC?TA??CAAWAACGACTA?T?YT???GAA?TT?T??TAAAAT?GC?TCGGRA?G??RCGCTACATAWGCTTCAG?ATGGAC?TTYGAYCTACTCAATR?A?TAR??ACCG?TCGC?A?SARR??TAATC??TC?AC??GCSATAKA?GAGKGGGCTAC??TAC???C?A???CA?CCCGG?TCRYCC?Y?TCGCGC?GGCTT??C?A?AAT?CTA?A?GTCCT??ATTAWT?CTCCA?T?A?CYCC?A??G?CRCTYGT?TTGT?TCCTRT?AG?TG?ATA?ATCTCAAM?GAGCGGA?AA?CA?CGG???SCTT??GGTMG?AGM?G??C??A?CGT?G?RCT?T?AGTCCTAA??CTA?ATTGAAGACCGCT?T?GCT??GT?TAGAG?YG?RC??C?ATYRG?AACCAC?ACRGTGC?T?ACMTYAT?GRAC?TA?A??C?CA???A?AA?GRTAYTTR?YG?T?TA?RK??AGGCGT?TAG?ATTGCC????G?A?AR????AA?CCGTC?A??GGY?C??GTCSYGG??GT?GARACCGCTAGATCAT?A?K??T??G?CCYG??YAACATATAT?T?A?GTCATC?A?G????T?CACAGTG?CTG?ACAYRS?CR?A?GT?TAARAGGAATC??RGGCG?C?CTTC?ATG?CCRATC?GC??AA?GTGK?AT?
?ACRCAG?CG???C?T??TAAYCA?GATCC?CGGRCAC?A?TGTGYCGGGG?MACKTC?TTCTGCGC?GTCC??T?RT??TC?TACC?R?G?AAKGCC???GG??AC?ATTCYG?CRA?CCGCGT??G?GG???C?C?GARTAT?RTA?CGAATAACAYATCTCCCT??ATAR?CGGC?AGA??A??GCGAARTTA???C??ACRTTTCCG?CC??GGA?CGC?ACT?S?CTGCCTGCGTK?CC??A??ACCGTYRASGY?A?YGG?RCAGY?ACK??CCTCTTTAGC??Y?C???C?TTARAGGCT?T?TCTC?C?T?CGG?GCCRGCGTAAT???GTCGG??YC?YRTR?CR?CA??AG?A??ARACGAGTA?C?SC?YAC?A?CYG?CA???AGTYCAC??GATAC?TRA?CTTTY?GAA????T?A??YA?TWYG?CG?A???RT?AGTC??GGTTC?AA?R?A?GGAGAAGS?GC?ASTACT?TTGAA?C?T?RA?GA???A?CTCC?RTCTGATRCATTCA?R?A?CGACAAAG??ATAAM?AT?AT?GGA?YRAGC????C??T?GMAG?TCTAGATC?TGAC??CTWACAA?TA?ACT?AA?TGCC?ATYACYC?GGCT?GRC?GGC?G?T??TC?CTTCCT?GGMWC?GGAATGYGC?GGGAGRTMA?GA?C?GTGCA?TMGG?YC?C?TTA?RYMGC?TWC?TGY?GGSRGR?CGC?TSAGT?C?AA?TAG??CCAYAYCA??GYTA??TATAAAY??GRCTCTG?CTGGTGA?AGA?AGTG??R?AGM?GGGCC?MCCACY?ATA?TTA?T?A??A?KACYTT??YY?CCYKCG?ATTGATAARARCGMCTCCC?TG?TATTTTTCGT?R?A?ATYTTAA?RY?T?ACA?GACY?TTA??YWGG?CCT?WCCCT?G?GTGYCAAACAAGY?YAYG?G?T?R???YGGAAG?C?TGG?GTTA???G??TCWY?TCATCCAAC???AAT??
TG?TC?TC??TG?TACGC?C??T??GYA?GTAT?GA?YGA???CTCYAATT?AG?CT?AGAG??Y?CMAAGG???Y?AG?T?YYGT?CT?CAAC??GTTA?CTCCCCTWTAAG??Y??YTCTA?A?TRC?WG?TCAA?TAT?TGA?GTCTCR?GRTT??A?TC?CTATAT??RAT??GGG??CGTAGGCGGC?TATYC?G????C?TCTT??CY??GG?ACWGA??CAS?T?T?T?GA?GGC??Y?GGGC?TTGATYGGMCGRGACCTG?A??Y?TTATRGGCAT?TRAG?CC?TACCA?ATC?TC??M?GGGT??GAAT?MGRTAC??G?TCAGGGCTCRTAWK?R?TGA??KAT?GTRA?AAC?GGTA?AGC?AC?AA?C?A??GC?TCGTTTY?R?TTGAAA???GTGTT??G?C?YR???C?C?A?RY?A?T?G?TAGT??CAYTCA?T?R?GTRA?AGG?GT?TTCACRATGYTTWAT?Y?CAGCT?TTTCCT??CTCTC?TTCAAGTA?CTGTTC?CCYT??CCT??G?TG?GRY?A?G?CCTTT??GTAGAT???C?TGTAGSAG?C??GC?K?GCTAA????G?CAT?TG?ACCA?RGG??AA???GC?GG?TT?C?T??RTAA?TC?TC?R?AC?T??CGATWA?YGGCACATTGA?GRACA?AG??G?T??WT??AGG??GTTGAACA?CAGTT?TC?GTCTA?GT??C?AA??YWGGG?TGWCTTGAT?RATRYACAA??TTTGG???AGCTTC?AA???ATGCG?WST?RA?A?TGGACGTSCCTT?G?CTGCGA?C??TAT?YRT?C?CCGG??CAG?GGCA??CRAGT?S??T?TTC?CG?TAAA??CCY??R?GAT?T?C?AM?G?YCC???YGACMRTGTCT??CGAACG?A??GT?CCT??AAGRAWACCG?TTCT?RT?CT?GGRTG?CGA?T???TTATT?T?GACTTT?R??T?CGT?CCG?YT?CCAA?MCACCAAAAA
???ATT??C?TAT????AACTAT?TCGTR?T?RCAA?CAT?C?ACGT?WCY?AKGC?TC??TY??TT??C?AGGG?TCAGACT??TG?T??GTY???SGTGT?GTCG?W?TGGT??G?AG?W?ATCTA?AGT?T??GGTY?ATT??C??AGACA?T?GA?CCRTAATAGRAAC??T???TTGCT?G?CGAGGTTT?TTCAT?GAW?A?TA?ACGTAT?GT??GRG?TATCATCC?TAAG?AA?G???YA?TCT?C??RA???TGCGAAATGG?RTYTTTTTGCTY??C??CACAGGTC??GRGCW??TCTAGTC?TGA?GA??CC?AAGTG?GGR??RAC?CCGATAW?G?GTTACC?YAGGGAWG?RGCAATMCAAACT?WTAACTT?G??RTG??MC??ATAGAAKT?ATCT???GC?A?C?T?TTTGTTT??YAT?TT?AG??GGACAGYC?GACTG??A?KG?C?CCAT?RATA???TTATTC?GAC?CTAGGC?C?YAATA??AG?CTT??CCCA???A?CAGGAGA??C?CGTRGCACTGTRTT??CA?GT?G?TCTATCA?GGTCCG?KGYTCTTTWT??AA?GT??CGAAMC?CTA?C?C?AA??A?G?GAC?CTC??GAA?GG??GTAC?GCATCACCTC?T?T???AG?GT?GTAARGTTACT???AY?AT?A?ATTT?GT?TGTTCM?GAGA?YTTR?TCTMT?A?AGRRWCC?CGGT?GGAG?CA?ATGTMGCAATC?C?TGATC?G?CGTTAY?ACTCAT?TT?GGAA??GYGGGCCCGGTG?AG?ATTCC?GC?ATY?T?YA?C?A?W?A?A?GSATG?A?GT??T??GA??G?C??GCCAT?ACCTTGRTGAYTG?ASGG?GTCA?TCRACA?RTCATA?Y?MYCC?ACATS??YCYTA?TACAGATAAGTCAW??RCTT?GGGGATT?RATAA??TCGAATCCA?ARATTATATC?T??????GACTT?AATCC?AKATTTCCG
??GGGGA??AGYA?GG?ACTA?C?GGTCSGCATC???GTACAA?C??CCGCG??CGTCAR?A?SGTTC?C?T?AK?TC?TATTGRT?AT?GY??G?GRTGATC??CTCGAA?CGYGTRG??RTCA?CCTA?CAGGGTAG?GATTATTRGGAAGGC??CC?TGARAGYGT?GT?TTGRYAGC?CT?CTC??CCTGGGG?CA?AT?C?TAAAAR??TY?T?ACA?ATCAGCCA?C??GGAT?GTC??GT?A???T??R?TGTG?TW??T?CW?T?GCCCCT?ACCA?YGC??T???TCACAT?C?ACTT?GAGCA?TAATGCT??AGC?ACGGCGTCT???GC?CC?TCCTATGGGGYCG??TTGTTCRCG?CGAAT?YGTTGC?RRGTT??C?RC?GTG?TTKGCGRACG?TGCTAGATCAGSCGATC?ACGACGAWTGGCG?TCTRGATAA?ACG??GY?ATCYAACM?YT?WTMTTC?GGGAAG?T?ATA?GTTA?TC??TCAGTTGA?T?CGTCTGY??CCCTTT?T?C??TC?T?AKCWACCGAT?CTRCGT?CG?CT?AACGCWT????A??GAT?TGCTTTGTC?TATCG?GCAAAAKRG??C?GCAAG??AT?CA?G??CAYGAGCG?C??GGTC?C????RA????ACCA?AK?TCGTG?TCCTTCRAACGATCAAG?C?A??GAR?TTTC?CA?GR?CTATTA?A?GRY??RYY?T?TTTAAWCCACC?TC?YRCT?AAC?GAA?AACWA?AC?CYT?C?CA?GT?A?GAAGTA?G?A?GA???YTY?A?G??TAA?AG???C??CGT?C??ATG?ATAW?T?TACA????CT?GA??T??TT?TWAAGG?AA?GACAKGGWT??TTCCCC??T?AA?AT?GCGC?TC?ATCCCA?ACGYGAC?CC?YG?GGC?G??CCT?GTGG?CA???GTCC?CCA?S??RT?T?CC???A??C?C??CGAAGAATA?YC?ACACGC??TC?T?G?G?A
??GG?TA?G?TAKT?TCAGA?ART??T?RA?TTACG?T?KATG?TAWA?C?G???YTTC?G?CGC?YG?AACAYC??SC?C?T?GTGCTTAAAAAGYTTCYAS?CC?GMG?G?AGGGTTA??R?TTCCTC???TCCTM?TT??C?YRYTCY?CATTR?GAC??ATGCTATTRA?G?GTCGYRACCT?CAA?C?T??TT?C?G?KCA?YC??C?T?C?TCTGAC???CR?G???TGAC?T??YG?ATA?CAA?ATACGCYAA?WCAA?GCCTAT?GC?A?TAA??ACG?GA??R?GG??GAT?CCCT?AG?G??GTC?C????TTYTTG?CCCT?YG?G?AG?AG?AGCG??AYTC???T?ATA?YTGGWATARAGTA?TCGC?GTCAATGGGAAR?TMCTC?GG?GCR?AA?TTAAT????GGT?GTTCAC?GGGY?RACT?GCTR??AGWAAYTAA???TG?TCCGAWGTATG?G?GC?GT?GCG??CSAAGCTAGTAT??A?RCAAT????YCC?TAWTY?AT???GA??RGT?RATGT????C?GGGG?GCC?G?G??TAT?ATTGCAAA?A?AGGRTARCATATT?RTT?GG???TTT?T?CTAYTG?G?TMTRT?AGTK?CC??YW?C?M?T?CGC?TCACARAGAAACTT?YTAG??A?G?GAGAAGCA??KCT?GGAC??AAYY?AST?CTAGG?CAW?Y??C?AA?CGTAC?A?T???ACAT?RT?TATCTCGC?TMG?GCGTAT?A??C??RRTT?TTA?T??T?TTC?ACRTG?Y?A?GGK?TCGA?STA?C?TA?????CA??A??CAG?CGTC?AG?GGCCWCCKAATTCGG??A?G?C?C?TYGGCG????A?TACGTAG??G?AACACATACCA?AARTTG?????GAATAGAG??CTAARAGCAACTTAARC??GGCG?G?TMCGGYAT?A?WTTR??CA?GA?YCGGCT?TG?CACCGCTAGAC??GYGA?TCA?GGT?CGTCA
ATTATG??TTAGTRYT?T?AC??C?CT?AAC?TCCA?TGAT?GCT?AG?TA?CSWACYT?G?AT?C?C?ACTRA?GAG?T?GGRC??CGGYT??AS??TA??CAGC??G?GC?AAT?YGGGCA???CATGACAA?TAGCCCT?CAWM??T?A?TTY?GCG?RC?AGT?WACGWCCAGG??GATCC?R?A?AA??TT?GC?ACACACCGA?T??T?TTGA?T?T?T?GY???GRC??TTCTTGCG?A?A?C?GTT?ARCYAAAYATTCCCAKAA?GA??YYATGTRT?GGTC?T??T?T?G?TG??CGAAGCAWCTCTA??ATCA??GTG?GC?????C?T?AA?AA?T?TAA??T????RCCCY??YC?Y??A??AT?TYTC?TYTT?TCCT???A???T?G?TGAARCT??TY?YCT??RG?TTGC????Y?GAGCCACY???GG?TRC?A?RA???A?T??AAWA??ATCY?GC?CGT?G?GT?AGA??ACA?G???CCGTAGC?T?S?YYGAAG?C????A?R??TAAA??CT?????CCA?CCTATAT?AT??TT?CCAG?AG?Y?TGT?CGG?C?GAG?GRC??A?AR?CA?S?GRR??ACTTCWTTTTA?AATGCWW?CACYGGRCAGTGAAGCTATACYGG??A?ACGCG?A??GCTG?T?CT?TCGCC???T?CYA?TA?TTC?CCATCC?AG??ACT??GRATT??G???ATATAATG?SART?A??CCCYTGCSTTAACCTRY?GCCCS?TT?GA?AATCGCAGA?GT??GCGGAT??YT?C?CTC?CGCTGAGG?G?TAY?TG?YTT?C?C?AT??T?TC??TGT?ACCTCC?A??AA?GCGG??G??TA??TA?TGGCA?RATA?CAR?ATT???GTTTGGGAT??R?TTGRGTTT?T??AGACYCCMAT??T?CCT??CCGTC?TARAGC?TT?YC?G??AGCTRGTG??RTRTCC?TGTGAY?G?ACGTCGTTRMAACTGTTATTG
?GGGGAT?GGC?CGACTG?T?Y?MYMTTA?T?WAYCCAAGG?TRCCTGAGYRTC?A????GAGC??TTTG?T?GC??CTGTT?T?MT?C?GAC?TSCA?TRCY????ATA?CA?TRCTTGCCT?CR?TG??AARAACGTYG?RMGT?ATA??T??CG??TGTT?TCTRC??AGRC?GTT???GAGWR?GA??ACAC???TTAAAC?CCA?CCGT?A?CAG?CC?CA?CC?TGRA?CCT?CC?AG?CTTT?AAGT?CGATGAKACA?RTM?CWRYGATTGT?G?AAAA?A?A???GAA?AAY???AMG?TGT?ACTTGTC?CGG?TTT?TGAC?RG?TCAAAGTAAYCC?TCTCA?AT??YGCTACARTTRGAAC??ATG??G?TT???T?CAGC??GGSG?C?A?Y??AC?TGGCGCAC?S??CG?GTC?W?CT?AC??GCTGA?GGATRAC?CT?AGGTC?AT??CGGC??GCAC???TT??CRAT??ACG????TCCGM??AT?AATRCTA???G?T?TGAAGACR?T?TAAA??TYA?GC?GCAGMCMCTYRGCCG???R?AGGGGGR?W?CKTCC?WGG?T?ACG?CG???RM??AG????CR??RA?RYC?CYTACCCCCGCCGTGT?GG?ATGTT?TT??CYYC??ST???TYCYGTATCGC??AA?ATA?T?RCAT???GCACG?AGTGT?TT?TCARAGGACTAAG?ARATTA?G?AG???TAT?GGGCTT?G?AA?AT??GATGA??TY?GA?AG?CGATG?CRSTAT????AACYT?GTG??A?TGT?C?AGTCTR?TGA?G?G?TCG?GCCCR?GTA?TAYCAG?T??TCCTGTTAT?G?WAGAC??ARTCTA?G?GACASGTCC??TCA?ATTGGRRT??T?CAC?AGGYTTT?RCCCAY?AG?G?AATAACT??GTC?AAG??GT?RGAC??GTAATA??STC?A??TT?T?AAC??TG?AA?TA?T?AC?T???T?????A?T???
??GC?Y?TT?CTARCTGCAGAWG?CAC?AT??GGARGYGAR?GAAAR??AT?TT???WRGCT?GC?A????GGTGAA?AA?AACGY??TYA?CGT???YAGCA?CAY?GG?AGR??ACT?C?CAAAG?ATTTA??TGC??GA?CG?A??A??A?CAGGA?CAGGTGGRAT?C?AA??????CTRA?GAGCY?GCCTCT?A?T?CR?CGGATT??YT?C?ATAT?C?TTTYT?T??T?A??T?STATG?TT??GC????T?C??ACA???AGGTTTGGCCC??T?AGTG?GCGC??TWGAG?TT?RTT?G??AG?A?GTGTATYGCTCTCAG??C?GC?TAA?GATT?GTC?CG?G?T??MTTT?G??GCAGYYT?G?C?GGGC?ATA??T??CCSAT?C??T?CATTTC?T???GCTCAACA?T?A?TCATG??GT?YG?TA????GA?GACG?TY?C???W???CA?TGKG?G??C??C?KR?G?C?TCAGGCG??TA??GAT??CCC?SGTT?CA???ACARA?C?SCT??C?G????CTTT?????Y??T??GGTAR?A??GC?????C?????T?T?C?T?CA?K???WG?A??YC?T?C?TAATT?A?G?AGY??TG?AT??TT??CGC?T?????T?G?TTT??RTTAGACY???YTT?C?????C??TATC??A?T?AA?CATTTRCCT??G??G????AT?TGR?C??TGGG?AR?C??GTT???R?C???G?T???K?KG?????C????G???C???ATTC?A???G??Y?AA?A?KCW??????CMT?T???CAA?G??TG?RA??CAC?G??Y?CSC?A???G???TCTYS?R?CGT???A?CC?CW?G?????C?TAMT??G???GCC?ACG?SGTCYA??TA????AC???AC?????????A??A??TATYCC?G??T?GT?GT?A?C?A?T?TGG???AG?T??R?C??T?TRTAAW?????AG???GGA?GCCA?GT?A??G?
??C?AG?ATCGAYGATTCTA?G????T??TCYW?GT???A???TCCR?ATAAG?????CCCCCG?G???A?GA?T??ATTG???GT?A?ACTTT?G??????C?G??TA?G??Y??GCG?CT??A?T???CCT?CGACA???TA??C??TG?TCTTTC?T?G????T?A??A???AACT?AYA???TCAA?T????C???KCRC????CC???T?GC?CA??GG??T?GG???G?TATA??AG????G?A??A????R???????TA????????A??RTCAATAT?TCGGCAAC?A??G???T?G?AWGTA???CA????GKG??AR????TTGA??K???T?TCTYG?ATCWGA?TA?GC?Y??GG?Y?GA?TGTC?A?C?A???GACA??T?T?RTT?T?T?TCTAA??ACA??G?GA??ATW?CA???????AK?TA?AC?A?GAT??W??AATT??G?GT???GC?AAC?ARC?C??ATYC?G?TYA?T??????T?G?GMTACR?Y???????ATT?T?CTR?GTG?TC?C????AC?CT??YCAYC?T??CTT?R???CGT??CTG??AGACAA?G?ATACCCKT??T?C????T????AG??GG?AT????T??RC?GT?GGTCAT?GTTA????A??YC???GC?AG?ACCTC??CT?CG???GGGRTGA??CTAG????GTG??G???C?AG?T??G?GC?CTTA?A?G??TACAAG???W?????C?AG????G?AA?TCACT?AG????CT????C??C?????C??GAC?R?????C?G?A?Y?G??CTYY?AAARCT?RCTA?AAGAAGRT??T??ARGACA?TA?GGGAAGC?T??C????A?G????TGG?T??C????GCGCT?C??TR??GGTC?T?G??CA?????G?RC??C???C???ATGT?C???T?T??TGTA??CACA?ATG??????YR?CAGAT??C?A?TGGT?????C??AGM?????C??TTG?CG????
AC?A??CYT???G?SAC?T?CAA?TCGG??G??CTG?TG??CA?GAG?A?TTC?TGTA??A??G?AAA???CGGAAA??TMY?C?A??????C?????A??G?Y??A??C???GT??????TC???SCGTCA?C??T??TA?GAG?T???TY??CG??MTG??G?GAG?AA??CGG??TGCC???G?RCWY?T????CTRYC?????WA?ACCG?T???T??GC????CC?C?GA?????CA?A???G?A???TC?W?A?T?T???CTG????GCCGCG?CCCA???T????AGW?????TT?GA?YTGC??C??CGT????A?GYGCA??G????GA?TCTAT????GTC?A?A?KG?????G??MAAY???GSG?A?T??C?CG??AG??ACTGC??AAC?G??????ACGCGAAC?W???AT??AT?TTAAT?GA??CCTGC?G?CGAA??A?C??A??G?TG??C??AGT???TW??T????G??CCC??C?KA??T?G?TC?GT??????A?AAC?C?GAA?R?CA?S??TSC?AR?A?GT?G?????TGC??C?GC?G?T???T?ACG??GT?GA?CGATRC??T?R?GGCY?CCG?G?G??A?T??AC?CA??YG????????G??G?????AC?CC???A?T???G??GC??CG???????TG?A??MT?A?RTGC??TYG??C?TC?C?C?GG???CCCGG?TG?GA??CTRYY?GATGTG???TC??YTACT?GA?T??G???T??RT?GT??G?T?TW?TGA????G?G???TGCC???TGTT??TG?A???TC?AM???AA???RTYTGTW?CMSGTT?TGC?S?GCCY?R??C??C?????????T???TYCTG???C?C???G?A?GCGG??AM?A?T?C???R??TA?C????AA?C?YGA???AT?AC??AGCAG?CY????G??GA?CC???A???TC?G?CA????GA????AT?KA?S????C??KC??C??T???AA??G
T?AY?G????C?MT?GWTCR?G?CTAC?TAACY?GGG?G?TCT?AMCKA???CT?G?C?GCATR?ATT?T??C??G??CT?A??CT??ACCT??TG???R????R?C????C??A?AG?A????GTT????????K?C?AW?YCAA?A?TATCT??A??M?CAMYA?MA???????C??T????C?T????G?G?AT??A?T?G?C?G?A??GC????AG?AAG??C??STTCG??CTATC??C??GTATM???ATRY???A??TAT?C???AA?T?T?T?TG?A?WR?CA?A??????T??????????CGTACGT?T?GCT?R?G??ATC????GCGTAG?C??GA?C??GAT?A?CG???C?A??TM?T??A?T??G?GC?AS?????T??????AA??T?K?GW???GG???AA??T??????AA?C??CCGA?GAAG?C?Y?YAGT?A?TA????AGS???GT?A?G???T???A?ACAT?GTTC??TAA?AG?C??????C?C??AATCTTCGY?A?A?G??GY????CCT?C????AT?C?????C??AC?A??AT?GAA?G???A?GT?YT?C?ATCC??AAT?A?CGT?T??CA???CGG??AA???GC?G?AAR?G?G?T?TTG?G?A?G??CAT??C??GC?C?CT?T?TTA?A????C????RC?R?GC?A??T??AACGT?AAT?????GC?C?T?????A??T????????????C?C??????????TT?T??CGAC?ATGG??T?G?A?G???CAC??YTCAT?AA??W????T??R??G??T????C??C?GG????A?A??A?C?TAG?T?T???T?A??T??CG?Y?C?????A??C?T???T??C??A?A?RT?G??Y????RS?A?T??A?CC??A?TT??TA??A?C?ATC?G?T?G??T???A?GG??C???GG???CRA??CAG??G??T??AGT?RGCT??G??GGT??T?AG?G?CA?T?TC?G?T?????T?C
GGCRCYGCGCA?AA?GTGCA?TY??AA?CMG?AG?CCC????GA???A?GGC??CGTG??GC????TC??GAG?GCA?T??STC??GT?AY?TAGCA???CTA????AGG?TTATG?T??GCT??CCA?????AT?CT?????TC??TA?TCCTG??AA????GYTACTK???CAAC?AG?A?CCG?G?AA?ATCCG??A??YT????CG?GGTGGTG??A??G?CAC???TCT?TRC?T?AA??C??????C??GT?T?G?CT?T??AAC??AGAA????C??ACGGCWTTT?GT?GG?T?GTG??TAT?TC?T?G????ACCAATCTT??CA???AC?A?GAT???CCT???T?A???G???R????????MT???G?TCAGRYTCAA???TGA??AT????T?T??YCT???C???GTYGC?WCGCAC??????G?C?G??T???TYT?GGCT??CAAG????T?RAACA???GCT?CG?GGA??C?K?????CT?CAARCAAG??Y?????T??A?CC?AT?C??T?T?A??CACAG?CCTCW??CATGG???C?TT??T?AG?CA??AG?A??WTGT?????TC????TA?C??T??TAC???Y??TG?TT?ATAT?A?TK?MACATT???A??T???T???TR?GGT??????AAGT?A?G?AG?YTT?C?TT?A???ACGAG?C??A?CA?AAT?TGC??GATG?GR???G?TCTT???GG??????Y???CRG???T?TCC?Y?G??A?TT?C?A???????C?AGGY??CGT??T??RTAC?T?TGAATG?A???TCYA??A?CG?GT???GATGC?A????YG?CTTTT?AG???AT?GM?CC?C???TCY??A?TA??C??A???A?TA???G???A???G?Y?A?TT????R?S???CYCYTTAT?YA?TWAG?G?T?G?T????CCC??G?G????C?AT???C?T?TY??G??????????R?GA???G?CG?C?CGA?GG????A
????GM??TR??GT?C??T???????T????G????GG?A????T?ATSC?G?GGTT???AGC??G?T??AC??YT?T??G?ATA???G?AAAC?A?TC??G???????TAYR??G????T???AT??G??RA??AC??TTG?????TYC??G??AGYRGG?GG?T??TT?GARGA?G??T?GG?AA??GCCKT?C?T?ACC?AC?YC??C?TAGCA??R??CAR?GC??AAC?G?C?ATC?CG??SC?TA?R??T??R???T??TT??????T????A??T?K??A???A?GT????C?C?A???CA?TG??YA??R?T?TA?T??C?T??AA?Y??GG??M?C??ARC?AA??????G???YYG?A?AATARG????YR?????TCC??GW??YC??AAA??T?T???CAW?TCTAG??C?GTG?TTG?T?AGA?AC?GC????CG?AC???T??TC??C?AY??????Y?GGG?C???????C???G?AA?AT?T?GR???T?AMA???G??TA??ACTW???C?GT?TC????KG?GCTM??G???CTAT?TKTGYT?CACGA??GA??ACC?C??TAC?A?K?TG?GC??G??CAT??CC??GCC?AG??????GT?AMCAAACGA?G??G?CCGCTCYCT????ATG???RG??C??C???GC?C??A?AR???????????T?SAW??G??T?CY???Y?AKT?G??A???A???TC?C???G????ATAS??T???TAT?AA????A?A?ATGA?G?G?ATSCACRC??A??CY??AA??AR??CCG??AA?CTC?AGC??A?G?????TA?T?A?AGTT???C?C???TCARRC???G?G?TARTTCC??G??T??K???SGA?G??TG??TGC??A?G????G?A??CA??G?CTC?GT???????RGC??A?????ACA?TA?CGAYC???G??A?????T??G?CT?GCT??T?T?A??T??A???RA?AYCG??T??T?CT?CG???
GM?GT?CTYAC?ACG?G?AC??????GTTGC?GC??A???YM???GRA?TC??C?C???G?G?CC?TA?GAC??TCT?????GAT??ACC??G?TKAG?T?C?GG??C??SC????GAC??G???AC??????A???AA?????GTC????Y????T??A???GA??YCTGWG???CC???CAG?AGA??GC?A?G?TG?AG?GCC?G?T?R???T???TT???K???ATS?T?GTT?G?A?CAA?????YG??????AGGA??Y????A?R?T?A?GT?T?T?CAG?TMC?AT?G???TA?C?T????AT??ATCT?G?C?????A?AAAA?C??TC??C?GA??C?C??CA???G?TT???C???CCA????Y????TGC?GAT?T?CGG?A??G??ATA????G?TA??GA??CCA???T??????C?GGTC?TGCRT?C?CG????GG?TG??G??C?TGAC?A?????TT?R??A?C?RGT????A?C???G?AC?TC?TAC?A?K???A?A?CGTT?GC?A?M??AG???A??G???A??KC????CT??T??G?R??AAC???T?T?C???ACAC?TC??CTCC?C?AR?C???RT????ATCAC???CC?YT??T?G?T?G???G??GT??A??C??T???RACWG?GAA?G??ATCWC?ATC???????T??A??????GGAC?T?AG?T???A?ATT?GGCCRA????C??KCT??WA??C??G?C?GATAC??R??GAAGG?GT?AA?A??YY??G?T?TTGAGAG???A??TTAT??C?GA???G?A?TAG?TC??T???CYT??A??G?C?????TTTCACG??C????C?????G??GACC??C???CC???GG????A???GT?A???A???W???Y?A??TRG??R?A??A?TC??T?????CRACT?GCC?A??A???C???A?CTT?CG??C????C??CGGA?CA??AC?CCG?T??AT?AT?CGA?Y?AG?C?W??????
T?YA??TC?AGGC??GG????G?GC?W?T??SGG?????GATCGA?T??G??GC???G??RG??A??T?C?TMTGG??C???GTTG???CTY???GA??TGY??T????AR??A?T?A???CTAAAG??AC?C?GTGGG?T???A?TA?C?????G???CGAA??GT???CG?GCCTCKC?CC??AGTCC??R??GTATTG?G?ARCGG?YTCGTTG?????TTKGG??T?AYAG??G???ACA???ATRA?????C?A?RC???G?GT?GTT??CC?AMG??A??CAAGC???TCC?A??G?GG??TA?GTAA??GTGCTC???C???A?CG?R?CCCATC??TTAG???A??GAGT?GA?A??GYAYAGW?YT?AGC??G?AT?CAA?TACA?GGC?TRATGGA????C?AKC?C?GGT??TG?W?TC?TGGA?AR?T??C??CGR??TY??R??R???GAGRCATGT?RGAKACCT???GCCG?GG???YYGAT?TGT????C??T?WTA??A???GA??TAACC?TGTCGY?A?G?T?G??GAGTTTC?GAACTTGA?T????T??CWGCA?ATTGCG???T??R??CC?KCYA?TR???C?AAGT?YGA?ATA???GGCY?
    A330_50		TCAT??CTRC?C?TACY?G?GCCTCCCGAAYTSTG??T???RGG??TR??????CGY??GAAAA???RY?T?GGC?CAA???CGGAAT??GTRC?Y?A?T??S?A??GT??A??RC???TTA?CW?CGAC?G?K?AAG???CAY?C?TAG???CRC????GATGA??????WR?R??YATA????G??GCG??CRTRG?GC??T?CT?AA??TCGCA??ACWGTGC?RTCTAT?TC??CG?A?ACC?T?M?A?AGACT??CA?CA?CAA??TKM?A?R??AR?T?GG??GGT??W?R?R?TCC??CY?Y?R?TT?WAAA????ATAC?CA?GTT?C?GC?GG?C???G?C?CA??G?????T??AT?G??AC?TATGA??GC?C?T?YCGAGGTCR???MGY??AC?GGGT??C?A??GTTCTAS??MYC??YG?TG?C?CGRA??GYT???A?C?Y???AC?G??CG??G?G??TC?T?AY???C?Y?GMT?A?G?GAGCGACTCT??A?AG?WGGCTG?GGTAGGAA??MACT?AY?G?GC?GCAGTAC?A????GG?A?KT??TCG???A?GCS?ART?T?RGYT??RAAGACRG??C??TTGCMC?TC?C?C?R???SA??M?KATCCTCCCCA?AAWY?C?TGAYTT???GAG??G??TTA?TAAG????TARTWCAGT???G?TTCT?CG??TYTGTC??T??A?ARGG??G???TSCTYAGAT?YAC?CG?MGATYG???A?A?CWT???TCYGAAY??TCTY??S?CCCS???GGGT?GTT?CTGTG?Y????TG?T??AAG?A?GT?TGT????S??A??ATC?TGCRA?A?AG????WA?SA?CCGG?GAGAYGT?CTG??A?ACWC????AACAT?C?RGG?T?CAWMA?GAGR?G?GC?GT?C?T??ACCGAG?GG?WK?TT?TGG??AC??T?TGKRAATC?TWAGMGGC?T?CGAST??AYA??YAY???C??GCCA?GT?A??CT
T?CCA?YCY?AAATG?G???GTCT??AAAG???YAKGTAC?GCT?C?GG?GTC??AA??CAAC?AGATC?MTCRG??WYTGTRTCGTGAWCR?AACGTTGG?GAY?A??TG?CGWGSCG?A??YATG?CRAWGC??CTRKGTA??C?TAG?T??GR?RRY?WCCCGTARAGGT??GSCCA?T?CR??GR?CCAAAGG?AY?WG???YTRATT?AGC?TC?AGGRTC??RGCGCCAGTT??T?CTATTGGKRA?M?RCCGTGG???C??CAATAAYG?G??A?AYAGC?WSYGTA?GYG?C????GG?ATCA?GTC??ARARCG??YACRRY?AGAC??T?GAA?T??Y?GT?G?GGT?TATSACCR?TAG???AGRAGTC?C??TTGYA?CMCGG???TRYAY?AGA?ATGGGYRT???CSTTWAGTA???TTTGATAAT?YCC?T?TGAC??G?AC???T?????GG?YCTCGCWY?T?T?C????CTT?GACAT??CTT?CAT??TT???CCY?A?RCTATT?RCCAGG?A?TACATAYA????GCA?CAAGTT?AAG?TAAGAACATCCTT??YRGAATY?T???CA?GTT?CCA?RT?AAAC??CT??G?R?CT?CCR?TGT??GA???RA??G??CC?T?GT?CA?C?AA?G?ATGGT?W?CTT?AYGTG??CTY?KC?T?T??GT?GC?GA?AA???TCGCCCTA?AGATTG?AGAG?A?TCTTGACY?ATTC?TGACCGAG?TT??G?AAA?A??A?GY??AGC??RTAATWTC???TG??TGGAGGA???TR??GGCCG?C?GAGATAA?CCCTGTGG??A?CRG?CTWRT??RATTRT???A?YAACC?T??GAT?TTC?T?AYGTCCGA??C?TAA?KA??AACTAYT??GGCARTA?RWT???TTCT?AT?ATC?GY??YGGAC?SAG????TT?TT?CT?ATA?C?RGTT?AAR?A?AGA?YACAC?G?T?G?ATC?C?AACTTS?AC
MTTY??C?C?A?CAG?A?TCCWTGATCTAY?GSACCC?WGCY??T?????A?A?GGY?GC?G?ARGCCAT??TG?Y?T?A?AACYTA?RRA?TTC?ARGYYCY?TA?ATT?ATATSCAT??TT?RT???CAGACAGGTGG?A??CRCSYAG?TCAGWC?GTCG?GCT??TATTGTCG?A????RTTGAAYT??RG?WTAAC?TGRC?GWGCGYTGGA?RCG??G??GAGA?YC?GTAGCT?R?AGYC?CC?RA??GTGCGCT?CA?ACCT??ATA?GA?A?TTTCA?GT?T??AA?AGWGA?C?GATCYT?CA?CY?CAGTGAA????GACT?AC?GRYATA?YA?T?A?TC?G?C?CRC?CGCAAG?YR?Y??TTG?YCTTT?AT??AWA??TTARC??T?YA?T???Y?CTA?T?GA?GT??GCTTAGTARATCCRGCCCKRT??T??CART?TC??GTGCCGGTCC??GAA?STAC??GGGYA????R????AA?CRCCCT??CKR?A??Y?C?TCGGAG??CRTCA?CCATAG?C?GY?YAACA?R??G?????GRGGGCYC?G?CATAY?CTMTCTR?CT?WGC?CTAGC?TTSG?CCCGWA?????T??AGGAC?T?TS?YTG?T?ATCG??TR?GYC????C?CAT?TA?C?AC?GTCAAGTAAA???TW?C?STRC?R?AG?TA?MA??YYCCTARATA??AAYTR?AAY?TAT??GAGA?S?A?TWAAG?G?MCCTCY?AACA?TTCCGMGTTG?G?C?CGGASTAC?TAGCTA?????AAAATK?AYAAATATGAAA?GSCYGTTAC??CTCRG?AT???C?TGA?C?GTC?TYA???TRCG?GGG?C?T?TCGGRYGGACCG?CAT?TGTC?A?GCY?RTTYACT?G?AC?AAT??A?GCGTTGCACCAAC?ACRWAAACT?Y???AGK???TSA?RA???A?WCGT?TGA?CTM????C??K?CWRCA?TCATC?GA?GY?AGACCY?
TTG????SKGT?AKCA?AT????RCYGACA?TAGT???ATG?GC??GMCA??T?R?GRACGY?T?TGTR?TGGCRA?GTYCTCC?TGCA??ACGTGATGT?T?GGTWA???G?C?C?TRTT?YT??TA??RCCG?GA?TCCGTGGTAAC?A?GR?TTTT??GRTCT??ATA?G?G??ARA?AACG?GTAGCTGCATAA?T?T?YA?A?A?G??A?ACCACYG???GC??CR?A???GGT?AGAG?G?GC?GA?G?T?YC??T?CCTTA??WTGTTTTT?TTG?AY?T?C?MGCSAA???C?TAAR?YAYAGATTCTTT?GG?TGYY?CG?AT?Y?A?G??CATTT?GGCG??AC??A?T?G?C??ATYGTCR?G?G?GTACRCA?GC?RGGCYATMTC?A??GG??T???AT???KCTTCGGA???A??T???CA?RRACCA??GAAT?A???TCTT?TGA?CTTGC?G?GCCT?T???CCYCGT?GGGATTG?T?GGCTTT?TC?AAGR?TC?TTC?GCY??Y?TCCC?YGTTC?CCT?GW?TGARACGA?TTAAGG??CGT?G?CATTCYGGAAA??T?YRYYWT?AAGTRCTATT?TTTCT??G?CCATGCGC?C?CGGTTACTC????C?AG?????ACGC?AMG?A?RA?AAYAAG?A?A??G??TGA?AAC??RTTT?TAGCYT?TATC?RAAG?CMT?TA??YG?T?TA?T?TACCA?A?TCMRTGG?GG??CT?AAT?CWT????YCGG?C?TTAA?AACA?T?GG?R?T?AT?TT?GGG?YRTGYYYACAATACTGTGGC?GTAA?C?RCACG?TYT?CGYT?AA??ATCAG?TTC?A?G?ATGC?C?TGCC?T?C???R?CR?AACA?TCTT?ATG??CCRGC?T?TRT?TG?TWTGYCTAGTTTA?T?GCGKK?A??C?CC??TTCC???C?A?YY??TTT?CG?AATATACC?TCTS?RTG?A?ATCT?A?CT?A?TGAWW?CC?T?W
CCTRC????AG?AMATGTA?????T?RTT?T?C??TTTTTGCGR?C?TYTGGAAR??GA?SS?YT?RAGRCG?YTAAGCCC???TRTYMTT??CGAATCG?A??TT??CAAKG?ACTGGT?GT??T???AA?G??AC?C?AT?CG?C?TGCTTYC???C????AAYATCTGGGR??AAWTC?GCR?GT??AGTRCGCMRGT?AA?T?T???A?TC???CT??C?GCC?TKAT?ACTG?AGCYC?AGG?TR?A?CR?????TA?GW???GTAG?TYG??AMR?G?ACARGGRC????A?C?AG?GGATGGAAGCRT?T?ATGG?C??ACACTTCC?YG?RCKT?A?ATAR?K?YT??YTA?G?G??T?CA?AA???A??T?TTTTCM?TGC?TA??CYATTCY??C???GTCYCG?G?TGATGGTTC??GYT??GT?ATATC?TCG?????A???AGCC?GA??TGATCCGRT?AM?CTC?CG?CARRYM?GTC??CCY?CAAY??CATG??TACTA????GG?AA???CTA??A?TRRCK?A?GGACA?T???A??T??TT?TGG??TKCAKACCG?YG?RR?C?RTT??YCCAGGSYGAYGC??TG?GACGG?TTAYC?GTTAT???T??G??YYGTAYR?GACG?GRTAAA?M?ATRCATTAG???CCG?GATTAC?WTAC?G?GC?RS?AT??ARAG?G?TT??G?MTGS?RCARG?TTAA?AG?YA?T?GGGTGGG?AA??WAG?RG?RC?TT?AT?AATTG?YC?A?GR?ACCGTGCA?AGM??WC?RAT?G?ATAWTTYTGTAYT?R??CA?AY??GA??A?TGCA??GA????KGGGGGTACCGYTYAACGR?ATTTC??CTG??AA???G?AR?RRA?A?ACTTGTCC??A??ATWCTT?CA?CAGR?RTA?G??R?TTAAA?RCCTATGC??G?TCGT?CT?GG??GRCKA?AACCAGCWATC???GGC?M??CWATRTT?AAT??SC?TR
KCGT?TGC?AC?AC?A??ATC?TA?TC???A??GAGYT?GRCC?A??T?GCCGM?GGTAAGA?A?GAATA?YTT??T?C???AG?A?G?TGCRCR?T?CC??G?CC???G????CGG?A?ACYTCA?G??GTT?GY?CGRG?YA??G?A?GCYAGGCTAYTSACGTT???GA?AT?RGRTACMGCG?T?A?RAA?AGG?YA?GTCTAWCTGRTA?TASACYT??CACR?G?A?GAATAK?TTTT?TTAC?A??ATR?T??R??C?TR??A?TA?TA??Y?MTGC?TTT?RAT??GA??ATTGGG?T?AGT?C??TGA?TWT???KTAC??C?T?TC?YTC?T??TC?T?R?YA?RG?CA?GATATWCASGAACC?TT?KCCTTTGTGCTTC?CCGAATCCR?T?????CT??AGC?M?T??GC??A?R?A?T??ACATT?A?G?G?T???GTCTCT?CTTTTAC???TA?GCRA?AKAGC??TTGCCGG?GRAC?T?A?TGKGT??TRS?CTYCAGRG?C??T?T?TCC?GAT?TTCTA?AAWA?T?TG?TCYY?AA?CA???C??AC?KT?CGG??C?T?GTA?CT???YG??YT?CAAGRR??AT?GY???GWACG?GGA?AGAG?GTGGT?AT?GCT?TAACT?RAA?RTATCC?CT?Y?GAAAGAC??A??CGCT????TAC??GTCCRA?T?AAT??ATYAGT?TCACYG????ACTGYTTA?A??T?AG??CAYACCGGC?G?GAT?WGC?TA?AC??R???TGTACGGYC?C?MTWCGG?GA?GA?TC?AATGK??GYGGTAGCGGCY?G?GG?AC??GRA?GCA?AA?GT??TAGA?AC?GAT?CCGACTT?A?T????ACATR?ATYGTTA?TRA?CAT??G?R??CC?AAAG??T???AACG?AC??TAGTT?C?C??CGSCA?C?A?CWAACWTTG??R????AYCTM?T?TACTGAAAACACTC?AA???GGGTAT?G?GAT?AR?T?
C?GCCTA?R???C??GCATCG??RYCAGC?AT??CTARTC??C??C?ATWC??C????TTWTACTGTT?TT?A??RTGAT?T??C??W???GGC?AAAGTGTG?TA?T??C?C?YTGATAACG?AR??TGGWAYCMYATCRGRW?AACT??AATMACG?ATGCSC?GAYC??TA?A??AC??GKAT?R?CG?TTTT?GCT????RRA?GC?AR??CA?CGTTWCTC?CAGGGGTCG???GA?G?A?TA?CTT?G?G???GCG??T?GGC?T??GRR?AAAGG??R?GA??A?C??TSGA?TTGATCTCCTYTTMTAAT?ATA?AA?G?AG?R?ATC??G?CWC?ACTACG??C?CS??GCA??GATTTY??CA?YCGC?G?A?TCCG?RATRGCRCTTT??TT??C?AG?G?G?CC?C?YRC?T?CTCATTA?Y??GCA?T?C?AA?A?R??TGKAA?AY???TTA?T?C?S?C??C?A??AKY??G?TCTAT??AY?ATWC?CGTA??CGCT?GTC??CGWRC?T???ACATC???CA??GG??C??STC?YTC?Y?A?ATT?CRGATATRTM?Y??AGA?CTR?C?RCGATTKG?T???CAGCCRT?T??G?TC??A?G??CTGCAGTAC?TCG??GGT?WAGT?CCTKWGAA?CCWTC?TGYAT?TCRCYC?T???CCAC?TYG??G?Y?T?YG?CG?????CGT?GGA???Y??AGCC?A?S??T?GATGT??GAGR?TA?RKS?CGCG??GRCTY?YA?CAAA??ACG?CAC?TTGMTC??CGAACT??YGATYCGA?GC?TCATTTA?T?C??TCGAA?G?CCGGGC?ACAATCCGT?MYCGT?A?A?TTAGTT?G?G?GAGT??T?A??CR??AG???T?AG?TC?A?AGTAGTGTTW?T?T?TATY?ATCA?K?CCG?CCG?A?AWA?C??A??A???R?A?GCTR?CAC????TR?A?CTRCTT?GA?C?CA?G??G?TYGC??GGT?G??
??GTGTTCRCCGG??ACYAA?AAT???C?AACG?T??A?R???A?ACAA?CACGGA?TAAGGCG??T?TCAAA??GTMCG?G???CTA??RAT??TTTAGCRCTRGCTT??C?TT?R?TCGATT???CAR?ACA???CAA????GCAGACGTCTGGTTA?TA?G??TATATRRGTA??ACG?AATS??G??G?G??AGTAGTCGA?GTC??CTATGR??TAT??RTGYCAGA??C??G??T?CTGCCGAGGT????TTAAGTCCA?TWACTGAATACA??G?GGTCCTYACTRAGCT?TC????CATGG???CTTGGCCYCT?CAC?TKCGAST?Y?TG?GCY?A?AT?CA??TT?A?AMRAT??YTATT?RGG?G??TTGA?GACRTKTAT?W?CTTTG??WC??CAWTACAA???YK?TG?A?GC?R?T????G?CTK??CGR?ATT?ASA?AGT???GCGAGGGYWCCCA?AG???CTT?AA?GYAC??CR?C??G?RCT?RTGAR?AAAGTCAG???TCC?T??A?T?CCG?GT?TGGTA??GYA?GTC?GAC?GT?AGTAC?T?ATTT?CT?RA???T??ATCGAG?GG?G?A?ACATTTGTAGR?C??CTGAC?TRCA?GSATTCT?ARW?GA??CCCGKCT?AACS??T?CCSACC?GAG??TAGYG?A?T??T?AA?C?TGA??Y??C?RGGG?A?CAM?CTTA?CG??R?GC??CAGTTTGA?CY??RCAAA??T?TG??CGTCGTTCA?RTTGGCT??C???RCGTAC??T?TTAA?G?GA?GACC?CRA?CTAGAC?ATA????C??TC?AC??T?A?TA?GRG?ARR?GCGT?CGGRT???A???GC?T??TT?T?GR????KACG?AGR??GG?GG?Y?TAG?TGG?TAT?CCTA?AATATG??TGAR?GTAAAC??AT??GGGA?S???TA???AC???ATAGRAR???TCC??GCT?R?CG?A????GYTRTAAT???T???TC?
AA?AACTGC??GG?Y?Y?CAAAG?TA?KTAC?AAGTTTTYACAAT?G?CTACA?GT?TAG?TK?AC?G??TGCCCAKT??A?YAR?YRY??CC?RCGC??A?RAAGG??AYRGYCG?CTAT??TTACWT?GT?ACKTC?T?CGT?AT?RACC?GAC?CCCCATAG?GC?A?GTY??T???CGR?AYT???YT??GGAG?GTR?CTGGASG?ATMTCCATG???YC?WCCGGA?C?C?CTAAGAG??AC?ATMA?CT??ACAAG???AT?GR?GKG?GA???R?AGGR??GC?G?T????GS?ACCACT?G??CG?T?WYR?CCGGTG??RCR?GYTC??Y?AAGCCGS?CYRGGAYTYG??GA?AT??AGGGAAYGGY?AG??GRAT?G?T?GC?T?G?AG??AG?GGGT???MCGG?K???AG?GGAYRTRR??G?TCATGGCR?GAT?TGT?CC??C?T?TCGTCT??TGCC?C?A?T?YMGAYGAY??A??G??A?CGCCTG?A?TGGGTTRACGRGTACA??GTG?TTT??G??TCKMA?TR?A?TA?CCATGYG??GC?CARCAATCARCACA??RTMCGACAGCW?GGYCTGGG?RGTAA?CCT?C?CCATY?G?A??AG?T?A??TA?G?G?TG?G??GSAWSG?G?TRCAGGT???AYCT??CAA??RC??TT?ATA?AAAGCG?C?TG?WA?ACG?TT?TGTAG?T???RTRT?AACGAAR?AAT?T????RYA?GTTAG?RK?T?KCRGG??T???AATTACTCCCCTCKTGTAGRCT??A?G?G?RT?G?CCCT?GCA?AT?YYG?GGATC?TCR?ATCGG???GCGGG??A?CAC?MM??KCC?RCG??CGRAG?GTAT?G?CTYR?ATAGCT?C?C?A?TGTCWYGTAWGTT?M?TT?GT?A?ATYACC?C??GCG???TCAA?ATG??T???YGGGACTCC?CA?TGTAC??KGT?T?A?A??AG???W?AGT?GCRCTC?C??CC
G??CG??C??TATTA?TAGC??C?AT?TTT??GTGGTC?GWT?C?G??????R??C?AC?G??AG??GT?RY?CA??GTAGAA??YTGTT??TCYTA??T?TCC?CT?AG??GATC??A??TC??CGCCMCAAAT?TAYC?TA??RG???AT?AAC?KGC????CG?G?T?????G?ARCTTC????TTAYYAAY?YA?????ACA?AACT?C?C?CTGR??TGAC??YC?ATRMC?AT?T?CTKTG?AG?G?T??GY?C?CGC?R?C?GAG?T??TA?G?C?CCC?ATC????AYA???TGAT???AA?T?TCGYYCT?GG???CTC?GT?GT?CAWGKT??GT?CA???YAAAG?TGAT?CAYRWGGA?G??CGAT?A?AKTR??TKC?AG?TGRGG??M??TCC???T?CCGCTGCTY?G??TGTAAGTMGC?A?CR??T?ACTC?ATAG?AG????GA?GCC?GT?YKCGC?GT?A?T???AARACT?C?GY?AAAG??CAGAGTA?T???ACACT?CCG?SGGGACATGCG?GYKGGCC?Y??A??YGCAA??CT?C?T??A?C???Y???GTCCR?TCAAG?CG?CTAGCAA?GC?G?T??Y?ACTTCA??GCTTCCAYYR?TRTAGTRCGCATY?TYTACA?GTA?GGTTGA?CYTSC?TGA??TRA?T?A?GYA?R?CKGT?GT???C???TGCCTG?TAGGCT?RT???TC?R????GG?ATGCYGCA?A??AC?AGCTT??A?GACCC?ATCCA?TC?WC?GC?CTG?KTT?GCCT??A?AAARGTC??CT???A??CYTATT?A?A?G?ATG?GAG??G??TCT?CSTC?T??GCTAA??ATGTG?TT??G?C??G?RGG??GRTTYA?CAG?CCATTT?YCT??C??C??KCAACGCTAA?CAM??Y?A??AGAA??MWA???CTCCTARC?TC?A??CT???TW?TCGTTGCGA?ATTATAC?CT??GG?T?TT?????CTAC??TA
CAAA??AA?K?C?T??C?ATG?CCC???CTTTT?TCC?CAAT??A?G?A??CACTG??TAAGTTYAAC?T?CC???R?CCA?AAGTCAT?G?RC??AGTTCTT?TYCY?ACAGYC?TYR?GATA?C?SCG?ATT??AY?TRA??C?YAG?R??AC?GTTTA?WGCCGAC?C?TAGACTT??G?T?G?TTGAC?T?YAGWGTA?TA?A??CCYTCTW?TT?GT??A?TAKRGGGA?TCGGY?TCC?AGCYTR?CCR?GATTGTATY??TGT????AGGTTCCTGG?C??TAGTA?GCG?YTKGTT?A?AAAAMA?AAYG?ACT?WGAR?ATTAY?C?AGCCY?G?ATT??A?AGGA?AC?AA?W??GTA?YT??TA?ACCAAATRRCCGCCT??????GYGAA?T?GCAC??G?C?ATG???TCT??ATCA??CCAG?AATG?YCAA?TTCG?A?TG?C?CGACCRA?ACYG??TG?GYAA?YACA?????G?TG????A?GTG?TT??T????C?C???CACA??TG?S??GG??T?A?G?GG?RATR?GAAGGRTA????GYRYA????TCT??C??SMTTC?AW??MT?TTT?AA?KGTGAG?TTY?CKGGRC?ACAG?GARC?RW?T?AG??GGGMGCT?RT?TRRT?C?CRATTRC?C?T?GC??AC?R??YRCCW?CRMR?CAAATTTCCAAGAG??C?TT?CC?G?T?AAA?GRGA?TGAG?T?TCCG?C??AACAGCYG??G?CC??TATY??TTCA?TTMGCTA?C???GGG?A??CARG?MRTCTCAGAT??GAR?GAGAYCAYA?AGAARGC?RGTAT??AY???TCA?C?CR?C??A?TT?CC?GCCAG?TT??TGG?GGA?T?GGAR??TCTGYACTW?GT?CRGTTR?GGGC?CC??AGATAATRG?CA?G?AW?TA??T?CA?CTTTKCGG?A??AGTYRT?CCWGRGGTCT??ATAT?RRA?TC?CGCT?G??GAYYCAG??RC?
?YCCA??CTCCTG?TCGCTAGCGG?GAG?WAAGYT??ACG?CTTCG?A?CAT?GAT?AR??GC?GA?GCC???TC??GA????GTGT?TCCCTG??A?TR?AT??CATGWAGC??T??C?TAG??AT??G?C?ACGCAAG?TGTCCGRTA?TAY?CG?AGA?TGGCCMAGA?GGGATRA?GTG?GAG??TGT??ATTRTG?AYTCCTAAG????G??CGGCCTTA?CG?GAA??GA?AT?YCSAATT?GGTAG??TYT?RGC?AC?A?C???AA???G?CRCR?GCT??AG??GATTA??ACT?CCCC??TGCTCTGACG?YTGA??T?A?G???C?GC?ASGC??ATA???TCG?A?TCA?ARCCG??TAG???TACGYCCG???ATCC?G?AGTTTAT?C??T?GG?YTC??TR?TCCTAGTRT?TGCG?CCA???AAARTCTTG?T??GTMA?TT?GAGT?YC???TTTS?AAGG?RCATG????GACCCACG???AGAC?MTTAG?TG?GAGA?YACA?GTTA?T?GTT?Y?AA?YTTC?G?RCR??TCTGM?T?GTTCRCTAC??TCCCGAATTKAR?AC?GAA????RGT?TAYG?A????TCTATA?GR??CACCAAATT?G?CCTA?GGGAA????GC?CRA?G???ATAA??CGG?YG??GY??CTGA??C??GGCC??GG?TAGGCGA?RTACT?C?ACACRATAT?T??T?TAGT?Y?AC?TARATGTTAGTA?TAATT?G??C??TT?ACWA???W?A??ATAAAA?TCATCGGGTY??C?C?YCT?GTG?AG???CG?C?WA?TT?TG?TW??G??GC?TTGTTCTG????ACGAGA???C??TCW?A?ATA?G??GTTGSAA???GA?G?A?G?GA?????CAC?T?G?A?C??GAC?G?AT?CYG?T?CACTGCT?ATY?YCA?T???GAAT?AA?AW?GCATTGARA?GGTRT?G?G?TGCCA?WKRA?TTAS?CMT?YGTACT
??????RRY??R?CAGG?CGCG?CG?GCKTGCA??CT????CCG???TTWG?GT?C?Y?GC?A?ATG??Y?A?AT?AYGGG?TG??TA?CG???TT?G??TCGY?TG?G?TAAA?GTTGCC??G????C?YTA?TA???T??WYT?AG?TA??TA??G?C??TC??GTGTCT?CATTTAC?T?GACTA?GGG?TTTATCGT?CGCCGAAA?T??TGTC?T?G??TCYT???YC???T?C???ACTGC?AA?GTRTCA?TTY?CW?CC?CCC?GCGCATYA?TAGWGACY?C??AC?G?G?AY??CCA?CRAA?T?TG?A?CGA?AGC??R?CT?GRACTTRC?G?AGAA?A??W?GAGGA?A?GGGRATA?AGTCG??GAT?G?C?A?ACC?C??CGR?YT?R?CGMAG?TCCGG?TT????AC?GW?ARACAA?MGCCGGGK?TGT?RAATT?TYCCACC??G?G??AA?CAYAACA?G?GCG?CT?TAAT??GCTCAATAG?CT?A?TATTCGA???CATGTC?GG??GT??RTTT?GCGAG?G?ACC?ATG?GTG?G?AC?AAAT??CACGG?YGGT??CTCCAAGT???YAGTMTTGGR?RTAA?GTCCGATYGYTA?G?R?TAAG??CC???AGG??TARGYGCKA?CA?TGTTGAA?TCCAAAG?CTTCA??C?AC??GCT?ATT?TAGGRTTCA?T???????CGTGT??G?M?AT?TG?GAACGT?GATCGT?A?C??TC?GT?ARAA?AKW???G??G???AG???GRCCRC??TC??C?TTG?GGRAGCTTRT?AT?GT??C?WCGCT?GAAGYG??T?AC??G?YYC?MA?C?ACTGTTGGTATTC?G?TCATARA?A??T?TTT???TGCTA?KAA?GT??GGAGC?CATTTAY?TCG??TRTGCTACACCA?CGGA??CMTG?T??CTG?A?CA?C?T?CYA?T?RGCT??TG?AR?TACCC??Y??ACCC?AAAGTGA?G??GGCA
?TT?C?AACCAA?TA??W?T?KTCCGGGTGTC?M?CAGT?T?CCWC?G?RAWT?AG??R?C??Y?C????CAA??GGCAT?CC?GCAACT?G?AG???RTCA???GG?TT????TCY?CR???AGA??TRC?C?GG?GG?ACGA?TTCT?Y?AGAA??CT?GRCTM?T?AA?GA?CC?R?YCATW?GY?A?CAGGTG?RW?T?T?A?AGTGC??SC???CA?GC??CAGACG?GCATAY??AGTY??GCTGAT?ATA???RTGGCY?AT?ATT?AAYC??RCRGT?TRAC??RGG?CC?KA??CRCCG?GR?T?GTACRCA?TGYA?A?C?GRAC?GTAW????C???C?TT?GCR??TRT?TCCAC??RA??AT?CGT?TAAGRCATACAATC?????T?M??T?T?CT??AAC?AY??TTGTGT?GT???G??T??G??CT???CTAT?TRG?TG?TAW?CC??TCASTGCAGG?Y?ASC??CY??YC?GGTA?RCAAGTT?YTA?TTGAGYGTGATAG??T???CRTG??TGTAGTSC?CG??T??YATT?G?CTACGMG??CTTYTG?A??TG?C??WRATYTT?AA?AG??CC?CGGGSGAC?GTCGRA??CR?T???T?A??MTG?C????TTT??Y?G?Y??C?YAG??ATG?AMCS?AGTATTC?CW?TGAAT??GCACATC?TGC??ASA?T?GT?T??T?AT??ATCRT?AAC???G?TGMATCGCCA?GAC??AA?WA?CK??CT?R??CGTAATAM??C???G?A?CC?T??AAT?A?CAAGTC?TA?A?C?T?A?CTA?AGRT??ATG?A?TRGGG?TA?G??A?TCGTYACG?Y??TAGA??TYCGTCAAGCG?GYGTTT?T?CC??A??CG?R?T?A?T??CRC?CT?G???AAA?YC?RRT?M?R?CA???AG?GGTGCRT??Y?G?CTTGC??GACCGYGGGTA?T?G????TT?YTGAWKAT?G?CT??A?GCTACA?C?AA
AA?CC??ACATATAA?TK?CCGAC?C??GG?TC?GG?TCC?YYTAC????A??CCM?A???M?G??CYK?A?CA?TCGGKC?CT?K???T?A??R?MCG?GY?RGGTC?CCGTTCTT???GC??CC????AC?T?T????GTA?TT??T?CA?T???AAC??RCAW??T??AYGTCCTATT?CCCTGA?TGTCRG?TRC?AT?TKGCCC?CGT?A?G?T?KG?CC?TT?CAGA?TG?TTAT???ASYGY?RCAATTTA????Y?TTT?GC?C?TAC?RAGT?TACTT?GAAKC??AGCCYG?GGGTA?ST?CT?YG?T??AAGGATT?GGCCGGCYGYTTCCTTCCGGR??MTTT?A??CG??T?CTTATA?CATGACAA?T?AAA???CT?T?T??GATR?TCT?RAWC??ACTT??CYCKCC????CTCC?AC?GC?AAA???TS?T?A??AT?C?CGRCAC?A?ATGG???G?CT??TA?CCAY????G?TAC??C?AT?G???CC??CGCGAC?TACAGTTGA?GAC?T?A?CTTC?T??G?CCGT??ACTCAST????????A?TG?GTTCTTGT?CCTGG?GTATC?G?RA?G?CGT??TGTTGGA??A???ACTC??AACGTAYATA?TTTT?AT??CAG?TCTAT?TARCA?CCGSTA??GTC?????K?GA?G???GC?RCT?TGA?C?TT?C??AGTCC?C?CC?GAGGC??YTYT?GAC??A?YCC???T??GCC?G??GY?TAC?TTATC?CTTCCGKT?G???G?TATTSGTT?A?AAG??AGGT?TKA?A??ACCCAT?C?ATA?GAGT?CC?GACCAC?CGC?CGAAGTTTSG?CA?TA??R?G?G?YTTTAG???Y?AT?CTTGTGCCCWGTG???T?G??T?CTTTAC?TC?GTC?C?AGT?C?AG??T?STTAGGG??TGY?A?A?AR??G?GGAG?C?ACGT???C?GGGCA??AG??TA?AACAGTTATCRAYCGW?YAG
A?G?C??T?A?GRGGY??TGTGRG?G?A?GG?G?C????A?ARTG?GR??YA???CC?C??C??GAG??AA?T?CMGTM?T?TT?TA?CYACATA?ATATCT?G?C?A?TCT?GT???CATC?TTWG?GYGMGRTTTA??G?CGTAAT?CRAT??AA??C??TT?M?CC?GCAT?CAY??CCTATGGT?TATAGCCA????TC?A?GAA?A?TCG??CGR?CACT?G?CC?AC??SG?TYG?ACC??M?C??C?G?TCR?TRA??GGT?A?T??TTTTGA?T?AGAMW???AA???A????T??C?TM?GTAGCCRGAC?T?T?CG?CAGT?G?G??MT?TYT?CA??SRGCAGCAA?GAC?Y??RCT??ATC?TG?AGRTR??G?T?A?G?TGGATAAGTYGTA?ATC?GY????T?TC?A?TTAA?R?TATGRGAYTC?T???TCTY?RA??G?CRCAGCG?A?AA???YYCGTR??TT?T?TKAG??GTTAATKAG?GT?GCATGTAGTG?T??T?CACC???Y?A??TSACGA?A?TGC?CK?R?T?AAG???CAAGA?TYG?T?GG?AG??G???CAC?CG?G??T??GGT??GTTATA????G?A?AC?CCS?A?RCTYWACCGGC??C???TCCTGA?A?TGAGT?T?TA???TA?Y??TWT?GWK?T?CC??CATT?GGTYGC??ACYGGAATCARCTT?Y?GC??CCATGCAGAATTR????ARTC?TC?TCTATATGT?AC????ACATYAKAY??C?G?AGTACAC?Y?CT?R?AC?C?ASCYTAGYGAW?A??TG?TGT??ACATAMA?TA??C?TTTGGAGA??C?GA?GG?A?GGCY?G?AG?T?CCTATTACC?KTGCT?WGCTG?TCC?TGTY???AAT???TAACAGCGGCGATG???TTT?ARGAW??T?T?TG?TG?GK???KCS?A??CG?T?T?TA?G?CTAGC?AC?G?C?C?G?C?G?CTT?AAGTG?GGT?ACRCA
ACA?GTATG?TGAAACTMC?GY?CC?AG?YGT?CTACCTCGRGKCCCTCACCA?G?YGATA?MTRGTAA?TR?A?CGC??GACT?YG??CWT??C?GC??GT?GTTAC?AGG?T?C?TTC??TT??CAA????YTAA?YT?C??T?A?AT?G?AG???TT??GGYGA?GGG?GGAA??CRGCT????YC?R?TACCTAT??WA??CA?TGYT?CTCK?GCTGACGTA?G??CAA?TC?G???TCCGCCT??C?W?CAT?GAA?TGTTGGG?GAT?A?CYAT?CCACRGC?A?GT?T?AACC?GTRA??ATYGCGT???GCA??CG??AT?A?GARAT?AAC?SRGA?TCTAGTTA?T?YCGAC?R?CTRRART?RTGAMT??CRAACT?CTTTK?A?ACTTG?CRAG?CTTTTGA???Y?G?YG?ACC?T?AYYCASSA?TAGGA?AACAR??CTTTAKC??T?TT?G?GTT???T?G?AC?T??AGGGAMAT?T???SSA?TC??TATA???GGAS??TR?CA?TT???ACGGTG?AA?AAAGTGA?T?ATAGRTACT?CT??CAC?R?RGCC??TYAT?TA?G?GA??AKGAAAGTT?CTCT?YCCA?T???KCTATC?TAWATR?TR??TAGT?A?A?CT???AG???AC?WTT?TGTGCRG?CAC?AC??CT?AA?AA??KATGAG?GC?GTTGA?CAC??C??GGRTGA??AG?T?AAT????GCCAA?TCYC??TA?TT?G?AGACTCGT?CAG?AKAGTYACACA??CTA?C?GTACR?A?A?T?GCAW?A?CATMTTCTA??ACC?TAACCAYAG?CAC?ACA?CA?G??CC?TTGR??GCATAG?GGA?TG?T?AGTCT?C?CACCCA??G???MTCR?G?CA??CAC?GGGCC?GAAGGA???ATACTATGCT???AGCGA?TTGCTA?CCACATCT??Y?AAATTTG?GG???GAAAC?G?T?AACYC???C?CRTTT??TCTTCMCG?
GGC?G?YGT?A?TA?CCAGCCC?GAT?A?GARG?AC?TTG?G?CCGA??GGC????GCGCG?Y?CTG?CGGA?T???AYTGTTCT?GA?RCC?TAG???C??R?CTACGAGTGCG?CT??G?GGAC?AGATGGGGGG?CR?GC????TC?GACC?GATKTT?AAG?TT?TC?CGCGGTGAT?CGT??RTTAAATT?ASTAAGAAM?ACT?T?TGCRY?TTTC?TGTWCTT?TC??AYT?SCCY?RWTGGATGGA?GGCCTTC?ATW?GCAT??Y??A?GAAAC?T?ATCAC??T???GCGAA?GACTGCCTGAACT?GRG?C?CCAY?CG?A??GC?AGG??TCACC?GGK??C??TCTA?GCC?RTA?A?AG?????Y?CTG?CTCA?AGACGGA?TACA??WC?G?A?TGGTCCGTA???ACTAC?GTGRCATWTR?T?RCGAC???G??TGCRY???????T?CG?CR?T???G??TYCGAAGACCG?CT?GC?YGG??GC??CACT??GAA???TCGT?GAG??ACTCGGCGSTAACMCCACKC?AT?TWTCA??M?T??GGA?AGAT??GTAR?AYTA?GATCMC?CA?AAAGG??CCCA?G?Y?C?CT?GGT?TGGTCAGS?AC?RAW?GYAAA???TGTAT????CCTA??GACAYGCTTA??CCCTA??CC?SG??KTCG?T?TT?TAT?GTC??GRCTATG???T?ATCTCTGAA?CCGRM?TTC??TACTGA?A?GCA?GGTTGTGC??YATRYRT?C?AAY?AGYGA?ACCT?TA?TGATACA?T??GAC??A???TT?RGA???GGKTGCCC??YG?AT?GRGGTCCTGGACCGY?GCCT?TTRG???GCGTCT?TTACYGG?AG???GC?GTTCTGAGCTT?CCYCTG?C???G?TTWG?TA?T??C??WCTC?CATC?CAAGCTAT?ARGATATGYYCTG????CACACCTA?T??G???A?AYGA???Y??AC??S???TGGAAC
GGATTRGCC??TG?CTCT???GTA?T?GA?C??A??A?TACC?TCYAA?GTC?A??TTAACTT?CCT?T????AGAAACTYCATRGC?RGS?AGTCGGR?Y??GGG?TGTAC?CGTR??G?TRT?TYCG?AG??TG?GMRGGC?GTTTAGTTACAT?C?CASMAS?G?TT?CCTGCATSGG??ATCTA??R??G?C?TSAAR?CKGTGTA?AGTC??T?????CCGCSTG?G?TAR?TR??TTAG?T?T?TCCT?GMCA?TTG?CGTAT?TA??CARATATC?ASC?TT?T?T?AGCTCACAC???TATG?GAAAG?CACC?TA?G?G?YTC?CTGGTGTAAGCA?C??ACGR?A??C?C?????G???Y?CGRAGATTGGTCK?ART?YC?TA?AT??TG?G??G?T??ATT?CGC?C??TG?CC?AC??CG?G???ACTGAC?TSC?AG??C?M??AAC??AKT??GAC?A?YAT?ARAAA??A??C?T?????T?CAAYG?G????KC?C?AGTTATAA??GC?TGCTGRCRRA?C??GA??GGTCAA??ACRTAG?CT?CGCG??M??TAA??AGC??GGSTTT??GATA?CAWAA?R?KC?A?A?GAT?AKTG?AGCCGCAC??GGAA?Y?GGA??GT?GGTC??GCCC?ACGC?CTAATSTC??C??AGAGCTW?AGARCCTASTARCT???TTGGAGC?GACCAG?TACGAA?AYA??CA?ACGGC?WATAMCCAG?TACAT??T?CA?CCGTTCR???AG?CY?G?T????AC??GTAGT?AC?M?TCGGYTGAGA?CGR?T?CTCTAGT?G?KA?G?T?CT???CCT?G?A??C?CTTC?AAT?GCCAT??ACCR?AG?AC?TCATT?CC?TTAGRYY?W?G???C?RGTTGGC?YGACG??Y???CTYWT?KRTCCAG?GG??CC?CCG?KA??TTS?CCA?GA?CTA?TG?CCGAT?ATTRT?TG?CCGAT?GAG?AGC?CAC??C?G?
CGTA?AGC??A??C?A?AATWTCGTTGGGCAGCCG??AGGGT?YWCG?GCGG?KCA?CG?K?CCGT?AMC???CGGCGG?R???R?CR???T?G?MA?A??ACAGC?CCS???TC???ACAATGGTGGAG?T?TCTGGYWYWGT?GCY???CTTTGTTT?CCG?G?T?TACA?TMTTTCRCT??GG?CT??TCAR????R?G?TT?AA???CGA?TT?CG?AA?GGT?T?GCGACYAARC?TGGG??AT??AT?ACR?TACACAAG??AT??CCGTCTGG?GCT??GA??A?G?TYCCCT?RAGGC??AACTTACGA?GAACTA?TGTAWGTAAGCGGA?CCT?ACRCGATGARCGCCT?AGTA??TGT??G??G?GAAATRRTATAGTA?KAYC?TYTC????CAAGCT?C?CG?MT?AGCAYGT??CGG?G?YCTCTACTW?TTAG?CTTYK??ARCAGGAGGAA?G??TR?GC???G?T?AT?ACCTTCC?A?AGYGA?AC??CCCG???G?GGAC?C?CCGR?TGG?G????AT??AC?GA??A??YA?C?CTAM??TATK??GATTR?AGATA??YTGAACA?GTTTGACTGMA??A??TGAT???T??CACG?RC?CGA?CGA??TT?GCGGTYAA?CTGRCG?GATWA?G?ATCA?ATT?C?AT?TTAYAC??????CTG??A??A?WYC?CAGT??AT?AC?TGY?C?GGTA??TC??A?T?GCGRTAGTT?T?RAAA?YGC?CATTM?G?AAA?C?GA?G?ATGGGCA?GA?AAA?TCTCGGAATTTGA?C??T?CCAGGY?GCTG?A??C?TC?AGAC?TTGT??AAACAYGTG??RTC?T?ATGT?CATAT?CTT????A?ACGC?GC?C?????T?CCGART?Y?TT?YA?C??AC?G?CAGT?G??C?AATG?TC??AT?AG?TGAAGAGWCA??C?T?TGACGA??CTCT??TK?TCATAA?A?CGCG???T??CC?C?AARA?GA
T?TG?ASGTACGATA???RAC???CG?G???YT??CA?TGT??ARAC?GCCTGCTCA??T?AR?G?AATTT??TACT?CTC?TY??CG?TC?GTC?TCT?GA??WA??GAYCG?CCATAGA?T?ATGCCCTGG?ACC??GGAT?YAAAAAACG???YACAGS?TT?GMT?AACACACA?TG??WACCYC???AG?TCGGTC?T?CC?GCA??T?RY?A?CC?TG?AGG?CTAG?G?C??AGA?T??CATT?CR?AGC?C?GAAC?GGC?G?RC?GG?TCGASGT?CG?A?AGRT???GTMA??TG??CG?TAA?GGTMCTTG?A??A?GRA?A?GGTC?WA????TATAT??C????T??TTCTC?YAT??CACTTAGGCTKC?AATATTAAAGRAT?Y??R?TRCG?CG?G?C??ACK?A?TATA?ATGA?C?YY?????C?????G?RCTTT?AARAA?TCG??TCT??GAC??A?KAA?G??SC???TCATWC?AG??CCTTC?WCCG?RGCGTTYTCGTGY?AW??AG????GTTR?TCTCKTA?AA?TAGR?AGARCTAA???CRCC?TRC?AT?GKACAG?G??KC???AA?GGC?GCAGTR??CATGGTA?A?MA?CA??KTTY?A?GCC?AT?TGAA?AAT?TTGTAGCGATT?T?A?CY?A??AGA?GTGTCTT???GCAGYAAGCA?TAAAYAC?CTG?CTG??AAATA???????GYG?TGGY?AA?GAYC?SGCCTRRCGAGTAA??A??A??Y?GATC?TGACC???G??R?CCS??MAAAC?YGTYGCAA?GKGT?RA??TC??A?TCGGCTT?TACC?GCT?C?GMA?Y?CTATA?C??TG?AAC?C?G?TG???ACAGAAR?T???TART?CGTTTCTGAGG?CA??TTT?YGYC?A?R?WRTAAT?CT?G??RAGCTTGTA??AACAT?GGTGTTAY?AAT?AT?CAGA???TC??CTGG?TCGTT?Y?A?AT??AT?T?T??
AA??RY?GCT???GGS??TRWAT?RGT?TCCCGW?CA?AA?S?TGT??ATCA?TCG?CTTYAGTG?TG?GCATATC?C???T?CCG?GCCS?TT?CA?TA?A??C?CAGG??AA??T??R?SCC?GCY??SC?GC??TA??AYATR????A?AG?C?CTAA?YA??CAGGT?GA?TGG??TRCC?YTGGGC?AC?CTY??CCAAGYGG?G?AA??A?CGR?CATGGA?G?AAACT?T??CACG?RA?TAACTA???GCC?AGA?T?CCW?TTAGCGYG???W??TTTTGGGGTCTTT?CAAGRC?YTAGAC?YC?AAC?CTCA?GRCTC?AY?T?AT??T???C???TACCCG?GGAGRCRCA?CCTCG?TGYG?AG?TTC??CGAYGT?GA?A?GACT?A?AATAT?G???Y?AAA?????TAGCYC?AATCG?GTYAA?RS?T?C?ACAC?RGCA?C?AC??AMR?T?M?A?C?TGT?SCCTAGCACCT??A?A?CACCYCAYATC?GAGG?AA?A?ACAATG?G?T?T?GG?CAGCAACYG?TGCT???CAATACTGAACG?GTCK?YAACTTA?TTA?T?GG?K?A?CC??YTT?T?A?AYCAC?AAA?G?T?GTYGT?T??C??T?RAC?GRGGTT??G?TA?ACC??TCC?AGMCA?ACGCR?TA?G?GA?CGMATATCAASCAAT?AG?A?GTTT????T??GTWT??A??CCTGRTA?C??YGG?TC?W?C?A?CT???CTCC?G?AW?TARTCGTT?M??YTCGCCA?TTGCCC?G?GA?T?CM?GT?CRTYT?ASTAG?C??CTAGA?AA?A??CG?A?GTCT?C?CTMTCGACTGTT?TCARGGA?GCG????C?ACG?A??G??C?T?CGTGWA?GCAWACGGGGCYT?T?CCTC?CCA?TSTGY??YRAAA??AT?A??AA?CC??GT?G?TCCAC??C?C?A?RTGGSCCTTC??CYTG???ATA??C?A?AA?R?A???AT?GAG
CAAG??AKACGT?CGTYYTA??CAGTTC??AATT?ACGCG?G?A?TTGCGT???R?AACCT?GCATCTTT?ATY?GGTGY?CGG??GATAGC?T??C?TGATCTA?YAGC?C?AATAA?TT??CAGW?GTTCGC?T?ACAGA???T?R?GT?CTRAG?Y?CACTA?A???TC?M?CTC?GY?AGKAAC???CA?RA??T?GGGSRCRG?YAC???TMTTGGC?CAGCTTACCA?TC?TTT???T?CC?GT?GTTC?CCC??G?CCC?GAYGCTCG?TCG?AGRTTT?GCG????CCKATTKT???C?TR??Y?GT?AC?A?AAAA?AC??AT?A?TAA?TRA?AATAT?Y?G?CA?GGT??GYATRAAM?Y???G?AGCW?TG???CATGCC?T?CCTAATACTTYTCACTTMR?G?GCCAG?C?TTT?CA?G?A?TTARA??GTAG?TTA??T?T?ACCTT??GCACGYCRGATRAG?TCYG?GGACCG?TG?CC??TT?T???G?A?R????A?TTCG?AAR???C???C?A???A?CMTTYGAGAACTA?RTTGGT?G?G???C?TGA??TGAYGAGAYTT??ATA??CTG?WG?????CCCTAR?YRT?RC?GWA?GG?CC?G?TT?TACYAGRCCT?GCAG?TA?T?T???GTY?CC?GGTCCA???GCT?YGTTTCRTAG??GTM?YRTCCTCA?ATATC?RTCTY?C?AG??CTT?GTGTWTWTYC??GCAT?R?C???A?GGA??T?R??R?CGTCCA?RC??CRTGTTTGC?YG?C?GAGACCTR?TTTACT?GATTGRAATKCCCCC??G?YTK?TGTG?TACC?A??A?TCCGGT?ACATTAA?CA?TTC?TT?TMA?A??TT?TATA??GGTCGA???CTGGGTAGT?CAYCGG?R?TGC???AGACGA?GA?CTTAG?CGCG?G??TGAATGGWCT??CAYGG??A?CTT?AA??T?TGGGT??AAATG???TA?GAAMAC???AYA
AT?G?CG?TA?AGCC?GTATCC?CT?GCKGGGTA?T?TTTGC?CACAT?GCAAGR??AA?TTATTY???GT?TC?TTTCC?GA????G?A?AGG?CCGGAT?T????TA?TRTGGTAARACC??A??TR???GTAG?GMT??AA?AGTTC?GA?TAAGAYA?CAACT?AS???AYARCTGKAAGG?S?TYCAAGGR?MT?YAG?C??SC??T?ATCR?A??A?CTA?A????AGATCAT????AT?A?AYTG??TT??GGR?TCA?????TAGCRAT?CAA??TYTGT??G?C?TG?R??A?TCTAGCTATA??T?TT??Y?CATCTTC?ATG?RTYTA?TC?CA????T?YSRATTGA?G?GAACGCATC?G??G?TGTT?TACGMYCATGYT?ATRA???TAC?A?TWGG??KGTGAAYTTCCA??W??CYACAAGCRC??GAGT??G?GTGT?ATA?TC?TGGC???STGGT??CGG???CMT??A?WSA??C?A?GAY??K?AACAY?WT?CC?CAGCA??CC?CC?GTAGCWART??G?CTT?AG??GA??AC?GA?A??G????MCGCT?G?AGAC?ASC?AT?ATRC?GGRGGGTTG??ATCT??CYAC??AA?CTGTKKTR?GCA?CA?T??AGG??T?GTC?AATTAAGG?GAW?AYAAATGCAA???C?G?AAGCGT?C?A??TY??AGAG?A?AAMTGGCAMA????W?S?TT?G?TA?CT?TGA?A?TGA???GACCCG???CG?RA???AG??C?C?A??ACTGCT??AC?T?CGTA?CCA?A???TTTCGTTG?R????TTR??CTGATW??CAC?TAARCT?CC?CT?GYAACG?TTATATT?RA?TCA?GRT??A?C?G?TTRC??WTGGCCGGYTTCTT?TGYTCCG??G??G?GCCA?CGATYC?AY?YTRTGAWC?R???AGSCAA???C???CCTGCCA?CAT?CAAGGCWT?CATCTATA?A??CAAA?SYCGGTGGA?
G?GCATTATGAACCTAG?TCGG??RRTY?GTAAGAY?AGGGT?ATGW??GGGT??T?GTGTCAA?A?CCTAA?ATC?AA?AA?A?RGCAG?TGAGCMCGCAC?TT?T?CAAA?T?TWKGA?GT??AATCAT??A?ACAT???A?T?TT???TSAA??T??CY?T?GG?GCTTT?TGTCTG?GT?AYAA?A?TCGCGA??AT?C??GGTY?WTRC?AG?????CCG???CGTT??AAC?YSTC??G??ACG?G?WCTAT??CGT?GGTYTWGCGA??AA?TYA?AC?AG??GAGTTC?TCAGCSACC?????CCAG??GCC??R?GCTR?AYG?TATCS??TTGA?G?G?GAG?G?ATTAYCGA?GA?CTRAGA?T?AGC?A?AAT?CATMAA?W?GAG?TCTTCGAA??Y???RGA?ACG?GAA?CAC?CYCCGCCG?K??CC??TA??AAT???RT??AGAA?T?TY??YA?GAA?TAGACTA??T??CGC?G??C??CAC?CG?TGG???TGAC?TGTGC????ACCAAYGGA?GGGATC??ATG???CATTGA??MTMY?GG?T??GTR?CYYM?GA?C?AARGAG???T??T?AC??A?GTAA?C?TAGATWTWT??T??T???CATRGCR??TTATCGTGTARGT??AGAA?AA??GC?TGT??AA?TT??GR?YWAA?G?TYTC?A????AT?A??TGT?G??C?????GGA?TRGGGGAACGTGT?A??TA?A?TGTRAC?ATAG??GGTG?GTRC??CCAA?CRT?C???YA?TCA?C?T??GT??ACGYRAAYC?RTAC??TGC?Y?C?GGCT?AAGKAGA?AG??T?YYGCR????TG?TCTTKTTYCT?ACG?TCGCAT?GGGT?TCGA??CG?AC?CTMG?GCS???GG??GGTAT?RG??TTRCCGTTTTT???TT?TCAAT?C?GA?CGT??TA?AAAC?CAACAGTATGARSTGACC?G?T?TGTTCCTA?A?CGAYAC?CC??C
CAAACGCA???T?YTTTTC?GTA?GA?A?ACRAY?CA?R?TCTC??ACAAAYRGG?ACCTA?T?RYGAA?GTC??CAC??GC?CGA?CCGCA??CTG???GTA??G?C??????AG???A?G?G?A??GAYA??GA?A???G?TATATG?TRT?CTA?A?G?CGGYAAA??C?GCTTT??CGT?GTTTCT?T?CYG?A?G??CGTCA?KTSC?Y???TCWCCA?YTT?CGACG?GTGWS?TG??????CT?CA??GGC?SG??TAAAC??C?GAG?TG?TTTGGCCA?G?R?G?CG??C??CTCRAA?TCC?AA?GG?ATT??C?TA?TTGGC?TTGA?ATT?GCTA?C?C?ATCTCC?T?TYY?AG?TG?TAT?AAARA??W?TCTACA??A?A??T?TCCAGA???T?CCRT?GWGATMAA?TTACAG?CCTATCC??ACC?A?A?T?YT?G?GA?TGCTR?ACTA?CTA??A?GG?AAG?GG?T?GS?C?G?GT??C???C?Y??T?TGCGGGTTCA?A?RRT?TRCC?A?G?A?CACCCG?AA?TA??G?????ATAYACTCCGT??A?TTG?AYGCGCACATA?C?AA??RCTACATK?TC?SA?T?A?TATGGARKC?GTA?GC?TK?GGACY??CTCATCTA?GCATGRCCATTC??A??GTC?????TTGCGTG??ACW?CAAG??S?ATRTCT??CAKCTTG????GGGSYC??CCG???R?T??TRT?W?CAATCAAACT?ACAG?RACAA?TA?CTT?MW?C??R??GC??CYG??ATGRTYCCATAWY???T?S?C??TTARAGGA??GA?SCAYGACAG?YTTAATG??T?A?C???TRA????C?GAG?C?CCT??TAAC?RGA?YG?TYCTA?TG?G?CTGA?ATGCTGT?C?TACGCACR?TTA?TCRK?T?TT?CTR?GTGKAA??AGGC?Y?G?A?A?C?RGARA??GRTAT?G?R?AGRA?C?TA?GT???TG?GA??A?C
ATTRT?G?TCC?G?G?T?CT?A?T?CT???G?GT?AC?AT??????SG?WAT?Y??T?T??C???CGGG?RAGS?T?TA??GCC?G?AAA?CA?YCATAA?GCCTAT???C?CTYT?CTTCC?C?T?CCG?TWCTA?GGCATTS?C??RTTAT?CTC??A??C?TY?AGC?GG?T?T?C?R??TGYC?CRT?AC?AAW?C?ACWGRAAGCCGCGGSR??TRMACA?T??MTKGC?GG?CGTT?M?GTY?CC??KRATAGT?C?GAWYA?TCC??GGA?CCGC?GA?C?G?CR???CGCCC?AA?AAG?GYTAT?A?GATGATAA?GCGT?RGAACGAT???AGTA?GCTAAT?GCATC?TT?TC?AC?RTAC?A?GCG?RT?K?AGCA??TCTATGA?A?T?GTG?T?G?AAGAAY?YA??AAAAT??AG???GG?YCGG?TGAG?G??TACA??WR?TT?T?CC??ATG?GGARTYA?TGG??AGRAWAAT?TCA?AG??TT??CCTG?RTG?CAC?CGGTCC?G??YCTTAG??T??GCATTA?TA?CA?GA?CTGGTT?A?GW?GCG??A???CA?T???CRRT?GCATGA?CTGGTWTTGTCKR?GC?AYG???GCG??GGA?GYW???G?GA?GAWGA?G?A??TGCT?TAGAATTTA?ACR?G??AY?TTC??T?C??YY?T?T?C?R?GKY?C?T??CY?AAA??TTYT?GGCCCY?GTS?AT?CTWTRTCTT?G??AAG?ATTGYAC?CAGCC?AACT??GYTAAW?CCAGGA?C??SATAG?TGC?G?GGTACCGTAAATGGGGGC?A?ARAC?CGA??CGTCTGAGA?CGC??RATCTK?CAGTAA?T?C????RCC?GTRTAGGG?AC?GCCATC??TTCR?GCTGG??TT?C??MYG?RRATCCATT??GC?TTT?C?TTCTGCGCTG?GTGT?KY?ACC?A?AT?C?CYC???AMCGGCTT?YSA?TTG??CAC?TT?TTCGK???T
RT?GT??AATAATTATA?GACY??CCG?AT??A?ATCC??GGC?GCAC?G??AATGCTCAYG?GAGGAGWYGTGT?AT?TG?C??TCT?GM?G?ARCT?TYT??K?G??T?AGG?TC?AC??C?GRT??SACT?C??Y???????RG?ATA?CGARRTATS???CC?C?G?A?ARC?AA?AA?AGGGC???ASTA?TGAATC?CYTACTT?GTATAA??AARGGTATCTGGCT?TT??GGYTRGG?GG?A?TAGTATAT???ATCCA??YTAG?K?G??AT?YAG?R?T?ATCATT?CCGT?T?TATGCAT?TGAACTAAT??TCCCTT??AACGTM???TTT?GACAA?T?A??GTTATY????A?AGG?ATGG?G??TGGGAG?T?A?ATCG?SCAMC?AGTCG?C??TAA?TCT?TCY?TTAASCCG?AA?TG?A?CT?A??A??GGTACR??T?A?GC??T?TA????R?CTRTCAGCAGCR?RGTC??T?GCYCAG?CAG?A???AGT?T??ACAGGG?C???ACTG?CA??SGT??GGCCGKAAA?RW?RCGCCTC??RT?Y?CAC???GG??T?K?A??C?ACCAAACGTGTCAA?C???TMACTGYA??AAGTATA?RT?YA?T?A???T?ATRTATCCT??CCGTAG??A??W?AAAGACCAT?G?R?AAG??GG?GKG?TAACAA??A??G?CC?ACAYA?C??T??A?CGTG?TCTT??K?ATGCTGCCC??TTR??ACCGGGACCGGCAACR?C??CAGAKAKTTCCARRGW?ATT?A??C????C?C?TTTT?TGAAAAGCGTG?????Y?TA??YYYAYGAYC?CTAGG??A?T?CGGGCAACW??RGYAGACTT?C?A??M?TCGG??GGG?CT?TTCGAG??AY?KC?AAGMC?????YCAATCCTTA?AAGCGCCCG?C??SR?YGG??ACA?C??C???GT?CACRA??A?CMT?T??GRACACTA?CGCTT?GGTG???G?
?T??GCG??CG???AAT??CAACSGTAG?CC?TGGT??TGYAAGGTCAGGACATG?GGC??TTAGC?T?TCC?A?GAGG?A?CTGTCG?AGATCAC?G??AGTAGASAGG?C?GAG???A?GST?????A?CYGTG?G??AGT?TC??CGTT??GAAGYAGTAT??GRAC?ARAG?CA???GTCARTGCMC?C?G??Y?G???TG?GCATAGRGCC??G?AGC???GC?ACAGGTAAG?????CTTA?ACGAA?C?CACCAG??RCCGGGCCA?CAAGTGGR????RC???KTCTYRAYGT?CT?T???TT??C?GG?CGA?YGTG?TTGTGT?ATGT?GTRAYAG?RGYG?C??TRA?C????TGTYCACTACATC??CGA??AATMATCGCT?CG?CYTA?TGG?GSC?GR?GGTYGRCG?T?T?AM?C?CTC?A??TTYGTGARACRCAA?TY?AAGG??TACC??GT?GAG???CT?GCTGG?YTTACCGAAR??TR?AACT??TCGCCTY?CY?GY?TMTGGG??YTARCATT??RCRTAGGCCCA?GAC?G?TG??G?AGATGYTTRTSAGTGYC?CTCC?G??T?T?G?G??TATGGGACCA?GTC?CTG???CGA?GC?G?RA??ACGWAT?GTTATGCCG?GCCC?G?TG??G????AR??CC?YTGTCAAAYYAGAGA?AGMT?AC?TTWCYTTC??GTCAATA?TTGA?G?A?ATTTCAARYTGAGWTGRGAGC?T?CYACG?YTC??C???RR??GTA???TSTCG?T?GTCA?AG?TGR???T?G??GCCA??TCYA??TRRTTTTTARTACC?T???CAC?YRCC?????A?GTG?TCCAACTTT?TAC??G?CCGGGGTATRTC?CAC?C????TGACWGC?GTTR?GGC?CGTG?TCTCGGCAT??A?CT?C??ATAA?S?CSY??STGT??GAACAGGT?YCY??S??ATGGC?G?CCCT??AT?TTGA?T??TCTA?AATGG
C???AA?GATTAGAMT???T?CCT?GACTCTACGA?GC??TRWATTAGCTCGGC?ARTGA?YCTCA??G?CTYTTGGGAGATCA?GGT???TKTGC?TGCKT?ATGCAC?T?MG?CA?T?GCG?GAG?CT?ATCGCC?G???AAGGGGG?AGATAAT??T??GT?TT?TTTCTSAT??CCA??CATT?ATCCCG?AGA?G?TG?C??G??TYGA?G?CRGCA?AA??GG?TCGTTC?T?CR??CT??TCTT?CCRGC???G?GY?GGTA?C??GCG?ACG?WTCTT?AGT?CG?GA?CC???CA?A?C?C?CTGGCGWGG??AYRAW?TATTGA???TGYCTT??????A?AA?CTMGACCT?TTC??GM??TKC?AYGGT?TC?GTAYAT?C?CGACCCC???GGARWR???AYACAA?TGYC?M?T???W?C?ATT?GC??GT?MY?CTM?TTAGT?C??R??A??TG?AA??C?GGGCAATACRCT???TAGG?RAGTG?GCA?K??TR?C?TTGAGTARY?YGA?TGRA?TCGT??G?CATCTAR?CCTGAATW?TGGTGTA?MRCTA?ACT?GG????R?TAATCCC?RA?GC?AACTTYA?ATCGTC?GA???GT?CG?CCCGA?RTYG??G???YGG?T?G?AA?TA?G?CYAGCTCCAA?AC?CCTC?T?R?CG?GT?ACCA???CY?CCGCT?G?GR??GYG??AA?CCT?GATGC?CW?CCCGTCYATCGRGTCACCTGRA?CW?CA?TYG?T?M?A?ATCTMAT?A???CG?GGGTTC?CTTCAGG?GTRCC??AR?C?TCGY?C?YA?G????ATTG?CA?T?RGCT?A?TG?CCATTA?CTTG??T??CR?TGYTGGAAS?AGTTTA?A??TT?GA??A?YA??G?TTRAGTRT??C??CGTA?CGGGC?G?ARCAA??TATYA?ATCGAAA?R???GY?AGCC??AGY??TGM?GGAGCT?CC?GACRAC?G?GYGACCCA?CCG?
GA?CACKTAC??CAGG?TCTGAR???TT?GGATC?A??GRC??C????C?T?CGT?MAACTAC?T?C??TTG??TGGT?Y?T????ACTT?GCT?GTA??T??GS???GTGAAAT?T?AAG?ARA?GC???AGR??AG?AG?C?GA?????C?GGAA?C?CGCCATTTATT?G?G?A?CTAT?TG??CC??G???ACAA?CAGG?GGCCT?GTRAT???R?YSA???RG?R?CTRGWCG?AA?YCGCT?C?ARCA??GGAA?TCC?G?CGWTCTTC?T?GT??T?G?CY?TC???ACA?CCC?G?A?T?TGAT?TGR??TTT?ACATTGTGG???GG?T?G???TATC?GTTAAAC?ARATTCCT?CTCYT?YG??G?WTATSGTG?C??ATGT?TCATA?Y?C??G?CC?G?TACTRYTK?TT?TRG?A?T?A?A?T??C?TT?CG?AG?GGCCTA?CA?GCSGAY?T?C?TMCGCAGGCYA?TTCT?CAGGCGARTTGMG?TCAGTTA?G??TTC?AGRGACC?T???G?A??TACR?CCWC?TGC?T?TYGWG???YCMTAGA??TYGGT?YCS??GC?YGGTTAGACGYAACC??TA?TTAT?T?TACCCR?RTG?YTG???AACA?CRR?GAGTTARGW?RRTGAC??YGWRTT??GT?????C?T?AGSA?CT?CGYTC????AA??GTATATTAA???G?GACAT?GGCG??????A?G?CCCCAA??C??C?AGA???TAWGGGAG???TC??TAA?A?KATGWAGT?TGAGRTGTCTCCRYTRG?CG?TATG?AS??AT??AC??TC?RC??GCA??T?ACA?ATATYACACTG???TAA?CT?ACRWAACWTTCMTG???TGT?TC?CCCTCCCA?CC?GG?GGAGCTAGARCG??C?RG?GTT?C?TGC?A?A???ACCCCTTSG??C?TGAW?RATTTACACTT?G?G??AC?TCT?AG?C??GT?YT?G?GAARGT?MMGTG?GTTR
CTGA?CTR?AG?AACCTC?C?CAACAA?C??ATGTC?AT??GCAAAA??GAA???ACYAM?GR?G?GYA??AGTGTY?G?CCC?TGCK?ATTTAT?G??G?GY??ACAKR????T?GC?CGT?T?A??GT??T?MCRRATCTG???SAC?YRA?GAGCCAR?GACC?T?AA?AC?AG??TTCCCTYTG?C?????ATA??CCAARTT??G?G?Y?AAAA??C?GMGAA?AY???G?T?GA??CGKGG?T???TGTG?A?TAGC?CTAY?Y?CTT?C???T?TCA?T?CCGRGAT?CTCG?GATGTTGACYAAC?GTG??R?GCCCGG?T?A?G?TCT???T?CGK?AYYA???TGCG?GM?C?CTTCCCACTG?T?MA?CGTAAWA??AAT?GAGTG??CCTR???RY?AAAT?TTTCCGAWAS?RTC?AT??CCCY?TYC??GTGTC??T?G?C?GTYA?A?RAGT?A?T?TCGT?TAYRTGC?GA?CATT?GT???CCCTTA??CC?TTCC?AAT?A?T??RCA??W?ACATC?AA?TCT?G?C??C???A??TGG?T?T??A?CR??M?GCT?CW?CGGA?ATG?A?TR?ACTGGT?ATT?T??CACT?YC?A?CGCR?TCATCG?TTMG?T?C?GC?AT?RCCCGAT?CTYYT?G?GG?AGAA??ATGAA?C?GA?RGC?GG???GCTR??CYTGAC?K??T?ACTGGTG?GCACC?TTCGG??T?AGTAARTMG?GTTCGGACAG?AT?GCAGC??TACCT??GAATTCCCAG?A?AGT??TTRAMYTTTAT?CRC??GKG?CCG?A???GC???TAGCTAGAAGGYTCGGWGT?R???GTACC??????G?G?T???TYGTC?G?AAYYA?RT?A???T???CR?TAT?CCTTGRTG?RA?C?T?CGT?RAYAAT?TA?C??C?RGT??ATTTCYCCCGAGC?RT??GCATAARGTT??CGAARG??T?CACG??CAACCGGC?GACAAR??TT
??AC?TA?G?CAAMG??AA?GCTCC?MG?GC??A?GT?A??C?A???TCTGG?RCGGCGM?CTGGC?AA??A?TAT??CATTTACGAARG?AT?AA?GAG?CAC??AGAA?TT?T??AAARA?GTA??RGAC?CAT??G???GAAC??AT?TGCGT???CMT??R?TTTCAGTGT??C?T?AAR?G??CGTTGAATA?A?TAT?CYYTRYA?TCCG?GGTTATTT?ATAA?WT?GTT??C?TGCAA????RAT?AATTGC?C?AC?TWCGG??TCG?GG??C?GGC??C?GCS??TAGTT???T?GAT??GRTA?T?G?RG??CA?AGK?GTGMT?GCTAC?TG?WTCY???CGTC?YGT?CTACCG?ATGATY??GRTAT?TGGAAA?AGRTRTAK?TYC?ACACAC?C?TG?GAAT??G?GCCGCC?ACCAACW?A?TCC?GCGG???GWAAYATT?CRYACGTG??A?G????T???W?CGGA?TAAGAATAGA?GAA????AT?CGG?TCGCACCTTCTAGAAG??YGC??R??CACGT?AY?WA?GAACCGTC?RR??TCY?RT?CTRG?ATG??AGAGTA??GTA?CT??AGYCGTA??ATKWGCCG?YCCYTYC?RCC??TAC?G????TCGT??G?TMT?CA?T?CR?CC?Y?C?C?TTCAGTGTCWAAT??YT?TTTC?G?GCTGC?GTTTGT??GTAA?C?T??RAACAW?TT??A???CG?A?AG?G???T???GATGTCYCGGTTCTGK?TAACTATW?AGYRTCTGTAAY????G?AC???ARCTTTAACGG?AA?TRT?TTATAACG??GGC?MYTGA?ACYT?GCTGCCG?ACTACT?GACAGRCC?C?CGRC?ATACAT?CTCSAGCCTTG??ATCC?TC?TCAAT?TTCCA?C??YTG?MTTGG?CA????TGTC?Y?R???CMT?CG?AGYT?GRT?CTGA?TGTGCAAAW?TTCAAG??CCCTACGGRA?T?RC?GRYGGG
?Y?T??ATT?G?G?R??WTCAWGA?G?TGGTC?TACGCCTTGCTKGCCAGCA??T?T?AG?RMATGTAT??AC?ATTCR??A?RCAACTSAGAATYAA?CA??????T?C???GAG?TGT?GT?TAAC?CAG?CG??TTGAAGGAT??C?A?G?GCCTYAC?CTAGGT?CTATTA??TTTGGATYCA?T?A??TTC?AGCGATT????C?ATTGW??GA?A?YG??GC?ACAACCA?G?YRTTA?CG??AC?A??CCR??T?TA??GGC?TACGGCAGGCA?CRC?A?AG?TTTAT??TGAG?GG?G?GCTAG?TAA?ACATCTT?AAAT???CY?GAT???AG?GG?TA?GA?G?CGA?ATC?T?CTAA??AT?GA??Y?CT?TGG?T??TGTTT?GG??GGTA?C??CAC?AACTTCCCGCCAW??ACTGYA??STCGT?GMCC?TYACG?CCGT?A??TRTACGA??T??GGGGG?YRCRATG?YCTGCT??CAYACAC?A?TY?GAA?CAGG?T??CAAK?YT????GAGGG?CAR?GT???GATCC?CYCT?C?WG????TTGYGCT?CAGG?ACCR?CCCGTTCACWTGC?ACGGCGT?TGY?C?CCRAWCWKTGCT?C??TGATTAGTGTA?GACCYG?MAC??TCTC?AGGC?C?Y?AGT?CCA?AA??TTC?GGCC?T?AAC?AACA?RCYATGT??TA?T?G?CAAGAGTG?Y?T???RACT?MG?CTCT??TATRYCGYCTAAC?T?GT??TAG?W??T?T?GGGAG?AWAT??SG?TTACAT??T?CAGYTC?T?A???T?AY?TTT?YCAAC????GATYCY?KCCG??CRA?TTAA?TTT?G???TT??GT?AA?ATCTA?AR?AA?T?G??CW??T?TA?TAGGA???GA?AW?GCGT??AA?TGG?A??YGRT?GTYCC???GA?TAR?CYAC?RRGG?T?AYCC??CR?Y???TCG??TAT???KARC?RCTCGCT??T??SA
G?GTTCT??YGC?T??CARATYTCGASG?ATMCCAGTATGG?R?YGCRATG??GCT?GGCA?ARA??CGAGGAA?CG?GCCTT?G?RCA?A?CATCW?ACT?ATCCG?A??CA?GTC?ACC?GYY?C?G?TCGCG??ACGTTG?ATTGAKC?TA?T?GGCT?GTTGTTTCA?RS?CACC?CCCC???ACCR?GCGCAGC??R?RCTCG??AMCGCA?R?G??T?GAAGACTTC?G?C?ACAGG?CYAGMRC?T?TCAC??RAAT?GG?TAR?AMAAAC?TATCAYTRTGCAGTGAGGYTA??CTAA??CAGGT?GACCTAYCA?AC?AGGC?ACACGCAATYTTTATG??ATGA??ATTT?T?ACAAA??AC?T?CG?C?CT?AGCA??GGG?AGAC??ATWC?R?R?AT?ATGATGAAT?YA?A?AY???CT?CCA??GG?GG??MC??G?CAGC?GA?KC?R????CGAT?C?ATCC??CAATAGATG?G???C??TTAACG?G?C?CT??GGA?YACCA??G?CTAGGC?ACRTGC?C??AA?ATTT?CA?TACGAGACC?GARC?A?CG?A???GRGCTTAGC?C?CACACT????TT?CCCYACGKCT?G?T?T?A?YYG??G????CTGC??CAA?GC?TGGTRACCC?YCG??GG??C?G?CGTG?GGATT??CA?TG?TRCTG???GCKAGCCGT?ARCGTA?ACY?M?A?AAATG?G?RT?ATGG?TAMGCAYT?G?RAACCACA?GG??T?CA??TT??TGGTGYGARAY??ACGRAT?CTAGWCAACGGTCT?CGCT??GWGTGGCC?GGAT?C???YT????TRC?A?CT?Y??G?G?T?AAATGC?GCG?CA??CC?T??CRY????TGGCMCACTYCT?GTR??A?A?Y?G?C?T?AGG?R???GAGACTC?T?CG??AAATT??GAR?C?TAAGCA??TAGCATGRA?TATCCS???Y?CT?CTTAAKCR?YGACG??C???CCC
?TAAAGAT??G?ATTCA?GAT?AATYSACCAC??GAT??GTTC?GTGTTCTGCTT?MTTTRGTACGT?AAATCC??TG?AGC?CCYC?C?TGTR?TTTA?GR?T??GA??MY?YA??GT?C?GCR?TT??CCCCA?R?C?GYCGAC?ATTGATT?CRARAA?GGGCCT???CACGCRTTGWC?CA??TT???CYSAGTAG??TAAC?GA?KGYCW?CW?A??CTYG?????GGA??TA??T??TC?TAGT?TGTG???YRY?GTAT?GTA?C??GTT?A?RTGTTT??TGMCA?KG?T?A??T?ACG???CG?CCGCG??AT?GTTA?A?T?CRG??AG?TGA?T???YT?TTAC?T?T??A?CYACCTAYRAT???TWCA?A?G?????CKA?TR?G??AT?GAA?G??AA??AGCT?????ACTG??AACC?TACCYYATAT?G??G??YY?AC?C??GCCC?GATTAAC?C?C??T???YGAA?G?G???TTTR???TYYT?T??TCM?AC?GTSTGRCT?GC?YG?WATA?GCTAGTR?TTAC?ATACGAC?T?G??G??AGTAATG?CCTG??TTGG??TA??GRC?TT?TTT?RC?GCA?GR?C??CGRTAATG??CATYGA?TGM??W?T???CTA?CG?GGGG?TGGA?WTCYGT???T????ATG?G?G?KTA??ATAR?RGTK??T???CA??G?G??TCC?TGG??CR?C?A?AGGR?G?TAGAGC??A?C?RTTCGATGGT?G?CGCCTAA??WG??A?CG?T?G?T?C?ATA?C????TGT??ACAAC?CAST??CR??T?CAGT?C????GTAGG?CT??T?TCG?Y?CCAACA??CTSMGAG?GAT?TTC?AG?C?TATC??A?T?T??RW?AT??AATGAT???TAGGTTCTTTAGTTM?AG?CAATRAATCGGC?T?T?TA??GYTGC?TT?GAAGTTT?RGG?Y?GCTGC?YC???RG??RCC?AC?G?T??CACTACATT?
WYAC?CACY?AGC??TGC?TCTC?CM?TGAA??T?M?KGTGAA?CK?TA??TGA???AYTAAAGA?T?C???RY??T?TGRC?TAAA?T?G????CTGTGAT??CGTTG?TCTGC?T?GGA?C???Y???Y?TTWACC??A?C?T?RG????G?AAATT?C?C?TA?TC???YGR?T?TA?TA?G?CAG?AY?GG?G?CTAC?C?T?G?T?A?C?G???TATCG??T?G?CC?AT???T?G?CCA??ACGC?AACA??CA??CC?GGGGAACA?C?R?CTT??G?A?G?YAGACKAY??CRCCC?G?TY?TCATYCAA??AG??G?G?A?AR?G??AGAGGTC?GGC?TGGC?CGR?TGAAT??TCGA?ATGSTCA??C?TGG?TCC?CCRY??T?GAT?AR?CGCGG??GGTCCRGC??KYTGCTTCG???T?TA?ATTYGC?WT?ATAT?TTA?GG?TGY?C????C?GATARCACA??TAT??T?GYRAYT?CCC?TR??G???TCCAGCCATMGGC??CC?CGGY?T?ACCATCTC?G?CA?TCG?TGCG?AYAAT?TTGAGCACTTR?TG?GC???C?YY?A??GRCT??AG?AYTC?ACCAYCTCCACT??CACAA?AG?ATCCG??AWRCRCCCCT?CGT?TCACA??AAGAGACT?GRGG?TGCTCTTYT?AR??G???G?TT?CTG?GG?GG??CTTCCRTCA?YGTGT?T?TCA?GC????TG??GGGY?G?WCC??G?ATTTA?C?TAA?TTGTCA??TT?CC?GGG????CG?TG?TG??G??C?GA??G?CYWT???GG?TT?AA?TAA??TAA???TACA??GYGYCCAAA?GAGCGCT?TGC??TAY?G?CCG??RCYGTA?C?C?Y?A??CC?ACACK?TCT???T?A?A?GGATA?CA?ARA?CCG?AGA?ATCCAA?G??TT??T??G?C???WTTG???CCTCT?T?TT?CACCCGATC?S??AG?A?AA?GCA?AGC?C?
T?C??GTGC?AG?TCAR?AC??CG?T?AA?CTTC??C??ACTT?GCTGT?TGTAAAGT??GTG?G?R?C?AGTGCACCT?ARTA?K?CTCG?ATGT?CA?TCRAG?G?G?TT?TAGT???GGT?C?ATAAYCAG?GTCYYG?CC?T?CCG????A?CAG?GCCCCCT?GGG???GG?G?AW?GGGGYC??TAY?ATTCTGKCG??CTGTGC?T?CTAT?TAC?TT?ACGCTMCATGATCG?A?ATYC?C?TGAGGATCYRAT?C?GAGTACMTR??TGAA??CTAYT???G?RYR?A?C?A?CT????TRGTTA?AYT?CATTCAR?T?TMCC?AT?AAGCM??GTCAA?AAM?GAA?GCAAGATWGG??CTAGCTAGAG??A?ATA??GCAATTYA??G???CAAATA?TTA?TAATR?TG??WA?CCT??TYS?TGCTGG?ATATTSCACGW?GCG?RC?TAG?CA?T?YGC?T?GGRC?CTR?CWT?CA?GATCYC?CTG???C?GCR????Y?ACTC??GATGCGYGA??TT?C?GTTGYA??AGACTGCCA?T?AAC?TCG?CA??T?C??RT??WGAGTARR?GR?T?AAGT?CTA?YT?YGCCTGCC?A?GGC?T?TCC?T?CYGG??CGACTC?A?AC?C???GGTTTKYRTT?GC?TY?ATTGCAA?T?CGA???T?GTT??T?????TCAGGAC?GTYCT??ACACAA?GA?AGCA??TA?WA?T???????YTRRG??GS??CCAGCGTTAR?T???A?AT?AA??AGKC?CGY?A?A???C?GKG?CC?Y?RC??GCMWCACCG???Y???KGTRG???ATYCTA?AGGY?A??G?TTT??TR?GGAATG???GG??ACAYGGAGC?TGAC???GCACCA??GGCGA??C?TYTA???GACYCA?A??TAGTGC?AAW?CT??AA?GT?K?YTYCAGGC?T?A??ACTATCGT??TWR?C?C?M??ACC?G??AGCA??CR?C?C?RC
TGGAATYAGGWGAGAY?AGCY?TT?TAAGCT?C?CATC??Y?GY??Y?GT???RGY?CG?AYYCTTAY?A?GATYTRG?CGGT?C?G?WA??C????GCC?MCGCAGR?ACAT?AAAG?G?G?G?ATSKAG??TA?ATAGC?A?G??CCT?TC??GG?GATC??GT??TA?TG?GCC??CKA?G?TTA?AA?CTWAGARG?TKTC??C???CGG?A?GGTRA?????A?AA??TRGK??TA???CA?T??A?CCAA?YAC?M?AAYTT?GTTAC?GMGGTC??ATGTAGAA??TTTC?G?T?AGWT?RGACCTTT?GAT??G?ARAT?CA?GYTYCCT?YGAYT?G?RTCCCAGT???AACTTAA??AGG?C?AGWAYTTAKATGGC??ATY?GC?G??AC?GATGG?TTTTATGRA?TAA?TTTC?TCAGTT?GAGRT???A?YAC?T?AATT?T?GG???AC?AG?MTG?GAT?WT?T???ATYGCRT??TMA?AGWGG?R?CY??GT???T?CT??CGY?AMARGCCA?AC?GAAAGC?CT?ACG?G?C?CACT?K?GCACT?YTT?CG??GCK???TCA?AG?AC?TTTGGWTATY?TATA?TGGTA?K?CTCG?T?G?T?G?C??TY?T?YGC?ACT??C????RGTTTRG?ACGTC?A???CC?A?WTACG?TTCGAGG??GYYGTAAAGTRCC?YTMAA?CGA????CT?TTAGWGGTR?G?ACT??AWGGYA??TGT?GYCAG?T?TCTAG??GCARCGTC?C?CYA?TCCCA??W?TTTAATTCG?CC?GA?GATGGC?TG?WG?GW?GC?CACGGTCGGRACGAAY?T?K?C?T?CG??A??ACC???Y?CWAARC?CT?GTAC?TAAGTGART?AATAW?GG?ATTTS?CT?WAKTTT?S?GTAT??TCTK??MATT??TAAA??G?AKA??G??GC?YA?AA??CAGA?G?AK??A?GG??R?R??CRARYA?YTGCAT???T???TA
CTGGTCGS???AG?G??C?TWY?AG?TTAG?TAR?TT?TTT???C?TW?TGGCR??GT??T?AATAGG??AG?TG?GTG??AG?GARRG?CTCG??T??TAA?T?AG??Y?TTGA???A?T?AATCGA?A?G??T??CA???TACYACYGT?CCGGCARACTGTAA?YCA?A?YGTCG??SA?GTTAA?G?TCAAA??TGGCRT?TTGTCAATTTAT?C?G?AATCGGC?TTC?RAGCTCAG?RTACCKCT?RT?YA??ATG?TATCTTA?G?GTTCGT????CMG?GGT?GCCC???AAT?T?GTAGAGAAGGC?AATGMATTAAGG?GCAWCGR?YGCRCTAT?GTGA??T??AAKAT??TGA?TTT?GC??GTT?????RG??R??AAT???YCC??ATTTAAY?CA?A??GAACG??CA?AAGACC?TCCC??TTSTCT?KACAA??TA?AA?GC?AAGGTT??G???T???????ACTT?TC??T??CCAT???TTGAR?T?AAAA??T?A?G?YCCGAG?T?WGC?T??C?CTCTAGYWTATC?A??CRG?TAT?G?C?TA?MG?TRATACGAWGAGTAACT?ACCGYA?AGG??TACATAGSACA?CGC?TCTTGA?ATAAYGC?G?RG?AT???AGC?GAKC?CTCTR?AGCTCY?TAT?G?TTTR?TR??A?STAT?ATG?CA?A?CRCT?A?KT?MCA?YGAGTTT?GGTGC?CC?C????GGY?C?TA???GTTGG???RG??CTA??GC?CTCG?GCRGCAAAT?C?TTGATACTTTA?K??CCC??CGGCCTTCA??TGGA?G?G?TTAAACGAA?TGCCCR?GT?T?CYC?AAACY?T?AAGCGCC?C??ARTAG?CAA?GC?TART?WCA?AGAATGTGC?ACATTTTTACA??CRCARATCGGACGYGTTTAT??R?TC?ATAA?AC?T??A?T?CTTCG?TAGGCATAAATTGGAA?T?GGGA?????TTGGTTCMACTR?AG
ACTAA?AGA???TGGAGT?A?TAT??G??G?TA?TCA?ACATGRRCCAAACTT?C??A?GAAGT??ATGCT?MMACTGGGC??CACT?AGY?CGT?C?TC?T?AGAAT??AC?AC?GTG?TG?C?GG?AGCC?TY?TC??T?AGG??GTC??GCY??G??CCG??GAT?CCY?AAT?GGT?RGG?C?GTTACG?G?RA?T?ATCA??R??CAAA?CGTTGG???ACACC?CCCAGYR??A?WTCTTCTA?A?KTTTC?AATA??AA?T?RCCAAC????TC?TWATTTCTGCGA?TAG?T?????CCACATGA?C?CAA?TATTR??GGG?S?CTGTTAG?A??ATAGGCGMT?CAGC?TCCYT??A?TTG?TYTA?CWGTGRCAG?C?MGGAART???A?TTT?GT??CGC?ATG?TAAGTAC?GTCTTCTGY?YG??TCTAC??A?ARC?AGACY?T?G??T???ACGGATA?GGCW?CMTA?C?T?CA??AG?GCC??W?CGAG?GGT??GGGT?TAATATAG??CGC??TTSAT??YTAA?RTTG??A??Y??TCAA?A???GGT??R?CAAATAGWT?GACRCGRGC?AC?ACT?AAACCCCYTT??GA??A?T?RTA??T?CRAT???GCW?AA?GAT?KTT?G?TK?ATCGCT?G???GT?TTG?AY?KCCA???A?C?CAGT?CAR?TA?TACGTT?CACCAGGTGGAYGGC?C?CCTG?TAC??C?CC?GTA??AAC?GG??CC?RC?GTTCTATT?GKT??AG??TGT?G?A???T?CRCC?ACTTA?A?AT?TGGGGTCT?G?A?RGT??C?YGGCTCA?ACC?CGCAYSCCC?ACCAWAA??RMT???GTARA??G?TTAT??A?MT?CYT?AWYCA??AT???T??ATYC?G?GCR?TCG??TCG?????CGAAATG?AT??R?CA?CA?CG?Y?MGCT???GG????TT?CATTC??CG?GTC?TTTC?AA?A??RC?A??A?A??
GGM??T?A?AGG????W??RGC?YTCCYCT????YCATGTCTC????TG??G?TTAG?????T?CA??GYGRTGGAA?GRT?T??CGTG?T?R?YGATTR?CGCAG?GTRTATYG??CCCYTGCG?TTT??YARA?R??GG?A?AAM?TG?CCGAAAT?GGGG?A?TGG?G?T?CTT?GTCTT?GCA?G?A??ATSC?GG?CMGTCWGCA?CAT?TR?TTAC?Y?G?C?CCK???T?GAACCGC?R??AGACTGKTAAGGCCATYA?GATG?T?CACTCTA?GAGC?TTTRCTCTA?AG?T?AGCYYC?AGCRGRTCTT??G?G?CGYCT?C?C??C?CCCTA??G??G??T?YAGACTGG??GY?R?GC?GTCT??AKGC?TT?AATT?CTTGGGGT??AG?GRTA?A?Y?TTYG???C?T?GTW?GCA??YGAAA????A??ATTAG?A?ACGCGG?C?GTTTCG?TACC?CTY?A?AACA?YT?MST??C?A?Y?KC?TTART?AGC?T?AAATA?AT?G?TA?TCT?Y?TATCY??AGTGR?T??TGTKGT?ATCC?GAA?CW??CTCT?TGRA??RYA?T?C?GT??G??TATG?S??GST?AGTCCC??G??R?CS?T?Y?AGAYTTYCCARG?ACT?G?GGACT?AT?MG?ATGCAAC?TCCA?GCA?G?TCGATAGGGCG?AGAK??A?CCTG?GC?T?AGT??A?G??G?GT?C?C?CCAYGATGTRT??TAG?GGAAG?TA?AGT???CAC??RATGC??M??T?A?GTCRGATTT?CTAYCGTC??C???AGRA?TCT?TCT?A??GCAC?CA?AG???G??CR?AC?TTTW?A??KCCRGGG??GGCSTA???CG?G???AC?AT?Y??YGATGCGAT?T?GTTRG?ACYT?G?GTCTA?ACCG?CT???GC??YGM?AAGCGTTACTACTCRGTCC?GY?????T??CC?CACAACATGGTGA?T?YT?TCWTCTCT?A?WA??C?C
CA?YGC?ACT?TATA??TCGA?CAAG?AC?GC?ACC?AYYTTATGCCR?A?TAGTCGRCGG?C?AC?GAT?CG??TGTCCWA?C?TCKAT?C??CGTA?TCA?TTRTAA?A?GWT?G?MA??TCC??CGT?AY?K??G?RTAT?TTC?R???TTGC?CYT??G?AGAG??CGA?R?AC?A?G?A?T?T??RTAGATG?CA?AGG????CCA?GCTT??CAAT?RWT?AA??A?GT?GGCGTGAAAYA?CW?G?G??AA?AAA?A??TGCGTYATWAATAGG?C?G??RG?MC?TTATR?TTC?A??TGKACSC?G??TATGAA?GCGACYT?GA??Y??ACC??GM???ATA?Y?GT?GTCGC?GW?T?CCAYTT?A?ATAAY?CTTAMG?CC?T?ACTCT?CCRGGTGTGCCA?T?GG?G?T?CRGTC?RAC??G?TTG??T??GRG?TATRG?TATG?RACGRT?C?CCAAA?GTT??ATR???AG?CGAG?TG?TGGAA?AA?GAT?C?C?YT?AA?TT??ACTG??C?GAAAG??C?A?GC?TTG??TC?CMAATT?TCKCT??CG?GC?AR?A?CGTCAAGCGTCAACAG?ACSGATACT?YT?AWGATCTGAT??TTGC?ATTC??CGCAT?A?GA?T??C?C?TTCAY???CTG?TGGTGT?AA??TCGAG?YT?Y??R?GATTAGCRWCAGAAGAGGC?Y?G?T???W?TTTCT??ACAAMC?Y?ATGCCGAA?TA?C?C?TGG?ACTCT???GYGA???G?C?CTCAGAT??C??????C??CAAGCG?CTAT?T??A???A?G?GTY??AG????G?GATCAC?G??CCG?RG?G?GCGCTAT?TCA?GTAT??G?ATATRAGATGT?TTGCC?C?S?TT?GGRCG??AGGAARGA?TTT?ATCTTC?GGAA???G?A??ACAG?A?C?YCT??G???AWT?AC?KG?A??CY?GACT?GT????CTAGGC??TG?ATC?TTCC??ACTA
YTATMY??TCGCT???CARA?C???RTGRC?T?ARCTGT?CT?GTMAGC?ATS?T?C?MGTT?GS???YSTA?AGGG?TRGACCGTA?T??TRCAT?S?G?TAA??TCA?TTGGT?T?A??SGAYCGACC??GR??CGATTC?TWGTCT?CAC?YA??CGCG?C?TTA???CAGCA??CATTGTCCTTGA??ARCCKC?GCCTCACA?GYG?ACAW?T??GGGA?RGTTC?AGCTT??CC?GAYA?WAAA?KCAAAG??R?GT?G?AGCA???TAG??CYCGA?TC?TTC??CA?AATCTTAARR?TCT?C??GTYGC???CA??TY??T?ARA??T?T?TAA??G?C?G?G?TA?GGGATA?GM?A?CTR?TTAC?T??YWTC??C??T??C?G?TCAGGRTCT?GT?AGT?GA?TY??ACC?ATGT?TG?TGG?GCTAAR?????CGYYGTC?CAAACATT?GM?YGTG??C?TTC??R??TCAGC??T??GC?MTC?GCA??GRR?A?GT?G?T?GTA?CS?GG?GCT?ATT??AY?TCA?TGT?ATT?TG?GC?CGTT?AA????GT?KT?G?A?AKGTCT???CT?CGCT???AGCY?AT??M?C?CWC?CM?TA?AARK?T?CACRATAGCGG?TG?GM?AA?S??T??ARA?A?GTC?Y???GGTSAC??GTACT?CTCAYAGGT?ATT??TC?GG?A?AGGTC?ATC???CTCCG??R?T?ACK?GG?TTAA?C?G???GACA??TYG?ATCGGGR?AATGGGAT?TAT??CTGAAACGAG?T?AG??GG?R?GG?T??T??M?G?CA?ATGRAA?RCTY?CRT??G?G?GGTCC?GAAG?A???MGYTR?G?TTRT??T?TT?CAG?A?ATACG?YCGCG??GATGGTRCA??GYGCTA???ACC?TATC?ARCA?GATTAGACGC?T?CGRT?TCTG??AACACC?GAATC??AR??GTA?RCATC?ACGC?TC?ASTC??CTGTTA??T
?AT?GA?AACR?AC?G?AG?AAGCA??CAYAC?CAY?W?GT?TT??GRAACATG?AGGTTTT?GYCGTCT?ACGCT?R??CRA?TGG?CCG???TTCMC??C?T?TA?CC?TG?GT?T?????GAA??TGCATG????GY?TAG?AA??TTAYA??G?W?TAAGGAGTA?AWTG??C?AATAY?C??YGACAATG???CA?CGC?CTGTT?TC?GACAGGC?C?TMCTTGTA??AGC?GGM?ATGTATC??GATACTAG??TYGTYAGACA????GACAYTCG?CY?G?YGCCAGGKGATAGACTA??GACATAAA?TA?T??RCCCCAC?T??CA?G?SC?YTTY????TY?GAGAA?C?RA?CT??GY?A?CCA???AGAR??AACTCMTT??G?A??T??AT?TCCAC??????TTYG?T?A?TC?AAG?AAATTTCTYGTAATRRC?GG?T???CA?A?AAYCCCT?CAATCCCG?GT?GGC??CC?T???A?A??AC?CTGGW?GARYTA?AAKATWCATCGTTCT??TAATGAGATG?SA?A??CCT??A??TTG?C?A?GAR?CA??T?T???AACTA??C?CYCATCCCGC?GAR?ATTTGT?G?ATGG?GAA?A?TG?CTGG???A???YAAT?AKTAYA?GTAGCAGAG?CT?R?C?T??TTA??TA??T??CAC??R??TGAA??C?W?Y?CGCTCG?AYRSCCGTA?YWACK?CC?T???ACKC??CT?GS?ACTAG????ACAC??AT??RTCT???A?TGTCTA??WTT??TC??T?GCGC?W?C???TT??GTSRG?GG?TS??CAR?TTT???AT?CC?G?C?A?C?Y?A????GWC?TCTMYAAAA??TTGKAG?CTA??AGCAT???C???G?TTKCAG?YGG?Y????C??AC?TCCTG?AATA???MTAA?TA??GCT?TT?T?CCTCAATYY?CT?TCCTGT?T?A??AT?????G??TCGG?WY?AA?T?G?GSYA?G
???C?C??CTA?TG?GYTMCCTG??K?GA??G?AMYGAACTR?C?CTGACGRGTCA?G?CGAGTCA?RC?CTGGAYG?TCAT?T?CSATKC?CTGCT?GTA?C?A??Y?ATAACC??AGAT?AG?A?GTAYAG?GAGT?YWACTGTTW?CCR?TAAACA?A?A?TA?ATTCAYY?TGGT?AAT??T??G??RY?CGCC?GAG?CGG?G?GRCAT?GTT?C?CT?GAMGTCC???T?TY?AGAC???CG???A?G??A?CCR?AMA??R?A??G??T?G?TCA?TAT?CATR?GA?TGT?AAT??M???AYG?CTAGGGAA??TCT??GKTC?ACYGTA??GRTA??TRA?A?CMAGAAATG??G?A?C?????AAGGG?C?TC?A?Y??Y?AGCT?CRA?ACTGGR?TAG??GTC??CYCCGATCGTG??TA?YRA?CAYA?CACCCCAGACCC?TGT?GG?T??RTR??W?T?C??C?TTC?YAAR????RG?AA??G?KGRTCTAGAT?RTG?TCCA?TCCYTGTT?AATCT?G??AGC?GTT?W?C?T?T??CAA?R??TY??A?TAG?ACCAC?T?TRA?AYARGT?T??AC??WAAGYRCTRACC??GCATC??CCTA?AAGGG?TTTGTAGTGAG?CYGCCT?GGAGC??CGTTGS?A??YCA??TRRMCATACT?TGTTG?AAAGGTAAT?T?TAT????CG?A?A?CCAT??ARCA?TGC?G???CRTT???GCRRTTTTRA?C?KCTT?W??TT?C?TC?C?ACTGGSK?GATC???T??TTA?C?GCA?YTC?C?TTGACT??CA?GGGG??G?GA??WGRTGG?C?WC?ARA?ACT?TG???YTT?TCTAAC?C??CA?TGYGCAGT?ATGAATAA?C?G???T??GTC?GCAGTT??ATAAC?GGR?C?A??C?AAT?CTC??C?GYGA?CC?A???G??CAT?W?RA?TKCAGM?TY?GGC??GAA?TARMTA?TTACCGWA?TT?R
??YTT?ATATS?CTCGAGCCG?GG?CA???G?T?G??TWCYT?CTAATAG???TG?YYTC??TAGAAS?G?TT?CTC?GC?AACA???CKGRGCGCMCG?TCR?R?GTACATY??C?C?YTATATTG?AT?RS?CT?C?CCAG?C???G???AAC?C??CA?TGC??????GAGGT?ACG?R?AGCAGWKAA??RCYCGGTT?GG?YTAA?GGAC??GAAGAC?AGG??T?T?C?T?CS?AAGAG?CG?AA?YC?TT??AGG?G?TAGATTCCCA?YA?CC?TTGATATAGGG?CAGC?A?ATT??ATT?GT??C?CG?C?AT?G?C?AWA?C?A?T?GTG????AGAACTY?T?CT??AA?CGTAT?GGRATGTAGYG?T??ATAT?C?T?AGTATK?ACCCTC?ACCY??T????GGACTMR??AC??ATYGC?AG?ARA?CTAA?CMAT?GA?G??CCA?A?AM??G?CGG?TACCT?GCAC?CG??TR???C??GGT??RCYC?C??TG?GCGG?C??AAC?AAAATTCTG??C?YYGTG??TTATTCCTCCWTYTAC?YCC?RCT??CGC??GTA?T?T?T????TTWGCTGT?TA?ATCYC?AA?GWGYG?AAAAGC?CCRGA?TSC?TGAGGTCGCAGA?G?T?R?ACCGTWGCGC??T??GTC?T?A??CTWCA?TRA?GACC??T?TT??T?AGTAT?R?GGCGA????CA?YYGG??AYCA?C??R??GCATYAC??TA?TG?AC??ACA???CY????A????GR?A?TT??CGCTGGAAAKG?AG?CGC???GAATTGCC?G??GCAC?A??CGAAG?????CACCGGY??A??T?S??G??G?T?AGACC?CTAGA?CRTTACTTCTTGACC??GTGYAACATATAT??AACGTCA??TAYRRT?ATY?AA?GT?CCTGG??ATRC?YRCAAGA?TR?A?GG?ATCT??RGC?TC?YTTCAATGGCCAATC?GS???AGGT?KA??A
??YR?A?C?G??AC?T?GYAAT?AT?AT?C?CGRR?ACCA?TGT??CGG???MA?G?C?G??TG?GCCG?CCYA??ATC?TC?TAYC???G?AAG?CCT?GG?G?T?G?TTCCG?CGA??CGCG?AT???????C??K??ATAT??TG?CGA??AAC?T?TC?Y?C?G?A??GGCGGC?A?AC?ATC??GA?RTT?T?T????T?T?T???GT?GAG?AA?GCG?CTTSGCT?CC?G???GRCCA?R?AACCGTT??GGT?AAYG?TA?AG?CA?TTT????TT?AA??MCCC?CYCG?TA?AGG??S?ATCT??CA????G?GCYR?CG??A??TCGTCGGYAT?TT?TRG?A?C?GTAG??T??GA?GAGTA?CGCC?C?Y?AGCCG?CAT???G??CACT?GATAC??GAM?TTT?AG?G?CG?TCAT?CAC?A???CG?AA?TAT?AGTC?AG?TTC?A??GAATSGAGWAASA?C?AG?ACTTCT?AA?C?CG?A?G????AY??C??ATCTR?TGCA?TCA?RCAGCRACA?AGC?A?AAACRWA?TGGGAG?R?GCWT?CC??T?R?RGAYYT???T?TTGA?G?CTW?CA?G?AC??TGAAGTG??TAT?ASC??GRC?GGAC?GGCC??YCTTC?C?T??TCG?A?CG?GAATK??CGGG?????M?YGAACAGTGCAATMG?AT?R???YAGR?CGCGT??GC??G?GG?GG??G?CT?AGTCC?AAGTAGCKCYATA?CAGCGTTA?GTATCAAT?TRGCYCTR?CC????A?AGACA?T???A?W?AAGGG?TG?????C??TAATY??T?A?GAGT?CY?YC?CCAC?YG??AATTR?TA?RAA?G?Y???CG??R?RT?T??CGTCGG?TATYTTAGGACGT?R?A???CCCTTA?TC?AGTY?T?T?C?TGG?RTG???A?CAAG???A?GTG?TGACCGT?G??GATC?GGRKTTA?G??R?TC??ST???C?AACT???AT?T
??TTCTT?CAT?T????SW?C?TGCKYACGWM?A??ATGR???CT?CAC?T?A?ACTCA??G?CY?CAAA?GGAA?KAGG?TYTGTGCTTCAA?G?G?TRACY?TCCTA?AAG?CYCC?TYTA?A?T???A??TCAAGTATC???YGTC????AGTTT?A?WTYCTT?MTWGG?TAGGGTC??G?AGR?GGC?TWT?SAG?TY????CTTWACT??G??WCWGAATCWGYT?T?T?GARGGC?A?YG?GCTY??ATTGGCCGAGACCTGG?A??AT?A?GGG??T??GRG?C?TTAC?ACATC??C??CAGG????GAATG??????G??CTCA??GMTCA?A?GA?ACG?CATATTC??AGA???GGTA?AG?KACYAA???A?CG?TTCGTTTCR?GY??A?CGGYGY?TTA?GT??YA?CGCCC?RC??AA????CT?CWA???T?C???CGTGTGAGAGG?GT???TACG?TGTT??GTG?ACA??T?TT???YGTCTY?CT???ARG?A??TGT?CCCCY?CA?YTC?GAT?RGG?G?TGT?CTTTG?G?R?A??TACG?GWAG??GG??AGC?TTGCTAAC?T?G?CATA???AC?M?GG??AAA??G?C?GGGTTG??AT?RTA?CTCTTYGAGA?CT??CGAT?RAY?GCWC??TGW?G???AAGGCAG?TAA?TG?AGG?CG??GA?CAAYA??YTTT?A?CTAYGTGGCY?AT???G?R?T?TCTTGA?GG?T?C?YA??CT?T?GCT?AG??T???A?C?ATG???W?TC?AA?W?G?A?G?GCCTT?G?CT?CRA?C??YATA?G?YC?C?GGYTC?G??GSR?GCG??TC??CT?TCC??GG?????T?CYTCGAGA?GTTYA?A?GACCCC?T?RAC??TGTCTCCC?WG?GGA?CGTRCC?YGAAGA?AA??GAT?C??R??CCCG??TRC?G?GTA??TT?Y??TGGAMTTT?GCGTMCG?RCCGR?TC?CW?TAC?CCAMA?A
??A?T?????T???A??AA??ATT??R??ATGR??AGY??GCGACG??ACY??TGCATC?CYTTG??TCCTA?GGAT?A?AYTART?AT?G?TT???SR?G?A?TCGTTGTG??A??G?GT?AAY?TA??GY??GGGGTTR?TCGTT?M????A?T???C?AGTRAYAGRA?YG?Y??AT?GCTA??CG?GGCTTCT????GGAWTA??ATACGYATYGT?AGGR??ATCATCCC?A?GAAAGGRACT?GTCTG?ATRAMTAWGC??ARTGRCATCT?Y???CTT?ACT?C???GRTCGA?R??TTATC??GTCA?GAYGAT?CC?AA?YG????C??ACT?????AW?GTGTTACYR??GGG??GY?GC?AT?C???CTC?YAACW??GTW??G??M??A?TAG?AKT??TCT??AGCCT?CYTA?TTG?TTC?CATTTT?AGT?G?ACAGYCCSR?T?TGAY?G?AG??ATWARTACTA??ATTCKGA??CTAGG?GCTTA?TR??AGGCTTTCCCCWA?T?A?AGG?GA?G?GCGTAGCACT?T?TTA?CRGGTCGY???AYCAKG?TCY?G?G??CK?TATT?A???TA??GA?MSGCYACC?CCAAT?A?GAGAY?CT?AGG?AGGGACGTAC?GYATCT?CTC?Y?T????G?GTAGT?ARGTTACTCA?A?WAT?AS????RG?TT?T?CM?G?GA???TACTCTAT??TWG?G????C??TGGGA???A?A?GT?GCAGTC?Y??RATC??TMGTT?T?GCTCAT?T???GAA?GGYGG?C?CRGCGAA?AATTCCCACTAY??TT?AACAAGAG????G?AT??A?GTA?T?W??CA?TCC?GC??TCACC?T???GACT?T??GG?RTG??T??ACACACCATAT?CM?YC?AC?TCTC?TCTACTACR?ATA?G?CA?G??????GG?GAKT?RRT?A????GAAT??A??RATT?TATCCT????A?RAC?T???TCCC?GA?TTCCG
R?GGG?AK???YATGG?A?T?A??GGTC?G?AT??RAG?AC?AACAACC?SG??C?TCA?T?GCGTT?G??T?AT???GTA?TG?T?AT??TCA??GR?GAT?GGCT?GR?C?GCGTR?A??TCA?CC??ACAGGGTAG?GRTTAC?GGGA?GG?T?YCGTGARAG???G??STTGAYAGCTCT?CTC???CT?G?GA?ACATA?T?AA?A?T?TTRT?A???ATCATCCA?CYTGG?T?GTC??GTCAA?ATAA??TGTG???TATGCAT?TGC??CT??CTA??GC?TTA?TTCRC?TA?S?YTTTGAGCACTAATGCT??A???ACGG?GT?T???GC??MGTCCTATS?G?CYG??W??KTC?C???GAATAY??T???ARGTTCA??GC?GTGTT??GCGRACGCTKCKA?A??AGSCGATCTACRAC?A?TG?CG??CTA???A?GAMGRT?CAA?CC??SAC?TCWTM?YC??GGAA?ATAA?AA?T?ATTCTA?CAGTTGAA??SGTCTS??ACC??T?R??CG?TC?T?R????CCG?T?CT?YRTG?G?CTAAAA?C?T?GYCRA?GATCTGCT?T?T??TATCGCG??AARGG??CCAG?AAS?T?TG?ATGTGGRTGAG?A?GTCGGT?TCK?A?GA?WTT??S?GATAT??YKATCC?TC?A????TCAAG?CAA?AGARC?TY??CAA?GCCTA?TAGATGAY?GGCCCTRT??AA?CCA????C???CT?AACT??A?AA???TTCG?CTTC?CAT?T???GA?GTA?GGA???ACT?T?G???ARTAAAA?YA?C??C?TCC?C?TGGA?AW??CT?CAGA?TCT??A?AT?CTY?TW?AGGWA??GACA?GG?T?ACTCC?CA??CA???T??CGCCTC?A?CC?ATAC?????A?CTYG????AG??CCTAGTG??CGTRRGYCCC??AAGTTRT????CTTA?RACCCAGCG?A?AATA?CCWA??CG??C?C?T?G????
G??GGTAGGCTAGTGYC?GATA??C?TGRA?TTAC??T??AT?T?ATAACT?AC?YTTCC?KC??RCS?AAC?C??GSCG?YTGGYGCTTAA??A?TTYY??C???A?CGGKG?G?AT??CGG??TC?TCGTAT??T?TTT?RCGT?CTCT?Y?T?GT?ACTTAT?C??T???A?R?TCGT?ACC?CC?A??CT?????CC????????C??ATTCA?C?GACA?R???G?CAY????TGC??AA?AC?TAYATACR?CAMA?C?RTGCYTA?Y??AATTA?TCCC??G?G?A?GGGRGR?GCCCTTAGCG??GT????T?GTT??TG??CCTGY?TGK?RTAG?AKYGA??TT?G?GT?ATMT???G???R?AG?A?TCGCTR??AA?GGGAA?ATCCTCTG?AGCG??AATYAATR?GTGGT?GTT?M?RGGG?RAAC?GGC?AC?AGTAG?TAAG??TGAT?CKATGTAYGTGTGCWGTG?C?AGC?AMGCT?GTATGMA?GCA???T?CCC??TATT?T?C?CCKA?KRGT?AGTGTT??ACT?G?CGGCC?????G?ATCAT???RGA?????RAC???A?RCT??TTY?G??T?TT?T?CTAC?G?GRTA?ATA?GT?RCCGCC?T?TMAT?CGCTTCACAGAGGAWC?TAYT?G?GAA??GA?AAG?AA?GC?TG?ACC?AA?C?AG??CTA?G????T?T?YTAAR?GTA?C???CTG?CATGAT?TATC?CGC?TCG?GCGTR?RATGCT?R?T?TTYACTCTT?TTC?AC?TGCYR??GGT?TCG??G?A?CAG??YCT?CA?CGC?CAGG?GTCYA?CG?YCTCC??ATKC??GCAT?G?YCG?TG??GATAA?CTACGTA???GAAACRCA?AC?A?A???TGCTGCCGAAT?G??TTC?AAGA?C?A?TTA?AC?GGGCGTG??ACGG??T??T???RC?C?CGA??C?GCT?TGCCACCGCTAG?CG?GCGACTC?AGG?TCGTCA
GT?ATCC?TTA?TGC?CTTA?TCC?CTTAA?A?C?AG?GA?AGCT?RG?TA?CGTA?C?TG??TCCMC?AC??AR?AG?TMGG?CGCC?G?TGAA??A?AACCAG?CC?G????A?TT??G?AT?A??T?A?A?CTAGC??T?CAA?MG?TATT?T??Y?TG?GA??ATACG??C?RG??GAT?C?A?AA?WC??TASCCA??YACC?W?TTATC????CTATGTAGCTC??ACGGTYCTT?CG?ASA?C?G?T??AYYAAW?A?TC?CAKA?AGA?ACTA?GT?T??GTCGTWTT?TAG?TGACCGAA?CRACTCTACAATCRA?GTG?G?C???GCTY?AA?RAA??T??G?TGAYRGCC?C?TYCTTY??GGA?T?T???T?TTWTCCW???AC??T???TGAA?CTK??CTYCTCGRG?TT?C?CRGT?GARCC?C?A?CGG??A?C??GAACAAATGTA??ATT?TC?G??AC?TAGTGTTAGAC??CRAR??CC?G?CGCGT?CAT?GAA??CCTTKR??CTTAAACGCTMGC?T?CATC??R?AT?A??TTTA?C?GGAG?YTTG?A??AYCG?AGCKG???A??AGCAC?CGRGCAACC?CWTTTTAGAATGTT???AYC?GACAG?GAAGTTATATTG?A?ATAC??GGA?T??TA??AC?ATSSCSGAT?CCC?A???TYC?CC?T??C????AC?RTG?ATTG?GCA?ATATRATG??AGTRATTY??TTRMGT???CCTA??GC??CGTTA??AAAT?RYAG?GGT??G??RATTGT?W?A?C?ACGCTKAGGT???AT??GAYTT?CGCA?WYYT?TCY?TGTRA??TCY?A??AC?G??R?T?CA?AC?T??TGGCAC?ACAT??RAATT???G??TGG?RTC???TCGGGTTTT?GGR??CCCCCATATT?C?T??C?GTCCT?GAGC?T?RCCAG?????TAGTG??G?ATCC???T?A?A??R?G?C?TW??AGTT?TTATTG
?GG?GATAGGMGC?AY?GKTWYTCYC??A?TYTA?CCAA?G?T?C?TG?R??T??G?RA?GA?CT?T?TGT?CG???CTAYT??RMTRCAGRC?TC?GGT??T??A???A?CAGTGC?T??YTGC??TGY?AAGAACGT?G?GM?TC?T?G?T?G???TTGT?CTC?GC?A???CG?TTG?AG?G?GARA??ACACG?CTTAAA?A?CACCC????CC?G?TCACA?C?TTGRR?CTTTCCG?GCCTTTT?GGT?C?AT?A?A?A?A?AGC???G?TTGT?C?W??RCATAYCCG??TAATCA??MG?TATC?TTTG?CR?RG?TT?T???CG??TT?AAR?TA??CCCC????GAT?TT?CTACA??TRRAACC?A??W???TT?C?TA?R?C?TGGGG???G??CYACG?GGC??AC?S?CC?CGTC??CTTR?C?C?CY?RT?GRTRAC?C??ARGT?TA?A?C?GCCMGCACTT?TTT?CRA???W??A????CCRCTCMT?AAAGCTA????RT??GARRACGG?TTAAA?TTT?C?CGGC?G??CC?CAGCCGAAAR??C?GGGG?WAC??CCT?GG?TC?C?W?G?TCR??CRGACGTY???GATA?CGCCT??CC??AC?GTG??GGRATGTT??TCTCCCCA??T?G?TYCT?T?TC??TGA??A?RYTG?CA?ACC??AC?GAAT?TTT?G??RAAGG?C??GG??GA?TAA?CA??????????GYTTTGT?AT?TA?R?T?AYG??Y???AKCCGATG?MA?T?TY??TAAC??TGTGCG?CT?T?C??GTCTRATGACG?G?YCG?GCCY?T????TAY?AG??KT?CCTG?TATTGCW?G?C?TAGTCTA?R??A??SGT??CTTTARAT?GG??TG?T?CA?AAGGTTTTGACCY?Y?AG???A??AACKT?GTCCRAGSAGTAG?AC?C?T?A?A????CA?CA?T?TAAACCC?GGAAG?AY?CA?C????T???GTAGT??C
???M?TCYY?CTARS?GCAG?TG?Y?T?R?GTGGAG?T??G?GA???TCATTTT?G??RGC?Y?CGAA??TGGTGAATRATAAC?TC?TCA?CGT?A???GCAG??T??RRAGG?AA?TACACA?A??ATY?AGAYGCGA?A?C?A???AT?A?C??GW????GT?GGATW??ARG??AG?CTRAAG?G?????CTCY??G?GCATCG?AT?A?CT?C??TATTC?T?TTT?KG?TAA??TTGT????TY?GRCTATG?GC??AC??A?AGRTT??GC?C?A?MAG??CGYGCYTTTG?GGYT??TTC??MAGAA?GTGYAT?G?TCTC?C?CCT?CTTAR?GATTTGTCKYGGGA?T?AT?TAG?CGTAGC?TY??CCGGGCA?TA?TT?TCCCATA?AC?CCATCTC????SG?YC?RCA??CAGT?ATR?GG?T??C?AGGC?G?Y??MG??YG????T??ACAATGG???AG?TYYTGA?G???TC?G??R?YCA?G??TCACC??C?????AA?A?CG??TCGGCYAG?TG????CT?T?G???T????CGGT?AT???G??GAW?CC?????AT???T??AC??GA?GTA????TT??TW?A?TCAT???GY???G?RT??TT???GCR?C?T?A?????T??TATTAGRC?C?TTTC?C??CT?CG?TAT??G???C?A??AT?T?C?TG????G?AA?AT?T?R??C??G???AG??AT?TTC?ARCC?GAGYTGACT?GG???TCC?T?G?W?C?A???TT?C?A??GGA???A?A?K?WA??G?A?CY??SG?TGAGG????TG?G??R??G?A?GCS???GCGG?T??CT?CGA?M???G??KCC???AGA????CTT?CTGGG?G?G??G?CG??G??YA??TA???CAC???AC???YAG?RG?T?G?CT?TYC????A?GGW?GTYWCCAA??T?RGA??ARRCGG?ACAGTG???W?AAA????GAG????C??CR???C???A?
??CT?GTATCGACRA???T???T???TAWT??AY?TG??A???TS?G??TA?GR?C?CC?C?CG?????A?GAA???ATT?GCCG??ACAYTT??G?T?AAGCRG?G?ATGATYRAGC??C?T?ATT?T?CCTA?G??W????ATT??????T??TTC?TCG?T??TCW??A????????ACA???TCAAC??AATC???T?GC???G?????T?KC?YAC?G?A?TC?GC???T?ATA?????G?A????CR?CC?A?TT?A???AA?AG??TGA???????T?Y??CG?C??CT?AAG???T??GA?GT?T???A???G??GGAA??R???T????G?TTTG??TY?WA?C?G?????GCAYC??G?C?G??T?T??AG??AC?GG?C?G????GG?TGYCW?TCT?A?GASAG?G?G??R?T?C?A???CGG???TTAGA??A??AYC?T?RARTT?????T??A?CTGC?AMGY??CTW?CCC?CT??CT?CAC???????CTAAG?C?TAATT?AT?AT?C?AAG?GTTC?C????AY?C??TCCA??TT??CTY?R?G?CG??TCTGT??RA?W???SATAC?CT???????T?GT?A?A?GT?G??AT?GGG??AG??GTAG?TC???GTTGTCG????TCTT?GC??G?AC??C??YTRCG?T?GGGG??AC??TAG??T?G?GGYG?KAC?AG?T?T???C?CK?ACAAG??TACAA??TT?????CC?AGT?R??C?A?T?AC?ARGA?M?CTCTTCC?GCG??T?CA?GA?TGAAR??C?G???Y?G??CT?C?AA?ACTW???A???RAAGGT??TYG?G?A????A??GG??G??TY??CTTG???GC??T???T???AMC?GMG?T??CGT?AGGGT?????C????M????S???GC???C?K???GTC???GT?TT?TGGACAY?C?TATGA?R?AGCGA?AG???G?G?????TTTY??C?TAG?TGG?ACCTY?G??GGT??
GC?????T??TG?ACA?C?YCA??TC?GA?GCG??G??G???A?GAGT??????T?T?CCA?CG??AACCGTG?A??T??A??CCA??A?G?C?TCT?A??GCC???C?CGC?GTT??GAGC?G?A?C?TCA?C??TG??GAG?GA??GYTY???G????G???A?A???W?AC?GT??G?C??????CWY??M??A?GR?C??ACK??GACCGTTGY??C???G?T??C?CAGA?A????A??GR?G??GT?T?GW??ATATGTC???CA?T?C??CG?CCC?A?CTT?G?AG?K???TTT?KAMCTGCG?CTGCG??GG?A??C?CAT?G?A??AAGTCTACGK??G?C????AGG?G??A?C??AA??A??S?AACKW??G?GAG?A?RACTSCTG??C?GRG??????G?G?A??W?R???TYA?GTT?R??SA??CCT?C??T?GAA???GC?GR?C?GTGT?CR??G??A???T??T?CC??KC???TC?G??AT?GTTC?GTYT?CC?A??AC?CAGW??RTCA???CTC?C?G?AT??G??TA?GTR??G??G??G??G?TTTA??G?GT?GA??RAG?CGA??R??G?T??C???AGT?A??T?ACCCAATYGG?G?CC??GT??GGA??A???CG?GAC?T???CGG???????T???GKG??G?C?C?AR?G?RA?C??TC?T?GC??AGGCAA??C????R????G?C?TY?GAT??GG??TC?????YT???CT?????A?T??T?ST?G?AT??A?TGA?ATA???CTTTG???ATTGT????G?AGAA?MT?C???AARAAGTCTGT???CC?TT?T????C?C?C???CAT?C??CTCTT?ATC??TYC?GC??CR?G??GC?CG??G?G?C?RG?A??GG???TRT?A??C????GC?A??AAT?AC?TAG?AGAT?GCA????G?G??C??R?C?TCG??YA?C????????A??TR?G??T?CTA??WGC?G?G???AT?G
?CACAGA??CC?CT?GT??A?G???ACC?AA?Y????CGC??T???CTR???CTM?CC?GCA??CATT?TT???Y?GTC????CCT??ACCYC?TGC?GR??T?R?C??A????ACAGT?G??T??T?A??????GGCCA???C???ATT??CTT?A??C?CA??A??AGG????A?TG???????TGAC?G???A?C??AT?GA?A??AARGC??A?AGG??GT?CC?CTT?AG????TC?????GT?T?CT???A?W??A??????C?TCAW?T?T????GKAAAATCA?A?T?RT????AA?C?????GY??G??TTGCATA?GTC???C???G???A??C???MGC??GAT????G??A?????TC?????TTT?GA???????ACT??A????AA?AT?T??A?G?GG???A?T?T??TT?T???CTTC??AYGAAG?C?TA??????CTA???CMG??GRGTTG?GGGC?CCGA?ACA?R?T?CT?T???AG?C?A???AC?C?WA??TTTCGC?ATA?G???CG????????A?A?A????T?ACCAMAG?AT?AT?GTA???TTAG?TCTYGCC?TTC?AA?TAACCGTG?CC?????YG?Y?AA??T????YAAAA??G???TTG?GT??????AT?CCRG?CSC??????T??CATT????AGTR?TRA???A?T??GAAC???A??????C???CGTR??CYAGG??TGC?G??T??A?CC??TG????TTTTTTC?CG??TA??G???Y?T??????CACC?YTCAYGR?TT???C??RT???G?G?AC?G????C??CC?AA?A?C?ACA?AG?TCTM?AYAGCG????GC?ACT???C?T?CTT???T???GGAA??RTTG????G?GGC?AA???ATC???A?TT???ATGA???AT?CG??T?TG???T?AT?C???G??GT??CA?AR??G????YTG??GTTGGCT??GGGG???C?GAG?GCC??T??C?GGT?G?TT?CY
?G?A??GAGCAG????T??A?TCCAA???A?GGG?YCC?C?C?A??KGGKG?GT??TGT?GC?ATTTC??????G?A?TA?C???A??????TAG??TG?C??GTCC??G?TTATGCT?CG?T?GC?A???AA?T??TA?CT??CGAYWG?CC?G??AAC??M?TTACT??M?TA???A??ATCCGA?G?AC??Y????A??Y?????CGA????GYG?GA??AA???Y???CTAYAC??TAAT??T??RA??G?GT?C??TC??T?ARAC???G?AC??R?A?AC?GC?TTTT??A?G?TY?T?YG?AT?T?CA????C?ACCAATCTT?G?RGT?AG??CGAT?CT?CT??G?A???TG???AR?TT?????T?TT?MTCAGGTTC??G?A??R?AATCA???TTG??M?G?????T?T??CCWC??AC?M??C?GAC?GC?TTCATY?GG?CT?G?A??T?C?TG?A?CA?????TTCG?GG?T??T???ATATY????AC??R?T??C?T??A?A???YA?????T???A?TCRYA??????TGS?A?GGCA?CTTTG???AGGY?T?AGT?G?A?RY??C?ATCTA?C???MT??C?TAC?C?C??TGTTTAAT??TA?T??CR?ATT?G???A?C?????ATR???TG?A?????G?GA?KTAG??TT?CG?T????CA?G?G??G??TY?YRA?AT?C?C?A?GA?????G?TCTT?TASG??AC?TT??K??G??CT???CTCTG?TA??T?C?AAT???T?C?A?G?G?M?T?G?CTAT??A???GRA?GA?T??TCTA??A?C??GT???A?T?CCA?R???GKC?TT?AA?TGGA?TGAT???C?AC?G?GAACTA?GC?C?T?GAYT?CA?GRTAAAK?GC?C?ATTT??GATGR??C???T?AT??AA?ARGT??T???TCTG?CYCAA??G?G?TCGATT??CT??T???G??TC?AG?G?GAGAA??G??GC?CCR???GCA???
?CAA?CA?T?????GC?TT??C?R???GT?YG?TTTG?CA?GTTTC?T?CAR?G?T?GTGA?Y??G??A?A????????TKC?T??A?G?A??C?A?TCCTR??T?GAG?ATGC????CTT?????????C?A???CG?T??T???TYTCG???AA?C?G?GGGATT?T???A???C??A?Y???????GCTT?GC???ACMCA?TYCT?CCTAR?AG??GGC?GA?CT?AAC?G???MTC???G?C?G?A?????YGAA?G?CCT????W?????AA??Y???T????YA?G??A?????CA?C??A????GTA??R?T?TACTAACT??AA?GCWAGRG???????GCT?ATGG?ATG?AA?C?T??A??AG????T????A?C??CAAGWSG??TTA?AGC???C??CAWS?Y?W??T?G?TGA??S?TG???GAC?GC?GCA???A?CAG?TC?CGYCAA?TCA?CA????GGT??C??G???C?GYA????G???R?AS??AMARG?K?ATA??AYTA????AG?CT?G????G??C?CC?GA?T??ATT?T?G???YAC?AGAGA??AC?????TA??AT?GT?C??TC??G???G?CC?TGC?AAG?TG?G??T?A???AAYSA???T?A?CGCTCCCT?G???CG???AG?CCA?C??T?C?????CAA?T?????????C??RAT??GGT?CT??GC?AK?YKACA??AA???C?C?AAGG?????TAC?????YTAT????T?GAGA?GT?A??GGAAT??AY???C?C?YT???A??A?T?C?K?AAA??T?CA?YTG?GG?TCCCY?CT?AGAG??C?AC?YR?A?A?A?Y???????Y?RT?CC??G?CTT?????CGA????TGC???CCC?C??C????A?CC???G?CT??G?YGC??T?GGM?T?G?T??A????????AC??AGGG?A?YATTT???C??TGC???T?T????TGTAC?????W?YGA???GTCCTCY??GG
?C?G?C?T?AYC???AG?ACYA????GT?GCC?CG?AA?T??CATG?A??C???R??T???G?C???AYG?M??TCY??CAAK?T???C?GTG??GM????CARG?A??CSCAT??GAC?RGR???CG?T????????????????C?AT??????????AR???AGTCCG?????C?C????GA?K???GC?AGGA?G?AG??C?TG?T?GT?C????TT??R?GC?A????A??TGG?AA?AA???Y?C???????AGG????T????GRT??ATGT?T??T?A??T??TA???S?CTACS?T?AG??T??ATCTT??Y???GGA??AR?G?C?TCG???G??CC???ACAA??A?TT?G??TC?SCA?C??CGTTC?CC?G????GC?G?A????GA???M???G?A?A?A?GC?AA??TGKR?GACAG?TC??GCGT??AY????TGGGTK?????C?TG?C???TGC?T?????AC?C??TTGG???C?TCGTA??YC?T?C?R?K??CA?AYC??TTGCCA??C?A????A?T???A?AAG?AAR?C???T??R?A??AA?G?????GCCG???ACGTC??C??C?CA??AT??T?TA?AG?TC??G??CCC??SGYGGGT?SYCASC?GK?A??T?C?TA??AAC?GKGA?TG?YA???C?AT?C?G??TCT?A????TAC?GAT??CAG?TT??CGATTTG??????ACACA?G????AAAYC??RGCCGAT?C???G?G?A?GCG???ATA??TT???A??TTG?GAS???AG?T??TY?C?GA???S?ACYRG?TC???T?TCYTTCA??GCC?T?A?TTTC??RG?C?C???T????TT??A?CT?C??Y?CG??GG?AT?AAGTG?CAT??AT?CATGC??AAAT??G?AG????TTT?AT??G?A??A??W??C?ATAAAY???G???CT?A???TC?WT?CAG???AT?RCC?SG?C??T?GRT???????????GACG??A??KC
T?TAA?T????G?A?G?A?R????CT??T??GGGCATGTG??CGA?TGTGC??CT?T?A?G?????AT?C??????T??GAG???G??AC?T?W??????????T????AA?C?TYAA?C?CTAAA???A??????????Y?ACAGW??C?G?A??T?ACGA??G??AA?C??G????KCRCCGTA??CC????GG?ATTGCGCA?CG??????T?G?A?A??TGGGG?TC?????AG???ACA???A??A??A??CCAGGCC??G??YTGT??AC?T?M?GCA??CA?GC????CC????AT??C??A?G??A???TGCTC?G?T?TG?G?RG??CC???CG?TT??CA?A?TGM?TAGAGAA?GYA?AGA?TTTAG?C???TT?CAATT?C??GGY??A????AA??CCTAGC??Y?G???TG??GT?AY?GTT?AC??G?C?CAGC??C?CGAT????RAR?C????C?GA?GCM?GG???CG?R???TYCGAT?ARTAG???C?TT??A?G???AGAATA?A?CG?G?CGC?AYGCT?GGTRA?TTTCYG????TA?C?CR????A?ASCACATW??G?C?TC???GC??TCTAAYRGGACCRAG?TTG??AT?CA??G??C
    A330_51		TCATG?C?ACCC???C?AG?GCCTCYAGRATYGTG??TA?A??G???A?AWTAG?A?GA?AAGAACGRY?T?GG?G?AATCRCGR?A?TG??GC?T??GTCAC?A?ARTC?AG???CCCTTATT?TCGA??GT??A???GT???RCGTA?R?Y??CYAY?GAG?MRAMCYGW?AGC?C?TA?CYT?T?G?G?TCR??GYACCA?Y?TT???MTCGCA?Y?C?G?GTR?T?TAT?T?A?C??AGA?CYTTMTA?AGA?T??CRRCWYCW?AG??MT?G??CAR???R???G?TC?A?GC?Y?CCRACY?Y?GGTTR??A?Y?T??T???CATRTT?C?KCTGGY?ACA?ACACARGGRGCA?T??A?TGT?AGCT??G?AC??ACYTR?CGA?GTCGAAGAGTTCAC?GGGT?C??AT?GT?C?AS?T?CC?G?G?TGAC?CG?A?Y?TTT?GAC?CYT?G??AG?AMG?CG?GC?TSTTK?T?GAC?YC?A?AAGG?GRG???CT???AAC?G?A?GC?G?RGTATGAAC?C?Y?TGT?A?GC?G?AGTA??ATRC???T?T?K?GTCSGAAA?G??T?GTT?GGRT?TCAA?G?CAGC?CRAT?G???TTMR?R??RCAYG?T?M??ATCCTCYCC?ATAWCCCATG?T?TC??G?GTARY?TW?AWTAGCG??TRRTTC?G?GT?GCTTCTTCGAGTCYGTCMR??GATAGG?C?G?CATSC??AR?TACA?C?GAMGA?TGAACAGATCTTT?A?C?G?ACGTT?T?T???CCCGAAGGG?TART??CT?T?C?ATC?T?GT?C??GGA?RTG?R??ACYGWT?GACTTCTG??A??A??G?TCAAA?WG??GGGGRG?CGTCC?GKAAWA????R?TAACWKACT?G??TACA??ARGAT??A?GC?GAGCRTTCA?CG?G??GGWKCWTTTAGC?TC???G?GG?ART?STTAG?GGCRTYCR?ST?GA?A?ACAT?GTC?WG?CAT?T?AA?GT
TACCA?C?CAA?RT?CKGTY?TC??T?CAG?TTC????A?GG?TT?C??GGT?GR?AGRCRA?CAAAT????CRGTA?YYGYATCG??AAC??AAYGTT?G?GA?R?GTTGACG?GSCGG?TA???GC?AA??C??CT??RY?GCC?T??ATCYGGCG?CTTYCCG???AG?TGA?S???GTACGGY??CC?AA????MTA?GA?CYTAA?TTAGCT?CT?GGG?CA?A?CGC??GT?ATYSC?RTT?RKGAA??A?CGTGGT??CGAYAATARYG??G?A?A?RG??WSC??AYGCG?CT?ATGGTAY?AG?TCY?GR?ACAG?Y?Y?GCAAGAC?TTYGAAYTYACC?C???GGTGTG?GATCG?GA?AA?AGRAGTC?CCCTT?CAGCCCGGA?TTRCA?GAGAGAYGGGCGTCYC?CTTAWGTACAG?TT?RTAA?T?CY?TA?GA?GG??ACG?TTARG???G?T?TCRCWY?TR?G?TAA?CTTTGAS?TC?CTTGC?T??TT?T??CYA?CACT?TTTRCT?G?RAATACATATAYRA?GCAGCA?G?TRAAGAT?AGAR?ATCYT?GA?G?AATCRT?T?C?T?TTCC?AR?T?AAACCCCTG?GA?C?TY??RRTGTYGGA??GGAAT??TC?T?AG?RC?TTCAAAGA?YAGTGAA??T??TGTR?CYTCR?C?Y?TTGA??GC?GW?AAYAATCGYYCTAG?GATTATAGA??ACTCTT?ACCGATY??TGACCGA?ATT??G?AWACAGTAT?CC?AGCTY?T?ATT??TYATG??TG???GR??TT?TGGGTCSRCAR?G?TARTCCCT?TGGA?A?CAKGCT?R?GW?ATTRTGTYAG?R?C?RTGTGRTTTTC?TTA?GKC?GATACYWA??KAAT?A?YR?TC?RGCARTAAAA??TT?TCT?AT?AT?CGT?ACG??YAC?GAC?ATTATTT??AA?AA??AG?TTAAA?AYA??STA?ACRGT??A?ATC?CAAACTTCT?C
?TTTTRCACC?AMAG?ACT??A???TCY?TCGGRTTYGW???CR?GGA?GRWAYGG?R?C?GTAGG?CATAATGCC??CACAACC?AT?RAAT??WA?GYCCYA?ACAT?GA?ATSCAT?W??TG?AGGTAGACA??TGGRC??CACG??G?TCAG?C?GT?G?GCTA?TGKT?TCGAAG??G??TGAAY?CGRGGWTAA?TTGR?RGTGCGT?GGA???GG?GGCG??AGTC?GTAGCYRRCAGYCCCCCR?GC?T?Y??TGCAT?CCT??ATAW?AGA??TT?A?GT?Y???A?WGTGRTCAGGTCTTACAA?YGYRGTGMAT?GTG?CTKACA???A?AWYAGTTA?T?AG??C?RCYCGCAAGCT?TY??TCG?T?YTT??T?GAAWTATT??CGTTGYATC??T?GC?AC?AG?AGT???CTTM?T??TTTCRGCCC??TT?T?GCARTGT?C?G?RC?RGT?C??G?A?CTAY?Y?GGY??TMARCTGCWWRCRY?TTATCGGWACT?TC??CGGG?RGCATY?GTCATAGCCAGCAYAACAG??GGTGCAYGR?GRCCC?GRCATWYY??M?C??T?T?WG?AC?AGCGT???CCCCGAM?AATCT?CAKG?CCYYT??TTGGT?AT?G??TR?GYCTKATCACATYTA?C?AC?GWCAWGT?AA?ACTTS????GY???A?RTACCA??C?CCTA?TTA?Y?AY?GR?AT?TA?CA?TGA??RRG?WAAGGGAACCTMTCA?CAC?T??G?GTTRAGAC?CG?AGTACTTAG?TAT??TGAA?AT?T?CAAATATGA?ATGCCYGT?RCCWCTCA??ATT?TC?T?A?C?STCT??A????RC?A?G????TGTC???TG??C?GCCATAK?TCGA?GCC?G???ACTAG?ACGAC???RGG?GY?GC?CCA??YRCATAAAATG????AG?C?RTS?CAATTAAA??GT?T?ATGYCRC?T?TAKTC?GCAWTCATCAGAR??GAGA?TTC
T?G?ATA?TGT?GKCATATTCGT?C?GAYAYT?GT???AT?RGC?MGCCA??TARKS?ACGYAC?TGT?WTGG?GAGG?YC?CCCTGCACT?CGT?ATGT?TRG?T?ARTA??CACWT?T??YTR?TAAS?CCG?G??T?C??G??R?CRA?R??T?TTAT??TC?T?ATAGGT?TWMRAG?ACG?T?A?C?GC?TA??YTTGTMGATA?GYCAAA??AC???ACRC?R?GY??W??G?CAGRGGA?G??GA?R?T?Y?YTT??CTTA?TW?GTTTT?CTTG?A?CG?CG??CC?A???C??R??CYRYAGATTCY??CG?TT?YTCCG?ATAC??TGCGC?TTT?GRC????CGRA?WC?TCA?AT?G?CGT?CGTKTAC??RTG?CR?KC?ATA???ACAGG?T?G???TCMYKC?CCTGACTAAA?TTAGCA??G??CACCG?ATAAACRTCTTGT?AMYTCGC?GGGCCTCTT????TY?TGGGGA?T?R?CGGCYTTY?CRAAGG?TC?Y?C??CT?GYR?CCCGYGTTYC?CTTGAGTG?ARCGA?YTAAGR?TCGT??ACA?T?TGGAA??A?WCR??A?GAA?TATTWYTCT?TCTA?G?CCATR?G??CCCG?TCACTCGR?G?AARAC?G?A?G?R?C?YAA?A???CA???A?ACTGR?T?RCA??C?GTTTWTAGCT?CTA?CCGA?GR?ATCCATYTGYY?Y?YTCTACCATA?TCAGTGG??RTACTT????CWTCAGTYCKG??CCT?AC?A?AT?WGCCRGYARTYWTAK?KCYATGCTTAA??TA?YGTGGC??TAGCMGGCTCG?TC??C?Y??AAA??TY???TTCTAT??AT?C?C?YG????A??CCRCC?CA?CRKTCT?Y?TGTCCCRGCWTKTGTR?GTTATGYCKAGTTT??TAK?GTKRAGT?TCC?RTTC??A?C?A??Y?TTTT??GTG?T?TACC?CYTGGGTG??WAT?TTA?CT?AATGATT??C?TGA
CYTA??G?A???AA??RTAGG?C?TTGT?R???TYC?TWTGCGGGC??YTGGAAATAG????CYTA?AG?S?CY?AAGCCCM?YTATYC?TTYC?AATCR?AARTT?YCAA?G?ACTRGTCGTA?TTTWAATGGG?CYC?ATYCGG???G?TTCC?A?C??YGAACR?CKGGGA?C?A?A?ARC?AGTGGA?YG?SCC?GTAMR?TATAG?ATTSAT?C?YC???CG?T?ATS??TRC???YCCAGS?TGCRA??CS?TRTA???T??GTAGYY?GA???GC??A?M?G?RCACYCRT?CAG?GGRTGG??TYRTCT??TGGCTAC?YACTTY?A?GT?C??TA?AYAAGG?YTSGYTA?RTG?G??C???ACT?AATTATTWTCARTGCA?AG?CTATTCTGGCG?TG???CG?A?T?ATGGTTCC?GYTAG?TCATATCKTCAGGTA?AYAA?R?C?GATTTGA??CGG?AACTCTC?CGGYA???ACGT?ACC?TC?????WCAYGTMTACTACC??SGT?AGGGYTA?GAATAGC???TGGACRC???AAAA?CWTT?TGGG?ATC?GACCRA?RTARACYGTY??YC?RR?G?KAYGCAT?GT??????T??Y?CGTTAT??T?TT?T?TCKT?TATGA?G??A?AAACAAAWGC???AG?YTCCGG?RT??C??T?CA?G?C?ACGA?C??AAGCGGTTC?G??TGSC?C?R??T??A?A?CYAA??GG??GGGRAGYA??GTRG?RCTTTRAT?A?TTGTCC?ATGA?A??G???A?AGC?RWC?AATTG???A?TTCTGWACTGG?AMAAA??AGAAGAATGCAGWG?T?CK?GGG?GTAC?GYTYAACGR?ATTTCATCTGR????TGGR?G?R?ACMC?CTGGTCYA??TRAYTCT??C????GGG?T?TG?R?C?TARAR?CYT?TKCAYGC?CGWTC?T?GR?GG?TAR?????GTT?TCC?TS?Y?A?R??ATGT?A?ATTGSG?TA
TCGY?TGCG??TW?TRG?AYCAT??TCCCCRT??GGYAAGACC?A?TTT?CC??AGGT???AY???AATA?CTKGTTT?CTAWRGRGGA?RYRCG?TACCTT?CYC?A?GG?Y??GGT???CY?CAGGCRG?T?GYTCRGGTYAGMRAATGCC?GG?T??TGA??TTT?T?GAAAC?GGT??AGCGRTT?A?AATAGRKTACGTCT??CTGG?RATACACYT?TCAC?CGSATGAA?A??TTTTATTWCA??RAT?TTA?AAGC??AACAYTA?T?CCT??TGC?TTTCRR?G?GAGCR?TGGGTTTAG??Y??W?CTTTTTY?GTA?TTCGTTTC?YTC???G?CATAAA???RGA?AAGATATAYA??AR?C?TTTK?CYTCKTGCTCT???GAAT?C????C?ACCCRT???ACA?TAGCGCACG?A??GCAC?KT??WRRG?TGG?GTCT?T?CCTT??CCTATA?GCGAGRTAGC?G?TG?YGG?GGAC?TG?ATG?GT?RTRGAC??CAGA?CCGGTCGGGYYG?ATCCTC?AGARW?GTA?GCTCTT?AAACAAG???CACAK?C?GGC?C?YTRTATCTTGGC???TT?Y?A?RRT?ATA???G?G?ACGTGG??MGRG?G?SGKYAT??C??CWA?TTAA?Y?TATCCACTT??GAAAGRYT?ACWCR?T?TCATACTR?GC?A??TAAAT?T??C?GTCTCGCYGRTG?ACT?T?TACAT?TTAGG?C?TACC??C?G?A???A?C?TAA?CGWGCATTG??CRGYC?CMCTW?G??GA??ATTCARATRKTTGYGGT?GC?G??G??GG?ACM?G?AA?CARAAGGTRYTA?A???RAAT??CG??TTTA?TYAGTACATRAATYKT?ATTAR??ACCC???A?YCARAAG?CT??A?AM?AAC?TTA?TKACCCCC?GGCATCTATCWAACA?TG???A??C??CTACTTY?CTGAAAA?GC?C?R?GRAGGG?A??GAKAYGA?A??
?TGCCCA?AGCYCCGGCATCGCT?YCAGCT?T??C?ARYYAGCTWCAATWC?YC?C??TTTCRCTGKTG?TTRGYGK?W???CYCCT?R????TSAA?GTGTRC?A?TAG?CC?CTGAT?A?GA??C?T?G?A?CM?GT??G???AAMT?GAAT?WM?A?TGCC?AG?YC??TARAAGACGGGT??CAGC???TTTTGCKGTYY?AR?G?CA???CASC?TTTC?CTCAGG?CYCG?????TGAATTACCTT?GCGAAAGCGTTT?G?AYY??GAGTA?WG?C??AGA?TA?C??T??ATYT?ATCTYC?C?YAT??T?A?AMAA?G???GR?A?Y??GCCACTACTAC??WCGCCCAGSMAGGATT?C?CC?ATTGCCGC?GT?CGSAATAR??CY??T?TTG??TAGRG?RGCCA?GCA?C?W?TCA??A??ACGCWGTC?AAATA?A?G?GKAA?AT?G?TTA?TT?GG???A??AC?AKTACRCTCTA?AW?TA??WCGCGTAC?C?CWAGTC?G?GWGC?T??C?CAT??TYCCTYGGCT??YCT?T?TCMYTAA?TT??A?ATAT?T??CCGAG???T??C????ATTKGTTR??YAGC??CCT?CRGTCA??T?A?CT?YAGTATATCGC??GTR?AG??CCTKTGAATC?WTCGTGTATGT?A?CM?TACGCY?C??YGTK?A??T?YGTCTC?TC?CGTG?G??CCTCA?GC?AAMSTTTGGATGTT?GA?RC?AG?TCTCGC???G?CTT?CAACA?A??A?G?CAC?TTGAYCC?CGAA??AACTA?CC?AAGC????GTTAATACT?T?GAAGGTTCGGGC?A?AWTCCGWGA?CGT???A?TTAT?TYG?R?KAGCGATGR??CA?T?GTAATAAGCTCAA?RRTA??GYWW?T???T?TYGAT?W?KC?CGTCCGGAT?WRTCAAAAAAC?AA??GGCTA?CA?GT?ACRGAGCT?CTT?GAACGC?AGRGGCTY?ST?GRTTGRA
T??T??TCGCYGGTAWCTAW?ARTG?CCAAAC?GTACATAG??RG?CAAC?A?GGA?WAA?GC?YY?TTCAA?C?GT?CGTGAMGCTACCGAT?CTTCRGC?C??GC?T??T??TR?WTCGATTRRCCRAGACAC?AC?A?CYAGCAGRC?T?TGGTTRAT??GAGTA?ATRRGTAG?ACGTA???R?GTCG?GG?A??ARTC?ATGTCC?YT?TG??TTATRAR?GCCA??TC?G??AGT?CTGY?G?GGT?TGTYT??RTCC??TAAC?RA?Y?CA?GG?GGTCCTTA?T?AGCT?W?A?G?CAT?GAA?CTTR?CC??TRC?CCT?CGA?TGCCYG??YY?A?ATC?AG?TT?A?AMA?T?RC?AYTCG??T??C?Y?AGGAC?T??A??ACCT?T????CA??A?T??AACCCT?R??MA?GCC?AT????G?CT?A?CGA??CTCACACAGT?TGG?GRGGG?WY?SA?AG?T??TT?AA?GTA???CGGYAGG?ACYRATGAA??ARGT????AAT?CC?TT?GTA?CG?GT?TG?TA?GGYWTG?CASRCCG?T?GTACATAATTTACTTGA?CGT?AAYCG?RA?GTG?RGA?ATTT?TA??TCTA?TGA??YACAG?G??TYTTRGW??AGRC?CG?CTGA?Y?A?TGC??ACCC?RRGCTM?TAAA?CGGTT?ACCG?GAA??YTCCGGGGAAWCCMCCTTA?CG??AT?C?RCA?TCT?A?CTC?A??AMCCT?T??ACG?YGTTCATATTGGCT??CGAY?MGT?C?ATCTTAAGGGG?Y??CYAC?AGCTA?MCGGT???AACY?TC?ACAGTTATTATG?G?ARRASY?T?CG??TC??AAAGG??T?RT?ATAG??Y?CKACG?AGG???G?RGATATAGCTGGA?A?ACTYA?AAT?TG?TTGAG?GT?AACCWGYTRG??A?G?GATATGGRG?T?AYAGGAG??TTCC?G??T?ACC?CA?ACC?YTGTA??ACTTCCAT?C
?A??A?YGCCT?GYT??GY?W?G?TRTTT?CCRAGTGTTCACA?TAGRCTA?A?GTATA??TT?AC?GATYGCC??TTTTA?TRGTTR?CAYC?A?GCCG???AAR??YATGGTCG?CTWTG?TTA?WTYG?G?C?TCWT?C?Y??TK??CSAGACRGC?CATAGTGCY??GT?G?TTT?CGACACTACT?W?C?GAG?GTGACTG?A??AA??TC??TG????CCACCG?A?CCC??CAA?AG??ACYA??ATY??GACAAG?ATMTGGRCRTGT?AAG?RCA?GACGG?AAATGR??RGC?C?ACT?GG?C?GTTWCA?CCG?T?YA?CAKGYY???YTAA?CCGGT?YAGGATTYGT?G?????CATGAAT??GYCA?ACRAR??G?T?G?MTAK?AGC?AR?GGGTCCCM?G?T?GA??GRGGAYRT?GT?G?TCAYGRCAAGA?GT?TWCCT?CAWAY??TCTACTGC??T?AGTGYMG?CGA?AT?GCRA??C??CCTGA?TTG???TRACGAGTRYA?AGTGA?TT?GGAATCKCACTRCAAWAT???WG??CARYTCR??GA?CAAC??A??RTCCG??AGCA?GGYCTGR?RRGT?A?C???CTY?A?CAKCATTAGCTC?A?CA?GTGGC??KAGAGA?GA?GATRC?GGT??AACMYM?C?A??AMGAY?GATA?AAA??GTCCTG?WA?A?G?T??TGWAGGTG??AT?T??A?GA?RT?GTT?TCGAATATGTT?G?GGG?GTCAGG?TTACRAAW??CTC?CCTCK?G?A?RCCWTAC??G?G?TGTYC?T?G?AK?TCTCKTRGATCCKCR?AYCGGMTAGC?GT???GC??WA?CCG?CAAC?A?YGAAS?G?ATCRTCTYR??TRGCTYCS???A?GTCT?GTATGT?TCGTTC?T?A?ATTACC?CCGGCGAG?T??AYATG??TTAGTGGGACKCYCC??TGTACG?G?TATGACA?AA?M?Y?CAGTRG?RCTC??GAC?
G?TCGTTC?TTATT?TT?G?RGCT?TCTTTGC??AGTCAGTTGYY?GR?G??RA???A?TG?AA?TTGYGGCGYA?CGT?G?AGGCTG?Y??TCYTACG??T?C?CT?A??TG?TC?CA?G??T??GCCMTAAATATA?CCTG?CAGAGRATG?A?AGCCMTA?CGGGW?RT?ATGTAGCTTCG?TTTTA?TAAC??AMAY??A?ACAACTAC?C?CTG?CGT?A??CTCYATG?Y?AT?TG?YTGGCA?AG?TGTATA?T?GC?A?CYGAGAT?GTAGGTM?CCC?A?CTW?AAT?GRGTG?T???AAGTC?CG?YCT?AGAGTCTYTGT?RT?CATG?T?T?TCCMAYG?A?AG?TG?Y?CGT??GG?GGAACGATAAWAKTRT?TTC?CGATGAGRGAAGGTCC???G?C??CT?CTCY?AT?G?AAGT??CG?YY?CRTG?CTC?????MAGATGTGAA?C?CR?Y?GCGCC?TC?RTT??WAAACKG?CGTA?AAGT?CAGAGTA???GG?CA?TTTCG?GGG?ACATGC?CGCG?GCYT?AA????RYAA?YC??C?TA?ARCCRR?M?GG?CCA??YAAG??GCTYMGCAR?R?AKTKTA??A?TT????GC?TCCRY?GY?ATAGTGC???TTCT?TA?AAG???GGTT?ACCTTSCGT?ATCT?GC???GG?AGRGT?GTGAKATCCTGC?RCCTG?TA???T??T?ATTCGR?C??C??A?GCTRCRGA?AA?WAGCTTAAA?GA?C???TC?ATTC?ACGKCCCTGCGTTCGC?TCA??AA?GGTC?ACT??TAA?CCT?TTG?RM?GTRTGAGAGT??ATTC?A?G?CYT?AGCT??ATATGTKTTTTTGTC?TG??G?A?GATTTATCRGA?CR?TTTCYTCA?ACYGTKCAA?G??RATCAA??Y????W?A??C??AS??YT??T?RC?T?TWG?CTTYGYWGTCG?TGC?AAATTRTAC?CTC??S?T?TTTGCT?C?AY?R?A
CAA?A?AAA???C???C??TG?C?CAA?CTCTTCTC??C?ACWAACGYA??CACTG??TA?G?KCA?CCTW?C??GA?CCACAAGYCA?AGCRCCT??TTCYTRTTCT?AC?GTCCYCR?GATATC?SCGCATYT?A??YAAA?CTTA?C???A?CGT?TM?WGC?GAC?STTA?ACT?RCGG?TGAT?GG??T??AGAGTA?TAWA??C?T?????TYCGTT?AATA??GGGAATCGGCA???G?GTYTR?YC?AGA?TGTAT??RT?T?RT?AG?YTCCTGTGC???????R??GTTTK???T?A??AA??GAAYGTACT???AA?ATT??KYA?GC?C?GAATTRGA?A?GT??C??AG??TGT??CT?GTA?AMCA?ATG???GCCTT?CTTAG?G?A?TT?CACCA???TW?G??T?YWG?RTCAW??CA?GAATG?CYA???TCG?AATGTCKCGACC?AM?C?GC?WAAGYAA?T?CATCTCTG?TGCG?CA?STGCT??CT???T?ACKG?CACATTT?CGYYG?YT?TA??TGGYGA?RT?AA?GRT?CARYGTATRTT?MT?Y?RCK?SC?TCCRT?AATCTTTRA?G?S?S?GGWT?CC?GG?M??CAG?GG?CGGW??YAG??G?GMGCT?G???RA?CCTCAATTAC?MTTT????ACCGATY?CCATC?CAACTAAT?TCCAACAGA?C?TT?CCAGATA?AA?G?GA?TGAG?TCTC?G???G?ACAG?TG?T???CTCTAT?CCWTCA?TT?GYTA?CATT?GGAATGC?GRCCR?CT?WG?TC?RARCGA?A?CATACAGGAGGCT?G??TCKAT?TATC?CCACRA???A?TTCCCGGCCAATT?TT?GGTGG?GTT?GRATCT?Y?C?C?WTRT?CG?TT?CGGG???C?TAGA???TA?CCAAG?ATTTACTTAC???TTT?CGG?A?GA?TCR?AC?AGR?GT?T?SAYATCGR??TCSCGC?GGAY?AYT?G????C?
TTCCAYTCT?CTGT?CGS?WG?GGTGAGG?AAGYW??ACGCY?TCGAAACATAGWTTARC?G?CGAGGCCCCGT??A?AAAA?GTGTTTTCCTGA?ACTGAATGAC?TG?AGCCRTCYCC?AG????C??ACGACGCAAG??G?CCG??A?TR??CG?AG??CG?C?CA??YGGG???A?GTG?RAGG?TG????YT?T?AA?T??TAA?G?A?GTCCGGCYT?AR?GGG???TGAAAT??TSAATTAGGTAGRATTTAG????CGATCA?AA?W?T?GYGC??A?TG?A?A?GA??A??ACW?CCC??GTRCY??RGC?GTTGA???AMGGA?GCGSCGRGGCG??T?CAC?CGAA?TC?G??MCGT?TA?ATGT??ACCC?C?RR?CCTG?AGTTTATAC??CAGGAYK??CTRCTC??AGTG?T?GC?TCC?AT?AA??TCT?GATC??T?AC?T??A?TTCCA??TT?C?RAGG?ACA?G?GATGACC??CGTG?A?ACY???AGGTRGG?GATCACA?G??AAT?GTTACGRAAC?TCC??GC?CA??TGCT?G?TTMA?TA???TCCCG??YYT?RGGYT?RA???CGGTYTAYGR???YCTCYATA?GRAACACC?AA?TAAAY?TAG?GGA??GCY??GCG?TG?SGATAA??CGGTYGCAG?GGCTGA?ACA?GG?TA?GRTTRR?CGA?GWAYTCC?ACACG??A??TT?TKTAGTC?T???T?AAT?TT??TAT?????RS??CCATTGA??AA?Y?A??GAT????GTCATCGGGT???C?CCY??GGTGTAGTAG?G?CGWAAT?Y?RTT?GAGG?G??T?GT?STGAATAA?RRGAAAC??AT??TARATAC?Y?GTT?GA?ACYGATG?A?GG??AY?TYCA?ATGS??TCR?G??CG?RTM?C?AY?C?C?RCTGATT??CAGT?RTSWATYAGCAT?GCAT?G?ARRGGCGWCGG?G?RCCAG?TRAATTAGTC?T?C?CAC?
?A??YCGRY?GGRTAGAAYG?GT?G?GTKTGCA?WCT?GG?CCGCTTTYAG?G??CA?AGC?ACA???ACRA??T?AYGGR?TG?G?R?Y?C?TTTAG?YTYR?TTG???TAAATG?T??CC?GT?GTCTT??CYAGCTTR?WYKTAGTT?T?T?TAAGCGTY?TTGTGTC?ACA?YTACG?GG?C??T??G?TWTA?C?YCC?YC?AA??T?TTGT?ATGACAYCCTTAM?C???T?CTG?A?T??TAWAGCGTCAGT?YACAY?CG?CC?GCGC?TT?T?AGAGACYYC?TRCTGCGMACTACCAGCGA?CTA?GTRCCRR?AGCG?ACCTAGGRC???CC??A?AAGAG?T?GA?CAAAA?G?GATAAA?T?GC?G??M??C??GA?CT?GTCGR?CTAA?CGAAGAC??GGTTTTCT??C?GT?AAAC?A?CG?CGGG??TGTTA?ATTGT?C?ACCA?GCGTCAATCA?AACA?STG?GCCTGTA??A?G??CAA?A?GCTRT?TAT???ATK?CAY??C?RGC?GTG?GTTT?GY???AG?WCC?AT?CG?GTGAAYC?????YC?C?GTTGGCY?C??CWA?TYA?YAG???TG?R?RTAATGT?CGA?TGY?AAG?GG?AA?ATCCGY?AAGCC?AR???CTAGCACTGTYG?A?KC?CAAGC??T??A?CYAC?CGCTRAYT???GGRWT?ACCSS???YACG?GT??RGCYA?C?GAGAAYGTY?ATCGT????GAKMCGT?AAAAGA??AC?GA?GGGRAGYG?GA?CACGATCCA?CT?G?GRARGCTTRTAA?CGTGYCTACGCTAGAAGT?A?TCA??AGGCC??AATCGACT?TTG?TATTCRG?TCAT?GACATGYC?T??G?TG?TAATAAA?TTAGGATC?CATYTAT??CGTGT?TK?TACR??ACC?GA?A?CTG?TCAY???AACAGCRTCCCA?TA?GC??TTG?AA?YAC??TC???ASCC???A?TGA?G?GGGCA
R?TTC?AACCAACTATA?YTC?TC??GGYGT?T??CAGTC?GC?A?CGGAA?TYAGGTATCT??C???A?CAA?TG?CR?CCTA?CAACTCGCAGT???YCAAWCGGATTATT?TCCTYAT?CAGA??TRCACGG?C??TACGATTTCTATGAGAACTCT?G?C???TG????AA?CRAT?CA??GGTT?G?A??T??A?ATATG?RAGTGCCACCR?TCATG?CCCAGACGAGC?T?C??AR??AAGCTGACA?T??GGATGG?TCATCAC?RAA??ATGCRGTTTRACGC?GGRC?T?A?C?A?CGYGA?TAGTAYA?WAKGYA?ACC?GG?CT?TA?G?CG?CKCCAT?T?CA??TRYCTCTA??Y?RGCATMCGYA?AAGRCRT?C?AT?G?TTGTTCC???TACTTC?ACAATT?TTGTG?G?TA?T?TATRWGGG?CG??C??TT??GRTGYTR?C?CG?T??GTGCRGGTCTAGCAGYY?TYCG??TA?A?AAGTTTTTAATTGAG?GTGGTTGGCTGGK?A?GTTT?TAGTG?A?G?T?G?TATTKG?CY?CRMGCS??T??GAAYTTG??C?WRA??TTCT???GR?CY?C?RGGGA?A???R?ARACATT?T??GARCC?GY?GTTGTTTATT?G???GCTYAGCRATGCAMMCTAGTATYCG?AATGAAT?TRCACWYS?TCCCG?GAGTAGTT???TRAT?Y??TA???A?TKA?G??AGTCSCC??GACMCAA?WAGCTM?MT??CGCGTAATAA?R?GG?G?AGCCCT??RRTGATCAMGTCC?RAG?CSTTAM?TA???GTCCATRCAT?A??RTTA?G??ACTCG?C?MSGYCC?AGAATT?C?T??AGCG?GTGTTAGTACTAC????GAAGT?ACYGTTG?AMTTGCG?A?ATCCCGRTTM?RACAT???GY?G?GCATT?CGGRM?T??G?AAC?GY??RT?GTCGGTGG?T?CTGAAKAT??CC??CRCG?TA?A?CGAR
?A?CCA?ACATATAAYTT?CS??CGCGTRG?TC?GGGTC?AYT??CA?GTAY?CC??RAGY?TG?GCYTR?G?AGTCGGKCCC?GK?TC?A?RCATAMG?G??AGGTCA???T?CTTA?CG?TTCC??GCACGTTTTTCAGTATTT?GT?CAAT?GCAACATACAW?CTT?A??T???A?T??CCTGAAT?TCGGYT?C??T?TGGYCCGC??WAGGATK?GTCCT?TCCAGRCTGMTTAYAT??GTRC?RG?AT?YAG??G?ATTTGG?G?A?TC??AG?T?A?CTG?TA?CTAAGCCYGCG?G?AAG??CTG?G?Y??AWGG?TTTGG?CGGCCG?TT??T?CYGGG??CTTT?A?G?GAATTC?TATAC?ATGACAATT??AAC?GCTY?ATATRAT???CTRA?TCYR?CTT?CCYCGCCA?CGCACC???A?C?AAAG??TS?TRATCMT?CCCG?TR?CAAA?TRTG?G?CT?TTARCC?TGCGTG?TR?A?CC?TYRCAA?YA??GCGA??TA???TKGA?G?C?T?ATYT?CATTAG?C?GTA?MCTCACTTAWTTCG??ATGTG?YCTTGKC??TGG?G?ATC?GYG????C?C?CKGTYGGAT?A?C?ACTCG?AT?A?AYATACTTTTAAT?A?AGATCWA??C?ACRACC??TG?YG?TACTAAT?G?TGRTCGCCACTCTGA?CATTGC???GTCCAC???AG?GRCTATTCTTRACTT???CC?AA?CC?C?AA??GCATAC?TTATCACTTCSG?TARW?K??T??TS??Y??MAAG?TW??T?AKA?AGGAC???TACTATA???G?S?C??ACCGCGCGCACGAAGTT?CGCCAT?RG??T??G?YTT?AG????AATCCTYGTGYCCTGTG?TTT?G?CTC??TTACTTC?GTCACAAGT?CT?GAGT?GTT?GAG??T?T??TAGAGC?GTAGAG??TAC?T???C?G??CAGYAGTGT?RAACAGY?AW?RACCGT?YRG
A?RACT?Y?AG??GG??AT?Y??G??T?TTG??GCT?????MRTRAGR???MCC??C???TC?AGAG?R?AT?ACM?TAATSTTY?GCYYACATA?R?A?CTTG?CT??TCT?G??TCCA?TCTT?R?GTGMG?TTTWG?GCCGTAAT?TGACGTAAATCA?T?GCGC?TG??YTCACA?YYTATGGKCTWTA???RT???KCTACGAAMAT?CGCC?GA?YA?TT?G?CTA?CTSG???GMAC???MAC??C?G?TCRATGA?TG?YA?GT??TTTYGA?Y?AGAATA?YAA?ATAATCGT?CCGT??GTAGCCAGACTT?TTCGCY?GYT?T?RTA?GTY?ACARCCRG?A?CAA?GACC???RCTRRA?C?TGTAGRYGCAGC??AAG?T?GATAAG??C?A??T?CGY?TAT?TTCTAAT?A?KG??A?GAGAYTC?T?TA?CTCA?ACG?CCGCA?CGTA??AYTCT?CGT?G?TTGYTTTAG?A??TAATTAG?CKA?CG?GTAG?G?AC?TSCATCY?AT?R??TGAC?AGA?TGCGCGTRGTCAA?GT?C?AGAGKCGAT?G?A?RC??Y??C?CA?G?R?ATKAGATCGCYTA?RT???G??A?CAC?C?ACGC?CTA?CGRC?CCCGATC?YGAC?TTGWGTRTTTAGTCTACTTYTW??GTTCT?CCC?CCTT?GG??GCT?ACTGGAA?CAGCTY??GRCCCTCA?GCARAATYGAAACC?T?TTCATCTAYA??TTA?GA??ACRT?AGA?CTCC??A?TACACTCYCT?AC?C?C?A?CCTAGCGAA?A??TGYTGTCTACATACACTAT?C?TTT?GAR?G?CAGR??GGAT?RYY?G?AGGT??CTA?T??CC???CTTAG?T?CK?CCKGTTCTG?AT?R?TAACAGC?GCGAT?AGTTT?TAA?RW??CATAYGCTG?GGA???CS?AT??GATCTGTAGG?YWAGCARC?RYCCC??????WT??GM?GTRTGGT?A?AYA
ACATGTAWGGT?ARACTC?CGYGC??AGCT?TT??A?C?CGRGK?CC?CACCAAGGYG??AG??A?T?ATTACAAAGCCCGACTTYGAA?TTYACTGCAGGT??TTACWAG?R?TCRT?CACTT?ATMA???TCTAACTT?Y?TWG?AA??R?AGCGT?T??GGCGATGGGAGGA??Y?G?C?T??KYCRRCT?CCTATCATATACAGTG?Y??TYGT??TGACGTACSCCCAMGTY??TTT?CCGCCT??CC?GCWTC?RA?TRTTRG?G?AT?TGMCA?GYC?CGGC?A?GTYTGAAC??RTR?GT?Y??CGTAC??CACACGCAATGACGAGA??RACT?GGA??Y?AGTTAA??CY?ACCGT?TGGAATARYGAMTTTCGAA??RCTYTT?ATAC?CGGCAAGRCTTTTR?AT?YTGT?GTAC?TTYATT?A???TT?G?A?A??AATCC?TYWGC?ATGTTCGGGT???TTGGGACT?GAAGG?AAATT???AG?AT?M?ATAT?CCAGGASAMTRC?A?TTTATACG?TGTAACWAAGTG??TTA?AG?TAC??CTT??AC??GRGCCACTTATAT??AAGACAAGGAAASTT?C?CCTCCCAY?TT?GC?A?C?TAA???RTRYG?AGYWRTAACT?GCAGRM??C?AT??TGC?CRG?CAC?ACATCTA?A?AAGCTA?GW??GCGGTTGAG?A??AY?TG?A?GAR?AG?TYGRT??T?GCCAATTC????YAATTAGAAGACCCGYC?A?TATAGT??YA?A?CSTACCGG?ACGAAG?A?T?CAA?A?CATMTTCT?G?ACCY?ARSCAYAGT??CTACAACAG?T?CCCTT?G?GGC?TA?YGGACTG?T??ST?TTYM?ACCYA?CGA?TCTYATGACAWACACRGGGC?CGRARGACGAAYACTATG?TTA?AGC?GTTT?C?WYC?ACATC?CCT?GA?TTTGA?G?G?GAA?M?GATAAACCCWTCS?CATTTARTC?TYCC?R
G?YA?CC???A?TAGCC?G?CCGGAT?ATGARRGA?AWTGC?ACCG??A?GM?CGG?C?YG?C?CTG???GATW?T?A?TRTTST?GA?RCCCTWG?AYCTGAGYTACG?GTG?GGCTCAGGGGACAAG?YAGGG?GCC?GGC?AAGTCCGACC?KATTTTAAAGCTTTTC?C?C??T?ATCCGTGTA?TAAATT?ACTWAGA??A?CTATCTKCGC?TTTCCTGT?TTTTTCAG?YTCSCCYYRTTAGA?GGRCGG??TTYGAT?GG?AT??CA??T?AAAC?TGATCA?A?TTGGGMGAAGGA?TGCCTGAA?TGGG?RC?C?AYT?GM??AGCRA?G?A?CACC?G??T?CAYTY?ACGCCCATACA?AGCAC?C?TCTGCYTC?YAR?C?GACTACA?G?CTGCARTGGT?????G?YMCTAC?K?GRC??ATARTGR?GACC??G??TGYACTAC?AMGWTCRACA?TMCA?YGTT?GAAGACC?TCTAGSTCGRYGGCC?CACTCAGAAGGCTCGTAGAGA?ACTCGGCGC?ARCC?CAC?C?ATS??T?AYTAC?YGG?R?GGATATGTA?TA?Y?M?MTYMC?CA?AAAG??TCCCAGGYTGCGCT?G?T?TRGTCA??AA?TR??G??AAA?A?Y?T??GWG?MCT?AR?ACATGCTTA??YCCTAT?CC?GGTG?TCG?T?C??TAYAKT?TAGGCTATGCGYTC??CTC?G??GCCG??T?T??CTM??GR?RCKCA??GTT?TGCG?TAT??R?CCC?WC?A???AGACCYGT??T??T?CAGT?AGACC?A???T?A?AA?AG??K?GCCC?CTA?AC?G?G?T??T?GACCG?A?CCTCTT?G???G?GTCC??TR???GGAGAT??CC?T?C?G?G?TTCCCYMTGTCCGAGCTTAGTT??WGACCAAC?CC?AT?RC?AGGWAT??A??T?T??CSTG?AGGCAC?CCYW?TW?GYT?A??TGAG???GSACGTC??GTGGA?C
?GA?W?GCC?TTGYCTCTC?TGTWGTAGA?CAG??T??T?C?ATTTA?TRGC??GA?TAGCTTTC?TACT?KC??ARA?TCCATRGCG?G?GWGACGGGAYGAGGGCY?TRCA?GTRT?GCTGTTTTGGC??ACTG??MGGGCTA?T?R?TT?C?T?CY?ASMAC?GTT?TTCTGCWTGGGA?ATCYA??GSTR???TCTAR?CGG??YRCAGTY?GT??R?TYTG?C?GGG?TAAGYA?GT?AG?TCTGYCCTTG?CA?T?GTC?TAGA?AGR?ARATRTC??CCTTTGTTTG?G?TCW?AYCCC???RC??AAG?CACCATA?GTGY?TC??TG??GT?RGCAYCY?ACGGGA?TCCY?CT??GM?GTTC?GAG?TTGG?C??TRTW?CATACAT??TG?RTGG???Y????CRC?CTAY?ACCC?CGGCGCGCTTATTG?CCTSCTAG???CAC?A??GGAK???G?C??GY??TGGAA??AAA?CG??CTTGT?CAATGGGCAWGTC??TAGTTATA?AT?CTYG?TRR?A?AACTRGACAG?Y?RAC?A?G?AG?CTGCGC?GT?ACTAA?T?KCM??G??T?RAGR?ATCRTAA??AGCTAWA?G?KAAGTGAMSCCGY???TGGAAWC??GA??G??GGTCCATCCC?ACRCTC??ATCTCC?CACAGAGCT??AGAGCCTA?TAAC?GA?TTG?AG?A??CC??ATAC??AAA?ACTCACA?GGCG??AAMC?AG?T?C?TAATT?A?CYGTT?GCTA?GCCTCK?TTG?AAC?AG???T?ACYMCAC??CTGAGG?CSGST?C?C?ATKGGWGAGGTWYCT?W?CYTGR?R??CTC??CCAA?TG?C?TTCR?CR?ARRA??TCATT?CCCYYTGRYY?A?R?A?CA?G???GCCYG?CGATYGTTCTCWTMTATC?RG?G??CCY??CGTGA?TT?G?????GARC?RGTG??CGA?TA?TRTATG?????KT??GYAG?GY?C??C???
CGT?G?GC?TA?CYYARAAYATCST?GGG?AGC?GYGAGGGTCY?MGCG??G?KCA?CGAT??CGTGAAC?GACGGCGG?GT?TRACACYCT?GRAAGATAACAGCACCG??TTCCT?A?AATGRTGG?GA?T?CTGGC?CAGTGGC?T?CCTYT?TT?TCYG???T???CAC?MTT?CGYT?A?GCCY?GTCAA?CMCRR?GT???ATGACGAAYTAC?TAAARGTATT?CGACTARA??Y???C?ATGYATY?CGAY?C?CAAG?A?T?GCCGT?TGGGR?TCC?AS?A??C?TCC?T?GAGG??SAAC??ACGATGAAYT???GTA?GYRCGCG??GCCT?ACGCGATGGR?K?CTA?GTAA?TG???GATG?GAAR??ATR?AGTA?KATC??T?SAT?CCAA??TGCG?GRMYTAGCATGTGACG?C?ATCTCTAY?ATTTAGCCTYTGTTRAT?GGAGGAA??AGTAAGCCWAGRTCAT?RCCTT?YT?AAGY??ARCG?CCCG?CTG?G??T?Y?CCGG?TGGGG??TGATGRACTGAARAAGYACS?CT?AGW?AT?G?KATTR?AG?T?T??TGAA?ACKTTTGACTGA???AR??GATGWGWGRCACGGRCG?GAGCGATTT?CGC?GTTA?C?T?ACGTG?T?A?GG?TCAG?TTCYAWT?TT?C?CTAG???YT?AT?YCACT?CGY?GT?A?YTACA???TCAG?TAT?TC?YA???GC?GTAGTTTKCAARATTGC?CAWTM?RCAAATCC?RYGAACGGG?A?GWG?AAATCTMG?AGTTTGA???GTACCAGGT???TRG?CRCCTC?AGA?ATCK?G?AR?CAYG???CGYM?GCA?GTG???ATGCT?TTATA??CGC?GCT?TG?GRTTCC?AATGYAYT?TA?CGAAC?GTCA?KAGG?CGAATGYTC??AT?AG?TGAAGA?TCAY?CC?GTGACG?G?C?CCT?T?AT?A?AAM?CCGCG??C?ACCC?CG?A?A??A
?TTG?ACRTACGATA??C?WCC?TC??G?TCCWTCCATTGTT?MRACY?C??G?TC??GT?A??G?AATTT?TTAC?ACT?TAYTC??T??GGTC?TC??RAGAAACT?AC?G??CAT?G?ATCATGCC?TG??ACCATG?ATAYA?AAAACG?T??AS?GSC?T?C?TAA?CACAC?C?G?ATACC?C??YAGGTCGG?CYTGC?TG?A?CT?AYR???CCCGGA?GGCTAGCG??CC?GA?TYGYAW?C??CA?CT?GGAA?CGGCGG?GCTG?G???ASGW?CG?M?AGGTW?GG??AAYT?GAC?ATAA?RGTCCT?GAAT?ATGARCA?GGTC?A?CT??T?WATTA?G??RCTGTTC?CYCAT??CACCG?GGCTTCGAATA?TA??GRAT?TAC?CTR?RTCGSGGC????G??AT??A?GTRA?C?T???GACCGTTTCGCACT??ARAGAA?T??AT?CTAWGACTGTW?AACGGTSCAC?TYA?AC?A??ACCTTCCTCCRC?G?GTTCCCKTGYA?WACAG?C?A????GTST?K?AGAACTAGRGRGA?YY?RC??CA?CATR?A?W?GKACAGA???TC??TAA?GGCKGCA?TRT??ATGGTWRA?AWTY?GT?TTTCR?GC?CA??TGAATAATTTTGTAGCGAYT?TCRMCY?A??AG?AGT?TCT?AYAGCAG?AAGTA???A?YACCCTGAYTGCTAAATATTGCA?A?YGTT?GTAAAYG?TCGSG??TRRCGAGTR??GAT?WKGTCGAT???GACCR?CG?G?AYCG?????ACATG?YG?AATGGGYAA?T?TCR???TCG?C?TC???C?GYTCCAGAAG?TCTATWGCCCT???RCTCT?CT???TRCAGAARCTGT?CAGTGCRTTYCTGAGGACAGYTTGTY?YCAAC?TAATAA??CTAG??AAGCTTGTA??AACATGGG?GTT??AAATGR?CCA?AC??T???CTGRTTCA??G?AA?ATGTATTWCTRR
AACAGTK?CYCT??GGTTTAWATAAGTT??CCGW?C?C?AC?ATGTR?A?CACTCRTCT?Y?GT?TTK?GYGYATCTY?TATCC??MGCCCT??YCATYAY?CAC?CA?GC?AAC?T?CG?GC?W?C??A?C??SAATA?CACATAART???AGACTCTW?RTATYC?GR?A?ACTGGCRTRYYCTTGG???A?T?TCAT??AA?TRGAG?AA?T??C?GA?GTG?AGG?A?AC?ATY??AYRCGAATR?CT?A??GCCWAGTAT?CCAA??AGC?YGGT?W??TTT?GRGG?C?TK?C?AR?CRYTAR?CA?CT?AY??TCA?GGCTCGAY?T?A?RC?TT?CY??TA?CCGTGGA?GCG?A?C?TCG?T????A??TTC?AC?AT?TARA??A?ACTCACA?T?TWGCAGT?A?AGAGATYAGYYCG?WT?GA?TCRARRCA?CMGACA?GGKCAGCC?CG???G?T?M?A?CCTCTCCCCTAG?ACC?TTTG?TCAA?TCRTATC?RA??TRACAGWY??K?GGG?????G?CAGCAACTGATRCT?????ATAC?GAA?GA?TCK??AACT?AATTAAT?GGCK?AR?YTCTYTM??AG?CCACSR?AARTTGGTT?TCTATCG?TA?ACC??GGTY??GTT?G?CC??TC?RWG?CRGA?GCRAWATGAGRCCGC??WTCA??CAATMRGYA?GT??TR?ATTG?TA?ATAT?C?TGGTA?CGGC?SCY?ATA??AW?TACCCTC??GAA?AC?ATCGTT?M??TTCG?CA???G???TGCGAC?ACCAGT?C?GC???GWAGCCACCTAGACAA?ACWCG?AC???T?C??G?K?GACTGY??CCA??GAAGCG?KTG?CAC??A?TGG?CATGCGTG?A?GCATACG???CYTATCCSWCY??A?TG?GY??C??RA??AW?ACGAA?CC??GT?G?TCCACYCCYCAATAYGRG?CT?CCT??TGY?WATAG?CGATA??GG?CTCAT?GMG
YAAGGT?KACG?YC???YT?TTCAG?TC?YAA?TGACGCG??WA?TTGCGT??A??A???TC???TCTTTWA?TT?GTG?G??A??GATA?CGTY?C?T?ATCTAYY?KCACTAA?AAGTTC?CAGTAG?TCG?A??AC?GATA???G?GT?YTAAGGYG?AC?AYAAGTT?T?CCT??G?TCGTAAY?T?CA??AAT??GG?C?CA??TRCCT?TATTGG?AC?GCC?ACC???C?T?TACGT?CC?G?CKTKCTCCCTRG?C?CGG?C?CTC?ATCGTAGRTT?AGCKCGTC?C?ATT?TGTCCRTG?TCGGTCACAA?A?RAYAC??RT?AGTAW?T?ATAAT??G?AG?CAYRGT??G?ATAAMCTTTAAGGAGCWT?G?C?CATGCCTTRC?TCAT??TTTTYGCTT??YG?R?Y?GACTTTTCCA??CAGTTR?A???TAGGTTA??T?TCACCTTY?G?A?R?CRGATARGTTCT?T?GAY?GC?GTC?C?TTW?YGGGCA?AGGTAM?TTCGG?AATWCCT?GC?A?TAA??CTTCGAGA??T?G?TTGGCCGCGRGR??TGAAYTGATGARATTW?CAT?GRCTG??GT?ATACCCTA?CCRTTRCGG?A??R??TTR?KT?TAG?AG?CYT?R?AG?CR?TG??TT?TCAYCMGG?CCAA?CGCTTCGTT?C?TRG?CGYCTTAT?CTCATA?RTYRRTCT?ACC?GGG?TTCGTGT?TAT?C?GGCA??R?CGCA?CGGA?GT?AG?GTC???C??RCTC??TGTTTG??YG??ASAG?C?TAAYTYACTTGATTGRAA??CCCCC?YGCYT?TTGYG?TACCTA?CRGTC?GKTGACATTAA??A??TCATT?T?A?ACRT?GYATA?TGGT??AATWCT?G?T?GT?C?CCRG?RATGCSA?A?A?GA?GAAYTTAGCCGCRG?GC?GAAT?GTCYT??ATGG?A?C?T?CAA??TATGG??G?AAA?G???TACGAAMACTG?AYA
??TGACRG?ASAGCCCGT?T?CTTTGR?GGT?TA?T??TTR????CWTA?CAAGAGT?ACTT?TT?TT?GTGT???TY?C?R?ATT??A?????A????A?T?CMYAT??C??ASTRGGACCT?AATTRCGCGTARAG?TC?AAAW?TT??GAGT?AR??AACAA?TTAGCT?AYAACT?GRAG?AGAKYCA??GAGM?T?AAA?MGCM?GT?ATCAG?CRAG??TKACTT?AG?TCA?T?CAATG?TAC?GAA??ACGGG?T?AT?W?CT?A?A??TCGARRT?TRT?ARA?ATGCRA?ACTCTAGCTA??MAT?TTA?CW?ATCTT?TA??CAT?TRTTCGCAT??CTGC?GRTT?ACGGGAACGCAYCCGT?RCTGTYT??C?ACCATGC?GATRAATAY???AGT??GGRK?TGAWC?TSC?G?TTCCYA??A?CRS?AGAGTTTGYRTRTC?TATT???GGCGC?STR?T??C?GGCTMC???AGWSAGGCAA?GACGGK?ARC?CTWT?CCTCAGCATTCCAYCTGTAG?TAAYGAGAYTTGA?T?GR?GACCG??AC?G?G???CKS??GYAGACARSAT?TTAT???G?GGGGTWG?GAT??AA?YACATAA?CT???GTGYRCATCA?TATAGGAGT?GTCCRATTAA?G?GAT?A?AAATG???T?GC?GCAA??GT??TA?A?YG????GC???AMTGG?A??CG?CTAG?T?G?GTAG?TAWGA?AYTRA?A?GA?C?GCYTCGGA??T?RGCGYGCGAGAA?TGCTGCACAWCYK?ATC?ACACAG??TCG?T?G?ACCRYT??AYTGAYACACAC?TAAACT?CCACWR?T?ACGYCTA?A?T?GAAYCATGGTA?ACC??ATTR??G??RG?CG?TT?C?TTTG??YCGC?G?A?TGCYA?CGA?Y?TAYCTTGTG?AC??TATAG??AR?TACT?RC?TK?C?ACA?CCAAGGC?T?C??TTW?AT???C?GA?CTCGKT?GAT
G??C?TYATG?RC?TAGMT?G???G?TYTRTAAG?TTAC?AT??TGTAT??G??TT??TGTC?AGRTCC?AAAAT??GAA?A??RRACAGTT?AGCMCG?ACC?TCT?CRAAATGTAGAA?GTAT?AT?AT??ARA?ATGTC?ATCYT???TCAA???TA??RCAGG?GCKYCTTRTCTGAGTAACAA?A??CRCGAT?ATC??R?R?CGTKRCMA?KC?AACCRGTACGTTT?A?CG??TCATGGAA?GRGT?C?AT?ACG?TGGTC?AGCGACGAA??TAC?CTAG??GAGTTCCTCAGCGAGCGTG?CCCAGGS?CCCMGT?MT?TAYRGT?T?GGA?TG??G?GGGASTRGA?TRTCGACGAGCTRA??ATGAGCTAT??T??A?AAA?T??ARTTCTTCGAACTT?TTA?AAAC?GSAAAC?CTCCCCGCC?ATG??CAA?ATT?ATCATG?ATAA??A?CT?CGC?GGA?CTAGA???TTTSYYG?GGT?CCTCACT?GMTGGC??TGA?ATG?RCGGAAA?YAACGGA???GATCAT?TR?AACATTGACA?Y?YAGGCTGTGTGCCC?C??MGCCAAG??G?G?T??TA??TYAAGT?ACC?TAGAY?T?W?R?GYTC??CATRKC??CT?RTYGT??AA?T?AA???TAATAGCAT??A?AAYTTCCCGACAAAARCTCTC?ARG??????A?TRC?GARYT???YGGTTTAGG?GA????G?T?CGTAGA?TGTG?C?AYA?G?RGTGAGTRM?MCCA?ACAT?CYTAC?AKCATC?TGGGT?AAT?CAAATC??T?CTATRSTYTC?RGCTGAAG??GATAG????TT???C?CAT??TCTTG?TYCT??CGA?CGCAT?GGG?GT?GAAAC?G??TMT??GGC??ARGGATG?TAYSAGGTYTGC?GTTTT??AGTTATCAAT??AGAA??YT?TAAAAACGCAAC?G?AT?AA?TGACCA?CT??KTT?C?RCA?CRAYACGCCC?C
?M?AC?CAT?GTYTTTTTCT?TGT?G?AC??RAYTGA?GCTYYC??AC?AA??GGC?CC?AATCAYGAA?GTCTGCAC?A?CGC?ATCCKY??A?T?TATG?AT?GYCG?C?TGA?AA?AGGYGAR?A?ACAA?GAA?Y?CGATAWATGAT?TGYYA??CG?CAGTAAACA??GCT?T?AC?T?G?YTC?TT?YY?Y?GG?TCGTCAATTSMACGMGTCTCCA?YYTGCGACGTGT?AGMTGC?GCTGCT??ATC???T?G?CYAAACCAGGG?G?TGTTTTGGC?A?G?AGGCYRGA??GCAC?A?RTTC??A?SG?C?TCCC??AYYTGGCGCCGAAACT?G?TAWYTCT?YC?CCC?GTTT?AG??GA?R?G?AARAAGWAT?TA?A??ATAR?TCTCCAGAC?G??CCRTAGTGATMAA?TT????A?CTATCCG?AC???TAG?G?T?G?GATCRCT?C?CTAACTAWGA?GG?A?G??G?TTGG?CRGTGTTRCTAAC?YC?T??GC??GTTCAAAGGATCTGCYTATGAAACA??CGCAA?TACA?TA???RWATACT?CGTTWAT?TG?AYGCGCAC??AAYAAAAC?CTAC?TG??C?CAATA??????RAGGCSGTA?GCGT?TG?AY???CTCATCT?A??ATGAC?AYTCCRA?AGTCG??GGTTGC?W?A??CW?CA?G??CTA??TCYC?CAKCTT??TTGGGGSTCTACCGC?CR?Y?AT??TA?CAA?C?AA??CACAS?GACAA?TACCTTAMW?CYTGACGCGTCCR?WAT?RT?YYA?AA?AYAC?GTCA?TTAGAAG?T?GA??CACGAC?GGCTTRWTRG??CA?CACTTRAMGCCCGGRGTC?C?CAC?AACGAGARC??Y?YTARTG?GCC?A?WATGCTG?CC?TACGCACGCTTATT?RGAT?T?G?TGGGTG?AAGAA??C?CTGYA?AACGGGAAA?CG?TATTG?AAAR?RT??T??G?CGATGGGA?AAST
AT?RTAC?Y?CTGTG?TCC?TA?TTCTCRAGTGTT?C??TA??ACC?GC??TCT?T?TTAT?CTG???GGRC?SCTCT??CGCCGGCARACYA?C?ATAAGRCC?RTCC??GCTT??CTTCCACTTYCCG?TW?TACGG??TTC?C?CGATATACTC?R?CGCMTC?AGY?GG?TTT?CRGCCTGT????TAASAAA??CCA?AG?AAGCC?CG?G?ATKAMA?A?T?TATTGC?GGTC??TKA??T?G?Y?KTAAYART??CG?WYAGTCCRY?GAGCCGC?GA?CTGYCAM?YCGMC?TAA?AAG?GCTATGAC?ATGAT??T?T?TARG?RCGATTT??GTWAGCT?AT?GCATC??TCT?C?CGATRCTWCGYGTATT?GAGCAGATCTA??ACAATCG?G?TAGCA??AAC??A??AA?ATAA??YGCGGTTCGRG??A?GGAATACACGTRATT?T?CY?T?T?TGGAG?T?ATGGTTA?GAAAATGTCA?AG?GT?TA?CTG?ATG??AC?CGGTCC?RRTCCTTAG?GWGAGC?TCM?TRTCA?GAGCTGGTTRA??AAGYGKA?CCA?AGT?CCCARTYGCA??ATCTGRTATKGTCTGTG??AC??A???A?RG?AAG??ACM??GARGAWGATGC??MTRCYYTAGAAT??AAACGTGR?ATGT?C??T?CWYY?AC?TGCAGCGKYGCA???CYTAA?GAT??T?GSYY??AGTCG?TCCTWTGTY?TAG?A??G?A?TGYAC?CAGCCTA??TT?GCTRATG??AGK?GCC??A??G?TGCGGTGRTR?CG??AATGG?GKC?A?ARACGCGA??CGTCTGAAAGC?YG?R?TMTGYCAGTCAT??CC?GTACC??KGTAGGCTA??GCC?ACYGTTCG?GCTGG?AT?CCAGMCGR?AWTCCA?TA?G??T??CCAT?CYG?G?C?RGCG?ATCAACCCM??TCCCCT??GCACCG?????CCACT?G?GCMCYWT?TTCGG?G?T
ATTGT?CART?ATTAT?TGAC?T??TKAA?TGWAATM?????CMK??CATASA?????YACGTGAGGAGATGT?T?A??TGACTA?CTTGMCGGWACTCTCTTGGCG?TT?A??CTC??CC?CG?RTTTCACTT?A????A?SG??GRATTA?G??G?A??AAGCSTCA?AATAG?AA??AACAG?GCCGTA?T?TT?AAT?TTC?AYT??G?A?AA?GRARGT??CC?G?G??YYG?G?TTA??SGGG?R?A?TATA?C?SAT?C??C?TAG???G?TAKACAG?RGTAAT?M?TA??G?A??TAT??AT?TTRAMT?ATT?TC??TT??CA??TA?CTTT??GACM?T?TACAGTTR?CC??GATAGAGWTGG??T?CGGGA?CTCA?AT?G?CC?MCGAGTCGG?CGTAR??CT??CTR?T?WSSCGAA?TTGTG?TT?AGTAT?GGTACG??T??YGCT?T?TAAAA?GCC?ATCAGSAGCAAGGT??GT?GCTCAG??ARGAGCGAG??TTTACAGGG?YT?AR?TGTCRG?SG??TGGCC??RAAT?AAAC??CTYRG?W?C?CAC??C??ACTT???TTCCACC?AACGKGTCAA???TGW?MC?GCATRA?GTAT?TATCCA?TYATC?T?RTRTATC?TCAM??TAC?TRG??TAAR?ACYAYTG?ACAAGTRRR??GGTTACC?AAGAGGGGC??ACAT?MCAGT?YA??GT?TTYTT?A?TATGCAGCCCGTCTGW?A??GGGAC?GGC?AC?G?ATCAGAGA?TTCCRAGGW?AT??AACCYRS?CT?SY?TY??G?AAAGCG?GT?GCT???AGGY?C?YGATCGCKAGRG?AATGCGGG?A?STKAGGTRGACT??CTA?TCTTT?RG?GT???T?TWCGA?TTATCGC?AR?C?RCRT?T?A?TCCTTA?WMACG?CC?TCTTSACYGGRT?CARCATYT?T???MMSG???ACSATTYG?GR?CRYTWG?GC?TCGG?GC??R?
GT?CGCG?ACG?GTAAKATCA?MCG?AGGCC?T?GTGC??YAAGGTYAGG?CATGGGRCT?TY?G?A?A?CCGRGGA?GKAYCTGTC?C?GAWCAC?GKTAGTAK??ARGGTG?AATTRA?A???G?AY?C?YGTGA???AG?CTCG?CGT??A?R??TAGT???GRRACTRGA??CAA?TGTCAGTGCMCC?CGTGCAGC??TGAGC??AGA?C?G?G??KCGGTGY?ACAG?T??G???TGCT?A??Y?AA?SGCAT?AG??R???GR??ACCARGTGG?A?GA?C?T??T?TCA??RTYCC?TT?Y?TY?C?G?A?SA?T?T??TTGTGTAAT?TTRTAAY?G?RGT?GCT?WGASC?YAATC?CCACTAC?TC?C??AGAAATC?T?GCT?CGTC?TAGTG??GSC?GRTG??YGGC???R??A?SCCC?CYAGC?YC??GA??CGCA??TCA?A????TA?CCGRTCG?G?A?CT???T?GAYT????GA???MTRCAM?TCCTY?CC?C??YTGYRTCTGRG?TYT?A??TTTAACATAGSCC?RK?AC?GRTG?C?CAGA???TYAT?AG?GC?GYT?CC???T?T?G?KAATATGGGACC?Y?T?T?TSG?ACGAAGC?GGGAC??CKTWT?GT?AYGCC?TGC?MCG?TG??GC?TTAA?YC??Y?R?C?AMTT?RAG?A?G??TAC?TT??CTTCC??TCARTAKTT???GGAGATTT?RAGYTGASAYGGGAGC?TA?CACG??T?GGCTGCARCT?A?GTTT?T??ACAAT?AGAG?TRA?G?TTGT?GCCAAAGC?ACCTG?YTT?T??CACS?TT?GCAC?CRCC?CA??A?GTK???AAAYT?TCT?CGCGGCCRGGG????TCTCAC?YT?TAY??C?RCASTT?GG?C?CGT?WTCTC?RC?TG?ATCC??A?AT?AA?CCGCCASCAT?TGAAC?G?T??CYCR??GAWGSC?GCCCCTG??T?CT??TTYGTC???AAYGG
?TA?AAKG?T?AGAAT?GGTRYCYYG?CTCT?CG??GC?TTGWA?TAGCTCGKCTAGT?RG??T??G?GGCWTCTGG?AGATC??GGTG?YTKT?CT?GCGT?ATGC???TAMGRCA?T?GCRAG??RCT?ATCGCCGKGCAAAGGG?GCAGA?ARTYATYAKT?TT?TTTCTG????CTAWC?ATTCATCC?G?AGACG?TR?YGRG?GT?G??G?CG?YACAAA?GGC?SGCTYWTA?RGACWATT??Y?C??G?Y?GGGKCY?G?A????GCGYACGTT?CTWAAG???G?G?TC?MRY?A?A?C???CYGGCRWGGG?ATRR?S?A?TRAA?KTGYC?T?CTT???TAATCTAGACCY??T?G??CCGY?C?AYGG?G?CA?TR?ATCCG?GA?CCCGTYGGAATR?A?AYACA?ATGCCAATTG?K?C?CATTGGCGAGTCMCTMTCCYTA???YTCAGAAACTG?AATTC??G?CAAT??GCTG????GG?AAGTRTGCA?GTCYAGSATTGAGTA?CCTA??T?AA?WCRTTRGGC?TCTA?GCCTGAATAT??GTGTA?M??TAC?C?TGG??TG???AATC??GGA????AMCTT?AGA?C?T???A??YGTCCGTCCCGA?RTTGAGKT?ACGG?TA?TAAATACR??YAGYYYCAAARCGCC?CT??GT???KT?A?????TCYC?YGCT?GCG?AC?C?ATA?GT?Y??AWG????C?CCSTC?TTCG?GTCAYCYGGAAYW?CATTYGM??ATAAATC?CATCA?TGCKTRGGTYC?CTTCR?GAG?G?C?YAR?CC?C?YC?MYAAG?G?ARWY??CA?T?ARC??ACTG?CGA?TA?CTTGAA??AC?RT???GGAAGG?GT?TASAT?T???AGRAC?AAGGGTTA??TGTG???C?GTAG?G??CAG?AGCAACTT?T?ACATCGTAAARAC?GC?AGC?RGA?C?AT?AAGGA?CTGCY??ACGAYAGTG??ACCCAWCYG?
GA?CAC?TAGACCWGGA?MTGAG?TCCTAGGATC?AAAG?C??C??AACGTGCGT?MAACTAS?T?C??TTG?GGGGTAY?T??C?MCTTCKCW?GTAY?TYAGC?TG?YGAAATTT?A?GTAAACGCC?T??GG?AG?AR?CTGATGCTCY?G??A??GCGCCA?TT?TKT?AGCA?C?AT?WGTTCC?A?TAG?C??CCR?GAGG?YTCGTRAT?TT?GTG?CT?GGTR?CKA??YGT?RYCCGCTGC?AA?AAGRGRAA?CCYGGCGTT?TTCGY?GTGGTA?ACYA?C?AAAYRTCCC?GTA?TG??ATGTGACYT?TAAYA?TGTGKG?W?RCTG?A?T?ATCCGTTAA?CGAAATTCYTA??CC??TGG?GCTT?TGG??TCY?ATGT??CATAMTCCCAGTCCCG?WACTGCT?TYT?T????GTC?CAA?YGCAYWGCGAAGTS?C??A??AGSC?TAC??CC???C?C?RGCY?T?TCT?CAGGCGA?TY?CGWTC?GT?ATRG?TTC?AG?GACCATAA?AGAT?T?CGGYCTCATGCWTTTYRAG?CACCCTAGAW?TYGG??TCCAA???CG?TTAGACGTA?C?TTTRATTATATATAT??GCRTG?C?GY?AAA?A?CRRTGA?TTA?GWCAGTRAC?C?G?AT?T?GTWTA?ACCTAA?GGCC?ACG??C?AYTAAA??TA?ATTAARAGGGGACATYGGC??TGTG?ATGCC?C?A?TTC?TCCMGMRRCTAAGAGAGAT??CTYTRA?WCGATGWG???TGA?GTG?CCCC?TTGG?C?GTAT?GACGARTGAACGG???AC?TGCA?TTGACAAATATCACA?TGRCATAAACTAATGTAACTTT?M?GGC?TG?TT?GCCC??CCAGCCAGG?SGAG?TARAACGC?C?A?TGTTGCAT??RA?A???RCCC?TTCG?CCTTGGWCRATTTA?ACT?AG?GCTACTTCT?AATCTTGYCYTTGTGR?GGTA?C?TGA?TTR
CY?ATCTRWAGACAC?T?G???AWMAAGCACATGTCCAT?RG?AAGA?AGAAC??A?TRCTG?ARAGTAA?ATTGTCA??CC?GTGCTCATT?A?CGCAGC?T???C??RGCT?TCGCAYGTC?CAGRGTAAT?MAG?A??TGA?ASWC?TAATGAGCCAR?GACCATT??AACA?GCTTT?SC?CTR?CYTCT???AG?CA?A?T??TG?GCY?AAR?AACA?CG?AG?TGGG??TT?A?ACGG?GT?T??TGTG??YTAGCA?T?CT?GCTTG?A??TC?C?GTC??G?GAY?CT??T?ATGTT??CYAACAGTG?AG??CSCRG?T?A?GGTCTAGGTG??TAATTR?CSYKC?K??SCTCKTCCCACTG?TAMATCGTAA?AATAA?G?AGTGTAC?CRG?C?CAA?ATRTTTCCGA???C??CAATAC?CCC??TC?AGTGTC??TASGCT?T??C?ARA?TAAAT?T?GTAA?YRTG??RAACATWCG?TCACCGTTAC?CCTTT?CC?ATR?CTT?GCRATWTACATCT?ATTYTGGYC?GCACTAK?TGG??CT??AAC?AA?AGCTC??AY???C?T??ARTA?AC?GGTG?TT?Y?CTRC??CCG?T?G???TCATCG?TTCGST?CCGTTATCG?CCGATCCYTY??GAGGTA?A?C???GAACCKGA?RGCWGG?G?GCTG???YTGRCTKGRTAA?TGGTG?GYA?CSTT??GTTTAAGTAAGT?GCG?W??RA?AGY?T?GCAGYACTACYT??GAAT?CYTA?AR?AGTCRT?RAATTTTAGT??CA?G?GCS?GCACY?GCATGTCGCTA?AAGGYTYGGAGTCAGT?GTACCACWCG??CG?TTWCYY?TCAG??ATT??AT?AG??TA?CC???AT?CGTTGRT?AAA?CCTA?GTCAACAATGTA?CCTC?A?T?TATTTC?MYCGAGCG?T?ARCATAA?ST??TCGAARGG?TYC??GAT?AACTGGY???CA?A??TY
GTACTTA?GTC?A???AAACGCTCCCC?AR?CCATGT?R?SYTAGT?TCCGG???GGC?CTCTR?C?AWC?A?T????YATT?A?GAARGA?TGAA?GAG??AYAAA?R?GTWG?W??AAGATGTAAAAGA?CCATCAGGKTGAACCCATTTA?TT?M?YMTRA??TTTCA?TGTG??T??A?GTGGGCGTTG?ATAAA?Y?TACCT?ACA?TACGTGRTT?TTTRA?AR?A??GTTGGCCTGCAAWTAYAAY?AATT?C??AACRTWC?G?TTCG??GA?C?GGCAT?RKTCGATAGTTTGCT?GATC?GATAATG???GYAC?RAGKCGTGCTCGCTM?AT?TWTCYTGCCGTCATG?TCTA?YG?ATG?TC????TAT?TG???A?A???RTRTGT?CARC?CA?C?GTGCGA?TCAGS?CCGCCAACCAA?T?W?T?CTGCGGC?A?AAATACTGCAY?C???GSAT?AC??TT?GTG?GGA?TRAG?ATAGACGG???TC?TCCG?S?CGCA?YT?CT?GAAG?ATG???A?TCACG?CA?CAATGA?CCGTCCAATYTC?AG??C?RGRATGTA??AG?AT??Y?CC?T?AGCCG?AGGA?GTGCCGCYC?Y?CY?ACC?TTACGRC?RRTCGKCTGG?M??CA???C?CCCCC?C?CAT??AGTGTC?AAT??C?TTT?CG??GC??CG?TT?R??TGTRAAC?T??AAACAWG?TACATCTM?RA?AGC???GT?CAGATG?CYCGGTTYT?GCT?ACTTT?YAGYATCTGTAAT?C?CGGRC?TG?GC?T??ACGGCAAA?GT?TTATAACG?AGG?CMTTG?AACT??GCYGCCGGA?TAS?TGACAG?CCAYG?G?C???ACAT??T?CAGCCTTG?AATCCG??TTCAATA??Y?AA?R??T?CC?TKGTC??AT?Y?TCT?KRC??CATC?GCR??TKAA??C?GA?T?TGCA??W??T???RKTCYY?ACGAGA?T?GC?GGTGSG
?YTTYTATT?G?G?AT?WTCGWGAGGGWG?T?GTAC?CC?YGC?TGCCA?CAGA?TTTAG??AATGT?TCC???AT?CG?C??GCAACTGAGARTTA?CC?YAKS?GT?CA?TGAG?????RTATR?CT?AGCCRAYTTGAA?GAT?TCTAG??GCCT?C??CTTGGY?CTATTA???TYGG?CT?AR?TATGT???AG?GATYAG?GCCATTG?TAG?CA?YGGTKCTRCAACCAA??C?TTAGCGG?A??A?GCCGCCTGT?A?GGCGYAYGG?AGGC?ACRCC?GAGM?TTRTRTTGRGAGGAGWGC???TT?ATACATCT??AAATY?RYTT?ATTYAAGAG??TAYGM?GCCGA?AKCTTRCTAA?AATTGW??YTYTATGRGTR??G??TTGGAG??TA?C?TCA?GAACT??CC?CYAAACACT?CAWW?T?GT?G?CC?TTAC?TC?GTGATTTA?MCGA??TA?GAGGGGCACR?TGYTCTGYTG?CA?AC??AAC?C?GAACC?GAWY?TCAAKCT??AG?GAGG?YCAA?GT?CCG?TC?CCYCT?C?T?AGG?TTGCGCTT?AG?GACCGGCCCGTTYGCAYGYGRCGGCGT?T??GCMCC?A??TKTGCTAC??TGAT???T?TAAGAY??GACMCTGTCTCWA?RCGC?Y?AGTCCCAGAA??TTCCG?CCG?G?ACG??CACGCYA?GTTT?WTT???CAAG?G?GG???CCTGACTAC???TCTA?T?YATCGTC??AY?TTGT?R?AGG?AT?CY?R?G?GTAAATCGGGGTTACATAATCCAGTTCGT?A?AC?A?YA?TTATYAAC??G?GATYC?CGCCKC?CAA?YTW?G?TTTRA?TTTCAGY?A?A??C?A?ARA?AW???TWCAG??TTACT??GAAAC?AYATG?C?TGCRRGTGG?A??TG??GGTTCCGT?G??TAR?CTACAA?GGCY??TCTAG?RYYATTTCGATT?YMT?TA?CTA?T?RCTGC?A?SA
??GTY??K?TGC??C?M?GATTT?GA?G??T?YCAG?ATGG?GC?GCRAT??TGGTAGGCA??AR?TCGAGRAACY??GCCYTTGAAC??GGCATC??AC?GATYGG?ATGCAG?TCCACCCGCC??TGATYGCG?TACGTTGAATT??TC?YACY?GGCTC?TT?TT?CAGAGTC?CCWTCCCARCA?YGCGC?CA?C?K??GC?CGTAAMCG??CAT?TT?GGA??ACTTCCGACAAC?GGRCCRRCACAWRTCA?CT?AATC?G?TAG?AMAAACCTATC?CTATGCAGTGAGRYTAATCT?A???AGG?R?ACCTAYY?CRCTRGGCYAMAC?CAA?YTTT?WGC??T?AGT?TTY?TTACARA?GA?ATCAG?CTCTTRGYRR?GGGA?GACAGA?TYC???TATTATGAT???T??AAA?ACT??Y?GCCA?A?GCGGT?MC??GTCAGC?GATGCAAA??ACGAT?CAAT?CG?CAATAR??G?R?ATCGA?C?ACGTGATR??AC??A??R?CACTGT?TAGGCGA?A?GCT?Y?AA?A?T?MCA?TA?GAGAC?C?A?CCAACGC?G??GGGCTT????CG??CRCTAGTRTWCCCC?AC?TCTCGG?TTTA?T???GGA??GC??CGGCAACGCCTGR?GACYCACCGTRAGYG??GA?GTG?GGT?TG?CAC?G?TGCTGA?CGCK?GC?GT?AR???ATACTSA??G???YGAGAGYYAT?GATRAG??TTGRCR??MCAC?TGR?CT??ACRTTGC?GG?GCGARA?TCACG?????CWGWCA?CGGTCTACGCTCAGAGTGG?CYG?A?T??GG??T?AYWACAACCT?C?SGGG?TCAA?TG??GC?ACAA?CC?TRGC??A?AG?GGC?CACTYC???T?AGA?ACTAGACYT??GG??GC?G?GA?TCWTTTRG?AA?TWA?GR?CS?TA?G?AGA?AG?AT?RAGT??C?SGT?YMYTCCTTAATCRTT?ACGG?CG?TCCT
GTA?A??TTGG?AT?CA?GATAAATYS?C?ACTCGA?W?GTTA??TGTKCTG?TTRMT???GT?CGYGAAATCC?GT??AGCYCCCCTCTTGTA?YTTA?GGATCC?A?CM?TTA?AGTSYCGCG??TCA?CC?A??GCTGTCGGCAATTGA?TCCAAAAAYGG??Y??GAY???YATTGTCT?AG?T?GRY?TGAGTAGAGTAACC?A?GGT??TCWTAG??T?G???AG??A?RT?CTWTCTCGTA?TCTGT?GR?Y?CC?TAT?GT??CAA??TARA??GTTT?RTSACATG?TTGAACTTA??TA?CGCCCGC???A???TTAGA??CCAGTYA??TGA?TA?G??AT??CTKTTCAAACY?CCTACRAT?CCT?YA?AGG?AAATCG?ATGT?AT???GARGGCTAA???GCT?GATCACTGGG?AYCATACCYYA?ATTG?TGGTYT?ACYCTGRCCYAGAT?AAYACCCCA?C?GTG?AARAG?A?TTY??AATTCT????T?AAACGGTCT?GTW?GC?Y?YA?TAAGC?G?T?GT?ACGATWCGACRTTG??GATAGTAA?GTCCTGCCTTRGC?TR??GG??TTG?TTRRCCGCA?GGTCGACRG??R?GA?CATTGA??G?C?TGTYTAY?AACGA???G?TGG?YWTCYGTYW?TT?CTAT?T??GSG?ACGATAR?RGY??CTC?GCRTAG?GTTTCCTTGGTG?GAC?A?AGGA??TT?GAGC??A??A?TTC?ATGG?CG???C?TAA?TWGTTA?YG?TGG?TT?KAT???C?ATTGWA?ACAAC??A?TT?CA??T?CAGT?CGGGA?TAGGGCT??TGTC???GCCRAC?AGCY?AGAAGKATAT?CG?R?CCTA?C??AGYC???G?????C?AYGA?GC??AG?TTYTTTAGCTMTAR?CRATGA?TCGSC?TCT?TR??GYTGSATC??AA?YTTGGGK?TCGCKGC?C?TR?RGCGR?CCACAGA?C?CACT?Y?TTC
ACRCACAC?AAGC???GCG?CT?R?M?T?A?CCGGC?GG?G?ACC?GT?G?KGAATCRCTAWGGRMT?CYTTRTC?TGT?ACWKA?T??RGT??AC?GT?A?CGCATTG?T?TGY?YG??ACC?TGTR?CYGTWA?CCT?ACCAT?GG?A?GGT?A?TTT?G?AT?YTCACT?G?A????GYA?GRCAGTACG?RMGTC?ACYCGTG?TT??CYA?RT?T???GGGTARAC?AATGG??YGYCCACT?CGCGRAYATA?AA???CGGGGR?C??CYGCCTTTA??ATGMTAGA??AC?GC?CCC?GYYTA?SA?TCAATG?G?C?AG?AAA?G???AGA?GTSSGGCCTGGCGCARATGAATTCKCGAA?TGC?CAG?C???G?TCCCCCRT?G?TGA?CAA?CGYG???GGTCCA?C?GK??GGTTC?WG?TCT?C?TTTGCM?TCATATGTTAA?GGTGCGCC??CCCGWTAGCA???CWAT?RTAGCAW??ACCC????????KCCC?G?YAT?GGCC???CMGGCA??A??ATCTC???C??TC?C?GCGA?YMATTTTGAGCACTTR??GAGSCG?CA?Y?ACCG??TCGAGTAYTCTACYACCT???C?AACA?ARCA?TATCYGATAWA?RCYCYTGCGT?TCAC?A?AAGAGA??AGAG?MTGCTCT?C??A?C?GG?T???TCY?GCGGYG?A?CCTCCGTC?G?G??TT??TCAAGC?WC??GGY?GGYGGTWYC?G?AATWT?TCC?RA?TT?T?AG?T?TCCTGGGTGAC?GT?GT?GCA?TGCAG??GGGCYWT?GGRGC?T?AACT?ACGTAA?CTTACAGWGC?CCC?AA?GA?CG?TTT?CCATAC??TCCGGAAYTRTA?CTTA?TA??C?KRY?ST?TCT?T??T?AA?GGA?A?CAAAGAA?CG?AGATATCCAA?G?C?TGATC??T?CCGTTTGCC?CCT?T?TATTTCAYC?S?TC?G?CAG?AC?AAGCA?AGC?C?
TCYG?GTG?G?GAT?AGAACCCC?GTTRA?CTTCGCCTAAYTTCGCT?T??GTAAAGTTAGKGC?GRCC????GC?CCAGAGT?CK?CTC?TATG?CSA?TCGGG?GGG?TTAT?GTG??GGW?CAATAACCRGCG?CYCGCCC?TTCC?G?TAATCAGCC??CCCTARGG?T?GGA??ATGG?GR?C?TT?CC?Y?CT?G??WTC?RTGCAW?CTAW?TRCR??C?CGCTACAYGATCG???AT??R??T?AG??TCTRAT?CARA?TA?CTGTC?GAAT?C??YT??A?TGCA?A?C?A?CTAA?TTAG?TA???TTCAK?YARKTTTACCYAT??AG?A??GTCAACAAACGAAGGCAAGATTGGC?STA?CTAG?GCAAT?TA?TGTA?TTYA?AG?G?CAA?TATTTAATA?TG?TG?C?AGYCCYGTCG?TGC?G?CA?ATT?C??GW??CGGA?RGAG?CA??CYGCY?T?GAYAC?AC?TTCCACGAWCCCGCYG?CACTG???GA?CTACTCTTGRTGCGCGA??TT?YAG?TG?GG?AGACTGCCAAT?AAAGTCG?CA?GT??GY?T?AWGAGTAR?G?A?TCAAG?G?T?CTY??GS??RCC??CG?YTTATCCA??CT??T?CG?C??GRGMCACTARG?TTTGC?TTGGCT?C?ATTG?AATT??GW?GTTAGYTCYTAC?T?TYAGRACTGT?CT?TA?ACAMGKATAGCACT????A?TTCTT????YA?G??GS??CYAGM?TTAG??GTWAYA?GAAG?AGK?CC?CMAA?WCCCAGGG?CCCTY?C?AGC?ACAYCG?ACT?CCTG??GAC?WT?CTACAGG?AR????TTTT?YA?G?AAT?KTTG?TGACAC???GCRTGACM?GGCACCA?GGGCG?GA?G?CTAA?GG?CC?TAMGWT?GTG?GAA?T??A??A?GT?KTCTCC?G???TGAC?T?TRTC?TGGT?RACTCG?TGAYCT?A?AGYAG?C?GCACCRC
YGGAATC????GAG?CCRG?T?TTGYA?GCTACCCATCTGCRGC?YYGGTG???TCT???A?CCTT?C?A??AT?TRGGY?G??Y??G?AAWCACAC??CT?CGCAGR?RC?KT?A?G?GAGGGAAT?GAGGCTRGACAGC?A?GY??CTMTCCTGGCGACM?RGTTCTAR?GGGYC?CC?GAGAYTA?AARCTAA?AGG?TT?CG?CCW??G?AACGGT?AACCCTAAAAA?TA?TTA?AY?AC??KTGACCCAR?TA?????AY?CRRTT?YAGM?GTCCRATRTA?A?C?TT?CT?GT??GATCAGACCTTTCGAT??G??GA?GY?TG?TT?CT?CG?CTG?AATCTCAGTGA?ARCT?AAG?AG??C?AGTW?TT??AT?GCAGRTTG?CTGARACC?RTGAC??T?ATARA?TAAATTTCG?CAGTTAG??AC?TAAA?A??Y?AAT????GG???ACTAGTM?GGGATAATGCG???TCGCGTT?TMAM?GTGGCR?CYGWGTCT?T?YYKTCGT?RAAAG?MAG?CC?AAAR??CYGACG?GTCRC?CYGKG?CACC?YCTT?GGCG?GR?GTCAGAGAA??YTTGG???TYA?GT?AT?KT?YGGCTC??TTGR?WGC?A?TTGTT?GCCACT?AC?G?RAGTWTRGTACGTCG?ACAC??A?ATACGA?T?RAGGTC?CT?TRA??TG?CGYTMAAGCG?TAGACTATTA?A?GTRGG?ACC??AAG?YAYTT?T?GYC?RAT?TCT??ARGCAG?GTC?CACY?TTC?CAGTAT?TTA?TTCGTCCKGA?GATGG???G??GRGWTGCC?ACR?TCGS?ACGAA?????GC?TAC?TCAGM?CC??T??CWAA?MTYYYGTACRTAAGTGAAT?ART?ARGGAATTTSTC?T?AKKYTG????A?WC?YTKCACATTCTTAAAG?G??KW?CKCYGC?TAAAA?ACAG?CG?AK?AAAGGGG?A?YGCAAGT?TTT??ATTA?TA??TA
CY??TC?G?RGAG?G?CCGTAY?A?CTT?G?TRGGTKA?TTGC?CA?WA??GC?TGG?G?YARATWG?T?ART?G?G?G???GCGA?R?CCTCGATT??TAA???ARARYATTGAAA?RYT?AA?CGAAA?GTCTTR?AT?T?ACYACYRTYTCGGCAAACTGTAAT?CACRGCGTCGTACA?GCTAA?GTT?AAA?GT?GC?TATTGTCA???YA?T?AGGAA??GRC?TTCTRAGM?CAGTR??C?TCTC???T????TGC?A?C?TATGSGTCCRTT?G?CAKAGATWKCCCTAYA?T?YTGTA?A?AAGGC?AAGGAAT??AGRYGCATCGA?TGCRCTATT?TGATCTGAAMGAT????RGTT??G?AT?KTTTA?TR??G?A?ARTT??TCC?AATTT?RC??A??GCG??CGTS?ACAARA?CRTC?CTCY?GT?YCKACA??T?A?AAAGCT?ARGTT??G?SAYRACCGG?ACATGYCA??C?MCATA?TTT?AR?TG?AAAY?TGA?G?C??GA?CTAAG???AACTCTYT?GTA???CKAGRC?GAWWYCG??WWACCRSTA?TAYGATGAG??AC?TACCG?A?AGG?T?AMATAGG??AT?GCT?C?T?AYATAACGC?G?GGT????A?GC?GGGCAC?CTRG???T?C????CGGTTTRG??RRAAST?TGATGTCACA?CACTCACGT?C?ATT?AGTCC?GGTGC?CCG??TC?GGYA?ATAGA??YTGG??SRR??C??CTGCG?TCGAGCAGYAAMT?CCT?GATACTTY??KGGCCCATCRGYYTTC?TA?GGACGG?ATTAAACGWAATGMCCA?GTY??CC?KAAA?YA?A?AGCRCCAC?WAA?AGGCAA?G?A?AGTCWCATA?R?TGT?CC?CA?????ACATR?G??AA?C?GACGY?TTT?TGGGTTCA?TAA?R??TAT?CTACTYCG?TAGGCRTAAATTGGAATTT?G?A??ATGTTKGT?C?AC??CA?
AC?AASASA?G??GGAG?TGTTATCWGAAGTTA?TY??AYATGGR?MW?AC?T??Y?A???AGTGCATTCTT?AA?TGGGC?RCW?T?A?C??GT?CATC?YTAGAAT?CACTA??GTTAT??C?GGCAGC???C?TCATT?A?R?R?????GC?GGGACCCGG?G?KTCCC?AATC?GT?AGGT?GGTT?CG?GG?A?TAAT?ACT?T??AAA???TWG?CG?ACATCAC??AGCGGCRCATTT?Y?A?A?GYTTCG??TA???A?TYRCC?AMAS?TT?GTWA?TTC?AC?AAT?GR?T??TRC??CATGRC?C?AAATA?TA?CGGG??WC?GT??GTA??ATA?GCGMT?C?G??Y??YTG?ATTTGCTTTAACA?TG?CAGCCTAGRAR??T?TAGTTT??T??C?CT?TG??ARG?RG?GTCTTCTG?TCG?AYCTA?AAWCAACG?G?C??TGGAC?AGTACGGATA?GGYT?S?TAACCTCCARCARTGCCCY?TCGA?AGGTC?G?GTGTAA?ATA?MYCGCAGTTGATGYTTAAA??TGGTACA??GTCAATAA?AGST?G?AC?AATAGA??AACGCG??CAACGACTCAAA?CC?TTTGYGA?TGT??GT?C??GCAR??TGG?A?A??GATGT??RGG?TGA??RC?SGT????ATTGG?YTGC?ATGTACCACAGTSCAAGTAC??CG?T?CTCY?GGT?GAC?RCTC?YCTA???C?CCA?C??TA?C??CAGGT?CCA???R?TCTATTGGG???ATA?T?TKGAATG?TCC?CC?AYT?A?ACAT?T?GG??CTTGGR?RGCCT?YTGGCCCA?A?CTCGC?TGCCCGACCAWAAA??C?A?RG?AAA?AGATT?TG?AGCTGCTTCA?YC??YA??TTT?CAT?C?G?GCR??CGR?T?G???GSCAARA?GGATGC???ATCGTC?GT?A?CTG?T?GGC?AT??C?TT?C?CGGGACTTT?CGAA?GG?GCAA??A?AAC
GG?A?TAA?RGG?ACCT?TGGCACTCSTSYAG?CC?ATGT?TC?CYA?G?TG?TTA?GG??CTTYAY?G?GAT?GAACG?T?Y?ACGTGCTCRYTGA??G?CGA?GC?TGTA?T?AYCCCCTGTGG?TTCG?AAA?R??GRCAA?A?RTG??CGAAATAGC?GAW?T?G?GC?GC?TCG?CTT?GC?A?CA?C?TGCRKG?CAGTCT?CAC?ATCT?G?TACRTA?Y?AYCKGACTAGAACYGYTATCAGRCYGKTAAGGCTA?YMT?AT?TT?CACTC?AAS???ATT??CTC?RAAGATT?R?TYC?AGCGGGT??YY?GCGCC??CTTCCCATCCC?CTACGGGT?TGTGCAG?YY?G??GT??ARCGGTCTR?A?G??TT?AMTT?CYTG?GGT?CGG?GRTAGA?C?TYY?AG?C??G?TW?GCAGYCGAAAATGGARCATTAGCA?AC?CGGCCCGTTTC?GT?AC??YYC?CAACAC?TA?C?AGYGA??C?TCTT?RTT?GCYT?AAA?AAAYGGTT?CTC???RT??CTCGAGTGAAT??TGT?GTTAT?CCR?ACCTCGY?CTTYGA?????AC??CAGT?CGA?T?TG?C??G?TGAGTC?CY?GAGGGM??TTT?AR?YYTYGCW?GTACT?RGGGMCT?AT??GTATRCA?C?T?TA?G?A?G??S??TA?GKCGA?G?GACRT??TG?G?CTTAG???A?G?Y?T?TTCAYCCC?CGA?R?A?A?TAGGGGAA?TTRGAGTTWACACC?AMTGC???AT?G?TGTCA?R?TTT?T?CCGTCG?TRTCAR?ATT?TA?CT??Y?G?ACCC?M?GA?TGCCCGCACTT?TT????T?CG?A?TC?GCC???GWC??GGGA?CWA?ATAAYG?TRCGA?R??G?TAG?ACYT?GTGTCT?AACYGGCWGGCGC?GTGAGAAGC??T?CTACTC?G?CCGA?GG?GGTCYCCCCACAACATGATGATTTT?GTS?TCYCTAAA?AAYCRC
CAC???YACTA?A?AG?TCG????AG??CGGCCA?C?A?TTTA?G?CG?A?WA?TCGACGGTCAACAR??CCGKCY?T?CTA???TC??T?C???GTAGTCAT?TG?AA?AY?AT?G?CA??TC?CCCGTTAC??RG?CATA?W?TCAAAGTT??TGCCTA?GTAGA???CGATAGR?CGCGRA??TT?TATA?ATC?CAAW??G?R?CCR?G?T??RT??A?A??RAACTA?GT?G???T??AA??TCACG?G??AAT?AAC?Y??G?GTYATTA?T?RGAYAGCC?GCA?TT?ATAT?TCYATA??KACC?TGT?YA??AW???GAYCTTGA?CTGGACCGTGATYTATA?CAGT?GTCGCARTWTRCCATTT?R?A?A??TCTTAMCCCC?TT?????GCCRRGTG?GCC??TGGGT?CTTCGGTCAAACTCGATTG??TTT?GGAYATAGTTAYGK?ACGGTGCYC?ARA??TTRTAT?AGAAG?C?AG??GG?GT?AA?GAGAT?C?CAYTAAATTTGAAYTG??CCAAAAGYCYA?TGSATWGTGTCGCAWATTTTCT?TGAY?CGCA?GCAA??TCRAG?RTCGACAGAACCG?T?C?RY?TA?GRTCAGAT?T?TGCGATTCG?CGC?TCGYGA??CAYCC?Y?CATT?A?TGCTGGTGTCAA?G?CTARAYT?TATGG??YTAR?ATCA?AARA?GCTYMGCTC?GT??TTCTTCACAA?CCC?AT?CCGA?AT?ASACTTGGA?CT?TGYCG?GWCGA?GCCCTY?GATGRCCC?C??C?ACWAG?G?CW?TGTG?A?GAA?GTGTCCTASCCATG?GAT?ATA??TCCGA??T?AGTG??????CAGGT?T?AG?AT?TA?GA??YAT??CCACCST?T?GGGCG?AAG?AARGAATT???T???CC???ACGTGTRCAAC?G?AGCCC?T?YG?CAAW??R??K?A?R?CTAGA?TTG????CMTAGGCAG?GAATCTTTCC?AAYTA
TY?T?TC?TCGCTGGGCARATST??RT?RCG????CTGG??TT?TCAG?TAT?A??YTAGTTAGGTAACS??TA?GG?TG?ACCG?A?T?YT???T?C?GKTAAGCTCATYTG?YATGAYTGGA?C?AC??TGG?T?GAT?CT?TGT?TS?TCGT?Y??GCG???T?ACGCCAGCWCCCATTG?C?YTGAC?AG?C??A?Y?TC?CATRYGCACATY??AGGGA?AA??YCA?ATKAAC??GACR?TAAA?GC?AAGA?AYGTCGYAGC?GCTTAG??TYC??A?CTTTCC???AAATCTTA??GTTC?CCCTGTC?C?A?C?A?TYTTT?AGACG?CTCCRA??GR?TGRGT?AGGGGMTA?G?TA?CT?WYT?Y?T?G?ATC?TC??TTTCGR?T??GGATCTGGT?A???GAAT?AGAC??ATGTT??MYGGGGCTA?GC?WCCTCTCGTCT?AAAC??TYGMYT???G?CA?TCAT???TCAGGCCTG?KC?C?CTRCATAGARGAGGT?G???GYA?C?CGG??C?CAT?G?RYCKCAY?GTAA?TMTGYG?T?GKY?A?AGCT?T?TTYG?RCAKG??YGTGCTCT?M?????GMCTAT???ACTCACRCAYTACAARKCTGCACRAKAGCGG???CGACAA?GGTTAAAGARAAG?CAYGTGRGKGACT?GTA??CCTC?TAG??G???W??CRGGT?GAG???AATYT?TCTC?GC?ARTGTCGAGGR?TA?TCTRA??GACA?A?Y?AATCGGGRTAATGGGTTGTATAACT?AAACGAGATAAGC?G?TG?G?GTGATC?MTGRCACAK?RAA?RCT??C?TGGG?G??GTY?CGAM?MACGAMGTTA?GYTT?TG?T?TT??AGAA?ATA?GAYCGC?YGG?TR?YRCACGGYGCTA???ACCTTATC?AACAAGA??A?RCGCG?G?GAT?T?TG?AAACACCCGAATC?SA?GAGTA?AC?TCCA??C??CSA?YCGGCTGYTAAKT
A??CGR?AAGAGAA?GCAG?ARGC?TY?ACA?GCACGWTGTATTTCGGA?SA?GGA???WTT?GTCRTCT?A?GC?CGT?MRAYTGGRCC?C?ATTCC??YC?TGTATCCATGG?T??R?ATTGAA?GYGCATGC?G??YCTRGCAAGG?TATRTAGK??TRTGGAGTARAAT?T?CCAA?AT??T?YGASA?TGGC???A?GC?CTGTTTTCWS??AGG?TCATCC?TR?ACT?GCTGGCCATATATCTR?ATAC?AGKCTCGTTAGA?R?GA??ACACT?R??CTGTY?C?AGGGGGTA?GTT??T?A??T??ATTAG?TTAYC?CAC?T?TCARRCCCTTTT????AYCMG?GAAGCRARGC?A?GCG?A??AAT?AGARAAAA??CCTT?GGAAGCCARAYGT?YATTGG?GGYTYG?TM???C??AG?MARTTTCT?A?AATGGC?GGTTYAGCACAGAAT?CCT?CA??CCCGGGT?GGCTGC?GT???ACA??W?TCT?GW?GA?CTAWAATRTA?RWTG??C?GATAATGAGATGCGA?AYCCCTCAAGT?TG?CT??G?A?CATC?TCC?TA?CTAA??GCC??TCCCGCSGA?CWTTTRTC??AT?G?GAARA?T??C??GA???CG?YARTG?GW?CWAG?AGCWGRC?CT?G?C?TC?TTATYTAC??C?CACTG?TATGA?CTCYAMYTCRCT?G?ATAGCC???T??AC?SCCAT?AA?GTCC?CT?R?CA?TAA?CY?ACA??AATY??TYT?ATA??GTCTA?C?T??A?C?GT?G?ACCTAC??AKTCA?TG??CGGGT?MGC?GATT?GAT?T?C?YRTCCA?CRTCMRKY?GTC?TCTCTAAAA?TTTG?A??C??TGRGCATKTG???CGTTTTC?GTYGGGCAARC??CAYR?CCTG?RATAATAM?ARATAA?GCWATTC??CC?CA?T?Y?CTG?CCTGTCTCA?T?T?ACCAG?CYCGRGTT?AAATG?TGSC?CG
CARCTC??CW??T?CGCTCCMCGG?GTGA?TGT?M?GAAC??GC?YTGACGA???ATGA?GAG?????CGCTGGAT?T??ATTTT?CA??????G?TG?TA?SCAAAC?ATAAYC?TARA?T?GGA?GTAC?G?K?GTT?T?CTGTTAA?C?A?AA?CATAAAG??TATTCAC?A?GSTTAATTA?CGR?AAY?CRCCGGAGCY?G?GTRGCATC?K??Y?CT?GA??TCCCATTTTY?AGAC????GTAGA??GWA?C?A?AAAAGGG?GC???TGRCTCA?YAT?CA?R??A?TGT?M?T?ACC??A???CT?GA?AA?GT?????TTCTACC?TAC?GRTA??T?ATAYCAAG?AA?GGCG?AYCYAGCCAA?GGGC?TC?ACY???CAGCTYCAA?ACTGGGCTAGGCGT?TWC?CCRWTCGTGGA?AAYAAACAT?AYACCY?A?A?CCA?GTCGR?T????RTCTGT?CAW?CTTC??AAG??TC?GSAAA?GTGGG?CTAGAT?R?G??CCATTCCCTGTTTARTCT?G??A?CGG?TR?A?GT?TC?CAAARCC?C??MGTAGY?C???CTATAACA?AGKTC?CCACCAAA?G??CTRA??TTG?ATCT?YSTAAAAGGGTT?TGTAGT?AGACC?YC?AGGAGC?GCGTKGSGACYYY?CGTARACAYA?T???TTAC??AGGT??T?C?TAT?T?MC??AGA????TGAAGC??T??GGACAC?T?T?CGAA?T?TTATGCAGCTTYWACTTACGTC?CYACT?GGKAK?YC?C?TCTT?A??TG?AATT?ACA?T?ACTY?CAT?G?GACGCRA?C?GGTGGA?GTCGAR???C?ATGA?TTTT?TY?AACTCAC?AGTGT?CAGT?A?G?A?AAGCAGAA?TAAGTC?G??GTTCTATAACTGGACCRW??CGAA?G?????MC?T?ARCCAMGGTGGCC?T?WAGAGT??A??T?TARGCTTGAATTAGATA??TACSGWATTTAR
ATC?W??TAT?GCTC??GC?G?GG?CA?CGG?TTGGCTTYYTACYAATA?CT??GTYT????TAGAACTGGTTAYTC?GCSAAC?TCTCG?GGC?C?CRRKCACGAGTACA?C??CTC?YTA?ATTG?ATTRSG??A?GMCAGAC??GGGMTAA?TCCTCAGTRCCTYRA?GAGGTR?CG?GA?GCAGA?AAG?R?Y?GGTC?GGTYTA?C??ACC?CAA?ACGAGGACT?TTCATGT???AR?GCCGTAAMCC??TTT?GRTGGTAGATT?CCAGCACC?ATTGATATAGGGGCAG?GAA?WTAAA?WT?TTGCACG?CYRTA?GC?ATAACGASTAGTG?T?G?GAAYYTG?A?TA?AAT??CAWCGGGATG?ARCGCTACATA???TTC?GTAYG?AC?CY?GAYC?ACYCAAYG?AC?MA?TA?CAATCGY?AGCAGR?CTAATCC??CGACGAGCC??ATA?G?GGC?G?TAC?T?GC???C?AR?GCA?CCC?G?TC?Y?CTCATYGY?CGG?CTTAA????AATTCT???C???GTG??TTATTCCTCCATT?A??TCC?AM??ACG??CGTA?TGTCTCCTR?TAGGTG?ATA?ATYTC?AAYRWGCGGR?WA?CACCGG?T??C??TAGGTCG??G?TG??CA?AYCGTT??RC?ATTAGTCCTRA??CT?CATT?A?GACCG?T?TTRC???GTATAGM?GYGARCGC?A?C??G??ACCACC?C?GTG??TTAC??TATT?AACG?AYAM?CCYAYT?ATTA?G??AC??GCC??T?TAAAG?CAGGCGY??A?AAY?GCC?GYGGCA?AGTACGAA?CCK?C?A??GGT??AT??CCCGGACGTTG??A?C?CTAGA?CAT?ACK??TTGGACCTGT?CAA?ATATATGTRACGT?AT??A?A??C?TYCACAGTGCCTGGACAT?SR?A??TGWATAAAAG?A??CT??G?C?T?YCTTCAR?GGCCAATC?GCGC?A??TGTAAT?
GACRCAS?CGTTTC?TAG?AATCA?GATCS?CGGA??CCA?TKTGYCGGG??MRC?YCAKT?TG?GCTGTCC?A?AA??CTCGT?C?GAGGRAAGGCYTC?GG?AWCGATTYCG?CGA?CCG?GTAT?GK?????Y?K??ATATYATGCCGAWTAAC??A?C??CC?GTA?AR?CGGCGAGAC?ATCG?GA?RT?A?GTCT?A????T?C?GY???GGAMCGCGA?TTCGCT?CC?RC??KGCC??AGAA?C?TT?AGG???ATGGT???GT?A?T?ACYT?TTTAGCGACC??CC?G?TA?AGG??S?ATC???CATA?GKCGCY?GCGTA?YC?CGTCGG???C?Y?TRGCATCR?WA???YAAGA?GAGTARCG???T?C?AG?CGGCATCW????CW?T?GA?AC?W?AACTT?C??A?TCG?T?A?GCACTA?GACRAARATAYAAG?G??G?TT?CWATAAATG?AG???SGGCGAGT??T?T??AAT??YR?AYGAW??A??TCCTATCTGATRCA??CAYACAGCGACAAAG?CAW?AACATAA?GGG?GC??GCTT?CCC?TGG?A?ATC?AGATCTTGWCKG?TWA?AAGT?C?CT?AA?TGC??ATY?C?CAGACTG?RC?GGC??AT?TTC?CTTCC?CGGA?CG?GA?TKY?CGGG?AG?TMACGAACRGTGCAATAG?RT?ACG??A?A?CGCGTACSCGT?GG?AGRG?GCY?SAGTC?CAAGTAGCT?Y?T?TCGG??T?A?GTAT?AAT???GCTCTGGCYG?T????RACAG?GTCR?WG??GR??CG?CC?CY??TA?TTWRTTA??AGGACYTT?S?C?CYYG?GAATTGA?AARRACG?CTCYCGWGR?ATTTTT?RTCG?ATAT?TTA????R?C?CACG?CT??TA?TCA?GT???GTC?A?GGGGTGTC?AACA?GY?CATG??TTGG??GCGG?AGAC?TGGRKTTA?G?G??TCATS?CA?CCAAC???RRT?T
TATYCTTC?ATG??A???TC?C??YGYRCG?ATAGAATGAYGS?TMCACTT?AGACTCAG??C??G?AAAGGGARY?AG?TTTTA?GCTT?AACG?G??A?CT??CCTATAAGTCTC??TCTA?A?TR????GT??AGT?TCTGAC?TC?MRAG?TTTTACT?CC?TTA?AG??TAG?GKC??G?A?G?GGC?TATCSAG??CTYC?CT???C???G??WCW?A?TC?G?TCTG??GA?GG?T?YCGGGCT?TGATTGGCCGRGACC?GG?AATR?TAT?GGCATT?GA?TC??TACC??A?C??CG?C??R??T?GA??G?GA?AC???C?CAGGG?KCRTAAG?GGT?AC?TATTC?RAGAAC??G?R?ARMGRCY???CG???GCTTCGTTTC?GG?TG?ACGGCGTGT?A?GTCG?A???CCC??C?C????CGCTAGT???A?K?W?TYR?GT?AGAGGA?TGTY?ACGATGTTTTR?K?ACAGCTATT?TCT?TCT?YCT?YCARGTAGCTGTTCCC?C?C?CCTCCGATGGGATG??G?CCTTTG?GTA??T???C?TG?AGSAGG??ARCGKTG?TA?CCTCGTCAT?TG?ACCA??GG??AA??GGC??GGT?GC?WK?AT?A??CTTYG?GACCYG?CGATA?AY?GCWCATTG??RRACAA?GCAG?TAA?T?TAG?T?GTTGA?CA?C?GTTTTC?AT?TATGT??CTA?T?TTGGG?TR?CTTGAT?GATRCACAA???TTGG??CRG???CARA?CR?WG??AT?TC?AAA??GGA?GTSC???AG??TRTGATCAATATATAT?C?CY?GTT?A?CGGCA??Y?A?TCG?CTST?Y?Y?GTAAAMTCC?T?RAGAT????AAA?GACSCC??Y?ACA???TCTC?C?AA?GKA?CGTAC?T??RAGAA?ACCKA?TC?C??TC?CGGR??CT??G??TCTTAT?TT?GA?TTTTR?GTCCGTRCYG?C?Y?CWR?ACA?CAA?AA
T?AATTAMCAYA??WAC???YAT????????GRCRAG??YSCC??GTA?C?G?TGCG?CGCT?KGT?TTC?AGG?ATCAKACTRATGATT?GT?TGYC?T?TAKTCG???TGGTRTG?A??WA?Y??A?AKYA??GSGTYAATC?TCTA?GACA?T??A?Y?G??ATA?RAA???TCA?T?GCT?G?CG?GGYKT?TT?ATGR?WCAGT??A?GT?TT???AGGGATATCATCC???C?A???GGA?TAG?YTG??TRA?YATGCG??G?GR?RTCTT???GTTC?ACT?CACRGGTCG??A?CWT?TC?A?T??T?A???T?CCAAA???TGGAC?GACW?CGATAW?TT?TTACCR??GGG??G?AGC?ATMCA?ASTC?TAACTTCGTTATGGGA??AATA??AKT??TCT??GSCC??CTTATT??TTTC?C?TTTWTAGY??GACAATCCG??T?TG???GAMGC?A?TRAT?CTATT?TT?TGACAYT?GG?GCK??ATR?AAGGCTTTCCCCA?TT??CAKGAGM?GC?CG?A?CAC?GY?TTA?CA??TYG?TCTATCA??G?CCKAGGYTCT?YWTT????GTAACGA?M??CTA?C?CCAATAAT?AGA?CCTY?GGAAGGG??GTAC?GC?TCA??TC?T?TATAAG???AG?W?AG??AC?TARACT??AASATTT?GTYT?TT?M?GAGA?T?TRC??T??C??AGGGW?C?CGGT?GGA?CCA?ATGT?G?A?T?TCCTGATY?G?M?TTAY?G?TCAT?????GA??TGTG?GCCCGG?GAAGAATTCCCGC??T?GTTTAACAA?AGA?A?GC??GCATGTA?TA?GA??KTC?TGYCATCACCTTGATGAC?GT?CGGTGTGA?TCGACACA?CATAYTCMCC?AACA???CCC??A??AC?GATAAGTC??G?RCTT?GGGGAKTAA?TAAA??YGAATC?A?AG?T?AWAT?Y??R?T?YAACTTT?RT?CYAG?TTT?CG
?KGGRRAT??GYATGG???TG?C?GGTTS???TC?RAGTACAAACAR?CGC??AC?YCAA?A??GTT?GC?TWATYTCGTATTGAT?ATT?TM?G?GGTG?T?GGC??GAA??GCGTRGA?GTCAC?CAWACAGGGTAGTGAT?ATKG?GA?SG??R?C?TGAGAGYGK?GT?TTGG?R?CTCT?CTCAAC?TGGGGRC?CA??C?TAA?AR?TT?GT???A?ATC?GCCR?MTTGGATAGTC?TGT?AGTGT?AA?T??GC?WT?TRCW?T?GCYY?TGA??ATTG???TAATTCRC??ACS?CTTTGAGC???AATGM?YG???GA?GGC?TC??GCGC???GTM?TMT?G?GC?G???TGTWCGCGCCGAA??CGTTGC?A??TTT?M?GCGGY?YTT?GCG?ACGCTGCKAGA?CAGCCGA?CTA?RRCGA?TG?CG?TCT?G?TA??A?GATG??ATCCAAGACYTCATATYCKGGGR?RATAAT?AG?T???CTATC?RTTGA?TGCG?CT?T??TCC?TT?TAC?CTCTTCR???A??GATTCTA??T??G??TAAACG??T??Y????TAWCTG??TTGT????TCGC?C?MRA?GGG?CA?CAAG?TA???A?GTGCATG?G?R?GTYRGTCYCGAA?GW??TYACC?GAK?T??Y?ATCCT???A??K?T?A?GMCAA???A?C?TT??C?A?G?CTA?TARATGACAGRYTCTG?T?AATCC??CTTC?CGST??ACYRAACAACAA??C?CC?TC?CAT?TYACGAAGTRTGKA?GA?CWTTTGA?GA??A?AAKTAAC?TC??CCTC?TG?ATAAACCTACAG??YCYAGA??TCCTT?TWAAG?WAATGWC?GGGT?CRYTCC?C?T?CRA??TCACGCCTCGRTCCCATACSYG?CACCT?G??KYAG?TCCTAGTGGGCRT?AGTCCYCCAAGTWA?Y???????A?AC?C??CGA?GAW?ARYCAA??CGCT?GCTTGGTR?A
R?GG?TAGGCTA?TGY??RA?ARTC?TGR?ATTA?G?TCGAT?TTAAA?CTG?CGYTTCCGG?GCACG?AACACYAGSC??YTGGT?CTTAA?AAGTTT?CAC?CCAGCRGGGAGGG?TRCGAAT?C?TCGG?TCC???TT?RC?TGCTC?GCATTGYG?C?TRTGC?A??AA?GGG?CG??ACCTCY?RRC?????T??CG??CAGTC?YC?TT??TCTGACACGCAAG?M?TG?C?TG?TG?ATAC?TA?ATACRCCA?A?C?R?G??TA?CG?A?TTAA?CCCGG?AGT?CGRGGG??GCCCT?AG?GC?GT?GCT???T??Y?G?CCCTKCGTGTAR?AG?AG??RT?Y??R?GTRR??Y?T???R?ARAGTAC?CGCT???A?TGGGAARATA?TCT?GAGCG??AAT??RTA?GTGGTRGTTCMCAG??T?RA?TGG?TAC???AAGTYA?ATCTG?T?C?AWGYA??TG?G???TGG?GR?C?AA??TAGT?TGAAC????T?TCSY?CAT??TT????C?GA?GGGWCAGTGTT?AWC?GG?G?GCCAGGG???AT?ATTG?A?A?A??G?ACARC?TRC??GTTTGG?ATTTTYTACTA??G?G?YATATAMGTKRCYRCY?W?T??T?CGCTTCAC?RA?RAACTTAYTA?TRAAG?GM?AAG?AA?GC?T?G?C?TAAY??AGTCC??GGA?A??C???Y?AGCGTA?CMTTC???CATGRTGTATCTCGC?TCG?GCG?ATRR??CTTGGTTTTTA?T?GTT?TCTACGTGTYG??G?KWT?GATGYR?CATAGT??CCACCA?G?AGGCGTC??G?GGYCTCGK?A?T??SGYAT?GYYCG??GG??ATARA?TAC??AG??G?A?CACAT?CCACAAACT?Y?GC?G?AT?GAGTTCTAAGAGCA???TWA?CG??RCG?GT?MCG??A??RTATTR?G?ACGAGTCG?CT?TR?CACCGCTAG?CGAGYG??T?A?G?TGCG?C?
AT?ATCC?TTA??G?TCY?R?T?CC?TTAA????CAGTGA?AGCT?A??TA?CGT?C?T?G?ATCCC??RCTA?A?AGCTM?GRC?CC??TT?AAS??TA?SYAG??CA??CGAA??????CA?T?CATG??AACTAGCCY??CAA?CGTTATY??TGCGTGCKAG?AWACGW?CAG?ACG??CCGG??A?A?T?T?G?CA?AC?CCG?T?TAT?T?GAC??YG??GCT??GACGGTTCT?GC?GACA?C?GT??GAYYAAA?ATTYCYAKAA?GAGACYATGTR??G?T?GT??TATAG?TGACCGAA???A??CTACR?TCAAGGT?TGCCAT??CTTAARA?A??AT?A?ATG?TRACCCCATY?TY??AGGATCYCTY?TTTT???CTTR?ACAG?GGATGAAA?TG?T?TCCTCGRGT?TGC?C?RT?GRGC?A??A?CGGT?A?C?TAAACA??T????AAT??TCCGGCACG?AGT?T?AGA??AM?A?AC?CCGTMGCGT?S??Y?AA?TC?TT?ATA?TTAAAC?CT?R?Y?CC??C?TATATTA???TT???AGGAG??TT?TRCSACCGGAGSGGC?T?TAR?YA?CCGGRC?ACCTCWKT?WR?AA?GCTWTCACCGGACAGTG?A?YT?TA?CGGAGATACGYGTAAT??TR?T?C??TSGCCGATT?CC?AT?RT???C?ATCCC?GR??CTA?GGAT?G?GC??ATA?GRTG?SAGWRR?TCC?TTGCGTTA?YCT??T?CCC??T?R?WAARTCGCAGAGGYC?G??GATT?TY?CACYC?CGCTKAGR???TAYAAGAYTT?C?C?ATCYTGWSTATGT?ACCTCT?AT?R??GC?G?TG?ATAC?T?CTGG?ACGA?A??A?AAT?ATYGT?TGGG???AG???GGG?W?T??SAGAC?CCCAT??T?CCTT??CGTCCT??AG?GT?A??AG??RGCT?GT?AAGTRTCCYW??GACAGTAC?T?GTTAMAA?TGTTA?TR
T?GRGAT?G?CGCGACTGG?TT??TCTTAATTTAYCC?AKG?T?CCTGARTATYAGA?A?GAG?TTTTTGTTCG?C?C?GTT?TGAT?CA??CK??YGGT?C?A???RT?CCA?TGCTTGCYTGS?TTGTGAARA??GWTG?RCGTCATCGTT?GC??TTGTTYYC?G??RARRC?GTT?AAGA??GARAGCA?ACGGCTTAAAC?CCA??CGTYAC?A?ATYACAW??TTG?RG?T?T?C??????WT??GG?TC?W?G?KA?A?AYA?CAAC?GT?GT???TAAAGATATYCG?ATAAYCWG?AGTTRTCRYTTATCACGGTTTTTTGRCG??TTCAAARTA?YC?T?CT?A?TT?TYGCTACART???AACAAATGWAG?TCYCATA?A????GGCGCCA?AT?YATGYG?C?CAYC??CCGCGTCGWCCTRA??C?CTGATGGATRACYCTGA?G?C?AT?G?GGCC?GCACTTT?TTCCGATATAC?AC?G?CCGM?SA???AAAYTATCCG?TGTGAAGACRGYTTAAA?TTTA?GCRRCAG??CCTYGGC?KA?A??AC??GGGGAACK?CCTAGR??MACGACGTTCRMTYRGA?GTYR?CG?????G?Y??CCC?YGCCGTG??GGRAT?TT?TTCT?TTYATCTAGGT?C?G??TCGCT?AA?ATA?T?ACATAY?GSM??G?GTGT???GTCA????RCW??GTAGATTAAG?AGCG?TAT??GG?TTCGTWA?AT???AT?A?K?C?G??AG?CGATG?CA?TAT??T??AC??TGTG??T?T?TCCAAG?CTRATGA?G?G?C???GYCCG?GTA?TACCAGGT??TCCTGTTAT?R?WAGAC??GATCTA?RGGACACGT?CAWTT?AATYGGGATGGTG?ACAAGGTT?T??CCC?Y??GRGCAATAAC?Y?GTCCAAR?AGT??GAC???YAAYA?G?T?AACA?T?T?AACCC?GGAAG?WCTCACCTGC?T?AT?TAG?AGY
???CATCTYACTAGSTGCAGAWG?C?YAA?GT?GAG?T??GC?AAAG?C?TTTT?GC?A?CTYGC?A???T?GTGAATG??AACGTC?YCA?CGT?A??AGCA?CRTCG??AGRG?ACT?C?CA?AG???TTAGA?GCG?GA??G???TATCA?CARGA?C??GTGGGATA??AR??TA?GCT?ARGAGCCG?YCTCTAAGTGCR?CGGAT?A?CTYC???RT?C?T?KTKCTGTTA??A?TGTA?RTTTG??CTAKGTGC??AC??ACA?GTC?GGCCC?A?C??TG?GCGCTT?WGM?GT??GKTCGT?A?WA?KKGYAT?GCTCTCAS?TCT?CKT?ACGATTT?TCKCG?GATT??TTTAGYYRCAG?TTY??CCGK??AATAGTT?TCCCRTACA?TC?ATYTCATR??G???AR?A??CA??CA?GY??TTTGCWARGYYG??G?CG?TTGC?T?T?AR?AA?GGGAGA?CTCCT?AT?G???CAG?CRGY?A?G??????CC???T?ACAAAA??ARA????CTAG?T?C?R??T????GTGT?CT?CRGTAA?GTT?????W??CA????AT?SAT??A?KT?AASTA??Y?TT???TAA?TC?T?G?GT??Y??GT?G?T??C?C?TC????TT?TTT??W??TA?AC??????TYCC?C?TC?Y?ATC?GA?TC???CAT?T?CTT?C?G?G??A?ATA?G??Y??K?RGCAGG?A?K?TCGARCC??AG?T??CTGKG??TTC???CG??A?CA??ATTCYAWY???AY?A??A??????T???C?T?TG??Y??G?T??G????G?GCTR??YGCSC????????CTC?YC?A??RT??????C?YWAG?RK???T??CTG?G?G?GC?GAC???G?CC??GTA???CAC?GAAC?W?C?RG??????C?TATTCCGGT?TGGTAGTCA??RAG???RG????????GRA??GTGTGT?AW??T?GA?A?GGGA?G?CG?K?????GC
R?CTRG?A?CGAYRATT?TA??TGC?TA?T?CW???GR?A?A?TSC?T?T??G?CC????CC?G?GCC?A?GAATCCAT?G???GT?ACAYTT?GGT?????CGSAGTA?G??CRAGY?GCTT?A?T?T?CCT??GACT???TA?T???TG?KC?TTC?T?G????T?AT?AGC?A?CT?ACAA??TC?A?TA??YC?G?T?GCGT?G?CGW?T??C?TRT???ACYCR??T???TAT???AG?G????A?CRWC??A??AR???T?AYR?TT??A?GGT?A?T???TCG?CA?CT????G??T?GRAT?T??T?CAATC???G?AAGTR?A?T??GCG?TTYGTC?Y???TCTG???A?GC?Y?C?G?CSR?C?G???A???A??GG?CAG?T?T?RTTGY?T??CTWA??ACAGAG?GA??ATW?CRCT???G?AK?T?GACCAYGAT??T??A?YTC?G?GT?W???T?ACAA?Y?CCTACY??G?YC?CT??A?????G??CTA?GTT?CAAY??A??A?ACT??G??????CR?C?ACTCT??C??CC?TA??TYG?G??C?TC?C?G??A?A????R?A?ACCC?T??T?CYT??T?A?WAG??GS?AT??G?TT??C??T?GGTYA??G?T?TCGKAM???G??G?T?GRA?CTC?MCTA??T???GGGTGA??CT?GT?T?A?GGYG?GAY????TG??CGCYC??A?A?G??TACA?????W?A?????A????TG?AA??CA??AAG???????TAC?A??G??T??A?G???G?AG?ACGGYAATGR??CTCTTAA?A?TAR?T??A?GAAG???TT?GAGGA?A??RA??GAA?CCTCA????K?A?????T?G?T???A???GAGCT?CY?TGA?G?T?Y??G??CAT??CGG?RCG??TG?C???A?GTC?T??T?TT?T??AC?YACA?ATGARG???CGA?AGA?S?CG?TTG??T?T??YT?AGMT?GG?C?TT?G?CG??Y?
???????T????GAC?CC?TCAA?T??GRTGC??TG?????CA?G?GTA??TY?T?T??CA?CG??A???GYGGA??TCTA???CA????G?CR??T?A???C??CAC?????GTT?????T?????C?TCA????T??TAARA?AT?GTTY?CC??G??G??GAGAG?A?ATC??T?T??C?ACG?G?WY??CA??CKR????AC??TGA?C?TT?????C?C??T?C??CA?A?AATG?AAA?A??A?GT?YCGWAA?TATGTY??GCAAT?CC?CGC??C??TCTT?G?AGATGA?TTYGGA??TGC??CT???T?G?TG?G??CAT??A?C?R??TCTA?G?RYG????AA??G??????C?AAACGA?GSGA??GAAC??GTGTG???YT??TGAAC?GAGAAG?ACGCGAAC?A?A?GTT?A?GTK?A???AC???T????TCGA?TCA??TGACC?GT?TCCA?AG????T??GYT?C??CKCC??CC?GAG?TR??TCC?Y?T????AAAA????G?A?GTCA?G?C?S??A?WA?GY?R???A?TGCAG??GC??TTG?T???CG???TGG??C?CT??GA??GAGGC?Y?C?GG?GT?A?T??ACYCA??TG??G?C?G?GT???G???A??CCG?GACTTCAGC?G????????C??G?G??G???CAA???C??TT?????TC?????G?CAG??C?GT?A?GAA?C?GTYT?A????G?TYS???WA?T?GA?T??GC??T?CAK?G???GAYG?A?T?A?T??G?GC???GCC??T?GTTY?TG?AR??KCTA??CCAA?AA??YTGTA??CCGT???GCGGC?C??AA???T?C??CT?T????CA???YTG??TCR??GY??ACGCG?C??C?A?TA??G?R?ATGT???T??A?CG?GAY??A???C?TA?C?GACY????G???A???C?GAG?C?C?GGCA?CA?R?????AY?KA?G?TCACTAGS?RC????????TRG
TCAY?GC?CCCCMT?G?YY??G??TA?C???C???GG??CT?T??A?T?T?CA?M?CC?GCA?R??TTT?T?G??G?TC??A???T????CTC?TG???A??YGGG??C?C???ACAG???A?TGTT?A?????AKA??AW?CCAAAATTAT?T?TA?TC?CA?T??AAAR???A?C?G???????T??C?GAGARTC?A?T????AG?A??G?AA?TAG??WGT?C?TS??C?G?CYWTC?CC?T?TA?A?TCA?AY??G???TAT??A??AA?T?T?T??G?A?????A?A?T?R?GT?A?ATCG?G?CGY?C?T?T?G?WTA?GG?A?C??G?GCGYAG?CR?R??YA?GA??RC????AC?A??TM???C?TTK??A??G?SW???T???T??C?A?A??TAGW?CGGG????AT?T??T???A?TC??CC?AC?AAGA??CACA?T?AT?AA?CCAG?RG?G?W??G???TCC?A?A?AT?GTTCT??A???G?C?A???A?C??AAAW?Y?C?YGA?ATGC??YG?CRCC??CA???ATG????A?C????????A???WA?R?TTAG?TCCYGC??TTC??AA?AAYCGT????CAA?C?GG??AA?GTGC?GCA?R??AGG???KG?GTA??A?YAT??YAG?CCCACY?T?T??????????AGTA?TRAG?RA?T?A?A?CGT?A???C?TCGCGCG?A????AGGTGTG??G????AA?CC???G??GW?TTTTT??CG??TATGG??KY?TA?????CRCC?Y?CRT?A????C?C?T?TGT?G??T?C?G?R?CC?GC??AACAC?A???T?G?T?TC??TA??????CG?C?CT??GY?T??TT???T??CGGA??AATYGCRT?GAGGCCAATA?A?CC?AA?TTG?TA??AT?GATC????T?T?TTTTAA?G?CC?G?GGT??CAAAR?A??TR??TGTAG?T??CT?CGG??G?RC?GARYG??A?T?YCAG??AS?TCT?C
?G?RCC??GC??AT?GTG???TC??AA???KG??ACCCA?C?GAT??GGG??GTC?TG??G?CAT?T?CTG?R?GCAG?ACCTC?AGTT?T?TC?C?T??CT????C?RG?TT??G?T?CRC?TGC?AR???A???C????T?TC??T??TC?YG????CT??GTYA?T?AM??A???A?TATC?G?GG?A?MTCCG?Y?C??TTCACC??GGY??T?GG?C??ACACY?CT?TAT??GTYAAT?CT???AC??A???C?GTCYGT???A????G?ACCGGY?A?C?GY??W??????GTTCKY???TA???C?W?G??CGA??A??CT??G??GT?AS?AYGATACT?C?A?G?AA??TR?C?A?G???GTGMT??T??T??GG?T??A??A?G?G???C???T?TG??CT???????G?CGCC?CGTACAC?TCTG??CG?GTTCA??TG?GCT??CAA?TG?CT???A?A???GCTTCGGGGAT??AGGGA?A?T????AYR?R?TC??R??TA?A????A??C??TG?TA??CACAG?CC???G?C??G??A?CT?T??T?AGGC???AG????WTG??????T?TA?CTA??T?TY?KAC??TC?C?GTT?AA?A?TA?TG?C??W?TAGC???TCA?T???TR??G?GT?TAT??GTGWAG?AGAT???CGTTAM????T?A????????AYAAT?T?CC?GATGAG????G??C?TATAGGG???G?T?TGYRGY??YGTCCTCTG?????????A?T????AC?AG?YGYCGT?GT?T???Y???TGAATG???ATT?TA??ATCG?GTR?Y???GT??A???TG?CTTT??ART??ATTGAT?C???M?YC??GA??A?GY??A??G??YR?A?G???AATAG?TC???Y?YG?A????A?Y?CTT?TCC?A?AAGT???CR?T????CC??AG?GYG??C???GC?CC??C???GCGT?R?R?GGG?GAM??G???CCCCGAA?GCA??A
GC?????T?A???YGMT?T??C??C??G???G??T?GGC???T?T?A?GYAG?GATT?TGA?C???AT??A??A?????G??ATR?M?G?A?AC?A??C??????T????A?G???Y?CT???G?T?????GAA?ACG?T??TK???TYCGT?GA??Y?GG?G???T????GRG?ACG????????A?TGCC?TG?TT?RCMC?C?CCYTCCT?RC??CG??YA?AGCT?AAAKG???ATC???GC?CGTA?AA?TCGA??G?C?TT?????G??Y?AAG?T??WC?TGYA?GT?A??CTC?AG??CAC?G??CA??GA?GTA?T?AC?TRAA?AY?AG?GTCTC?YAGC??ATRGA??GG?AYT??AAAA?AG???GT?G??A?C?C?AAG?S?TS?TAAARC??????CAAGTCTW??TCGRTGATT?CTGAG?GAC?GC?R?W?G???CRG?TCT?AYCAR?K?A?C?Y??G?G???C?GG?C??A?CA?A?T?TG?????T?AA?AGY?A?TA?TACT??C????TCTCGAR?KG?GCT??G?A?TCT?TT?TTG?T?CA?G?GA?A?AAC???C?????A?K??GCGY??GA??AT?C?Y??GCYAA??Y???TGK??CC?AAC????ATKACCGC?GCCT??C?A???G?????CG?C??TGC???R?C?G??R??ARR???TACAT?KG?GT?CTTG?CMATTCGA?A???M??ATC??AM??TY??ATACGA?T?C?A??AA?TTSA??G?TG??G????TCSACRY?SAC???T?A???A???C?G?AAA?CT??A????A?G?TCCCTA?T?AGA?T?Y?ACT?A??TA?ARC?TAG?A?T?AT?CY?GG??T?CK??C?GAYG??T???T?Y??A???CRTSCA??CACCG?CTCGGTT?CGT??RGM?TA??T?TAY??K???GAY??RGG?GA?C?T?Y?TC???TACT??T?T?A????TA?????AA?C?AT?AG?AM?CCG?G?
G??GT?CTCACC??RGG??YTG?ATAGTTGCCGCGCA?CTY?CA?GAAATC?C????T?G?GCCCATA?G??TAT??T?C?AGAT?GA?M???TTG????G?AGG?AC?CCYAT??????A?????CGTTA??ACT?A?A?M?R???TAT??AT??????A???AA?T?TGT?C?ACCC?A?AG?RGA??RCGARG??G?AR?GCCAGAT????C????TT???TG??A?CTTAG?T?G?AACAA?T??TC??GG???AG?A??Y??AT??RT??ATGT?TAT?C?G??C?TATAG???T???T?????AT??ATCT?GTCA??GG??AAA?????TSGC???A??C?CGAYAAAC?AT??GTY???C?A?CCAC???CYGC??AT??GC?G?A???????A?????G??GA?A?G?CA???TG?G?GA????TC?TG?GT???C???CT?GGTG???A?C??GA??A?T?C?TTGGTT??C?GG?T??GA??AGC?TAC??????C?A??AGCACACCGY???YC???CA???T?G??G???AAAG?AA?G?T??TT???G??AA?G??TAT?MYGTA?AC????ACT?CCCAARAY?GTG??AAGATC??GCR?C?CT??Y?G?T?GC?A?CCG???A?????K?AM?R?A?G?A?AGTTA???C?AK???????TTAA?CACT?Y?GAC???AG???ACCGAT??GGC?G?AACAC?A?CT?G?W??CY?ARC?G?CA?A?AG?GAA??C??Y??C?CAT??WG?T????AGAG??TA?TT?WT?CC?GA?T?G?ACY???WC?AT???CCTTCA??GMCC??A?T?T??Y??A??C?GCT??G?TTCGA??T?SAAC??G??GG?ATAAAG?G?C???TAT?CAT?C??AA?TAG?G??ATC?TTTG?T?TGM?Y?ACT?R?CCA?AA??TC?GTA?CT??CG?TC?ATGCAGC?G?TCACCACGC??CY??A?TATGC??GY??G?C?T?????T
Y?TR?AT?TARGC?????????K????TTC?SG??A?GTGA?C?M?T????R??T?KG??GG?G?G???CYTCTG?Y?CGAGGYT????C????????AT?YC??AKRCAA?CA?C?A?C?C??AA?GAA?AC??????GTTA??GAA?CGGC??G?GACAA?CG???GA?G????T?K???C?T?GTC??????G?A?T???C??C?GA?TC?????A????YG?GG???AC???AG?RC??ACC?A?AAG?AAAC?A?????C?TGYTGTTG?C???A??G??C?AA?CG??TC??A??G?GG??TA?G?????G?GCT????TTTG???R?GA?C??TC?C?TAGC??A?TGMGWAGAGAA?GTATA?W???T?GC?C?CA???A???ACA?GGC?TAAT?G??GG?CT?GC?SC?GT?TTG?T?TCAYGG?TAA????CC??GGYA?C??GA??TYGGA?RCAT???A?AG?CC??GA?CMG?GG?C??YGATGTGTA??GC????AT?A??R???AAT???CCG?GTCGT?GCSCTCG?T?AG?WTYT?AG?T?GAT?C?TCTCACA?CA?AT?GCGT??T???TGCCCKCT??T????CC?AGTTTG?TAYACAC?GYT?
    A330_52		YC?Y?WCTRCCC?TAC??KYGSYTC?AGRM?Y?YGGRTATARG???K?TATTMGC?CSAGRAAAWCK?CTT?GGCRCAR?C?CGR??TTGGYGCSTYAGT?ASAAAARTCTAGRGCC?CTTWT?WTCSACAGTKRA?G?GTCR?RCGTAGR????YCAYAGA?GARA?C?G?GARCCYAK?KCYT?TMG??YTCRTRGY?CCATY?TTA?G?T?GCA??AYWGTGYGR?CCATTTY?CCGTAGA?C?TT?TAGAGRYTRTYAACWYCAA??TTAYAGRGCARATARGYY?KTYSAC??A?TCCR?C?AYRG??TR?AAA?ATAAT?YCCATGTYYCGKCTGGCC?YARAC?CAARGGGC?TTAM?TTSWYA?CWATGRRCGCAYYTR?CGAGGTCGAAG?GY?YACTGGGTA?C??TMGTT?Y?S?T?CCAG?GTTGACGCRRAG?GYTT?GA?YCYTRGRCAGGAMGTYR??CTT?TTKRYMG?CGCC?C?AAGGGGGGCGAC???W?ACAG?W?GCT?C?GTAKGA???AAYTTR?A?WRCTKC?GYACTA?RCRGG??WTK??TCSGAAR?GC?TA?T?TGR?TTTC?AARACRG?C?RATTGSMCTTMACRCAR?ACG?TC?TKATYCTYCCYAGWAW?CCA?GA?TTC?GGMGTA?CAKWAAWWAG?RYCTAR?TCAGTR?GGCTTCTTCGAGTY??TY??TCGAYAGGRC?GM?AT?CT?ARATAYRCMCGA?GAYYGA?CRRATCWTWTATCCGAAYGYTCTYYG??YCCSA?GRGGTAGTYC?TGYCY?ATCRY?GT?C?R?GAWGTKTRYKACYSTTAGAMTTCTGC?A?AA?GGTTYWAAGWGCCGGGRRGACG?Y?TR??AWA?WCTRATAASWKA?TRRR?T?YAWMAAGAKRAGGGCKRWGCATTCACCSAGCGGG?KCWTTTRGCATCGAT?YGKRAATCGTWAG?GRCRTYYGASYT?A?AT??AT?GTCTWGYCAT??CRA?GT
TACCATYCCAAARTGCGGT??TCTTWAC?GAYTY?GGTACGGCTTY?GG?GTCG?AAGRS??CCA?ATCTMTCA?TAAYT?Y?TCGCGAACRTAAYGTTGGTGRY?RK?TGAYGWGSCGKATRTATG?YRA??CAGYTR?RYAGCCATA?ATYC?RCRRCYTCCYGYW?RGGTKAG?CCRGTAYRGYGRCCCRAAGGAAYATGRR?YWRRTYTAGCT?C?AGG?Y?ARRGCGC?AGTTWT??C?ATT??GGRRM?ACY?KRGTT?CKATAA?ARCGRGGA?RA?RG?AT?CRTAYGCSCCT?MTG?KATCARGTCYRR?AA?GRTYAYRRCRAGAY?TTYGRA?TY?CYRTAG??RTGTA?SAYCRRG?R?ATAGRAGTYCCCCTTGYARC?CGGAG??RYATGA?A?AYGGKCRTC?C?CWTAAGTACWRC?TGRTAMT??C?ATATSRCG?RCWC?TYTRAGTGGGTYMTCRC?CGTATGC?RR?CT?TGASRTCG?TTGCRTC?Y?YTRCC???YGCTRT??RCTARGRAATAMATATAYRAT?CA?CWRGYK?AAR?T?AGARYAWC?TTGRYRGRAT?RTGYGCATGTYCCYARATYA?A??MS?TMGMRYC?CCYGGTGTYRGACTR?AATG???CTTRG??CATTSAAA?AAY?GTGAACT???TGT??CY?CAKCAYMTTG?TYGCYGAYAA?A?TCRCTCTAGAGAYT?TWGARARCTCTW?AYYGATYCTTGACCSAGRTWWKGRAAAYAG?AYGYYAAGCKY?TAAYWWCY?ATG?K?GG??GAASYT?TGGG?CS?CMRRGRTA?TMCCTRTGGAAATCAKGCYWRTRARATTRW?TYWGYAACMR?GTG?W?TTCGTYWYGTSCSATA?TTR?CKAAYAAM?RY?C?RGCA?TRAR?T?TTTTCT?AY??TCSGYTCYGRAYAC?RRCTAT??TTTCYAAGARCCAGTTTAA?YAYA?ASTACACARYYT?AA?CRCAAACTTC?RC
MTT??AYAMCGACAGRA?TCCWTGATCTAYCGGRY?CRWGYC?RTGGRY?ATA?GCYRRCAGYRRGCCATRATR?C?TCA?AA?Y?ATR?AATTC?A?K??YYRT?CWTTGAWATSC?TR?Y??RTARGT?GACAGGTGGR??YC?SS??G?TCAGWCGGTCG?GCTAGTRKYGTCGWAGYGR?YTGAACTYGR?GWTAACWY?RCRGWGCGTTGGACACGKAGGSGWGACYCTGTAGC?ARTAGYSC??YRAGCGTGCGYTGCAYACTTAGAYAT?RGMYTTTCAKGWYY?AGAGWG?GATCA?RTC?TMCR?C?RYRGY?AATGATRAYYKACARGCATAWYAGTTAGYCRGGCC??Y?CRCAA?CTAT?R?TYG?YCYWTG?TCGAWWTATTRRCGTTGYATYRWWYRCTACTAG?AGTRAGCTTMRTARWWYC?GCCCKATTTTC?YART?T?C?GTGCC?GTCC?YG?ARSTAYYYGGGYRATMARCGGC?A?C?CCTTRTCKRAACT?TC?YC?KRG?GYRTYAGY?AYAG?C??CT?RACAGRYGGTRCAYGRRGRYYCGR?CATAC??T?TCWGTCTWWRC?YYARCG?TSRCCYCGAA?RATCTRCAKGRCCTTT?T??G?TCATMGY?TAAGYCTKMYM?MATYTA?CAACTG?YAAGTAAAKAMTWGCCCYRYKRGARRTRCMARYCTCCTA??YAAY?A?TRAAAT?TATCRG?GARS??GT?AAGGGAACCTMY?RAC???TCYRM?TTGRGACGCGG?GTAC?TAGSTATAGTGRAAAT???CAARTATGARAYGSC?GTTR?????CRK?ATT?YCATGACC??TCYTY?AC?T?M?AGKGGC?KRTYGGAYGG?CYGYCATAKGTCGA?GCYTGTKTACTAG?AC?AMTYC??GCGYTG?AYCAA?Y?CR??WA?TG?R??AGTYTATSACRAKYAA???GT?TGAWST?RAT?CTAKTCAGCATWYAWCAGA?G?RAG?YY?M
TTGRR?RSTRTGRKCAYATTCKT?C?GACA?TRGTRCTATGAGC?ARMCARYWAA?SRACRYAYTTKYRAT?G???GGWYC?CCYTGCACTWCGTGATG?TTAG?T?ARTAGSYACTTGTT?YT?RTA?SACCG?GMATCYG?GGTR?CRRRRRTTTT?WTSR?CTTTA??KGTGT?MGWGRAYGA?T?GCYRYRTRAG?YTG?MGATMGGY?AA??CAC?GCACGC?RYRYAK?GGGTCAG?GGRGGCAGRAGWYCYSCYTCYCYTW?YWYGYTTTTCTTRGACCKCCGM?CCAAT?TMATRA?CCRYRGAKTCTTTCKGYTGCTCCGCATAYRATGYRMATTTCSGC?CT?CGRACT??TCAWATYATCRYGMGTKTAC?CRTRCCR?KCCAAMKTTACAGGAT?G?CATCCT??TCCKGACTAAATYTAGCAGAA?YCA?C?AATAAACRTMTTG?RACCT?GS?GGGCCTYTTKC?CTCGTGAGG??KRR?CGGCTTT??CRWAGRRTYG?TCWGCYCGY?TCCCGCGTTCCCCWWGWRTGAAR??AGYYAAGGAYCGTKGACATTCTGSAAARAYWCRY?WTGAAGYA?TWYTS??TMTAGG?CCATRCGCA?CCGGTYRSYCGRTGCAAR?CAGAACGYRAMGY?A?AC?A?A?GCAGAYTRG?T?ACAAS?CGTTTWYARCTYCTR?CCGAAR?CMKS?RTYTG?YSTACTCTAYCATAMTCMRTGGGGRTACTTAAYTCWTC?RT?YKGGS?YTMACAACA?TAG?C?GYAATY?TA?GKCTATGYTTAMMRT?CYGT?GCAGTA?CCG?CWCRATYY?CRYTTRAATATYWGCYTTTATRCATGCACRYGCC?TMCACC?YCR?AAC??TCT?YATGTCCCRGCTTK?GTRYRTT?YGYCTAGTTTA?TAGCG?T?AGY?TCYAGTT?YYMTCAA?C?TTWTTAYGTRRKATAC?TYY?SG??R?AWATCTTACCTRAAYRAWWAC??TGW
CCTACGRCAAGMAMATATAGRKYST?GTYA?MYTTYTTWTGCSRCCTTYTGGAAATAG?G?SCYT??AGGSRC?T?AGCCCAGYTRY?MTTT??KAATCRRAAATTT?C?A??M?MTGGT?GTAAT?TTAAWGGGACYYAATYCG??YTGCTYYCTAKS?A?GRAYATCKGGGA?SAA??CAGCRAGTGGA?TRYSCCRGTAAAT?ATAGRATTSMKACTY?CTGMSYTGATCRCT?YAGYYCCAG??KRCRR?ACSCTRWR?GWTAGGTAGYY?GA?R?RCG?AC?RGG?CA?YCRTYCAGGGGRTGGAAKT?T?T?WTRRCCACACACTTYYR?G??MK?WA?A?ARGGYYTSG?T?RRTGTGTYCA??ACTTRATTATT?TC?RTRCATAGCCYATTCT?GCGYT?TCY?GGRKTAA??GTTCCKGYTAGGTCATATCTT?RGRTAYA?AWARCCCGATTTGAT??RGTGRMTC?CYCGGYARRY?CSYSACCCTYCAATAW?WTRYA?AYTACYYGGGTRAGRRYTAG?AA??RCGRATGGACACYRRAA?ATYWT?CTGGGAWT?GGRCCGWYGY?RAC?RTYMTYC?R?RSCKACRMATTGTGGCGRRTTAT?MGTTATWKT?TTRTCYYTTAYATGACGTGAYAAACMRAWRCRTTAG?C?CY?GRATTACRTYACAGGGYCRS?ATMAWRARCG?TTCARC??GGCRCWA?CTTAAWAG?YAAT?KGGTGGG?MRYAAAGYRGTRCTT?RATMAAYTG?CCGWTGRYAYCGTGCRRAKAGRWCA?ATTG?RYAWT?CYGTAYTG?CACAAACK?GWAGAWTGCAG?RR?TCKKGGGGGTACMKYTYAACGRCATTKC?TYTG??RA??GRRARG??AYACAYTTGTCCARTTAATWCT?C?W?ARGRG?KAT?CRGYTT?AAR?CYTAT?Y??RCWCRTTCTT?S?TGRCTAAAA?CA?YTATY?Y?SG?GMCRYWATGTTAAATYKGCTYR
?CGTCTGC?ACYACYRGTATCRTWATCCMCRTCRG?YT?GRCCGRTTYTR?CGMAGGT?RAAYRTGAA?AY?TT?WTTCCTAWR?RGGACRYACRCY?CCTYRCYC?A?GG?CTCGGTATRCYTC?GGCRGTTWG?TCRRGTYAG?GAATGSC?GGCTRY?SAC?TTTCWG?ARWCAGRTW?ARCRRTTA?RARTAG?TTACGYCTWTCTGRY?MTASACYTTTCACGCGCATGAAWAT?TTTTRT?ACCARAGTRTTRRRAGCGW?ACMY?A?TACCY??TGCWTYT?RRTGGGAKYGTTGGGYTTAGTMCAR?R?WTTT?YSGTACTKCGTTTCTTTCWYRGTYATMAA?AARG??WAGATRTA?AGGRACC?TTT?CCTTYK?KCT??TTCGAATYCA?T?CRC??YRTRGY?M??TARCG?A?GTAYTGYACAKTAMWRRGTTRGCG?CYCTA?YTYT?CMTATA?GCRRGRTAGCS?YYGCYGGCGGACTYSA?TGGGYTRTASACTYCASAGCCGGTCGG?CCKGAYCYTCTAGA?AAG?ATGYTSTYYR?RCA?G?CGCACAKYCYGGCGCATTG?ATCT?KGC?C?TTRYARRRRTYATAGCRGAG?ACGT?GARAGAKCGTGCK?ATAGCTTY?ACTTRAAY?TATCCACTTTCGMAAGAYTCACACGCWGTTRTRCWAGKCYRAGTRAATMTATCGGYCTSRC?KRTR?RCTGTTTACAT?TCAGRGC?YACCGGYTGTAATAWACRTAARCRTRCATTGYAC?S??GCA?TWYGGAGAWGATTCRAATGKTTGCGGT?RCTGCCSGAGGAACMMGRAAGCAAAAG?TGYTGGAGACARA?YCCGACTTTRCTCAGTACAYGAATCGTTATTARCCAYYCGRRAGCCAAAATACWTCAAAMGAA?TTTARTKRCCCCMMGSCATCTATCA?ACA?TGCRRAA?CRC?TACTYYACTGRGAATACTCAAAGGAGRGYA?WGAGRTGAAATC
CTGYCTAGASCYCCGGTRTCGCT?YCAGCTATTCCTARYCRGCY??AATACACCGYRATTWTACYGTTRTTYRGCAT?ATCTCTCC??GTTGATGAAAGTGYA?TAAT?GTCCTCTGAYAACGCARCATGGARCCCYRTCRGAAARRMTMGAATAACGMATGCSCARAYCRCTAAAAGACGGGTATCRGCGGTWTTTGCTGTCCRRA?GTCARGRCASCGTTTCACTCAGGGSTCRYATGCT?AAYTACCTTAGCGAAAGCGYTTTGRMYTCCGRGTA?WGGCTRAGMAYRACC?TGS?TYTG?TCYCCTCKTATAATTATRMAARGCAGGRTATY?R?CCACT?STACSRWCGCS?AG?AAGGATYTTYCCAAT?GCCGCARTCCGCAATARCACYTTTM?TGACKAGAGA?GCCAAGYACCK?CTCATTAGYACGCWGTCCAAATAT?CG?GTAMTATG?GTTACT?CGGTCGAYRACYAKTACRCTCTATAWATRATTYRYRTAYRCGCAAGTCGGCGWRCTTCRCACAT?ATTCACYG?CTCACGTCTYTC?YTAAAYTMCAGATATRTMCYCGAGATYTACCG?CGWTTGGTTRTA?AGCCRYCTGCGGT?ACATTAGCTGY?GTRYATCGCGGGTGWAGTYCCTTW?ARWCC?TCRTGTGTGTCACC??TA?GCY?CCTYGTKGAYCTYYGTC?CATCACGTRGGAYYCYCAAGY?AAMCTTTGGACGTYCG?GRYTAAGGGTCGCRYCGRCTTCYAACAMAAAACGGCRCAYTGATCYTCGAACTMACGAYCYRAAGCATCATTTAATACTGTCGWAGRTCCTGGCYACRATCCGTGMTCGTRACARTTAKGTTGGRGKRGTGATGRGTCGGCAGTAATARGCTCAATAGTAG?KTWATTCTG?ATYGATC?MGCCCGTCCGGATMWRTCAARAAACCWATAGGCTAACACGCG?YGGARCTGCYYTGAACGCAAGGGGCTYGCWA?RTTGAA
YTGTRTTCRYCGGTWWYTA?TAG?GCYCRAACGGYACATAGCAARACAACCAYGGARTAAGGCGY?YTTYAAACRGTMCGYRACGYTACCR?YTCTTYGGCGCYRGSTTTAYCTTGGWKCGTTTGAC?R??ACACRCCAACYY?KCMGRCGT?TGGTTRATAYGAKTRTRWA?GTAGCAAGCATTC?TGTCGAGGAAGTRRTCGATGTCCTCTATGRTTYA?RARTGCCAGATMTGAGAGYACTGCCG?GGTGT?YTT?ARTCCACTWRCTR?AYAYAGGGAGGTCCTTAY?GASMTAWCWCGTCWTGRAATCTTG?CCTCTRCRCCTTCGACTGYCCGRGYYTT?ATCCRRTYTTAYAMAATTGTTATTCAGGTGYCTYGAGGAY?YTTATRWYCTTTRATACATCAWWACAACCCTTRTGCAAGCCRAT?CAGGCCTKACCGRAATTMAGTCA?TR?GGCGAGGGYWCCCACAG?TGYTTTAATGYACTAYGG?AGKCACYRATGMGAAAAGTAAGCRAYCCCTTTAGTACCGTGWCTG?TACGGCWTGTYAG?CCGTTRGTACAYM?TTYACTTGARYGKGRA?C?RR?GGTG??GACATTTRTAGATSYAYTGA?MTRSAGGGATTCTTAGTTRRRRCCCGKYTGA?CSAGTGCGCATCCG??GSTMGT?AACCRGTTAACCGTGAWCCYTYCRRGRAWWC?CCCWTA?CGGCATGCGRCAGTTTGRCCTC?ACGRMCTTTTGAGCGTCSTTCRTAYTSGCTCTCGAYRMRTASTATMTTAAGSGGMTR?CYACAAGCTAGMCGGTACAAACTTTYGASR??TAKTATGAGGGGAASY?T?CGGAYCA?AAAGGCGTRGTTAYA?RT?T?GACGMA?GYRGGTAGATGTASCTGGATATAC?T?MAATGTGCTTGAGAGTAMACCTAYKAGGGAAGC?ATATGGRGTT?AYMG?A?CTTTCCTGGYTTACCRCATACCGYTRTAATACTTCCATCC
AAR?ACTG?CTGGYYT?GCAARGTTGWTTACCRAGKTTTCACAAWAGRCTRC?SGTATAGCTGAAC?SATTGCCCAKYTT?CYA?TTATYA?CTRMGCCGAGAAAGGGCATGGYYGACTATRATTACWTCGTGACTTCATACGTCA?KGACSAGACG?CCCATWGTGCYAGGTYGATTTACGRYATTTCT?TRGGGAGWGTRACTGGACGA?TCTYTATGCTGYCCWSCGGACCCCGGYARGAGAWATCATAATCTCGACAARTATATRGRCGGKTGAAGCRCAKGACGGCGRMTGATCRCCACYRCTRGSKCGRTYWCAAMCGKTGT?ACRTGYTCGAYTAARCCGCTCCRGGGTTYG?YGAGWTTCATKAAWCG?YCA?ACGRATTRTTAGC?TMKAAKCAAGCG?RTCYCMCGGTKGACAGRGGAYAYRRTYGKTCATGR?RAGATGTATTCCTAC?WAYCGTCTACYGCC??GAATGYMGAYGAYA?AGCGATACCGCCTGAAT?GGGTTGRCGASTACATAGTGMTTTGRGARTCGCACTRCAATATCCAWGTRCMGYTCAACRATCAACACACCRTMCGACAG?WAGG?YCGGGARGTWATCCYGCTCCW?CAGCA??ARYTTAARCAWRTGGYGCGAGR?RACGARATRCRGGTCGAAYMTCCCAAKT?MGRTYGWTAGAAAGCGTCC?GAAAAA?GTTTGTGAAGGTGGAAKR?GAACGAA?YARTTTTY?ARYATGTTAGGGKGYGTCAGG?TTTC?AATTACTC?CCTCKTGTAGACYAYACRRGGGTTGTYC?TGGCA?ATCYCKTGGATCCTCA?AYCGR?TAGCRGGTTRGCAC?ACCMGTCAACGA?YGAA?CGCATCRTCTTAGRTRGCTTCCCCRGTGTCWTGTATGTTTCGTTCGTAARATTACCTCCGGCGAG?TCAA?ATG?KTKAGTGGGACKCYYCARYGTA?RTG?T?TGACRTAAGMATWCAGTRGCRCTCGCGASC
GYTYGTTSGTTATTATTARCRGCTATCTTTGCSTRGTAAGTT?YTGKRAGYT?ARCTACTGYRAGYTGTGRCKCACCGTAGAAGRCTGTYGC?CYYACRAATCCTCTYAGCWGATCCCAGGTYYACGCCCYARAYATAYCCTGTYGGARRAT?ARMAGCCCTAACGKGATACGGTGTAGCYTCGYTTTTAYYARCTCAAACATACACAACTACACYCTG?C?TGAC??TC?ATRAYCAWGYGCTKTGCAGAGCA??R?RCTCGCC?AC?GARATGGTAGGYCTCCCAATCTWCAAY?GAGTGATAA?AAGTYWYGYYCTC?GA?TCYTKGTTGT?CATGG??TKTTTMACGYWAAG?TGATTCRTRWGGGGGA?CGAYARARKTGT?TKCRMGAT?AGGGAAGGTCCTRCTCCCGCTGCTCYGATTGGAAGGMGYGRCYA?RTGAC?CTRTRGM?GATGTGA?GCCCR??TKCGCCSTCWRTTGTWAAACKGCTGYAAAAGTTCAGAGTRMTGGGACACATYCRCSGGGACATGCTCGCG?GCTTYAAATACGTAA?YCYWCSTAGAACCA?CMCGGTMCRGTCAAGCCGCYTMGCARTGTAGTKYAYAACYTCAWRGCTTCCAY?GCTRTAGTGCGCATTCTCTACAAGTAAGGTTGACCTTSCGTKATCT?RCTCAGGYAGAGC?GTR?KATCCYGYTGCCTGCTAGGCT?GT?ATYYKGTYTR?A?ATGCTRCRGACWACTAGCT?AA?CRACCCAATCCWYTCAWCGGCCC?RCGTT?GCCTCAAAAAAGGTMGACTY?TAARCYTRTTGAAAAGTGTG?GAG?GGATTCTAC?KC??CAGCTAAATATGTKYTWTTGTCTTGARGKAA?ATKTACCAGATC?TTTTCYTYR?ACCGT??AACSCTAATCAAWTYCAARW?ARAC?WA?TGCTCCTAGCGTCTWAGCTTT?YWGTCG?TGCGAARTTRTACCCTCTG?CTTTTTGCCTY?AYTGTA
CAAAACAAMTTGCTCKCTAYG?C?CA?TCT?TTCTCCACRACAAACGYAGGCACTGK?TAAGTKCAACCTWCCGAGA?CCACAAGTCATAGCRTCTAGTTCTTGTCCYTMCAGTCCT??AGATATCAGCGCATTCGAYTYRRM?CTTAGCATAACC?TTTMGAGCCGACYGTTGGACWT?YGGTTGAT?GACATATARWGTAGTAAAT?CCYTCTA?T?CGTKGAATRTGRGGAATCGKCATCCGGGTTTRACCRAGATTRTAYYRGTGTAGTTAKGTTCCTGGGCRCTRRTAGGCGTTCKRTWTARAAAACA?AATG?ACTAWRARGRTTAYKCRAKC?YCGRAYTRGACAGGWY?CAAARAATGTATCTTGTRY?CCAAATAGGCGCCTKACYTAGYGAA?TTGCAC?AGTCTWTGT?TGYWAGGTYAWAMCASGAATGACCRAMTTCGTA?WRTCTCRACCGMMAC?GCCWRWGTRAGYACATCYCTGYTGCGGCAG?TGCTTACYTGYTCACTGCCACAYYTRCGYCG?CTYWATGTGGYGATRTRAAGGAT?CARY?YA?R?TRATCYTAC?ASMTC?CRTTAMT?TTTAAAGG?TGAGGTTYCCTGGRCCACAGCSAGCRRARTYAGSCGGRMRATGRCATG?T?CTCAATC?GTCWYWGCTWACCGRTTACCTKCA?RGCTAR?TTCCAASAGAAYAWTCCCAGATRAAAAGA?ATTGARATYTYCGYCGGAACAGC?GCTGACCTCTATYC?WTCATTTCGYTARCATTGGGAATRCAGGCCATCTCA?ACCGRARCSAGRYCRY?CRGRAGGCTGGTATCTATTTATY?C?AA?ACGTAATTCCCG?YCAAYTYTTTGGTGG?GTTSGRATCYCYGCACTATRTTCGGTT?CGGGC?CCC?AGAT??TAGCCAAGGAWTTACTTAC?CSTT?TC?RRAAGAGTCRTMCSWGAGGTCTCSA?ATMGRRCTCGAGCTGGAYKACTCGGTAGCT
TYCCATTCTCCYGTTCR?TAGCGSTGAGGTAAGTWCRACG?TYT??AARCAWA?ATTAACWG?CGAGGCCCCGTYTASAGAT?GTGTTTTCCKGRCA?TGAAYGATATGTAKCMATCYCCTRG?A?TC?GACGAYGCA?GGT?TCCGATACTAYACGKAGAAYGGCCCRGMYGGGRTAAAKTGTGAGGYTGTRGAYTRTGAATTYCTAAGGGAAGTSAGGCYTTARMGGGRATTGAAATTYTCAATTAGGTAGA?TCWARSCGACGRTCRWAAMTCYGGYGC?AACTGMAGAGGRKTAGRACTGCCC?YGTGCY?TGRCGGYTGAATTAAGGATGCGGCGAG?CGAAYACACTCGAATTCARA?CCGTATAGATRTAC?YCCGCCRAACCTGCAGTYYATACCTC?GGATKCGCTRCTTYTAGTGTTTGCGTCCAATAARARTCTT?ATY?GTAGYTTT?MGTTCCAGCTTTSRAAGGARCATGRGATGAYCCAYGYGCAGACCCWCAGGTGGGAGATCACACGTTAATCRTTACRRAACTTCC?TGCGCATCTGCTTGGTTCRCTACMTTCCCGT?TTKARGAYTGA?TAGYRGTTTAYGRARGTCTCYATAAGRAACACCA?ATTAAACCTAGGGGRACGC?GCGCRCTGT?RAT?AAYC?GTYGCAG?GSCTGACACACGGCCACGGTTRGGCGAGGTACTCCAAY?C?AYAWTYTGTTTAGTTTTACGTRRATGTTAGTATWAATTRS?CYCATTGACWAAYCWA?TRAYAAMAGTCATCGGG?Y?CYTCM?CYGGTRT?GTAGCGACGWRATTYCGTT?GAGGGGCATKGTTCTGRATAACG?GAAACCTRTCATAAATACGT?GTTGGARACYGAYGTRAGGGRA?CTYCACWTGSAATCAAG?CYG??T?CCGATGCACTRCY?AT?TYCAGTGRTGTACYAGCAAGGCATTGAAAASGT?TC?G?GTGYCAGWKRAATTR??CCTTC?CACT
MACGYCRRCAGGGYAGGGCGCRTCKCG?TTRYRAWCTTGGTCMRYTTTTAGCGTKYRCAGCTACATGGACAAGAT?WCGGGYWGRRTRCCGC?TTTGG?YTCRTTTR?GRW?AATGTW?CCYAGT?GTCTYWACY?GTTTG?TYTTAGTTA?GTTTAGGCG?YCTTGTGTCYACWTTTACGTGGACTACG?GCTWTATCGTTCGC?KAAA?TGTT?TAATRRC?TCYGTRMYCAACTKCTGKACTGCTAWAGTGT?AGTYYACAYTCGCCCTGCGYATYATTAGAGACTTCTTACTGCGCAYTACCAGC?AACTAWGTA?CGATAGYGTAMCTAGRACTYRCCGSA?AAGAKGWCGAGSAARAGGGRAAAARRTCGYTGRTMGC?YAGACCTYGTCGACC?ARGCGMAGMYYCGGTWTTCTG?CCGTY?AACWASCGTCG?GGATGTTRARCTGTCCCACCA?GCGTTAATCAYARCATSYGCGYCTGTAATAKGCTCAATAGGCTA?ATATTCGAT?CCAYGTCGR?C?GTRG?TKTAGCGAGAGAACCTATKCGYGYGARCCAARTTYCACCGTCGAYCACTCCAAGTTACYA?TMTYG?RGRTAWAGT?CRATTGY?A?GYRGTAAGRTCCR?CRRGCCTARG?GCKAGCRCWGYTGAAATCCARAG?GGTCAAACTACTCGCYGATTTTAG?RWTYACT?CRTT?ACGTGKTAGGMYA?CTGARAA?GTT?ATYGTAAGCGATCCGTAARAAGA?AAYRRATGRGRAGYGARASCACGATCCACYTTGCRRAAGCTT?TAATCGC?YCTAMGCYAKAAGY?ACYCACTWGGCYCAAATC?AYTGTTGRTATTCGGTTCAT?GA?ATGYCTWTAGYKGCTAATRAAGTTWGGAGCGYATTTAYGTCG?GTATGCTACACYACCGGAWACCTGCTCAYT?YAACA?CATCSCA?TAA?CTTKTGTARGYACCCTCYATACCCYAAAGTGTGGCGGGCA
RYTTCAAAC?AACTAT?AYTCKTCCATGTGTMTCGCAGTCTGCC?CCG?AAWYYWGGTRTCT?CCYGCARCAAAKGGCATC?CRGCAACTCGCAGWTYRYCRAWCGGWTTATTCTCCTCAT?CRGA?CYGCAYGG?YGGTRCGATTTCTAT?RG?ACWCTGGRCTMTTRRAGGAACCGATCC?YWG?TTAGCAGGTGGRTATATKARMGTGYCRCCGCTCATSCCCCAGMCSAGCATAYCTM?WYAAGCTGACAATATGAATGGCTCATCAYWRAAYC?TGC?GTYTRACRCAGGACMYGAATCRCCGTGAATAGCAYRCA?TGYAAACCGGGACTTTAWGGCGCSKCCATYTAC?CCTRYTYCTACGT?RGCATMCGYAYAAGAMRTA?AAYCGTYTGTTCCYTCTAYTTYAACAATTTKTGTGTGGTAYTGTAYRWGGRCYGCTCTATTTGR?TGTTAACCT??TCAGTGCRGGTCWASCWG?TYTTCGRGTAGACWRGTTTYYWATTGAGYGTGGTW?GYTSGGCATGYTTATAGTCTACGCGTGYYATTKGYCYA?GAGCCCTTYTG?ACTTGACCCTGATTTTYWRCA?RTCCACGAKGGA?AGYCR??GACATTR?TTGARCCTSYYRTTATTTA?TAAW?RGCTYAG?AAKGCACMSTAGTATTCG?AATGAAWCTR?ACAYCATSCCGGCAGYWGTTTCATA?TACAWYGTTAACTG?GGTGAGTCSC?AYGACMCAAWTATCTMW?TRACGCGTAATAMYRC?R?GYAKCCCTTGARTGATCAMGWCC?AARGCCTTAACWARRGGTCC?TRGAT?AGGRTTA?GAA?CWCGTCAMSGCCCTAGAATTT?GTCAAGCG?GYGTYAGTACTACAGACGAAGWAACYGTY?CRCTYGCGCWAATYCCGRTYMCRACATGAAG?SGTGCGTYW?GGRMYTRYGGAACCGYGGRTAG?YGGTRGKT?CTGAAKATAGCCTGCACGC?ACATCGAA
RAKCCATACATATAACTKGCGGACGCGTGGT?CAGGGTCCAYYTAYWTRTAY?CCA?RASYMTGAGMYTGAGCRRTCGGKCCCTRKGTCTAAAYAYAMGGGCAARGTCACYGTTCTT?GTSCTTY?YTGC?CGTKYTTCTGTATT?CG?TCAATG?CRACATACAWACTYTAYGTCCTATTTCCMTGAAT?TCRSCTRCTATGTGGCYMGYGT?ARGATKKGYCCTTTCCAAACTGM?TRCATGMSYRYCGGAATTYAGARSTWYTTGGCGCATTCGGAGTYTAYYTGG?ATCCMAGYCCGCGGGYARSTGCTGYGA?CGAASRATTWGGYCGCCTGTTTCCTTCCRRRKTCTTTTG?GCGMATTCKTRTRCCWTGACAATTSAAAYGGCTTTGTATGATRMTCT?AATCY?ACTTC?YTCKSCAACSCWCCAGCATCCAAARCCWCATRATCCTTTCMGATRCCAAATKGKGRGGCTGTTAACCRY?CGTGRTA?AKCCAT?ACAAACACCGCGACATACAGTGA?TGACATTATCTTCAYTAGTCCGTAAMCWYACWTRWTTY?TAATGTGTYCCTGTCCCTGGCRTATYCGYRACGTCACWCTGTTGGATGAACAACTCCGA?CATRCATACTTTTWRTTA?AGACCWATKYA?CRACCCCTRRCGTY?MTARGCGAKG?TTGCC?CTCYGAACATTGCACAG?CCACTCCAGAGRCTATTCTTGAYTTACTCCAAATCCRYCC?TCGCRTACCTCRTYACTTCC?KTRGACTGGTATTSGTYCAAAAGTTWGSTCATAG?GGAYCCATACTATRAGAGYGCCAGACCRCRCGYACGAAGTTTCRCCA?TGGTA?GTGAYTTYRGSGTYW??CCTYGTGCCYWGTGTTTTTGRCTCCTYTACTYCGGTCACAAGTACTAGAGTTGTTAGAGTGTG?AAYRG?GTAGTRGAGCCYACGTTGGCCGGRCWAYAGTGTAGAACAGTTA?CRAYCGAA?AG
AGGACTATSAGG?G?TGWTRTGARGGYAWGGAGGCTY?AAAMRTGARRGATACCTMCTYTT?GMGASWAGATCAC?GT?AT?TTTTGCTCASATA?RTATYTTGCCTATTCTTGYCTCCATYMG??GARTKMG?TTTTGTGCCRTAATCTGAYGTRA?TCAATWGC?CCTGCATTCACAMCTTATGGTCTATAGCCRTAKCKYYASGAMAATTCGCCYG?GYACTYSCCCTACMTCGATTGC?CYGGMACCAYTGCTCGAYRARTGGTAAGTCCTTTTG?CTCARAATAGCAAYATAATC?WTCCGT?TRTAGCC?GACTTGTTCACYAGCTG?GATATGTYTACAAMSAGCAGCAACCACTYWTACT?RATCTTGTAGRTGTAGCTTRAG?TRTATAAGTTCTAAATCTGTTTATYYYCTA?TTAA?GATAK?AGAYTCCYSTATCT?ARACGRCC?C?GCGYR?ARYTCCCCGTAGGTTAYCTTAGTAG?TAAAKAGACTAGCRCGTAGWGCTCRTGCACCY?AYC?ACT?ACGAGAGTGTKCGTGGTMAAGGTTCAAGAGTCGATGGGAAGCTGTTYCACACGA?GGTKAGRTCGSTTATATGTAGCRAAYACCGAACGC?CWW?MGGCTCCCGATCCYGAC?TYGAGTGTTTAGYCTACTTYTATAGTTCTTCCCCCMTTWGGWTRCTMACTGGAATCA?YTYT?GRYCCYCATGCAAAATYGRAACAGTCTTCATCTATATGTWAYGAAAACATYAGA?CTCCGGAGTACACYYYCYTRCACGCYTGCCTAG?GAWTA?TTGYTGTCTAYATACRCTATCCTKTTGGRRAAYCAGACGGGRTGG?YGGGAGGTGCCTATTAC?CTAKCTT?GCTGCKCCCKGTTCTGAWTGRCTAAYACCGGCGATGRGTTWTTA?G?TCCYATRYGCTGGGGATYKCS?AKC?GATMTGTAGGCYTAGCARCG?YCCCCGTTTGWYTTGMAGTGTGGTGACRYA
ACATGT?TGKTG?RACTMCCGYGCCGAGCTGTTCTACCTYARGGCCCTC?CCGAGGCGATAGCWAGTWATTRCRAAGCYCGACTT?GAACTTYACTGMAGGTGGTTMCWAGGRTTCRY?CW?TTAATMAGRCTCTAAYCTC?KTTGAAATC?WAGCGTT?CAGGCGATRGGAGGARRC??GCTT?AKYCRGCTACCTATCAWATAMAGYG?TCCTYGTGC?GACGTACSCCCAAGTCGGTTTTCCGCC?CGCCAGCWTSRRAATGTTRRGGGATCTGC?RTGYCRCGGC?ARGTCTGAACS?GTRAGTAYY?CGTRCTGC?C?CGCAATGACKARATTRACTS?GAATCTAGTTAATT?YGWCC?WCTGGTRTAA?GAAKGTCGAACTGCTTTGCATACTTGGCRAGRCTWTTRAATCCTG?TGTACCTTYRYYCACSATTMGGR?WACAATCC?TYTGCGATGTTCG??TTTCTTGGGA?TTGAAAKGAAATTWRTAGSRTTCYATATACCAGG?SMATRCCACTYTATWCG?TGTRACAAAGTGARYTAYGG?TACTTCTT?MAYTAGGGCCGCTYATAY?GGM?ACAAKGAAASTTTCYCYTYCCACY?TAGMTATYYTAAATGRTRYGTARYWATAACTYGCAGGCCACCWTYTTGYGCGGGC?YCACAYCTAAATAATCKATGAGC?CGGYTGAKCRCGACGTGGRTGAGAA?ATYGATGRTTGYYRATTCCCCCTA?TTAAAAGACCCGT?CAGTATAGKCACACATCCWACCGRTAC?ARTWA?TGCAAAACCATMTWCTAATACCTTAASCACAGTCRCTACAAYAGATACCCTYGRTGGCGYAGYGGACTGGTTAGTCTT?CCACCYARCG?TTMTCRTKACAARCACRGGGCCCR?AGGACGAATACTATGYTYA?AGCG?TTTGCTW?CYACATCTCCTAGAATTTGRGTARCGA?AARGRTRAAYYCWYCSGCAYTTAGTCT?YMCAG
?GCAGM?GT?ACTAGCCAGYCCGGACGATGARGGMCRATGCGACCKACAGGCTC?GGCGCGGYGCTGGCRGATWGTMATTGTTCTTGMGGCCMTAGCATYT?AGCTACGAGTRCGGCTCAGRGG?CWAG?YRGGGGKCYRGGCAAAGTCCGACCGGATTKTAAAGCTTTTCG??CGATGATCCGTGTGTYAGAYTAASTTAGAA??ACTRTCTGCGCTTTTCCTGYTYTTTTCAGACTCCCCYTATTRGATGGRYGGCCTTYGRT?GGCATTTCATRTGAAACCTRATCASAATTGGGM?AAGGACTGCSTGAACTGGRGRCCCCACT?GMATAGCRAGGMATMACCGGGGTACRYTCTA?GCCCATACAGAACACTCYTCTGC?TCA?AGRC?RAMTACA?GTYTGCWGTGGTYMGTAGTTMYYACKGYGRCATWTRRTGACSACCCC??ATGYAC?ACWAAGWTC?AYGTTMCA?TRTT?GARGA?CG?CTAGCYCGGTKGCC?TACTCAGARGGCYCGTAGAGTCACYCGGCGCTAACCCSACGCRATC?WTCAY?MCTTGRGAYRGATATGYAGTAYYRARATC?CACATAAAGGTTCCCAGGTTRCGCACGGTGT?G?CAGSAACTARWGGCAAA?ATYGTAYGTG?CCT?MGGACATGCTTAGCYCCTAYACCASATKKTCGCTGYTTCAYAKTCTGGGCTATG?GYTCATCTC?GAAGCCGAMTTTCYCYMCTRGCRCGCAAGGTTGYGCGTYATG?RTC?CAACMAGCGAGAC?YGYACTGATMYAGKCAGAYCTATTATTARAATGGGGKTGCCCACYRGACCRAGGTCYTGGACCGYA?Y?TCTTAGRCCGCGTYYATTA?CGGG?GATGGYCGTYYTGAGCTTCCCCCTGTCTGAGCTTAGCTARTG?CYAAC?CCCATCACAAGSTATAAAKWTATG?YCTGAGGGYACACCYWGTWCGY?AACAYGAGTGTGSACG?GTGGTRGAAC
GGATTAGCCATTGYCTTTCTTGTWGTAGA?CAGA?TMTKACCGTYTAATR?CAAGAYTARCCTTYCTAYTTKCAGAAACTCCATGGCGAGCGAGACGGRACGAGGGSTGTRC?CGTATTGCTGTTTTGGCAGAMTG?G?AGGCTATTTAGTTGCATCCCCRSMACAGTYYKTCTGCATSRGAAATCTAACGGTGTCTTSAAAGCGGTGCGCAGTCCRTTCAWTTTGCCTGRGTTRAGTRARTTAGGTC?GYCCTYGMCTAKT?YCSTAK?TA?RC?AAYGTC??CC??TGTTTGAGCTC?GACCCCTRTGCGRAAGA??CCATACKTGYTKCACTGG?GTAAGCA?C?CACGRTA?TCC?TCTMGG?AGT?CGGAGATTGGTCTTWATTTCAYAMATGRTGYGTGGATRC?TTTCGCRCTATGRCCCRCGGCGCAYTWAYTGACCTSCCAGAC?CMMGAACKGWKTGYGAY?AGT?YTGAAAACAAAGCGYGYTTGT?CRAYGGGTATKTCACTAGTTATAAA?GCTTGCTGRC?AARCTAGACAGRYSGACTACRTAGA?TRCGCGRTMACYAAATAGCCGGGCTTTRA?RTATCRAAARRAKCTATAYGAGAAKTGAAGCCGTACMTGGAAWCYSGAGMGT?G?WCCAKCCCAACRCTCTAATCTCCGCACAGARCT?RAGARCCTACTAGCTGATTTA?AGCAGAC?ARRTGCGAAAATACCCMCACGGCKTA?AACCATCCAMATAATACAACYGWTCGYTAA?CCTCG?CCGGAACAAGTAGYTACCMCTYGGCTGAGRTCGGGYCCTCTATGGGT?ASRTTCCTCAACTTGRTACTCTYTTCCRATTGCC?YTT?CCRAAAGGCCTCATT?CCCY?TGRCC?ATAAAACAAG?TGGCCCGACGATCKTTCTCTTMTATCT?GTGGGCCYACCSYGARTTYGGCCAAGAACTRGYGGCCRATYATTGTATGRCCGATCTAG?AGCGCRCGACCGG
CGTAGAGCATAACYTARAAYWTCSTTGGGCAGCC??KAGSGTCYACGCGYGGCKCAGCGAGAYCGTGAACCTACGGCG?YGTAT?ACRC?CTRRAA?GATAAYAGCAC?GCTTTCCYAACAATGGYGGAGRYTTCTGGC?YTGTGGCY?TCCT?TGTTTTCCGTG?TCTACAC?CTTTCGCYTAGGCC?TGYCARCCMYGGGGTTWAATGACGAAYTA?GTAA?GGTATTGCGACY?AGCCTGGRY?ATRYATTACGACACRCAAGTARWWGCSGTTTGGGRCYYCGRCGA?G?TT?CCYCR?GGC?GAACTWACG?AGAAYTAATGTAAGYRAGCGGMGMCTYACGCGATGGACKCCT?GGTAAATG?ATSATG?GAAA?AATAYARTAAGATCCYTTSATGCYAAGCTGCGCGAAYYR?CA?GTGACGGCGATCTCTAY?A?TYAGCCTYTGTTRATAGGAGGAACGAGTAAGCYAAGGCCRTRACYTTCTTAAAG??AWACKCCCCRACTGCGR?TSCACCGGK?GGGG?ATGATGRACTGARGAAGTACSACTAMGAT?TGGCGAWTRAAGAAATYYTGAA?AC?YTTSACTGAAARAR?TGAGGWGTGRCACGGGCGCGAGMGGTTYTYGCGGTTAACSTGRCG?GATTAGGGATCAGATTCCAATGTTAYACTAGACTY?GATACCAY?YYGCAGTAAAYTACATGYTCAGGTATR?CGTAGT?GCGRTAGTTT?CRAAATTGCAC?WTAARCWAATCCGRYGAATGGGCCTGAGRAARTCTCGGAGTTTGAGCAATGCCAGGTSGYTRGWCACAT?YAG?YAYYGCGCARACAYGYGCYGY?AKCATGTGCATATGCTTTTATAKRCGCRGCTCTGAGRTTCCGAATGYAYTCYATCGAACAGTCAGTAGGTCGAATGYTCTGATAAGTTGAASAGTC?TRCCKGTSACGAGYCTCCTCTTATMWTAAA?CCGCGAACYACYMACGAAGAAGA
TTCGGASRTACGATARKCGWSCRTCGMRGTCCTTCCAKTGTTCMGACTGCCCGM?CASGTWAAGGYAATTTATTACTRCTSTWYTMCGTTCGGTCTTCTTGAKAAACTGAC?GGCCATAGART?ATSCCCTGRARCCTTGGTYAYAAAAAAC?GCGYACAGSCTTG?ATAAASACACACTGCAWAC??CYCYAGGYCGGTCYTGCCTGGAYCTGRC?AYCCCYGGAGGGCTAGCGCCCCAGATYYGTAT?CCGCAGCTTGGA?CCGGMGGSRCTGGGTCGASGTACGGMTAG?TTA?GT?RAT?GGACGATAAAGGTC?T?AAGTAATGARCAGGGTCTWACTCCTAAA?TACRMT?CTG?TYTCCCATRTMACCGRGRCTKCGRATATTAAWRRATCCAYGCTRCGTCGCGGCATACK?AAT?TATRTGA?CTTTTMGAYCGTTWCGCACTTTARARAACTYAATTCTA?GACYGAAKAAMGGTSCGCWT?ATACGAGCACCTTCYWCCGCAGYGTTYYCKTGYAAWACAGCCYAGTTRATCTCKTWGAACTAKG?AGRRCYAR?TGCACCATRCAWARGGACAGAGGGTCYRTAACRGCGGCRGTRTGSATGSTAGACM?TYAGT?CTTCAGACCMAKTTGAAT?ATTTTGTAGCGAYTATCACCTTAGKAGAAGTGTCTTAYAGCAGTAAKTACYAAAYACCCTGA?TRCTAAWTATTGCAAAGYGTTGG?ARAYGATCGCGMCTGRCGAGTAACGATGATGYCKRTCCTGACCGACGKGGRCCGRTCAAACATGTYGCAATGGGYAARTTTCRYAGTCGG?TTCTACCRKYTCCWGMAGCT?TATAGCCCTGGA?CTCKGCTGAGTACAKARACTGTACARTSCRTTYCYGRGGACMGCYTKTYGYCAACATT?YAATACTAGTRRAGCTTGTAATAAAATGGGTGTTAY?AATGATCCARACTTTCRWCTGRTTCGTTGYRACATGTATYWCTGR
AACRGY?GYTCYTGGGTTTATATAGGTKTATCGWCCACAACSATGT?CATCAYTCGT?TTTAGTGCTTTGYGTRWCT?TT?TCCCAAG?CCTTTCCATYATACWCACAGGCGARCCTGCGGGCCAGCYTACCYGCAATAGCAYATRAATSACAGACTCTAGRYRTTYA?GTAGACTR?CGKGCCCTTGGGCGA?TCTCATMCAAKTRGAGTAAGTA?CG?ACRTGGAGGTAAACYATCCCAC?CGAWTAACYAARYGMCWAGTATMMCWATT?GCGCGGTCTTATTTTG?RGTCTTGACAAARCRYTAAA?ATCKAACT?TCAGGGCTCGAYRTAATGCTTYYCTGTTACCCG?GGAG?CGCATCCTCG?TGYGGAGGWTCCAC?A?GT?GAYAAGA?T?ACAATATAGCARY?A?AGAGATTARCTCGAATSGAGTYRARA?ACCMGACACGRGCAG??ACGTGCGCTA?TACCCTCTCCCCTAGCACCTTYTGATCACMTCAY?TCGGAGG?A?CAGWCARK?GGGTCTAGGACAGCAACYGATRCT?CTCAATACTGAACGAGTYKGTAACTCARYTARWYGGC?TAGCCTCTTTMTAAGACCCCCRAAARTTGGTYGKCTAYCRGTARWCCGRSGTYAAGCTAGACCRGTCMGAG?CAGACGCAATATKAGRCCGCATATCAACCAATAAGCACGTTTT?TATT?GTTTAT?TCCCTGGTA?CGGCGGCYCAWA?CATYTACCYTCTGGAATRCARTCGTTACGGYTMRCCA?TTGY?CTG?GACTACCAGTGCRTCCTAGWAGCCACCTAGACAATAYTCGAACGTCTRCGCK?KCGACTGTTTCCAAGAAAGCGCTYGCYACGGAMTGGGCATGCGTGAAAGCAWWCGGGGCTTATCCGTCCCCAGT?TGTY?TRA?AT?AWTRCGAACCCCTGTAGYTCCACTCCCCA?TAYG?GYCTT?CTCYTGT?WATARAYRA?AAYGGAYTCAYRGAG
CAAGGTATACGTC?GTTTTATWCAGYTCTYAATTGRCGCGTKAAGTTGCGT?GAARAACSTCGCATCTTTWAT?TGGTGTGCGAYRGMTAGCGTTCCTTGAT?TACYMGCAC?AATARGTTCAYAGTAGTTCGCRTTACAGATACTCR?GTAYTARGG?GCACTACAAGTTCTCCCTC?GTTCGKAA?ATYCAGAAATG?GGGSRCAG?YRCCTCTC?TGGCATAGCTTACCMCTC?TTTACGTYSCAGTCKTG?TCCCTAGT??CAGACRCTCGAYCGTAG?TTTAGCGCGTCCCGATTTTGTCCAYGCTCGGTCACRAAAAAAYACGCRTGACTAAATRATAATATGTR?CYACAGTSAGTGTAAMCCTTAAGGAGCWTTGCCSCATKC?TTGCCY?RYACTTTTCRCTTCATGTA?YAGACTTTTCCAAGCRRTTR?ACYGTARGTTAMCTATCACCTTYRGCACGYCGGATRRGT?C?GYGGACMGCWG??CCTYTTYYGGGCACAGGTAACTYCGGGAATAYCT?GCYAAYAAAYCTTCGAGAACTARATTGGTCGCGRGRCTTGAATTGATGAGAYTTACATAGRCTGTTGCTATACCCTRACYGTTRCGGAAC?R?MCTACTTATACYAGGCCTTACAGGTRCT?TCYKKTYACCCGGTCCAAACGCTTYKTTYCRYARGCGTCT?ATCCTCATA?ATCRATCTTACC?GGGCTTCGTGTTTTT?CGGGCATAGGCGC?ACGGAYGTCARTGTCRTCCA?GCTCCATG?TTGCA?RGCAGAGACTTAATTTACT?GATYG?AWTTCCCCCGYGCC?GTTGYGTTACCTAACAGTCCG?TGACATTAAACACTTCATTTTCAARCRYTGTATATTGGTYGAAGTCTAGGTWGATMAYGRGTGATGCSATAGACGARGAMCTTAGCCGYGGGRCTGAATGGTCTTTCAYGGCAACYTTCAACATATGGGKGRAAATGRATTA?GAACATTGTRTA
ATTGACGGTAGAGCCCGTATCCTYTGGCGTTGTAA?CYTTGCCCAC?TAGCAAGAGTTWCTTATTYCCRGTKTCTTTYCCGGARTTTGAAAAGGACCAGAKTTCATATRCYATRGTARRACCYCARTTRCGCGWAGARMTCRAAAAGKTC?GRGTAAR?TAACAAATTAGYTTACARCTRGGAG?AGAKCCAAKGAGATTCARACMGSMTGTGATCGGACAAGT?TGGCTTTARATCATTCT?ATGATA?TGAATTACRGGGTCATGTACTAR?RA?TCGA?RTCTGTCRGACATGCRAAAYTCTAGCTATACATCTTRAYTCATCTTCTATGCATCTRTTYGCATCRCYG?GGATTGACGGGAACGCAYCCGTT?CTGTYYT??GMYCATGCTGRTRA?TAYACCA?TTGGGGGGTGAACTC?CAGTTTCCCACGAGCGC?AGAGTTTGCATGTCWTATTCCTGGCGCTGT?GTGACRGGCTCCTTAAGWCAGGC?ACGACG?TAAACACTATACCTCAGCATTC?ACCTGTAGCT?ATG?GGCTTGAGT?GGGGACCRAGACGGAGATCMGGTCGYAGACWACCTGTTATRCRGRGGGGTAGCGATCYRAYYA?RTAWCCTGTTG?GCRCAKCACTATAGGAGTCRTCCGATWA??GAGAATAYAWRTGCAATAGCCGCARGCGTATTAGWTYGYAGMGCRCARCTGGYACMCRGCWASAYKAGGTAGCTATGAARTTGARWGGACCCGCYYCGGAAGTMAGCGT?CGAGAACTGCTGCRCAT?TGTATCCACACAGTYTCG?TGRR?CCRTTG?AYTGAYWCACA?GTAAGCTGCC?CTGGTAACGYYYATATTGAAATCWKGRTGGACCGGATTRCCG?TGGCCGGYTTCTTTTGYTYCGCGGRAGTGCYAYCGAT?CTAYCTTGTGATAAAAACAKCYAAA?ACTARCCTGCCAACRY?CAAGGCAKTCRTCTATATAGGCAGAACTCG?TGGA?
GRGCAT?ATGAAC?YAA?TCGGRCR?YYTRTAWGATTAGGRTRATGWATSAR??TTKGTGTCAAGATC?TAAAATCTRAAAAA?ARRCAGTTGAGCMCG?ACC?TCTKCRAAAT?TAGGG?GTATRATCATATAGACATRTC?ATCTTGTGTSAATTYTACTRYAGGWGCTTYTTRTY?GAGTAA?AAAAAT?RCGATYATCCTRAGTYRWTGCARGGCMAACCGG?RCKTTTTAACGYSTCATGGAACGRGT?CTRTGACGTTGGTTTAGCGACKAAGKCACAMTAGTYGAGTTCCTCAGCSAGCGTGTCCCAGGSGCCCMRTGCTATACRGTATCCGATTG?CGAGGGASYGKATTAYCGACGAGYTARGRATGAGCT?TAATCCATAAAS?GGAGT?CTTMGAACTYGTYGRAGACGGSA?ACASTCYCCGC?GAGGGCCAATATAAGTCATGTAT?AAAATCTYCGCA?GRACTAG?CTATYTC?CTCGGTCCCTCACTTGMTGGCGCTGR?ATGCACGTAGACTAACGGCAGGGRTCATATRAAACAYTRACAMT?CAGGCTGTGTGCCY?CAGCGCYAA?GGGYGGTT?TAATTCAAGTAACCATAGAYTTAWTRTRCTCCYCATAGCAGCTTATCGT?TAARTYAAGAA?ARWRGCAT?TARAATCTCCGGACWAAAGCTCTCAAASGCMTTAA?WGTAGARYTATTYGGWYTRGGGGAACRTGTTACG?ASA?YGTGACGATAGGRAGTRGGYGCTCCCAAACAT?CCTAC?AKCATCYGSGGTCAAYGYRAAYCAATMCTAT?CTTTCY?GCTGAAGKRGATAGGTTGTTGCGC?CATRCTCTTGTTTCTCACRATCGMATCGGGTGTCGAAACGGACTMTAGGGCCGARGGATGGTACC?GGTTTGCYKTTTTTTAG?TATCAG?CTAGAAC??TC?AAAAACRCWRCAGTAKGAGCTGACCRGCTTTKYTCCYRCAACRAYA?GYYCAC
CMAAC?CATTATTTTTTTCTGTATGRAACACRAC?CAGG?TYTC?GACAAWTGGGCRCCYA?TC?TGAAGGTCTGC?CTAGCGCGATCCGYACACTGTRTGTATTGCCGYCATGAGAACAGGYG?AMAGACAMRG??AYTCGATAWATGATATGYCACRCGACAGYAAACACARCTTTTACGYAGTTTCTTTRCYG?AGGCWCGTCAAGTGA?CGCGTGTCCACTYTGCGACG?GTGACCWGCGR?TGCTCC?YTGSCTGGYCTAAACYAGGGAGTTG?TTY?GTCAAGT??RCCGGACAGCWCRAAGTYMAAA?GGYMKTCCCAYAYCTGGCGTYGAAAYTGGCTAACGCTATYCSCCTGTTTCAGAYGATATGAAARAA?WATCTWCARAMTAGCTYTCCAGRC?GTGCCATAGWGWTAAATTTACAGA?CTATACKRAMCGATAGTGCTTGGGGT?ASTRCAYTAACTA?SAYGGAAAGAGG?TTRCG?AGKGYTRCTWACYYCCTGTGC?GGTTCAAARRATCTRC?TAT?AAAYACCCGCMAATAYTGTAT?TRTAYACTMCRTTWAWTTGWATGCGYACATARTAAAWCACTACATGGTYA?AATRAATAWGA?RKC?GTAAGCGTKTGGACTT?CTCATCWAAGCATGACYA?TCCGAAAGTCGTTGGTTGCGWGAYACWTCAAGCGCTAT?TCTCACAGCTWGGTTCGGGCTC?ACCGCACRRTTATGTTAACAATCRAACYCACAGTRACAAATACTTTAMWGCCTGACGCGACYGTWATGAYT?CAYAWYATATAGTYATTTAG?AGATGGAGSYACGACAGCCTTRAYGGTTCAC?ACTTAACRCCCGGGGTCTCCYACTAACGGGAG?GTYCYYAGTG?GSCTGATATGCTGTCCGTACGCACGCTTAWTCRKAT?TTGCTGGGTSGAAGAAGACCYTGYAYAACTGGMAGCCGATATTGMGAARAATCGTATRTC?ATGGKACAAGT
ATTGTASCCCCTGTGRWYCTTWCTTCTYGA?TGTTACGATAYTMCCCGCWATCTGTTTTAGCCTGCGGGGRMGSCTCTAGCGCCGGCAAACYACYC?TAAGGCCTATCCTCGCTTTCCTTCCMCTYYC?GCT??TAYGGCATTCTCGTGAYATACTCCARCGCCTCGAGCTGGRTTTGCGRCC?GTC?CGTAACAAATG?CACAGGRAGCC?YGGGGATTRAGCRRTYTATTGCGRGTCGTTKM?GTCGCCGTTAATARTACC?AA?AGTCCRYGGAGCCGCCGAGCTGY?AMTYCG?CYTAAAAAKCGTTATGMCAATGAYARTGTATAGGAACGAT?TCAGTAAGCTAATCRCATYTTTCTTCACG?TACTWCGTGTATTTGARYAGATCTATCAMAATCGTGKTAGCAAGAACTYATT?AGATARRGCG?GGTTCG?GTGAGGRAAYACACGWAATTTTYCC?TATGYGGARTTAATGGTTAGRAAAATRTCAGAGTGTTYCCCTGTATGTCR?GCGKYCCGGAYCCYTAGAGTGAGCATYMGT??CAGGAGCYGGTTRAAGAAGYGG?ACCACAGTACCYARTTGCGTGRTYTGRTATKGTC?RT?CCAYGAATG?RTGGGAAGCWACARGGARGAT?ATGCASMTRCTYKAGRAWTTAAWCGTGGAACGTTCATTACWCCTAYTT?YAGMGTCGT?TAKCYTAAAGATKTYAGSCYCCAG?CGAYCYTWTGTCTTAGTAAARTATTRTACC?AGCCTAACTT?G?TRAWRCC?GGAKCCASAYCGYCGCGGTGRTACCGTTAAYGGRGGCCAAARAYGCR?RCSGTCTG?AAGCGCGAATTMTGCCAGTCATTCCCCGTACYC?KGTAGGSYATAGCCAWSCRTTCGCGCTGGCATTCCA?MCGAAGATYCATTASGCGTYTCCATTCTGTGCTGGGCGTRKYAACCCAGATCCCC?CTGCRMCGTYTTAYCA?TCGTGCACYTTAYTCGTGAGT
?TTATCCRAYRATTATATGACTTYYTGAATYGWRRC?C??GGCCGC?CAGASAATGCTCACGTGAGGAGW?GTGTCATGTGACKATCTTR?CGGARCTCYCTTGTCGRTTGAGGCTCTACCCCGTRTWTCACTTCAGTGAAA?GGRGRATARCGAGGTATCAAGCCTCAGWATAGCAA?GAACAGGGCCGYASTMTTGAATTTY?YAYTWGGTATARAGAARGTTRY?TGGGTGTTGAGGTTAGGCGGGAAYAGTATATCYGATCCAMCCTAGGKAGGTATACAGT?GTRATCATTAC?GTACCTATGCA?TTGAAMCAATCTTCCCTT?ACACGT?ACTTTYAGACMAYYTACAGTTRTTCAGKATAGAGATGGAGTGYGGGAGCTCAMAYCSCCCACCGAGTY?GCCG?ARRT?T?TC?ATTA?GCCGAAATTGTATYTTARTWTCGGTAC?TCTAAYGCYTTTTAGAACGYCTRYCAGCAGSAAGGT?WGTTRCYCAGCCARGAGAGAGTCTYTACAGGGACTGAGCT?TCAGAGGTGTGGCCATRAATRWAACGYYTCARGTAYTCACTTSGGACTTGGMTTCYA?CAAGCGKGTCAAAC?TGTCACTGCRTRAAKTATATACCTACYCRTCGTTAYATATCSKCACCGTACRTAGAATAARGACCRYTGAACAAGTRGGSGGGYTAACAAAGAGGGGCCGACATA?CAGT?CACCGTG?TCTTAAKTWTGCWGCCC?TCTRTGATCGGGACCRGCARCAGCAYCAGA?AKWTCCAARG?GA?TGTACCYGGACTCSTYTYY?GAAAAGCRTGTAGCTTACAGGTCCA?GATCGC?ARRGYAATGCGGGCAACWTAGGYAGACTTRCTATYCTTYGRGCGKGRCTCTTCGARTTAYCGCCARG?CACG?ATCAATCCTTAAWARCGCC?GTCTTGAC??AATRCARTAWCTRTGTACCS?AATACSAT?CGTGRACRCTWGCGCTTCGGTGCCRGT
AGAYGCGTACGCGTAAGATCAAMSGTAGGCCSTGGTGCTGYAAGGTCAG?ACATGGGGCTKYCAGCAT?T?CRAGGAGGGAYCTGTCGCAGAWCACTGTTWGTAGRSRGRRYGGARTWRAYACTAGWATRCCCGTGAGGCAGTCTCGAC?TTGMGAART?GTATTGGRACTRRRGACAAATGTCAGTGCMCCCCKTGCAGCCRTRAGYATAGAGCCGGGCAGCGGTGYGACAG?TAGGCRCTGCTTATRCGAAWCGYACCAGRC?ACGGGTCACCA?GTGGAAARAACGTTTTTTYRACRTT?CWYTACTTCRCAGK?C?AGYGTGCTT?TGT?ATGTTRTAAYAGGRGYGGCTTAGRSYCYAATCTYCACTACAWCGCCGAGAARTMATCGCTTCGTCTYAGTGGAGCCTGAYGGTTGGCRCTAWGRA?CCCTC?AGMTYYGTGAGACGCAATT?GWAGGCKTACCCGRTCGAGWAACYGGCTRGRTTTATCGAA?CMTGCAACTCCTCGCCTTGC?TGYGTCTGGGST?TTA?ATTTWACATAGGCYYGGGACTGGTGGCGCAGATR?TTATSAGTGCYGCTCCCGCGTGTAG?GA?TATGGKGCCACGTYTMTSGGACGAGGC?GAGACCACGTATTGTTACGCC??GCCCCGCTSTTGCTTTAATYCCRYTGTCAAATTARAGAA?GATTACC?TTCCTTCCGGYCARTAGTTGAAGGAGATTT?AAGCTGAGAYGGGAGCTTACCACGGYTTGACTACAGCAGWAGTYTSTCGAT?ATCAGAGGTGAGGGTTGT?GCCRAAGC?ACCTRA?TTTTARCACCTTTGGGACRYRCCTCAAARRGTTCTCMAACKTTC?RCGCGGCCRGGRTATGTCTCACGYTTTATGACAGCASTTRGGSCT?GTGATCTCRGYATG?AWCYGCAAATAAGCCCSYCASCRTTTGAACCGGTA?CCMRGRCAWG?CAGYCCCTGTRTGTTTATCYGTC?ATAAYGG
YTRTAAKGATTAGAATGRCTACCTC?ACTCTACSAGGC?WTRAATTAGCTCGGCTA?YGAGYYTCAK?GGCWCYTGGGARATCAGGGTGGTTKTGCTTGCGT?ATGCGCATGMGACAYTYRCGAGAGGCTARTYRCC?KGCAAAGGGGGCAGATARTCATTRGTCTTATTTCT?GTCCCCATCCATTCATCCCGCAGACGTTGCCGAGTGT?GACGCCGGYACAA?TRRCTGGYTCTT?CRGGCAATTCTTWYCRG?CY?GGKTYGGCAYCGCRCGTAC?TTTCTWAAGTSCKYGATCCMGCCAGACCTCTCTGGCRAGGRWATRRTCTRTTRAATKTGCCTTCCTTCCATAATCAMGACCY?TTCGTGACGYGCTA?GGTGTCA?TGCATCCGCGACCCCGTTGGAAWRCA?ACA?AAATGCCAACTGCKACCCATTGGCGAGTYCCTCTCCTTAGTRCTCASAAGCTGAAA?TC?GGGCAATACRCTGCATAGGRAAGT?TGT?AGTCTRGGATTGAGTAACCTAATYGAAGTCGAYAGGCWTCTAAGYCTSAATATTGGTGTA?MGCTACWCTTGGGTTG??TAATCCCGAAAGYAAACWTYAGATCGTCCGACAYG?CCGTCCCGACATTGRGKTCA?GGWTGGTAAATACGGCTAGCTCCAAAACGCCTCTTTGTCGYGTCACCAC?TCCCCCGCTTG?GGACSYG?TAAGTCYGGATGCCCACCCCGYCYATCSRGTCRCCCGGAA?AGCATT?GMTAMTAAAT?TCATC?GTGCGTGGGTYCCCTTCGGGAKTACCRYAGTCCKCGCCCA?AAR?TCAATYRCCAGTCRGCTARCTGCCGATTRGCTTGAATTACAATGC?GGAACGAGTTTAGAY?TTCGAGRACYAAC?GTTAAGTGTGCCGCCGTAGCGRGCAGGAGCAACTTRTCASWTCGTAAARAYYGCTAGCC?GAGYAATGAWGG?GYTGCCTGACRACAGTGYGACCCATCCGC
GATCACTTRCACMAGKATCTGAGGTCCTAGSGTCTAAAGGCAACMTAACGCGCGTAAAACTGGCTGCAATTRCGK?GTAYATGACCACTTCTC?GGTAT?TCAGCATGGTGAAATTTTARGTAAACGCCTTAGGGAAGYARACTG?TGCC?YAGGAACCGCGYCATTTATTTG?GCAGCYRTATGYTCMAA?TAG?CAACC?GGAGGCYTYGYG?TKTYAGYGAATCGGTAMYTRGWYGTRRYCCGCTGCCAAYAAGGGGAATCCTGGCGTTCTTCG?AGCRGTRGACYACCRAAATRTCCCGR?ACTGTGAWGTGRCCT?TAA?ATTKTGGGTA?ACTGGACTKAYCCGTTAAACGAAAYCCCTAATCCTGTRGAGCTTATSRTGTC?CATGTATCATAATCCCRGTCCCGAWACTGCTGTTTGAGG?AGTCACAAWYGMAT?SCGAAGTGGCCTA?CRGGMSKAYATC?YTAC?CAGGCCATTTCTTCASGCGA?KTRCGWTCAGTTATRGATTCY?GGGACCRTAAA?GWTYTACGGTCT?ATGCATWWYGAGTCACCCTASAWGTYGGTGTC?AAGCCCGGTTAGCCGTAACCTTTAATTAYATATWYCCGCRTGGYTGYYWRACACCRRTGAGTTAAGWCRGTGACTCCGAATGTTGTTTA?ACCTAAGSGCCTACGYTCCRTTAA?CGTAWATTGA??GGGGACATYGGCGATGTG?ATGCCYCCAATTCGTC?AGMRRCTAAGAGA?ATATCTTTRAAACGATGTGRTTTGAG?TGTY?CC?YTGGGCGGTATG?ACGAATGMACGGTY?RCGTGYARTTGACAAATATCACCCTGACAYAAACTAATGWAACWTTCMTGGCYTGTTTCGCCCTCCCARCCWGGTSGAGCTARAGCGCACGGGTGYTGCATGCRAYA?RYACCCCTTSGTC?TYG?W?ARTTAACACTTAGGGCTACTTCTAA?TCTYG?CYTTGTG?AGGYRCCGTGAGTTG
CYGATCTAAAGACACYTCG?A?AACAARCACATGTCCATTGGCAA?AAARAA?WTAMT?CCGAAGAGYAACAKTGCYAGGCCCGTGCTCATYTATCGCAGCKTCAA?AKRGCYTTCGCACGWCTYAGAGTAATMACGAATCTGACAGWCCTAATGAGCCAGGGACCATTAAAACAAGCTTTCSYTCTRACYTCYAAYAGCCMAAGYTATGTGYTYAAGAAAYGGMRAAGA?GGGGATTGAAACGGGGTTTTCTGTGGATTAGCACTAC?CGCTTGCAGWTYTCAGTCCCGAGAYYCTCGTGATGTTAAC?RACWRTGTARCGCCYGGATGAAGRTCTAGGTGCGTAATTAMCGTGCGKTCGCTCTTCCCACTGGTAMATCGTAWWR?KAGYGGAGTGYAYCY?GGYG??ARATGTTYCCGRAAG?RTCAATAMCCCCATYCGGGTGYCAGTAGGCTGTCACGAAARTAAGTRTCGTAWAYATGYTAAACATACGTCYACC?TTACACCTTTCCC?ATGACTTSGCGACTYACATCWRATTCTGGTCCRCATT?TGTGARTCTYYAAC?AA?AGCTCT?ACGGACATGCARTRRACTGGTGATYGTTCCACTCCCRATCRCRTTC?TCGTTTCGSTGCY???RTC?CCCGATYCTTTTTGAGGWARAACGCTGAACCT?RAAGCAGGGGTGCT?AACYTGACYKT??AACTGGTGTGCA?CCTTCGGYTTAAGTAAGTAGCGWWCGGACAGYATCACAGYACTACCTGAGAATWCY?ASAAAAGTCRTTGAMTTWTAKCCGCATGGGCCYGCACTCGCATRTA?CCAGAAGA??TGGWGTYAGTAGTACCACWCGRGTGGTTWCTCGTCAGGAAYTA?ATTAGGGTAYCCRATATTCGTTGGTGAAAGCCTACGTYAACAATRTAACCTCTAGTCTGTTTCTMCCG?GCGGTGAGCATAAG?TTCTCGAAAGGGTTCACGATCAGCCGGTRRACAR??TT?
GTACTTAAGTCAAAGCAA?C?CTCCYMRA?YCCATGTTGGSYCAGTGTCTGGRGCGACGCYYTGGCTAWCTATKAT?CCACTTACGAR?GA?TGAAAGAGYCATAGAGAAGTA?T?AAAARATGTAARAGACCCATCAGRKTGAACCCATTTRCTTCAGCMTAA?GTTTCAGTGTGCCKTGAARTGGAMGTTGAATAAAATA?ACCTTGCACTACGTRRTTATTTAA?AAGAKTGTTGGCYTGCAWWCACRRYAAAYTRCC?AACRTWCGGATTCGAGGAMCGGGCMTCGGTCGATAGTCWGCTAGATCAGATAATGAR?GCACRRAGK?GTGMYCGCCACATGTWTCTTGCCGTCACGYTCT?CCGCATG?TC?TGATATATGGAAAYAGATRYAKRTYCARCACACSYGTGCGAATYAGSGYCGCCAACCAACAGATTCCTGCGGMGAGAAATAYTGC?YACRTGG?AYGACGTT?GGTGYGGA?TRTGAATAGASGRACGYCATCCGRGTCGCAY?TYCTRGAAGGWYG?AGRTTCASGTTAYCACTGARCCGTCCRATCTCYARKTCTRRAATGTAAGRGTRTCGTRCCTTGAGCCGTAGGATGTACCGCCCC?TCCTRCCRTTACGGCGAATCGKCTGGCMYCCAATACACCCCYCCTCATTCGGTGTCTAATARCTTY?TYGGCG?TGCGGTTTRTTTRTAAACYTTA?ARCA?GTTACA?CTCGGA?AGCRGYGTGCAGATGTCTCGGTYYTRGCWAACTTTWYATCATCTKTAATRYTCRRACGTGAGCTTTAACGGCRAATGTATTATWACGATGGTCMTWGAA?C?TTGCTGCCGGACTACTKGACAGRCCAYGCGGCGATACATRYTMSAG?CYTGAAATYCGTCTTCAATATTTCATCRGYTGCCTTKGTCATATGTGT?TCGRCCACMTYYGCRGCTT?ATTCTGACTGTGCAAAWTTTCRARTTCTTTACGRGACTTRCCGGYGGG
GCTTYTA?TGGAGAAYTWTCGAGAGGGWGGTCGTACGC?TYGYTKGCCAGCAGATTTTAG?AAATGTRTCCACAATYCATCAAGCAATTGAGAATTAACCATAKGTGT?CATA?AGATRTCGTATRACTCAGCCGAYTYGAARKATCTCTAGGTGCCTYMCTCTTGGTACTGWTARTTTTGGAYT?AATTAK?TYCCAGCGRTYAGAGCCATTGWWAGACAG?GGTTCTACAACCAAGRCATTAGC?GCWCCAAGCCGCCYGTAAAGGCGYAYGGC?GGCAAC?CCAGAGMTTTATRTTGAGAGGTG?GCTAGTTAATACATCTTTAAATTCACCT?ATTTRARAGKAT?YGATGCCGATW?CTTRCTAAAAAKTGAAATTCTATGGGTRKTGCTTTGGAGGGTATCTTCACGAACYTCCCGCCAAACACTGCAAWSTMGT?GACATTYACG?CCGTGAYTTATMCGACAT?GGRGGGGYRCAMTGCTCTRYTGGCAYACACAACTCCGAA?CAGGATATCAAKCTTTAG?GAGGGTCAAGGTSCCGATCACCYCTTCRWGAG?CTTGCGCTTCA?GGACC?GCCCGKTYGCA?GTGAM?RCGTTTGCGCACCRAWCTTTGCTACCRTGATTAGTGTARGAYCYGACACTGTCTCAAGGCGCCYCAGTCMCAGAAGTTTCCGGCCGTKRA?GAACACGC?AYGTTYTWTTAGACAAGRGTGKTCTACTAAYCACGCCTCTAGTAYGTCGTCTAAYTTCGTGGTAGGTATTCTGRGKAG?AAATCGGRGTTACATAATCCAGYTCGTCATGCTAACATTTATCAASGGGCGATCCCCGCTGCGYR?GTTAMGWTTTGACTTYCWGTTAAAATCTRGARAAAATAGTTCWSGTTTACTAGGGAACGACATGGCGTGTRAGTGGCRGTYGGTGGTYCCGTARAGTAATCTACAAGGRCTTAYC?AGCRT?RTT?CGATTAYMTATAACTRCTCACTRCTAACA
SCGTCCYGGYGCATCG?AGATTTCGGSGGATCTCAGTATGGTRCYGC?ATGTTGCTAGGCAGAGRCYCGAG?AACCGGGCC?TCGARCACRGCATSA?AC?GATTSGTA?GCAAGCCCACCCRCCGMTGATYGCGGTACGTCGWRTTGAKCAYAYTGGGCKCGTTGTT?CAGAGTCTCCTTCCCAACAC?GCGCG?AACCGRCGCTCGTAAMCGCAYATGYTTGRRAGACTTCC?ACAAYGGGG?YAACRCATGTCAMCTRAAYCGGYTRRCAAAAACCCAT?ACTRT?CAGTGAGGTWGRTCTR?RACAGG?GG?CCTAYYACGCTAGGCTACACGCAATTTTTATGCAATTARTAKTTGTTACAAATGACATCAGSCTCTTRGCRACGGGAAGACAGATAC?AAAYATTATGWTGAATG?ARRAACTCTCTGCCRCAGGCG?TGMCGAGTCAGCGGAT?CAAATTACRA?ACAATCCGTCAATAGAWGTRGATCGATCAACGTGATRCWACGGAACACCRSTGTCTARGCR?C?TGCT?TTAATATTTMCATTACGAGACCCRAASCAACGCWGYWGGGCTTAGMCCGCACRCTAGYATTCCCCT?CGKCTCGGTYTTRGYCGTRGGCCGCTGCGGCAACGCCTGGTGACTCWCCGTGRGYGCAGACGTGCGGTTYGCCATTGTTGCTGA?CRCKAGCCGT?AGC?YATACYCATAGAGATGAGRGTCATGRCTAAGYAYYGACGAACCACAY?RAYTACACGTTRCWGGTGCGAGATTCACGGATACYAG?CAA?GGTCTACGCTCAKAGTGGMCYGGATTCT?GYTT?ACAACAACCTGCCCGCGGTCARATGCWGCGACAATC?TTRGCATACAGTGGCACACTTYTYGTGAGAYACTWGACCTTAGGAAGCAGAGACWCTTTCGGGAAATTAWG?GCCGTAAGCAGWTAGCATGGARTATCCCGTAYMCTCCTTAA?YAW?GACGGTC?RTCCC
GTAAAGATTRGCRTTCAGGATAAWTCSACCACTCGATATGTTMTATGYTCTRYTTAMTTTGGTACGYRAAAYCCTGTGGAGCTCCYCTATTGAATTTTAAGARTCTGAGCCTTYACRGTGCCGCGATACACCCMAMGSCKGTSG?C?A?TGATYCCAARAACGGGCCTAGATAMGT?TTGTCTMAGTTTRACCTSAGTAGAGTAACC?ATGGYCWTCTTA?RCTYGG?CWGG?AAATACTTTCTCGTAGTCTGTGG???AYYGTATAGTAACAAG?TARAGTGTTTTGTSMCATGGTTRAACTTACGT?ACGCCCGCGGY?TC?CTARAATCYAG?CRGATGA?TACGTTATTACTKGTCWAACTACCTA?GATGCCTWYRYAGGAAAATYGAATGTGRTATCGAAGGCTAAAAAGCTAGATCACTGG?AAYCATACCCYATATTGGTGGTCYRACYCTGGCCYAGATTAATACCCCAWCAGTGAAAAAGAACTTTRCAATTCTATCRTCMAAC?GTSTGGTWGGCACGYAATGA?CTART?GTTACGATACGACRTTGCAGATAGTAAWGTCCTGCCTTGGYCYATTGGCTTTST?TAACCGCACGGTCGACGGTARTGAGCATYGATTGCCATGTTTAYTAACGAGGGGATGGAT?TCYGTYAATTGYTATGTGYGCGTACGATAR?GG?TACTCAACGTAGSGTTTCCTTGRTGCGACCAWRGGATGYTAGAGCCSAGCA?TTCRATGACGGTY?CCYAATYTGTTATYGATGGGTTGTATAGTCGA?TGTAGACAACCYAGTTACARTTCCASTRCGGGAGTAGGCCTAGTGTCGYTGCCRACRARCTSARAAG?ATATTCGAATCCTATCTCAGTCTGGGWAATYCAATGATGCKTAGGTWCTTTRGCTCTAGGTAA?GAATCGGCCTCT?TA?YGTTGSGTCAGAAG?TTGGGGGTCGCTG?CCCTAAAGCGRCCCACAGATCGCACWRYATAC
WCACACACTAAGCAYTSCKTCTCACAATGAACCGGAATGTRAACCTGTWGCTKAATCG?TAAGG?CYMSTTTR?CWTGTGRCAKAAWWTGGTGRACCG?GATSR?GTTGW?CTGYCYGGGACCATGCGGCYGTW?AYCTTACCATTGGWWRGGTAAATTTCG?ATATTC?CTCGRATTCAGYATGACAGTAYGGGMGTCTACYCGTGGTTTAC?AGATATATC?GGTAGACMAATGGTTYGYCCWCTACGCGRACAT?CA?CCCCGGRGAACAGC?GCCTTYAGCATGCCRGACTACTGCACCCAGCTTATCATTCAATGAGYCGAGCAAA?GGTRAG?GGTCGGGCCTGGCGCRGRTGAATTCT?GAAATGCTCARACCTGGTTCCCCCGTAGTT?ATCAAACGCGRCTGGTCCRGCCRGTTG?TTCG?GATCTACRTTTG?MWTCATATGTKAAGAGTGCGCCYTCCCGATARCACATCAATTATAGCAAYTACCCGTRACGAC?TCCAGCTATMGKCACCYCCGG?ATSAYC?T?TCGGAYAGTCG?TGCGAAYAATTYTGARCACYTAATGAGS?GGCMTCAACCRGCTTGAGTAYTC?ACCACCTCCAC?RAYACA?CAGTATCTGAYAARCRC?CCTGCG?GTCACARGRAGAGACTRGAGGCTGCT?TT?T?AGC?GGTTGCYTCCYGYGGYGGAACYTCC??CAAYGTGTTTATCAAGCTACATGGTGGG?GGTWCCAGGRACATATCCTRWAGTGTCAGCTTTCCTGKGTGACCGTTGT?GCAGTGCAGAAGGGYCTTTGGGGCTTGAACTAACGTAAAC?TACAGWGCGCCCAAAAGAKCGCTTTGCCATACGATCCGGAACTGYATYT?ACYATCCCKACACTTTCTGTYTWAARAGGATATCARAGAACCGTAGATATCYAATGAC?TGATCRR?CCCGWTTG?CTCCTCTATATT?CRCCCCATCAGCCAGAACGAA?CAAAGCTCC
TCCGCGTGC?AGGTYAGWACCCCGGTTRAACT?CACYT?ACTTCGCTGTATGTAAAGTTAGGGCGGRCCARGTGCRCCAGAATTCTTCTCGTATGTCCATTCGAGTSGGCTTATAGTGGGGGTACAATAA?CAGCGTCY?GCCCGTYCCGGGTGATCAGCGYCCCC??GKGGTAGGAGAATGGGGGTCTTTATC??TCTGGCGWTC??AGCATCCTAAGT?CATTCACRCTACAYGATCGT?AATYCACCTGAGGATCCAATKCARAGTAS?TGTCTGAATGCTATTK?AGTA?AARCCRACCTAACTTRGTWACAYTTYATT?AG?TTTMCCTATCAAGCAC?GTTAACAAACGMRGGCAAGATTGGCASTAGCTAGAGCAATATAACGTAATTTAAAGGGGMRARTR?TTAATAATGATG?CWAGYCCTGTCSCTGCCGGSAGATTCCAYGAYGCGGACAKWGWC??TCCGCTTTGGA?AC?ACCTTCCACGATCTCGCYGCCGCCGCAAGRCCTAC?MTTGGTGCGCGAAGTTTCRGTTGCGSTAGACTGCCAATGAAAGTC?CCAAGTGCGTATAA?GAGTAARGGR?TCAAGTGCTACYTTTGSCTRCCRACGGCTTATCCA?ACTGGTCCGACTYGASACACT?RGGTKTGTATTTKMTTTCMTTGCAATTA?RWCGTTRKTTCCTACATGT?AGRACTGTTCTWTACA?AAG?ATAGCACW?ATAAGTTCTTGCCTYRRGGAGS?GCCAGCGTTARGTGTT?YATSAAGTAGGCCCGTCAAAWMCCAGGGCCCCYTGCCAGMMACACCGAACTTCYTGTGGACCATTYTACAGGTAACTGCTTTTGTRCGGRATGTTTGGTGACACGGWGCGTG?CCTGRCACCATRGGC?AAACGTCTAAGAGACYC?ACGWTRGTGCGAATTCCAAAAGGTGKTCTTCAGGCGYGATATCTAYCGTGGTTAACTCGCTGRYCTGAGAGCAGTCRGC?CCGC
TGGAATCAGGAGAGACCG?CYATTGTAAGCTACYCATCTRCRGYWTTGGTG?TAGCT?GCAYCCTYACAAGGATYTAGGYGGTACTGGTWAACACAYGCCTMCGCAGACACAKYAAAGTGA?GGAATGGAGGSTAGAYAGCGA?ACGTCTATCCTGGCGRTMTRGTWCTAATGGGCCTCCTAAGATTAG?AGCT?AGARGTTTCC?WCCW?TGGAACGG?AARCCCTAAAAACTARTTATATGACACTTGACCCARTYACGCCAAYTC?GWTACAGMGG?CCRATRTARAACATTTCT?GTRMG?TCGGACCTTTCGATCAGYA?ATGCATGTTTCCTACGACT?GAATCCCAGTKAYARCTTRAGTAGGTCAAGTWCTTATAT?GCAAATTGGCTGAGACCGATGACTTTTATRRACT?AGTTTCGTCAGTTGGA?R?GWAA?CACATAAATTCTTGGACCACTAGTCTGGGATAWYG?GACATCGCGTTCTMAAAR?GGC?ACCGAGTCTGTCCTGTCGTCRAAAGCCAGMCCGARAGCCCTSA?KA?TCGCACTRTGGCACTTT?TTCGGCGCKACGTYAGAGAACTTTTGGWTRTCATR?AATGGTWTGGCTCGYTTGRTAGCCACTTGTTYGCCACTAACAGCAAGTWTGGYACGCCGAACACCTR?TTACGRTTCGAGGTCGCTRAAAAGTGCCATTMAAGSGATARACWAT?AGAGGTAKG?ACC?GAAGGYACCTGK?GCC?RATCTCTAG?A?CAGCGTCACACC??TCCCAR??TTYTAATTCGTCCTGATGATGGCCTGRAGAG?TGCCCRCGGTCGSRRYGAR?CTGTGMYTAYGTCAGAACCA?TCTCTARRATTYTGTACRTRAGTGAATAART?TAGGAATTTCTCTKTAKTTTGGTG?ATACTTTGY?MATTCTTA?AGGGSATWRSKMYGCATAAAAAACAGACGRAKTTRAGGGGGAGYGCRAGTATYT?CAYTACTAACTA
CYGGTCGGWAGAGGGTCCGTWC?AGCTTAGG?AGGTTAYTTGCTCRTWAT??CRTGGTGCYARATTGGTAAGTTSTGTGCCAGCGAARGCCYCKATTTTTAWRTRAGA?Y?TTGA?AGRCTGAAT?GAAAMGTCTYGCACTTTACCACCRTTYCGGCARACTG?AATC?ACAGYGTCGTAS?AGYTAAKGWTCAAAG?TGGC?TATTGTCAATTCATYCRGRAATCGGCTTTCTRAGCT?ACWATACCTCTCGTTCRGCATRCTATCTTATGGGCTCRTTMGGCAGAGATWKCCC?AYAATKYTGT?GAGAAGGCTAAGGCATTAAGGTGCATYGRTTGC?CTATTGTGATCTGAAATATACTGAATTTGGCAWGTTYCAGTGGYGGACAGTTGTTCCRAATTTAACCCACAGCGAACGTGC?GAAGACCRTCCCTCTTCTCYCTACAAGTTAGWAARCTAAG?WTMAGACATGACCRGTACWYKTTAATCTMCATAGTTTGAAATGAAAATAWRGARAYMCGAGMTAAGCC?AACTCTYTAGTATAYYTAGRCGGRAWTYGGCWTAYM??TAAYAYGA?AAGTRACTTACCGCAGAGGCTTACATAGSACATCGCT?CTTRAYATAACGCTGCRGGAYCTAAGCTGRGCACTCTGGMGYTCTATATTGGTTTRGTRGRAA?TATGATRTCAC?CCACTCATGTTCCATTGAGTTTG?GTGCCCCGCATCTGGTATRCAG?GG?TG?TCGGGCCCTACC?CGYT?GARCRGCAAATAMCTTGATAC?TCAGGGGCCCATCRGTCTCCATATGGACGGGATTAATCAAAATGCCCATGTYTGCYC?AAACYATAAAGCGACACCWARTAGGCAAAGCATAGTCACATA?RATGTGCCACATTTTTACATR?GCAAACCGGACGTGTTTATGGRTTCWATAACRCATATACTRCTTCGATAGGCATAAATTGGAATTTGGCAGTATGTTGGTTCAACTRC?G
ATTAASASACGTTGGAGTTRTTRTTTTAAGT?ACTYAAAYATGGGCCAAACTTKCCGACGAAGTGCATKCGTCMACTGGGCG?CATTGARCMCGTGC?TCCTTAGAATGCACTACAGCGAT?CCAGGCAGCCMTYTTCATTGAGRTAGKCCRGCCGGGRCCAGGGGA?YCCCYAATCCGTGAGGYCGGTTACGGGRRAGTAATYACTATTCAAARCGT?GGCGGACA?CGC?CAGYGG?AC?TY?TCTARATTTYTCGACTATAAATTY?YCAACACCKT?GTWATWTCTGYGA?TAGRTY?GTRCCACATGACTCCAAATATTAAMGGGA?T?TGTCAGTAYGATAGGCGMTCCAGCTTMCTTGAATTTGCT?TAACAGTGACAGCCTMGRAAATTTTAG?TTTGT?GCGCTATGRTAAGTAGCGTCTTCTGCTCGCATCTACAAACAACGGGACTCTGGACTAGTACGGATAKGGCTGSMTAACCTCCMACAGTGCCCCWTCGAGAGGT?CGGGTGTAATATAGCCCGCA?T?GAYGYTTAAAGKTGGTACATCGTCAATAACAGCTCGAAYAAATAGATC?ACGCGGGCAWCGACTCARACCCCTTTGYGRT?GTTGG?ACCWGCAATGYGGCATAAAR?TGK?TRGGTTGACCRCTGGTACGTRTTGGGCTKCCATGTACCACA?TGCAAGTAYYACGTTAMTCCWGGTG?ACGGCTCTCCTRCCMCCYCACCGGTATTAACRRG?CCCARCTGWTCTATTGGGTTTAKAATGTGGAATGTTCCACCGMYTTACACATCTGGGRCCTTGGGGRGCCTC?TSGCCCAYAYCTCGCATCCCCG?CCAWAAAGRCYATAGTARACAGATTATRSAGCTGCYTCATCCGTC?TTTTTTCATTCGGGRYRATCGGTTCGGCRGCCGAAATGGCTGCAGCA?CGTMGGTAAGCTGAT?GGCAATTGCATTCCGC?GGTCTTTTCGAAGGGGGCRATYACAAC
GGAA?TAA?AGGGACCTATGGCAYTCSYS?AGGCCCATGTCKCTCCATGCTG?TTAK?GAGCTTYATTGTGATGKA?TGRTTYAACGTGCTCRYTGATKGCCGCAGCGTGTATY?AYCCCYTGYGGTTTCGCAAAGAAGGACAA?ACGCGGCCGAAAWAGSSGWAAT?GCGCTGCTTCGTCTYGGYAAGCAAC?AGCAGGTCAGTCTGCACCATCTRGTTATRCAGYCACCKGACT?GRACCGCT?TCAGACCGGT?AGGCTAYTATGATSTTCYACTYTAAGAGCATTTRCTCTAAAGATTARCTYCTAGCRGGTCTYTCGCGCCGTCTTCCCAWCCCCCT?CGGGTGTGTGCAGACYGG?TGTCAAGCGGTCT?GAKRCTTTYRMYTWCYTGAGGTGC?GAGRTAGGCCATYT?AGMCCTGGTARGCAGYCGRTAATGGAGCAGTAGCAKACGCGGCCCRATT?GGYAMCSCTTCACAAYACCTACSYAGYGAGCCTTCTTA?TTAGCTTSAAATRGATGG?TACTCTGTGTATCCCGAGTGAATATTGTKGTTATCCCRAACCTSGYY?TYTGAATCG?RCYTCAGTACGACWATGACATGGTGAGTCTCCMGAG?GMSATTTGAAATTT?SCAAGTACTYGGGGMCTAATAM?TAYGCAACYT?CAKGCATGCTCGATAGGTCGARGAGRCATCCTGCGCC?TAGT?ATTGCCGTGTTCWYCYCGTGATGTATATTAGGGGAAGCTGGA?TTTACACCCAMTGMTCMATTGATGTCRGATTTTCTACCRTTGTTRTCAGRACTCTATCTTAT?GTACCCA?AG?ATGCCCGCACTTTTT?ACGKCCGGGGTCGGCCTACGWC?TGGGARCAATMTAAYGATGTGAYATTGTTAGTACYTARTGTCTAAAC?GGCAGGCGYTGTG?GAAGCGTTRCTACYCGGYCCRATGGTG?TCTCCCCACA?CAYGRTGATTTT?GTGTTCYCTGAAWAATCGC
CACTGCCACTCTATAGCTCGATCRAGGACGGCCATCTATTTTATGYCRTATTAGTCGACGGTCRACAGATCCGKCTGTCCWAACCTTTATKCCRYGTAGTCAYTTGTAAGATRWTTRTARTATCCTCCGTTACGGGGGCGTATWTTCAAAKYTTGCGCCTACGY?GAGTTCGRTA?AACRCGAATTTTCTATAGATCAYAAAGRGRGCCCATGCTTTGYAAAGAWT?AAC?AAGTTRRCGTGAAMYATCACGTGGCAATRAACACCTGCGTTATTAATAGAAT?GCCAGCACGTTATRTTTCCATATRTACCCTGTGC?TGRACGCGACCTTGACCTCGACCGTGATTTAT?CCAGTAGTCGCAGWWY?CCWTTTTRGATAACTCTTACSCCCT?TACTCTGCCRRGTGTGCCWGTAGGTGCTTC?GTCAARCTYGATWGATTTCG?GATA?GGKTACGGGACGGTGCTCCARAC?TT??ATGAGAAAGCGAGTTGGTGKRA?WGCGATTTACAT?AACTTTG?ACTGTGCCAAAAG?C?AAYTSMTTGWGTCACAWATTTYCGCTGA?GCGCAAGCAAMGTCAAGCGTCAACCGRACCGATRCTAYTTATG?YCAGATATTTGCGATTCAMCGCATCR?GACTCACS?CTTCAYTTACTG?TGGTGTCAATGTCGAGACYTCATAGR?TTAGCAWCAGAA?AGGCTCCGCTCAGTGTTTCTTCACAACCCCTATGCCGAWATAASAC??GGRACTCTK?CGCRACGAGGCCCTYAGATGACCCCCAGCCATTAGCGACWATGTR?ACGAAGG?RTCCTAG?CATGGGATCATAGCGCCGARGTGTGTGCTATTYCAGGTATGARTATATAARATGTATTGCCACCGTCWCKGRCGCAAGRAAAGGRTTTTATCTTCCGGGACGYGYRCAACWGGAGC?YCYCTGAY?AWTCRMGT?AAAGCTAGACTT?TGTTCATAGGCARTGAATC?TYCYCRAYYA
CYAT?TMGTCGCTGAGCAAAT?TTT?TGGYGTAAACT?KTCTTGTCAGCTATCATTTTCGCTRGG?AACCTATAGGGATGGGCCGTATYTYTGCATTCCGKTAAGC?CATYTGGTAT?AYT?GATCRACCCTGATTCGATTCTTTR?CTCCTCRTAYCCGYGTCCTTACGCCAGYWCCCRT?GTCCTTGACCARCCGCAGCTTCACATGYGCACATCCGAGGGAYARTTYYAGCTKMACCGGACRWTAAATGCAAAGATATGTCGCAACAG?TTA?TTTCCGAATCTTTCCGYAAAATCTTAAR?TT?T?CCTGTCGCYACC?ATTTTTY?AGACGTCTYYAAGRGACTGRG?TAGGGRATAAGATATCTAWTTACGTTGYWTCCTCAGTTTC?RTTCAGGATCTGGTCAGCAGAATTAGACM?ATGTT?GCTGGAGCTAARCG?CCT?T?GTCTCAAACATTCGCY?GTRGCCAYT?ATGGRTCAGGYCTGTGCCCTCTGCA?ARAGGAGGTCGATWGTATYCCGGCGCTCMTTGCGYCTCACTGTAATTATGT?CTCRTYCAAAAYTTTATTCG?GCAKGTCTGTA?TCTRCTTACAGCCTA?TTCACYCAC?CMTTACAARK?KG?A??AKAGCGGSTG?GACAAAGGTTAAW?AAAAGTCAYGTGRGTGACTCGTAYKGCTCATAGGTGATT??TCGGGTAGAGGTCWATCTTTCTCYGCCARTGTCGAGGGTTAR?CTGAGCGACRCATTGAATCGGGRTAATGGGATGTATAACTGAAACGAGATARGCAGGTGGGGGTGCTCGMKGGCA?MTGRAACACTYYYATG?GYGCGGTCCCGAAACACKACGTTRGGTTTATGAYTTTACAGAACATACGACCGCGTGGAW?GTRCAC?GYGYTAGCGAYCATAT?GAGCAAGATTAGRCGGRTGCGATATCTRGAAACACCCGAATCGCRGGAGT?T?CATCCA?GCTTCSACTCRGCTAT?AAGT
AATCGATAACAGAMCGSAGAAA?CRKCYACACGCACGATGTATTTCGGAASATGGAGGYWYTCRTCRTCTTACACTCGTR?RAYKGGRCCGTMRTTCCCACCYTRTATCCATGGGTTTRCATWGAAAG?GCATGCGGTGYCGGGCTAGGTTAYRTAGGWSTR?GGWGTAGAWTGTACCAATACGSTTYGACAATGG?GCAGSGCGCTRTTTTSTSRCAGGCTCWTMC?TGTAMTAGCT?GCCATRYATCTRGATACTRGKTTYGTTAGACATGAGGACACTCASCTWGTYGCCAGGGGGKAGATTASTGACATAAATTAGTTTGYCCCAC?TTTCAGGCCCTTTT?TTCATCCGAGAACCRAGGCTAMGCGAACCAATTAGA?AAAAGTCMGTCGGAAGC?RRATGTCCAYWGG?GTCTCR?TAATTCGAAGTAAATTACTT?TAATGGCGG?TTCAGCACAGAACYCCTCYAATCCCGGGTAGGCCGCCGTCGRACATGAYCCTGGTTGA?YTAAAAT?TAC?WCGT?CTGATAATGAKATGTGACATCCCKCAAGTTTGMCTRGGARGCATCTT?CGTAMCTAACCGC?TATCCC?CCRARCTTTTGYCGTATGGKKAAAATYACCTGGAATACGCYAATGAGTACWAGTAGYAGACYCYMGACGTCTTT?T?TATTCCCCACWGRTATGAAC?CTAMYTCRCTCGGAYAGCCGTATYAA?GGCCACCA?ACTCCTYTCGCTACTAAGTTCACRCAAATCGRTTTTRTAGTGTCTAGYATTTATCTGTTGCRCCWACAAATTCAGTGRGGGGGYCMGCAGATTTG?TAT?CCT??CCARCGCMMGTTGGTCTTCTCCRAAATATTGGAGACYATGARCATKT?CCTCGTTTTCAGKYGGGYAWACYCCACRT?CTGAARTAATAMYAAATACYRCTACTCTTCCTCAATTCAYTGCCCTGTCTCAM?GTCACCRGTCTCGGGTTSAAATGGTC?CA?G
CA?CTCGGCTATTGCGYTACMCGGAGTGRAYGYTACG?RCTGGCGTTGACGAGTAATGAC?AGTCATACGCTGRATGTTCATT?TCSATGCTCGGYTGRTAG?CAATCAATAA?CCTARATTARGARGTA?A?AGAGTYTTACTGTTAACCGATAAACAWAA?RTAW?TTCACYRYGG?TAATTATCGGTAAYAC?YCGGA?CCAGAGTGRC?TCGTWAYGCTCSRAGYCCCRTTTTTCAGACATTCGTAGATAGWA?CCRCACARGRGARCGSTTGGCTGATYATTCATGTGAATGTACAT?WCYCTAYG?CTAGAGAAGGTYYCTGTTCTACC?CACAGGTAGCTRATACCCAGAAWTG?CGTWCCTAGCCAAGGGGCTTYTACTTYYCAGYTYCARTACTGG?CTAGGTGTCTWCCCS?ATCGTGAATAACAAACAYAACMCCCCAG?CCCATGTTGGTTTCRTATCWGTTCA?CCTTCATAAGTRTCAGCAAAGGTGGRTYTAGATGGCGCT?CATTCCCTGTWTAATCTAGYGAGYGGTTRTACGTGTTCCAAAACMTCWTAGTAGYACCACYTATRACAYAGGTCTCCACCAAAAGCRCTGACTTTGCATYTT?C?A??AGGGTWTTGTAGTGAGACCGCCTMGGAGCGGCGTTGCGAC?CCACGTAGA??YACTRTGTTGCRAAGGTAATGTGYATG?KACGCAGAACCWTGAAGCAAT?CGGACACAT?TG?GAAATTTTAWGCAGCTTTWACTT?CGTC?CTACTGGGGAGATCTCATCTTTAGCT?CAATTAACA?T?ACTTACAT?GGGAYGCRAGCTG?TRGACRTCGWAATACTRTGACTTTT?TCTAACTCACCRGTGTGCAGTAATGWATAAGCAGAA?TAAGTC?G?AGTTCTATAACTGGR?CGWACC?AATGCTC?CCCGYRARCCAAGGTGGCC?TATAGAGTKCA?ATTTAGTCTTGAATTARATAGTTACGGTATTTAR
ATCTAMAT?TCGCTCRAGCCGGG?ACAACGGATTGGCTWTYTACTAATAG?TATGTC?Y?KCTAGAACTGGTTACT?AGCGAACATCTCGGGGCGCCCGGKCACGAGTACACC?CCTCCCTATAKTGGATTGCGCYACGCCAAACTTGGGC?AACTCCTCAGT?CCTTGRTGAGGTARYGCGR?GCAGA?AAGTRCTCGGTYGGGTYTA?CGGACCTCAARACGAGGATTGTTCAWAYSGAAGAGCMGTAAAY?YTTTTAGRTGGTGGATTCCCARYACCCATTGATATAGGGKCAGCGAA?TTAAATTTGTTGCACGCCCATRGGCAAWARCGAGTAGTGCTYGWGRAYTTGTACTAAAATYGTATCGGAATGTA?CGCTAGATATGCTTCAGTATGGACCCTCGACCTRCTCGA?GGACTMRAYACSGATCGCTAGSAGAGCYAATCCATCGACGMGCCATATACG?GKCGGCTACMTT?CRCA?GAGTRYAACCCGGTTCRYCCTCAYCGYKCGG?CTTWACAAAAATTCTRTACGTYG?GCATTATTCCYCCATTYACCTCC?ACYA?YGCTCGTATTGTCTCCTRTTWGGTGTATATATYYCAAACGAG?GGGAWAGCRCCGGGTTSCTTKAGGTCGTAGCYGATCRCAYCGTWGCGCTATTAGTCCTA?CACTACATTRAAGACCGCTRTTRCTTGGTAY?RAGGCGAGCGCTAACCGGAAACCATCACGGTKCAYTACATYAYTGRACRTACACACCYATTCAAWATGRTACCTAM?GCTGKARAKGYWGGCGYYYAGAATTGCC?G?GGCACAAYACGAA??CKTCCACCGG?TCATGTCSTGGRCGTTGARACCGCTAGAYCATYACTTYTTGGCCCYGYG?AACATATATGTAAC?T?ATCTRCGRTCRTCCACAGTGCCTGGAYAYRSGTGCRTGAATAAAAGGAATCTGAGGCGTCTYTTCAATGGCCAATYYGSRCAAGGTGGAATG
GACRYAGCCGTTACATAGTA?CCACGATCCCCGGACACCAGTKTG?CAG????ACKTCGTTCTGCGCYGWCCTAYARTCCTCGTACCGAGGGAAGKCYTCGGRGAWCGA?TCY?ACGAACCGC?TATAGKGAGACYCTAARTAWCRTRCCGAATAACAT?TCTCCCTGTATA?GYGGCGAGACTATCGCGAAAAAATSTCTCATGTTTCCGAYCRGGGACCGCGACYT?GCTGCCTGCGTTGCCCGGGAACCGTTARCGTGAAYGGYR?AGTYACTWWCCTCTTKARCGAYCCATCCRTT?AAGGCYGTATCYCACACACGGCGCYRGCGTAAYCTCGTSGGYMYCTYATAGCA?CAGWAGGATAAGACGAGTAACGCCATAYCAGCCGGCATCTAGTTCACTRGATACWW?ACCTTTCAGA?TCGCTCATGYACTWYGACGAARRTACAAGTCG?GGTTCCAATRAATSRRGW?GSGGCTAGTACTTYTGAATCGYRGAYGA??GRTCTCCTATYTGATGCATTCACACAGCGACWGAGCTAWAA?CATAA?GGGAGCRAGCTTRCCCGTGGAAGA?YTAKATCTTGACGGCTWACAAGTACACTGAAGTG?YTAYYRSCCAGGCTGGACAGGCCGGTCTYC?CTTCCKCGGMACGAGAATGTGCGGRGAG?TMACGAAYRGTGCAAT?GGATCRCGTYARR?MGCGTACGYSTG?RS?GGGCGCCTSAGTCCYAAGTAGCTC?MTATCRGCGCAAARTATMAATTKRRCYCTGGCCGKTGAGARACAGTRTCRC?GMAGGGCYRCCCAC?AATARTYAGTTRTGAGTACYTTCG?CACY??CGAATTAATAAAA?CG?CTC?CGTGGTRTTTTTSGYCGGA?A?CTTARGRY?TCACMMGACYCTTAATCWAGTCCTGTYCATRGGGTGTCAAACAAGTTCAYGAGTTGGCCGYGGARGACCTGGGGTTAGG?GACYCAT?TYATCCAACTTAAATCT
T?TYCTTCTATGTYACGCTCCCTG?KYACGAMTAGAA?GRCGSCTCYAAKTGCGACTCAGAGCC?GCAAWGGGAAYKRGRTTYY?TGCTTCAACGGGYTRRY?MY?CTATAGGTCTCCCTCTAAAG?G?GAGGTCAWG?ATCTGACGTC?CGAGGTTWTACTTTCTWYAT?GAATAGGGKCTCGTAGGCGGCCTATYCAGCTCYCCYCTTTACTTGGGGA?WGAATCWGTTCTGYTGA??GCTAYYGGGCTYTGATTGGCCGRGACYTGGAAA?ATTATGGGCATTTGAGTCCTTRCCACATC?TSGGCAGG?TYGGAATGAGGT??GCGCTCAGGGMTCATAAGAARTGWCATAYTSTGAGAACCGRTAAAACGAC?AAACGACCGCTTCGTTTCAGGTTGTACKGTGYGTTA?GTSGYATGGCCCSACA?AACTYACTA?TATTATTCARTYATGKR?GAGGAGTGTYYACGATGYTTTRTKCACA?CTATTYYCTGTCTCTCTTTCAAGTAGTTKTTCCCCYTCACCTCCGATGAGGYGATCTCCTTTGCGYAGATCTACGTATAGSAGGCW?RCGTTGCTAACCTYGTCRTGTGCWCCMAAR?TAAACTGKCGGGGTTGCAW?SATAACTCWTYGAGACCTS?C?ATTGR??GCWCAW?GA??RAYAGRGCAGTTAAWWGTAGG?CGTTGAACARCAGTTTTYYATCTA?GTGGC?AATGTWGGRTTRWCTTGATGGATRCACAAGCTYTGGCTGAGCTTAARA?CRATGCGAWGTCRAAATTRGACGTCCC?TMGTCTGCGATCARTATATRTTCACYGG?TCAGCGGSARGCGA?TCGCCYGTTCCCGGTAAAATCCCTYGAGATGTT?AACTGATCCCATTGACAAYRTCTYCCGAACGKATYGTACCTTGRAGAA?ACCKATTCTCR?KCTCGGRTRC?GAG?AT?TTATYTTGGACTTTTG?GTACGTRCCGACTCCCAATASACYAAAA?
T?RATTAMCATATAAACAACTATTTCGT?ATG?CAAGCAYGCCACGTAACYGATGYRTCGCTTTGTTTYCTAGGGATCA?AYTGATGATAGGTYTGYCRTGTAKTCGCTATGGT???AAATAAATYTATAGT?TG?GGTTRWTCGT?TAAGACATTASACTMRTAATAGAAAYGTTCAGWTGCTAG?CGAGGYKTCTTCATGGATCAGTMWRCGTMGYATCAGG?ATAYCATCCCTAMGAAAGGRACYAGTCTGCWTAAMYATGCGAARTGGCRTCTTTTTGTTYSACTACA?AGGTCGAG?GCWTATCTAGTCATGAYGATACCRAAGYG?GGACAGAC?CCGATATTGTGTTACCRCAGGGWWGTRG?AATCCAAACKYTTTACTTCGTTATGGGACCAATAG?AGTAATCTAAAGACACCTTATTTGTTTCKCATTTTCAGTGG?ACGG?TCGACTGTGATGGAAC?CAWWRA?ACTATTA?TYTGACACTAGGCGCT?AATACAAGGCTWTCCCCAATTARCAKRAGMCGCACGTAGCACTGYRTTATCAGGTCGTTCTAYCATG?TCCGATGYTCTTC?TTRAACGTAACGAAMSGC?A?CWCCAATAATRAGWCCCTTAGGAAGGGRCGTWCAGYATMTCCTCATGTATRAGTGTAGTAARGTTACTTGAA?WATAACRYTTG?TTTGTTCCYGAGACYYTACTCTMTCAYAGGGTYCTCGKTGGGAG?CGTATGTCGCAGTCACCTRRTCTKTMG?TAY?RCTCATCTTCGGAAAKGYGSGCCCRGTGAAGAATACCCGCTAT?GTTTAACAAGAGATAWGCATSYGTGTACTRTGACAKTCCTGCCATCACCTYAATGAYTGTASGGTGTGACTCAAC?CACCAT?TTCMCCCAACATCTC?C?TACTACGGATAAG?CA?GARCTTCGGGGATTARATAAACTYGMMTCTACA?ATTAAATCCTAR?TAYAACTTTTATYC?AGATTTCCG
GTGGAGATTAGCAYGGCACTRACAG?TTGGCRTCTRWGTRCAAACARMCG?GAACGTYAATAGCGTTCGCCTAATCTCGTMTTGRTTAYTGTCAGAGGTGATCGGCTCGRATCGTGT?GA?GTYACCCAAACAGGGTAGAGATTAYTRRGAAGGCTRCCG?GARARTGKGKTCTTGATAG??CTCCTC?GCCWGGGGACACATTMTTAA?AATTTT?TTATACATCAGCCAMCCTGGATAGTCTTGTCARYGT?AGTTGTGCT?TATACTKTTGCCCMTGACCATYGCRTTAATTTRCRTRCCACTTTGAGMAY?AATGMT?GAGCGAYGGCGTCTYRCGCAYCGTCCTACCGGGCC?AATTGTTCGCGCCGAATACGTTGCCARGTTCAMAACGGTGYTWKG?GRACSCYGCTAGAW?AGC?GATCTACGACGRWTGGMGTTCTRGATAAGA?G?TKYRATCCAACCCTTCATC?TCT?GGAAAATAATAAGTTATTCTRTCMATTGA?TG?GTCTSCCAYCCTTY?TACRCTCTTC?GCAAC?GATTCTACRTGCGGCTAAAAGCWTTGTCRATKAACTGCTTTGTCCTATCRCGCTAAAGGGACCRGCAAGGTATGCATGTGCATGAGCRAGTCGGTCTCTARG?AATTY?CCAGATATCGYGATCCTTCAAACKATCAAGACAATAGWGCTTTYTCAAGGCCTATTAG?TGAYAGGCTCTGTTTAATCYACCTTCAYGCTGAACYGAACAACARCTC?CCTTCTCACGTTACGAA?TATGKAWGAACTCTCGAAGAGTAAAATYAACGTCGTCCTCATGRATAWAYCTACAGACTCTAGATRTCCTCAT?AAGGWAATGACAKGGATCAYTCCCCATTCRAAATCGCGCCTCGGTCCCAYA?GTGACACCTCGCGKYAGCTCCYAGTGGGCRTRA?TCCC?C?AGTTATYTC?CTTAAGAC?YR?CGA?GAWTARCCAACACGYTCKCTTGGT?GA
?GGGGTAGGCTAGTGYCMRATAATCTTG?AATTACGKTCGATGTTA?AACTG?SG?TTCCGKCGC?CGAAACTC?AGSCGCYYGGTGCTWAARAAGTTY?YACTCCAGCGGGGAGGRTTACGGATTCYTY?TATCCTCTTTTACCTGCTCT?CATT?YGACATATGCTATTAAGGRATCGYRACCTCCAAACCTCGTTGCCGGGCAGTCYYCATTCATC?GACACGCRAG?CATG?CGTGCTGAATACCTAYATACGCCAAATCGGTGTTTATCGYAATTAATCCCGGGAGTACGGGRGATGCCCTTAGCGCGGTCGCTTCGTCTTYGCCCCTGC?GGTAGYAGTAGCGGTA?TCGCG?GATATTTGGTRTAARGTACY?GCTRT??RTGR?AMAATACTCTGGAGCGCAAATTARTR?GTGGTRGTTCACAGGG?GAACTGGC?ACAAGWAGTTAARYCTGATCCGA?GTACGTGTGC?GTSGCGGGCGA?GCTARTATG?AAGYAATGTMC?YCATAWTTTAYTCCGAAKGGWYAGTGTTC?ACTGGGCGGCCAGGGCGTATCATTGYG?ACARAGRAYAGCATACTTRTTTGGCMTTTTYTRCTRYTGTGAYATATGMG?GACCGCYWTAT?ATCCGCTTCMCAGAGAAA?TYACTAGTGAAGGGAG?AGMRAATCTTGGACCWAAYCAA?TCCC?GGACAWTCTCCYAA?CGKACCATTCTGRCATRATGTATCTCGCATAGYGCGTATAATKCTTGAKTTTTAST?GTYTTCTAYGW??YGACSGTATCGATCYA?CATAGYCTCCACCAYGCAGGMGTCTARCGC?CTC?KAATTCGGGYATGGCYCGTTGGCRATAAACTACGTAGTAGAAACRCATACCACAAGCTGCYGCCGAATAGAGYTCTAAGAGCAASYTAAACGGG?CGTGTTCCGGTATTATATTRCGCACGAGTCGGCTCTRCCACCGCTAGACGAGCGGGTCAAGGTTCGTC?
ATTAT?CCTTAGTGCTCTYACTCCCCTTAACATCCAGTGAYAGCTMA?CTAGCCTACTTWGGATCCMCCRCYAARGAGCTAGGGCGCCKGTTGAAS?GTA?SCAGCGCGGGCG?ATTCGGGTATTASATGATAASTAGCCYCCCAWCMGTTATTTTTGCGTRCTAG?GTACGTCCA?GACG?TSCGGCAAAWCTYTASCCACACACCG?TTTATCTTG?CTAYRTAGYTCAGACGGTTCTYRCGGAGACCGGTTTAATYAAATGTTCCCAKMGAGAGAYTATGT?TTGGTCGTWTTATAGYTGAYCGAWGCAACTCTACAATCAAAGTGTGACATTGCTYAAAAAARTATAAGATGATGRCCCCATCSTYCAAGGATCTTTCATTTTTTCCTTACACAGTGGATGAARCTGCTC?TC?CGAGTTTGCTCRGTTGA?CCACYAGCGGYTA?CGTAAAYCRACGTAAAA?TATCCGGCACGTTGTRTTAGACAAMGAAACCCCGT?GCGTASATTGAAGTC?TTTAYRCTTA?ACGCTAGCTTCCATCCTATATTATATTTACCRGGAGCYTTGTAMSGCCGGAASGGCATATA?GTA?CCGGGCAAYYTYWTTTTAGAATGYTATCACYTGACAGTGAAGTTATACTGGAGATACGTGTA?TGTTR?TACTATSGC?GATTCCCRATAGTTCCCCAYCCCT?RARCTATGGATTGCGCARATATAATGCSARWRATTCCCTTGCGTYAACCCACTGCCCSGTTRK?AAATCGCAGAKGYCTGCGRATTGTTWCACTCACG?TGAGGTSTTATAWGATTTCCGCAA?YCTRTCYGTGT?ACCTCCTAKTAA?GCGGATGCATACTTRCTGGCACRATATCARAATTAYCGYTTGGGRTCARGTTGRGWWTTTGSAGRCCCCMATATTACCTT?CCGTCCAAGAGCG?TRCCA?ACRGCTAGTGGA?TATCCTTGT?ACAGTACGTCGTTACAG?TGTTATTG
TGGGGATAG?CGCGACTGGTAYTCYCTTARTCTAYCCAAKGATACCTGAGYAKCAAA?AGG?AC?TTTTG?TCGCCWCTRYTWTAMTGCAGAC?TCCGGTAC?ATR?ATACCAGTGCTTGCCTKSATTGTGAAGGAC?WC?ARCGTCATMGTTTGCSATTGTTTTCTGCC?WGRCGGTTGAGGAGAGAGAGCWCACGGCTTAAAC?CCACCCGTTACCAGATCGCATCCYTG?RGCYTTCCGGGCCTTTTAGGTT?GATGAGACAGAC?G?TGYGRTTGTCSTTAAASA?ATCCGAATAATCAGRAGTTRTCACTTRTCACGGTTT?TTG?CGGGTTCAAAGTAWCCCTTCTC?RATGTTGCTACAATTRGAACAAATGTASTYTYYATACAGYAKGG?GYMARATC??TG?GGCGCA???GCCGCGTCGTCYTAACACGCYGATGGATGACYCTGAGGTCT?TAGYG?CCMGCACTTTTTTCCAATATACGACGGTCCGMTCATGAA?G?TATC?GATGTGAARACGTTTTAAATTYYACGCRGC?GCCCCT?AGCCGAAAGCAGGGGGR?AACGGCCTAGGAWMACGWCGTTCAMTTRGA?GTCACCRATATCGCTTACCCTCGCCGTGTAGGRA?GTTATTCTCTYCATCTAGGTTCTGTATCGCTGAATATACTGGCATACCGCACKGAATGTTTTGTCARASGACT?GGTAGATTWAGTAGCG?TA?KGGGYTTTGTWATATARGATRATGYCCAAAA?CCGATGACRSCATTGKTAACCTTGTGMGACTATCCAAGTCTAATGACGAGCTCGAGCCCGKGTRATAYCAGGTKYTCCTGTTATTACWAGACTTRRTCTACGGGAYA?GTCCATTTAAATTGRGATGGTGCA?AAGGTTYTGACCTACCAKGGCAATAAC?YTGTCCAAR?AGTA?GACACTTAACAGGCTCT?CA?TCTAAACCCTGGAAG?ACTYACCTGCCTCATGTAGTWGT
TTGCRTCTTACTA?CTGCAGA?GACCCARTRTGGAGGTTAGCGAAAG?CATTTTGGCTAGCTTGC?AARGTGGTGAATAATR?CGTCTTCAGCGTTACYAGCAGCATCGGGAGRGAACTRCACAGWGAA?TTAGATGCGAG?CCGAATTATCACCAGGAGCARGYAGGAWWCT?AGTTAGGCTAARGAG??GGCCTCTAAGTGCRTCR?ATTATCTYCAAWRTTCRTTTTKCTGTTAAAATTGTATGCTYRGGCTATGTGCTTAYRTACAG?TTGGGCCCTATCAGTGCGYRCTTTTGAGGYTTRGTCGTMAGTATGTGTATTGCTCCCAGT?CTRCKTA?CGATWTGTCTCGGGATT?ATTTAGCCGYAGCTT?GTCCGGGCAATARTTGTCCCATACACTCYATTTCATAG?GMTCARCAYTGRGTCATRYGGTWTGCAAGGYYGATGAC??????????????????????????????????????????????????????????????????????????????????????????????????????????????????????????????????????????????????????????????????????????????????????????????????????????????????????????????????????????????????????????????????????????????????????????????????????????????????????????????????????????????????????????????????????????????????????????????????????????????????????????????????????????????????????????????????????????????????????????????????????????????????G?????????????????????????????????????????????????
???????????????????????????????????????????????????????????????????????????????????????????????G??????????????????????????????T????????????????????????????????????????????????????????????????????????????????????????????????????????????????????????????????????????????????????????????????????????????????????????????????????????????????????????????????????????????????????????????????????????????????????????????????????????????????????????????????????????????????G????????????????????????????????????????????????????????????????????????????????????????????????????????????????????????????????????????????????????????????????????????????????????????????????????????????????????????????????????????????????????????????A???????????????????????????????????????????????????????????????????????????????????????????????????????????T??????????????????????????????????????????????????????????????????????????????????????????????????????????????????????????????????????????????T????????????????????????????????
??????????????????????????????????????????????????????????????????????????????????????????????????????????????????????????????????????????????????????????????????????????????????????????????????????????????????????????????????????????????????????????????????????????????????????????????????????????????????????????????????????????????????????M????????????????????????????????????????????????????????????????????????????????????????????????????????????????????????????????????????????????????????????A???????????????????????????????????????????????????????????????????????????????????G????????????????????????????????????????????????????????????????????????????????????????A??????????????????????????????????????????????????????????????????????????????????????????????????????????????????????????????A????????????????????????????????????????????????????????????????????????????????????????????????????????????????????????????????????????????????????????????????????G???????????????????????????????????
???????????????????????????????????????????????????????????????????????????????????????????????????????????????????????????????????????????????????A?????????????????????????????????????????????????????????????????????????????????????????????????????????????????????????????????????????????????????????????????????????????????????????????????????????????????????????????????????????????????????????????????????????????????????????????????????????????G???????????????????????????????????????????????????????????????????????????????????????????????????????????????????????????????????????????????????????????????????????????????????????????????????????????????????????????????????????????????????????????????????????????G???????????????????????????????????????????????????????????????????????W???????????????????????????????????????????Y??????????????T??????????????????????????????????C????????????????????????????????????????????????????????????????????????????????????????????????????????????????????
???A??????????????C?????????????????????????????????????????????????????????????????????????????????????????????????????????????????????????????????????????????????????T??????????????????????????C???????????????????????????????C??????????????????????????????????????????????????????????????????????????????????????????????????????????????????????????????????????????????????????????????????????????????????????????????????????????????????????????????????????????????????????????????????????????????????????????????????????????????????????????????????????????????????????????????A?????????????????????????????????????????????????????????????????????????????????????????????????????????????????????????????????????????????????????????????????????????????????????????????????????????????????????????????????????????????????????????????????????????????????????A?????????????????????????????????????C?????????????????????????????????????????????????????????????????????????????????????????????????????????
??????????????????????????????????????????????????????????????????????????????????????????A????????????????????????????????????????G???????????????????????????????????????????????????G????????????????????????????????????????????????????????????????????????????????????????????????????????????????????????????????????????????????????????????????????????????A????????????????????????????????????????????????????????????????????????????????????????????????????????????????????????????????????G????????????????????????????????????????????????????????????????????????????????????????C???????????????????????????????????????????????????????????????????????????????A?????????????????????????????????????????????????????????????????????????????????????????????????????????????????????????????????????????????????????????????????????????????????????????????????????????????????????????????????????????????????????????????????????????????????????????????????????????????????????????????????????????????????????
????????????????????????????????????????????????????????????????????????????????????????C??????G??????????????????????????????????????????????????????????????????????????????????????????????????????????????????????????????????????????????????????????????????????????????????????????????????????????????????????????????????????????????????????????G??????????????????????????????????????????????????????????????G??G???CC?????????????????G???????????????????????????????????????G?????????T???????????????C???????A??????????????????????????????????A???A???C???????????????????????????????????????C??????????????????????T??C??????????????C?????????????????C??????????????C???????????????????????????????????????????????????????????????????????????????????????????????T?????????????????A??????????????????????????????????T?????????????????????C??????????????A?C????????????G????????????????????????????????????????????????????R??????????????????????????????????????????????????????????????????T????????????
????A???????????G???????????????????????????????????????????G??????????????G?????????G???????????????????????????????????????A?????A????????????A???????????????A??????????G??C???G????G?A?T??C?G???T???????A?C?R??T????G?????T??G?????????????????A???A??????A?????????????Y?G???????????????C???????????W?????G???????????????????????G???G???C??A????????????????????A????G?ATA???Y?TA?CC?G??T?CAA?TA?A???????????????C?TR??C???GT???G?T????T?????A??A?????AG?A?C??GA?????GA?G????T?AGA???CT?G?G??????G????G?T?T??A??GC??T?ATA?R?G????AT?A??C?T??C????CGCTCG?TGA??TTC??????T?A?TCRW?????AG?A?ATW?CGT?C??G??GCC?TC???TRG??CC?AGTTTGAT?TA?RC?GY??
    A341_45		TCA?R?CTACCCA???T?GYGCCT?CCGG?T?G?GSGTWTAAGGGAGG?ATTA?CATGARGAAAWC?GYTT??GCA??ACCACGGA?T???T????CAGTYR?AAAA?T??A?GGCCC???AT?A??GRYAG?KRAAG?GT?RYGCGTAGAAT?ACCATRGA?GAA?CCC?WGAGS?C?GAKC??G??GCRT??ATAGTG??ATCA?TAA?ATCG?R?CACAGY?T?AT?TATTTC?CCGT?G?CCC?YA??GWGA?TGT??ACACC?AAGTTA???GGC?A?Y?AGCTGK??S???CRCTC?GA???CR?TTTATAAAC?WWATRCC?ATGTT?ARGC???C?TYAR?C?CMAGG??C?TY???TTG???C?TWTGA?CKCAC???TC?A??TCGAAGM??TTTSTGGG?A?C??T?K?T?T?CT??YC?G??K?G?CRCA??SCGTTT??AY?TT?RGG?AG??CGTCR?G?CTC?TTRCCGGCG?C??T?RG??G?GCGACTCCTMW?A??A?GCA?C??T?GGAA?YAAC???TAGAGC??CAGT?CT?YA?A?GTA?TGY????GGAAC?CG????TWGG??TTC?A?GA?G??CYRRTTSCCCTYCRCAC?RTGCGA?C?T?ATY?TCCCCAAA?WYCC?YGAYTTCAG?????GC?TT?A?WAG?R?CTAAT?CGGYA?G?C?TSWTCGA?WTTGTC?GW????AGGA??GAC?T?CTC????C?A?????CGA??G?GCRRATC?TTT?TCC?A?CR?TCT?TGG??C?GA?GGR?TAG?TCST?TC???TCGT?GT?CA?G??TGC?TATG?C?ST?ARAC??CT?CR?TGAAR???Y?WA?A??YGGGARAACGTCCT??AA?ACTCTG?TARCATA??RGG?TAYAWCG?G?TGR?GG??GTG??TGCA?CGAG?G?K?KCTTT?GGCATC?ATR?GGGRAAC?TWAG??ACAT?C?RCT??ACATA?AT?GTCT?GC?ATG?CAA?ST
TACYACCC?AR?ATGCGGT?GTCTTT?CAGAT?CAKGT?CG??TTYCKG?GWCGAA?GACAWCCAA??C?ATCRAW?TTTGT?T?G?GCACA?AACGTT?G?G?C??G??GA?G?G?CG?ATATA?GYCRA??CT??T??R?MGCCAKA???CCGG?GGCTT?C?GT???GGTGAG??C?G??CGRYGACC?AAAGGAATA?G?G?TTRRTT?AGS??CTMG??TYARA?AGCCAGT????G?YATTRR?AA?C?A?CRT??K?YCGATAA?A?CGA?GA?AAT?GC???YGYAY??G?C?T?T??TATC?RGTC?AAGA?CGGT?AYRGYGAGAC?TW?G?ATT???CA?A?G?G?RTATG?CCAGKA?A?TAGAARTC????TT?TAA?C?GG?GT??CA??AGA?AY?G?Y??CTC?C??A???ACTA?TWG?T?ATT????TA??ACGGGC?CGTTT?AGTGG??Y?T?GC??G??KG?TAA?C??TGAC??CRCTT??A?CTYYCTGC??AACGC?A??CGC?AAG??ATACATATWCG???CAGCTASTTAA?G?TAA??AC?TSTT?GAY?????C?T?CGC?T?TYC?TAGATCAAGC???TTAGAGCCTC?C?GY?TC??ACTRRAATG?TCC?T?G?A??TCGAGRGAATA??GA?T??AAYAT?ACTTY?G?????T?RT?RCT?AYAA??ATCG?YC?AG?G????TAG????CTY?T?ACTGATTCTT?AYCGAART?T?G?A?ACA?TATGTCARGCTCGT??TTAC??AT??TTGGGGGRMCTTGCAGGCCGGC??GGA?AR??CC?GTGG??ATCGK?MT?ATGA??T?RTGTTWGTA?CCG??TG?TT??CGTYA?GTGCCATA?TWA?TGA???A?YA?TC?R?C??TA???TRTWTTCTAA?CATC?GY?CCGRA?RCAG?CTRT?A?TT?TMA?AA?C?GTT?AAA?AT?AAGTACA?AATY??A?TCGCWAACTTCTRC
CT?CTGCAC?AA?AG??C??C?TGATCTATC?GRY?CG?GCCTGTGGA?R??A??ST????GTAR?C??TR?TGT?GTCR?WACC??TAGA?KT?W?AGC?C?ATACATYG?WAT?CGTG?TT??T?GG?G??CAG?TGGAA??CA??CA?GTC?GA??RTCGGGC?A?T?T?GT?G?AGC???YTGAACT?GA??TTA?CTYRACAGT??GTTGGACAG?TAGGCGAGASYCAGTAG?YARTAGT???CCGAG?GY?CG?TGCATTY?WAGA?AW?A?A?TTT?A?GAT?GAGAGTGAGATCAGATC?TAC?AC?G??G?RA?TGRTGACT?ACAG?CATAATAGTT?GTC??A???RCTMGCA?KCTATTA?YT?YT???TGTTC?AAATRTTR?CGWTGCATT?TTT??TACTA?RA?TAAGCT??GTAGAT?C?GCCCG?TTTT?CTARG?T?CRG???C??TCCAC?RAASTACYY?G?C?AT??????C?ARCGC?CKRTCG?AA?TT?CGT??GA????G?C?GYC?TA??C??C?C??Y??RTGGT?CATGRGGAC?CGGA?AT?TY??CTC??TCY?????CT?ATAT?CGCCC?GAA?RATCTGCAGG?CCTTTS??T?G?CAT?GC??AAGTCTT??C??A?YTA?CAACTG?CATGT?AMTA?TWG?CSTGY?GG?G?TRSCAATCT??TRR?TAACAA?TGRAA?AT?TCAGAGARC??G??RA?GGAACYTC?CRA?ASTT?YG?GTTG?G?CGCG?AST?CTTA?CTA?WGTGAA?ATT?AYR??TRTR?A??GCC???T?CC?CTCA???TTC?C?T?ACC??TCTT?RG?W?GCGAAGG?CAT?TC??GCGG??C?YCA?RTGTY??YTC?TGT??AC??GYA?GACTTCAGG??TTGCACC?ACTR?ATA?ACTGCR?TAAK?TAT???AATYW?A??GTYTGRTGTCAMTTT?AT???RTA?WC???AR?GGY??A?C?YM
TTGAA???KG?GAGCAT?TTCGTGC?GAYACT?G?A??AW?A?CG?GC?AA?T??????CRTA?T?GTAATKGCG??GT??TC??W?CAC????TGAT?T?T?GGTAR??A?CCAYWT?TTC???AT?ACA?CG?G?A??CG?GG?AAC?AG????T?TA??A?CT???TATGT??W?G?GAACGA?TR?CY?YATAA?T?TGCAG?TA?GTM?A??CA??C??C?CG?CGCA??GGGTCA???R??GCRGAA????TCCTTCYYTT?CT?????TYTCKTG??YCK?C?MGCGAATWTCAY??ACY?TASATTC?T??GGTTGYTCCG?AT?CAA???GC???TC?RCGTTAC?GA?TAGTCA?ATCGTCGT??GAGT?CGCAT???A?GC?WW??CT?C??GMTC??CATC?T?STCCGGACC?ARTT?AGC??AAACSACCGAAT?AM?A?????TRACCTCG?G?G?CCT?T?GCC??????GSGATTARWC?GCTTTCTCG?A?RGTY?TTC???TCGT?TCC?G?G??CCCCATG?R???AA??A??TAA?RR?CGTKRACA??CTGS?A???TWCACYATGA?A??CTA?TG?AYCT?GGG?CAT???C?CYCG?TT?CC?G???C?AGACAGA??G???CGC?MAA?AAYRGGCA?ACT?A??GRY?AC?CA?TT?C??CC??TR?CCGA?GRCAKSTATCCGTYGTA??CTAC?AT?AT?AGTGGG?RT?C??A?TTYA???GTT?GKA???TAACA?C?T??GC????AATTATAGG??T?TGCTCA??GTACT?TG?C?RTWACC?GCTCG?T??C????TA?ATATCASTYTY??TGMA?GCASRTGC?GTM?ACC?CCGCAAC??T?TTCAK?TCCC??CTTG??TGTG?TAT?CC?RG?T?AGTA??GK?GAGTY??C????C?T??CA??CCT???TAC?TAAT?YAC?TYCTGGG??AA??TCKTACCK?A?YGA?T?CCCT?A
CCTRC?A?A?GAAMA?GTAGGGTG?TGTYA?ACTTCT?TKGC?RSCTTCCGTA?ATA?A?C?YCT?G?G?CR??TAAGCC?CGCWGTYCCTTT??AA?YGGRAR?TY?CAAKRMRCT?GYCATAA?GTT?AAGG?AC??A?TTCA???TG?T??C?G?S?ATGA??AYCGGGGRCCA?WT??GCAA???G?GTGC?CC?GTAA?TTATA?GATTC?TA?TTS??GCC?T?WTCACT?CAG?Y??AGG?TGCAAAGCGYTATAC?ATAG?T?GCTYGACAA??ACACMAG?RC?T???TCCAGGAG???????TG?CTGT?AGCYA?ACACTTCT??G???GCTAT?Y??GK?TT?GCT?GGT??GT?CAAAAC?TAAT??TTA??AGTGC??A?C?C?YT??G??GTT?TC??KG?GTAATAG?TYCTGT???GC?ATTT?TTCAGGTAC?CAWAGCCC?AWTYG?TCYGR?AGC?C?C?CGGCAAGYM?GT?ACCC?T?WA?A?CATGY??ACTACCTGG?TAA???CTA??RAW?AC??ATGGAYACTGR??AATCTTTCTGG?RTTC?GGCCGAY?T?A?CCGTTATCCCGGGGYGA?G??TTGYGGC?GATTAT?C?????A?C?TT?T???KTRTATG?CG?G?YAA?C??ATG?AT?A?ACYCCG????TACGT??C?GG???AC????AWARGC?GCWC?GCM?GSCRCAAGCCTAAT??YYCATAG?GTGG??AGCAA??T?GT?CTT?AATMA?TTGTC??ATGATA?C?K?CAAAG?GR?YAAW??GYRYAATTCTG?ACYG?C?CAW?TGA?AAGA?T?YRGWAATTCTGG?GGG?ACC??TTAA?G?C?T?KCATCTG?KA?RYG?G?A?R?ATACA??TGT?C??AT?AYTCW??YAT?AG?GAT?TGYAACTTAAARA???AT???YGCWCATTC?TASATRA??AAAACCAGTTATCC???GCGACACT?TG?TAAR??GSC?TA
?CG??TG?RACTACTGG??TCATA?T?CCCA?MG??Y???GCC??TTTTG??G?T?GTA?AATGT?AA?A?TT??TT?C?T?AGGAAG??GYR?GC??C?TC?CCCC?TG?Y?WYGGTATAYTTCAG??RGTT?GYTS?RGTC?G?GAA?G?C?GRC??T?GAY?T????G?A?TCRG?TAC?GCG??T??GAAT?KRTY?CGTCTTTCYGGT?AT?CAT????CA?GCR?A?GRATAKY?A?TATT?CA??AGTAT?AGAAGTGW?ACACTA??A?TTRATG?ATTTAR?TG?GAG??TT?G?CYTA???CAR??M?W??TCG?TAC?TCG?TTCTTCCATA?TCRTCAAC?ARGW???GATR?AYACGAACCATTTGCC??T?CG?TT?TCC?A??YC?C?TC??YAT?T?GC??MTTGGC?CA?AT?C?G??CAK?AA??AGTTG??G?C?C?AC??Y?M?MTA????CR?GATARCCRTTG?CGGCGGA?T?GA?K?GGTTGT??AC?TCRSR?CCGGT??G?CCKGATCTT?TAGAA?A??AT??TCY???AACAAGC?GCACA?TCCG?CAYRTT?T?T?TT?GCGCTTT?YAAG?G??A?A?CA?AG?AC??GGAGAGAG?RTGGGC?TA?CTTCA???T?AACATGTYA?CT?TCGMAAGAC?CACACGYT?TCATACTA?T?C???W?AATM?ATY?G??YGGYTGG?RAACTGT?TAC?CATCAG?RCA?ACCG?C??TAAT?A???TAA?CG?RC???G??CGGT?G?M?T??G???AARAKTCA?AYRKYT??GGC?RC?G??GGAGGAACCMRRAG?CA??AGGTGTTAGA?AC?AATTCC?ACTT?AC??AGTACA??A??CGTT?TTAAC?AC???GAAGCCA???GA???C??AMGGACC??AGTK???CCCCGSCATCTATCAA?MATTGC??A??GACCTACT?CAC?G?AAATAC?CAA?GGAG?GCATWGAG???AA?TC
???YCC??A?CT??SGCG?CGCTG??ARCT?TT?C?A?TCRGCTW???T?C?C???ARTTWCAC?GT?G???RGTRT??TY?C????A?TTG?CGA?GGTGTGC??GTAGCCCTCT?AT?ACGAA??ATG?TACCAT?TCR?ATAAA?ACGAA??A?RA?TGC?CA??CC?CT?AAAGA?GCRTATY?G?GA?TTT???TG???GA????CRGGRCACCGTTTCTCT?AGKGCYCGCA?GCT???YTA?CTWGGCGAAAGCGTTTWG?CCY??GR?CAA??????A?CAC??CCTTGG?TTTGMTCYC?T?G?AYA??TAT?CAARG?A?GGT?????G?CACTACTACSRACG??Y??CMA?GAT???C?CA?T?GCCG?AG?C?GS?AKGAC???TATM?TG?CTA?A???GCCAC??GCY??CT?RTTGGTGCGCAGT?CWWATACA?ATGTAATR?RGRTTA?T?CGGT??ACRAC?ATT??GCYA?ATAAA?A?T?YGCGTAYRC?C?RRTCGGYG?G??TCRCA?ATCRT?????G?C?CAC?TCTCTM??T?RATTA?A?A?A?AT???C?AGA?CTA?CG?C?AATKAT???A?AGCC?YCTG?GGTCA?AT??GCTGT???R???CGC?AGTGW?GTYCC?KA??G??CTT?RTGTA?G??ACTCYTAC?CCA????GTGR?T?TTY?TCT?ATC?YR?GRGACCCT????CCA?A?TTT?G?T?T?CGRGG??ARG??T?GCGTC?ACTTCCA?C??AAAACGG???ACTGCTCCT??AACTCACKATY?RAAGC?TCMTTTRA?ACTG??GAAG?T?CGG?C?ATAA??CGWGACC??AACA?TT?K??TG???G?K?G?TG?G?CGG?A?TMAT?RGCTCAATA?TAG??TTAT?C?RYATT??T?AAKC?C?YC??GATATATY?WAAAWC?AR?A?GC??AC?CGCGAY?G??C??CT?TGAACGC?AGGGGMTCG?TAGGTTG??
TY?T?TT?ACY?RTTWCTAAT?ATGCCCA?R?GRT??R?AGCA?GACAAC???GGA?T?A?GTGCCY?TCA?ACGG?MC?TGA??TTACCAATTCTTCAGCG??G?CTYTG??T??GWTC?AT??AC??A?W??CGM?A??CTA?CCGGCGTCT?G??AATACRA??ATAW??GTA?C??GTA??GGT??TGAGGRA?YG?TYGA?GTCAKCT?T?A??TAYGART?CCAGAK?C???RGTACT?YCGAAGTGTGTTT????C?CCTT??T?AATA?A?SRAGG??CT?A??RA?CTRTC?CGTCTTGGARCYTTG?YCTC???A?CT???ACTG???GGGCT?A?A?CCGG?TTTACGA??TT??TATT??GGT??CTT?AGGAYGTTYA????CTTTGA??CR??A??A?AAY?C???YG??AG??RAT?CA??T?TTACCSAAACTMAG?C?G?ATRGCAAGG??AC?CACAG?W?CT?????GYA?TA?G?CAGG??CCGAT?MR?A?AGT?AGCAATCCC?TT??TACCGTGTC?GGTA??GCACGTC?GG?CG?TAKTA?AC?GTTT?CTTGGATGTGGATCG?????TGGAA??ATT??TA?ATCT??TG??ATAC?GGSA???TTRAW??A?GCC?GGC?GAACC?GTGCG?ACCGGAGGGWA?TAA????G?T?AC?KT??ACTTTCCGG??AA?C?C?CTTA?CG?C???C?A?AKY?TGACCTC??Y?A?M?T??GAA???CGY?CRTA?TCGGT???RAT?CGT?CTATMTTWAGGGG?TRACCAC?AGTTAKCCSR?AC??????TCGA?RGWKAGTATGAGGAAGAGTGTTCSGRTCA?ACAG?CG?RGT?A?AG?TCTM?AY??A?GY??GTAGA?GT??CTGGATAWACTTA?AAT?T?C?WGGG?GTAAACC??TT?GG?AAGCGR?ATGGRC?C?A?A?G?ATT?T??T?GCYT???G?A????GCTAWAA?AC??CCGTCC
A??GA?T?CCTGGCYYYGCGA?G??AAKYACCAAGTTTTC?CAGTA?RC?A?AGS?AT?G?TGAA?SG?T?GCCYATTT?R??AGTT?TCTTCTGCRC?GA?RAAG?RCA?GGT?G?CTAT?AT?AC?TCC?GA?TTYAY?CGTC?T?GRCGAG?CG?CCCAT?GY?CT??GT???Y????G?CWCTA?TTAGSGGAGTGTG?CT?GA?GAGTM?C??TGAT?Y?CAC?GG????CG?CGAGA?AWA????AATCC??ACAA?TATAT?R?CGG??GAAGMA?AG?A?A???A??GAT?G?CACT?C?A?GG??ATCTCA?C?GK?CT?ACRTGC????YTAW?CCG?TC?GG??T??GY?GAG?T??A?GAATC?GCC?G?CGRAATGTTA?CCTA?AAGCAAGCGGRTCCYMCGGT?RAC?G????TAT?A??GKTCATG?C?AGATGTG?AYCWACA??TYGT?TG??GYY???AATRYAG?TGATATA??GAT??CGCCCG??TTGGGTTG?CGA??ACWTA?TGA??Y?RGAATC?AAC?GCAG?ATCCATKC??AGYTYAG?AAT?AACA??CC?T?CG?C?G??AGGT??GGGARGTWATC?TGCTCC?TCAGCAYCAGT?C?AA?A?RTGR?RAGAGGGAACA?A?T?CAGGTS??AY?T?C?A?K?GC???CG?TACAAARC?TCCTG?AARAAG?TY?TGTAGGTG?AATAT?AA?GA?A?A?TTTT?GAATATGTTACGGK??GTC?GGC?TACGAATTA?TC??CTC??????ASTAT?CG?GR?TW?TCCCT?G?AGAY??CGT?RATCCTY???T?GGAGAGCAGTTTGGC?CTA?ACGCC?A?GA?C?AA??R?AT?GWCTYA?R??GC?TC?C?A??GTMTCG?A?GTTTMGT???Y??AAT?ACCTC?GGCG??RTCA????G??T??GT?GGACTCC?C?ATRT???TGT?ATAACRT?AG?A??C?GT?GC?CT?GCGA??
GTTCGC?CSTTA?KAY?????GY?A?YTT?TSGTAGYMAGTCGCC?G??GYTAAACGACGGTAAGTTGTGG?GCA?C?W?G?AGGTT?TT??TCY?ACGTATCCT??C?RCTGATCCC?RGTTT?CGCCACAA?TGTATCYTGT??GAGAATGAAMAGGC?T?GCGG?AT?C?G??T??C?T??TTYTTA?TAAY?CAAA?ATAC?C?ACTA??TY?TGGTRT?ACT?TC?ATGAC??TGT?CT???C??AG??GGGCACTT???AA?CG??ATRGTAGGC??YCCAATYTW?ARYAGART?R?A?KA?GT???GTYCTC?GAATC?CK???GTACA??KTCTG??CAACG??AA??TGAC?CG?AWGGR??AACGR?AA?R?TATKTG?GCGA?G??GG?AGGT?C?RC?C?CGC?GCT?CG??T?G?AGTA?CGRCC?CA?G?CTC?A???CR?GTG?KA?ACCC?TTTG??C??TC?G?T??AAR?CTGCCGTAA?A??TCA?A?TAATGG?ACAM?TCYG??GGGAC?TG?G?RT??GCY?????T?CGCA??CCY?C???GA?CCA?TACGG?CC?GTCA??TC?C?Y??CAATGCA??T???RAYT???TGGCT?M?A????TAT?G?GC?CATTCTCT??A??YAAGGTTGACYT?CCTT?ATC?GA??CAG??RRRG?GG??RT?T?CTGCT?YCTGCTA?GCTSGTC??TCGATTG?G?GW?GCYR?A??CAAYTAGYTTAAA?RA???AAT?C?TWCAACGG??CTG???TYGCCTYRRAAAA????G?CTTWTAA?CYTAT??ARA?G?AT???A?CGG?TTCTA?CKC?TCGGYW?A??RTGTGY??TTG?CT?GM?GGAG?ATT?A?C?G????TT?TCYT?R?ACCGT?CAACGC??AYMAATC??A?GWGGAACCWA?TG?TCTTAGCGTYT??RCTT?A???TCGTT?C?A?AT?ATAC?TTC?GGM?TTTT??YTCTA?TA?R
CA??ACA?AGYCCTCTCTAYGAC?C?G?C?TTT?YCCACAAT???CGTAGGCA??G?C???G??YAACC?A?C?AGRWCCACA???????G??C??A?T?CYT?T?C?T??AGCA?Y?GASA?AYYGSCG?MTTTGA?T??R??CY?AGCGT?A?Y????MGAGC?GACT???AGAC?T?CGGTTGA?TGATWTATAG?G?AGTAT?TTC?TTCT??T?C?WTG?AT??G?G?AATCGG?A?CCGRGCTTA??CRA?ATTG?ATTRA?GTAG?T?G?T?C??KGGCR?TAGT??RCGKTYTG?AT?AA?A?MAG?A?GTR?TAWGAAGRTT?CG?GAGC?C??AA?T?GASAGGTTRCAAWGAAYGT??CT??TATWM?AAATGR?CGCCTTR?TTG?Y?AARTTGC?C?A?Y?TATRYGT?CTARGTYA??CCACGAA?G?CCAACT?CGTARTGTSTA??CCGAC?CCGCCTGW?CAA?CA?A?CCCT?TTG?GGCAGGTGTT?A?TTG?CY?CT?TC??AC?TG??T??ACT?WATGT?GTGA?ATAAAGGA??TR??GCATGT???T????T?GCCTTCC?TTAA?C?T?AA?GG???RG??T??CGGGGCGA?AGCGA??GAAG?TARGCGGRMG?TG?CATGG?MCTCR?TCR?T?T?T?TT?AC?G?TC?CYWG?ACG?CA?AG?T?C??CARAA??TTCS?AG???AAA?GAGATYAAGA?CTYCGY??GAAC?GC??CTGGCCT?TATCCSWTCATTTMGCTAACATTGGAARTGC?AACC?TCTCAG?CC?GA?CGCGA???YG??RG?GGC?GG??????C??AT??YY?A???GC??TT?CCGGCCAGTT?TYTGG?RG?GTT?GRAT?TC????CYT?GTTM??TT?C??GCTCCC?AG?TAGT?GTCAAG???TTA??T?C?C?TY?T?AG??AGAG?CR??CSA?A?GT?T?CAC?TCGGACT?CCRCTG?ATGACC?GRTA?C?
TTCCA?TYT??TG?T?G?A?GC?CTRAG?TAAGYTCAAC?SCT??G?A??AAAGATY????R?C?WGG?TC?GTC?AG?GAT?GTG?T?TCCT?GC?CY?RACG?C?T??AGYCRTCYCYT?GR?A?CYGA?GAC?YAAGG????CGATA?TACG??T?GAG??GCCCA?C??GG?TR?AG?GTRA?G?TRT?AATTG?CAA?TC?TAMGGRAAG??CG?CCT??ACG?G?A????AA?CTCS???TR???AR???YTA?SCGAC?AC?AA???WG??AYGCRAGM?GA??AGGA??AGRACTGCMCT?GTRCCCTGG?G?TY?A?YTAAGGATGCGG?GA???GAATACACT?GAATKCA?A??C?TAT?GAT?T?CGCC???CARA??C??A?TTTAW?CCT??GGAT?CRC?A?T?CY?GT?YTTGCGY?C???ATGAGTCTTGATCR??A??T?T?C??TC??GCTT?CGA?G?AACA?A?GAYGAYCCA?GTGC?G??CC??A?RT?GG??A?CACA?GTT?AT?G?TAC?AW?T?TC?GAA??TR?YT??TTG?T?C???AC??T?CCGAAT?TA??GYTGA??A?YG?TT??C?GARG?CTCTATA?G?AATAC?WAATTAGACCTAGG??A?C?CTGTGCA?TGCGGATAAATC???T?CA??GGCTG??ACA?GGC?AC?GTTAGGCRRGA?A?TCCAAC?CG??ATTTTR??TAATTTTAC?Y?G???????T?TWT?TTGCTCC?AT??A??AG?YTAA?G?TAACAG?CATCG??TYT??TCCCTTGCT?TA???RCG??G?A?T?TYATT??AG?T?CA?TTTT?TR???R?C??G?AA?C?ATCWTAGATACGY?R?TGG???C?GATGTAAG???ATCTYCA?????A??YA?GACCG??T??C?ATGC?CTGC??AT?TYCA?TGAT?TATC?G?MT?G?R?T?AA?G?GCATCG?AG?G?CR?TKA?A?CACTCC?C???G?T
??GGC?R???GGAYA?AACGC?TCGC???TGCAGACATGGT??GCTTTTAGCK?KTGY?GC?ACATG??CARGAT??YG?GTTGAG?G?TA??TTTAG?T?TG??TGC?RTAAATGTTG?C?AG?TGTYYYTA?TG?T?T?R???YAGTT?CGT?TAGGCGTTY?Y?TGYCT?C??Y?ACGTGG?C?ATRGG?TT?A????TC?CCGA?A?TATTGT?G?GA?GTCTTT?ACCA?CTGCT??ACTG???TAGYGTCAGT?YACTTTCGCCCTGCGCATTA??AG?RACC???TRCT?CK???TGCYAG??AACTATGTA?CGG?RGC?TACC?AGGACT?GCCGCAGAAGA?RWCGAAC?AAA?G??AA??AG??RCCKAT?G?CTAG???T??TCGACCT??G?G??KCC?CGGTT?TC?G?C????AA?CAASMG?CGGGGAT?TTGAA?TG??CCACCARGCGTC?ATCAT?A???G?GC??CT?TA?YATGM??CAY?GAC?AW?T?TTCG?T??CAT?TCGGGCC?TGKRT?TA??GA??GAAC?TAWG??T??GARCCAAATT?CA?GAT?GRCYACCCCA?GTTA?TA???CTGARGGY?A?GT?C?AT?KTTA?RTGGT?AGAT?CGT?R?G?CTW?GCSCTARC?CT?TTGA?ATCCMAA?CCG??AAACC?C??GC?G?TTY??CGR?T?A?C?????TACGT?GT???CTA?C?GAGTAY?TTGATCG?AA??GAKMC??A???A?AGTAYG?A?G?GGAGTGAG??C???RT?C?C?T?G?G????YTTRY?AT??TGTC?WCG?C??A?GT??C?CACTWGGCT??A?YCG?CTGWYG?TG?TCRGTT?AK?RA?ATG??TTT??T?G?TRATAAA?T??GGAGCG?ATT??T?TY??GT??GC????CCACCG???ACATRCTY?CWG?AAC???A?C?????AR?C??KTGYAA?TACC?TCTAC??CCT?AWGTGAGGYRGTAA
G?T??A?ACMAACTACATYCTTTC????TGW?TCGCAGTCTGSCWCYGG?????A?GT??CTC??TG??AYA?A?GGC?TC?CAG?AACTCSC?G?TCGYC??A?GGATGATT?TCCT??Y?CRG?GGTR??CGGGC?G?????YTTCTRYGA??ATTCTG?GCTC??GRAGGARCCGA??Y?TAG???AGTAGGT?G?AATATGAA?GTGYC?C?R?TYAT?CCCCW?A?G?GMATAYC?AGTYARG?TGACAATAT?GAT?G?Y?ATC?C?GAATCMTRC???????CRYAGGA?CTGAACTRC?G??GATAR????C??T?YAAA?C?GGA?TGTW???CGC?G?CA?TK?CGAYTRC?TCCACGCAAGCATMCGTATA??A????CM?YCG????TY?C?K?TA?TTTAAM?A?WTTTGTGTG???C?GTAT?AG??C???TCTA?TT?G?T?CTAACC?GCT?A?TGCR?GT?TAGCARC?CTTCGG??A????A?TTC?YAATTGA?Y?T??TW??Y?GGG?AT?T?TGT?GT?CACGCGTGY?A?YKGCYT??GMG?CCT??TG?R?T??ACCTAGA?YYYT?A?AAA?CC??AGGSGA?AGC?R?AA?C?TTGT??GAR??TGTYR??GY???YY?GATAG??TAGC??TR????GTAGTA?TCG?AATGA?T??G????T?RTGCCGGSASTAG???C?T?RT?TATT?T?AA????GGTG?R?CSC?M?G?CA?A?A????TCA?TAG???GTAATAC?ACGRCG?AGYC?TCGAAYG?TA?AGTCC?AAAGCCT?A????AAG??TCGTAS?T?AGGRTTAAGAA??T?GTTWCG?CC?TWR?ATTTYGTCAAGCG?GTGTT?G?ACTATAG?C?AAG??A?TATCACAMT?G?GCA?ATCTCRRTTACA?CRT?AMG??G?G???C?CSGA?YTA?G?R?CY?TG?G?A??CGGGA?T?GCTGA?GATGAC?TACAYGCWA?AT??AA
AAGCS?KACGTATA?C??G??R?CA?GWGGT?CAAGG?C?A?TCACATATACT?C?YAAG?C??AGCYTR????G?C?GKCCCTGT?TCG?A?CAT?CG??CTAGGTCACCRT?CTTG???CTTCCY?G?ACGTGY?TCTGT?TT?CG?T?AAT??CA???TRCATAC?T???G?CCYRCTTCCC?GA??G???C?????ATGTG??T?GC???AR?ACT?KTCCTTTCCAGA?TG?TTACAY??C?G?CGCA??TY?G?GG?ATTT?G?GCAY?MGGAGTCTATCTG?TRG????GC?CA?GGGYAACTG?TGY?ATCG?AGR?TT?GKCCGGC?GCT?CCTTCCGG??TCTTT?A???GC?TTAK???RGC??GAC?ATTGA?AY??CTYCGT?GGAT?MT??G?ATCTGACTY?YCTCGC??A?CCA???ACATC??AAGTCTCAT?RTMC?T?CC??CR??AAAT?R?GA??CT?TTA?CC?YRC?TG?WACR?CCA?CGYAAA?ACCG?GACRTACA?TGGAT?MC?KTAYC?TCAYTAGT?CGY?AAC?CACTT??T?YGTAATGTG?CCYTG?CCCTGGCGTA?CCG?GWC?TCRTA?TG??G?A????C?A?CC?AATCAT?TR?A?T?T???TT?C?GAT?A?WT?AAA?AC?GCTAACGTCAC?A??CRAKGGGCGC??CTCTGAAC?T??SACAGCCCA?TCCA?AGGCTA?TCT?G???TACTC?AAATCCRYS?G?CGCATRC?T?ATYACTYCC??K??AM?GR?R??C?T?C?MAAGCTACSTCA?AGAGA?CCTAT?CYA?RCGAG?GCC????CACGCGCAC?AA???TC??CA?GAGTATG?GATTTTAG?RTYAAT?CYTG??C?CAGTG?TT?TKA?TC?TTT?Y?TCG?TCA??AGT?CT??AGA??TTAC?GGGTGC??T???GCAG?RGAG?CTACG?AR?MC?GGCAGC?GTGTA?AA?A?TT??C?AC?G?AY?G
A???ATACGAGGGGACGTTGTGRGGG?ATK?AG?C?YT?AAA?WG??GGA?A?CT?CT?TKYGAGAGT??ATTACA??CA?STTT?GCY?AGA???ATATCTY?CCT??T??T?TCTC???C?TCT?AGCG??GT?TAGTGCCGTA?T?TGRT?TR??TCAATAGCG?SCS?A?T?ACA?CC?ATG??CTATAG?CAT?GCTCTAC?AA??T?CGCCCG?GTAC?TS??CK?CCT??ATTGMGCC?GCA?CAYTGCTCG?C?AGTGGTARGTTCT?T?GMTTCR?AAWA??RATA?RA?C?TTC?GY??GTAG??A?AC?TG?TC?CC?GTTG?GATA??TCTACCACG?G?AGCA?CGACCTT??CT?GAT??TG?AGATGY?G?TTAAG?TG?ATAAGTT??A?M?CTG?YT?TTTYCTAA??AATG?YAKGRGAT?CCT?TAYCTCA??CRGCCAC??C??????C?CC??RY?G??YATY?TA?CW???AW?TAGR?T?SYATG??G?GCW??TSSAYCTCWCCA??TCAC??GAGTG???TKAGTCAAG?T??A?GA?TCG?TCRG???MTGT?TC?CAYG?GGGTTAGRTCGSTTA?RTAWAG?ARACAY?S?ACRCTC?AT??R?T?SCGAT???GAT?YTGAGTG?T??GYCT??TTC?ATAGTTCT?C?C??M???GG??G?TAA?TGGA??CAG?Y??YGGC?CCCA??CA?AAT?GAAA?CG?YTTCAY?TA??TR?T??GAAARTA?CA??TC???GA?G?RC???CC??TGCACGCC?C???A?T?AA??ATTGYTRT?T??ATA?AGYAT?YT?T?GGAG?ACC?GAC??G?T?RCCGR?AGAT??Y?A?TACCCG??CTT?RCTGCT??CTAT?C?CW?T??C?CAC?CCGGGG?TGAGTTTTTAA???CC?AT?TGCTG?G??TY?C??GTC?G??CTGTA?GCYTAGYA??GGCC?C?G?TTGACTTG?A?TG?GGTG?C?Y?
ACATG?AAG?TGA?ACT?CC?CGCC??GCCGTWCTTC?TCRG?G?CTGC??C?AG?CGATA?CT???W??TACGAC?CCCG?C?T?G?ACTY?ACTRCA?G?G???ACAAGGG?TC?T?MWCCTA??AA???TCYMACTKCCGTTG?AAG?RAAGCGTTTCA??Y?AWGGR??G?GA?CAGC?TARTC?AACTATCTAT?ATAT?CW??GYTCCTCTT?C?GAC??A?GCC?AAG?C?GTT?TCCGC?TCG?C?GCWTC??GATG?TGRCGGA?CWGCCR?GCCACGGCG???TCTGAA?CRGT?AGTAY?SCGYGCTGCA?RC????T?AY?AGAW???C??A??GTCTAGTTCATT??GAC????TAG?ATGGCGACKTYCGWACK?C?TT?C??A?TYGG??AGGCY?WT??CTYCT?TTGYTCCTT?ATCCASGMTTAGG???A?ARTCCYT??GC?ATGTT?GRSTTTCT???RACTT?AAGGG?C?T??ATAC??YTCY?TG?W???GGAGMCTGCCA?TTTR??C?G?GTA?CAT??TGA??T?TRGRTACATC??CA???AGGGCCGC?TAYATAGAAGAC??T?AA?GKTTCTC?TC?CACTYTGGCTM??TTAW?T??TGCGY?GT?ATA??TYGCAGR???C?ATT??G?GCG??YA?C?SACTTMWMT?AT?KAT?AGCG?A??TGA?YG?G?CGTGG?TKAGA?RGTC?RT??TTGCCRA??C?CCCTA??T??AAGRYTCGTC?GG?ATAGKYA?A?R?CSTA?CR??ACRAATW??TGCAWA?CCAT??TCTAATACC?TA??C??AGT?RCTACMAC?G?TACCCTTGGWGGCATA?CRAACTGGTCAGTC??CCCACCTG?C??C?CTTR?G??A?A??CGGGRC??GGAAKA?G??TAYTATGCTC?YAGC???TT?C?ACYCACWTCTCCTAR?ATTT?A?G??YGAAWC?GA?A????C?T?C?C?CTCAA?CTWCAC??
T?YAGA?GTKACYAGCCAGCCCGA?CGATGAGRAM?????CRACCKAT?R??TCG?GCGYG??G?TGGCR?A?TG?MATC?TTCTWGAGRCY??T?CA?T?R?GC?ACGAGTGCGGCT??GGGGACTAG?CG??G?G??AGGC?GAGYC??AC?R??TTTT??AG?T?Y?CG?GC??TGATCCGT??RTT??ATWRCCT?AGR?CAACT?T?TGC?CT???CC?GTTTTT?TCA?ATTYC??C?A?TGGAYRG??GG?CTT?GATTAG??KT?CAT???A???C?GA??A?A??TG??CGAR?G?CTGC?C??ACTGGRRGCTCCAC?YG?ATA?C??G???KCAC??GG???CRC??T??R??T?T?TA?AG?A??CCT?TGT?TCATA?GCGRACTWCR?GAYC?T??T?GT?CGTWG?YA?TACGK?GGCAT?TAGTK?CG?CC?MGTATGCA?CACAA??TT?AACG?Y?C?GTGTTCGARGASCG?C?AGCTCGG???CCGCAC?YAGAAGGYTY?TRGAGAT?CTCR???SWA?TCCCACTCA??G????A???CTT??GATAGATA?GTAGT?C?????C??TA?ATA?AA?TT???A?GTTG?RCTCRGTGTG?YC?RC?ACT?R?GGCAAAAA?T?TATGWRGCCTR?GGA?ATR?TT?GTTCCT??ACCAC?TG?TCG?TG??TT?TA?T?TAKGCYRTG?G??C?T?T?T??A?CCGAA??TCTCTACTRACA?G?A?GG??G??CGTTAT??RT?C?W?CC?SC?ARACCTR?A?T?AT??AAT?AGACCTRTTATTAGAAA?GG?TT?CCC?M?ASAC?G?GG?C?TG?A??G?AGYC?C?TR??YTGY?TYT???ACCGGGAG???ACC?TTC?GA?TTTC?C???S?C?GA?CTT?G???AW?A?CGTC?CCC?YC??AAGS?AT?RA?WT??G?C???A???C???CCC??TWCG???ACW?G??TGCGSACAW?AGGTGG??C
RGAG?AGGCATTGT?TCT?T???A?TAGA?CAGACTCTTA??ATT?AATRK?G????TA??Y????T?YC?TCTG?GA?TC??TGGCG?G?GWGWTGR?G?G?G?GC?RTA?ACG?GT??MT??TWTCC?RGA??GT?AGGGC?ATY?AG?TGCATCCC?GCCACAGTTY??CWGCA?GR?AA?C?TAA?GGTGT??T?T???CKG?GYGC?GT??GT??RATC?G?CTG?TTYGAGTAA?T?GGGTCWGTTC?T?A?AAK?R?CSTW?ATAKRYAGATATC?MCCYT?G?TTGAGC?CASA?CC?TAT??G??AKACA?CA???GTG?Y??AC??GT?T?AG?ACCTCACGG?RT?Y?YTCTMG??RGT?CGGAGAYTRATCTT?A?TTCA?AAA?R??G?GKGGRTR?A?CTCGC??TATG?C?C?CGGCGCG?T?WT?G??CT?CTAGAMCC?CRARCKG??T?Y?ACC?GY??TA??A?CAA?AMGTGCTTRTGCAAT?GG??TG?CAC?ART?RYA??WGCYTGC?G?CRR?GT?AGA?AG?TS?ACCACR????MCACGCKA???C?AAA??KCM???G?TTGA??TATC?AAAR?GTSTCA?T??KARKTG?M?CCGTACCTGGARTCCG??GA??GGR?CCRKCCCRACG?????ATCTCC?CR?AGA?C???AGAG?CTRC?ARCT?A?TTGGA?CRGA??AGGTG?GA??A?AC?GACACG?CTTT?AC???GMTACA?AWTT?R?SCGT??R?CAAG?C?C?GTTGR?A?MARTR?TTR?CC??TG??TSAGR?CCAGT?CTC?AGG??WGACGKT?CTCA??CTGG?AYTCTCYTC?AATTGCCGTT????RAAG??CC?CACYCCCCTTT?RC?R??AAAACARGTTKGC?T???GA??K?TC???TCKAT?TAGTGGG?CC?CCGY?AATTTG???AMGAACTAGTGG?CG?TTATTGTA??RC?GAK?TAGYA?CGCAYGRCCRS
CGTAG???ATAACTT?RAA?ATCC?TGG??AGCTGY?A?GG??CAC??AC?RCG???CGATAYCR?GAMC?TACGGC?G?R??TAACAM?CTAG?AG?AW?ACAGCA??S?TTTA?TAAYAR??GTGGAG?C?TCYGGCTTAG?GGCTGTC??TT???TT?CGTG?Y?TACA?TMTT??R?TTA???CTTGTCAACYMCRG?GWTTART?A??A?TTA?GT??RG?TATTGCGA??ARAYCY?GRCC?TGC?T?ACGAC?CACG?GT???TG???GCTG?TGM?CYG?SGARGCT??CCTCGA?GC?GARCTTA??AA?AA?TAATGT?TG?AAGCGGC?CSGCA?A?RAT?A???YCKAA???AAT?Y?C??TGCGRARY??TGCAG?AA?ATCCT?TC??ACTAAGC?GC?CGRMTT?G?A?GTGACG??G?TC?CT?C?TTTT?G??T?TG??A???GGAGGAWCGAG?GA?CT???G?CRT???CTY??TAAARTA?T?CT?CC?RA?TKCR?A?CCACSGGKTGG?GCAT?RTGA?C?GARRA?GT?CS?CTAMGA??TGGCG??KG?AGATW?CCTGAA?AYG?TTC??YGCARAAAATGATGTG?GACA?GGGC?CGAGCGAYT?TT?C?G?TM?CCT??CRAGATWT?TCATCM?ATTCCRACG?TACACTCG?CTCT?AT??CATTCCGC?G?A??CTAC???TTC??A?A?G?CGTW?T?RCGGYARTT?T?RAAWTTGC?CAATM?GCAA?TCCGGCGAWTGGGC?TGAG?AAATCTMGG?GTTTGAG?AATRCCAGGYCGCTGG?C??CTCTAG??RTT?CG?ARA?AT?CGCCRTC??CCTGT??AYR?GCT?TT?KAKACG??G?TYTGWGG?TCS?AAT?CATTCTA?C?AA?AGY??GKGG?TCG????T??YGA??RGTG?ARGRR?CM?ACC??TGACGAGTCTCYY??TATCAY??AGCCGC?R?C?AYC?ACAAAGRAGA
??TG?A?G??CGAYAA?CRACCA?YG?GG?CCT?SCAK?GTYTAGA??KC?TG?TC?G??TRAGGCAR?TTATTA?TRC?C?TCT??GTTCGGTCT?YYTAMGAAACTG??CRG?C?TAGAGTTATSCCCTSGGGCY?T?GAT?CAAAA?ACRCCRCA?AAGCTT?GATARACM?ACA???C?TA?C?CTCYAA??CGGTCT?GCCTGGW?C?GACRA?CCC??GAGGG?TWG?GCCCCAGATTTG?AWTTCA?A?C??RGAACC?GCGGSGCTGRGTSGA?GAGCG??CAGRTT?G??MAATC?G?YAATRAAGG?CM?YGA?K???SR?S???GTCTAACTC??A?A??AY??T????T??TCCC?TGGC??CT?GGC?TCGRRT?TTATAG??T?T?C?YTGC?T?R?G?C?TACG?AAT?GATATGAGCT?T?M?AC?GTTACRC?CTTT?RAGA?GCTAATT?T?TGACT?A?TA???G?CCR??TCATAY?AGMAC?TTCCAC?GC??CGT?CY?G?GCART??AKC???GTTGAKCY??TA?TA?TAGG?AGA?CYAA?TGCA?CATGCAAT?G??C?GAG??TCTATA?TGG??GC?GY?TGS???ST??AC?AY?ART??T?TAG?CCC?G?T?AA?AATT??GTAG?GACT?TYGCCCTARGAG?A?TG?CYTA?A???GT?AGCA?TGAATACC?TGAY?GCTAAATA?TGC?A?GCG?T?G??ARCGATCG??MC???CG?GTA?CGAT?A?GTCGAY?ATGAC??A?G???G?TGATCAAACACGT?GYAAT?GGY??AY??CGTA?TC?G?YT?TACCA???CCAGM?ATTCT?TAKCC??GRAAC?CK?Y???GC?C?GA?GCYG??C?G?G?RT??CTGGGGRTA??TTKT?GCCAWY?TWA?AA?AC?ARY?RAGC???TA?TAMAATGGGTGWT?T??A??GYCC??ACTTT?AA?KG?TTCRTTGYGA?RT?TA?CACT?G
AAC?A??GC?CT??GG?TTGT??A?G?T??CYKA??ACAAC?A??T?M?TCA?WCGCATTYA?TGTY?TGC?TATCTCTT?T?CC?M?CC?TTT?Y??TAYAC?CA?RGGC?RAC??GCGGSCCAG?YT?G?TG?RA?AGAA?AT?A?TGAY?G??TCTA?GTA?TC???AW?A??GRCRKG?CCC?GGGCSATT??CA?CCGA???GAGY?AGT?CCG?ACAT????G??AA???T?Y?ACRY?AW?A?YTAA?TGCCTAGTMTC?C?AT?AGCGYGGTC??AY???GG??TC?TTACA?A?CAYC??AC?T?GARCTCT?A?G??T?GA???AAT?C?T??YCG?TA?C????GAGAMGCAT??TCGKTGCGGAGGA?C?GYG??GTCG??AAGGCYMAGMATA?AGCAGYGA?A?A?ATTA?C?CRMWTCG??TCA?GRGA?CCGAC???GGYAG?CA?G?GC??TC??ACCCTG?CCC?T??C?CCTTTAKA?CACAT?GTGTCGRAG??A???GAYA?T?GGATCTA?AMCAGCAAC???GRCTA?TCWA?AC??AR?G??T?T?YA?CT?AGC?AR?TGGCTYARCC?C?TYAT?R?ACCACCAAA??TT?RT?GT???TCGGTRAA?CG?GK?TAG???AGA?CA?TG?GA??C?GW??C??W?T?AG??C?MATATCAAG?AAT???TA?GYTKT?TAYT??T??C?A?CCCTGRTAT?G?CGG?YCA?ACY?TCTACYCTC??GWATACWRTCGTTAA?CTTC?CTR?T?GYACTGCG?CT?CCAGTG?ATCT?A?TAGCMACTTR?A?A??ACW??A?MGTCT?CG?GCK??A?TG?CT?C?GG?AW??GCTTG??ACG?A?TGG??ATG??T?AAA??AT?CGGGG?T?ATCC??C?C?AGTST???C???AA?RA??ACG??CTCYGRTA?TTCCAC?C??CA?CRTGA??CT???TCCT?TTTATAGWC??GAATGRA?TCATGGAG
C?A?GT?GACGTYC?TT?AA?TC?????TTAA??GAYACG?G?AGTTKC?TCR?RA?A?S??GCATCTTTAATYTGG?GTG??GCGGM?AGCGCTCYTT?ATYT???A?C??TRAYAART???C?GW??A?CKCATY?CWGAT?CTCGGGTACT??GRCGCACTAC?A?T?CT?C?T??GCY?G?AA?A?CCA???AYTYG?GGACAGAT?CCTCT?TTG?CACAGC??AC?C?TC??TTAC?TCCC?RT???GSTCY??A?TCCC???CACTCG?T?GT?GGYAT?GCG?G??CC??T?T?KYC?GYR???RGTC?C??R??R?CA?GC?T?A?T???T??TAA?ATRTAG??ACGGTGAG?A?A?MCTTY?AG??GC??TGCCG???GC?TT?CCT?ATACTTTTC?CTTCATG??M??RAC?T?TC??A?T?ACC?AR?CGTA?G?T?AYT?T?AC?TTTAG?A?GT?G?AT??G??CTGCGGAC??CTGT?C?TT?T??GGGCA?GG?TWAC?CMGGAA???C?Y?GCCRATAAA?CT?YG?GAAYTAGATTGGT?G??GG?CCTGAACTGATG????TTGC?TA?GC?R???T?AT?C??TA?CCG?CGC????CGGGC?TGCKGA?ACCAGRYC?T?C?G?TGCYTTC?TGTCA?C?G?T?C?RA???T?CKT?T?R?AGG??Y?TYGT?CTCATAKATCRRTC?CRC?AGG?YTT???GTTTTT????RCA?A?G??CAAC?G?C?T?AA??CCGG?C?C?C?C?ATG??T?CACG?CA?A?ACYTAMTT?MCTA?AYT??CAYT??C??GYGCTTG?TRTSC?GCCT?ACAGTM??GTGTC?T?AA?CAC??C?T?T?CATR?GTTGTATCWTGG??GAGGT??GGG?AGTTC?YC?GT?ATGM?ATAG?CGAARRACTTAGMCG??G?GC??AATG?TCTTTC?TGG?G?C??TCR?C????G?G?CAAAATGRATTA?GAACAC?G?ACA
A???ACGGTACAG??CGT?TYCTC??GCG?GG?AATC?Y?GC?C?CA?AG?AAGAG?WW??TA?T?Y?G?TGW?TTT?CCGGAGTTT???AAG?A?C?RA?TY?AT?TACTRTAGYAGAAYC??AACT?CG?GAAGAGAYCAR?A?G???TGAG??AGGTA?CA?CT?AGCTT?TA?C?G?A?GG??A?CCR?GGRGMTTC??A?MGCCTGTG???AGACAAGCT??ACW??AG?TCAT??TAAT?AT?YYGAA?YR?G?GG?C?T??AC?AACAATTCGA?GT?T?TCA?AC?T?CG?A?CTCT?RCTATAAATY?TRRT?CATCTTCTATGCAY?TA?TC?CATC?CTGY?GA?T?AC?R?AAC??ATCT?T?R?TG?TTT?CGMCCATGTT?ATAAA?ATACC?GTTG?GAG????TCYT?CA???T?C?A?AA?CGCGAG?GTKTG??TGT?AYAT??YTGGCG?K?TRCCGAT?G?CTCCT?AAGT?AG?C?ACGAC?GK?AR?ACTWT??C?C??CAT?CCACY?GTAGCTGAY?A???TTKA?T?GRG?A?CGAG??GGAG?TCCGCT?GTWCAC?RSATAT?MT???GGGGGATA??G??C?A?CCA???R?CCTKT?KT?C?CATCA?TA?RGGG?TYATCY????A??GAGA?C?C?AATG?CA?AGC?GYAAGTGTATTAG?WCAYAGAGCAC?A????CAAACRGCTA?A???GGTA?CTGWGAAR?TGWA?TGA?CCGY?TCG?AWGTCARC?T??R?G?AYT?CTGC?MATCCTT??CC?C?CA?TTTCGTT?RGACCG?T??AYT?AT?CAC?YGTAAG?T?CCR??A?YA?CGYYYACATTGR??TCA??GT??ATYGGA?YACCGTTG?C?GGCTTC?TYT??TC?GCGG?A????CRYC?RTTCT?TCTT?TGA?C?GW?C?GGYA?RY?C?A?CCTT?C?AC?TCYWAGGCA?T??YTAATATA??CAGA?STC?TTR???
?A?C?TC?WGGAC?T?GCT?GG?CGRYTTRYATGA?T?S?G??TTRTAT?GG??TT???GTCAAGAT?T?A?A?TC?GAAA?AA???TAGTYGAGCCCGGACCTTCYTC????T?TA?GACG?RTAAY?A??TAG?CATGTCAATCTTG??TGAATT??AC?A?TGG?G?GYT?TGTCCGAG??ACA?A?AT?GT??T?AWCCT?A??CG?TGCAAGG?AAACCGGTACG?TT???A??CTCATGG?WCGGK?AC?ATAACGTTGG??TAGCR?CKCA?T?AYA?T???T?AGYTCC?CC?CGASCGTGT???R?????CC???GC?G??YGG????GG?T?AA?GAK?G?G??TRY?ATC?R?GAG?TA??AAYG??T??T?ATCCAT?RA??GG?GTTCTTMG??CTTGT??G??A?G??AAACAGTCCCCRC??A?CGCCAATATTART?GTGC?TA??AAT??C?G?ARGAAC???ACT?T?TCC?GCGGT?CCTCAS?YGC?RG???TRACATGYGC?G?GACCRAC?GAGGG?RTCATAT?R?WCR?TGACA???YAGGCT?TG?GC?C?CR??GCCA??G?R?G?T??TMAT?TAAGT?A?CATRRATW?TTC??R?TCC?CA?AG?A?CTTATCAYGTGR?YYAA?A?T?AT?GCAT??AAAAT??C?GGAYAAAA?CTYTCA?ASG?MT?AART?T??ARTTA??TGGATT???GGA?CA?G??CYGTAGAGTGTGAC?ATAGG?GG?AAGTG?TCCC???C?TTMC?A??AKCA??Y??GG?AA?T?CAAA??CR?ATT??GC?TTC??GCT?AAGTGGTT?R??TGTTG?GCY?A????CTT?T?TCTAACGAT?RCAT?GGGT?T??AGACGGA?TCTAG?G??GA??GATGGTAC?AG??T?G??KTTT?TT????ATY?AT?T?G???S?TCYAAAAAC?CA??AG??T?ARC?GACC?G??YTKT????ACAA?GACA??CYYAY
C???CGCAT??TTTW??TCY?TG?G??ACACAAT?CARGCT??CA?A?AA??A?GTAC??????AT?CR??TMAGCACT?GC??G?T?CGCACACTGT?TGCM?AG?CGC??WGRGA??AGG?GAA?A?ACAAAGAAACT??WTA?M?G??AT???RC?CG?CAGCAA?CACAGCTTTTAYRTAGT?TC??TACCGC??GCWC?T?AATT?CA?GARYCAC?A??T?G??AC?C?T??CA?GC?GCTGCCCCTTCG?MTCGY?T??ACYA?GG?GT?RCY?T?GCCAAGTRGGCCR?A?AGCWCAAA??T?AAWYGGCM?YC?CATA?TT?GCGTT?AAA?YG?TT??C?CTATC?CC?TATTY?AGGYG?YRT?AAA?AAR?A?CT?SA???TA?CT?TCCA?AY?G??CC??GGA?ATAAACTY?CAGACCTAT?C?GAC?A?TAGYGCWYGG?GT?AS?RC?CY?AYT?T??C?G?AA?AGG?TTGG?CA?GGT?GYYA?CT??C??T?CG?GT??AA?GGA?C??C???WAA??CA?CCGTM?A??YTGT?TGTRW?TAC?CCG?ATRTT?GAAC?CG?A?ATAATAAA???CYACAT??TC?CR?TAA?TAT?GAG??CGT?R?CATGTGGGCYTS?T?RT?TAA??ATGACYACTSC?AA?G???WY?GT?GCG?G??A?W?S??G?G?TAY?T?TC?C??YTTGTYTGGGGG?C??CCG?AY?ATTRTATT??CAAT??A?C?CACAG?AA?AAATA??TTACTGGCTG?CGCGTC?GT??Y?ATT??A?AA?A??T?SCCATTTAAA?GAWGGARSCA?GAC??S?T?AAYRGYTC?CC??TTGACGCC?GGAGTCW?CTA?TAACGRGA?T?TT??TAA?GTGGCT?AT?TGCTG?CCSTACGCA?ACTTA?CCG?AT?TTR?TG?GTST??G?AG??CY?GCACGAC?????G?CG??A?TGAR?A?GATC?TAT?????TG?GWT?ACT
??T?Y?GCTCCTGTGAT?CT?AYTTC?C?A?TGTTAC?AT?CTMCCGG?AAT?YGTTTTAT??T?CGGGGRCR?YTY?A?CGC??G??A??T??CCA????GC?TA?Y?TCG?T?YSY?YC?ACCTYCYGC???TA?RGCA??S??GC?WTATACTYC?A?G?CTC?AGC??GRT?T?????CT???CCGTAACGAATAC?A??G?ARGCCSYGKGGRTTA?AYA?T?KC?GG?AGG?C?TTT???TTGCCGKTAA?AAT?C??AAC?GTMCAYTGAR?CGCCGA?CTRTCAMTT?GMC???ARR??CGCT???A?G??G?TAATGYGTAAA?A?GAT?TCART??GC???TY?CATYTT?G?CC?CR??A?TWCG?GTRTTTGW??AGAT?TMT?ACAAT??TGGTAGTA?G?AYTTATTAR??TARAGT?CG???CGGG?GAA??AA?A?RCG?AATT?TCCCATAY??GGRGTCRRTRGTT?GAA????GTCAG?GTAYT?A????YR?GT?G?GYG?TCCG?AYTY?TAGA?T?A?SAT???TAKC?GGAGGTGG?TR?A??A?CG?GR???C?GTA???A?????AY???YT??YTT??ACTG?K?GAC??AKGCG???GAWGC?R?A??GAG?AT?AY?CAS?TACT??AGRA?TTAAA???GAG?T?T???T?AC?T??A??TGCGGC?TTRCTTAG?TTAAA?A?KT?A?G???TWATCGATT?YAT??YWYAGTAAAGY?TT?TRCCCAGCCT??CYTRG?TAAT?C?RGT?KC??C?TC??TGCGGY?GTR?CGT?AAT?GAGGCCA?AGACGCGA?C?GT?TGA???CGYGAAATCYG??AGTCATT?CCCGT??C??T?TAGGGT??A?CC?TG??TTCG??C??G??TT???GACG?AAATTM?TT?C?CGTT?G?AYTCTR??C?GG??G??KTR??C??GATCCCCCCCGCACCGGC????SATTCGY??A?CTTAT?CGTG?GK
?TT?CCCR??A?T??T?Y?A?TKCCTGAATCK?AAT??CTGGCCGMA?A?AGRAT?C?Y?C?TGAK????YGTGTYAKG?G?CKCTCTTRMCRGARCTCTCWTG???GCTGRGGCYCT?CCTC??G??TCACTTCAR?G?AAGGG?GAATTRCG?GGTAT??AGMCKC?G?A???CAA??A?CAKGG?C????TC?T?AA?C???C?Y?TG?TAY??A?AWGGT?ATCTRGGTGTTGAGCTTARGCG??A?TART??A?CYSGTC?ACCCTAGG??GG??TACWGGRRYAA?CAGT?CYG?A?CTATRSGTTT?AA?TAAT?TTCCCC?AAAACG?C?YC?TTAG?C?AC??MCTGTYA?TT?GGATA?A?W??GAGTGTGG??GC?CA?AYC?Y?CAACGRGT?A?CC?T??R?YTATCCR??AAG?C?A????G??TTTTAGT?TC?SAAC?T?TGA?G?TTT?TRA?A?A?CTA?YAKS?A?A?RGTCW?TTG??CAG??MGGAG??AGT???TA?AGGG?CTGA??TT?CRG?S?TA?A??C?GARAK?AA??GTCT?AGGTAT?CA?TTCGGA????GC?T?TAS??A??GTGTCA?A??TG?CA?TGTA?GA?G?ATATA?CYA?TC?Y?G?TATR?A?C?TCAC?GTA??TAG?ATAAG?RCCGTTG???AAGTA?G??GGTTAACA??KAGSG?C?G?C???CC?RT??ACCGTG?WC??A???ATGCT?CCCGTCTGTGACC?GRA??G?C??CG?C?YTA?WGAT?TC?AA?G??ATTGAGSCTGGAC?CCTYYTTAGAA??G?R?G??GCTT?YAGGC?CG?R?TC?C?AGGGYAA?G?GGGCAAGT?AGG?RGACTY?C?GT?C?TCG??C?T?G?TC?TCGAGT?RTC?YC?ARMY??ACATCAA???Y??RTMA?GCC?RT?GTSAC?G??TRCARYAT?TRT??ACMCAAGTA?CATTYG?GRA?A??AGC?CYTCGGTA?C?RT
G?MCGCGGA?GCGTA?TATCAA?S?TAGG?CGT?GTGCT?CAAGRTCARGAY??G?G?C?GT????R?ATGC??GGACGGAC???T??C?RAT?ACTG???G???AGGG?RC?GRG??GACGSTA?TAT??CCAT?AGACA?TC?CGAMRT?G???AGT???WT?G?GAYT??AGAMAR?T?TCAGYRCMC?C?K??CAGTSA??AGCATA??G?????GA??GG?GT?ACR?????GC?TT??TT??ACGAA??G?RY?RGACGCCAR?CCAC?RA?TG?AMAG?ACGTT??CK?AMCRTCY?W?TAC?T?R?A?GC???G??TG?T?G??TGATGT??T?ACAGGRGTGGCT?TRA?C?TA?TC?C?A???CATCGCC??G?A?TM??T?CTT?GT?T?AG?GR?GC?TGGTGGTT??Y???R??R??C?C?CTAG??TC??A?G?CG?A?TTC??AGG??T?CCYGGTCGAGAAAC?GGC?GGAYY?ACC?A??CC?G???CT??T?G?ST???CTG?GTCTGGGGA??TG??TTT????TMGGYCCGTA?YYSGTGRCGCG?ATGT??GTC?GY?C?GYTCS?G??TGT?GY?AAK?TRG?ACCG?G?T?AT?GGACGA?GCCG??MC??C?T?GTG??AY?Y?GC?C?CCGCTG??G??T?AATTCC?CTG?CAMC?TGAAGA??GAKTA?M?TTCCYTCC??T?AG?A?TTGM?GGAG?TYTCRAGCTGAGACGGG?GMTTA??AC?GTTT?GCCACR?YARTAGTCT?TCRAYAAT?A?AGR?RA?GRT?G?RG?CAA??C?A?CTA?TYTTY?GC?CGATTRA?ACA?ACCTCAA?AGGTT?T?AA???T?CTAC?YRRCCRG?GTRT???TYA?GTTTWAY??CTRT?GYTGG?SCT?GTRTT??CGR??TRGATCTGCA?ATAAA?CCGCY?G??T?TGA??MGGYM??YAGSACRTRGCA?CCCCT??AT?YT???T??TGTR?MATGG
TT?T?A???YTA?AATG?CT?YC?CR?CTC?AYG??G??AT??A?TAGC?CGG?TR?CG?G????A??GGC?C??A?GAGAT?RG?G?GG??GTGC?TKC?T?GTR?ATAT??GR??TT??C?AR?GG??W?T?GTCATGT??A??G?G??GATAAT?ATTAG????M?TTCTSGTCCCCAACCA?TMATCCCG??GA?GTWG?CGAGTG?CGA?GTCGG?A?AAAKGG?TSGTTY??ACAAGC???TM?T??CG?CC?TGAGT?GGTA?CGM???TACGTTWCTT?TA?G?GTG?TC??RCCAGACYTC?CY?R?RAGGG?RT?ATCTAT?RA????RCCTTCCY?CSACA?TCTAG?CC??CTS?TG?C???CTATGG?RTCAGTAC?TCCGCG???C?GT?GGMA?AT?CCTACA?ATG?S?AT?GCTA?????TKGCRARYY??CCTC????GT???C?G?AG?TGA?A?TS?GGGCRRTA???T?C??A??AAAGTRTG??RKT?TAG?ATTRAGTAAYYCA?TYGAAGTCGATAG??ATCTMAGCCTGAM?AYTGG?GK?AAGCTRCW?T?GG?YTG?CYAATCS?GG?W?CAACCT?C?GW?C?Y??G?CRCG?CCG??SCGACA???AGG?GACG??TGG?AG??ACRK?TA?YTCYAA?AC?Y?TYT?YAT?GCGYY?CCAC?T??CCCGC?CGY????GCGATAAGTCT?GAAGC?C?CCCC?TC?ATCC?GYCACCCGG?A?TGCA?TCG?YA??AAG??TAAYC?G?GCGYGGGCTC?CT?CGGGAGTACSRYAR??YTCGCC?ACGARGGC??T?G?C?AT?AGCTAAC?G???A?T?GTTTGAAT?ACAATGT?G??AGG?GTT??GATA?T?GAGG?C?AAGG?T?A?GT?TRCC?CC?T?GMGGG??GRAACA?CTTAT?AGWTC?W????A??GCT??C??G?GYAAYGAA??AGYTGCCTGACGMCAGTK?GACCCWAY?GY
GATC?CT??CA??AR?ATC??A?RTC?TAGG??CC?AAGRCAA?ATAA?CT?CGTAAAA?T?CC?GTG?TYR?G?GGT?C?T?GCCA??TCGCT?GTAT??Y?G?A???YG?RGT??T?AG?A?AYGCCKTA?RGRAG??A?YTG???C??CA???ACYGCGCC?TT?AKK??AG??G?TA?A?GTT?MAAGTARTC?ACC?G?AG?TCT?G?G?T??TGST??C?CGGT?C??A??TG??AC?C?CTGCCAACRAGGGGARYCTTGGC??TCTT?GYAGT?GTG?A?TA?CAAAACA?CCCG??AC?GTGA??TG?CCTTTAACATT?T????TGGCT??A?TTA?CCGT?AA?MGAART?CCT??TYCTGT??AG??T?YG?TGT?TC?TG??T?A?AA?CCCRGTCC?G?T??TRC?K????TGGA?G?CACAATYGCATT?CGRAG????CTA?CGGGCC?AYA?CS??A?CCAG?CT??TTC??Y?GG?G?G?TACGATYAGA??T?G?TTCT?GGG?CCA???A?G?YC?ACR??CACAT??A?ATTGAGTCATCCTRG??RTTGRTR?CCAAGCYYG?TT?G????AAC?TTTA?TTWT?TA?AT?CGCG?G?CTG??AAACACCAA??M?TTAAG??AG?GRCTCCG?A?TTTGT?YAR?CCT?RGS?MCTA?G?T???T?AAG?GTATATTAA?R??GGACA?TGGC?AW?CGYATGC?CCCA?YT?G??AAGARRCTA?G?G??ATATC??TR??W?T?Y???RTT?SA??TGTCCCCGT?GG?T??T?T??AC?AR?A?ACSGTCGA??TG?A?T?GA?A??T?TC??MCT?RS?TAA?CTAA?GTAAC?Y??A?GG?Y?GTT?CGCC??CCCAGC?AG?TGGAGCYGG??????C?GG?GT?G?ATG???CA?RTAC?CCTT???CC?YGGTYRATTTAYACT?A?G?CTAC??CTAAG?CT??TCTTTGTGGA??T?AA??G?GYTG
CTGATCTGA?GA?AC?C?GTA???CAAACACATGT?TA??AG?AAA??AG??CAT?CTGCTG??G?GTAA?RTYGTCACG???GTGCGC?TT?ATTA??GCGTCCA?ATRGCTT?C??ACRTCTCAGRG??ATMACG?G?C?G?C??A?CTA?T?AGTC??G?AC?R???GA?C?AT?TY?????TT??CCTCCAACA?YMCAAAY?A?G?GC?CAGRA?AYR????AGATG?GRAT?GRA?CGGG?CTT?CTGTGGAT?MG?RC?RCTCGYT?G??GATC?CA?TCCCG??ATTCT?GT?ATGTTG??TRACTGTG??G?GCCCGGATGA?KGW?T??A??CGTAWYTAA??TGCG?GMC?TCKTCCCACYG????RTCGTAA?AM?AGTGGAGTGT?CCCGGGCGYAAAAYG??TCCR?W?C?ATCAATA??CCCA?TSGA?G?TYR?T?G??C???AC?ARAG???AT?KMGCATATR?GC?A?A?ATTC?ACTRYTSTT?CTCC??TCC?A?T?ACY?CGC?ATWYA?ATCT?ATTCT?GYC?GCACTAT?T????CTCTAA?GAA?GGCTCCAACRGA?ATA?AGTGG??TG?TGWTY?Y?CYACT???AA?CG?A??C?TCG?T???GT?CT???RTCACC?GAATC?TTT?GAGG??RA???AT?MA?Y?G?AGGC?GGGA?GCTRAACTTG?CTG?ATAACTGGTRT?CA?CCTT?GGTT?AAGTAAGT??C?TTC?RA?AATGYTG?ARCAC?R?CTGWGA?TT?C?AGAAAAG?CGT?G??TTT?ATT?RCAYGGRC???CACYCRC?T?TMGCYAGAAGG?C?GR?RT?RKTA??ACCACTCGAG?GG?T?C???TCAG?AA?TATGT????GTACCC?R?AT?CG?TGA???GRGYCT?CGTCAA?ARTG?AA?C?MT?GT?TATTTC?CC???GCGRT???CAT?AA?T?CTCG?AA???TCCA?CATCA?CCR?TRGAYA?RKT?C
G?AC?TAAGTCR?AGCAAAC?C??CTCGA?CC?ATGT?G?G??ACT???CG???C???GATCYGGCTAA?T?????T??AT?TACG?AAG??TGAAA?AG??ACRAAGA?GTAATWAA?A??T?TAAR?R?CY?AA?AGAT?GAACC??TTT?CT???GT?TA?AGTTT?AGTGTG?ATTGAAGTG??CG?T?AATA?A?TRTASC?T?YATT?CGWGG??ATT??A?CR??T???TGACCTGCA?TT??RA?AAATTAYC?ARC?TTC??ATYCG?GGA?CR?GCA??GG??GAT?GWYT??TAGATCAR???A?GGR?G?ACARAGT?RTG????CYACATGTATCT?GCCGTCATG?TCTGCCGCATGATCYTGAT?TRTSRAAACAG??A?GT??CCGACACA?CC?T?CGA?T?AG?K?Y?CCA?CCA?CAGWT??CYGCGGC?A??AATATTGCRCA?ATG?CATRAC?T?TGG???GG??T?WGAATAA?C?AACGT?ATC?G???C?CATYYCC??GA?GGAYK???ATTC?C?T?ATCW?TGA?C?GTCCAAY?WC?GRT?CT?G?W??T?AGA?KA?TK????TCGAGCCG?WGGA?GT??CGCYC?TT?YT?C??TT?CGAY?AAT?G???G?TCTC?AA?A?A?C?CT?CY?A??YAGTG?CTA?TA?CT???TCGK?GC?GCGG?TT???TGTAAAC?TTA?ARCAAGT?ACR?C?CRG??A?CGGTGT?CAG?TGTCYCA?T???GGCTA?CTT?TCAG????T?TAA?R?TC??AC?TGARC??T?ACGGY?AR?G?ATTRTAA??GT?GTT?TTGAAA?YTTGCT?C??GA?TA?YKGAC?GGCC??GCGR?GA?A?A??C??CAGCC?TG?AA?CCGTCTTCAATATT???AC?G?TGCMTTGGTCGT???TATMTC??CCACATYCGYRG??TARTT?Y?ACTRTG??A????TC??A?T?CCTAYG???CTTACCG?TGSG
C??TYTAT?TGAG?G?TTTC?AGRG?GTGRTC????GCCTCGCYT?C?AGTA?????T???A?A?RC??Y???AGTYCAYCRAGCAGC?G??AAT??A??ATRG?TG?TCATTG??ATGT?GT??AAC?CAGCY??CYTGA?AGA?C??TA?GYGC?T??C??T??G??????TA?ATTT?G??TCA?TTAKG?T??AGC?ATTA???C?A??G?TAG?CA?YGGTGCT?CAAC?M?G?CRT?AGCGGCWA?ARGCCG?CTGTAAWGGC?TAYSGY?R?C?ACGCCAGAGACTTAT?TTGRG?G?AGA???A??T??TACATC?TTAAATYCR?C?KATATAAGRG??T??GAT?CCRR?ATC?TACTA?AW????AA?CTCYATG?R?AGYKYTTW?GAGGGYA?C?TCA?GAAC??CCC?CCAA??GC???R??CTCGTYGACC??TAC?TCCRT?ACTTAT??GA?RT?AGG?GTG?A?RCKG?TCYGYTGGCACACACA?CT?CSAACCR??ATAYCA?TCY?A?G?G?GG?TCAAGGTC?C??TCCCCCCT?C?TG???C?TGCGCTTC?GGAA?C?G?CCR?TCA??YGTGAC??GG?TT?YGCMCC?AACATTACT??CG????TRR?G????A?CTGAC?CTGT?TYAAGGYGCCY?AGWCCCAGA??TTTCYGGCC?TG?AC??ACA?RCYATGT?C?ATTA?ACA?????GTTCTCC??WC??MCMCTCT?GTATAYYGTCTMAYTTC?Y?ATA?GT??TC?GR?KAG??A?TCRSG?TT???TAATYC?RT?YG?CAT?C??A?A?TTR?C???GRGYG??YCT?GC?GCGCA?KYYWA?A?TTRACTTT??GTTA?AA?CTAGAGAAA??AG?TCTGATTTA??AGG?AAC?A?ATGGCGTKC?AG?G??A?YTGG?R?TTC?GY?AAGTAG?CTACAAGGGCY?ATC?ATCAT?ATTWCG??TACCY?T??CTAC???C???????G
?C?TTCCGTTGCAW?G?AG?KYTC?ASGRRT?CCRGT?TGG?G????AA?GT?G?T?GGC?G?GA?TYGAGGA?CC??GCCYT?GARCGCA?CGTCAAA?TGATT??TAT?CA?GT??AC???CCT?TGATCGCGAT?TR?T?AAT??AKYA?ATTGG??TYG?TGT?YCAG?GTCTYCATCCC?GCACTGYG??CMGCSGA?RC?CGTARA?GTA?GT??YT?G?AGACTTC??ACA?C?GS?A?AGM??RTGTCAC??RAA???G??GG???AA?CC?ATYA?T?C?CAGTGAG?C???T?TAGA?CAG?TRGAY?TA?CASRCTAR??CAA?CGTAATTTTAATAM???TAGTATTYGTTA?AAAT?ACA?C?GGC?CT?A?CAGC??GAA?AC?G??ACCAA?TAYT?TG?TGR?T?T?R????YCT?TAC?AC?G?AGA?GACGAGTYAGC?GATGCMAA?CACGA?ACA?T?CGTYRAT?AAA?CG?A?T?A??MAC?????GCT??G?AA?ACCAGTGTCYAGR???C?WGCT????MTATT?CCA?WAC?AGASCCAARSCAACG??RCAGAG???A?C??RC?CACTA?TATTCCMCCACGTCTCGGTC???KTC?T?GACYGC?GY?GAAACGCY?G???AC?YTCCGT?RGCGCAGGCGTG?GGTCYG?GAC???T?CT?A??G??AGCCGTT??CAT?TA?C??TA?A?AT?ARAG???TCR?TACGCACTRGC?A?CY?CAT?GACT?CA?AT??C?GGY??GA?AC?CACG?AT?CTAGTCA?CGGT?TGC?CYYA?AG??GA?TGGACTCTGR?TTCA?T???ACCWGCCCTSKGTC?AA??MT?C?ACA?T?GTT?RY?CA?A?TGGCCCR??C??CGTGAGACAYYAGA?CT?R?GA?GCAA?KACTCAT?CGGG?WATTATGAGCCAKAAGCAGA?AGCATGRA???TC?GRTACAYT?CT?AAT?AT??GCRG?C???C?T
GTAAAG?TTGGG?TTCAGGAT???TTG?C?ACYCGGT???YT?TR?GYTY?GTTT??TTTG?KWYG?GAAAT?CT?TGGRGTTCC?CTCTTGTATTTTAA?GATC?GRG?C?T?AYG??SY??CGAT?CR??TMW?GS?G??CGAC??TTG?T?YC?MGRACGGG?Y?RGA?A?G?G??G?CT?AGT????T?TCAGTAGA?A?A??G?T?GY?A?CWTAGGYTCG?TCWGGS???TAC??TC?CGTAGTCTGTG?GTCGYTGTA?AA?A?C????T??AGT?TTTTGTCMCTT?GT??AA???A?GT???RYC??CG???Y?GTYAAAATTCAGCTGGATRA?T?YGTTM?T??T?TTTAA?C??CCTRT??TG?MTAYA??GGA?AATCGAAAG?GATAYC?A????TARAAAG?TAGATCACY?G?AACC?TACCTYA?ATTG??GG?C??R?TCC??CC?AGA?TARYA?CCCAT?RG??AAM?A?AAYTT??CARTTCTATTATCARACGGT?T?GC?GG?ATGTACYRA?Y?GRT?GTT?CAA?ACGRYAWTGCGG?TAGTAG??TCCTG???TG?CCTATTGGC?T?G?TTAACYGC?CGGTCAACG?TA?TG?GCATCGAATGCYAT?TTWACTAA?GWGGGGRTGGAYATYT??YAATYGTTATGTGTGCGW?CGATA??RR????T?AG?A?AGC?T?TCCTTGRT?CGAC?ATAGG?TG???GAGCC?AGC??TTCAATGG?C??CGCCTA?T???T?ACC?ATGRG???TAT?G??GATTG?AA?CT?CCCACT?ACAAT??C?S??C??GAGT?G?G?TA?TGTC?TTGCCAA?A?G?TG??AAGTATR?T?GA?T?CTCTCTC???C??G?T?A??YAAT?AYG??T?GG?TCTYTA??TAY?G?CGRTR?A?C?GMY?CT?T??CGTTGCRT?W??AGTTY??GG?T?GCG????CTAARGCGGCCC?CAGATTGCACTACAYTC
??AC?M?C?AA?A?TTGCGTCT?ACCATG?AC?TG?AGG??ARCCT????YTGAATYRYTATAGA?T?C?TT?TCWT?TGA?A?RATT??GTGGCYTGTG??SGCGYTGATCT?CCTG?GACCRTGC??MYGTTARC??T?YCATTGGTWAGGTAAA?TTCGCA?A??CRCT??AWTC?A?T???AYAGT?C?GGCG???ACTCGTGGTTTT?YAGATATA?CRTGTAGRG?AWTGGTTTG?CCA??AC?CG?AYAT?C??C?TCGG?GA???G?T?YC??T?ACMTGCYAG?CT?CT?CGSCC??CTYA?CAW?C?????GCC?AGTAAA?G????GAG?T?GGSCCTGK?GCA?GTGRATTCK?GAAATRS??AG???T?GC?CYCCC?C??TTGA?CAA??GC?G?GG?TC??AYC?GTT?CTTC?TGATCTACATTTGCCWTCR?AYGTG?AG?GTG?G??CTCC?GATAGC??A??W?TT?TAGCA?Y?ACYCGYGA?G?CG??CAG?CAY?RGCMCT?CCGKT?Y?R??ATCTCG?AC?KT?GCTGCGA?T??TT?T?AACWCT?AAT??GSYGGYC??WACCG?C?T?AGT??TCT?CCAYC??C?CC?ACACA?CARTAYCCGAYAW??ACT?C?GCGTG?CA??AG?AR?GACY???GGM?G?TCTT?T??G?T??TTG????C?G?G?TG?AA?TT???T?AAYGT??TT?TC?AG?T??GY?GT??G?RG?TT??GGA?T?T?T?CW??R??GCCA?CT???CTGG?TG?C?G?TGT?GCAAWGC?GA?GRGC?AT?G?G?YTTGARCT?W??TA?AC??AC??TGCGC??AAAAGRGC?Y?TT??CA??CG?TCCGGA??TGTATCTC??T?T????A?ACTTTCTGTTTTAA?GSGAT????RRGAACCGTA?A?AYCY?A?GACTT?ATCGRT?CCGTTTG?CTCMTC??TATTT?AC??CA?CA?C??GAA?G???C?AAG?TC?
YCC?C?T?CGCGGTCAGA??A?CGGYT??GC?TCGCC??WTT?CG?TGTGTR?AAAGTT?G??CG??CCRA?TG?RCCTG??TAC?C?TC?TA?RTAC?T?CGG??SGG??TATAGTG?GGGTAC?ATAAY???C?Y?YY?CC?GTTCCGGC?GATCA?C??YCCCTAGT??W?GR?GA?TGGGRACCT??A?C?CTCWG?CRA?CKGTGC?TCC?AT?WACGTTC?C?CTA?ATR?TCG?A?A?YCGCY?GAGG?TCCAATT?A?W???CCT???T?AA??CTATT?CA?TG?G?RC??AC?T?MCTT?G?TAC?YTTCAT?T?GTY?Y?CCYATC?AG?A?GGG?AAC?A?CGCA?G?AAR?TWGG?A?T?GCYA??G?AA??CA?T?TAAT?TGAAGG??C?GATATTTA?TA?TGG?GAC?ASC?T?G?TCC?ACTGRC?TATTCCA?GWT??GR???GAG?CAWT?CG??T?GG??AC?AC?T?MC?CG?TCTCAS??CCGCCG?AAG?C???CT?T??GT?YG??A?GTT??AGT?GTA?TAGA?TG???RTAAA?GKC?CCAA?TGT?TATW?TGAG?AG?SAAWTCAAG?G???CTTK?G?C??CC??CG?CTT???CA???TRRT?CGAYTTGA?A?RCTAAG?T?TTC?TT?T?TG?CAT?GCAAT?ACAAC?TT?GTTC?G??A?G?C?TGR?T?T??TTTACAC?AGKA??G?ACAT??AAGTTCTTG??YTAGGR?G?TG?YAGMR?YAAGTGTTAYATGAR?TAGG?CCGCCAAA??CCAGK???CCY?GCC?GCATCA?C??ACTY?CTGTAG?CCATY?TACAGGTAACT??TT?TKTA?GGA?TGKT?G??GWYA?G?AGC?TGACCTG????CATAGGCR?GACG?CT?AGR?AC?CTA?GA??GTG?GAGTWC?AAAATGY????TY?AG?CG??AC?TST?Y?GYGG?WA?YTC?C?GATCYGA?A?CW?TCGGC?CCRC
T?GA??CAGAAG?GACC???T???G?AA?CAACT?WTYTGCRGYW??GR?R?CRGYTCGCAYYC?TACA?GKAT?CGGGCG?T?C???A?A?CW?A?GSC?AY?CRG?CRCA?????GT?A??GAATGK?GGG?A?A??G?GAAG?GCCTAT?C???CGR?CTG?TWMAAGCGGGCCTC?KGRGA?TR?AAG?TAAGAGG?TK?C?TTCAC?R???CGG?AA?CC?T?RAA??TAGTTAT??G?C???TGACC?AR?T??G??A?CYCGGATAC?GM?GTCCAA?AT?RAAC?T?TCTGGTGA?WA?AG?CC?CT?GATCMGCARATG?A??TTYCCTAC?RCTRGA?KCC?AGTGATAAC?T????AGG?CAAGTA?TTAKA?GG?AARTTGSYTGAR?CTRATGGC??TCAT?AAC??WATTTCG?CAG?T??A??TR?AAA?ACATAA?T??TTGGACT?CT?GTA?G?GATAATGTGA??TCR?GTTC??W??GTK?CGA?TGAGTCT?TT?CG?CGY?RMRAGCCAGA??GAAA???CT?ATGT?TCA?A?TAK???ACCY??TT?GGC?C?AC?Y?AGAGAACTT??GGWT?T?ATAY??TGGT???GCTCGTT?GGTACCYA???GT?CGC?ACTA?CA?CA?RTTTG?YACG?CG?ACA?CT??ATMCGA?TC?AGG?C??CGTA?WGTGACA??MAA??GATA?ACT?YYA??GATGGG?AC?CA?AG?TAY?TGTSGCYGGAT?TC?ARTAGC?GMG?CACACT?T?C?CA???TTY???TT?G?CCTG?T?A?GG?CTGATGA??TGCCCAC?G??GG??YGA?C?T?KG?TT??GYCA?A?C?AATC?C?A?AC??T?GYG?G?ARGT?AATAA?TAWA?G?AYTTG?C?GWAGK?TG?TGYA??CT?TGTWC?TTC?TRAA?GG????ACG?TGCATAA?AAACA?A?R?A?TAAMGGRG?A?CACR?GT?T?TGCAT??MTAGGKA
CYG???GGWAG?GGGT?YRTA???GCTTRGRTAGG?TAYTKGCTCAT?GTR?C?T?GTGCT?R?T?GRTAA?TT??R?GY?TG?GARRGCCTC?A????TAARTAA?AGCWY?GAAA???TGR?TCGA?AARTC???CAYTTTRC?ACCRT?CC?GCRACCTRT?ATTC???G?GTCGYAC?AGCA?AGG??C?AAG?TGGCGTATTGTC?ATTTAT?C?G?ARC??RC?TT?TGAG?TCA?TATAY?TCT?ATT?AA??TG?TR?C?TAYS?GCTCGT?CGGCAGAGA??KC?A?AT?A?G???TA?RGAAGGCW?AGGCR??AAGG?RCA?C?ACY?CGCTA?TGTG?YCT?ARA?A?GMT?AGTTTKGC?W?KY??AGTRGYGA?T?AT?G?TYCA???TT?A?CYACA?C?A?C??G?R?A?RACTGTCCCTCY??TCTCGAAT?GT?AG?AAG?TRAGAT????R?AT?AY?GGTACATGTYAATCTCCAW?G?T?G?GRTG?AA?T?TAAAG?CCTGAGM?AA??CY???TCTCTAGT?TMY?TAGGCAG??A?CGRMAWACCR?T???AYGAA??GTAWCTY??CGT?A???YT?ACA?AGS????Y??TTC?TGTCATA??GC???GR?ATMTRAG?YGA??A?TCTG?AGT?CCA?ATCGGT?TGGYGAARA?WAT?AT???AT?C??YTC?YGYTA?A?Y?A?TC?R??TGCCCCG?ATC?????CA?A?A??TTGG?CGGA?CC?A?T?CGCT??AGCARCA?ATACCTT?A??Y??TAG?GGCCCA?CGRT?T?CATATAG?CGGG?TT???CGAWATAA??AYG?C??C??KAAA?TATAAAG?AC??C??A?TRGGCA??GCAAARWC?CRTAS??TGTGC?A???T?T??C?TAYRCARA??GSACGTGGTTAT??RT??AGTA?TA????T??T?CTC?GGTARGCATRA?TT?GAA????GG?G?ATG??GGTC?AW?YRCRG
A?TARGACACGTTGGAGTT?TT?G?TGAARYC?C?Y???C?TGGGC?AAA??TGCCRA????RTGCAWGCT???ACTGRG??ACTTTG?GCMY???C??CCTTWG?AT?CACTA?A?TGATRYC??GC?GCTCY????AT?GAGA?AGT?C?GC??RA?TY?G??GA?TC??TAAYC?G?GAG?TCG????CG?GGAAC?AATC?TTA???A?A?CGT?RGTAAW?ACCAC?CA?C??CRC?TYTTC?A??????YCGAA?ATAA?TYT????ACA????CGTAATT?CTA??AG???G????T?C?ACGW??C?CCAAAT??T?A?GR?A?T?T???MG?AT?RTA???GA???WGC??C??TGAATTTRCT?TA?C?GT??MAGYC??G?AAGT?TT?G?TTCG?GGSGTTATG???RG?ACCGTCT??T????GCAT?TAC?RACA?CGGRACCY??G?C?AGWA?GGATAGGGCT?CCTAAYCTTCAACA????CCCT????K?G?WCCGGGTGTAATA?ARCCCGCGST??R?GCT?AAA?TWGST?CRYCGTCR??A???G?TCG??CRAA??GA?CGACACRGGC??YGACTCWAACCY?TTTGC?ATTG?T?G?A?CAGC?AT?TGG?W?AA?RA?G?KA?GGTKGATCGCTS?T?CGTATTGGR???CCR??T???RCA?TGCAA?TRT?RC?TTACT?CAGG?GGA?GGC?YTCC?RCT??C????CR?TA?CR?C?GGCCCCAACT?T?CTAYTGGKT??AT?GTKT?GA??G?TC?ACCGMC?T?CA?ATCTGG?GTCTTGGGAAG??T?CTSG??CA?ACCTM?CRTCCCCG??CAAAAA?GCTA?GT??RA?RG?TT???C?GCTGC?TC?WTCA??A?C??T??A?TC?AGG?RATCGG?T?GG???????A??G?ATGCAGYRTCGT??GTA?GM??A?AGG??RTTGCATYCCGC?G?A?TTT?C?AAGAGGG??ATT?SA??
GGAA?T?AAAGGK?CC?ATRGC?T?C?CCCAG??TCA?ATCT?T??A?G??G?TTA?GGAG?TTT?TTGTGA?GGAA???T?TWACGTGCTCGCTGAT??CCGC??C?TGTATYGA?C?C?TGCT?TT?C?Y??A????G?C?AA?CGYG???GAAATAG??AAA?TTGC?CTGG?TCGT?YTCGC?ARYAAC??GYAGRT?C?TCTGYACC?TYY?GT????CAG??AC?G??CWA?R??C??Y?T?A?RCT?GTAA??SCAT????A?GGTY?ACT?TA?GGGCATTTAC??TAAA?A?CARCCYYTR??RGRW?T??CGCGCCGTC?TC?CAA?CC?CC????AT??GYGY???CTSGTTGCCG?GCGAK?TRGATGCGTTCA?TTTCTT?G?GGGTR?AG?TA?AC??TTT?A?C?GTG??AAGC??CCGAA??CGGRGCAT?A?CA?ACGYG?CAMG??T?GRY?AC?CTTC?CAA?AC?C?C?CA??A?G??TC??TARTT??C?TG?AATRG?YTGA?GCTC??Y??ATCTCGAGTGA??ATTGTT?YT?TCCCR??CCAS?C??YTYCAR?C??ACTCCGGTRC?A??AT?R?ACKGTGAG?YC???GAGG?MSAA?TGAGAT??CCCAG?KAC?CG?G?ACTAAT???TA???AA?YTGTA?RY??G?TCGATA?GGCGA?G?GA?R?CS?GCGCC?TA??G??T?CC???YWCAC?CC?TGAT?T??ATTA??G?AAGYT?GAGT?T?C?CYCA?TGCTC?A?YGA?G?CAG?T?T?CTACCGTCGTCR???G?R??CTAT?TTA?RGCA?C?AAAGMAY?C???CACTTTTT?AC?T?CGGG?T?GG??TA?G?C??G?R?A?AAT?T?A???TRCGA?AYTGTTAG?ACTTGGTG?CTAAAC?GKCT??CA??GTG?AAAGCGTTAC?A??CGG??CRGYGGA?GTSTC?CCA?AAYATG?YGATTTT?RTCTYC?T?GAATARTCG?
CACTG?CA?TAT?TRGC?CG?CCAAGGA?GGCGAY?CATTY?AY?CC??A?TAGTCGR?G?T?GACAGAYCCGG?T?TC?AAM??TC?R?T?T?CGTA?T?AT??G???GAC?WT?GTMA??TCCTCCG??R?GGR??T?TATATTTAR?GT?TG?R?TT?C?T?GA?TTCGG???R?CACRARC?TYCTATA?R??A??AAG?GAGCCCATGYTGCA?RAW?AAT?C?CWARG?TGACGT?A?????CACGTGG?AATAA?CAY??GCGTT?TTAATA?GA?A?CCAGC?M?T?ATA?T?C?A?A??G?CGC?GTGCATGATCG?GACC??G?TCTCR?CCGTGATYT?TR??AG?AGTC?CAGAAC?C?A?TTTARATAACCC?TRMC?CC?TY?CT?TRY?A?GT??G?TA?T?GG?GCYYCGGT?AA?C????TTG???T?GRG?YA?G??WATGGG?CGR??CY?CAAACG?KA?ATGRG??GG?G?GTT?G?GGGAA?AAKAT???C???AWATTYGAAC?GC?CY?AAA??C?AR?G?A?TGTRTC??A?AK????GCTG?YGCGCAARC?ACG?CAA??G?CAA?A?A?C??G?AS?ATTTATGAYCAGATAY?TG???TTC?ACGCATCRTGRC??ATG????CA?TTACT??TGG?GTCAAT?TC?AGATTTTA?AG?ATT?R?ATCAGAAGA?GCT?CG?T????GT?TMTC?ACAACC?CTATGM??A???A?C?CTTGG?ACTC?GCCGCR?CRAAGC?C?YAGAT?AC??C??GCCA??WGCGACT?T?TAAAC?W??G?GT??TWG?CAT??GA?C?CAR?TYCG?GGT??GT??TAYT?CAGG?AYGAG?ATA?AA?A?GT???GCCRCCGT?TCG?GC?T?AGG?AAG??TTTYA?YWT?YG?AACGYR?AC?ACAGGA?CYTC???GAC?AT??ACG??AAA?C??GA?C??TRT?CACA?RCA?T?AATCYKTSC?R?CY?
?TRT?TCATCGCT????A?RTCT??R?GAYGTAAACT??TC??GTCA??TAWGATTTT?GTTRGG?TGCCTATAG??A?RGACC?T??T?T?ACATT??G?T?A?CTCTY??GGT?TRA?T??ACCGA?C?YGGTTCGA?TCTTTAT?TGCWCG????C?CGTCCTTACRSYAGCTTCCA?KRTCC?KGA?YARC???A?C?TCA?R?G?G?AC?T???AG??ACAA?TC?AGCTTAACY???YR?TAAGTG??AAGATA?GTC?C?GCRGC?TAATTT???AATC?TTCCG???A?TCWTA?RATT?TCCCTGTCGC?RCCAAWK?T?TCRRAY?T?TCYGAARSACTR?G?TGGGA?ATA??MT?T?TA?TTTC???GT?T?CTC?GT?TC?????RGGATCT?GTCAG??G?ATTA?AC?M?YGTT??CTRG?SCTCAGCGTC??STT?TCKC?ATCATT?GATT?C?GC?A?TCA?GGATCARGCCT??G??CTCTRCAT?GRAGA?G?TGATAGCA??STAG???ACATT??A?C?CACTGTA?TTCTRTGCT?GGTYAAAGYTGTATT?GAG?AKG?TT??GCT?YR?T??GAGCCYMCWTA?C?CACGCA?TAT?AATCTGCACR?TA?CG?STGMG??A??CGT?AGAGA?AWGT?A?G?GRGT?RCT?AWAYTCMTC?TAGGW??T?T??CRGGTA?MGRTCAATC?T????CGCCGRTGAC?A???TW???CKGAT?G?CAC?TYGAAT?GGCA????GGGA?ATACA???GG?AYGAG??AAGC?G?TG?K?GTGCTCG?TG?CAT?TGRRAYRCCT?CA?GT???G??TTCCGAAGCCCGA?GT??G??TKAT??CTTT?C?GAA?AK??GACCG?GTC?ATGAT?CACAGYGCTAG?G?CCW?A??A??CAAGATTAGAY??????G?T?TG?GG?TACAC?CGRA?CAG?RTAG?MTRCAT?CA??CTTAGA?T???YT?TTAA?T
A?T?KATAAGAAA?CGCAGA??G??TCT??AC?C??GATGTAT?T??RA??ATGR??G?T??TRTC?TCT?RC?CTCGTA????TGGAC?GCCGTTM?C?CCTTG?A????TGGGTY???A??G???GTGCA?AC??TRTCKGG??A?RTTA??GAGGT?T??GGAGTA?AATA???CA?TR?GCTTCGACAATG?C?CA?G?CGCTG?T?T?TG?CACGCTC?TCGW?RTAC?AGCTAKCCATGTA?C?G?AT?CT?G?TTYG?TAGACATG?AG????T??GC?A?T?GCY?G??G?TAGGCT?GY?AC?TA?ATTAGYTTGTMC?AT?TT?CAA?CC??YT?YT???TCCSAG?ACCGAAG???CRTAAA?CAATCR?A?A?AA?A?M?T???A?GCTAG??RT?CAT?GGAGGTYCATTMAYTCGAAGTA??A?A?TTATAATGG?GGG???AGCACAGA?C??CTCCART?C?GGG?A?R??GCCGT?GA?C????YTCTG???GA?TTAAAA?R?A?GTYG?TC??ATAATGAGA?SY??C?TTCC?CR?KT?TGMYTGGG?G?C?TYAT??RTA?CT??C?GC?TAT?CMG?GRR?C?TT?A?MGTATGG?GAA??T??CC?AGAATACGC???T??KTAC?M?YAG?AG?G?C?M?ACG?CTT?A?CTA?TT?CCACTG?TA?GAC?YCT?CYTCGCT?GGRT?SYCG??TTT??GSCCA?CAR????CTCTA?C?GC??R??TCACACAARTY??T?TTATA?T?TCTR?YA??TG?C??T??CGCC?A?AAA?TSAGW??GCG?GTGCACAG??TTG???TRC?CGTCCG?C?TCC?GT?GTC?TC?CT?AAATTTYGGA?A?TR?GA??ATG??C?TC?YTTTC?GGY?GGTAA?C?CCACGT?CTKRRATAA?AATRA?TA?TG?WA?T?TTC?T?AA??Y?C?G?MCTGTC??AATAT?WCC?GTCTCGGGT?CA?WYGGYGCCACG
CAGC?CG??WAT?GCGC?CCMYG??GT?G?TGCT??GA?CTG??GT?G?CG??TAA?G?C?MGTTATACGCTGGR?GTTSATYTTC?ACT?CCTGCTGGTMGCCAAACAA???CCCTAGATTARG?GGT?TAGAGA?YTCW?C?GYTARCCAA?AA?CA??A?GTAW?T?C?Y?RT?GY??ATTAWCC?TAR??CAYCGGAG?Y??A?TG?C?TCG??A??CTCGA??TCCCATTTTT?AGA?ATCC?TW?A????ATYC?C?AAAGRGMG?GGTT?G?TC??TAT?CAC????A?GTA?ATT?CC?TGCG??TAR?GA??A?CYCTGTTCT?C??T?C?G??AGCTGRTAYCAAG??WTKK?GTATC??GCAA?GGG?CTTC?AC?T?CCAGCYC?A?TACYGGGCTRA?T?TC??CTC????CGTGG?YAAY?AAC?TAACACCCCAGACCCA?G???RTTT?AT???AGT??AW?MT?CA?A?G?RT?R??AA?GG?GG??CTA?ATGATGSTS?AT?CCCTAY?TG?K?TRG?GA?C?RTTATACA?GTYSC?AARCATCTTAGTAGYA??AC?TATGA?ATAG?TCTCCRCC?AA??CR?TAA?TT??CG?C?TTCT?A??G??TAGTGT??T?AGACCGCCTAGGARCGG?G?TGSG??CTCACGT?AACWTGCWG?GT??CAAGGG?AAT??G?G?GTGAC?CAGAT?TWTGA?GCAA??CGGACGCAT???Y??A?TTTW?A???KM?KCT??WTAC?TCRCTACTGSC?AGATC?SATCT?TAGC??C???T?RCA?T??C?TACATRGGGRCGCGAGCA?GTG?ATA?CGAA?T?CT?TGA??CTT?TYTAA?TSRCCAGYGY?CAGTA?TGTAT?A??A??AATAAGTYA?AGGYTC??TAA??G?AC?GTACCG??TGC???Y?CGC?GR??A?GG?KG???T?WRGAGTGCAGCTTYAGGCT?GAAT??G?KA?TTAYSGA?TTT?A
?TT????A?TC?CT??G?CCGGG?AYA?CR?ATTGGCTT???A?YAA?ASYTATGTCTTCTCTA?A?C?G?YC?CT??G?C?ACATCTCGR?GCR??CGGKCA??AG??TA??TTMTCTYT??RTTKGAYTACGTTACG?CAR?CT????ATAGT?YYGCRG??MC?TRAT?AGGW??CG?GRA??AGT?AAGT?C?C?GTTGKG???GAC??A??TGR??ACG?GR?TTATTCGT?TCRAAGAG?C?TA???CTT?TTAG?TGGYAGAT???C?GYA??CA?TGATRT?GGG??GRCRAAAATA?RTTT?TTGCGCG?C?ATAG??A?W?G?GAGT?GTGCT???GAACTY?TACTA??ATYG??ACGGA??GTG?CACT?C??AT?C?TCAGTATGG??C???R???TACTMAGC???C?CAG?AC?GATCGY?AGCAGAGCT?AT?CA?CGA??M????TATAAGT??CGG??RCCT?R??YACGAGTAC??CC?GGTTCACCCTCAT?G?KC???C?T?AC??AAAYT?T?T?CGTC??GCRY??TT?CTYCA?Y?A?CT?Y?ACT??C???CGT?T?G?C?CC?ATTAGGTGT??ATRYYTCAA?CGAGT?GAA?A?CA?C?GR?TSC?TT?GGT?G?AG?TGATC?CATCG?WGSGCTATCAGTCCTARY?CTACAT???A?A?CG??A?YAS?TG?TAT?AAGKCGRGM?C?A???GSAAAC?ACCA?AGTKYATTTCCACAT?GA?C?TACACACCYATTCRWAAT??TAYT??ACGCTGGAAA?GTAGGCG?C?AG?ATTG??AGTGG?ACA?T??AA?G??GTC?A?CGGCTC?TRTCC??GG?S?T?A?ACC??T??A?CAT?AC????TG?CCCT?TGYARCR?W?A??TAACGT?AT?T?CG?T?RTCYA?AG?R???GGRT?TGSGCACRAG???A?A?G?AAKC?AGAG??YCTT?TCA??G??CAATCCGCGAAR?GTGGAAT?
GAYGY?G???TTWCAT?GT?AT?A?G??CC?CGG??ACCAATGTG?MRGRGYAACGTY??TT?GCG??G?CC??C?ATC?TCG?ACC?RGGAA?GTC?T?G?A???CGA?TC?G?C?RMC?G?GTATR?GG???CTCTG?ATA?C?T???GRATAA?ACATG?CCCT?T?TAR?CGGCGAG?C?A?CGC??AATTR??T???ACGTTTCC????GAG?ACCGCGMCT?CG?TGCCTGCGTK??Y?GGG?ACCSTYAASG???ACG????AGTC?C??A??TCTTTARCG???CACT??T?ARAG?C???ATC?CACATRCGG??CCGG?GTAACCTC?YC?GCATC?TR?G?CA?YRATAGG?T??GACG?GTAGCG?CAY?T???CCGGCRT??RGTYCACT?GATA??TAAACT?T???AATCGT?CAYGCA?T?TGAC?AAAATRTAAGTCR?GG?T?C??TAAATSGAGA?A?G??????ACTTY??AA?CGYG?AC??A?GATCTYCTA?CTGGT??ATT???GCAGC?MCW?A???AA?AACAW?AT?GGA??AAGM?T?CCCA?GGCAGA?C???ATCT?RA??GCTAA?A??T??AYT?AA?TGY??AT?RCTC???CTGG?CAGACC?GT??TCA?T??C??G??ACGGGAAT??GCS?RG?G?TCAC?ARCRGTGC????G?ACC?C?T?AGR?C?CGTA?GCGYGAG?RGGG?GC?TGAG?ACCAAGT?GCK???T??YARCG?A??G?A?MAR??KRGTTCT?CCYGGTG???GA?AGT?TYRCAGM????CTAA??A?CAG??GTT???YATGA?TAC?TTCCYC?CC?TMG?AT??ATA?RAACGM?TCCC?TGG?RYTTTTCRTCGG?TATY?CAA?R?G??ACAMGAC?C?TAA??AA?TT?CATCCCTGG?GT??CA??CAAGTA?A?GAG?TG?CM??R??AGA?CTG???TTA?G?GACYCAT????????ACT?AA?YC?
TGTTCY?C?ATGGT?CG??C?CTGYGYACG??TW?RAYGRC?SCTC?ACT?GARGC?C?GWG?C?GCAA?RG?AACT?G?TTTYGTG?????AC?G??T??CTC?CCTW?AAG??TC?CTTTA??ACA????GT?MA?TA???GR??TC?CGAG?TTT?A??YC?TTYAT?GA?TAGGG?MKCGC?GR?GGCC?TTYSWRCT?YC?TC??TA??T??G?WY?GA?TC?GY?CTGCTG??GG?TA??GGGCTT?GA?Y?GMT?A?A???G?AA?C?TTATRGG?AK?TRGGTCC?TASYA?RTC?TGG?CAGGGTYG?AATG?KGCAC??GYTCAG?GCTCATA?G?AACGTYAKAT?C??AGAACCGGTAAA?CGA?YAA?CGA??G?TT?G?TTCGGGTGGW?CTGCGTGTTATG?CRCRTC?C?YCACGTAA?TTGC?ACTACC??TCW?TCG????AGAG?AGCGT??ACGATGYTT?ATGC?CAGCT?TTCYC???CTCCC?TT?AGGA??YTGTYCCCCYTYACCWC??MTGG?ACG?TGTCCT?TGCG??GATCT?CGT???GGA??C?AG?G???CT?ACCTCR?YA?AT??AC?AA?GGTAAAC?RGC????T?GC?AT?RT?ACTCTTTAAGA?C?GGCGRT?A?YRGCACATYGAT?A?CAAAG???TTA?TTG?AGGCCGTTG??CA????TCTTCTA?C?A?GTGRCCAAT?T?GGRTTR?C?T?AT?RAKA?ATRAGCTTTG?CTSA???TC??AT?A?TACGA?CTCAAAA?TGGACG??CCTT?G?CT?CG?T?AATA??YRTT?ACCGGTT?AGCGGCAGACG?GT?S?C?G??C?T???A?AA?CCY?TR?G??GGTCAAACGWT?CCATCGACARTR?CCY??GA???????GTAC?W?G?AGGATG?CGRTT?T???T?CMGGGTRYCR??GACYTT?TY?TGGACT?GTGCGT??GT???G?TTCCCA?TAG?CCAAAAA
TSA?TTA?CATAT?A?CRATTAT????TR??GGC?A?CTT??CR?GTA?CY?TGGC???GCT?T??T?TCTAG?GATCAGA??GA??TTTG?Y?TGCSGTGTAKTCG??GTGGT?T?GA?TTA???TATA??ATRGGGTY?WTCGT???AGMCATT?GACCCGT??TGG?AWCATTCAAT??CTRGCYG?GGT?TCTTC???G?TCAR?CTA??????G??AG?G??????TYC?T?CG?A?RG?WCTAGT?T??ATRAC??AGC?AAATGR?AT?TTTT?GCYYCMCCRCAC?GATCG?GAGCTT?T?T?GT?CT?A?GAY?C??A???GTTGRCAAACWC?GA?AATGC??T?CCGTAGGGAWKCG?YAAWA?AAAC?CT?ARC?TTG?W?T??GA?CA???GA?KTAAT?TAT????ACCYTATTTG??ACGC??TYT?AGT?G?A??GT?CS?C????ATK?A??CC?T??A?A???TTATTCTGACAY?RGGCG?TY?WTA??AG??TTYCCCCAACTAAYA?R?G??GGR?G?AGCAC??TGTTATCAGKTC?CTCYA?CAT?G?CCKG???TCTT?AT??AACGTA?CGAA?C?C???CWCCG??RAT?RG?CCCTYAKGA?G?????T???GYA???C?Y??TGTGTA?RTKTAG??AAG?Y?CTCGG?Y?A?AACATTTGG?T?GTTC??GRGAC?T?RCTCT??CATAGG?ACC?CGGT?G?WGTC?T?TGT?GCAATYTC?TG?YT???AGTTATYGCT?ATTT?T?G?RAG?TGG?CCC?RT?AAGA?TTC?CACTA?YG?TCAAC?RG?GATAT??ATS?ATGTACTRTG?CAT?CCTGYCATCACCTTRG?GACT?YAC?GCRTS?CT?GR?AC??YAT??TCM?CC?AC?TCTY???T??T?YA?ATAAG??AWGAACTT?RG?GAG?RAATG?ACTCGMMT???C???T?ATAT??TT???ACAACTT?A?TCCYAGA?T??CG
GTGGG?AKK?GT??GG?ACTGACRGGTC??C?TY?A?GT?YA?A??RCC??G?ACRT?AA?A?S??TT?C??T?TTTCGTATKG???ATTGTC??AGATGAT?GGCT?GAACCG?????A?GTCACC?ATACAGKGTAGASR??AT??GGAWG??TGCCGTGAGAGCA??GTCTT??YAGCCCTCCTCAGCCT??GGA??TATAC?T?AR?ATTTT?T?A?A?A?C??CY?MC?T?GAT?GT?T??T?A??G?M??TT??GCTA?AT?CTKTT?CCCC?TAC?ATY?CG??AA?TCRC?TRCGACT?TRA??A?TAATGC??TAGCRA?G?CGTCTCGC?CAC?GT??TAT?G?G?CR?AT?G??C?Y?CCGA?T?YG???A?A?GTTCA?A?CGRTATTW?GYG?A?GYCGCK??ATC?GGCGATC?A???CGA?T?GC?T?C?A??TAARA?GGCG?AA?CCAASC?TTCAT?TT??GGGA???TAATAA??T?T?C?ATCAGTTSAATGCGTCT???A?Y?C?TA??CGC?CKYYAKCTACCG?TWCKAY?TGYR?C?A??CGCTTTGTCAAY?AACTGCC?TRC?CTAT?GCGC??ARKG??C?AG?AW?ATA??CATGT??ATRA?CA?G?C?GTC?CT?R??W??YTACCA?AK??CGYGATSCTTY?A?C?ATCAAG????TRG?RCTTYTT?A?GATCT???AGA?G?YAG????T?TTTARTCCAC?W?C??G??GAAC?GA??AACWAC?C??CYTCTCRCGTTA?GAARTATGGA?GAACTC?C??G?A?T?A??TT???G?????CTY??G?ATAW?YTTACA????YT??A?ATACTYATAA?GGT?GKKACAGGK?T?A?TYCCCA??CAAAATAGC?CCTCGAT?C?AY??G?G?CACCTCG?GTTAG??MC?AGT?GGCATGA?T?CCCCA??T?RTTT???TTAAGWCS?R?CG?G?AA?AG?CAA??CGCTCG?TYGRT?G?
AGGG?YAG?CTA?Y?C?AAA?A??CAT?RA?TTACG?YCTA??KT?AA?CT??CG?WT??GGMG?????RACA?C???CR??TGGTGCT?WAAAATYT?C???ACCAGCGGGRAGGAT?RC?????CYT?G?ACCC?C?TTTGCGTGT?CT???YWATRAC??ATR?????G?AGAATC?T?ACC?CC?GAGCT??TTR??GGG?AGCC?CCA?TC?T?TGAC?CACA??ACRTK?CGTK???AATAC??ACA?ACR?CRAAT????G??TAYYGYA?TTAATSM???G?GTGY?RGGRATGCCCTTRGCG??GT?GMTYC?TT?TT?C??CTGCG?GGAGTAGCAGCGA?A?WCR?GY?RTATTTG???TRGAGY??TCGC??Y?AAT?GGAAGRT?C??T?GAR?ACAAAYTAAY?ASTGG???T?CMCAGGGTAA?CTG?CYAC?AGT???TAA???T?A?YCGATRTACGYGTGCW?TG??GGG??AAGSYAG?AT?M??GC??TRTCCY??A??TTCTAT?CTGAR?GG??R???TYCRA?T??G??GC?AR?G??TATCATYGCA?ACA??GGRY?GC??A?T?G?TT?G?C?TTTTT??TAT?GWGG?AT?TGCG?K?C?RCY?TCTCATCCGCWTY???GAG??ACTT?CYARTRA?G??AGAAG?AW?TC???GA?C?AACCAA?T????GGRCAATTT????A???KA??A?YCTGA?AT??T?TATC?C???TCGCGCR?ATGATTCW?GA?TTT?AG?C?TTTYC?ACG???T?A????TTCG?TGTARCA?WGY??CCACYRCGC?G?AGTYC?GC?GCCWCGTAATKC?G?CAT???CC?T?SGC?A?RAA??AY?T?G?GS??RC?CA?AC??TAA?CTRTT?G?GA?TAGGGT?STAMGAGCRAC???AACGC??CG?GTTMCG??A????A?TGC??ACGAG??GGCT?T?C??CCGCTA??CG?G?GGGTCAGGGTT?R?C?
G???KCC?TT?GTGYTCTTAC?YCCCTTAA?A?CC??TGATARCTAAGC???CGW??C??GT?TCCC?CACYAA?GAG?TCG?R???CG??TGAAS?ATA?SCAGCSCRT?CGAA?GT???TATTASWTAAC?ACT?GCCY?CCGAMCGTTATT??YGCG?G?TAGCAWACGT??AGG??G?T???G?AAAACY???GCC?C?CWCCGA?TT??CT?GA??A??T?G??CCGR?R??T?Y?RC?GA?ACYG?TT?RR??AA?TGCTCCCR????GAG?C??TGTATTGTTCGTW?TATR?TT??C?GAA?CA?C?C?A?A?TYAA?GTGTG?CAT???TTA??AA??TA?AA??T?ATGACC?YATC?WT?ARGGATC?TTYR??TTTYCC?T??AC?GT?GATGAA???G?T???C??GAGTTTG??CR???G?G??A??A???GCTACC?TAA?YA?ATG?AA??C?ATCCR?S?TG??GWGTC?GAC?ACAAR?CCCYGTCG?RTACAT??AARYCCT?K?TRCTTAAACGC?AG?TT??AC?C?A??TTRT??TCA??RG?A?CTT?G?R?SGYCGGAG?TG??C??AAGC?CC?GAG?AAC?TCATTT?AGAAT?CWA??ACCK?AYRG?RAAG????ATTGA?SATAC??ATA?TG?TG?T????T??CS?AYTC?YAA?ARTTCCC??CCCC?GGA?C??T??ATT?CGYAAATA?AAT?TC?GT?ATT?C?YT?A???A?CCTA?TG??CSGTTA?A?RATCGCAGAGGT?TGCGRA??GTTACA?CCWC?CTGA?G??CTA?ATGACTKC?GC??WYCTR?CC?YGTAAC?TC?TATTAMAGCGGAWG?G?AM?W?CTRKCA?AATA?CARAATT??TGTTT?GG?T?ARGKTGGGT??T?GCAGACCCC????YY?CCWTCT?GT?TAAG?G?G?TA?CR?AC??CT?GYG?AGT?TCCTAGTG?YWGT?CGT?GTW?AAA?TGT?A??G
T?GAGAT?GGC?CGAY?GGT?TT?CATTA?TYA??CCAMK?ATAC??GAGY?T??G??A?GAGCT?T??G?TCGC?TCT?YTATAC??TAGACKTC???TACCA?ACA?AC??GTGC??GCCTG??TTGTG?A?ARCGT?G?GM?TC?T?G?TTGCSA?TGTTC??TGCCAA????GTTG?A?AGWGAAA??WAACSGCT?AAA??CCACCC??TACYGGRTCA?ATCCTT?R?GCYTTCCGG?CMTAT??RGT?CCATGATAC??RCA?CW?????TGT?G?WAAASA?A?TCGAA?AA???G?AGT?RT?AYTTRTC?YG?T?T??TGACG???T?AAAA?A?CCCCTTT??RATGTTKCTACAA???G?A?CA?T?WAGTTT?CATACA?CATG?GGCC?G?TC?ACG?GCC?CG?YCGCY???TC?AMCTAAC?C???GA??GA??ACC??G?GGT?T?TAGC??C??GSAYTT?TTTCCG?TAW?CRATG???C???GA??AAW?CTR???C???TKAGRACG?T?TAAWTTTTASGM?GCASMCCCT??GCCGWAA?????G?GA??AC??CMTA?G??C??G???TTYRATCG?R???Y?TCGGKR?Y?CCTAC?CC?GCYRTG?AAGAA?GTT????T?CCCA?S?AG??TY?GTA?YCC?????A???T?R?ATAYCGCMCGG?GTG?TTTKTC??AGGGCTGRG?AAATTAA?CAGCGATAYGRGGCTTTG??A??TR?RAY??TT?TYGAA?GCC?AW?AMAC?ATTGKTAACTTTG??C????GT?C??G???GATGAYG?G?TCG?GC?CATGT?AT?C?RGGT?TY?C?GTTA?T??T?GA?TTA?TCTA?RGGACAGA??YATTYAAAK?GG?GT??T?CAY?A?GTT?TGGYCCA?CWGRGCAMTAACGY?GTCYAA?CRGYA?G??ACG?WATAGG?TY?A?WTTCT?AACCCTGGA??TA?T?ACCTGY?Y?A?STA??W??
T?GM???T?ACTRA?T?CAGA?G?CATAA??KGGAGG?GAGCGA??GTMAT?TTG?ATARC??SC??AAG?G??GAATAA?AGCGYCT??AGCG??ACCAGC?G?A?CGGGAGRKGAC???AC?GA?AA?Y??G?YG?GAG??C?AATTATCAAYAGGAGCAGGTGRRA?TCAGAGT?AG?C??AAG?GCYGGCTTYCAAG?G?RT?GG?T?AYTWCCAA?ATTY?TTT?T?K?TT?AA?TW???????TGGGC?AGG??C?AAC??A?AGAYYKGG?C?TMTCAG???GYG?TTTTGAG?T??A?T?GT??G?ATGTGTA?Y?C?Y?CACTT?TAC??AAY?ATT?G??GTG?K?TTT?TT?AGYYG?RG?TTCRTCYGGG?RATARTY??C?S?TACA?T?YATTT??TAG?GMTC?RCACTCAG?CA?G?G?TTY?CTA?R?CG???AAG?YT?C???TK?G???TGG?WAA?CTCT??AT??YYTYAG?CR?TT???GAC?A?C??SG?TACA?GAAC?GA??GGCTA????C?GT?TTTGGG??CCC?TC?RTAA?RT?RC?G???C?RTGTTATGC?TGCAYT?G?A?TRGC?C?T?CTT?ATTCATG?A?C?T?G?ATA??TGG?GCAT?YT?A?WG?TT??TGTCAG?CYCCTTT?CCC?CCT?GT?AC???AGTC??AC???TAC?T?CAGTGRAACATAWGRY??TT?AG?GG?CATGTT?GAAC?GR?G??GWS?G??TCTT?CATCG??AYCGCRATTCCAA?TG??TM?ACACGCAA?GGT??CCCTC?GY??GR?WT?TRAG?CACTA??YGC?CRAGYGGTYC?Y????ARC??GAGA???TTACG?GK??MTTAC??G?T?T?C?G?C?YGGTCYATGTAGT?CACTG?ACAT?CAGG?GAWGRCCTATY??R?CAAGGW?G?CATC?AGTY?GG??TRRRYGGGAY?GTGTACAAA?ATG?A??G??GC?G?C??GW?RGY??
G?YT?ST??CGA?GAT?Y?AGG?G??TATT?YW??TGAA?TAYT??ATATAAG?YCACC?CY??ARC?K??GAAY??ATTGG?TGC?AY?CTTT?GCTCAA?C?C?GTATKATY?AGCGRCCTCAT?S?R?C?A?GACA?AATAT?C?TT?GTCTTTC?T?GY?TTTCWTC??CCAA?T?AYA?TTTCAACTR?A?CRG????CRT???C?ACTTGCACAYC??A?T?GG?TAGCTATATCAGCGTAG???C?TC?T??TTG?ACTA?CAGC?TGA??RTCAAT?TA?CGGCAACTA??GC??TTG?ATGTCTTACAATC???GGAAR??AGTT?A?YTG?CT?T?T?GA?TCAGAT?WT??AT????TT??RCTGT????CT?CGG???AAATA??GTT???TTG?????G?SAGA?C?A??ATT??A?WA?GGAR??TAG?C???GA??AWR?AA?TC?A?GTTWA?C????ACAT??C?A?T???CC?A??ACA??CTA?GSCTWCRTCKTWRC???TTAT?CTGAGT???C?CRT??AYTCT??TCA?C?T??CTCG????CG?TTCTGT?R?A?AG?GCRTAC?C??G?TCC?YG?T??C?AG??R??ATGGGR?TAG?TRTA?????TTGTTATMGT?CATC??AGC?AGA?C??CGAC?ACG?TC???GCGA?A?KAGT?Y?ATG?TGYGACA?GTTGTGCGC?C?TACA?GGGTAC?AGTTTTTAC?C?GAGT??YG?MAAC?AC??AGG?M?CTTT?CC????CTTA?G?GAC???AGGA?RGCAG?AG?RCT????AAG?TAGC?A??AGA?GGT?TTT??R?ACA??A?GGGGG?CCTCACTYTTAAGGCCGTG?CTA?CAA?GG??CTYC?GT????GT??T?G?ACATC?CKGCGCGC?TG?CR?GA?ATCCT???YTTGTGTA?TCACAT??GA?G??G??GCA??TSGCR?YT?G??TTYGC??AGC?GG?A?CTTTGC?G??Y?
A?CRGACTTCTGGAC?CCYCCA?CTCGG?GGCG?T?CTGG?CA?G?G?AG??CT?G????A?CG?AA??CG?GAAA?AC?MTGY?AACARG??A??TTACGGCTTT??CCG???WTKT?A?CCACR?C???ACY?TTG?TAA??G???GTT?G?CG??ATGA?GRGAS?AAGACG?CGTSC?A?CGG?CTTGYC?GACTRYC?CR?T??RT?CATT??CTYCKCGR??CCTCAGAG?AT???ARGAT?WA?TATCG?AAAT?TGT?CTGCAAW?CCGC??S?CAATCC?A???GWTGGG?TT??A?C?GCGTA?GC?T??GTA?G?GCA???A?CTAA??CT??GGG?GT?GAA??TGA?CGAGCTAA??G?G?CGAA?TW?CGC??RAGCAAC?GCCGA??AGGGAAGT?CGCG??CYAGAGATTTATG?TAG?A?A?GC?T?C?GTCGAG?C?GATG?CCGG?GCMCAGA?TT??TWTG?TT?CATTY?CT?CAK?ACTGG?TC?G?TT?AC??A?RCGC?GWA?AYCAASW?T?C?T?A?TGT?ACT?GSTGC?GC?GCAGTTGTTTT?CGS??TGG??C?AT?CS?T?RAGGCYC??GAGAGK?AGTTGA?TCGA??GG?GGC?GCG?CG??A?R?C??C?T?AC?TC?GC?G?TA??AC?CAAG?GG?GCCTCAA?G?CR?TT??TC?T???M??GGC?RC?CGG??RTGAAGCTA?T??AT?T?GTT?GGGC????TGMCTST?AA?TYYA?A?TGG?ATGTW????CT?AGCGC???GCC??TTG?T?CTGTAGAA?ATAC?C??AAA?RT?TGWACC???TTCT?C?G??CCYAA?C?T?YWGCTCY?GATCA?TYCYG?A?CRT????TAC?CGGCG??TA?T?CAGG??GT??CATTCR?A?G?GA??AA?TAYR?ARCGAA?CGC?CG?AGMGMCC?G??CCTCGGGCAACGA??A???A?TT???AY?ACY?GCT?C?GTRATA?TG?
TCRY??ATCCM??TGAW?C??GT?T??CTA??TCGA?CG?T?TC?ACTAT??C?CG?CCGC???CT?TW?TTCY?G??CYGA?CY?W?RCCYCA?GCC??GTTARGCACACCGG???GTA???TGCTA?GGGGA?G??CAA??CAAAATTAT?T?TAGT?GC?C?A??GAA?CTA?CCR???G?C?YGA???AGMATC??A?TGACAG?AA?G???AYRT?A???CCC?G?TCA?G?C???GCCRT?TA?MCTC?TRTW????GTA??CAT?A?CTATGTC?G?AW?ATC?Y?A?C?T?T?A??T?GA?ACG??CR?ATTGCTTAGGGCWT???K????CAAACGCG???RC?A?AACCRAA?CCA?GTC?TA?ATYGTG???GACA?AC?T?A?GRMA????A?R?AW??G?T?C??TTT?GTTC?WGTYT??CRATGA?G?CAYA?A?TG?TT?AT????C?GA?T?AGGGS???C?GAA?ATGGTT??TWA??RGGTGAGGT?C???WATW??TC?YKATA?GCTGTGC?A?CTGCACA??TG?MTC?CCGCRCGRARATGGAA????TA?GTCTCGC?ATTCC??A?A?CCGTGTYCCA?ACCG?C?AA??TGC?GCA???GA?GTCTK?T?T??GA?YR?TCC?G?C?CWCYGTATC?CAY??T?TAGTGT?AAGCR??TT?G??CGTTA?TT??TCGCG?G??GCC??GACGTR?AG?CT??AT?CCR??T?GT?TTTTT?GCR?CT?WG?CT?CG?AGGG?CCAC?TC?CG?RRRTC?CWC?AATGT?G?GY?CTGYATY?GKCYAAACACCA?T?TAG?TCT?C?YAR???A?CG?CACTTAG??TAMTT?YYTTGC?GA?AAG?CGCACG?A?RC?R?GAAACCT?AATTT??TAY?AT?GAKCCGG?TG??T?Y?AA??CCC?GM??TT?CRAARCA?YTGCC?GT?GTT????ATS???GTR?Y?GACGCCA?YATM?G?Y?GGT??CT
GGCG?TG?RCA?A?Y?TGCA?TCCAAA?CAT??GACYCACCCGATGG???G?G?C??GCCGC?AT?T??T?A?TGCA?CAC?GC?AATTRTGYAG?AT????A?TT??AGCTTATG??????TCGCC?AG?R??T?CTACC?CTCG?YARTCCT???AAC?A?GYY????ACTC?MY??GTATC?G?GG????T?CGT???YTTTT?CCGG??TRGT?GG?CAAAC?C?YTT?TAY?CT??AATG???C??CCGM?CT?A?TCTG??AAACTCA???CC??CT???GGC?C?TTGYARGTTCT?GCG?AT?T?CTTGGTCRACCA?TY??TGY??Y?AGCGCG?TGCTMYTAA?T??TT?AC?????T???T?CTCTT?ATCA???CCA???????GA?TCAT??TTGG???GAGCGATG?????AYG?A?ACG?C??AC?GCRTTC?TT?GGGC?GGCA?G???YTKR?ACARGCGCT??G?GG?Y??WKGR?TACYTYAAR??AGC??CCAT?TATRAT?TAT?CGGTRKT?TTC?C?G??C?C?GC?AT?GC??CT??GGT??G?C?TGAG?AG?ATAYYAT?AT?T?ACCMC??TTY?TACTTTCGYT?TTTAATA?T?CTTC??CA?TAKCW?ATYAA??G?TAGK??G?A?A?AA?TRA??TA?A???T?GT??MAA?A?G?G?CGMAGYA?AAT?TGC?CA??G????ACGT?CWTG?A?G?TG?GA?TT?TG??GSTGTYC?CYGATAAT???C??T??ATRC??SGTG?AGTAGTCT?T?TAY?TG?AT?A?T???CT?C?ATTRTGTRAC?AY?CC?AAG?TGGCC?TTA?G??GATTGMT?CAC?A?T?YGGACTA?GCG?AT?GAC?AC???A?AA?TAG?TC??Y?TCGG????CCC?YCTTA??YA??AAGTGGTCG??CTGCCTCA?GTG??A?CGA???A??TAYT?AG??TCRAGT?GRCG?AC??ACGCCCY?A?KGCA???
?CAAR??TTAGT??GCTT??GCCGC?TG?SC?T??TG??AT??TTSATCCAGTC?T?GTGAG?CGGRTA?AMRACTMT?GG?AT???CG?A?ACWTAGCSTRAATTG?GTA??C?GCAC?T?GG?TAGTYYR??CACGATTG?T?TTCCC?TGGAAG??GG?G?A?TTTT??AARA???ATC???A?CTGMT?T?C??CATC?AC?C?T?CCTAGY?GCG??C?GAG???A?CTRGCGMTC??G?SGC?TA?RRTT?GR???TY?T?ATAAGGTGCAAR???TG?C???C?CG?C?AA?T??AGCG?AYT?AG?RATG??GTATTMACTTAR?AACA?GGGTMT??TAGCTA??AGA?TG??A?Y?YA?AATAR??GG??RACA???ACA?GW?GC?TTAAC?C?TTCA?CAWGTCTAG?TY??TGATTGCTG???GA?T?CRRCT?G?AYCAGTTTT??TCAA?TCG??AYG?KG?C??CYGG??T?AAC?A?AYGT?GGGA?TGAMAA?TTG???TTA?TAACR???WCYCG??CGG?GC?M?GGAC??TRT?T?TG?TAC?C?AGR?AA??CCTC??T?ST?C?G?RY???CG?G?A?AMCC?GKCC??R?T??G?GK?A?CAAAC???RAT?ACCGYTCYCY?TCCATGG?TRG?C??????TGC?CTRAC??ATA?CAAAG??TA?AA??G?R?GCYYGG??RK????YAGRAAAT?T???AA?GTCA??T?CG?Y?TC?AT??AA?T?A?AGA?R??GKGAAT?C???Y?SACG??YTAA???R?T?CG?AAA?CT?CAGC?GAGG???C?T?CTAA?AGTT?TACTY?G????RG?AT??TG??AGTYCTRG??C??CT?T?S?A????TRCG?GCTCAC?G?GTSCA???ACCGT??CGA??GCGTT???CA?AGAT?TAC?CGAT?GA?T???GKRA??MCTTG?G?CT??C??GTCTT?GATG?A?GAGAAAYC?R?TAGTC?????A?G
G?G?TTTC?ATC?CGAGC??TAAGTRGTT??TGCGCAACTT?CATGAA?????CGCATKG?GTCC?TACG??TGTC???CA??AY?GACM??G?TGAGTTGSA?GAACGC?C?TA???CGRRACA?CGTT???ACTGA??G?A?G?CTW?GTA?TA?RARAAC??RG?CC?AGG?A??CA????AAGAAAGC???G?TR?A?TRCC?SA?CAT?CTC?ATTTC?TGCA?T?TTAGTTAGYAASAA??A?T?A?GGATGA?G??CTT??TAGG??G??GTGY?T?C??CTACTAW?GGRCTACGYT??TCAA?YRTY?TGTC?????RAA???G?C?T?G?C?G??T???A????ACGATT??TTT??S?R?C??C?TC?C??A???TYGCGG?A?G???A??TA??GGT??A?AG?T???T?TG?R?G?CA???CG?GC??TCA?RGC????A?G??GAC?C??A?????GC?T?GATTA?C?G?TT?RGAC??G??T?C?T?TTATCAAT?GCAYACCG?TYGT?ACCC?AG??GA???AC?RR?G?AA??C?G??C??GAC???CGG?TAY?C??TACACG??C?TCMCCC???????YRY??A?CWC??G?AC?CYTGG?GGR?T??T??C?GT??R?T?C?T?RAAA?T?GSAR??T?????C?R?C???A?TCTAA??A?AG?G?ACA?CAGATT??A?AT?TGGTCG??ACACGATCTA??W?T???G?MC?AT?A?ARG?GA?GGCGTCAATA??YT?T??TG?TG?GAC??TA????AT?C?AG?ATR?T???AGTW??AT??TCCATCA??GCCCT??ATTT?A??G?CA??G?T?C??K?T?ACC???M?C?CGA??GTATAAAGTGT??TG???TCA??CC?GAAAG?GGA?AGCAYT?G?T?TK??CG???TACCTA????????G??CC?TACGGT?C?T?C???GGA??AC????CC??TGGATTATGT????CAG?C??SA??TT
T?T?A?T?GAG?C?TRGA??T?KGCT?????GG???T?T?A??G??T?T??G?CTA?G??GGTC???T?C?T??GGY?CGAG?TTGSC?C?TT?GG?GT???C??ATA??A??A??R??CA??AAA?G?AY?S?RTRRGGT?A??GTAC???CA??T??C??R???T????GT?CCTC?CGCC??A?TC??CG??GT?WTG??C???GG?TTCGTCG?AAA??TKG?GATCAY?GAAG??????C?TGTA?GT?A???A?G???C?TKT?G?TGA??CA?AGG??CC?RGC?AATCCTAC???G???T????A?CR?TGCT?AG??????GCGGGRYC??T?GC?TAG??A????AGTA?A?AA?GT?TAGT????AGC?CGYT?TCA??T???M???AT?ATG???GAC?TAG?C??G?TAYCGYW?TCATGGA??ACGAG?C????C???TCRATG?CGGA????T??CAGAKACCT??A?CAG?????????????GT??AG?CGTT?C?A?AGC?G?AT??A???TGTCG??A??CYC?GT???TA??YGAA?TTG?C?C?TCTT???GCACATTGCG?C????RYGCCCT???A??RGRCYGA?C?T??TATA?A??GTCC
    A341_46		?CATAAC??CCCAT?CTAKTGC?TCY??G?T??T?SGT??A??GGGKG?AT?M?C??S?AA??AACKGYT?G?GCA??ACC?CGGA???G?YGCC?CRSTYAS??AARTYT?G?GCCC?TT??Y???G?CA??K??A?CGTC?C??GTAGAM?CACCAT?G??GA?A?CC?T?ARS?YAKAKC??G??G?R?TCATAGYGC??T??TTAAGMTC?YAGCAC?GT???ATCTATTTCW?CGCAGAC?CTTAT?GW?G?TGT?AACA??A?RGT?AYARGGCAA?TAAGYYGT???WC?CACT??RACTA?AAK?TA?A????TWWT?C?YATGTTYCGG???GT??TRGACAY?AGGGGC?TTAC??TG?Y?CCW?T?AACGCW?C???C????TCG?AGCGT?T?CTGG?TACC?ATC?TTCY?S?T???A?YGTT??CGCA??SCGTTY???YCT??RG?CAGGAC?TC?AG?CTC?TT?YA?G?GCYGCT?AGG?RAGCGAST??TAA?ART?A?CWCGG??A???A?YAA?TWR?A?ARCTG??GTACTATACRGG?AATGYGTC?G??AC?CGT?G?T?GR?TTT??M?G?CG??CTGATT?CCCT?MR?AC?RT?CSRTC?T??CC?TCCCC?AAATCCCA?G?TT??GGGAGTAACR??R?T??G?R?C??RTACA???TGG??TCTTC??GTTTGTY?GWCKA?AGGG????CATC??YMGATA?A?AC?AMGR???????RATCA??T?TCCGA??GT?TT?YGGTCC???AGGR?T?GTTCS?GT?C?ATC?TGAY?C?AG???GTGTA?KACT?TTRG?ATTYWGCR???AAGGTT?WAR?A?C???GAGG?CG?C??GTRA?A?T?KGATAA?ATACTA??GT??MTM?AGAKGAGGG??GTGCATTC??CGAG?G?K?T?TTTT???WT???T???G?AA?CGT?WKA?GCATC?GRST?GA??TACA?GGTCT?GCCATGTC?ATCT
?AC?A?TC??A?AT?GG?????CT?TAC???T?Y??G?W?GG?YWCC?GAKTCG?AAGACA?CC???Y?TMTCA?T??YTGTRTC?CG?AC?TAA?GTTGGT?ATAR?TTG?C??GCC??ATATATGY?RA?RC?G?C?G?YC?CCATAGA?CC????GCT??CC?TT?AGGTGA?G?C?GY????Y??C?CAAAGGAATA?GRR???G?TT?A?C???TAGG??YA?AGC??CA?TTWT?G?YRT??GGGARCTA?C?TGGTT?C?A?AA?ARCG????ARAT?G??WG???ATG?GCCT?MTG??AYC?RG?CCA?G??CGGTTMY?GC?AGA?AT?TG???TCA????AKGG??GTATCACC?R???A?TAGAAGTY???CTTG??RC?CGR??WTAYA?G?RACA?GG?CGTC?CCC?TAA??ACARTT?GATAA?T?CCRTAT??C??GCA?G?YT??G?G???TCT??C?Y?????CTAATCTT???C?T?G?TTG?A???T?CTRCC?RACRC??T?T?YCAACAAA?A?AT?T?C?A?GC??CTR?TT?A?G?T?AGAA?AT?T?TG??GG?A??ATGCGCATRYY??YW?AT?AARCC?S?TA??GCCT??Y?GTGTYG???TRAAA????CC?TAG?AC?TYGARA?AA?AGT?AAT??A????GA?T?C?KC?YCT?G?TCGCY?AC?AYAA??GC???ARAGATTG?AGAG?ACTCT??A?TGA???TTRACCGA?RTW?GGAA?AYA?TAT??YARGCTCAT??TWACTCAT?T?TG?GGGAACTT??GGG?C?GC?AGGRTA?TCCM?GTGGA?A?C??GMTTATG?RAT??T?T??GYA??C?T??G?TTTTC??YATGTCCS?T?CT????G?A???CT????YRG?AR??WA???TTTTCTRA?C??C?GC??T?GACRCRGAC?ATY?T?T?TCATAA?CAG?T?A?ACAT???S?ACA?AATC??AA?CG?AAA?TT??AM
?T?C????CCAA?AG???TY?A?GATCYATCG??T?CGTGCC??TGG??GA?AT???GR?AGTR?GCCRTGATGTT???ACAACCYATRR??T?C?ARG?YY?RT??A?TGR?A?CC??RTTT?RTGGGTRARMAGGTGG?MYCCACS?A??TY?GACG?TC?G?C?AGTGK??TT?WA??GG?CTAAAC?CG??GW?AAC?T?R?AGW??GY?GGAC?C??ARGSRAGA?TCTGT?GCYAAT?GCCCC?C???CGCGCGTT??ATA?TW?GA?AWRA?A?GT?CAGGATYA?RAG??AG???GGATCTT?YG?C?GT?G???RTGA?GACY?AC?AGCATAATA?TTA?TC?GRC??G??CG??AGC?RTC?G??GYTCYT?G????AWWT?TTG?C?W?G?A?TATTY?Y?ACTAGAA?TAAGCTTAGT?RATCCG?C????TTTTT?CAATKTYYR???C?RGTCCAC?GA????CTYGG?C?A?CRACKGCAAG??CCCKGTCG?AACTTT??T?GGAG?GC?TC?GC???A?T???CTCATCG?RTGGT?C?YGGRGAYYCGG??AT??CYT?????TCYTWGCAYT?ATG??CGCCCC?WACG?TCTACA?G?CCTTTS?Y?GG?C?YMG??TAA?TC?T?TC?MATTTGCC?A?T?W?A?GTAAAKACT?G???Y?C?GGA??TACCA??C??YTAAATARCAA?T?A??TA??TCAGA?AASGG?YWAAGGGAACCTMT?R?C??T?CC?A?TYGR?ACGC??TGT?C?TAG?T??TGTGA?A?TTT??A??TA??A?A?GGC???TGCCTM?Y?G?RTT?TMAT???C??TCY??ARCTY?CGR?K??CATGTCG?GCGGAC???CATA?GTCGA?KCCTG?GTAMTRRTA?GA??T?RGGC?TTGCACC?A?Y?C?T?AAMT?C??TA?TCTA?CACAA?YAR?ACGTT??A????A??TTT???CA??RTW?A??AGAR?TR?G?C?YC
TYGR??GC?RTG?KCAY?TTC?TGCYGA?ACT?GTA??A?G?G?G?G?CA?TWA????ACGYA??TGTAATGG?R??GTTC??C?TGCAC?A?GTGA??TTT?GS??A?T???C???TGTTC??RG??RCAC?G?RCATCYGTGG?AA??A?A?TTTT?AW??CMTTT??RTGT?TACG?GAAC?????KC???AWA?G?YT?Y?GATMG???A??C?RC?SCAC??G?CG?AK?GG?TCAGR?R?GGCAGAA?TTCTCC?T?T??TA?CTT?YTTTTCTT????CKC??AGCGAA??TCAY?AAYYAT?G?TTCTTTC?GTT?CTCCG?AWA?RAT?T?CA?TT?S?C?TT?CGG??TAGTCAAATCG?CG?G?G?GTACGCATRY?AG??C?WAT??A?A???YCGGCATCCT?????TGAC?AAATT?AGCRR?AACCA?CGAATAAM?ATCTT?W?ACCTCGC??R??CT???GCCCT???GG??AT??RW?GGC?TTCTCGA?GAGT??TTCAGCTCG?G?CCC??G?WCCCCATGW?TGR?AATAGCTAA??A?YGTKGACAT?CC?C??AA?T?C?YCWT?????A?TATTCTATCTA?GGCCRTRCGCACYMGGTT??YMRAT?CAARACA?AA?GY??CGC??AA??A??GG?AGAC?GAC??AYAACC?RTTT?C?R?CT?TG???GAAAGCATCT?Y??G?CGTA?TC?R?C?T?AT?M?T?GG?GT?CT?A?T?YA??T?TTCGKA?CCTA?????WT?A?C?AGY?A?TAT??G??TAYG?TCACMRTA?T??GGCRG?AACCGRCTC?ATT??C?CT?AAAT???????TTY?T??AT??AC???C?GTCCA?C?CCGC?ACRKTCTT?AKGTCCC?GCTTGYGT??GTTWT?CC?A?TTCAS?AG?GTTGA?TC??C???TCC?MTCA?TYCTTT?TACG??ATA?AY?K?C?CGG??AA???CTTA?C?AA?YR?TT??YCT?A
MCT?C?AYA?G?RA?TRTA??KYGTT??T?W???T?TW?TGCSACC??C?GGAAAT?G??C?CYTGGAGGCGCY?MWGCY??GCT??CCTTT?YGRA?TRRR???T?TMAA?GMRCTGGT?G?AAT?TT?R?GGGACTTAATTC?GCCTG???YCTA?S??T?AAC?TCGG?GA??A?WTTAGC?A?TRGA?TGCG??GGT?AATT??ARR??TCA?A?TYCCTGCSTTGATC?CT?CA?YCCC??GG?GCAA??C?C?ATACGA?AG?T?GCYTGAC?MGCA?A??GG?ACACTC?TY?AGGGGATGGAA?YG??TGT?RGC?ACA?ACT?CTAYGY?CG?T?TAC?AGG??T?GCT?AGT??G?TCA?A?CTT?A??ATTWY??GTGC?KAGCCCA?TC?GGCGTT??CTC?GRGTA?TRGT?CCK?C????Y?ATTTC?YCRGGY?YAC?AAGCCC?AWTTGWT?C??TG?CTCKCCCGG???GYMC?T?ACCC?TCAATAT?AT?TMY?CT?C?T?GGTAAKAGTT?S??AA?ACKGA?GG??ACYGRA??A?CA?T?TGG?A?T?RGRCCRACGTRAA?CA?T?TCCT?GG?Y?AC??A?T?TGGC??ATT?TC?GT??TAGT?T??????KT?TATAAC???ATAAAC?A?T?C?TT??ACTC?GGGATT?CGT?GCAG?KCCRC????AT??GC???AC?G?M??G??CAAGCTT?A???YYCA?AG?G?GGGRAR?A???TAGTACTTCAATA?RTT?CCCGWTGRYACCG???AAAGMS??Y??AT?GCAY??TT?T?TACYGRC???AA??AGAA???W??AG???T?CG???RGGTAMMGYTYAA??GC?TTTCGT???AKAAG?GRATRG?RATAC??TTGTCCAG?TA?Y?C???C?TAAG?R?TRTG?RACTTAAA?RC?TA?TCCYG?A?GT?C?T?SR?GA?TAAA?CCA?TT?TC?Y?S?CGACR?TATGTT?AAY?TS??Y?
KCGTC?GCRACTA?YG?TA??RT?MTTC?CA?MGG???A?G?C??TYT?G??GCW?GT??A?T?TGWA?R?C?TATTCC?TAAGGRGG???CGCGMT??CT?R?CTT??GG?CTC?GTA???T?CAGGC?G?T?G?TCG?GTCRGAGAAKGC?A???T?TT?AY?TT??WG???TC??GTACA?CGA?TRAGAAT?GRT??CGTCTTTCTG?YR?T?C?TCTT?CAC??R?A?GA??AGCTT?TR?TAC??G?GT?T?G?AAGCGTRAC???AC??CCT?A?GCAT?T??ATGGGAKCATT?GGC?TART?CA??RMT?T?YYG??AC?TCGTTT?TTY?WCAGTTAYCAA???RGTTA?GATRT?Y?G?A?CCATTTGCCYTT?Y??TTTWYCGA?TT?A?Y???CYM???R?CG?CKTR??G?WT?T?CTRYAC??T?AAGAGTTAGCGTC?CT?CCTYT???TAT?A?C?RGATAGCC?YTGCTGG?GG?CTTGAWTAG??TRTASGCTTCAGR?CCGG???GKCCKRAY??TCYA?ARAAG?A?RTYCCT???A?AA???GC?CATYC?G??GC??T?TA?C?TTGCSC??TAY?A?AG?YATAGCA?A???CG??GARAGAGCGTGGTCAT?G??TYA?CTT?AAC??A?YCACTT??G?????C???C?YGC?ATCATACTA???C?A?WG???MTATC?GTCTSGYCK????RC??T??A?RT??C??GRC??AC??GC?GTA??A?GC??AAACRT?C??T?YACG??CG?????T?SAGA?GA?T?AAAY?GYY??SG?GRCGG?CG?R?G?AC?MAAARGCAAAAGGTGYTRGA?A?AAAYTCC?ACT?TAC?Y?GTACA?RAA?CGYT?TTARC??CTCAAAAGC?AAAAGR??W?A?A?G?AT???AGTGA?CCCC??SCATCTATYA??CATT?M??AA???C??A??YYACTGGAAATACCCA?AGGAG??CAT?GAG??GA?A??
CYGCCT?G?C?TCCSGC?T?GC?GT?AG?TATT?C?A?TC?GCT??AAT?C??C?C??TTWCACYGKT?TY??G?AT?A??TCT??TWRTTG?C???A???YGCT?GTATCC???KSATA?CR?AR?ATG?TACMACRTSGGAT??G?WMGMATA?MGAATGC?CAGAC??CT?AAAGAC?CR?ATCAG??RTTTTYG??GTC?AAGY??YRRGRCAS?GTTTC?CTC?GGGCT?R?AK?AT?AATTA??TTGGGGGAAG?GTTTWGGC??CC??GCAA?G??TG?G????RCCTTGG?T?T??T?CCCTC?YATA????TA??AAGCAGGGWATC?A?CCACTRCTAC?GACGCCCRGCA??GAYCT?Y?C?ATYTCC??A??CCGG?AG?GC?CTTT?MY???C?AG?G??GCC?????CCK??TYAYTGGYGC?C?GTC??WATAT?T?AGT?ATA??RGTTACTTCGGTCGA?AACTAKTACGCYA?A??A?C?R?W?G?GTACACG?AG?TCG?C?TGCCTC??ACAT???TCA??G?CTCA?S?CW??C???AA?TT?CAGATATA?ACC?G?GR?C?ASCGRCRWTTKRTTRTACAGC?AT?TS?GG?C?CA??GG???YRRTRY?TCG??GGTRTAKT?CCT?A?ART?C?Y?GT???TG??AYC?CYACRCCMCCTCG?G?W??T?Y??T??ATYAYRT?GGACCCT?AA?CCA?M?TT?GG?TGT?CGAG?CTAAG?SYCGC??CKACTTCY?AC??AAA?CGGCACAYTGMTCC?YGAA?TCAYG?YC?RAA?YATC?T???A?WCTGTCGAARRT??GGG?TMYAATCCAWRM??G?AA?A?TTA??TTGG?GG?GTGATG?G?CRGCAGYAATA?GC?C?ATA?TAGW?T?AT?C?GTA?CG??CA?KC?CG?CC?GA?MTAT?AAAA?A?CA?TA?S?T?ACACGCGR?????CTGCYT??A?C?C??GG??CTCGC?AGRTYGAA
?Y?TG?TC?CC?GTTWC???KAAT?CCCRA?TGGYAC??AGCAAGA???C?A?GGA?T???GC?CT??TCAA?YGGTAC?T???RC?A?CA?T??TT?RG?RCTG?STT?A??Y??G?TCGWTT?ACC?????AC???A?CCTA?CC?GCGACTG?TTAAT?Y?AGTATAW?GG?RGCACG?AWTSG?GTCGA????G?GATCG?TGTCM?C?AT????TGTGA?T?C?AGA?MCG?G?GYACYGC?GGG?TGT?YTT??A?C?C?TT??TR?RT?CA??GAGG?CCTTR??R??CTATYTCGTCWTGGAAYCTTG?CC?C?GC??CTTCGA?TG????GG???AG?TCC?GT??T?C?AG?TTGT?A??C?GGTG?CW?G?GGA?GYK?AT?AYCTTTGAT??A?C?WW?C??CCC?T??GMAAGCYR?TRCA??C?TTA?CGA?A??C?G?C?GTAY?G?R?GG?C?C?CACAGTT?CTTT?A?GY?CTA?GG?AGG??CY?A?AAA?AA?KT?A??AATCC???TA??ACCGTGW??GRT??GGC?TGT?A?G???T?R????G?C?????CTYGRAYG?GGAYCG??TKTT?GAGA?A?TTGTA?RC?TACT?A????CAGGG?YTCTTGRWCA?GGCCCG?C?GAAC?AGTG?S?A?CGGAGGGW?GT???CYGGYTRA?C?T?AA???TY???G?AAWCCC?CTTA?CG?CAT?C?R?A?T??GG?CTYTA??RM??Y??GAA?G?Y?C?CGTA?T???T?Y??ATRC?T?CTATCTTARRG?GAYG?CC?CAAGYTAG?C??T?CAA?C?TTC?A?A?T?AGTAT?AGGARRAG?RT?C??GT?A?AAAGGYGTA?TT?TARR?CT?G?C?A?GRT??G??GATGT??CTGGA?A??CTTACA?TAT?CTTG?GRRTAAAC??A?TAGGG?RCC?GTAT?G???TGATAGGA?YTTTCCTGGCTT???GCACA?CRC?ATAATAMT??C????
AARG?C???YTGGCTYYGCGARG??AAKTA?CAAGKTTTCACA??AG?C?ACAGG?RTAG?TGAAC?C??T??CC??TTTACYA?TTRTYWT?TRMG?CGAGR?A?G??RYGGT?G?CT?TGATYA?T?C?T?ACTTYATA?GTCATTGA??AGW?GSCYCATARTGCTA?GTC?ATTTACGACA?TA??T?GCGGAGTGTA?CTGGACGARTCTC???GCTGY?C?SCGGA??TCG?YAAGA?ATA??A?A??CT?GACAR?TA?ATG??CR?KT??AG??C?GG??AG?R?CT?A?CGS?ACTR?T??GTS?RTCT??ACCG?T?TR?CRTG??C?A?TAAAC??STC??GG?T??GT?GA????CAG?RAW???YC???CGAATTRTTA?CCTAGAA??GAG?GRR?YCCC?GGTGAA?AGR?GA?RT??TYGTTCATGGCGAGATRT??T?CT?CA?AC??T?T?CYGCC?T?????TAG??G?T?TAG?R?T?CCGCCTGAATTGGG??G?CKAGTA?ATA?T?A?TY??GAATC??A?TRCARTATC??TKCACMGCTCAGCAATCAA?ACAYCRYCCGA?A?CW?GGTCYGGGA?GTWA?C????TCCATCAKCA??ART??RA?C?TR??RCAA?AGGS?W?AAA?TGCAGGTG?RAYM??CCAAK?GC?ATYGWT?CA?A?S?YCCTG?WA?AAGT?TGTG?AGG?SG?RTRTGAA?G?AA?AATT?TCRAAYATGTT?S?GKGYGTCAG??T?WCRAAT?W?TY?CCTCT??TA?AC?ATACGGG?GGTG?YCAT??CAG???YCGT?GAT??TT?CA??GG?GAG?AGT?T??CACW??A?GC??A?G?R?GAA?C?CA??GTCKY?GRTAG?TTC?C?ART?TMT??TAA?TTT?GTT?GTAA?A?C?YCYC?G?C???RT?W?C??GAT?T?ST?G?AM?CCCCAATRTA?GTGTTA??ACA?A?GA?T?MAGTGGCRC??GC?A??
RTTC?TTCGTTA?T???A?CG????KY??TTGGTA?TCA?TTG?CG?GAGY?AAAC?A??GTAAGT???G?C?CA?CGWAG?A?RTT?TTG?TC??AC?TAT?CTC?CAG?T?RTCC?AGRTYTACGCC?C?R?Y?TA?CCTG?T?GR??AT?A?CAGGCATA??GG?AY??G?W??AGC?T??TYCT?A?T?AY??AAACATA?RCAAT??CACTCTGR?GT??CT?TC???R?CCA??T?????GC??AG??G??YACTYR??A?C?GAGATGGTAGGCMT?CC?ATYT?CARY??A?T?ATW?KAAGTYTCG?YCTC?G??TSTTT?TTGT??AW?G??YGTTCA?T??A??G?TGAYY??TATGGAGG?AC??TAAARTTATGT???CGA?R??GGAAG???CT????C??CTG?TCYG?TTG?AA?TAGYGAC?ACA?G??KCTA??GCRGGTGT?AA??CC?Y???C??CGTC?G?TGTA??AC????GT?AAWGT??A?A?TGATGRGAC?C?TCC?CC??GA?ATGCGCR?GKGCYTCAAA?R??C?????TWC?TGG?RC????ACGGT??ARTC?A??C????A???ATG?????TATGA?TT???GG?TTCCR?CGC?R?A?TGYG??TTC?CCACAA??AAK?TTG??YTTCCKTG?T?T?A?TCAG?T?AR?Y?GT?ATAT?YTG?TR?C?GY?A??CTGGT?A?TCGRTYGGGG?A??CT??RGA?AA?TAGC?TAA?C????CAATCC?Y?CAACGGCCCTG?G???GCCWC?RAWA??GY?G??Y??TRA??YTATTRARAAGTATG??A?C?G??TCT?SCKC?T?RGT???AY?TG??TT?TTGTCT?GM?GGAG?RT?TA?CAG??C??T?TCTTCG?ACCGT?CAA??????T?RAWCTCAAGAGA?AC?T?CT?CT?C?A?CGT?T?GG?T?TAT?GYCGTT?CGR?GT?AT?C?TT?TR?M?T??T?TTTCTACTATR
CAR?AC?AM??CCTC?CTWY?AC?C?G?C?TYT?TCCAC?ACWA?CGTA?GCACT?GCTAA?TTCAAC?????K?GRA??A?AA?TCA?AGCAC??A?TTCYT?T?C?YACAGT?CT??R?ATATCAC?GCM?Y?G?Y?CAG???TTAG?RTAA??R?TTCGA?MCG?YC?T?RGACTTR?GGTTGA?YG?C?TATA?W??AG???ATYC?TTCYWTT?C?WT?AATAKR?G??AGC?G?A?CCGA???T?AYCGA?A?WGTATTG??G??GT?AKGTTCCT?KGCRTT??T??A?GKTCTGTA?A?A?AACAG??TS?AC?AWRARG????CG??AGCCCCGRA?T?GASAGGTTACA?AGAATGT??C???T??WC?AGA??ACCGC?T??YYTGG?GAARTTGCAC?A?Y?TA?G?GT?C??GGTYA?A?CACRAA?GA?CAAMTTCGTARTGTCTCG?YC??CACCK??TG????AS?ACATCYYT??T?C?G?AG?TG???A??T??CCACT??CA?ACTT?CS?YGGCTC?ATGT?GYGATAYA?RGGATTCRGY??RYGYTR?TCCT???GC?TTCCATT???C?TTAWAR???CRG??T????GGGCCACAGCGRRY??AG???RGC?GG?GCTGGCATGGTM?TCGATYR?TM?YT?CTT??C?G?C?CC?G?AMG?CA?RKT?CCAACAGA?CATTCSTAG??A?A?????A????G??CTC?RCC??AACAGCT?CTGRCCT?T?TCY?TT?A?TTCGCTAACAT??GA?AYGC???C???YTCA??CCCGARY?AGA??RCAC??GAG?CTGGTATCKAYYYATT??CAAGRCRY?AY?CC?G?CCAGTT?T??G?TAGTG?TGG?RTCTCC???CTWTG?TMGG?TACGGGYTCCC?RG??ARTAC??AA?GAWTTAC??ASRC?TTC???GG?AAMGT?A??CG?S?GGTCYCC?T?TCGG?????CGCTGGACTA?TYGGTAGC?
TTC?A?TCT??YG?TCGGT??CGGY?AG??AAGY?CAACRSC?TTG??AC?TA?AT?AAT?GCCG?GG??C??T?T?GAGATT?TGTTTTC?K?GS?STGAAY?A?AT?A?GYCATCTCC?AG??ATCYG?CGR?GYAAGGTA?CYGA?RC?AYAC?KAGA?TGGC?CRG?Y?RGA???AG?GTGAGG?TAT?AATTGT?A?TTCCWAA?GGA?G?GCGGCCT?AACRGGGA?T?AA?TYYYCA?TTA??TA?????TAAGC?ACGAC?R?A?ATCYG?CGC?ARMTGMA?RRG?TTAGRA?T?C?CYCRTGC??TGRCG??TGARTTA?GRA??CG?CG?SRC??ATA?ACT?G?ATT?A?A???GT?TAGATGTAS?CTCGY?ART??C?YA??TYMW?CYTTWGGAT?CG?T?C?CYTAGT???TGCGTCCAA?A?GA??CTTRAT?RG?A?YTTTGAATTYC?GC?T??G??GGAAC?T?RGA?GAY??ACG??CAGA?YM??A?G?GRGRR?TCRCA??TT?ATGGT?WTGAAATCTC?GT?CAY?TCT?MTT?GTTCR?T??A?T?CCR?GTTTA??GTTGAGT??YGGTT?AC?GAGG??T??AT?AGGA??AC?AA?TTAGACC?A?GG?AAC?CCGC?CRATRYGRA?WAAY??G?YGCAG???CCGACA?ATGG?CG??GTTAGG?GA?A?A?TCCA?CM???TA?T??GTTTART?YTWCGC?RAT?Y??GTAYAA?TTASTCCCAT??AC?GRCC?A?T?A?WACA??CATCG?G?TT??TC?CCTGSTATAGTAGCGA?G?A?YTTC?TTWG?G?K??ATT??WC?G??T??CG?GAAA??CA?C?W?GA?ACGYCR?T???A?CTGA?GTA?G???ATCTTCACATGGAW?C?A?ACC??AT?C??G?GCRCW?CY?ATTTY?AR?GRCGTATY??SAT?GCATTGAAAGGGCGTC????TGY?G?TTAAATY?CYCC?CCGC?CT
??GGC?AG?AG??CAG??Y?CRT??C?T???YA?WCTTGG??AGT?T?YAGCKTKCRY?GC?ACATGGACAA??TG?CG?GT?G?A?GCYGCATTTRKCTTYG???GCGRTAAAT??TGCC?AG?TG?Y?TT?CTGGY??G?ATT?A?TTWC?TTTAG?CGT???TG?GYY?ACATTTACGT???CTA?GGGCTWT?T?GTCYKCYGA???TGTYGYC??GA?GTC?TT?AC?A?CT?CTG??CTGCTAT???GT?AGT?TAY??TC?CCCTG??T?YTA?TA?A?ACCTCTTG??GCG??CTRC???CG?WMY?WG?AMCGATRGCGTA????????TYGC?GC?GA?G????CGAGCAAAAGGGRAA?AAG??RCCGR??G?C?AGA?CTYG?C??CYTA?GC???GCC?C?GTTT?CTGRCC???AA?CAAC??Y?GGGG?T?TT????TGT?CCACCAAGCG??AATC?TAACA?GYGCGTC?????YATGC?SCA??G?CT?TATATTCG?TGC?ATGTCGR?CCGTGKRTKTAG?R?RA?AAC???TGC?T??GAGCC?A?TT?CA?GGTCG?C??CTYC??GTT?CTA?T?YTG?A?R?AA??TC?AAT?GYTA?GTGRT??GATCCGTM??GCCTW?GCSCT?AC??TGYTK?AATC?AAAGCCG??AAACCACT?GC?G??TCTA?GRWTCA??G?GCY??CGT??T??GCTA?YTG??WA?RTTGA?Y?TRA?C?A??CG?AARW??AT?A?GG?TGA?GAG?GA???CR?GA??C?CCTTGTRG?A??TTRYAA??GT?TC?W?GC?AGA?GYG?CTCAC??GGCCCAA??CGA?T???G?T?TY??GTTCA?AG?T??GT?TTYARY??C?AATRA?RTT?GGA??GCATT?AT?T?GT????G?TA?A?CACCG??T?CCT?C?YAY?G?A??W??RT?CCACTA?RCT?KTGTA??TAYCTY?YGYA?CC???AGTGA?GC?GKC?
G?T?C?AAC???CT?Y?TYT?TTCCR?RTGWATCGCAGTCTGCCW???GAA???AG?T??Y?CC?TG?A??AA?G?GCG??C?RGC?ACT?SC?G?TT?Y?R?A?GGATKATT?TCCTC?Y?CAGAG??G???G?G??GTA??ATTTCTA??RG???TYT?GG?TCW??AA?GAA?C?AT??WTA??Y?A?CAGGTGGAAATATKAGM??G??G??G?AY?TGSCCC?GACS???ATAYCTAGWYAA?C??AT?ATA??AATGG??CAT?ACA?A???MTGCAS?YT?ACRC?G?AC?YKAACCA?CR??RATAGCAC?CAGT??A?WCCG?RA?KTTAA?GCGCCGS?AYYTGCGMCTAC?TC?A?GYR??CAT?CGT?TAA?A?A???AAYCGY??GTTCMCTCTA?TT?A??AAYTTTTGTSTGGT?YTKTATGAGGGC?G??CTATTT?G??G?T?AYC?GTT?AC?GCAGG?CWAS??RCT??TCGG?T??????GTK???A?TTGAGYGTAGTW?G???GGC?TG??TGTAGT?CACGCG??Y?A?TKGCTTATGAG?CCTWYTK?A??GGAC??W?ATY?T?T?CA???CCAC?AGG?AYA?C?GRWR?C?TT?TT?G???CAGYTRT??T?TMYTAG?TAGCTTAGCAATGCA?CSTAGTAYTCG?AAYGAA?CC????ATCATGCCG?GA???GTT??A??AT?TA?CA??A?C?G?G?T?MGTCGC?ATG??M?R???A?C?C??KRG??CGT?AT?CT??GACGY??YC?TTGART?WTMAM?T?C?AAA?CCT?AACTAA?K??YCA?RS??TAG?GT???GGA?C?C?T??MSGYC?T???ATTT????AAGCGTGTGTTTGT?C?ACAGAC??AGT?A?Y?T?ACRCY??CGC?AATY?CGGTT?CR?YATAAAG?GGTGCRTTA?SGRC??RYG???CTST?GRTRGTC??TAGTTGC?GA??AT?AC???CAC?CW??ATCGAR
AA?CC??ACRKAKAA?TTGC?G?C?CGTG?TYCA?GGT??ATYYACW?A?ACT?CCYA?GC?TG?G?Y??AGCAR?CC?K?CCT?KG?C?AAAC??C?GG???AGG?CAY???TC?T?GT?CTT??YCG??CGTTTTT?WGTATTT?GT??A?T?GCA???TRC?TACY?TAY??CCCG?TKCC?Y?A?TRTCGCCYG???TGTGRCT?GC?TWARKATKKTYCC?T?CCA?ACT?CTTATAT?AG?GTCG?A??TTAGGGST?TTTG?CGCATA?G??GYYTAYC??GT?K?CC?G?C?AC??G?AGSTGC?G???T?G?AG?T?T?GKC?GGC?GYYTC?TTCC?GGTTMY?TT??GC???TTC?TATGGC?TGACA?KTSA?AC?GC?CTGT??GAAGATCTGAATCTGACTTT??T?GSCAACCCAC????ATCCRAAGTCWSAT?R?CM?T??CT?CG?CTR?YTA??AGGCTGTTAR?CA?GCGTG??GTA?C?ATCG?AAAYACCGYGACA?ACAGTGGATGM??TTACC?TCAYTAGTC??TM?A?TC??TTRA??TGT?AYGTGTC??TG??CCT?GCGYATYCG?GA?KTCG?ACTG?TGSAWG?ACA?C?CC???CA?R?ATRCT?T?WGTTACMG?TCA?W?CAAC?ACCSCT???GTCA?T??T???TGG?CGCCG?TC?GAGCA?TGCR?A?YCCACTCC??AG?CTA???TYGACTT?CT?CA?A?CCRYCCG??GC????C??ATY?CT?CC??TA????GGTRT?S?TYC??A?GTTA???C??RRAK??C?YA?ACTATR?G?G?GC??C?CCAC??RCACG??GT?YC?TCAKGRGT?CG?GATTT?AG?GTCAATC??T???CCCAG?GY?TTTG??T???T?ACYCCGG?CA?A?G???T?GAG?TSTTAGAG?GTGC?RCAGTRYA??R?AG??T?CGTAR?C??GGCAGCA?TGTAGAACA??T????A?CSAATAG
?G?AATA?GAGG?GRCG?YGTGA??GY??KG?R?CKTTGAAAG??AR??ATACC?MCT??T?RA??GTA?ATTA?AG??ATGT?TT?CCTAS?TA???ATCTY?C?T?T??TTGTC?????C??YTG?G??A?GTT?????CC?TAAT?T?A?G?RAMT?AATAGCG?CTS?A?TTA?AAC?Y?T??KCYATAGCC??A?CTCT???AM?AT????CCG?GT?CTTG?CCT??CT?GAT?G?A????CA?CAYT?CWCG?T?AGTGGT?AGTY?TCTTG???CAG??WAGTAAYATA??????CC?T?TGTAGC?AKAC?T?CTC???GGTTGCGATA?R?CT?CAACGAGC?GCA?C?ACCCT?RCTG?ATCATG?AGATG?AGC?T?ARGT?GATMAG?TC?AAAYCTG?TT?TTT?C?A?T?AATG?TAG?ARATT?CTCT?YCT?A?ACA??C?C?GC??ATAAC?CCTCGYRG?TTRY?TTAGCT?TYWW?TA?R?TAGCA?G?A?T??W?ATSCACC??ACCAASTS????GAGTGT?CTKA?TMAAGG??CAAGA?????T?R?W??CK?T?TCAC?YGARG?TT???T?G??TAT??GTA?TA?AC?YCGGAC?CT?T?TC?G?TYCCGATCCTG?CMTTG?GTG?T??GTCTAYTT?T??R?T?CT?CCCTCAT?TGG?TG?TMACT??AAY??GTTT?CGR??CC?ATG?A?AAT?GAAACM?TCTTC?TCTA??TGT?A??AAAGCATC??A?C?CCGGAG?RSACTCCC?TGC?CGCCAS???AG??AWTA?TTG??GTC?ATATAAA??A?CY??T???AG?AYCAGACAGGAT?RCCR?ARG?T??CTATT?CCYK??CTT?GCWGCTCCCTRTT???WW?GGCT?ACAC?GG?G?KG?G?T?TTA?GA?A?C?TATGC??GGGATYT?C??T?C?A?CTGTA?G???AG?AAC??C??C?G?YT?A?TT??A?TGTG?TGR????
ACATGTA???T?AAA?TC?C??GCCGAGC?GT?CTTA????GG???CTYAC?R?G?CGATAG?TA?TW??YACGA?GC?CGACTTCG?AYWTCA?TGM??GTG??Y?C??GGGT?CGTTCTCT?A?TAAGAT??YA???TMCT?WGRAATCGAAG?G??TCA?GYG?T?R?A?G?AAC?AGC?KART?C?ACTAT?T?TCW?ATACW?YG?T??TCKTGC?GACGTACGC??AMRYCG??T?TCC?CCT??CC?GCW?CGA?ATG??GGG?G?TTTG?C?TG?CACGGCGAA?TCTGAACCGGTAAGT??T?AGTGCT?C?TA??CAAT?ACKAGA?K?RMTCAGGRT?TAGTTMATT?CGA?CG?CTRR??C?GCG?C?KTC?AA?TA??TYGYA?ACTTGRY?AGGCTTTTG??TCCTG???TT?CYT??TYCA???TTAGGAYAA?AA?CCY?TAGCGATGTTC?GSTTCYTCGG?AC?TGA?RGGACATT??YA?C?T?CYA??TA?C?G?A?MCTG?CA?TTKAT?CA?T??AACAT?GTG?GTTATG??TACW??T?MA?YTAGR?CCGCT?ATATARAAGWCAATGRA?GTT?CTCTTY?C?CCTTGG?T?TCTT?W?TG?TG??TAGTAA?A??TCGCA?????CCATYY?G?GCG?GCAYCACAC?T??A??ATCGATGAGC???G?TG??TR?GACGTG?ATG?G?A?GTC?A?GATT??Y?AT?CCC??CA??TA?GAGACTCG??C???ATAGTCAY?CRT?CTACC?GTACRAAK?A?TGCA?ARCGRT??TCTA?T?CCCT?AGCA?AGT??CYACAA?AG??AC?CT?G?WGGC?TAGCGG?GTG?T?AGTCTTCMC??CTGA?G??YCTYAT?ACA???ACGGGGCCYGAARGACG?ATACTATGCT???A?CGATTTG??A?CCA?ACCTC?TAGAWTTTGATGAG?GAA?C???TAA?C?CAYCCRC?CTYAR?CTWYA???
?GCAGA???TAC??GCMAGC?M?A?YG?TGA??RACRA?G??ACCKAT??GCYCGGGCG?GG?G??GG?RR?TTG?M???GTTCTWG??GCC???GCATT?G?G??AC?AG?GCG?C??A??G?RC?AGC?G?GGGGAT??GCARAGTCCG?CC?G?TTT?A??GC??TT?GCGYR?TGATC?GT?TAKYAGAT??CS??AG?A?AG?????TG?AC??TTCC?G?T?TT?T?AG?T?CCC?C?A?TGGATG?AC??C?T??GATWR?CATTT?AT?TGAR?C?T?RT?ACAAT?G?GC?AAGGACTGC?CGA?C?GGRGGCTCCAYTCGAAT?G?RAGGC?TCA?C?GGTT?CRCT?TAC???YAT?Y?RAGC?MT?YC?TG???CA?AGA?S??CTACA?GWCCG?AGTGG?CCG??GAYAY?A?GGCGGCATAT?GTGR?GACCYMTCA?GYA?Y?C?AM?TT???CG???C???G?T??AR?ACCGA?G?RCYC?GTK??C???CWC?G?AGSYY??T?GA??CA???GGC?C?A?CCCCACGC?R??YTT???T?CTT?GG?Y??AT?TGTAGTAC??AGA?CM?ACRT?AA?KTT?CCA?GTTGCGC?CGRT?TGG??AGCAA?TAA??GC??AA?TTGTAYGT?RCCTGMG??CAT?CTT???YCCTMY?CCASGTGTYCGCY?CTT?ATAGT?TAGGCTG?GCGC?C?Y??C?GA?GCC?A?T?TCTCTA?TRR?AGGYA?G??TRT?CGYTATGC??CC?AW??R??G?GACTTAT?CTGATAC?R??AGACCTR?T?TTAAAAAAG??TTGACCAM?RGACC?A??TCCTG??Y?GTAG?C???Y?G?CT??G???MTTACTGGG?GATTGYC?T?CTKAG?YTCCCCC?GTC???ACTTAG?CA?W?AC?ATC?C??ATC?CARGCAA?AA?TT?AT?C?CT?A?G?CRC??CC?GTWCGTYAA?ATGA?K?CG??C?T?TG?TGGAGC
GAA??AGG???TG??T?T??TG?A???KACCA??MTC?TACCAT?TRAY?KC?TGA?WA???TWYCTATTYTC???RA?TCCATRGC?GGCGAGWYGAGGCGAGGGCT??A?ACGT?TC?CTRYTWYC?CAGA?TG?GAGGGSTATT?AG?TRCATCCC?RS?AC??T?YK?CT?CAKGR?AA?YY?RRY?G?RTS?TGW??GCGG?GTGC?GT?CGT??AWKCCG?STG?KTTAA?T?A??TAGGTCTGTC?T?G???A??ACCG?WTRT?TACR?AT?TC??CCCTTG?T????CTCAGA??C???TGGGAAAG?C??CAC?YTTGCYGCA?TGGT?TA??CATC??ACGRTATT??Y???AG???G?TCGGA?AYTG??C?TA?TTT??TAMATGGTG?GTGGATR??TTT?GCRC?ATG?CC?RCGGCG?G?TWW??GA??T??TAG?M?CA??RGCTG??TGYR?TYAG?RYYRAAA?CA?A?CRTG?TT?TG?AATGGGT?T?TCACTA?TYATA?A?GC?TG????CRR?A??AG?MAGGTG?ACTACRK?G?MCACGCKR??RCYA?R?ATCC???GCTT?AA??AT?AWAARAGTS?AT?TGATARGT??A?C?G?ACCTGG?ATCYGGAGAGTGGGW?CA??CC?ACGCYCT??TCTC??YA?A?A???T??GAGCCTRCT??C??ATT?GGAGY?GA?YAGATACG?AA?Y?YYCAYACGGC?TA?AMCC?GCTACATAWTT??AGYG?TCR??AAG?CC?GRTTGGRA???RT?G?TACCMC?TGG??SAGRCCGRGTCC?CTA??ARWGACRKTYCTC?ACC?GRTRCTCT?TTCCAATTGC?RTTCAYC?AAGGGCCTC?YTCCCCTYTG?CYA?TAA?A?ARGTCGGSC?G?????YG?YCW?T??TRTC?AGTGGSCCC?C?G?GA?C?TG?C?AMGAACT?GTGGCYG?TTRTTGTAKGA?CGAKTTAG??GC??AYGR??RS
CGTAGAGCATAAC?TAA?A?WT??GTGG??AG?CCCKA?CGTC?ACGC?C?GCGC?G?G?KACCGTGAAC?T?C??CGGYGTAT?AYAC?CTAGAARGATR?YAGCA?CG?TTT??YA?YRR??RYG??GAC??C?GGC?TAGT?G?TGTC?TTTGTTTTCCGTGATC?ACACTM?T?CGCT?AG?CC?TG?CAACC?YGAGG?T?A?T?RC?AA?TACGT???G?TACYK??AC?RA?CCCGGRC?A?RY?T?A?GAYA?AC???T?ATTGCS?TCTGGTR???T?A??A?RCT?YCYY??AGRCA?AACTTA?GR??AA?TAWY?TA?GT?AGCA?M?C?GCAC?CGATG?AC??CTAGGTAAATRY??G?TGCGA?RY??TRYARYAA?AT?ATT?CR???YAAGCTGC??GAATT?RCAYG?GACGRC?ATCTCTAYT?T???GCCT??G?TAAC??GAGGAT?GARCAA?CTAAGGTCAT?ACCTTC?C?A???R???C?C?CC?AC????GWC?CWCCG?T?S??GCATGRT??AC?G??RAAGT?CGACTAAGA??TGGCG?TTG?A?ATA?C?KGAAC?CG?TTGA?TGAAA?AA?TGA?GTGTGRCACG?GCGCGAGCGGTTTTT???G??A?CCT?RCGAGATTWAG????MG?TTCCA?TG???CA?T?G??TC??ATA???YTCCGCA?TAW?CT?C?TGYTCA?GTATGYCGYAGT?G?G?TA??TTTCAA?A?TGCA??WTARGCAA?KC?GGY?ATT?GS?ATGASAA?AT?T?GGARTTTGAAC?A??CCAGGY?GCTGG?C?C?T?TA??CR?C??GCAG??ATG?G?CGY????C?GT?YWTRTGCT?TT?TATR?GCGGCTY?G?GG?GCCGA?TGCATYCT?T?GAAM?RT?AGKGGGT?GA??R?T??GATWAGT?GA?GARTC?TR?CT?TSASGRGTCTCYTY?TATAATR?CRCCG?GA?CT?CCC?C??AGA??A
??TGG?GGTACGATA?GC?WCCA??G?G?T?CT??CAK?GYYTAGMTT?Y?TGC??A?GTW??KGYART?TATTA?T?CTC?????CK??C??T??TYYTACGRAACTGAYYA??M?T??AGTTAT??CCT?G?GCC?T??AY?CAAAAAAC?G?G?ACARGC?TGGATAA?SACACAC?G????CCTC?CCAGGTCGGTCYTG?CWGGA?CTGRC??CC?CT?GAGG??YAGCG????AGA?TTR?AWYCC?C?GCTTG?ARCCG??G???T?GGGT?G?GR??C?G?YAG?T?AG??MAATY?GWC??TA??GGTCMT?GR?K?A?C?GCA?SGT?TA??TC?TA?ATTA???T??C?WTCTCCC?T??C?C?T?GRCTTC?AAYTTT?AAGAAT?TACGC?G?R??RC????TA??CRAT?KATA?GAGCTTT?CG???GTTACGCR?TTT?AAAAA??YA?TTCT?TGACTRA?KAA?GG???ACTT?AT?CTA?CACC?TCCACCG???CGT?C??GT?C?RW?CAGCC??GT?AAK??C??A???C?A?GA?G?GC?AA?TGCA?C?TGC???AG?A???AGG??C?R?AAT??C?GCAG??TGSAT??TARACAATYAGTG??TC??RCCC??TT?AA??ATTT????GCGA???T?RMCCTA?K?G??GTG?CT??YR?Y?G?AAGYA?TGAATACCCTGA??GC?AA?TRTK?CAC?GCG??GG??AA?GATCGCGC??A?CGRR?A??GAT?A??Y?GATCMTGACC???GTGG?C?GAT?AA?CACGT??CAAT?GGTGR?T?TC?TAT?C?GCTT?YAYCA?CT?Y?GAAA?TCTA???CCC??RAACTCTGCTG??Y?CAKAA?CTG????GT?Y?W?TCT?R??ACAGCTT?T??YCAACGT?GY?A?A?TAR?R???C?TGTRWTAA??T???TG??A?WA?TGRT??A?A?TTT?AACTGRTTC?TTG?R??ATGT?YCACTGG
A?CGR?G?CTC???GG??TATA?A?GT?YCCY???CAC?RC?ATGT?MATCATTCG?MTTC?G?G?T?TGCATGW?TCTTATYCC?AGCC?TTTCCRT?RTAC?CR?A?G???ACCTGCG??CCWGT?T?SS?GC?A?AG?A?AT?RA?G?YARACTCTAGGTRTYC?GGT?GAM?RACGTGTCC?TG?GC?A?TCTCATC????TA?A?TAAGT??C????ATGG?GG??AA???T???ACRC?AATA??T?A?TGCCT?GTAKMCCTA??M?C???GTYTTAY?T??G??TC?TG?CAAAGCRT??RAYAYCKAAYTCTCAGGGCTCGATATAATR???C?CC?TTA?CC?C?GAGACRC?TC??CG?TGCGGAGGA??CGYR?Y?TMRRYAAG?CYMAS?AT??AGCAG?GWAAGAG?TT??C?CGA?TCG?G?CAARA????CGACR?GGGCA?S?A?G?GCGCTCC??C?CT?TC?Y?TARCACC??TA???CAMAY??TGTCG?GGG?AAT?GAY?ATGGGGTCTAGAMYAGCAAC?G?GRCTW?TCAA?A??GARC?AGTYTT?A?CTC??C????T?RC?CARCC???TTA??AGA?C?C?A?AAGTTGGT?GT?TAT??GTR?A?CGGGGTTAG?TYAGA?C?GWCCGA?C?AGA??CA?T?WKRG?CY?MATA???A?C???CAG??CG???YG???T?GT?T???TCCCT?RTAT?GGCG?CCC?TACCATCTA?CCTC??GWA??YA?T?RYTA?ASTTCGCYA?TT?C?CTGY?GC?ACCAGTG??TC???GAAGCC?CC?AGACAAT??A?GMA???Y?G?GCG?TC?ACTGYCTYC?GG?AT?CGMTY?SCRC??A??G???ATGCR?GAAA??AT?CGG?G?YTAT?C??CCC?A?T?T?T?C?R?A?T???T?YRRAC??C???AGTT?CAC?CC?C?W?RT?RG?CTYYC?CY??YTTATR?AYRRTAATG?A?TCATG?AG
CAAGGTAGAC?TYTG?T?TATTCAG?TCTTA?TTGA??C??G???TTGC??CRAAA?ACCTC?C?TCTT?AA?C??G?GY?????RG?TAGCGTTCCTT?AT?TA??AGCC?T?AT?ARTTYMYA?W??WTCGCAT?ACARAK?CTCR?GT??TAA?GCGY??YAC???TWCT?CC?CC?YTARTAAYA?CC???AATT?G?GGACRGATACCASTATTGG??CAGCTT?CCCCT?KT?T?C?TYCCRG?CGTGS??CY?AGTCYCA?ACAC?CGA?C?TAGGT??A?CGCGT??CGA?YK?TCCCGTA??YGGTCRCGA?A?AA?ACG?ATRAC??A?TGATAA?A?A?A???ACGGTGR?YRT?WAC?TTMAGS?GC??TGCC??ATGMCTTGCCTCGTACTTY?YACTT?A??TRCCA?AYTTTTCCARGTRAT?AA?S?GTARGTTAM?T?T?ACCT???G?ACGT?GGATAGGT??YKYGGA????TGT?CCT?TT?YGGGCAC??GTAA?TCC?GA??W??CTT?CCAATRAA??TTCGA?A?CTAG?TTG?T?G?G?G??TTRA?CTRA?GAGRTT?G?RT?TG???T??Y?AT?C??TAA??GTCGCGGARCGGGC?TG?T?ATAC??GGTCT?GY???TG?YTT?Y?GT?A?CC?GTCC??ACGCTTCKTT?CA??GGCR?CT?G??C?CAT?TRTCR?TC????CRGGGCTT??TGT?TTTCCG?GCATAGGC?C?ACGGA?GTCA?TGYC??C?ACR?T?CA??TTTGY?Y?GCA?AGACYKRAT??AC?WGA?TRAC?T?C?CCT?CGCT??TTGTG??GC?AAAY??TC???T??CATT??GCA?TTCAWTT?CA???GYTG?ATA?T?G?C?AAGT?TGGGTARTTM??CGGT?A?G??ATAG?CGAAGAACTTAG??G?GG?ASTGA?TG??C?TTC??G??RR??T?CA?YAT?TG?GTS?ARATGRA?TACGA?CRCKGYAC?
A???ACG?TASAGC??GT?TTCTCT??C?G?GT?AYC?TTG?CCACA??GC??GAG?AACTYR?TCTYGGTGTCT?TCCYKGRGTTTGRAAA???CC?GATTTCMTA?A?TATAG???RAYC??A??TGCGCGWA??RCYC??RA?GK?CYGA?TTAGGYRACAACTY?G?TTA?A????K?AGGAGA?TMR??GRGMTTY?GACCGCC?GTG??Y?GACAAGCTTGACWTTAGA???TT?TAAK?ATAYYG??TCR?GG?GTCRTGTR??ARC?AT?CGAAGTYTA?CAGA?ATG???????CYAR?TA?AAAT?AT??YACATCTTC?AT?YATCTA?TY?CATCACTGC?GATT??CGG??A??CA?CYGT?G?T??TY??C?AC?A?GYT?R?RAAYRYACCARYTGGGGGG??AW?TTCCAGYA?CY?ACAWG?G?GAG?GTK??C?TG???C?TTCTTGGCGCG?T???G?TAGGY?CM?TA?G?G?GKCG??G?YGGTAAR?MCTTTR?C?CAGCA?T?C?CC?GTAR?T?AY???A?T??AGTG??G?ACCRA?ACGGAGAT?CGCT??YA?ACA?C?T??TATGC?G?G?GRTWRCGA?C??AYCA?ATA???YGT?T?GC?C?TCA?TG?RG?R?TC?TCCAA?TARGG?GAATAY?A??G?MAT?GTCG?AAGCGTAT?RG??YGYRG?G?R?AACCG?CA?ACRGCAA?RTKAGGTAG?TGWG??A?TGAAW?G?CCTGYCTCG??A???ARCGTACGAG?ACTGCTG??CATCYTTA?CCAC??AGTTTC?TTGG??C?GTTR????GATA?AC?Y?T?ARCT???RC?A?TAACG??TA?A?T?AAA?????G?A??C?GGATTACCGTTGSCCA?CTTCTT?T?YTC?G?G?A???G?CAYC??TT?TAT?TTGT?A?CCAWA?AG?CA?G?A?TCRCCTK?CAAC?YCC?AG?C?TT?GTTTAT?TAGRCAGA?CT?G?????C
G?GCATY?WGAACA?AGCT??G?CGRTTT????G?T??GG???AT?WATSGGTG?TT?TGTCA??ATCYTA?A?T????AAAAAA?A??GT?GA?C?CGGACC?T?T?CAA?ATGY?GGRTGTRTRAYCAT?TRGACATGTCAATCT???RTGAAT?TTACTATTGG?G?TY?TTGTCYGWG?AAC??AA?TCG?GA?C?TC???AGYYGTK?C??GG??AAC?G?TACGTYT?A?MGTCT?ATGGAWMGG?T?CTA?AACKT?GGTTT?GCG??KA??T?AT?MTAG?T?R??TCCTCA??GAGCGTGT???AG???M?CMRTGCTGTWYGGTATC???TTA??G?KG?AGY?KATTA?CKRCGAG???ASAACGAGTCRTA??CCATMRA?TGGAGT????CG?RCTTGTT?RA?AAGGGAWGC?STCYCCGCYGAKG?CC?A?ATTAAT?RTR??TA?AAA??T?CGC?R?AACT?GAC??TTTCCC??GRTCCC??A?TT?C??G??CTGGYAT?YRCG??RACCAA?GRAARG?A?CAT??G??ACRTTG?Y?AC?Y?GGCTG?GTRCCC?CGG?GC?A??GA?C?G?T?T??YTTAAGYAAC?ATAGAT?Y?WCRTR?YC?C?WT?GCAGC?TATYACGTRAGT?AAGAAAA?T????TK???R?TYTCCG?A?A?AAGCT?TCARA??CATTAA?TG??G?GY?MAT?GGWTTRGGGGA?CA??TTC?RTAGARTG?GA?AATAGG?RGTARGTGATCCC?A???TYCC??YC?T???CY?CGGTAA?T?CAAATCCATA??AW??TT?CCGACT?AAGT?GTT?GG??STTGC?CY?A??CTCTT?TT??TAAYG??CGM???GGGTGT?GA?AC?GWCTC?AA?G??GAR?GAT???TCC?G???TGC?KTTT??T?GT?ACCAA?CYAGAACST?CY?AA?AC?CA?CAGAATGAA?T??CCAG?TTTGT??C?ACAA?GA?ACGCY?AC
?AA?CGC?TTG?T?T??T?TGTGTGRAACR?RAT?S?GRCTY?CAGACAAATGSG?ACCTR??CAY?CA????TGCRCT?G?GYGA??????CA?TG?A?G??TAGYC??YATGAG?A???GT?AA?AGACA?RGA?ACTC?A?AW?TG?C?TT???C??GACAG?AAA?ACAG?TTTTACRTA?T?TY????CYGC?TG??CRTCAAT??C?YG?AY??C?ACYC???GAC???TGWS?WGCAG?TGCYCC??C?SCTCGYCTA??CYAGGGA?T?GCT?T?G?CAAG?G?G?YAGRA??CTCAAA?TTC?AAYG??AK?S?CA?A?TT??C?TTG??AT?GGTTA?C??T??CCC??TGTT???GGY?A??T?A?AAAAR?ATCTT?AGAA?AGCTTTGCA?A?AGTGC????GA??TA????T?CA????TAT??KG?CCR?TAR?ACT?GG?GK?ACTAYAYYAACTRT????GRAAG??GGT?G?G?AG?GTTRCTA??????TG?GC?GGT?C??AGR?TYTRCCT?WAA?ACACCCGTAAATA?TG?AT?T?A?TACTC?GTWA?W?T?TA??CGYAC?TAA??AATC?C?ACATG?T?AC??TA?ATAWGGAG?CS?TAAGCATGTGRRC?TCCTCATC?AA?CAT???CA??CC?AA?GTCG?TGG?TGCG?GAC??W?CAA??GCTA?GT?TCACATCTT??TYG?GRG?C?ACC?CACGR??ATR???A?AATCRA?CCC?CAG?G?TA?ATAC?TTMC??CCTG?CG?GT??G?TAT?A?YT????AC?T??AST?AT?TARWAG?T?G?ACCA?GA?????TTRATGGTTCAY???TWGACGCCCGG?GTCTC?T???AAC?RGAGTR?TYTT?AT??GGCTGA?ATGTT?TYCGTA??C??RC??ATC?GTA????R??GGGTS????AA?GCSCTGC?CAACT?GMAGC?G?TA??GA??AR?ATC?T?TA?C?AY?G?A?AAS?
?T?RTR?CT?CTSYGRTCCT??CTTCT??AGTG?TACGAT?CTCCCSG?AATCY?TC?T?TCC?G?GGRGR???CT??A?CG?Y?GC?A?C??CCCATRAG?CC??TTCTCG?T?T?CTT??M???TCCGCTA?TAYRGCA?TCTCRCR?TAYAC?CCGA?GCCT?GAG??GG?TTTG?GA?CTGTCYCGT?AC??ATRC?RYAGRARRCCGY?KGG?TGAAACR?TYTC??GYARG?CG?TTATG??G?C?KTRA?GAT?CYRA?CRGTC????GAGA?GC?GAGC?RTCAACTCGA??T?AAAMGCGYTAT???RAT??TA?TG???AAGWACGAT?GCAGTAAGC???TCAMAT?TTTG?CCACGATA?T?CGCGTRTTKS?A?AGA?C??TGAMAA?C?TGKTAGTAA?G??T??TTAAA??ARR??GC??YTCGGGW???G??AYA??Y?A?WTT?TTCYAT?TG?G??GTT?RTGGWT??AAA?ATGTCA?AG??TT?A?C?G??T??CGCGYGGT??GG?C?CT?ARAATGAGCA?YAG?AK?A?GR?CTGGTTGA?GTAGYGGA?MCACAGTACCTAGTCGCATG??Y????WT?RWCKGT?CGATGAAGSCG??G?A??CWRC?R?G?GGA?GRT?CAGATRCTC?AGAAWTTA?ACRTG?G???TTC?TTACA????Y?T?C?RM?TT??ATA?CYTAAAGATKT?AG?YYCT??TCG?Y??TAT?T?TT??T?AA?T?T?GTACCCA?CCTAACTT?GTTAA??CSRGK??C?ACATCGT?GCGG??GTACSG?AAATG?GRGCCAAAG?TGCRA?CG?T?TGAGA?CGC?A??YCTK??AGTMATT????GT??C??T???GG??A?AGC?ATG?GTTCGYGC??GC?TTC?AGACG?AAAT?CAYTA?GCG???G??TTCTRCGCYGAGCG?A?YAR?C??GATCCC?CCCGCR?CG?C??ACCAT?CG?G?A?Y?TAT?CG?G??K
?TTGC?CRR?AATTAT?Y?AMYKY?TG??TY???RTACCTGSCCGC???GA?AWT?CTCRCRTG??G?GA?G??T??TA?G??T?TC?T??C??A?C??TC?TG?TGG?T?RGGCTCT?CC??G?GT?TCRCT??AGT???A?G???AATTAC?A?R?ATS?A?M?T?AGARTAGY?A?CRACAGG?CCC?W?T?TT?AATC??CCA?T?GGTAT?A???A?GTTATYTGGG??TTG?GS?TAG?C?G??RTAGTATATC?S?TCCA?C?TAGGTAGRTWTAC?K?GR?AA?YAGYACYG?A?YTAT??AWTWGAA???AT??TCCC????AAC?TAACC??TAGACMACTWAC?G??ATTTAG?ATAG?GT?GGAG?G??GGAG?TCA?ACSS?GCA?CG??TC??CC?WAR??CTWTC???T?WS?CG?AAT?R???TYTAGT?TCK?T??G?TT???G??KT?T?A?A????TRYCA?CA?GAARG??W??YG??M??C?AG?AGCG??TCTCTR???GGGCTGAACGGTCAG?SGT??G?C???A?ATAAAA?GTC?CA?G??T??A?TTCGGACTT?G?TTCCACCAR??GTGTCMAA?ATG?CA?T??ACGAAGTAYRTA?C?A??C?TT?TTA?RAATC???A?YGT???KA??A?AAGGRCCGY?GAACAAG??GGSC?GYTAA?A???A?SG?CCG?CACRMC?RTR????GTG?TC??A?G??TGCTG?C??TCY?TGACC???AC?RG?AACRG??TYA??KA?TTCCAAA??GATTGW??CT??ACTCS?TT???SAAAAGC??GT??CTT??????C??TR????C?A?GGYAATGCGGGC?A?T?AGK??G?STYRCTAT?????G?G??T?GC??TTCGA?TTA?CGY???RMCRMAYA?C?ATCCT??R?AA?GCYCR?C?TGACCG?AT??AGC?TCTGTGY???SAAAT???MT?YG?GAACRCTAGCGCTY??GTRCCRGT
RGAT?C?GAT?CG?RATA??AACS?TAGA?CGTKGTG?YGCAAGRT?ARK?CAT??GGC?G?CA?CGTA?CC??GG??GGAC?T?TC?C?GATCAC?G??AGT??AG?GGGC??ARTTRAY??TAGTAY???YRK?AGGCA?TC?CGAMG?T??GAA?????WT??GGA?TAGA?A??A?TG?CAGTGC?C??C??KCA?YCA?G?GYAT?G?CCT?GCGAG?GG?GTG?C?G??????R??G?TTA?RCGAAW?GYACC?GAC????GRC?ACCA??TGGAAAGA?CKT????TCRAYGTT?CA?TA?TT??CAGGCC?A??G?G??T?T?T?ATATT?TAACAGGRGT?GCT?T?RCCCTA?T??YCACTA?AWC?CC????AA?AAT?GC?TCGTCYTAG?GGAG??TG??G?TT?RCG?????R?GC?Y?C?AGCT?YG?R?G??RCA?T?Y?TAGGYTT??CCAG?CG?GARR?Y???TGGRTT???C???A??TGC?MCT?C?CGC?TTG???GC?TCTG?GGTCT?GYAT??A??A?AGGC??ATRATTGGTGG??CA?A?G??Y?T?RG??CCGCTCC?G?GT???G?GAA?ATGG??CCGT?TTTAT?G?ACG?GG?CGGG?C?ACGTWGT?TTA??C??CG??C?G?T?T?G??TT?AT?CCA?CGTCA???T?GARA?AGATTACA?T?CYTTC?GGTCA?TATTTGM?GGAG???TCAAGTTGAGAYG?GMGM?TAC?ACGG?TY?GC?ACGGY?GTAG??T?TCGATAAT?AGA?RTGAGGGTT?TGG??AATGC?ACCT?ATTT?Y?GCACG?TT??CACACRCCTCAAAAG?TT????AA?TTTCTACGYGRSC?GG??RTG?CT?ACGTTKT???ACTG?AGTY?SGSC?CGT?ATC?CG?T???GA?CYGCA?AT???CTCGCCAS??T?T?A??MGGY?YCCAGS?CRTAGC??CMCCTGTR???TKR?YYRT?TA??RTGG
?TAT?AGG???ATAATGGCTA?C?C??CY?T???GG???A???AT??????GGCTAR??AGTCT?A?YGGCWCC??GG??ATMGGGG???T?KTG??TGC?TW?TRGATATACGA?A?T??C?A??GG?TAATTGCCRTG?AAAGR?TGYAGATR?TC?T??GT?T?MTT?CTCGTCC?CA??CATTCATCC?GCAGA?G?TGC?GAGT??CGACG?CGG?A?AAATGRCT?G?TCTTACAAGCAATT?TTAC?G?CCTK?R??T?G????GM???Y??GT?TCTTAAGTS?KT?ATC?M?CCAGACCTC?C?G?C???G?A??????TAT?R?MTK?G?CTTC?T?CGATA??CWAGAC??ATTSGTRA??T?CCA?GGTA?YA?TGC?TCC?CGAC?C?G?TGGART???YATAC??ATGYCA?T??CTA??????KGC?AGT?CCYC?CCT??G?AC?C??AA?C??AAATCG?G?GC?A??CACT?YA????AGAGTRT?CM?GT?TAGGATTRAGT?RC?TAR?TAAAG?CG?TA???AW?T?AGCCTGAA??CTGG???ARMGCTACWCTTGGG?TG?C??A?CCC?GA???AAA??T?AGWTCRT??G?SACGT?CGWCSC?ACA?YGAGK?G?Y????GGTA?R?ACG?CTRGC?CCAA?ACGCCTCTTYR???YG?C?CCRC?TCYCCCG??TG?G?A?GC??TAA?TCTG?ATGCCCWCCCCG?C??T?CAGT?RTT?G????WGCA?TYG??A??AAAWCTMA?CAGTGCGTGG?YT??CTTMRGG?GTGCCG?AR?CCTCGCCCACAARGG?R?TTGCY?R?C?GCT?AC?GC?GAC???YTT??ACTACAATG??GG?AG?AGTT?A?ATGTTYGAGRA?YAA?RGTTAA?T?TGC??C?A?AGAGGGC?GAAACA?CT??TCAGAT?G??MAAR?T?YTA?C???AKYAA??AAGG?G??GCC?GACGA??GT??GA?C?WWC?GC
G??CACTYACAC??G?ATCTGAG?TCCTAGG??CY?AAR?CAAY?TAA?C?GCGTRM?A?TACCTGC???YRC??GGTACATG?C???Y?CK?T?G??T?T???CAW?G??AA?T???A?GTA?A?GCCTT?GRGAAGYAA???G???CC?C?G??A?CR?GC?ATTTATT?GAGC?GCYRT?TGYTC??AG??GT???CCAG?AGGTCT??YGAYKTTGG??A?WCGGTRCT?RGTYGT??CTC??TG?C??C?AG?GGAAT???GG??T??TTCGYAGT??T?GA?YRTY?AAA???CCCG?KACTGKGAT??G???TTTA??AYTGTGGG?T??CTG?WC??R?CMGTT?AA???AATYC?T?CTCC?GYA?AGCTY??SGTGTCYCAT???T??WA?TS?TGG?CCCAA?ACT??T??YT??AK?GG?CACAAT??CWYTG?G?AG?G??CT?TC?GGCGG?YATCGC??C??AGGCT?TT?C?TTRGGCG?GT?A?GATCM?TTAYGGA??C?RGGG?CTATA???GWTC?ACG??Y?CAYGC??T??G?G????C?TA?AT?TTGRT?T?CA?GCTC?GTT?G?C??AA?C?TTA??TATATATA?CCGCRTGRTT?C???ACACCRA?G?G?TAAGT??G??ACT?CG?AY??TGTW?AAACCTAR?S??CTACGTT?M?TT?????TAWATTRAG?GGGGAC?YT?GCGA?RYGTATGCCCCCA?TT?GTC?AG?ARC?AAG?G??ATATCTTT????C?ATG?A?TA?GA?GY?TC?CSGY????YGGTATG?ACGAAT?A?CSGTCGAC?TG?A?TTGA??AATATC?C?CTR?C?TA?ACTAA???AAC??TCAT?GCCTGTTTCGCCCT??CA?CCAG?T?GAGCY?G?GC?CACGRG?ST??CATRC??CMGA?ACCCCTTGGTCCYYGGTCRATTWA?A?TTAG??STAC?TCTA?GYCTYGTCT??G?G?AAGT??MGTGA?TTG
??GA?CT?AAGA??CYT?GCA??ACAARCAY??GT?C??TRGTAA?A?A?A?YAT?C??M??RA??G??A?R?TG??AG?Y?CGTG?GC?T??R???C????T?MA?ATG?YTT?C??ATGTCTY?GRGTMAT???GARTCTRA?AG?C??AA??AG?C?G??AC?RT??GAACAATCCYTC?Y?YT?ACC?CC?A?AGY?CAARTTATGTGCCCRRA??AYA?A??AG?T?GGGATT?AAA?G?GG?T??YTTTG?ATTAGC???A?TCGCTTG?A?ATY??AG?C?C???ATTCT?GT?ATGYTG?CYR???GTGT?R?GC?YG??TGAAKGTYTAGGYGCGKAACYAM?G?TCGKGA?CTC??CCC??TG??AAA?CG?????MGA??GGAGTGTACCCGGG?RCAAAATGT?TCCG?A?CCATMAA?A?Y?CY?TTC?A?K?TCRA?AGGCY??CAC?A?A?TAAATR?C?TA?ATA?GC?G??CATTCG??TRCTSTTA?ACC?YKC???A???CTTCGCGA?W?ACAY?WGAT?CTG?TC?GCACTATGT?GG??TY?W??GAACAGCT?CWA??GACAT????TRRACTG?T?ATYGYG?C?CTT?CAA?CRY?TTC?TYGC???GGTGCTGT?ATCRCC??ATTCT??TTGAGGTAR?AC?AT??A?C?G?A?GCAGGGRWGCTGAACT?GG?CG??T??C?GGTRT???CCC?TC?GTTT?AGT??GTMG??T???AACAAT?CT?C??YACTA?C?GAGA?T?CYTA??A?AG?S??TRAMTTTTA?TC?CAC?GGYCY?CACTCGC?TGTAG??A?AAGAYC?GRWGTTRG?AG?A?CACTCGAG?GGTTT?TYGTCA??AA?T?TRTTMGG?TA??C???ATTC?TTGATR?AAGCCTACG?CA?C?ATGT?AC?T?T?G?CTAT??CCCCC?A?CG?TG??CATA?A??TC?CGRCA?GG??CAC?A?CRACCRGTR?ACR?RG?TC
GT?C??AAGT?AAARC?A??R?TYCTCGA??CCRTGTTGG?CCA?KGTYY?GAGCGGGGM?CYRGYGAAMT?TK??TC?A?TTACGMAA??M?GAA??AGCCAYGAAGA?G?AATAAWA?RATGTAAGAGA?C??TCA??TT?AACCCATTT?C?WCAGYMWAAAGT?TCAGTGT?TM?TGAA??GGA???T?AATRRAAT?TA?C?T?T?T??CGWRAT??WT?AATAA?A?TGTT??CC?G?AATTA?G?CAAAY???CC??CGT?CGG?TYC?AGG?ACG?GT???GGYCGATARTYT?TTAGATC?RA?AAT??RAGCRCAG?GT?G??ATC?CCACATGT?TCT?GCCGT??TGTTMT???GC?TGATTYTGAT?TATG???A?AGRTAT?K??CMAA?AC?CCCATGCGART?AGCG?TGYC??C?A?CAGATTCC?GCGGCGA?AA???YTGYGTAC?TG??AYRACR?TYGGW??GG??TRAGAATAAAC??ACGY?A?CCG???CGCWT?Y?C?GGWAG?AYT?AA?TTC??GTTA?CT?T?A?CYGT?YAA??TYCARK?CTRGRA?GTAARAGK??YG?R?C??G?GCCGTA?GAT?T??CGCCCCTT?TCACCA?TACGGC?ARTCG?CWGK?CTC?AA?A?ACCTC???C?A?TYAGTG?CTA?TAAC?T?YTCGG?GCTGC?GT?T???TATAA???T?AAAACAWGTTACRKCW?G?A?A?CR??GTGCAGATG?CTCGGTT?TRG?T?WCTWTT?AGY???TKTAA??Y?CGGAC?TGA?C??TARCG?CAA?T???TTGAA??GG?G?TY?T?GAA?CTTTGCYGCC???STACTT?ACA?GCCA??CG?YG?TACATA?TM?AGCC?TGG?ATCCGTCTTCA?TATKYCAA??GCTGCCTT?GTCR??C?TGTCT?GR?Y?CATY?GCAGC??AA??CT?ACT?TGCAAA?TTTCA??KTCCCT?YGAG??TTACCGA?G?G
GCTTYT??TTGA?A?YTTT?GWGA??GTGGT?GT??G?C?CGY?TAC?AGYA?AY??TA?CAAATATAKCCAC??T?C?TY??GYAG?TSGG?ATY?AYCAT?GCTGTTCATTGAG?TGY?R?AT?ACT??G?YG???YGA?A???CTCTA?G?G?CTCACTCCWGGTAC?AT?????TT?G?CY?ART?AKGTT?C?GCGA?TAGGGC???TG?TAG?C?AYG?T????CRACCAAG??GTTAA?A?CWA?ARGY???CTGT?AWGGCGTACCGCRGGCAASG??ARAG???TA??TTGRGAGGAGWGCTA?TTAATAC???TY?A?ATTC?Y??KATATA?GAG?GTG??AT?CCRA??TCYTACT??AAAT???AACTC??TGR??A?YKYYT??GAGG?TA?CTTCACG?AC?TY?YGCCAAACACTRY?TTCTCGTTG?CCYWTAC?TC?G??AY?YAT???ATRTGAGA?G??CG?RCKGC?CYGY?GGCA?ACACAA???CGAACCA??AYAYCART??T?AGCGAGG?T?ARGG???C?ATCC??CC?KC?W?AGRCTTG?GCTT?AGG?ACC?GCCCGT??AC?TGYGACGR?GTTT?CGC????AAC?T??CTACC?T?ATYA?T?TA?GAYSCGAC?CTGTCTC?A?G?GCCY?R?T???AG?AGT??C??GCC??GAACGA?CA?GYTATGT?CYAT?AGA?AG?GGTGT?CTCC?AWCTACC??T?T?GT?YA?C?T?T?AC?TC?TGATA?GTA?TCYG???R?TAAATC?CRG????ATAAY?CAG?TCG?CATA?T?A?A?T?A?C??GA?S?G?TC?T?GCCGC?YAAKTTWAGATTTGACTTY?A?T?AAAATCTAGA?AAAA?AGTTCASG??TAC?AGG?A????TATGGCG?KC??GTGG????TGATG?TTCCGYAAA??AGTC?RYAA?G??T?ATC?AGCA??ATTW?G?TTAYATGTA?CTA?TC??TRCTAR??
C?GTTCY?KTG?ATCG?A?A?Y?CGASGGGTC??GGTATGGTRCT?YRA?GYTGG??GGCA?A?AC?TG?GGAACCGGGCCY??G?RCAC??CRTC?W??TGA?TCR?ATR?AAG?CCAY?CRCC?CTGAY??CGATATGATGWATTGATCACAYT?G?CTCGT?GTT?CA??GTC??CA?CCC?G?RCTG?GCGYM?CS?AC??YCGTRAA?GCW?RT??TTG??AGACTTCC?ACAACAGSG?Y??MA?ATG??A?C??AA??GGYTGGCAAARR?C?ATCACTATR?AGTGAGG?T??TCTA?AACA???GG?C?TA??ACAC?RGGCYAAACGY?AYC?TTWTGCA??TAG?ATWY?TT??A?AY?ACA??AGGCTCTY??C?GCGGR?AG?C??AYACCAARTA?T?T?TT?AATG???AAACTCTYTRCCR?A???GAWG??GA?TYAGCGGAAGCA??TTACGATA?AATCCK?CAATAAAAGT??A??SA?TAAYGTGA??CW?CG?A?CACYAG?GTCTA?R?R?C??GC??Y???YATT?C?A?TA??A?ACC?G?RSC?A?K??G?AGAG??TC?C?CG?ACACTAG???TCCC??AYGT???GGTYTT??TC?T?G?C?G???TGGCAAC?CC?GR?RAYYCT?C?T?ARC??AGRC??G?GGWYYG?S??TGKTGC????CGCKARCCG?GA?CRT??ACCC?TA?RRATG?GAG?Y?TGRC?AMGC?CTG??AAACY?CA?GR?YTGC?A??YG??GGCAC?RGA?TCA??GRTACTAG?CA?CGGTCT?C?CYCAGAGTGG?CTGGAY?C?GGC?TCAT?A?AACYTG?C??CGGTCAAAT??T?T?A?AATCGT?GG?G?A?A?T?RCMCA?TY?TCGTRAGA?ACYA?ACCTCAR?AAGCA??KAC???TT??GGAA?T??W?ARCC?K???CA???A??ATRRA??AT?CG?TA?ACT?C??AATCRT???CRG?CGR?CCY
GTAA?G?TTRGGATYCAGGA?A?AT??ACCA?TCG?TW?GTT??ATGT???G?TYRA??T?G?WCGTRAA???C??TGGAG?T?CYCTCT?G?A?T?TARG?AT?TGAGCC?TTATAGT???GCGA??C?C?CCAAG?CGGT?G?C??TTGAT?Y??ARAA?GGGCCTRK?T?MG?A??GT???AGWT?RA??Y?AGTAGA?WAAC?GRT?GYCA?C?TAGGY?C?KTC?GRS?AATAC?WTCTCGTARTCTG?G?GTCATCGTA??AT?AC?A??T??AGTGT?TTGTCCC??K?T??AAC??ACGT??MGY??A?GG?A?CGTTAG??TT?AGC?GKAT?AT?W?GTTAY?ACTT??YAA?CT?C???TGATG?CT?CA?AKGA?ARTC??R?ATGRYAT?G?A?GC??A??AG?TA?ATC????GG?RC?RT?CCT?A?A?TG??GG?CYGACCC?R?????GRW?AACA?CCCA?YRG?SA?A?ARAACTTTRCA???C??T?ATCMAAC?GT??AG????YAYGYA?TRA?C??G??GTTACRATACG???TTG??G?T?GTA?T?T?ST??C?TGG??TATT?GC?TKGTYTAA?C?C?CGRWCGA???TAG?GAGCA?C?AATGCYATRT??ACTAA??AGG?GAT?G?TT?YT?TCAATY???ATGT?C?CGT??GATAR?RGY?W???AGCAT?R?GTT?CCTTGRT?YG?CCAT?GG?TGYTAGAGC?C??CAGTTC??TGGTC?TCKYC????Y?GT??CC?A?GG?TYC?A?AG?C?ATTG?A?R??ACC?ACT?AYA?KTC?ASTAC?G?AGT?GG?CT?GTRTCGYTRCCA?CA??CTC?RAA?TATR?TCGAGTC?TM???CAGYCTGGGTAAT?YAAT?AT??KT?GGTWC??YA?CTA?AGG?AATRAATCGS??T?T?TARCKTTGCGT?AG??GTTYGRGGRT?GCGGTCYCT?A??C?RCCCM?AGATTGCW??A?ATW?
ACA?ACA???AGCATTG??TCTCA?MA??GAC?TGAAG?TGAACC????G?K??ATCRYTATAGACTACTTTATCAT?TG?C?T??TT??GTG??CT?TGA?CGYGCTGWTCYGYCT?RRACCAT?C?GCCG?T???CTTA???T?G?TAAG?TAAA?YTC?C??A????CT??AAT?YA??R?GGCAGTA??GGMGT?T?C??G?GGT??T?YAG?T?TATCR?R???GG???T?G?TTGTCC?C?ACGC?AACA??C?RYY??GGR?A?YAG?Y?CC?TT?R?ATGC?R?AC?ACT?CGCC?A??TYATCAW?CA??T??CCG???A?AAG?TA?G?GATC???CC?GG??CAGGTGA?TT?TYGAAATGSCC?GA???RGYTC?C?CA??G??G??CA???GCGG??GGYC?RG?CGGCTGC?TCGTG?T?T?C?T?TGC?WTC??AT?Y??AG????TGC?CT?CYRATAGCACATYTAT?GTA?CA?YTACCCGTGAYGACG??CAGC?A??G?CMCYYCCGKYRTC???ATC?CG???RGTAG?TGCGAAYM?TTYTGAGCA?YTAAT??GCYGGCM?CAACCG??TTGAGTACTCY?C??CC?CCACTRACRC?RCAGKACCCGACRA?CRC?CCT?CGYG?CACAAG??R?GAYT?G?GGMTGCTC????G?GST???T?CYTCCTGCGGTG???CTTCCRWY?ACG?R?TT?TCAR??TACGTRGT?GK?R?TTY?GGG?A?ATAT?YTAAAG??YCAGCT??CM????WGA?CG?T???G?AG?GCAG?GGGGCTAT?G??AC?TGA?CTAACGTAAACKTAC??T?T?CCCAAAAGRGC???TTG?CATACGGTCC?GARCTGT?TCTCAYTAT?CCTA?ACTTTC?G?TT?A?R?GGAKAYC??GG?R??GT?GATATCY?A?G?CTT?ATCGAWC???WT???C?CATC?ATCT?TCRCCCSATC?SCCRG??SG????AA?GCTCC
TCC???WGCRCGATCAGAA?CC?RG?TAAG?TYCGCCT?ACTT?GCTGTA?G?AA?GTTAG??CG???CRA??GCA?YAGAAT?C??Y?MG??TGTM?AT?CG???S??CT?ATAG?GGG?GTAC???AAT??GCR?C?CR??CGTYCCG??TGAT?A?C?CCCCCTA?TG?AAGGA???TG?GG?YCTTT?T??CTC??TCGW?CT??GC?W?CTAT??GCA?TCRCGCTA??T?AT?GTAA?TT???C?GAGGA?CYAAT?CAGA?TAC??GT?CG??Y?CT?TTKCAG?GCG?GCCAA??T?AYTT?G?TA??CTTY?T???GTYWTACCTAT?AW???SG???AA??AA?GMAGG??A?ATW?GCACT?GCT??AG?AATATAA??YAW??TRAAG?A?C?RRTATT?R?KAAY?ATKR??ASCYC?GT?C?TRC?GGCAKATTCC??GAT??G??C?GA?W?AWTACGCTT?G?G?A??A??TYC?ACGA?CTCRCTGCCGCCGYAAGAYCTACT??T?GTGCG?GAAGTT?CAGT??TG?AAR?CTGC?AATAAACG?C?YCAA?TGYGTA?A?WG?GTAGRGGA?TC?W?TGCT???T?T?CCTRY??ACGGCTT?TCC?KA?TGA?CCG?CTTG??ACGCT?A??TG??C?YTKKAT???MTTGCAA???YRACGTT?GTTC??WGATGTC?GGR?TGT??TW?AC??A?GKATAG?RCAYA??AR?TCTT?C??T?GGA?K?TG?Y?G?G??AAG?GTTGCATG?AG?AGKCCC??CAAATC?CAGG?CCCCTTGC?AGCAWCACCG?A??TCTKGTA?RCCWT?CTACAGGTWAC??CTT?TGTATGGR?TGTT?G?TGACA?GGT??A?G???C????CCAK?GGCG??AC?T?T?AGG?????TA??AYAGTGYGA?T??T??A?G???T??TTCAG?CS?GA?ATCTA?CGTGGTTA?CTCGCTGAYC?GAGA?CARTCRGY?CCRC
TGGAA?CAKAAGAGA?????YA?TGCR??C?ACT?ATCT?C?GYWTYGRTG?YGGYTYG???TC?TAT?A?GATYTR??C?AYACTGGT?AAC??AYG?C?ACGCAG??R?A?C?A?GTGA?GG?ATSK?GGS??GA?AGCGA?G?AC??A?CC??GCG?TCTGGTW?TAR?G??CCTCYK?RGATTAG?ARYT?A?AG???K?CAA??ACTR?A?YG?YA?GYCTT?RAARC??GTT?T?CGAC??KT??C?CAATTA?GACAACT?R?ATA?AG?GG?CCRATRYARAAC?T??CT?K?RAGWACA?AC??T??G?T?C?YAGA??YMT?TTTCCTACG?CTGGAATCCCR?TGATAACT?A?GCAGG?Y?AG?AYTTAGATGGCARRTCA?CTGARAC?GATG?CT?TCAT?AAC??AATTTCGWCAGTTA?A???G?AAACACA?AARTT?TTGGA?T?????TATGGGATAAT?TGA??T?GC????TCAA?GTGACR?CTGAG?CYGTTYYG?C?Y??MAAGCCAG?CCG?AARC?C?GA?KTCTCA?A???????ACCCYTT?CGGCRCGAY?TCA?AGAACTYTTGGTT?TY?T?T?GYGGTT?GGCTCG??TGG?AC?CA?TTGTTCGC??C?AACAG?RA?TTWGGT?CGY??R?SRCYT?T?YAC?A??C?A?GTCGCTG?AAA?CG????TCAAGCGA?AGACTAY?A??GGT??R?T??YR?AGGTACTTGTSGCCGGATCTCTRG???C?GCGTC?CAC?AK?C??AGATTTT?R?TTCG?CC?GWTGATGGCCTGGASAG?TG?CC?C?GTCGGAR?GAATTTGKGATTRY??CA?AACCA?T??CT?G?CTT?TG?R?G?A?G??AAWAA?T?WRG?AATTTG?CYKTATTTTG?TGTAT?CTCT?CWCATT?TTARAR?GS??ARCKCTSYA??A?AAACAGA?GGAK?AACGGGG?AAY??R????TT?GCA?T??TR?GT?
C?GGKCGGT?GR?G?TYC?T?CGAGC?T??GTAG????TTTG?TC?TTGT??C????TGCT?AATAGGTAAGTT?TGT?YC?G?GARAGCC???AYT?TTAAA?A??AGCATTGAAAGACTR??TCGA?AAGYC?YGCA??T?AMCACC?T?C??GC?GMCTGYA?TYYAC?GYGTCGTA??AGCT?AGG?T?AAAG?TG?CR??TTGTC???TT??YC??GAACT?GC?TT????R??CA?TA???CTCCC?T??R?CA?RC?A??TTAT??GTTCGTTC?GCMG??A?AKCCMT??A?TKCTGT?SRGAARGCTA?G??A?TA?GG?RCA?CKACTGCRC?AT?GTG?TCTGAA?TATR?TGA?T?TGGC?WG?TT?A?TGGC?AA??A?T?T?CC?AAT??AAY??ACAS??A?CG??Y??AARAC?GTCCCT?Y??T?YCGA?W?GT??GWAAGCTAAGG?TC?GRG????CCGGTACA?GT?AAT?TCCAWAGTTWG?GAT?AAAAT??AAAG??CCGA?CTAAGCC?T?CTCTCY?GTATAY?TARRCA?R?AT?G??W??Y????A?TATRA?GRGTA??TT?C?GYA?A?GYTTACAT?G??C??CGCTYCTT?A???AACGC?G?GG??TCTR?GCTGR?CASTCY?GAG?TCYATM?Y?G?G?R?TGGARAC?A?G????????C?ACT??T???MCA?CGAGTTTGKGYGY?CCA?ATCTGGT????A??R?TTGGTC???CCCTA??RCG??YG??CAGCAAA?R??TW?ATAC??YAG??G?C?A????TCT?CATATR?AC?G?GTT??ACGW?R?A?YYA?G?CTGC?CKAAACT?TAAAGCRCCACYAAATAGGC?A??C??ARTCWC?TAG???GT?C???AT?T?TACATAYGYARATCGGACGTG?TTRT??R??C?ATAATRC?TWTA??RCT??G?T??G?A???A?TGGAA?YTGG?A?AATG??G??YCA?C?RC?G
ACT?ASM?A?GTTGGAGTYA?TGGTTK??GT??C?YA?AC?TGGG?CAAACY?GCCG??R???TGYATG?TT?MACT?GGCGAC?T??A?C??GTGCATCC?TAGAATGCACTAC??T?ATRYCGGGC???YCTY??CATTGAG?TRG?CCGGCYG?R?Y?CG?GGAKTYCC?AA??GG?G?G?YCG?KTACG?RGR??TAAT?A?TAT?YAAA??GTTG??R??CA?TACCCARCGGTRCTTT?T?TAAAW??T?CG?ATATR?AKYT?YCAWCA??TTCGTWATTTC?GCGAR??GG?T?GT?CCM?GTGR?CCCA??TA?TRACGG??ST??R??MGCAT??TA?AYGMTC?A?CT?CC?TG?RT?TGYTCTA??A????CA?CCTMGGA?GTT?T?GGTT?GTGGSG?TATGRTARGTRC??T?TT?TGCTYGCATCT??AA?C?AC??RAC?C??G?CTA?W?CGGATA??GCTKGMTAAYCT??AACMG?GCCC?W?CGA?AGRTM?KG???TAATAT?GCCC?CA?TYGACGCT?AAMGT?GGTA?AYC????A?AACAGGTCGA??A?RTRG?TY?AC??A?GC?ACG?CTC????CY?TTTGCGATT?YTGGAACCAGC?AYGT?G???A???RTG?KWAGR?T?A?YGCTGG???G?GTTGG???KMCR?GTR?C?CA?TGCAAGTATTAC?TTA??CCAGG?GGACGGCTT?C?TRCTCCCTCA???GTAY?RR?R?G????ARC?GWTCTA?TG?GTTTATAGT?TGGAATG?TCCACCG?CTT?C?CAYC?G?GGYC???GG?AG???CCY?G?TMA?ACCTCGC??CCCCG?CCAAAAAGR?TA?GKCAAA?R??TT?TRS??MT?CTT?R?T?ATYR??TTTT??TCCGR??TRAT?GG?TYGGY?G?C?AA?T????R?AG???CG?MGRTRAGC??R?RGRCW?TT??ATYCCGCGRGACTT?T??AAA?GGACGRTTASA??
?GARTT?AAAGG?AY???T?GCAY??CC?YAG?CCC??R????TC?ATG??G??T??GGA?C??TATTGT?A?G?ART?GT???AC?TGC???CT???TG?YGC?G??T?TA?YG??CSC?TGCT?YT???????G??G??CAAAACR?G?C?RA??TAGG?R?AATGGCGC?GC?TC??CT??GCRAG?A?C??GCAGG?CCGTC?GCACCAT?TA??TAC?CAGC?ACCG?A?TAGRA?CAC???MA?A??GT?ARGGGC?TT?TAA?SKY?YACT?TA?G?GCATYTRCT??AA??ATCAGCC?CTAGCRGGAC????GCGYCG?CTTCC?RTCCCCCY?C?GRTGWGT?CAG?YTG??T??CR?GC?G?C?RRATGCGTTYA?Y??CYTG??GTG?A??G?T?GA??G?TT?A?MCG?G?T??RCA??C??A?CYG??G?ATKAG???ACGY???M?G???TG???M?GCT???CA??A??Y?CCYAGTG?GYSTC???AR?T?GCTWS?A?TAG?T?G?T?CT?T?Y??ATCTCGAGTG?ATATTGT??TTRTC??RAA?CWSGCCCYYT?A?YCGYAC?C?R?T?CGA?TA?GASA?G?TGA?TYCYYAGAGGSCSAATTGAGAY????C??GTACT?GR?GAC?AMT??KTAYRC?AC?TS?AKG???R?WCG?TA?GKCGA?GAGAC??CSTGCGC?TTA?TR?A?GCCG??Y?CACCCY??GATGTR?A??AG?G?AAGTTRGA??T?RCACCCA?TG??CM??T?ATGT?AG?TTT?CTACCG??GTY?T??AGA?TCTAT?TWAY???ACCC?M?GA??GY?CR?A??TTYTMACGKCCGGGGT?GG??YAMGAS?T?G?RR???TCTAATGATRCGATATTGATARTACTTA??G?CTA?ACC?K?TGGSACTGYGMAA?G?G??G?T?CTC?G?CYAGTG???GTCC?CCCA?AMCACGGYG?TTTTYGTCTTC?TTGAATAA?CGY
CACTGCYA??A?ATA?CTC?AC?RAGGACGGC??Y?CRTTY??C?YCG??TWAG?C?R?GGTCGACAG??CC?K?T?TC?AAAC?T?T?Y?C?RCGTAGT?ATW?GTAA???G??T?TMRTAT?CYC?GTC?C?GGGGYATA?A?TC?A?KT??GYGCY?A?RYAGAGT?CG?T?GRCC??RAACY??CT?T?GAT?ACRA?G??AR?CCATGCTG?A?RAT?ATTR???W?RGTTRA?GTGAAMT?TCA????GCAA?A??CA?C?GCGTT?TTAATAGGA?AGC?AG?A?TT?ATRY?TC?A?ATGKA?CC??TG???GA??GCG?CCT?GA??TC?ACC??GM?T?A?G?C??TA?YCGCAGAWTACCTTT?TA?A?A?CYCY?A?CCCCTTTACTC?G?C?RGTGWGC?A?T?R??GCT?CGGTCA??C?CGAT?GA?TT?GRGAYATG?TTA?GGRMCGR?GCY??AAA???T?KATGGG?A?GC?AGTT??TGGGR??AAG?T???CAT??WATTTG?ACTGC??Y?A?AGTC??RTGC?TTGT?TMACAA?TT?T?G?TG?TG?GC?AGCAA?G?CA???G?TAACA????CGRTAS?A??YATRRYCWGAT?Y?CGY?RTWCA?CGCRT?ATGA?????S???TCA?TTACTGCTGGT??C?AT?TCTAG?YTTTAT??R?TT?G?AACA?A?G??GCT??G?T?A??GTTTCTY??CA?CCC?TATGA?GA?????S?CWTGG??CTCTGY?R???CGRA?CCY?YAGATGAC?CMC?GCCA??AGC??C?GTGK??ACGA?GGT?TTC??S?CATG?GA?C?CAGCT?C?A?GTGT?TG???Y??C??R?ATK?GTATAW????TGTAT?G?CAM?C?CTCGGGCGTA??GAAAGAATTTTATYTT?CR??ACGY??AC?ACA?GRRC?TCTC?GA??AWT?AC?GGAAAK?T?GRC??GTGY?CACAG?CW??G?ATCTKTC???ACTA
?TATCTCGTCGCT?R?CA??TCTTTGTG???TA?ACT??T?TTGT?AGCTA?G?TTTYAGT?RG??TACCTATAGGG???GR??GTATTTTT?CATT??G?KRA????AT?TGGTA??ATTC?ATCG?CC?T??TT?G?T???TTR??T?CTCG??T?C?CGT?CTT??GCCA?????CAT?GTCYTTGA?C?GC??CA?CYTC?CATGC?CA?RWCTGAGG?ACR??YYC?G??K??CCGG??RTWAA?TKCWAAGATA?GW?G?AGCGGC?T?R??YCCGW?TC?TTC?GT??AA?C??AARATTGT??CYGTCGCTA?CRAWGCT?TYRRAC??ATCYRAAAG??TRGGT???GRG????G?K?T?T?WTTTC?TT?TWTYC?Y?RT?T??GTT??GGATCTGGTCA??A?WATTA?AC?CATGTT???TRGGSCTMAGMGA???G?YG?CTC?AA?AT?T????G???CC??T?AAR??TCAGGYCKGTGY?CTCT?CATARR??A?G???ATAGYA?CCY?G??????TTG???CT?AC?G?MATTMTGTGA?C?TYCA?A??T?T?KT?GRGC?K??YT?TGC?CTGC?T??A??CYAC?TMACT?AC?CMTTATAAA?CKGCAYGATA?CGG?T?CG?CAA?SG???A??A?AAG?CATG?GRGGGAC?CGWAY?CC???TWGGTG?TT?Y?ARG?TWGARGT?WATCTT?CT?CR?CGRTGTC?AG?GT??GWCTGAKCGACRCATCGAA??GGGATAATGGGATGTAC???YGRA??GA??YR?RCAGGWRGGGG?G?TC?MTGGCATCT??AAYA????CATGTGY?G??TYC?G?AG?A???CG??RSGTTTAT??T?TT???GAACAT?CGA?CGCGTG?ATGGT???C?GT?CTAG??WYCAT?TY?ARCAAG?TTAGRC?CGT?CGAT?T?TGGAAACACCCGAA?C?G?GGAG?ATACAT?CA?GCT?AS?CT?GG?T?T???G?
AA??T?TAA??RAAC??AGAA??C?GC?ACACGCACGAYGTATT??G?AACAT?GAGGTTCTT?TCG?CTTGCGCTCGTA?AAYKGGAC?G?CGTT??C?C?TTGT?TC?ATGGGTY?ACATTGAAAG?GCA??C?RTGTCTGGC?AG?TYA?R??GGT?TA?GGAG??AAA?ATACYAAYRTGCTTYG?CAA?G?C?CA??GCGCTGTTT??TGACAG??TC?TC?W?GWAC??KCTGG?CWTG?ATC?RGATACT?G?TTCGYTAGA?ATG?GR?CAY?CGSC?W?TYGCCW?GGG?TAGRTT?C?GA?ATAAATTAGY?TAT???ATCTTTCAAGCS??TTTTTTC?T?CCAG?A???ARG????GTR?AC?AAT?AGA???AA?TCM?TCG??AGC??GATGTCC??AGGAGGTY??YTAATTC?AA?TAAATTATTTR???TG?C?RG?TCAGCACAG?ACC?CYCCARTYC?G?R?AR??Y??C?TAGAACAT??CTCT?KWTG?A???AA?TGYA?RW??TTC?GATAATG?GATG?GRC???C?TCA?T?TTGCC?GGG?R?CRTCATCSGTAAYT?ACC?C?TA?CYC?YSRAAC?T??RC?GTR?RGK?AAA?TTR?CT?G?A??CGC?AA??ATTAYA??TAG?AG?GT?YCGA?GTC?TT???TGYT?SC???T??TA?G?M?TCTA?CTCGCTCG?AY?GYCG??T?AAC?CC?A??AATCT??TCT?G?TAC?W?G?T?ACAC?A?TCAGTCTT?TA?T?TC??GC??TTATT?GTT?CGCC?ACAAATTCA?T?G?GGRGTG??CA?R?TTGGTA?RCCCRTCMAAC??CC????GWCTT???T??A?TTTTGGAG?CTGT?A?CATGTGCSTC?YTTTC?GGYGGG?A?RCCCC?CR?Y???A?AT???AATA?AYA??GCTR?TCT?CC??AAT??ACTGTM????CY???T??CWC?A?TCCCGG?TTSA?TTGK???CACG
C??T?C?GC??TTGC?CT??CYG?AGTRG?TGTAMYGAACYG?CRYT?A?AAGTAAT??CSA??YAT??GCTGRRCGT??ATTTTCCACGY??TGCT?GTAGCCA?ACAATA?CCC??GATTAAG?AG?ACAG?GAT?TYTACTGY?A?C?RA??AA?AWAAAGTA??TTCATC?TGGTTAATTATCCGTAAT?CA??GG?GCTA??GTG?CGTCG?WA?KCTCSAMGTC?CA?TTTTCAGCC?YTC?TAAA?G?AA????C?AAAGGGA?CG??TGG?TC???A??C???TG?A?G?A?ATT?C?C?ACGYC?AGA????A?YYC?GTT?T?CCG?AC?GATAG?T?RT???AA?ARWT?G?G?A?CT?G?AA?GG??C?TCTACTTT?CA?Y?CCAGTA?TGG?CTA?GT??CT?C?CC?A?T?TG?ATAAT??A?ATAAY?C?CCAGACCC?TG?TG?YTTC?TRTCAGTTCW?C??TCATA?GT?T??G?AAA?GYGGGTCTA?ATGAYGCKG?ATYCCCT??TTGA?CT?GCGAGTGG?TRT?C??GKCCCAA??CMTYWY??T?G?ACY?CYT?TRACATW?KTC?YC?CCA?ARG?ACT?ACTTTGC?TY?TTSWARR?G???WTT?TRGTG?GACCG?CTAGGARCGGYGTTGSGACC?CAC?TAAA??T?CT?TR??G??A?GGTA?TG?GYGTGTGAC????A?CTWTGA?GCA???CG??CACATC??C????TTTT?AGC?K?YTT?A?ATA???CG???C??SCGAGA?C?CACY?TTA?CTGC?A?YM?CATT???TTAC???G?GACGCG?GCT?GTGGA???C??RATRC?ATGACTY?TATYT?ACT???CR?TGY?CA?TAAT??ATA?GC?GAAA?AAGT?AA????TC??TA?CY?G?YCGT??CGAATGCT??CMCGC?RGC??AG??GG?CA?A?RR?RTGC?GCT?Y?GGCT?GAA?TRGAT?T??ACC?WATTTAA
ATYTT?AA?TC??T?R??C??S?S?C???G??T?GG?T??TTA??AATAGC?A??TC?TCTCTAGAACTGSTYAC?C?GC?RA??TCT?G??GCGCCCGGKCAC??GTAC?YCTT??C?YTAT?TTGGAT?ACGTTACG???A?CT?G????A??TCCTCAGTG?CT?GAT?AG?T????CGAA??AGA?AAGGGC??GGT?GGG?YTAA??GAC??SG??ACGAGRAYTAT?CATRCCGAAGA?CCGTAAAYY??TT?AGGTG?T?G?TT??C?RYACCYATT?ATG?AGGG?CA?CGAAA?TAARTTTGTT?CGCG?Y?ATA?GCAGT??CG?GT?STGC???T?RA?TT??ACT?AAATTG?A??G?A?CGTR?C?C??C?TATG?TT?AGTACG?AC?CC?GA??T?CTMAAYGGACTM?GTAC?GATCGCTAG??GA?CYAATCM?T??AMGCRC?ATATAMGT??CGGC?R?MTTGCAC?C??G??CA?C?C?GKT?AYTCTCATYGCGC?GCCTT?ACAA?AAYT??GTR?GTYGTG?AT??WTCC?CCATT??CC??CAACTA?CAY?CGTRTTG????CTATTA?STGT????AT?T?AAA?G?GTGGA?A?G?ACCRGG?T?CTTKRRG???CAG?YGA??RC?TCG?WGC???AT?AG??CT??CA???CA??RA?GA???YTR?TAS???GTATA?AGTCGA?M??YA???G?AAA?CA?C?CRGTKC?Y?ACCTYATKGA??RTACACRY?TMTTCRAAMTGA?RT?TAACGCT??ARA?G???GCG?CCA?AAT?GC??GTR?CACA?TR??AAGCCGTCSACCGGCTCATGT?CTGGACGT?GARACCA?TAGA?TAT?ACTTC?TAGCC?YGT??AACA?WTAT?T?AC?T?ATCT?CGATC???YAAA?TGCCTG??TATRCGCA?A?GAATA?AAG?AATCT?AR????C??T?CMGT??????TY?GCG?GAGGTG?AATG
GA??CAG??GTT?CATMGT?GTCATG?TCCC?G?AC?CCAA??TRYC?G????ACG?YGGT??GCG??G?CCTAT?RTC?TC?T???GRG?RAAGT?CTCG?AG???G?TT??RRCGAAC?GC??A?RG?GR?WC?CTG?ATA?CAT?CC?AA?T?C?CATCTCYC???A?A???G?CGA?A?TAKC?????AWT?T?TCTAA??TT??C?GTY??G??C?GCGACY?CGCTGCCTGC?CG??C?AGGAACC?T?AA?G?GA?C?GC?CARTCACTT???TCTT???CG?YYCA?TYRT?A??GRCTG?AT?TCATACACGGCG?CGG?GTRA??TCG???GYATCGTATRKCAGY???A?RATAAGACGAGWA?CG?C?CRTC?GCC?GC?TC??G??CA?T?AAT?C?T?ACCT?TCAGA??CGTTCAT?YA?TATGACGAA?ATATAA??CGA??TTS?A?C?AAT??AGA?R?GGC?A??GC?TC?G??T???GRACGAW?GATCTYCTA?CYGATGC?T?C?YACAGC?M?W??GY?AAAAMCA?AATGGG?GCAA?CTTGCCCAT?G???A??TR??TCWYGACGGYTWRCA?GTAC?TTGAAG?GY?TATYR?TC??AC??GAC?RR?C??T???CRC?TCCT?GGAACGGR?A?GTGCGGAG?G?T???GAAC??TGCA?T?GGA?CRCA?YARA?CACGT?CGCS?GA??G?R?CGCCTG?GTCC?AWGTRG????AY?TT??YGCA?RGTA?CAAY??RG?TCTG?C?GGTG?G?RA?AGT?TTACAGAAG?RC?AA??A?CARTAR?TAA?T?TCAGTACYTTC??C?MY?KMGA?TTARYAA??A?GC??C?CGTGR??Y?T?TCR?CGG??ATCT?AAGRCGTCACACG?CCCTTAA?C?AG?Y?C?TCC??GGG??????AACAAGTA?A?GWGTTG?CCGTGG??G??YTGGGKTTAGGY?AYYCAT?T?ATCCAA?T?AG?T??
T?TT??TCCAT?GTA???TC?C?GCGYACGWC??GAAT?????CTC?AC?TGA??CTCA?WG???GCAA??G?AAC?RGGTTT?RTGCT???ACGC?TTGACY??CCTWTAAACCTCC?????A???AC?AS?YCA?G?AT?T??T?TCTC?RG?TTTTATT??CTTCA?WGRGTAGGGTCKCGCA??TGGC?TTTYCWACTCTC??CT?AAC?A?GG?A??G????AS?TCTGCTAARGGYTA?TGG?CTY?GAT?RGC?GAGA?CTGG?AACATTAYGGG?ATT?G?GT?C?T?SYAAATCAW?C??ACGG?CGGMATGAGGTA?G?RYTCA??G?KCATA?GA?AC?WC??A??CT???A?CCGGTAAAG?GAC?A??CGA?CG?TYTG???C?G?T?GTACG?YKTGTTA?GTCGYAT??CCCGACGTARCT??CTA??AC??TTYAAK?A?GTGA??GGAG??T?TACGATGCTWTATKYACAGYT??TC???STCTCYCTTT?ARGAR?CT?T?CYCSCTCACCT?CGATGR?ATG?CSTCC?WYR??C?G??CTAC?TGTA?GR?GCW?GYG?TGCTA?C??C?TYRTRT?CA??AW?GG??AA?TRG?GG?GTT??A?T?ATRACT?TTT?R??CCCGRCRAKTRRCRGCAC?TYGATGAACAAA???GTTAATW??AGG?C??TGAA??A?AGT?TT??A?C?A?GTGRC?AAT?TAG?RTTA??YY?ATGRAT?CACAAGCT??GG?Y?A?C?T??RACCAAT?CGAT?TCA?A???RGACGT?CCYT?GY?T?Y??TM??TAT??RTTCAC???Y??AGCGG?AG?YGAG?CS?C?STYCC?GGTAA??TC??A?R?GATGTTCAAAT?ATCYCATYGACAAYR?CTYCCGA?CG???YGTACCT?GAA?????C?GR?TCT???G?CCGGRTGCYR??TAC?TTA?Y?Y?RACT?GTGCGTCC?YA?CGA?TCC?A?TACAC?A?A??
?CR?T?ACC??AWGAW?AAC?ATT?T?T??TGGCG???TTGCC???TR?CYG?T???T?GCYTK?TT?TCTAG?GATCAGACT?A?G??TG?TTYG?S?YGTAKT?G?T?TGGTA??GAG?TA?YCTATAG?AT??G?TTRTTC?TCT?A?CCA?TACWCC??YAATG?AAAC??????W?GC?G?YCGRGGTT?C?TCA?GGATCAGT?????T??T?TC?RGRA???CATCC?T?CG?AAGGAA?TR?TCT??AT??CTAAGC?AA?CGRCRTCT?TTT??TYCM?YACAC?G?TCGW?RGCTTATCTAGTCA??ATGACAC??AAGYGTTGR?A?A?W?CGATATTGC?TTACC??AG?GAWGC???A?TACAAA??CT?A?CT?YG?AAYGG?AC?A??AGMA?T?AT??A?ACCCWCCCT?T???YTA?G??T?TTCAG?GG?A?AGCTCG?CTG?GATGGAC?Y?????ATAC?TTTATT??????CTA?G?GC?Y???A???GG?TTTYCCC?RTTAA?A???GM?G???GTA?CAC??TG?T?TCRGKT??CTCYA?CATGG?C???GGC?CTTT??TRA??GT?ACR??A?GCYA?C?CC??TAATGGGWCCCT?AGGA?GG??C??WCA?TAT??CCTCA?GTGTAARTG?ARTA?AGTYACTC????WA?A?CRTTT?GTY?ATTCCTGAG?CTTTRCTCTMY?ATAGGG???ACG?TGGGWGCCATATGT??CAA?YTC?TG?T???YAGTT?T?GCT???YT?C???R???T??ACC?RGTGGAGA?TTCCC?CY?T??T?TA?CR???GATATGGATCCAT???CTR?AAY?TTCC?GCC?TT??CTT?AT?AY???RSGGTG????TCGRCAC?YCATRYTCC??CA???ACT??TC?AC?ACR?ATAAGYMAARA?CTTCGGRGAGT?RAT?AACC?GCMT?CAC?A??Y?TATCCTAATTACAACTTT??T?C?AGAT?TCCG
GTGGG?ATT?GTA?GGCAM?G?CAGR?CSGC?TCC?TGTAC?A?C?R?CGC?ARCAT?AA?AGC?CTYG?C???TTTCGTM?TG???AT?GT???A?GTGATC?GGTCGAACCGYG?GG?WGTYAC?CA?A?AGKG?AG?SRTKAYTRGGAAG??TGCCGTG?RAGC??GGTCT?G??AGCY??CY?Y????TGG?GRC?TATW?TTAAGA?T??TAY?AYA?A?CAG?Y?AM?T?G??RGT?TTGTCA?????AGTT??G???TAT?CT??T?CCCCTTAC?AT??C?TTA??TCGC?T????CT??AAGCA?Y??YR??TGRG?GAYGGCGT?TYGC??ATCGTCC???C?R?CCGARTT?KT??CGCCG?R?WTG?TGA?AGRTTCAMAG?GG?G?TWTG?GGA?S??GCKA?AWYAGGCGR?C??CGAY?A?TR?MGT?C?A?ATA???CG?YG?R?TCCAAGC?TTCATMTTY?G?G????TRRT?A?YT?CTCT?TC??T?GAATGC?TCTGTC?T??YTY???CGC?CTTCAG?W?C?GGTTC?ATA?RC?GC?A?ACGC??G?TC??TKAAC?GC?TT?C?C?ATCA??CTAAR?GG?CC?GCAA?ATAT?C?TG??GATG???A??WC?G?C?CTM?GGA?TTTACCAGA?ATCG?G?TC?T??A??C?AT?AAGACAGTRGAA?TTY?TC??GATCTAT?AG?YGACAGGC??TA?T??ATCCACCW?CMTG???AAC?GMRC??CAA??CG?CTTC??AC?TTACGAAR?ATGGAWG?AC?C?CG???A?TAWAAKY?AC??Y??CCC?A?GGRTAAAT??A?AGACTC?AG???TAC?YATW???GTAGTGACA?GTAT?RCTCCC?AT??AAAATCGC?CCTCGA?C?C?C???T?A???CT?GC?TT???TCC?A???GGCRTRARTC?CCC??GC??TTTCCCTT?AGAC????CGA?G????R??AATRCSCTCK?CTGGT?G?
?GGAGTAGGCTA?TGCYARATA?TCAT??AATTAC????TRTG?TA?AA?TGA?GTT??CGGCGCG?GA?AC?CC???YGC?TGGTGC?T?A?A???TTYCACA?CRR??GGR?GGATTACRG??TCT??G?ATCC???TT????TGT?CYR??TT????CA??TGCT??Y??A?R?TC?TR?C??CC?GAS?YCG?TGCCKGGCA??CCYC?TT?GTC??A???AC?A??CRTGAC?TKCT???TAC??A?ATACGYCAM??C??TGCY??CYG?AAT?AATCACGG?AGTAYGRG?RATGCCCTTAGC?C??T???TTCGT?TY????C?TGC?TG??G?AKCR?TRAT?TWS??GT?ATATY?GGTR?GGAG?ACY?GCTG?TGAT????AAAT?CTCTG?A?C?CTAATT??YR?GTG?TRGT?CACAGG??AA???G?C?AC?AGT??TYA??Y?TGATC?G??GTAYGYGTGCA?TGGC??GCG?AGC?A?T?TGMA?GCAATRTMCC?CAT?TTYT?TTCTG?RG?GTCAGTGTT??A?T??G?GGC?A?G?T?TATCRTT?YAAACA?A??A?W?C?TA?T?GTTTGGC?TTTTTT?YT??CKT?AYATATRCR?GGCCG??T??T?ATC??CT??A??R??A??CYTACTWGTGAAGGGA?WAGARW?KCYT?G?C?TAA???ASTC??AG???AATC??YYAAA??KRCY?TTC?GA?AT??TGTAYC??G?ATC??RCGYATRATTC??GA?TTTC?G?A?T??TC?AYG??CTR?CS??TTC??TGTARC?TWG?CTCC?CCR?GCAGGM?T?Y?GCG??CTCG?AA?TC?SGCATGGY?CGTTSGCRATAAACTAC?TAGTG?AAA??????CCA?AAGCT??T??YGAAT?GAGTTSTA?R?GTAACTT?A???SG?CSTG?TA???Y??C?TATTGCGCACR??TCGGCTCTGCC??CGCTAG??GRG?GRGT?ARG?T?MGT?A
AT?AGS?C??AG?GCT???AC???CMTTAA???C??GTG?T?GCTAA?C??CCG??CY??GGAYCCMC?ACCAAA?A?C???GGC??SKG?WGA?ST?T?A?Y?G?CC?K????AYGTTRTY?T??SW?AA?RAC??G??T?CCRA??GTTA?TT?T?Y?TGCTAGCA?ACGT?CAGG??G?TG???C?A?W??C?AGCC?CACAC???Y?TA?CTTGACTA?G??GTTCC?R?A?????YRCG??SG?CR?T?CRRYYWA??ATTCCCRT?G??WGW??A?GTRTYGKTCGTW??ATAGT?G?CCG?ARC?AYYC?ACAATY?A?RT?TGCT????CTT?AAA?ARTAT?AG?TGA??A?C?CATCC?TYAAGGAT?T?TC?T?TTWYCCTT??ACA?T?G?KG??GCTG?TCTTCACGAG?TT?C??RG?CG?R?CAC??GT?GC?AC??TRAATA?A?GTAAA?T?AT?CR?SATGTWG??T?AG?CAACGAR?CCYCGTMGCGTAS?T?RA?RC?ST??ATA?TTAAACGCTAGC?TCCAT??T?T??YATA?TTA??RGGG?Y?TTGTAC?GC?G?AG??G?AT?TAAG?A??CG?GCAAYYTC?T?T??GA?T?TWATCAYCK??CRGTGAAGTTA??TYGAAGAT?CG??KA???YTR?GA?TAC?GC??A?TM??GA?ARKTSC?CAC?CC??G?ACT?TG?A?TG?GCA?A?ATAA?GTSA???A????C?TG?STTA?C?TAC??CCCSG?TAGWAAATC?C??AG?????C?RAT???TA??C?CAC?CTKAGG??CTATATGACT??CG??AWC?TRACY??GT?AC?TCY?A??AMR?CGGAWG?ATAATW??TGGCA?A?T????RA?TTA?CG?T??G??TCA??KT?GG?A???GS??A?CCCCA?RC??CCWTCC?G??C????GCGYTA?CAGA?RGCT?GYG???TAT?CTAG?G?C?ATRCGTCGTW?AA?TT?TTAATG
TGGA?ATR?RCGCG??AA?T??T?TMTTARTCW?Y?CAAK?ATAC?T?AGYA?T?RAR??G??CT?T??GTT?G?CT?TGYT?T?C?RCA?AC??SYG?TAC?AA?CRTR?CA?TGCTTGSC?K?GT?GYGA?G?ATGTT?GGCGTCATMGT?T???ATTGTT?CCTGCC?T?A??GTTGG?GAG?GAGAGCAA?C?GCTWRAA?A?C?YC?GT??C?AGA?CAC?TCCT?G?GGC?TTC?GRR??T???G??TT??ATGG?A?A?RTC?GA??GR?TGT?CT??AACAT?TYCRAATA?YC?GA?GTTAT??TTTRTCACRGTTT?TTG?CGG?TTCAAARTAAC?C??CT??GW??WYGYTACM??T?R??C?A?TGTAGTT?CCA?ATRGCAGGG?G?C?GATCTR?GC?GC?C?CCCG?C?CGTCGWCCTAACA?GCCGRTGGAT??CCCT??GGTC?A?AGC??CC?GCA??YTTT?C?G?T?TACGACG????GMTSM?GAAWRCT?TCM?A?RTGARGACG?T?TAAAT??T?CG?G?CAG?CCC?C??CC?AA?AY?CAGRGA??ACG?CCT?GRATCA?GAG??TC??TCGRA??YCAT??ATA??GCY?A?C?C?G?CG?G??RGARTGTT?T?CTCTCCATC?AR?TTC??TA?Y?C?AA?T?T?CT?RCA?A??G?M??G?A?GTTTTG?CARAGGACW?AGTA?RTT?AG?AG?GRTAYKAG??TTTG?TA?ATAGGAT?A?KT?T?AA?K?CGA?G?C?CY??T?TTAACYT?R??MG??TGTCC???TCTGATGA?RTGCT?GAGCCC??GT??TAYC?GGYKY?CC?GTTAYT???AG?C??AATCT?CAGGG?AG?TCCMTTY??ATYGRGGTG?TACATAA?G?TTT??C?C??C?GGG??A?AAC?CTGTC?AAAGAG?A?G??A?GY?AY?GG??CTA?AT??TAAACCC?GGA??TAYTYACC?GYYYAA?GT?G?AGC
T?GARTC?YACTA?C??CA?ATGACCC?A?ATGGAGRTT?GCGAAAGT?MKCTTGGCTAGC?CGC?GA?S?GGTGAATAR?RR???CT?CAGCGT?A?C????G?ATCGG?A?GGGACYGC?C?GA?AAT?T?GA?G?GAG?CCG??T?ATCAMC?GGAG?AGGTA?G???C?RAGT?AGGCTAAAGA?CYGKC??YYAAG??C??C??ATTAY?TCC???A?T??T?T?TCT??T?A?ATTG?ATG?TT?GG?T?TGTGCY?ACA?ACAGRT??GGCC?TMYCWG?GC?T?CTTT?GA?GT?TA?YC?TMA?WATGT??AT?RCTY?CACTCMTR?K?AACA??TTGT?KYGKG?TT???T?AGC?G??GCTTCG?C?RGGCRATAGTT?TC?S?TACAC?YYA?T?CATAG?GATCARCA?TSAGYCAY??GGTTT??TR?GTYGAT?W?GGT??C?T?TTARC?AYG?G??AGCY??T?AT???TT?A??CA??YAAGGAT??CCCTSG??ACA?GAACGRAYCG?MTAGCTG?????TTTRGGT??CCAA?GGTMA?R???C?G?WGC?ACG?TATGCATGCACTTCA?GCAG??YYY?CT??ATT?A??AARCGT?KGRTA?T??ACGCR?CTTCAKTG??T?????CAGGC??CTY?CC?CS?CTC?TGAY???AR?C?A?CGT??R?????R?TGAAACA?AT??YY?C?GAG?AG?CATGT??G?RC??AAGYT??C?GK?ACTTYCAT?RR????ACAATTYCMAT?GGATC?ASAC?CAACTGT?CCCCTG?GY?A?GT??R?G??TC??TAGATGCC?GAGCG?TTCTC????AR?G?G?GAKTCTT?CG?R???CTT?CTGGKTGT?C??ACGY?GTC?ATGTAR??CACT???CAT?CA??????GGTCTA???CAGTAAG?WAG?Y??CAA?TYWGRR?TRGG?RG?AYAA??TRT??AA?TGGAG???G???GMC??G??AGCRA
?G??AST?T?GACAR?TTTAGG?GYAY?ATCCACGTGAG???TT??GTRTAARAYCA?C?CTTG?GCC?A??A?TA?AT??G?TG??ACAC?TTGG?T?AA???CR??A?G?Y??RGCGRC?TYMT?C?RCCTRT?RC?A??T?YTCR?TGKTYTTT?ATCGY??T?YWTCA?CCR???YACA?YY?CAA?TR?AT?G??T??CGT?G???ACTGG??CA?TG?AC?CGG??R?CT?TATCR?C?TA?RRT?GTCCT?CTWGAA?YA?C?GT?YGAA??TC?A?ACATCG?C?AC??A????T?T??ATG??TTACR?WC??T??RA?TRA??T?A?CGGTC??TCTTG?ATC?GA?TATGYRT?C?????GR?Y?TCGRRCT?CGAG??A?AT?TS?TTGYCTT???A?AGA??GAG?GA?RAT?C?A?TAC?GA???T??MCC??G?CC??A?AG?WCCGCGT?T?G??AC?A?ACG?CT?TTC??CCY?C??C?CCC?ARG?CTA??TYKT?A????T?A??CTGAG?GTT?G???C?ACYCTA??C?C?TTAY?TTGAR?YC?TYTC??TA?GA??AC??ATACCC??G?Y??CT?GT?ACAA??CGG??TAG?ATTAGCTRTA???T?TTGT?GT?G?A?ATC?T?GCTAG?RCC?C?M?T?C??T?GGGG?GAT?C??GTG?TGTGGTGYGACAAGTTSTGCG?TCTC?C???G?TA?AA????TTGCAC??AGTAGTG?MA??CACT?AGA?AA?T?T?C?A??G?GTR?G????TGA???ACRGTAG??G?G?TCC?A?A?C?T?CTAC??GA?RG?GYT?RA?GACAA????GGRRGC?T?A?TTTTAARRC?GTG?C??AC?AC?G??C??CCGTGAG?GTCYTAGCACAT?GYG?CRC??CTGS?ATGA?R?C??CGC???GTS???T?AC?TRT?A?GCA?CRRCRG???GCG?TT?R?TT?CRCTTAGCTG?G??CTTT?CTGGT?T
RCCGG?C???T??ACG??Y??AA?T?GG?GGCG?TGCT?GCC?TGMG?AGT?T?T????C??CGRAAACC?T?GAA?A??ATGCM?ACAG?CCG?CT?ACGGA?GCA?SCGCAAT?T?GA?C?ACA?C??CAAC??CGATAAA?GATRG????S?G?GM?G?A?AGACMA?G?C?G?GT?CCA??GG?CWC?C???ACTR?C????KA??ATCR?T?CCT?C??G???CCTCAGAGA??GCA?GG??GA???TTCG?AAATA?G??YT?CA?TG?C???YGCCT?T???WG?AGTTG?GT?TGG??C?GC?T?T?CGACG?TAG??GCA??GAA?TRA?TCTAC?GACGT?GA?G?TRA?CGAG???AAC???GCGA?CT???GCG?R?RC??C?G?CAAA?AG?GA?G??CGCGAW?YAGA??T?T?TGTTAGT??ACG?C??C?G??G??GYAGCTGRCCRGTGC?C?KWGTWAC?A??TT????????CT?C?KAGCT?R?TCCGT??CA?A?A?ACGC??TATATCA?CA??CCC?AAWTGTGRYY?R??GCAA?AG??GT?G?TT???GG?GTGG?AC??GA??AT?GA?G?TC?CR??AGTC?G?Y?ACYC?ATTRGCGSC?G?GT??G????A?G?CGT??CTTCR???GC?ACGAC??AAGG?G???CTCA?GKGSAA?TGTTCGTCGCCCAGGCARTCCGA?YRTGAA??TR?YT?ATGT????TG?G??AY?TRCC??T?MA?T?CA?A?TG???T??W???AC??ARCGC?YCGCC???TGTT?CTRTAGAAT?TAM?C?AAAA?AT?TKT?CC???TTMTGC?CC??Y?AAGC??AC?GCTC?T?A?T?GTTC?GCA?CG??G?GTA?????CGAMTA?TAC??GA?R??TCRWTCGAACAY?RCGAAYTACG?AGC?A?CYGC?????R?GC??TG?????CGGGCAAC?AGAAA??ACTTAAG?????Y?GCT?C?RTRAT?WTRG
T?RC??A?C?CTM?GG??C?TGT??A?C?A?CTY?A?CGC?T?C??Y?ATATCTCGY?C??ATAT??TW?TTCCCG??CT?A?CTW?GATC?CATGCTGR???AGGCACRCCGG?CAGTAGAA?GTTARG??GAAG??CAWGC?AAWAYTRTCT?TA?TC?YR?T???G?ATCTA?CTRT??GC??Y?GCC?ASCA?CA??TTG?C????AAGC??A?A????G?CCC?ST?CA?G?CA?CG?CGT?TA??CT?ATAT?C???GT??A?AT??WY?ATGT?TGTAAA??C?TAAYCAT??TAA?TCG??ACGT?CGTA?TG??KA?GKCAT??KKA?CGC???C?CG?GC?CGATRA???AR?TYA?G?C?TAC????TGACYGACACAC??AATGR?A??AT?TAG?TGGGAT?C?A?Y????TCTA?TC?T?CR?C?A?GG?AYA?AG?G?TYAATC??GGGGAG?TAGGGSCTCC?GC?C?TGGTTCT?TAAG??G?GAG?T??C??WAW?TTTYGC?A?RCGCT?Y?CCAC?TGCAC??ATG??????CACR??ATAA?GGTA?????AG?TCTYGC???TC?RA??AACC?TGTC??A?MC?GG?A???GT?CTG???A????G??T?G?RTAC??G??TT??AGGCSC?CYGTATTACATTGT?T??TRT??AG?GA?TTA??AC?TTA?TTCGT???GY??AACY?A??Y??RC??WCTYGWTCCTR?GC?GT???TTTCSCGACTA?G????YR?AGGGRCYA???C?CAC?AATT?CT??W???C?R??TACTGCATC?GK?CRAAC?CCAATATAGA?CTC??YR??GTA??G?C?CTT??Y?T?AT?A?TYTG?????A?GT?GC?TGGAGG??A??R?AYYCCA?TTTG???YGATCG?TCCGGCTG?GT?CTR?GR??CGG?KGTTTCRA?RCA?YK?CYT??AG??RGC?AYG?G????CTGA?C?CC?TTWTC??GTAGG??TC?
?GC?CY?CGC?GAACG?GCATT?C??A??M??GG?????CCY?????R??GC?C?A?ATCGM?ATYTC???AR?GCA???C?TCC?GTTG?G?AGCMTGTC?A??Y??AGC?T????T?CG??T?CCA?GYA?GYACTACCTC?CG?C?RTCCYR??AAC??CGY???T??MTTG??TAGTATCCGR?GAA?MTY?KTY???T?T?C?CGGGGT?G?RGG?TAA?C??CTT?CTATACT?YR?TG???C??YCG??CCTARTCYGT??AA?TCAG?AC?GACTAA??GY?TTTT???RGT?T?YGCGT??TT?YTTGGYCGA?CA?TCT?T?YAG?TAGC?CGRT?TTC??AA?T?A?TTRCMTARGTTT?YCCTC?TGATCMGGT??AA?T???A?AA?CA?ATTT?GTCGGAG?GA??TCGC?AYR?ATA?R?CYG?CT?CGTYC??TTGG?C????AR??GCCWT?AA?ARTC?CTT?GGG?A???AGG??T?YTTCAARTAAGY?T?CR?CTATRA??T?TTC?GTGGT?TT?RCAGW?CT??GCC?TR?CA???CTGRT?AG?C?TGAGTAG?TTA?TAT??TC?A?C?M????T?CTMC?Y?C??TG?YTAAT?TT?CT?C????TTA??WAATTAAT??AT?GGGTG????T?A?T??AKTA?R?W???GT?AMA??A?GAG?C?CAGYAYAAT?TGCCCA??GA?GTA?GT?C??ATA??GTACG?T??TCRGY?CT??T??CTGATAAT???Y?AT?TATA?G???TGCM?TAGTCTATRCAT?TRAA?GAA?ATTCTA?AAT?GTG?A?CA??G?CACRGGTG??CT???AR?GSAT?SM?CCA?CA?T?CG?A??A?GCG?AY?GA?T?C?GR??AAATARCTC?RYTT?A??????CC??Y?T?TYC?GTA?G?????G??CTR?CYC?AATR??ATCGA?T?A???AC?GA?C?TCRAG??GG?G?A?T?A?G?CCC?A?GG?A??G
RCARAMRTTA?T???C????G?CR?RTGTSCGT?TTGG?A??TT??A?CC??CCGTT?TGA???G?A?ACA?RAC??TGGGC?T?CA?GTMA???AA?CCTA?AT??AG?ATG?GG?ACGT?GGATRGG?C?AACACSA?TGTT?T???CA?GGAAGYAG??GG?TTTTTG?AGG??G??TYRGRA?CT?A?????CCC??CTACTCCTTCC?AGCAGCGR?CAGAS?TTAA??GGCGM?CT?G?S??GTAG??TT?GAT?GTCC?CATA?G?TRCAA???T?K?C?YCC?CGTCA?A?T??AGCG?A?TGA?T?TT?A?GT?CTC?C??RA?A?CWA?GG?CTCTT?GC?A?YAGG??GG??C?S?AA?ATAR?TGGCCRA??T??ACAA?TGG?STTAMCRCYTTYA??AAGTC?T???C?R?G?KTGC?GAG?GAC??CGGC??GT?TG?G?TTT??T?AA???GACAYG?GG????C??SCC?C?GC?A?A?G?RGG?A?TG?C??G?TRAT???AC?W?CGAWG?C?YG?G?GG?GC?CCS?AC?C?AT?T?TGTTAC?C?AG??AA??C???MK?ACYATKG?G?GC??G??CAT?C??TGG?CMAGAT?C???TTRCC????GAM?ATG?CC?CTG??TCKCYRT?CGTGG?C??AC??KGCGC?G??AAG??TSA???C?TA??A?TGSGTGC?TG??ARTC?TAC??RA?ATAT?CTRA?GTYAS?T?CG????CTAT???AT??A?A?AT?A??GGA?TC??C?Y?SA??CTTTA?Y??G???YGAA?ACCT?CAGY??AGGA????TA?TA???GT?TTACTTAG??AAR??A?A?Y?G??G?YC?A?GCCT??TC?CS?AY?T??RCATGCYC?C?R?G?SCAT???CC?T??CGGT??CGTT?G?CA??G?TY?ACW?GAY??AYCGAAGGRAG????T?TG?????CT??Y?T?AG?TGYAC???A???C????AG?C?TYCG?G?
G??R?T?CY???A?G?GYA??GAGTG?TTG??SC??AA?T?ACATG?AW?MSYCGCATTGT?TC????YGA??GT?TTGC?A?AYCG?C?K?KTT?AGTT??AGGA??A?SC?KA?G?CGGGA?AACG?TA?GR?CGAA?GAA?ATCT?TG?A?TA?A?A?A?GAAGT?C??GS?A?C?A???RAAG?AAGCCA?G??GWA??G?CTGATTG?TYTCA???TMGT?CWATC?????TAGCAAC?AS?AC?CRCGGTTGAGG??C?Y?ATRGRTTGA?G?GT??T??GCYACTA?A?GACTAC??TGAT?AT?Y?TCW?G?C?GAGGAAAAA?GCCTTSRC?AGAG???C??????CGR?T????TC?S??A??A?G?Y??C??GAT?T?CRGTA??G?G?TAT?ACG??RT??A?GCCA?TT?G?RGGA?A???CG????WT??YGGC???G?T??TG?Y??TG?T??G?GCGT?AA????CC?KT?G????Y????TAC?CC?T????AGA?CA????G??????A?MC?A?C?A??K???A?AW??AA???T?C?TGR?AC?AAC?GCT?T???S??CA?GTCCRCCCC?YAAGA?A?T??ACA?A??AT?CAC?C????TGG?T?C?Y?G?C?K????TCCGTA?A????GGGAA??TT???W????Y?G?AAT???AACACW?CGG??A?C?GATY?YAG?TTT?GYMG??A?A???KCTAG?TAT??????C?AY??AARGGG?A?GCGTC??T????TC??A?G?YG??WGGAY?GT?T?TTC?AG??T??T?C?AGT?C?ATTM????TCA???MC?CG?R??WCCY???CACY??T?CG?G?CGACC?GG??YCCGT????RT??A?T?T?A?GTR?TC?TACCCAAA??G?KA???CAY????TT?GA??GACT?G?CTA??A???CCGT?CCT????GTCCAT?C?G?GG???GC?ASG?C??TTS???AWG???G??AGTCGT?R???Y
??TAAA????GGC???G???KK?ACT??T?C??GCAT??GAT??A?TGT?CR?T??G?AMG????K????C??T?G?????G??TGCCAYT??TSCA??TTTCA?????AAGC???AA?CA??A?AGGAA?ACTGTG??G?T?????A?C?GT?TG?G???????G??AW??CG??TCGG???GCAGT?CC?G?G?T??T???MAGC?G??T?GT?G?A?AG??TGG???C?CATAW?G?CA??C?TGT??GCA?AC?AGG??GC??????T?????TAC?GG???C??GC?A?TCCY?C??T?GCCT??GTARCG?T???CGG??????GCGGGACCT?????T??GC?A???GAGT?????????ATAG?CTT?A??CYAYWK??A??TAC????CATAAC?G?AGGC?TAGC?SCG?T?TCGYTKT?ATGGACWACTAGCCACGGCWTCWCGA???CGG?A?C???TCA???ACC????????TG?GCT??G?TG?GTA?AGCCGT?????RAG?AGAA?AA??C?TGT?GCT?C??TCG?TAAGT?TCTGA?CTTGACTYRWCTT?CA??ACWK??CGTCCTC?G??CCCKC???Y?G?AC???GCTTG??AYAC?C?GYC?
    A341_47		TCATAACT?CCC?TRCTGG?GCCTCCCG?A??GTGC?TTTAARGGA?GT??TAG?AT?AG???RACG?YTT?GG?AC?AC?RCGGAA?T?G?GC?TCAGY??S?AAA?YTTA??G?CCCTTWTTA?CG?CAGT?AAAGY?TCR?GCGTAGAA?CAC?A?GG?T?C?ACCC???AGCCYAGAKC?TGTCGYG?T?ATA?T??CATC?TTAA?A?CG?A?CAC?GYATGATC?ATTTC?CC?TAGRTCC?TA????G??TRTCAACAT??AAGYTMYAG?GY?A?TAAGC?ATTY?WYGCRY??C??????R???TA????C?TWA???CY?TGTTC?GGCTR?C?WTAGRC???A???GC?T?A?ATTG?T?CCTAW?AACKCACC??TCG??G?C?AAGA???TTSTRG??ACC?GT?KTTC?TS?TAC?A??RGTG?C?CRG?C?GT?T?AACC?TTR??CAGGAC?TCAMGSCTCT?TRCMGRCGT?GMTAAGK?GAGCGACTCTTAACM?TW?GCWGCR?TAG?AA?TA?C??AT?G?GC?GCAGYACTATACRG?TA?T??G?CGGAA?C?CST?G?TTGRG??TC?M?G?CGG?C?G?T???M?T??RCR?AGY?C?RT?AKGAY?C??CCCAAARWCC???G??T??A?GAGTA?CAT?GA???G?RCC?AA??CA??G?GGC?TCWTCGAGW?TG???GACGA?AG?RCTGAC?TC?T?A????YAC?CG??G?TT?A?CRG?TC??TTAT?CGAA???WCTCTG??C?C?RAGGRGT?AT??S??TC?YATCGT???GC?AG????Y??ATGAY???TAGA?T??T?CG??RAA?G?TT?AAGA?CT?GG?G?ACG?CC?GTAA?AMT??G?TARCATR??R??GTATATMG???KGAG?GC?GTG??TTYAC?G?GY?GGATC?WT?GGC?T??AT?YGGG??A?GT???AGACA?CC?RCTK?W??T?CAT?GTCG?GCCAT??CAATG?
?AC?GCCCC?AAATGC?GYYGTCT?TACWGAT?CAGG??CG??Y?C??GGGTCGAAA?RCAWCCAAA?C?MTMA?A?T?TG??TC?YRCA?AT?ACGTT???GAYR??C??ACGW?C????????TGTCAAT?C?G?CG??T?AACAT?GATYCG?C?GCTT?C??TT?AGGTGAGGCCAGYACGRCG?CCCAAAGGAAYA?G?GCCTAATTTA?S?T????G?TYA?AGM?CCAGT?A?TSYCA?TAGGA?ACTR?C?TGGTTTC?AYAATAGC??K?ARAAT?GC???TGTATGT?CC??CTG??AY?A?GTC?AA????G?TYA??G???G?C?T?TGA?T?CAC?A?A?G?GT????SACC?GGAGWATAGAAGTC?C??T???AGC?TG?A??T?YA?G?GACAY?G?TGTC?CCC?TWARY?CTRCTTGATAMTTYC?R?AT?ACG?GCACSTTTAAGTGGG?Y?CTGCWCGT?TG?T?A?CT?YGAC?????TTA?A?CY?T?TRC?YA?CRCT?TTTGT?AAS???T??AT??TCGA?G??GCT?GTT?AA??TAA??G??T??TT??Y?G??WCAT?C?C???T?Y?CA?ATCAA?CCCCTT?G?GCCTC?CGGTGYC??AYTA?AATG?TCC?TAG?ACATCGAGAG???????A?TTT??T?TGA?T?CAKCAY?T??GTCG?T?TYAA??AT?G?Y??R?A?AT?G?AGAGA?CTC?TA?CTG?TT?T?R?CCGA??TTTKG?AWAC?RTATGTCAAGYTCAT?AT?AC?CATG?TTG?GG??ACTTGCAGG?C?GC?AGGA?AA??CC??TG?A?ATCRGGCT?ATRA??T?ATG??WGT???CG??T??TAT?CGTY??GT?CSA???TTAAT?AA?A?CT?T?C?RGCAAT?AR?TRTTTTCTAATC??C?G?TCTGR?CRC?GACTRTTATT?C???KAAC?RG?T?A?A?ACAAAG?ACA??AYC?A?ATCGSAAA?TT??AC
CT?CYR????AACA????TYC?TGAT?Y?TCGGATCCGWGCCT????A??A?ATGS?????GTRG?CC?TGATGTYGT?AYAACC??TAA??TTC??AG?TCTATA??TTG?A?T?C??G?TTA?TRG??G?ACAG?TGGRA?YC??G?A???C?G??G?TCGGG??AGTGKYG?TGTA?TG?AYT?A?CT?G?GG?YAACTT?A?AGWS?G??GGACR??GAGGC?AGASTCWGTAGMCAATAGY?C?YC?A?CGYGCG?TAYATAC?A??AYAA?A?MT?T??AGG?TTRARAGW??GR?CA?A?C??CCR??YGTAG?GA?TGATGACT?ACA?GC??AAYRGTT??TSGGA?CCR???GC?RGC?G?YA??T?CTC?TTGTTC?AAATAT?G?CR?TGY?TTGTT??YTACTA??AG???GCT?AGTA?TTCCA?CMCG???T???TAR??T???GTAC?RGTYCACGR????A?T?GG?CA?TCGACKRC?A?C?C?CGR?CG??ACT??C?T??G???GCGTC?GTC??A?TC??CTCAACRGG?GGWACATGRGGACCCGG??RTAYY??C?C?GTC??T??AYT??YG?TC?CCYCGAMCGATC?R?AG?ACCT?T??TT????ATCGCGTAA??CTT??C??ATTTACCAA?TTACM?GT?AAGACTTG?C???YG??A??TRC?A?TCT?YTAAA?AACAATT?A??TAT?TCA?T?A?C?R??WAA?GGRAMCYCT??????TTCC?CGTT?GGACGCG?TGT?YTTAGCT?T?GT?AA?AT?TAYAA??A?RAAA?G?C???TRYCWCTC?GG?TT?YCATGACC?STCTT??G?TTRC?R?GG??AT?TCGGGYG?ACC???ATA?GTYGA?GCCTG???AMT??TAY?RCTTCRGGCRTWGCACCA??TA????A?MTGC?GTAGKCTAT??CAA?CAAAACGTY?GAT?TCA?TTY?AKTC?GYA??CA??A???GC??GGC?TC
T?GAA?G?K?TG?T??T????GTGC?RACACT???ACAA?GAG?GAG??A?CT??G?A?CGCAC?TG?AATKGCRAGG?TCT???TG?AC?ACGTG?TG?T?AGG?AAGTA??C??WTGT?C?TG?TAAC?C?RMGAATCYG?GGYAGC?A??G?TTT??WGATCTT??YATG???WCG?GA?CG??TA??T??A?A??T?TGYAGA???G?M??AY?R??GCA???GACRCAG?G?GTCAG?GG??G?AGAAGTT?TCCTTCYCTT?YTTTGC?TTTCTT??A?C?CCRM?CGAA???CAYAAAY?AT?S?TTCTTT???T?G?TCCG?ATAYAATG?GCATTTC?G?GYT?Y?GA???GTCATATC??CG???GWGT?C????ACYARGC?AWATCTA?AGGAYCG??ATC?T?STCCKGACC?AATT??GC?R?RACS??C?A?TAAMCA?CTTTWGACCTCGCR?R??C??T?GCC?YY??GGGG?TTAATC?GCTTTCTY??A?AG?T?TT??GCT?GYGTCCYG??TTCCCCA?G?RTGA?AM?AGT?AAGRRTY??KR?CACC?Y?S?A??WT?C?C?AWG??AC?CT?TTGT?TC?AG?GCCAT??GCACCCG?TCACCCR?YGCAA?ACA?AA?G??A?GC?AAACAR?AGGCAGACT??Y??ACA?CCC??TY?C?G???CTA?C?GA??G?A?CYAYC?G??GYATTCTAYC?TAAT?AG?GG?AGTRCTTA?TTC?????TT?GTACYCTAA?A?CACYAGCC??YAA?YATAGG?TT?Y?CT?AC??YRCT?TGGC?RTW?CCGRC???AT?CYCG??TAAA?MT??GC??TC?TG?A?G?AS?TGC?GTC??CCRCCG?AR?RGTCTT?A?GTCCC?GCT?GT?YRYGTT??R??T???T?A?TA?CGTGRAS?C?CYA??TC???T??A??C?TWTTACGTAA?A?ACGTTCY?GG?GA?????TTA??TAA?T?AT?RCCCTKA
CC?RCS?CAAR?AM???TAGR?CG?W?T?ATACTTCTWW?GCCASC?YCC??AAATM?A?C?C?TR??GRC??C?AAG?CCAG??RTCCTTTY??A?KCGG?AG???YC??KG?RCTGGYC?TAAT?TT?GAGGGACTCA?TTCA?C?T?CT?CCWAGG???G?ACATCGGGG??CAAWTYARCA??TG?AG??C?C???TAAA?T?TA??A?T?ATA??CCCTG?CTTGWT??CT?C?G?TCC?G??T?C??MGCSCTATAC??T?RGT?GCTTG?CAM???CAC?G??GC?TT??TCYA??GGAT?GA?KC???TGTTARC?CCA?AC?TC?A?GY?C?YTAWA??A??YYTCGCTAGGTG??TTCA?AACTT?ATWA?T??C?ATGC?TA?CCCA?T??GGCGYTGTCTC??GGTRAT?GTTC??G?TARGCCATTTCTTC?G??ACAYAAWGCCCGA??TG?T??G??RGCTC???C?GY??GYACG?SRCCCCTC??TAT?WT?YA?ACTACC??G??AA?AGCTAG?AAWRAC?GATG?A?ACTGG????T???T??GGARTTCAKAC?GATGTRAAC?G?T??C??GG?GT?AC?CA?TG??GYGGATTA?CCGT?AT??T?TTR?????T?T?TRA?G???TA??CMAATRC?T?A?A?TC?GGGATTA??T??C?GGGC?ACG?TCAWRR?CG?YACAGC?TGG?A?ARGC?TA?W??CT?A?AG?GYGGKRAAC??A?TGGT?CTT?RAT?A??TGTCCGATGA?A?CGTG??AAG?GG?YAA?TT?YATAATTCTGTRCCGRY?CAA?T?AGAWGM???CRG?GR?TCTGG??RGTAC?GCTTAA?GG??T??CGTC?GA?RAR?G?GTA?R?ATM??TT?GTC?A?WT?AT?CWTC?W?AAGGG?T??G?AAYTTR?R??CC??TGCACGC??A?YCT??SA?G?TT?AAAC??G?TATCC?W??CGACA?TATGTT?A?T??SCTTA
KCG??TGCRAC?ACTGGTAT?ATAMTCC??ATMGG?Y??AGC?GATTTTG??GCWG?T?GAAT??GAATRTY?T?W?CC?T??GGARGA?GTG?GCT??C??A?CC?A?G?Y?TC??TATACTTCAGG?A???TGT?C??GTC?GA?AA??C?AGG?T?TTGA??TTY?????AT?RGGTACAGCGR??A?GAATA?A?YACGTYTTTCYG?T?MTMCA???TTCA?GCR?ATG?AAAGC?ATTRTTTCA?G?ATATTA?AAGC?T?AC?CTAC??YYTR?TGCATT?C?ATGGGAG?AT???G?T???WCCAR?GCT?TTCC??TG?TTCGTTT?TTYCTTRGT??TCAA?AAAGTTA?GATGTAYA??A?CCATTTG?CTTT?C???TTTCCGAA?CY?TTTC??TMTRTAGCG?MGT?G??C??ATACT??A?A?T??A?R?T???CGT?YCTA?CT?T????ATAR?CAAGRTA?CCGYTGC??????AC??G?ATR?RYTGTAGACTYCAC?G?C?GTCTG?C??GAC???CTA??R?AG?A?GT?CCTT??A??AG??GYA??TTC?GGCRTR?TGT?TCTT?GC???TT?YA?G?GTCAT?G?RG????C???GAG??AG?RTG??C?TAGCT?CAAC?T?AACG?ATCCAC?TT?GCAAGAC?CACA?R?T?T?A?ACTA?T??R??T??ATM?ATCGG?CT?GC?G?TA?AC??T??ACGC?TCAGGRCATAC?G?CC???R?CA??RTAA??G?GC?TTRTA??GT?G????W???AGA?RATT?A?AY?GCT???G?A?C?GY?GGAG?AAC???RA?G?A??AGGT???AGAGA?A?AY?CCGA?TWTA?TY?GTAC?TG?A?C?TT?TTAA?CA?Y??RA??CCAAAWGG?TWC??ACGRACT??ART?????CCCGGCATCTATYAA?CATTRC??A????CCTACTTCAC?GGAA??A??C?A??R?G?RCA??GAG?TGAAATC
CTRCC?GGA?C?CYS?CRTCGCT?T?AACTATTSCTAGTCAG?T?CART?CAC??C?GT?W?AYTG??GT?TRGCG?GWTTTCYCCY??T?????A?GGTGTGCT?GT?GCCC?CTGATAA?RAAA?ATGGTA?CA????GGAT?AAAACGAA??AMG?RTSYCC??A?C?CT?AA?GACGC?KATCA?C?ATTTTY?CTGTC?AAG??CCARGAYAC??TTTCTCT?AGGGC??GCAKGATGAAYTA?CTT?GSGAAAGCGTTTTGGAC?CC?A?CAM???ST?AGMA?AGC??TGGATYTGAT?CCCT?G?AYA??TTT?C??RGYAGG??ATCTR??CACTACTACS?ACG????GCAA??AT???YCCAA?T??CG?RGGCCG???TRGCAC?TA?A?TGA??AGAG?RGC?AC?YGCC??C??ACTGGC??GC?GTCCTA?TATATA??TAA?AYRGGTTACTYCG?TCG??R?CTATTACGCY??ATAAATAATA?GCGTAYACG???GTC?GCG?GCTTCGCA?AT?RTTC?C?GG??CA?GTMTCTCATTAAA?TA?AGA?MTATA???GAKATCTA?CG??AW?T??TTRT??RGCCGY?TG?G?T?AC?T??GCT?TGATAT?TC?CGRGT??A??TCCT?A??G?C?W?CGTGTR?GT?A?CCTTACGCCACCTYGTGGATCT?CGTC??A???TG?G?GA?CTT?AA?C?A?A?T?TGR?T?TTCGAGR??AA?T?T?GCGTCG?CT?C???C?AWAA?CGGC?C?TTG?TCC?CGAAC?AA?KAT?C?A??CAT?ATTTAATACTGTCGAG?AY?CGGGY?ACA??CC?TG??C?TAA??AT??GTTTGRRGGRGTG?TGAGT?ARTAGT?AT?AGCTC?AYA??AG??TWA?TCTG?ATYG?TCA?TCCC?YC?SG?T?TATC?AAA?AC?AR?A?GCTA?CA??CGACRGA?CT?CT???W??GCA?????MTCGS?AGGT??AG
???????CACY?GTTWCT?AGAATG?CCA?R?G?TACATRGC????CAA?CA??GARTAAGGY?CCCYTC??AY?G?MCA?G?C?CTAS?AATTC?T?AGCGC?G?CT?TA??T??G?TCGWTT?AC?ARGA?ACGCCAACCTAGCMGGCGT?T?GYA?ATACGA?TAT?T???TAG?AC?TAA?GGTGTCGAGGAA?TGAT???TGTCATCT?TGA?TTAYG?RTGCCAGA??CGA?AG?ACTGT?G?G?TG?G?TTA?ATC?CCTT??T?MAYAY?GGGAGG?CCT?ACTAAGCTA??TC?TCW?GGA?YYTTG?CC???G?R?CTTCR?GTG?C?GGRCT?AGA?YCGGTTTW?CR??ATTGT?A??C?GGTG?????AGGAC?TK?A??A?CTT?G?TTC?T??ATA?A??CCTTAC?CAAGCCRAT????GY??T??YG?AA?TCAG?CAGT??GG??AGGGCAT?CACAG?W?CT?WAAYGY???A?G?CA?G?GCYGATAARAMMAGT?A?CAATCCCTT??RTACCGT?T?TGGT?CGGCATG?C?G?CM??T???A?A????K?R??TG?AT?GGGRTCRGGWKKT?RAG??ATTTGTA???CTACTGA??C?CAG?SA????TR?TCARGG?C?GGCTGAAC?AG?GC??ACCGGA?G?WAGT?AACCGG?Y?AC?GT??W???TCCGGG?AATCMCC?TCATC??C?TGCGA??GT?T?ACC?C?AYAA???TT?GA?Y??C?TTCAT?TTCG?T?Y??A??CG?ACT?T????A?GG???RACCAC?AG?TAT?C?RT?YA???TTTC?AG?GTKAG?ATGARGAR?AGYG??CS?A?C?AAAA??C?TR??T??R?ATCTC?AC????GYA?G?GGATG?ASCTGG?T??RCTT?CRAT?TAC?TGRRRGTAAAC??AT??GGGAAGC?RTA?GGA???GA??GGA?TTTTCC?RGC??A?CGCAC?TC?C?ATAATACTTCCATCC
?A?GA?C??C?GGCTT??CGA?G?TAAGT?CCA?G?TTTCAC?A?AGACTR???G?ATAGCT?AA?GGA?????CATTTTA?T???T?TYATC?RCR?CGAGRA???R???GG???AC?WTGAT?A??TC?TGACTTCAT?CGTCATTGAC?AGAC?CC?CATAGTGC?AGGTY?AT???CGA?TCT???TWGC???GTGTR?CTGGA??RRT??C??TGCTGTC??C?GGA??CCG?CGAGAGATA?CWTAA?C???ACAARTAT?T???C?G?TG?AGCR??K???A?CAA?T?A??GGMACTAYTRR??G?RT?W?A?CCG???TRAYGTG??C?A?TAWGCCG?TC?GGG?TTT???GA?T?T?A?GAATC??CCAGACGAA???TTA?C?T?G?A?CARG?GGGTCCCC?GGTGAACGGR?GA?AT?A?TGK?CRTGRCG?G?TGTGTTTCTACAARC?RTCT?CYGCCGT??AT?TAGATGA?AWA??????C?GCYTG??TT??GT??GCGAGT?CATAGTG???Y?GGAATC?A?CT?CAG????C??KC??M??T?AGCAA??AACAY?CCRYCCGAC?GY???GTC?G?G?RGTAATCCT?CTCCAT?AKCAYCAGT?C?AA?A?A??GCAAGAGGGAACA?AATGCAAGTSR???CT??CAAKTGCAGTCGATACARA?CGTCCTGAWAR?C?TT?GYGTAG?TG???TA?G?ACGCA?TAATTTT?GAATA???TRC?GK?CR?CRGR?T?ACRAAT?A?TC?CCTCT???AGACT?T?CGAG??KARTCC?TGGCAGG?C?CGTGG?TCCTTRCATCGGM?AGC?GKTT?GCACTAAMMKCC?A?GRRC?AACCRCAT?GW?TTA?ATGGY??C?CC??TGTCWC?TA?GTTTAGTT?GTWAAA?CACC?CYGGCGA?G?CW?CA?G?????G?GG?AC?CCT?G???????TGTTA?RACATA?GAATACAGTG?CACT?GCG?C?
??T?GYTC?TTAYTATTWG?GGY?A?CTTTTG?T?GTCAGT??CCGG??GY?AAA?KA?TGT?A???GTGGC?CRTCGWCGAA??TT?TT??T?TTA??TATCCTC??AGC?G??CC??GG?Y??CGCCACAAAYGTATCCTGTTA?AGRAWGA?CA?G???RGCGGG???CR?TGTA?CTT?GTT?TTAYTART?CA??T?T??RCAAC?A?ACTC?G?CGT??C??TC?ATG??C?TG???T?T???GAGCTG?GC?CTY?C?R??Y???AT?GTA??CMTCCCAATYTWCARTAG??T?GTA?GA?GT?TCGTTC?C?GAR?C?TK?TTG???AWGGTMT?TCCAA?G?AAWG?WGAC?CGT??GGA??A?CGATAA?RKTAT?TKC?CGA?G??GG??G?TCCT?CG??C?CTG?T?YGA?TG?AAGT??CGA?CACATGRCTCTAT?GCGGGTGTKA?RC?C?TTTG??CCGT???TT?TA??ACT??C?TAAAWG?CCWGA?T?MT??GACAC?TCYGCCG??A?AT?C?CRTGKGC?T??AAT?T?Y??TCCT??S??GAGY?A?TMCG?T?C?RTCA?GT???TTAGCAATG???????TRRCTT?AT?GC?TA?RYCG?TATAGAGCG?AT?C?YYAC?AG???GGTYG?CYTTGCG?GATCT?ATTCAGGTAG?GT?GT?A?AT?YTGCTACC?GYTAG?CTG?TC?TT?GRTTG?GGGATGCTA?RGACAACT?GCTTA?A?GR?YCAAT?CACTCAAC?G??CTG?GTT??CMTC??AAAAGGTCGACT?ATAR?CCTAT?GARMAGYATG?AA?C?G?T?CT?CCGCTTC?GCT?AA?G?GT?TTAT?GTCT?G??GG?GGAT?TATCA????ATT??C??TR??CCG?TCA??GCCAATCAMTCTCA?GAGGAACC?A?T?CTCCCARCGTYT??G?TT?A??RTCGTT?YGRARTTAY?C?TT?TG?M?T??TGTYTC?AC?ATA
CARAAC??A?Y?CTCTCTATRACC?A??C?TTT?YCCAYAAYAA?C?TAGG?ACYGG?YAAGTTTAA?C?ACCKAGAW?C??AAGTC??A??AC?TAGTTCTT????C?ACAGYMC???AC?TAY?GSCGS??TTG?CTCAR?YCT?A?CGT???CGT?TCGA?CCG?CCC?TAGA?TTG?GGT?G???GAYW?A?A?WGTAG?AWA?TCC?TG?TTT???TTGAATA?G?GGA?K?GG??YC?GRGC??AACCAAG?TTGCATYRGTG?AG?T??GTTCCTGK?C?CT?GT?GRCGTTCKGTA???AAAACAG?W?G?R?T?TGAAG?T??CGT?RGC?C?GGA?TGGAGA?G?TAC??AAWAT?TMTC??GKA?A?CAAATGACCGC?T?A?Y?GGTGA??TT?C?CCAG??TA??TG?TCW?RGTCA?ACC??GAA?GACCA?C?TCGTARTGTCTCGAC?GACAYCG?CTGAGCAAG?AC?T?CCTGTTGCRG?A?GTGCT?A?TTACTY??K?TCA?A?TTGYCTTG?CTC?ATGTAGT?AT?TA?RG?A?TCRRYGY?TGT?G?TCC???GGCC?TY?RTTA??CTTTAAARG?TGA???TT?CGGGGCCACAGCGART?A?GTY?GS?GGG?GCTGGCATGG?C?YCGAKCRS?M??T??TWAC??GTTACCWG?AMGACAAAG?TTCRACWR??CATTC??ARA???AA?G???TTAAGA??TYCGYCAG?ACAGCT?CTGA?CT?TATCCCTCCAYTT?GCT?RC?TTG?AAA?GCAA??C?T??CAGACC?GAGCGMGA?C?YRC?RG?G?CTAGTA??GATTTWTTA?CA?A?CGC?ATT?CCGG?CA?TTCTTTGG?GGTG?T?G?ATCT?CA??CTTTRTTCGGTTACGGGCTCCC?AGA?ARTAG?CA?GGATTTA?TTACRCC?TY?CARGARRAGTCAT?CC?GAG?TCYCCATW?CGGGCTCS?ACTGG?YG???YGGTAGC?
?TCC??TCTMCTGT??GGA?GC?CTGAGGWAAG?TCA?CRC?TT?G?AACAWAGATCAA?TGCC?????CCCGTC?AGAGAA?GT?T?GTC?TGGCA?T?AAYRACATG?AG?CATC?CCYAGG?ATY??ACGATGT?AG??A??CGAT?CTAC?CGTAGAGT?GCCC?R?T?GRGTAAAGTGT??G?YTRTG??TT?TCAATTCCWAAGG?AA?Y?CGGC????RCGG?RATT?AG??CTYS?ATTAGGTA?AW?TTA?S?GAC?AYC?AAW?TCTG?YGC??A?T?A?GAGG??TA?A?C??CCC??GTGC??TG?CG?TYGAACT??GGATGCG?CGA?G?GAAY?CACTCG???KCAG??C?GTATAGAAG?AGGCCCGYCAATCT??YAG?TTMWACYT?T????????YACTY?Y?GTGCTTGCGT?CA?T?WGART?TTGAT??GTA?CTTTG???TYC?GCTT?C?A?????CA?R?G?TGAYC?ACGTG?AK?C?C??AG?TGGGA?RTYAC?GG???AT?GT?AYGAAAYT?C?GWRCAYGTCTGC????T?CGCTACM?TCCCR??T?TA?GGYTGRATA?YGGT??A??R??G?CTCTA??AGGAA?????A?TTAGA?C???GG?A?CGCYATGCAATG?GGA?AAAYC?GTT??AG??G?TG??A?ATGG?CAY?GT?AGGCGA???ACTCC?ACM?GW?ATTTT?TT??GTTTYWC?TA?A??CTA?TA??W?C???TCCCATA?RCTAR?CT?ATGCTWR?AGTCAT?GGGTTTCCTCCCTYG?T?TAG?AGCGACA?A??TTCATT?GAGG??CA?TKTTC?GR?TA?CGAGAR??CCATG?WG?ATACGYCR?T??AA??TGATG?R??GG?AT??TCMC?TGGAAACA?GACC?T?T?CCAA?GT?CTGYTGATTTC?A????YGTA?YAGCATGG?ATT?AA?GGGCR?CG?AGTGCCGSTT?A?TCA?TCC?YC?YA??
?AGGC?AG?AGGA?AG?GY?C?T?GC?CKG?CA???TT?GT?MG?TTT?TGCG?TT?T??C?AC?TG??CA?S?TG?CG?GTTGAAT??YR?ATTTAGCT?TG??TGCGATAAA??TTGCC?A?WT?TCCTWA?TR?TT?GAAYTY?GTTAC?TTTA?GCGTTCTT?T?YC??CATYTACGT?GACTATA?GCTTTAT?GT?CGCC?A?ATTA?YGTC??GA?GTCTTT??CCA?CTGCTGT??TGCT?TAGY?T?????YAY?TTCGCCCTGCGCATYM?TA?AGRCCT??TR?T?CG???TGCT???GAA?TAT?TAAC?R?G?CGTACCTAGR????GCCGCAGAAGR?AWCG?GCRA?AG??A??A??GTCRC?G?TCGYCTAG?TCTCGTYGACCTA?G?K?AKCCTCGGTTT?C?GAC??TCAAA?A?C?G?CGG?GATRTT?A??TG?CCCACCARG?G?CRATCATAAC?YGC?C??C??T?AY?KGCWC?A??GA?T?TATATTCG?TGCCA?GTCGGG?C?TGKRT?TAGCGA?AGG?CCTATG?GT??G?GC????T?CC??GRTT?GY???TCC?AGT?G?TARTC?Y??A?G?AA???YC?A??GCTARRTGGTAAGATC?GT?A?G?CTA?GC?C?AACAC?G??KAAATCCAA??C?KK???ACCACTCGCYGATTCT??GRT?CA?TG??C?TACGT?GYR?GCTAWC?GA??AY??TGATC??AAAC?AK?????AAA?GAKWACG?ATGAGGGGTGG?ACC?CG???C?CCT?GT???A?CTY?CA?TSR??TC?WCG?TA?A???GAC??A?TWG?C?CAAWTC?AC?GW?GGTRTY?GGTT?A?ARAY??G?YT?T?AY???TAATA?AAT???G??CGTAT??AT?TCG?GT?CG?T?CA?CACCA?ATRCATGCTT?Y?GT?A?W??RTCSCAYTA?G???TTGTARG?RCC?TCTAC??CC??A??TG?GG?AGTAA
GYT???AAYCA?C?ACAWTT?TTCCAG?T?TMTCG?AGTCTGGYACCGGRAA?C???TR?Y?C?CTG?AAC???GG?CGTCC?AG?AACTCG?AGTTYGT?A?A??GATTRTT?TCCT????CRGAGGTRCACGGGCGR?A?ARTTTCTAY?AGA????TGG?CTCW?GAAG??RCY?ATCTATAGGTTAGYA?GT???AAT?TGA??R?R?CACCG?WCATGS?CCA?A?G?G?ATAY?TAGTCA??CT?A?GATATGA?T?G?YC?TCA?AGA?TY?TG??S?YTGAC??AG???C??AA??AC??C?RATAGT?CGC?RT?T?AA?CGGA?CT?TT??GCGC?????T?TGCG?TTA??TYYA?GCAGG???AC?T?TAA?ACA?WCAATCG?C?G?TCC?TCT?CTT?A??AA?TTTTGTG?GGTAYTGTAT?AGGRCYGC?CT?TTTAGG?GYTAACCYKCT?ACTGCRGGTC?AG?AGCTCTTCGG?TA?RCAAGT??T?AATTGA?TGTGRTWG?YT?G??R?GTTYGTAGT?C??GCGTG?TATTG?YCC??GMG?CCT?T?GAA??G?AC?TAG?TCT?TTA??AA?Y???ARGGGACAGC?G?AR?C?TT?TTTGAA??TGYY?T???T?AT??GAYAGC?TAG??AKRCAMCGTAG?ATT?GYWA?GAATC?G??TA?CRTGCCGRG?STAGT?TC?T?AT?TATT?TT?A?TG?GGTGMGTC?CCACGACA?R?WT??C?CAA?A??G?GTA?TAC??CG??GC?GTCCTTG??T?ATAAAGT?C?AA?G?C??AAC??A??????GTRS??T?GGGTTA?GRGACTC?TTA?GG?C?TTGA?T?T???CAAGCGCGTGTTTGTAC?GCA?ACGRA???A?T?T?A?ACY???GCA?ATYTCG?TTAC??CATRAMG?GS?SC????C????T?R?G?A??T?TGG?TAGT?GGKAG??GY?GATGATGAC??AC?CG?TACATCGAA
AA?CS??ACRTGTAACTT??GRACACG???TYCA?G??Y?A?TCACA?AT??TCCATAA???T????CT?AGCAGTCCGGCCCT?T?TCKAAAC??CCGGG??A??T???C?TTC?TA??GCTTCCC?GC?CGTKCT?CTGTATTTCGTT?A?TG??A??ATRC?TACYTT??GTCCYRY?T?CCYGA??GTC?GCT?C?ATGTGG?T?GC?TTA??ACGK?YCCTTWCYAAA?TGC?TR?AT??GTG?CG??ATTTAGGG?T?TT?G?C?CAYW?GG?G?YTAC?TGGTAT?YMAGYCCGC?G?Y?R?TACTGCGM??GAAG??T?T?GCCGGCTGCTYC?T?CCAGRT?CT??TA?G??M?YT??T??G?C?TGACAATTGARAC??CTCCGT?KGA?A?TCTG?A?CYGACTTTYC?????AA?C?WC?AA??TYC?AAGT?TCAT?ATMC?TYCCGA?RCCWRATTRT??GG?T?TTAGCYAYGC?TG?TA?AGCCW?CGCAA?CA?CG?G?CRTACAGT??ATR?C?TTRCCYT?AYT?GTCC?TAWACTC??TTGAT??GTAATGTGTC??T?GCC??GG?GYAT?CG????GTC??ACTG?Y?SAWG?A?A?CTCCAATC?TRYATACT?TCA?TTAC?G?Y?A?W?CARC?ACYGCTR?CG?CACT?AT?GATGGGCGC?G?TC?GAGCRY?GCACAGCCCACTCC?GAGGC?ATTCT????TTG?T?CAAATC?RYCCGTCG?AT?CCTTAT?ACTTTS?G?A?AC?G??A?YCG??CA??AGTT?C?TCTKRGAG?A??CAW?C?A?A?GAG?G?CR?AC?AC?CGC?CG?A??T?CG???KGG?TATGTG?T?TY??CGKCA??CY?TGTGC?CWGTG??TT??ACWC?YTTA?TTC?GT?AC?M???CK?GMG?TGTT?CG?T????AATAGW?YA??A??GC?TACGT??GCC?GGCAGC?GWGTAGAACAA??M?C?A?YG?A??G
AGRAMT?TGA?G?G??GTTGTG?GGGYR?TG?R?Y??T?AAAG??AG?GWTAYC???TCYTTG?GA??AGATTAC??WMATGTTYTAC?C??ATWG?TATC?T?CCT??T?TTGCCTCCAKCMTCTGAGCGAGGT??AGTGCC?TAATCTGATG?AAA?C?A??G?GCCYCC?TTCACAMCCTATGG?CT?TAG?CRTA?C?CYAC?AA?ATT?G?CC?AGT??TYGCCCK?CC?GGAKTG?G?C?GCAC?ACTGCTCGAYRGG?GGTWAG?T?TC?TGAYT?A?AA?AGYAATA?AA?CG?TY?GTAYRTAG??AGA??T?CTCAC?GGTT?Y?A?A???CTAC???GAGCAGCAGCGA?CY?TACTGGAT?TTG?AGATG?AG??TAAG?TGGATAA?TT?T?ACYCY??CT?TTTYCTAAT?AATGCTA?GRGA?T?CTCT?CCTCARAC??CCGCAGCG?RTA??YCT?CGCGG?TT?TT?K?GCWGWYWTT?AG?CT????CG?AG?GCTY????ACCYCW?SA??T?WC?AGAGTGTGCTTA?T?AAGRT??RAGAGT?R?TSG?AR??KGTTTCACA?G??G?T?AG?T??S?TAYA?RTAGC?AAC??CSRA?RCTC?ATC???T?C?GAT?CTG?YM??GAGTR?TTAGT?TACTTCTA?RGT?YY??CCTCATTTGG?TG??AAYY?GAATCAG???T?GGCCC??AT?CA?AAT?GAAAC???CT?C?T???T?TGT??C???ARTATYRG?TCTCYG?AG?ASAC?CCCT?GCACGCCAG??T?GTGAAT?ATTGY??T?TAT??A?R??AT?CT?TTGGA??A?CAGAC?TG?T?RCCGR?AG?TGCY?ATT??CC?WGCTTAGCTGCT?CCTGT?SK?AATG?CT?AC????GSG?T?AG?TTYTAR???MCCAT?T?CTG?GGATT?C??GKCC??TCTGTAGG?CTAGCA????YSSCY?T?TGACT?KAA??G?GGTGAC??R
WC??G?AAGGTG??A?TCC?GT?C???G?CGTTS??CC??G??G??YKC?CCAAGGCRATA?CTA?T?A??ACR??GCCCGA?TTCG?A??T?AC?GC?GG?G?TTACAAG???TCRTT??CYTA?TAA??TTCYAACTKC????G?AAGY??AGC?TT?C?GG??ATGG?A???AAYC?GC?TARTC?RACTATC?A?CA?R?ACAGTGCTC?TCTTGCY?AC?TACC?CC?AGYCGG?TCT?CGC?TCG?C?G?TTC??A?TG?T???GS?T?TGCCRT?CCACG?C?AR?TCT??A?C?G?AA?T?TTG?GTGCTGCATACG?AA?RA?GAGAWT??MTC???ATCTAGTT?RTYCYGAC?G?CT?GAAYAG?GAC?TTCG?ACTGCTT?GCATA?TTG?Y?AGGCTTT???ATCY?G?TGT?CC?T?A?CCA?GATT?GG?C?AC?RT?C?T?AG?GATG?T?GGCT?TCTYGG??C?TGAA?GGA??TTA?TACCRT?CCATGTWCC???A?CCT?CCA?TY??T?CRG?GT??CAAAGTG?GTTATAGGTACATCT??AAC??RGGCCGCTYATATAAAAGACAATG??WG?TTCTCYTY??ACCY?GKCTM?C?TAAGTG?TGCG?A??AATAACTYG?A???C?CCA???TGYGC??GCA?CACACY?AWAT?AGCGA?GAG?????YTGA?Y??GAC?T???TGAGA?GGT??RT??TTG?C?ATTC??CCYA?T??GAA?A?YCGT??AG?AKAG?TATA?R?CCTAC??GTACR?A?TAC?GCAAAACCRTCTTCT?A??CCC?AA??ACA?T??CTA?AAC???TACA?TTGGWGGCATA?CGG?CTG?T?AG???TC?CA?CT?A????T?TY?TGACAT?CMCGRGGMCC?R?GG??GAATACT?TGCTC?CAGCGRTAT?C?ACCY?CWT?TCCTARAATTTG?KGAGYGAAAC?GATA?A??C?CCCG?ACTTA??CTTCMCAA
?GCAGM??TGAC???CCAGCCCGA?YGA?GAGR?ACAA?GCRACC??TRG??TC?G??GT?GTG?TGG?G?ATTG?C?TY?TTCTTG?GRCC?Y?GCATTTA??CTACG?GTG?GGCT?A?G?GA??AAAC??GGGGM??GGCA?AG?CCG?CC???TTT?A?A?CTTT?CGTGCGGT?AT?CGT?CRKTAAATTAC?T?A?A??ARC??TCTGC?CT?TTCCTG?TTTTTTCAGATTCCC?CCAW?GGAYGG?CRGCCT?YGAT?RG?AK?YYATA?AA?AC?TGAYC?GARTT?G?CSAGGGA?T?C??RR??TG?RR?CTCCAC?Y?AAY?G?RAG?CAT?ACCG?GK?ACRCTC?????CTG??T?AAGCA?YCTTCTG?C???C?GR??AACT?CA??WCCGYAGT?GT??GTAGAT??YA??K?GGCATAY?GTGACGACYYMG?ATGCACYACAA??WT??A??TTCCA?TG?TCGARGRCCGWM?A?CTCGGT?GCCG?ACTCAGAAG?TT?GTAG?GACA?TMGGCGC??ACCCCAC?CA?TSYTT?AY??CT???GATAGATATGTAGTA?T???MCCA?A??T?A?G?TT?C?AG?TTRCG?TCGGT?TGGTCARCAA??AA?G??AAAA??TATA??TRGCCTGCGGACATGCT??GTTCCT?TACCCCGTGT?CG?TGYTTYATAGTCTAGGCTRTGC?C??AT?TC?G?A?CC?A?T?T?T??A??GAT??GTA?G???RTGCG?TA?GC?T?CCTTCCAG?GAGACCTA??CTGATAC?GTC?GACC??TTW?TA?AAA?G?G?TG??CAM?AG??CGAGG?C?TGGM?CGTA?T???TT?GAC?GTGTCTCT??CCGGGRGA??GC????CTGA?CTTCCCC?TGTCCGAGCT??G?TARW?ACCRTC?CCCRT??C?AG?AAT?AA???A?GYYSTGA???C????CC???W?GT??A?A?G?GT?T?S?CA?GA???G??AC
GRA???G???TTG??TCTCTTG?A?TAGACCAGA?TCTT??CAT?T?ATGG???GA??A?CT?TCCTRT??TC?GA?AC?CCA?G?C?GGC?AG?TGGG?CG?GGGCT?TAY?CGT?T???W?TTWT?CCAGACTG?GARGG??GTTYAGTTGCATCCC?RCCACWGTTYTYC?GCA?GRG?AAY?YAATGGYA??TTGT?GG?KG?GTG?RGT??GT?CAAKYYG???GG?TTRA?TAAGTTRG?T?TGTC??TGM?AAKTGCCGTATRT?TGCAGAT?TCGMCCCTTG?TTG?GCT?ASACCCCTA?GGGAAAG?C?CCAY?TGT?CY??RATG?T?TAA??AYCTCAC?G?RTYCCY?CTAG?MRGY?CGG??AYTG?KCKTAA?TT??YAAATGGTGTGKGGAT?T?T?TYG?AS?A?G????RCGGCG?G?C?WY?GAC??CCTAGA??C?CGAGCT?TT?R?GAYCAGT?TTAAAA?CAAAA?A?GCTTGTGC?ATG??T?WGTCAC??GTT?TA?A?R?TTGCA??CA??A?T?G?CAGG?SAACC?????G?CCAC?CGR??AC?A?ATA?CM???SCT?GA???ATCAAAAG??TCYA??TGAK??GTGAA?CCGTACCTRG?ATC?G?AGAGAGGGTCCAGCCC?A???TC??ATCT?C?CACAGA??T??ARAGCCTA?TARC??A???GR?GCAGAC?AG?T?CG????C?C?CACACG?C?TA??C?C??CCACA?AA???G?SY?TT?ATTA??CCYCGGTT?????CAGTAGYTACCCC?TR?CTCAGR?CCAGT?CTC?AG?GGTGA?GK?T????M?CTG?TRCTCTCYT??AAT?GC?RT?CAY?AAAGGR??TCA?TCCCCTTTRRCCAAT?AAACAA?TTGGC?TG?CG?TCK???WYWT?T?TC?A??GGG?CCACCGT?AR?TTGGY???GAA??AGT?GCC??K?AYTGT?TGG??GATT?A?T???G?AYGRCC?C
CGY?GAGC?T??CTT?R??TATC??TGGG?A??TGYKAGC?TCCACGMRCGG?G???CG?TAYCG?G?MCG?ACG?AGG?G?A?AAYAMT?TA?AARGAW?ACAAC?CCGC?TTA?TAAYRRT?GT?GAGAYYT??GGC?TA?TGG?TGTC???YGTTTT?CGTGAY?TACA?TMTTTCRCYTAGSCC?TGT?AAC?MCR?GGATTAAW?R??AA?TAYGYA??G?T?TTK??A??A?ACCCGG?CYATGT?T?AC??YACACA?GT??TWGCC??C?GG?GA?CCG?SGARG?T?YCCTC?AGGCAGARCTTA??ATGAAYT?A???ATGT?MG?RG??C?K?ACAC?ATRGA??TCTAGGTRA?TGY?CG?T??G??AYGRTRCAGYAATAYCCT?TCGTGC?A???TG?GCGRMTTAGCAC?TGACGGCG?TCTCYA???TTTW?CCT??GTTAAC?G?A??AW?GA??AAGCT?AGGTCATGA?CT??T?A?A?TAR?GCT?C?CGAAT?CRGA?CCWCS?GK??GGGC??GA?GAACTG?AGAAGT?YSACTAA?AA?T?G?GA?TG?AGATA?CCTGA?CA??TTTSAC?GMAAAAA?T???GTGWGACA?GG?CRC??GCGRY?TTY?YGGTTM?CCT?R?RWGATW??TC?T??GAT?CYAATG?TACAC?AG?CTCT?ATA?C?TT?CGCASTA?A?TACATGT?C?A???TGCCG?AGTTGCG?TA?TT?T??A?ATTGYACAAT?AGCAA?TCCGGCGAA?GG??ATG?G?AA?TCTMGG?GTT?GARMAAT?C?A??TCGCTGG?CACCT?T??RCGT?GCGCARA?AT?C?CY??C?GCA?GT?CAYRTGC?T?T??AK?C?C?GS?CTGAGG?TC??AATGCAT?CT????AA???TYAGGGGGT??AAT??TCCGA?A?GTT?AAGAGWCC??C?TGTG?CGA?TCTC?T??TATMATA?A?CCRCG?AC??YC??G?AAGA???
TTTGG?GGTA?GAYAA?CG?CCA?C?AGRTCC????AKTGTYTARACTGC?TG?YCA?GTT????YAR?TTAT?AYTGCTC?TCTCCGTT?GGTCTT?TTAMGR?ACTGACYGG?CATW?A?TYATSC?CTCGG?CT?TG????CA?AARAY?CCAYACA?GCT?GGMTAARC?C?CACTGC?TA?CTCT?YAGGTC?GTC??GCCARSWT?T?RCAAYCCCTGGAG?G??A?CGCC?CAGA?T?ACAA??CA??GCT???AAC?G?CG?GG?TG?G??GA??A?CG??CAGRYT?GGTMAA?C?G?CAATA?GGG??C?T?AGTAATCRGGA?GGTC?AACK??TA??T?A???T??YGW?CTCC??YG?C?CCTAGGCY?CGAAT?TT?AAG?ATCTAC??TGM?TCGCR?Y??ACG?RR?AGATAT?A?CTTT?????T?TTACG?R?TTT?AAAAAGY??ATTC?WTG?CTAWWTAAC??TC?AC?T?ATWCTAGC??CTTC?ACCG????GT?C?CG?GC?RT???GC???GTTRGT?TC?TACTAC?A?GRAGAGCCAA?T?CACCATGCA?TA?G?CAG?GG??CTAT?ATRGCGG?AG??TGSATGGT?RA?MATYA?TKTC?YAG?CCCAG??GAA?AATT??GTAG??AY?ATYAMCC?A?T??AAGTG??TTACR?C?GTA?GYA?TGAWYRCC?TGA??RCTAAATATTGCA?AG?K?TKG?AAR?G??CGSGCCC??CGGG?AAC?ATGA???MG??C??GACC?AC?TGA???G?TCRAMCAC?TY?YAAT?KGY??AT??YG?AGTS?GCYTCTAYCAGCTCYA?C?RTT?T??TG?CCY???A?TCTTYT??G?ACAG?AG?YGTGC?G?GCGT?TCTGAGGACAR?TTT??GCCATCAT??T???AC??G?AGAGC???TAWT??A??GG?TGTT?TT?ATGGT?CA?GC??TC?ACGRR?TCRTTGYG??ATGTACC?CTGG
RACGATGGC?MT??G?YTT?TATCAG??TC?CGAC??CA???ATG?RAATC?T???C??T?AG??TT?TG???R??TCTT?TCCC?AGTC?TTTC?A??RYACWCAC?G??C?AT???CGGG?CAGT?C?GCYACG??AGC??A??AAWGAC?G???CTAGGTAT?Y??G????A???YATGTCC??G?GC?ATT?TYAT?CR?KT??TG?AAGTA?CGA???TG?A?G?AAACCATY??ACRY?AATAACTAAGTGCYTAG?A?CCCT?TTMGCGTG?WC??AY?TT??RGYC?TTAC?AAGCATTA?A?AY???AYTCTCAGG??T??ATRGAAT??TT??CCG?TA?C????GAG?C??ATM?T???GGCGG?GGWTC?RCG??GTMGGTAAG?C??ASMAT?Y?G?AGY??AA??GA?TARC?CRMAT?G?GTCAA?G??YCCRR?ACGRGY??C?ACGA?CGCTMCKACCCTG?CC?CT??C?CCTTTAGATCACACC?TG??R??GGTAW?GGACA???G?ATCK??RAYAG?A?CTG?G?CTA?YCAA??CTGAR?GA?TYTTCAMCT?AG?TA?WT??C?TA??C?C?TYAT?AG?C?ACCAAAA?TTGGT?GTCTATC??TR?ACCGGGGT??G?TCAGACCAGTGCGA??C?GA??C?RWAT?AGA?CGCA?ATCA?G?AAT?RGCA??TTT?R?ATCT?T??MTAWCCCTGRTA??G?C?GCC?ATACCATCYACCC?CT?GW?WA?????GTT?M?CC?C?C??TTTGC?CT?YR?CTACC?GTG?G??T?A?TAGA?ACCTA?ACGACA?ACGA??G?C?G?G??CG?GR?TGTTTY??AG?AA?C??TTGCYAC?GACT?G??AT?C??G?AACCATWCGGG??YTAT?C??CCC?AGT?????C?GA?A?AA?T?CGAAC?CCGRTA?TTCCAYY?CT?WW?GTGASCCTC?CTCCTRY?TAT?GT??AKAAYGAATT??TGGA?
YAAGGTAKACGTYCG?T?TATTM??YTCT?A??TGAY?CGTG?A?T?GC??CR?GAAAC??C?CAT?TTTAAT?TG??GT?CRA?GGAT?RC?TTTYTTGAT?TACYAGC??TGACAAGT?CACAG?A?T?CG?RTTACAR?TAC?CG?G?A??RA?G?GYA?TAT???T??TCCCTCCGC??GT??YATCCA?AAA?TYGGGG?CAGMTRCCA?TATTG?CGCAGCYT?CCACTC?YYTACGTYC?AG?C?T?GTCC?TA?TCCCA??CACTC??TCG??GG??TAGCGCG??CCGA???T?YYCGCA?TCR??CRCG?AR?RACAC?CAT?ACWAWAT?ATAA?ATRTA?CC?C?GTGA??ATA???T?TAA?G?GC???G?CG???GMCCTGCCTCGTACTTTTCACT?CATSTGM??R?TWTTYC?R?RTAAC?A?ACC?GAAG?TAMTTRTCA??T??AG?A?GT?RGAT?RGT?C?GYG?A?C??TGT?CS?Y????RGG?ACGG?TAAC?CCGG??ATAC?TTGC?A?TAAACCTTCGRGAA?TA??TTG?T?G??GG??TTRAACT?ATG????T??C?T??G?TATT?T?AT?Y?C?A?CCRTCGC?GARCGRGC?TG?KGATACC??GYCT?G??G?T?CC?TC???????C?GGTCC?RA???T?CKTTT?GTAGGCRTCTY?T?C?CATAT?TCAATCT?RC?RRGGC?TTG?GTTT?TC?G?GCATAG??G?AA??G?CGT?AA??Y????C?C???CCAT??YTGCAC??YWSAGACCTAATT?AC??G?T?GR??CKC?C?CG?GC?TG?TGTGT?G?C?A?CA?TMCRGTG?C?TTA?RCA??W??W?TTMA??YGTTGTATATTGG??GAA?T??GGGTAGTTCATCGG???T???ATAGACGARGAACTT?G?C?CGG?GC?GA?TG?TCTTTC??GGCGR??TTC??CAT?TG?G?CAAAATG?A?TAC?RACAC??CAY?
AT?GACGRT?C?GC?CGT?TYCTC??GCGG?GCAATCT?T?CCCACA?ASC?A?AGTAACTTA?TC?TG?TGT??TTYCC?G?GTTTGGAAA??A?CAGAT?TCATATA??A?AGTAGA???TAAA?T???CGTAGAGATCA??A?GTTC?G?GT?AGGTAACA?CT??GCTTATAAC?RT?A?G?GAG?CARGKGGCT?CA??CCGCCTGT?A?C?G?CAAG?TWGACA?TAGA?C?T???A?T?A??TTGA??CA?GGGATCGT?T???AACA??T??ARGT?TGT??GACRT?C??AAC??TAGCK?T??ATCTTG?TACATSTTYT?T?CATC??T?C?CATC?CTG???A?T?ACGGGAAC?TATCCGTT?CTG?TT?A?RCCCR?G?T?RT?AATATACCAG?TGGGGG??G??CTT?CA???TYC?A??A?CGCRAG???TTGY?TGTC?YATCCTTGG?GCTCT?GTGAT?G????CTTAAGTGA??C??MGAC?GGAAG??CT?T?CCT?AG?A?T?CACY?GTAR??R?T?G???T?GA?T?GGG??C??G?A?GGAGAT?MGC??GTA?ACAAS?TAT?A?GC?GGGSGATA?CGATC?GACCATATG?C?T???KC?CGCA?CACTRYR?RAGTCRTCCAAATA??GAGAACA?AA???C?AKAGCCGCAAGTG??T?A???CAY??AGC?CAA?YG?TA?ACR?C?ACA?TA?GTAGCTRTGA?A?TGAATT???C??CCTCG?AW??C??C??ACGA??MYT??T?C??A??CTT?TCC?CACA?TTT??T?RG?A?CG?T?CATT?A?AY?MAT?T?AG?TKCCACWA?Y??CGC?T?CATYGG?A?CAT?GTA?A?C?G?TT?C?GTTGGC?R??TTY?T?TGC?C?G??GAA??G?CACCGRTTCTATST?GTGAACCRWRY?G?Y??RTACTCGC?T??CAACAT?YA?GGCA?T??TTWAT??AGGC?GA??TCGTT?G?T
G?GC?T?A?G?RC??A?CTCG?ACGATTT??AT?ATTAGGG?G?TAWATG?GTGTTTGTG??AAGA?C?Y??AA??TRA?A?AAAG?TA?TYGA?CCCGG??CTTCT?CAAA?T?T?GG??G???AAYCATAT??AC?TGTCAAT?TT?TAT??AYTY?ACTAT?G?A???TTTTGTCCGAGY?ACA?A??TCGTG?TCAWC?TRA?TYG?T?C??GGCAAACCG?TACGTTT???A??CTCATGGAACGGG?WY?ATRACGT?GGTCTAGCR?CKM??TTA??CT?G?TGAG?T?CT?A?CGAG??T???C?A?GGGCCCCGYGM?RTWCGG???YG?ATTGA???GG?AGCG?A?T?T???YGAGC?A??AA?GAGCC??AA?C?RT?A?CARG?GTTC?TCGAAC?TGT?RG?AA?G??A???AS?CCCCGC?GA?G?CCAATAT?AGTCATGTAT??A?AT?T??G??RSAACT???C??T?TCCC??GGTCCC?CACTYRCKG?AGCTRR?ATG??CGTA?ACCAAYG?MAAGGATCATATGRGACATTGACA???Y?GGCT?TGT??CCTCRGMGYCAAAG?GCG?TTRC?AT??AAGTRA?CAT?R?TTT?ACG??YTYC????AGCAG?TYAT??C?TRRG??A??AAWAAT?GCAKGT?AGA?TT?CGG?YA?A??CTYTY???SGCAT?AA??RT?GRRY?A?TYGGATT?GG?GAAMA?GTTACRTA?A?T?TGA??ATAGGAGG?R??TG?TCCC??A?RTCCCTAT?AKCA????CG?TAA??G?AAA?C?A?AT??TGC?Y??CGAC???A?TRGTTAR???STTG?GCT???GC?CTT?TTTC??ACG?TCG?AT?GGGT??Y?AAAC?GAMTC?AGGG?C?ARGGAT?GTTCCAGG?T???YTTTT???AGTT?YC?AT??AG?ACS??CTAAAAAMGCA??AG???GAACTGACCA?????TT?????CAA?GACACGCYTAY
C?A?CGCATY?T??T?TTCTGT??G?AACACAAYGC?G??T?T?AGACA?ATASGTACC?A?CC?TG?AGGY??GC?C??GCGCGR??CK???ACTG?ATGYM?A??CGY?ATRA????AGG??AA??GAY?AAGRAAC?C?W?AT?TGA?GT?CTACA?GACAGCAA?CACRGS?TTTAC?TA?T?TC?TTACYG??GGCWCGTCAWT?GCAYG?RTCTCCA?TC???R????GTR?S??G?AG??G?CCCWYC?SCTGGCCT?MACT??GG?G?TGYT?TGGCCAAGTGG?CC??RCAGC?CAAAATTCA?WYCGCATY??C??A?T??GCGTT??A?TYGG?TAA???TATC?CCCTAT?T??G?YGATAC?A?AAAAG?A?CTACAG?A?AG?TTTCCAGACAGT?C??????G?T?AAC?TACA?ACC????C??ACCG?TAG?G?AT?GRGTCACKACRYC?A?TG??AC???AAGAGGGTT??GCRGG?TTGC?AWCTC?C???GCGGGTACAA?GRATYTG?C??AGAA?CACCCGYAAA?ATTG?ATGTGAAT?CTCCG?AWAW??GAA?GCGYA?ATAATA?A?CRCTACATGG?C?CAATA?ATATGGAGKC?GTAAGCATGTGAGCY?C??C?T?T?A??A?G??CACT?C?AAAG?YG??G??TR?G?GA?A???CAA??GCT?T?T?TC?C?KCTT?T?TG?GGGTCTA???CA??GT?ATATT??CAATC?AA??CACAGTA?Y?A?TAC?T??CTGS?TG?CGYGT??GT?AT?ATTT?GTAAY??ATA?TCATT?AAAAG?T?GAASCA?GAC??G?T?AATGGYTCAY????TGA?GCCCGGGGYYWC?TM?CAAC?RG?GYGTTC?TAATG?AGCT??T?TGCTGTCCSTACGCACR??TATC?G?AT?TTA?TGGGTS?G?G?AG??GT??CACAACTGG?A?C?GATATTGAA?ARRATCGTAT??CR?Y??G??A???
?T?GTRGC??C?GTG??YCTGA?TTC?CGRG??TTA??GT?CT?CCGGTAAT?Y??TTT?T?C???GGGGAC?GCTT??GCGC??GC?AACTRCCCATAA??CC?ATTCT?GCT?TGCTT?CAC?TT?CGTTACTAC?GCA??CTCA?GA?AY?C?C???CG?CT???G?AG?ATTTGCG?C?T??CC?RTAAG?AAT?C?A?AG?AARCC???GGGA?T?ARC??T?TC?KGCAR?TCGT?TATGTT?Y?GGT?AYG??AC?G????G??CAC?GAGMYGCCGA?CYGTC?MTT?GM?TT??RR?G?G?TAT??C?A?G?TAATG?GT??G?ACG?T?GCA?TA?G??RATCACAT?TTTG?C???RA????ACGCG?ATTKGAA?A????TAY?ACRA?CGTGGTAG?AA??M??TATT?A?ATARGG?GCGA?TCGGGT??GG?WA?A?AYGAATTTTTC?YATATGT??ARTTRATGGTTGG?A?W?TGT?A?AGTAYTTA?C????TRTC?CGCG?Y?CG????C??AGAG?GA?CA?TA?T?KCAGRA?G?GG?TAAA?T?GCGGRA?CAC?GTAC??AGTYG?A?????TK?YWT?G?CKG??CGA?GA?GSCG??G?AWGYTRCAAGGA?GA?GA?GC?S?TACT??AGA?ATTARAC?TG?G?TG?????TAC?TC?AC?TGY?GCGTTRC??A?CTTAAAGA?KT?A?GYC?Y???CGAT??TATGT??TAG??AA?TAT????C?CA?C?T??CT???TTAAT?CC?GK?GC??CA?C?TTGCGG??GTAC?G?A??TGGAGGCCAAA?A??MGA?Y?GT?TGAGGGC?CG?A?TC?KT?AGTCATT???CGT?CCY?TAT?GGGYATG?CC?TG?GTTCG??C??GT?YTCCAGCCGRRAAWT??TT?CTCGTT?G??YTCTG??CTG??TG?A?TAA?C?M?ATCC?CC?TGCA??G?C?Y?CSAT??G?GCA?TT?AT?CGT?AG?
?T?G??CG?TAATT?T?Y?A?TTYC?GAR?CK?AA??C?T??CCGCA?GGAG??T?CT?ACGTGAGAAG??GT?TTAGG?GAC???CTTGC?GGAAC?CTCT?GTTGGTT?A?G?YCTACCTCGGRTW?CRCWT?AR?G?A?SG??GRATT??GA??TATSA?GCS?CWGA??ARYA?ACAACAGG?CC???SY?TTGAATC??CC?YTT??TAT?A????GGKTATY?RGC?GTT??GGTW?RGCG??AGTAGTATA??TCAT?C??C?TWGG??G?T?TACA?KGG???TTAK???CG?A?CT?TGGATT??AA?C?AT??TCCC???AARC????CC??TARAC?ACY?AC?GTTA?TTA???TAG?GWTGG?GTGTGGG??CTCAAAYS??GCAACGRGT?A???G?AA?TYTAT???TTA?CCCGAAA??G??TTTTAG?AT?KG?GYA?TTGRTA?TTTCTAA?ACGCCTATCA?SAG?AAGGTY??TTGY?CAG??AGGA??GWGT??CTACAGGG?CTG?ACTTTCRG??GTGY?G?CGGA??TGAAA?GTCT?AGGTA?TCA?TTSG??CTT?C??YYTAG?ARG?G?GTCM?ACAT?AAAYTG?A?GAAGTATATA?CC???CA??GTTATGWAT?CT?AC?G?AGA??G?AT?RGGA?CGT?G?A?A?GT?GG?CGGYTAACA?RG?G??GCCGA??CGM???TA?ACCGTG?TCW?AA???TGC??CCCGY?C?TGA?CGG?ACCGGCAACAG?A?T??TGA?WTC?A?AGA?ATTG??CC?R??CT?CTTYTTAG?ARA??GTGY??C?TACA??CC?RYR?TC???????T?AT??RGGCA?G?TAGKTAG?C??GC?R??C?TC?G???T?GCTCTTCG?GTWA???CCGARCCGCAYRT?AATCC?YAATAR?GYCCATCKTGACCRGGT?CAGCATC??T?TACACAAAWAC??TYCGTGAAC?C?AG?GCT?CGGTR?C?G?
GG?T?Y?GA?G?GTAATA?C?A?SSTAGGC?GTGGTG?TGCAAGRTC?RG?CA?G?GGCTK??A??GTRTCC??GG??GGACCT?T?GCAGATCACTG??A??AGAGGGGGC???RTTG?YG??AGTA????C???AGRCAG?C?CG?MR??GMG?AGT???AT?GGGACTA??GAMA????TCTGT?YACCCCG??YAGC?RTG????TA??GCT?G?G?GCG?T?TAAC?GT??A?C?TTGT?T??RCGAA?C?CACCAGAYGC?A??CCACC?RGT?GA?A????GTTGTC??AACATCC?TTTA?T?Y???G?MC??G?GTG???GT?TAATRTTGTA?C??G?GTGG?TYT?AC?C?AAT???CACTAYAT???C?AGAA?TMA?T?CTT??TC?TAG?GG?GCC?G?TGGTT??????AT??MGC?C?C?A??TTC?A?AGACR?A?T?C?T?GG???ACCCGGTCK?GA??CY???T?GAYYTR?????GC?YGC?MST??TC?CST?GYCTGCGT??GGGG??TWR?AT?T?G?RTAG?C??AT?AT?GGTGG??S?G??GTT?GT?R?TG??GYT?CCGT?TGTAGTGA?KATRG??CC?CGT?TAT?G?AC?A?GC?GGGMCC?CGWAGTGT?A?GC?GY?CCCCGCT?T?GCC??AATTYCAYTGTC?A??TGGA?A?AGATTA?CY?TCCY?CCGG??A?Y??TTGM?GGAGRT?TCAA?Y?GRG?CGRGM?MTTA?CAC?T?TT??CYRCAG??GTAG????TCG?TAATAAGAG?T??G?G?CGTGGT?AAAGCTACCTA?TTTT??GC????T?GGC??ACA?CTCAA???GT??C?M????T?CTACGTGACCRGGGTG???C?YACGTTTWAC??CWGYAGTTASGG?TC?TGWTC?C??????GAT?YGCAA?T?R????GYC?GC?T?TGAAYAGGYC?CCAGS?CRTAGCR?CMCCT?TA?GYTTGTT?GTCTA?A?TGG
[truncated: 2,315,603 more chars]
