# Supplementary material for: Phylogeographic Patterns Are Strongly Associated With Biogeographic Patterns in the Irano‐Anatolian Global Biodiversity Hotspot
Source: Mol Ecol. 2026 Apr 29;35:e70355. doi: 10.1111/mec.70355 (PMC13126619; doi:10.1111/mec.70355)
Supplement: Supplementary file 1 — Appendix S1: mec70355‐sup‐0001‐AppendixS1.zip. [file MEC-35-e70355-s002.zip › Crepis_heterotricha.nex]

#NEXUS
BEGIN TAXA;
  DIMENSIONS NTAX=42;
  TAXLABELS
    240_D17_R
    240_D18_R
    249_D25_R
    249_D26
    249_D27_R_sub
    249_D28_sub
    284_D45
    284_D46
    284_D47_R
    300_D13_R
    300_D14_R
    300_D15_R
    300_D16_R
    403_D29
    403_D30
    403_D32
    421_D41
    421_D42
    421_D43
    421_D44
    429_D53
    429_D54
    429_D55
    429_D56
    432_D49
    432_D50
    432_D51
    432_D52
    441_D33
    441_D34
    441_D35
    441_D36
    444_D37
    444_D38
    444_D39
    444_D40
    453_D10_R
    453_D9_sub
    501_D5
    501_D6_R
    501_D7_R
    501_D8
    ;
END;
BEGIN CHARACTERS;
  DIMENSIONS NCHAR=36989;
  FORMAT
    DATATYPE=DNA
    MISSING=?
    GAP=-;
  MATRIX
    240_D17_R		WCYTGAGTTTG?CCYGA?CAW?STTTATGAARCWGCATCAGAWCMTMRTTTASM?CCGCTGA?RTGCYGGGAGC?GWAC?TAWCGTAGCTAT?TRRACWCTCGGATSACACACGAGGTTCT?GCRCCYMG?TGM??GGARCG?TYCAAAWCCAGAKCRYGWAGGGTGARGWCMGGRTGCGWA?ACMWARAT?AAGAGCCYCYCGWTCGMMTGCTTWCACTCCTTCA?GASGCWGCGYMWAATTTYATARAGY?TG??TACCTYTTYRCRACATCTCRGTARGCATCGGMAAYCRTWGRYCMRWGTAAA???RATTTW?CGGGATSCGTTTAWG?YRTG?AAA??RRTYGWGWM?GCAC?G?AA?GT?G?MAAASTRT?GTTGGAAGCTATATTAYSCTCCCWTGTTKGKYTY?GTACCCG?TGGTCTCCG?AA?CCGWCCS?GC?AGTT?ATAGATGGCCGCCARTYG?CATYGWCT?YTRGRSYTTRMGGA?ACTWTCWACTRGWWCTCYGR???C?ATGGGGCCYAYTGACWCGRWCATYAAYAMGYYAMCYCTGAS?CCCWYSA??CCATTAGSC?AAGCACAAA?CRGAMGMAWG?ACGTTRGGACSRG?GATGC?GCTAAAW?CATCCCRCTTTGT?C?AAGWTAGGW?RCAGTT?KYRSRATRCCKYTGGRGACSRRSARYCATKYAGY?G?GT?AGSATWGGATCGWTCG?MGGACCAGCKWGCTTCCTACCMGYTWCRTCCG?CYAYGAYGCCC?YAGWYT?AAG?KGRGATMMAACARASTYY??GCASGYCTATRKWGCWSAYM?WGAWWM??CAAYWAGCTTTGCGACCGAKWARYATACWWYR?AWATATWCAAAYATCYGYCMTGCT?GGGA?CCGCCCTGYAGGTMYTMRAYCCACCTWT??WCCKMACATGTACAGG?GRCGGCGRARG?GR?CATATGWAATTYCTRA?TCGGTC?GCCAYCGGA?GACRG?CCTCCT?GTGTA
CYCAGGRWTATY?GGCGAGGAGCAG?TMWAGGACCATTTCST??RGRGYMCGTTWWTACTCCGCCCT?CGGGAWTCAACAGRGATASCTTYTTAGCCAC?YM?CTYWRA?WCC?G?TTCGACACR?CKYAY?TAGTGRCTTAK?TARCTGWAG?ACA?TG?RGGYCCRGC?KCWRYRSTYATSTGGATWKTCMATYCTAAGGGY?CGCYCASCCCATGCG?CGMTGMATTCTCGTS?WCCAAG?WGGCGRAAAACGCTWRA?CGAAGKTSCTGGGTTTTTCARWGCACCGCCGSTTTCA?WAT?AWACTCGMCRT?GGT?AAYMGGMRATRGCCYRSATAGWGGTTAYCGTAAARRCMY?Y?TCCYCMMCCRATSTMCTGCCTGRTTCRAAWGCTGGRGTGGRA?RSG?CSGGTWAYGTCACWTGCAAACTACCYATCMRRSRCYATCRG?GCYYCWTCGGTRCTYGGTACATGCCAATCGCAC?KCRTMAMCCYWCTATRAAYCTAG???AGGGKATMCTAGTAYTAACACAAAGRTCWCCSATRAAC?CGGWCATCCYTTRRCYWAWMTWTCTTGWRCGWGGGA?RCGAGA?TRWYTTAYAGMAMMTG?TA?CCW?WCCTYGGTTYCAMTCTMACKYGCMTKMWGAGAACYGTGGGGCRGCTYYCA?GTMTTATTAR?GCRGKTTTGTCTGCYGWYG?AC?CCGGGCKW?WYAA?TACGT?C?KWGAC?ATGRYYTRG?AYTATTGW?YCGAARTC?CACRMTGYCYAAKGCTA?CRTGCTTWTCMKCCTGAKYAATGKACRGGAC?Y?CTTATGRKGGCCAWCTTWTAGMTRYTAYTAYGG??RTAGGGGRCAGKAAKGTAAAG?WAGT?CWCA?CCGARC?TYGWTAG?CCAMAARGAAMWCCGYGACATAATGTKCTCTYCTW?ATCGGARRTT?WYG?YCR?TY?CWACTRCARTGAGA?WGTSCC?ACCGTWCYCTTTAT??A?GCYAA?AGY
CCTTT?CRGTRCGTCCCAASMAGMCGYCTKGCMAAGATYYGTTAAAACRAGT?YCCYTCCGCMGTTGATRATYGWGGY?WCCTT?TGRMTAAAGM?AWRTTGMGCCCA?ATTRYMRACYATTAAAGAG?TCCTCGT?AGCGTSGCAC?AGAAGRSKGACATTK??AGAGGTYCCAGWK?KTYCATATKWCCCWAMGSYTYCTWATGATYGTCTSRTGACMCCTAAAG?GTC?KGGTGYAAYGCRCAYYKTCMTWSTGTTTWKTKGCCCTGGRYTC?AGAYYTGGA?AWGC?KCTCG?TCCTW?WGATRCKCTTRAWYK?CW?CGAATTYTTWGMSCAGTAW?G?KTT?RGYRGRYACTWGCATRTTYG?C?TWCAA?MGTRGCMTCTYCGGGGA?KYGAASTTWGC?AAGGAGTTTGR?RAYGTAA?WCWGW?ATCYGTT?AGRKCAWTGTTTG?G?AGYTRGCGAR?AYA??GCSATCACAAWWRAC?A??GGRRAKGTWMATAAGY?WGTWCC?TAGTAMY?WAK?CTTTAWRCGACCAKAGAGACRRWTCTSCCGRTYGGAACMGRM?AACGTAGTT?C??AAY?CARGRCTTAAA?WWCCG?AWC?AACS?CTAMTTGMCAAAYGYRAGAGAGACTGATTWW?YG??GWSGGTAYMTGTACTCCGGGCAACWCATC?STWGGMCGYACTGYTTAMGCYAATGWMGTKAG?AMYGWA?YA?ATTYGRACTTCA?KTTAT?AGATRTTGCCAMGCCCGWGAC?ATGAMT?GATCRATRTCTTAGACGCSRTWGTRGAC?GGAGWCAAW?TWAC?AMGAR?G??GTCTTRCRCGR?TARAAA?T?YC?TYRAGCR?CWGCT?C??WCAC?RAG?ARGCTGKGCTSAATCRGCACRCC?CYCAGGATCGGTAGCGACGRAWAAATWCCYCWMCGW?MTCTTGRTAY?MGT?ATTACTGGTCCAKRKGGKT?GCGACCAGCRCARTMTTYRC?TTGGAGA?
?CKTAWTASYCTCGTAGA?GAYGCAC?GTCCTAGASKWTTM?CGARAATGWTYRA?AAYA?AGAT?WRMSTA?MTATG?CAGRGT?A?RTYAY?YCYAAA?CRTCWG?TGYTTMAGGA?GTCA??YYGAA?CSYWG?GCCTRRGTRA?C?AYACCCCKG?CCCAA?GKCT?RGY?GRRATCGTTWRGTCYTCCGCR?AGARTARAGWACRRAAGRTAA?CKTGCACGATTATTTR?CTCCTAMGYGWTTCTCYGYMTACCCCTYTA?TGRCATGCAACGTTSC?RA?CGYRC?RCAGGACCGYGAGRM?C??YTGWYYG?MAGGGWATCGGTG?YCTTYCMMRCTAYTACKCTGCTACYRTRGATKAYCGYTTT?CCTCYASWGAGGGRRTGRCTRWTGAATATGCCYTWTGGMCTSAGACYACAGCA?YTYRACGGWGARCWCGAGRCWACCCTAACCTCT?TC?RCGT?TACG?YTTTTCCT?TTWYGRYA?CACGAACTA?WTRAG?GCASGGYTTKRCSTKARGAW?GC??GG?WRRACGTYCGRGRWTCRMKAWCGGCTT?YRKRTTTTATMTSCCRT?YYKKGGYTWMWG?YGCC?TSCGTSGRTTACRC?TGTR??MTS??ATGGGC?CGYGT?AYAWTARCCAGCYCGYCGTGG?RCGTAA?G?TCTCCAAAGT?GGATAGTGSG?AWAGASGTAAATGKW?MCTRCCRAWCAK?AAAC?AAA?GRCTYA?CGYGSAMKRRRTACATYCKYTTATA?G?GCCA??S?TA?TRGYCTASACYT??TCATYWTTRAGSTATCCC?WCTC?TARC?Y?MTGCGTAGCATRCT??GK?TYKWAACGRYACGGTTTCTAC?AGCCGCGGCYCAAGGCCGAACGATAM?KGCACTTTASTAGGCACAYATAKGGTRGAACGTGRGCCTGARCTCGTAACAAAGCGCGGTACCTGGG?GTCSTAAGCCTCACACTRTCGCWACATGGAYG?YTCYRGAY
TTGCCCCAACTATGGGTG?YGAATTRYWGAGCCGKTYMTGTMAAAC???CTGAGGGWTGCCMCTTGTGATAACGAAATTTTGYCGCAWAACGCCTTTTYTGATWCTGAGCATG?YTAAGYCCRACTCGG?TTTTGC?ACA?TMGTAGATACTGGRTT?CAGTTCCATCGACACTCGCARCWAGTCRACTCATAAKCRRAWTAASGTACYACAAYAAGMCAACTT?GTATA?ACYGYTRGCGAYCACAGAATTTCRCGAGGAAGAG??ATTMCCWTTAYAA?ACTGGTGAGGGTYGAGTCAACACRAGTAWRCCCRTACGTGTTTACTAAAGCGGAGKCTTGGKCRCRTTCGCYTTTTTTRTCYGATMGYCCWY?GA?CCGTTYCTS?TTCCAAC??MGCTKCGTTCGATTCCAATCTATTGTCATATT?TCGCTCTACATTCGWAGAGTAAC?GTTRCGACGYGTATCGTCY?GCCTGRCACWTAACTGGTAGATGARGCA?CSGTATAGTTG?GACG?CCGTTTCGGCCGTCCAATAGCTAMGAYTGWACCTTTGGAGTGGAAGTACGGCCGGAAAAGGACWCGCWGARGSAATGTACC?YGGT?SATGCSATGCCGWMTTCGGACTACTAGTACTTTTYAGAGTGTCGRTTCGTACYCCSGTTACMRTCTTGTGT?AG?TGYTCC?ACTGRGYACAMTTCATTTTATACA?TATTACGCCTCTT?SAGGG?GACTCCGCATAGCACGAACGTKGGGCTAGS?GACCRATTACAGTCTTTCWTTAG?AGTYATGCAAGTTTAACTGTCAMTCTGTTGGATCGTTWAAGG?TAAGGTCKYAGTRWCTSRYGCAGTGCCAGGGTWAYRCCYTYCTCTGCGTTGGGGGTCTYCTAGACCGGCCAGGAW?GTTCAAGCAAGAGAAGAACTGCAATYGCTTCATGCTASTACTTCCC?CA?TGASCCAMTTTTGRCCWASTGRGACTTCTTTAGTCKAGGRTAG
GTKT?GAMTCGCCTTGATGTYCARGGCCTAACGYGTAGCAACCCCTA?GGGWC?TCAGGACCWMGGRCTGTAGCGCRYTATGGTAYRTCMCCCTTGAGYYTCGTGTCTTTTKTTCAAGGAAAAACSGATCG?ACGTCGCC?AGGACACTTSGYCTAGKWC?YCTG?T?AAGMGTAGGCGCGCCCRGGCYTGTGTAGTGTRAGGTGACCC?GCGGGYGGGCATAAKTCCCGACCTTAC?TAATTGAAWGGCTGCATGCCCAACA?TTCYAAACGCCTYRTTCCGGAGACCCCTGTAYWTTTGATATAACCGGGC?CGACTTGGRARRTCGCTAGATWACCCCGACAGMTC?GTTCTTGWAGGAAGCTRGTAATTTCWCATRAATCGYGTCG?AG??MTRGCCAGGTAAGAGGCTTCAGACTATWCACRCTG?TCTATGAGCTTTARGTATYGCRCTTGATYATGYGCCGCCTAYGGAKAAACCAKCCTCYRATRAGTTCGAYTG?AKAACCGG?YTCCAATGATAGCCTAGRCAGCC?CCGAGTCTACCGAGTCGAYGGTCGRAT?CWYTTTCAATTGYRCTATCAATGASCATT?CAAGCTAATTAGGGTTCATCGGGCTGTSRGGMGGGG?KGMGRTCTGAC?GMATCRRGT?GTTTACCYWGGAWA?RACGCATGARA?CACATTCGTGYAGGCMATCRGCAT?ATGWATTTRC?ACTCGCRCTCRGGTGCYACRGTTT?AGCA??TKCAARCGTAWGTAACCKAAWACGGAACCTAMCRCCGWYGCCC?GCTCAWC?CRTTTATTTKGGRC?AYCWATGRCTGATTGGGGGA?GCTAGCCATG?CTAKRGCCTYTAAGCTSCCGT?CTSACTTRCGATGGMCCGAATAATTWRAACATTCSTCCMGCRKCGRCCAAGYCTASATTAGGTC?GTCA?GG?RGTGTGTMCCTTAARGAGAGTTCCAAAGTGCGGTGTAGRCTRCTGRTCC?TCGYTSGT
?CTAGAGATCGGAG?GYGCGCRCTCATTGTRTTGA?AACGGAAATCCACYACAGGCTWGAYGGGCTTCTGCGCYACGCTCGAGRCTGCATACATCRAGGCATGGTTACGMYYTGRACTGAAGCTACTRAGAACTGTAGYCTTAGAAAACGARGGGT?TGACAGRTAGCAWGAYCAAATTCCTAGCAAGCCWTAAATGAAAGG?CGTTATYAT?KMCSGT?ATGCSTAC?TATRWCGGCCCGCTCGTTACT?GYTGAARCCAACKCCCAGGAAGCGGTACGAGTTGACGWCTTATSRGGAATGCRTATGCCMGGTTCAAGKTCACTAAAYACCTGRAGAATCGC?GTKGATTAGCTC?GAGGCCT?GACCGCAGCACTAGARGGGATAGTT?TAGGGCAASCCCCMTAGTGGTGGG??TTTRMGSGTTTAACTAGCGATYCAMTGGW?AAAACTGCCGTCT??T?CTMGYAGCGAGAGGCACGGTCAGGTG?TYCT?GWCRGCCATAGTTA?GAATAGGCCGTTACGTMYAMCCGRKTTACGTGWGGAAMGATAATCG?GAAACGCCTCRCGGTGCAGGYTSTKGTCCMCTCAAAMKTYTTGGAGCACCMGCATCTATTTAGAC?GCGARGTMTGGASTGRATATACATYGWWGACAGAATMGACTAGCGAGAGGATT?AAGYWRGKTCRCCRCARCTACTATGCGACATCKTT?GAGCMCG?WMCTCCTGAGRGRCGCCGCCCGGCKTGGAGTTCKGGGGTCAACRTTCACAGWTC?TARGTMARMGTCAATAMT?CTTCAGACCARAYTTCCCTGTGCCATTACT?TACA?ATAGCACCRCARKGWGGTWTGCAG?AATGAC?TCGCWAAACACAATMGGTGRTYCTGATCCCCCATGGCAAAGRATTACCCAATKACCGTWGCACCACCGGGTKCAWCACACCAACTTGMACCGCYCGCG?CAGCYTTTCAGACTGTGAGCTTCAG?YTGGGACCACA
WCGTGATGGTAGGGTSCCCTTAATKTGCAARTMTGGACTTTATYGTCCA?AGYRACAGCCMCTCAGCCCCGSCAGTTK?WAAAGTRAGTCGCTGAGAGGWAMCTTTGAGCCAMAYGCTGGTGACTCGTTAAAA?WCTTAAGYTKCGKGRGKCGKATGCCWWATGCGCAGAY?CG?GTATATACGA?AACAATGGGACARTATTRAKTGTCRCCAGCTGGACGRATCCTCMAAAGWATCAC?GYGTRTTGGGCCC?ATWGMGA?AATAKGGGAAGTCCGRTCCGCC?TAGGACCGAAATGGRRGCC?CARCGTRAGCCTGTTTGGTAGGGGAYCAACCG?ACCCTAATATTCRYGCTCTCTYGTGTCG?RCTTTCGY?TYMWAGAYCTGTCCACKCGAGGACCRACTGTCGYAAAAARTGCTTGGTTWTTACGKCCGGAGCGYATCG?CAGTAGTAGGGGGGGKCCGAAA?G?TGYGAGGGC?CAACACCTAAAAGTTACCRAGTTTGCCTRGATGAAGAC?ATG?ATTWRGATTTCCGTTTGCTCACACKGGTTCAAAAARCTCATTCTTACCCTGGCACGTTCTACGCTCAAYGY??CTAAACAATCGWTGAGAYCGCCCTTKG?CAGRYWAACAMACYACYTGCCCGCGKTAACCGAGCAAKCGTAGTCACAGCG?GTAGTGT?TGT?GGATTWTCGTACTGCGATRWGCAACYCCTGACCCATCCAGACGAAGCCCTGGAWAACACRGTRGTCTGCGTGATTAGATCGCGTGTAGATCCGGTSCGWWCGCAGATA?CCACGGTACTWATTAYTAGG?TACRARGTSGCCTAGAA?ATAYTATGACCRTWAAARGGA?GGAYAACAG?GTTTCTGGSATGYGAGC?AAYRAGGC?AGTGCARAGTGCGGCCGKYWTTCGGACAACACTTCTRGAATCRGASGACTTCYAAGTYTRTCYTACTTTGCATCCCCCTGCAGCTRCCACACYGAACAGGWGA
GACGWYAACAATGGGTACCAGYGCTYCCWGGCCCTTGGGAGYCTWTGCAAGAMYR?CACTCTCR?C?G?YWGRCTTAAMCCG?RAGAK?YCATCCACCGCGYCGTACTGAGTGYAGCTAAAACCWCGCGTCCAGWCCYTRCTT?TCCYATARCGCTMTCGAAGGYACGMTYGCGCCTCCGWGTTTTCCTACCGCTCGCCCTAAGCACTTATYTACSAAATGAAAYTCTTTATCTGRAAACGCCATTGTGCCCACWGCGRTATCAYCCATAGGYACAAGCCTAAAATT?ATGATCGCACGACTGTGGAC?GTAAKACGGCCGCATACG?CGRGGTGCYCAACATTCGCAAGGACAGC?CSCSCWACTC?RGARRGTAGCCCGACCTCTARGAGGGTACCGGATWAAA?GMTTTTAATATCCGCA?AGRMAGCACCTCCAGATC?TGYCTCAGTC?TATGTGATKGTRWTGGGCATTGACTTCT?GSGCAGRRATCCGCYGAGACATTRCAAATAAGTGYRTTYGCGACWATGTCYCCAGARCRCGGG?TGGAGGCGGCGATRCY?CTGAGRTTCGCWCGGATGRC?MRGRCTCCACRACSGTTGCGTCCGCTT?TACTGATTCT?CTYCTKTCCCGGACA?TYTTCCGTARTA?CMAATCTTGGGGCCTGAYYAGCTGSTTCATTAAYTGTAACAGGAAAAT?TG?CAACCAATTWATCGTCCAWCGGCRACATYTACMCCGTGCMACGATTGACCGMRTTCAARACCTGCTA?TYTKTGATTATCATATCCTTRATTAGGTCGTTCCGYGYMGTAGTTTTCWGACCAGTGTACCYRCCTT?YTGSYTCCCAATTTTGCGGCRYCSGRGGATGCTGCCGGRCMACCGCGCGYAGG?GYCGGS?GGGTAATGACCCAGAGACCCATACGKTKCCTTTCYTAACGGGATGGTGCAAGGAGCTWTATCGGTCGTGTKCMTAGCGGG?AAWYGAAT?AGGACCTC
AACAGTGTAAAYTKTCTTCGG?CMCCATTCCGATGTCRGTGCAGTATSACCTT?GCTAACTCTGATGRCAATACGTCTAGTCGGCTGAWKTCGG?GTCGCRTCTAGGTCACRRCTATTAGAGCCGGTCCTGCSTATG?TYTRT?TCGCGCTTTCTARACAGGGGCCTCTCACCC?GGRYGAAACGCCYA?TA?CAGGGWAAAAAGMTAAACSASAATGAYYCCAGAACRCYGCC??GCACCTTTAACTAGATCTGTTGGCYTGGCGCYAAATTCGYTTAATSCCTCTGGCGTCTCCCTTTGCTGGCYTACTGMGSTA?TGCGGYGTGGTGTACAKMCMGCAYTGAGGGYCGTGG?CGTGAACTTTWAGTAACGGGCRTCWCAGWCATTCGATRCGYTCAKRGGGTAATAGCAGCACTTRGGMATCCTGGCRTYGTTGT?RCTAAAGCYRGTCAYCTTCTT?TGTGMTWTCCGAYCTGCRGCA?GC?TAGGAGWWTC?KAACGAGGK?CTYTCCGCTCCTCMGGCMGGTAGGMTRGTTAKATGGCACACGTTYCATACTAGGGAATGGT?AGARGACAATATGTGAAR?GCAGWTGTCGRGGCARGGGGTCYCCATGAAACACYGGCAACCGTTAGCCYGAKTCRGCAAAGCTAGCAACCATACAWGTCCAAGATTCAGYTR??GTG?RACGWCGCGCGTRCGCCCSCTRGTCYACTTTTWCGAGGACCCGGTATG?WGTACRYCATYCCARWACCAGCGGTMCCYCGGAAA?CTRYCATATTTTSGTCCCGTCT?TACWAYCCCCARAGCCCGRARTACATAGCGGATGAGCGT??TGCATTCGGGGCTTAWGGCCTTACTCTTGK?ARR?CCSGCMKRGATYGCGRATGGCAACTAAGTTCATGGCCAAGTACGTAGTCCTTAGGATGCYTGCCCGTAGATTAGATGATACAGRCRCGYATGA?GCTGATWTTG?GCAAGTCAGCCARYTCKGTCTGAG
GAACMGCCGACGGATSGTC?TAGGCCACATRGAAGTGWTGGCAWACACYATRCYATAATTGTAGAAGATTCCAYTAATRTCGGGATRGAAGGTGAGAAGCTTAYATTGCAAGCGACTGGCCAATGTTGTAATGCMG?GTTTGTGTWCTGC?GGGCAACGGTAGKGRGATGKTCCCAGTCGARGGAATCTCTGTCTRAGGCCAGRAACCAGTTCGCMATCTGTATAMGTTCGGTCGGTTGAG??TCCCTCCTTTGTTAATRACAAGGCGCTWCTTRGGAMCACCGWGATGAAGTGATATCTGTGACGCGTCTCGTAYTGCGTSTAGCTCGGTATAAGTACGGTYATGMCAAGGTAGACATAATTTCGTGCACGCTACAATGGCTGAGAACAGCTGAGCCACTTTTCGCTGGCTGWGCTGCCGTCACTRTCGTRGYRTCGTGAGAGGAG?TGACCCCTTTTRTTGGACACAGCACACRTTYCTAC?TTATAGGTWTCTAATTTACGATTAGGCGACGAYATCAG?GCCCCCAGCTTCGYTGARAATAGGGSMRTACCCCACCTGAACCCGCC?TCGTT?GTATCA?CTATGYA?CCGTGCTCGAGGCCAGAWYCCGGCTGAGYTGTCARAACA?WCRGTC?CTGAGAARAAATACYAGTYTGATTATCYCAWCATTCGRGAKCCTGGAATTGACCGGACCACAT?AGYCAAAACTCCCCGT?CTGGTCAATTCGTCACCCAAGTRRCKTC?CMAGATCAATCYATGCTGARTTTAGCTCMGGAGGATYGYGTGMTGTATCGAGC?ATG?CTGGCKAGACTTAGTGAGA?GTAGAAMTRTGGGGATAGAATCAAAAACYYATCAGWTAGTGWTACATMTA?AGATATMTGGCRGCT??CATGATGATCGGWTCTCCAAGTCWA?AGGATYCACT?CRATAAGGACCGTT?CCCATGAA?CWAAARTTAGTCCATGAATCTGWCGCAATTTAATACTTACGGTC
CTATAGYGG?TGTCCTGAYT?CATGAGCGGCTCGGCGGGGACAGTCGGCTCYTATCYTSTTACTRATCWCAGCAGTTGGTTYSTCCGGGTGTCTTGGTTTCAARACGCGCGACACACSCAAAAACAWCGCAGCCGTCGCTCGT?CCAGTAAGGATGGATCTGTGCTGYCTCGCTCAGCTGAGCCCGA?CGTGGGCGTCATCTACGCGTCACACCCYGATCGKGGCCGCCGCTGTAATCGCTGYKCGGCTCGCTAGCTTGWTAAGCCTAATTCTCTAGTCGTGAAAC?GAGTTGGCGAAGGCTCCGAGWACATCACGAAGTCGTTCRTGCAGCGCGCGGATARCCGAGCGGCGAACCCGCTCCACTCAATMGAGGTCTCAATACA?TTACGGTGGAARCTACCA?TTCGAGACTCAGTATTAAAKAATGTGAAATGYCCTGCGCTCTGCAAAAACGWSARCGCGGAGAGGGATWGGAGATTGAG?AKGTTCGTGCCRT?CTCAATG?GAGCGATWCACGCGCATGCGTATTAKGCGCAGGAGTTTGGCTAYCCATC?GCCTCT?CTGATTGAC?TGGTAAAGATCCGGAAYATAAGACCTAAGCACCCGGKSGGAC?AGKAGGYACAACGCTRATCAGCTCA?GCCCGCATYCCYCATTG?TGCTGGCCCR?CGAACCT?CAYTAGGTCCATACACACCACGCG?TRAAACCWCTTCGACCTG?TCCCCACTTCCCAGAAAKMGCGTAACTAGTGACYCAGYCCAATACCACGCRCRCCGGCTAGWAGCTAKYGTGAATT?GGKCGGACCTKARAGTTAAAARGTCWTAGAWGAAATACTCACGCC?CAYCWTCCTYTAATCTGTCGCSCCCCTTCTTRCTGCCGCGA?GATTCAYCGGTAGTCCAG?TATTGTATKAAGA?CTTCAAGATTCGTCATAACRCAAATARTAGCRACRGGAKGGCTACTG?GCTGTTWTCCGCGTCGATTGTCTTCTTCGTG
C?TTACCATACGCAAAARATGCTCRTCGC?GTGATC?YCCTTTCTSCCTCCCGSCTAMAAYARTGRGWC?SYACGGSGCTTAGGGCAYCCARTCCAACGTTRTCYCTAGGGCGTGGCCRTRAACMCCYCGTGCGTCGCAATCATRCGGGTAAGYATCATGTCCGGCCGCGTTATAGC?TGAMGGYTATCCAACCCACAGCATTT?TAATGCCTGATTTKCCCGCGCGTTACTGTATCCCYGACATGAKTAGTGWT?WGGAWGTCCCGCTTTARGAGGTTTGCATCAT?TCT?ATGGCCACAGTGCKAGTAGGARYATGGTACCAGGCCTCGCGSTGAGATATATAGTAG?CCTACYASGAGAGARACTGATTTCTTGCGCACTACAAGTGA?CAGTCTRTCRCATT?AT?GCCWCCAAGYACCTTCTCATTGTCGGGACGRTCCTTAGATGGCCATCTAGGTTACARCCGTYTSTGAAYGGGCWTYGATWGCAMTAACAACAGAA?CGTGCCCYCATYAMRTW?TTCTACTTMTATGACTTTCCGCCGACCACT?TMTGTGAAACTACGTCATSCGCCCRGCGGCCTCCGCTTWGAACARCGCKTAACGTCTGCTTGATGWATCAGK?GGCAGAGCGAAGCSYTAACCCGTRATCGACTATCAYYWAGRRGMTRCCCACTTCGTTTTTGRTGAAT?TGAACTAGTGATCTCCACTACC?GTTGTCWGWTCTRMAMACACGGTGTTCYTTTGCTACTAATAGCCGCATCACSYCCAATWRTGCTCGGCGAGTTWARTAGGGCCR?TGGGCGACAGGAYCCGRK?GCWCCGTWGCACCTACCCWTAWRATTCCTGYKCAGCGMTCTAAAAGRGAGCAGGTGATTAARTYTTTGGTGCCRCCCGRTTTGCGTGATGACWAGTAYAGATTATCTCTWCCATYAGKCTAAASAYGGRTKACGR?GGGCGCCYACCCAYTTWCGCGYTAACGCGGCGACCMGRRGT
GGACTCGGYKCGA?CCCCMR?CATTGCASCACGGCAAGARCGCTAAAGCCTCAGCGGTCCAYCAA?GCA?TTCCGCA?AYGTTACAMGTGRGWCGTAGCACTGA?GATTACACGACRACGTMA?TGGYTGGCCTKATTCTCACTGAYCCGYCTATACSCAC?C?GCAGGTAAA?TTTTCMGGAKGKGTACYYTGACAGCCGTGCTTSYKATTCGCGGCTGCWTACAARACTAKCCTATTGTACTCATTCCCCCAARGGCCACSGYWAGT?GGTGTTTGTAGA?TCTGCGCACGGGGGGGTGATG?GGTASCASGKGGG?CMGGGSKSCCTYCRGGCTACAGTKAR?CTCCMACGCAYGTAAGAGGCGATATTCTTGGCTGTTCGGCTTAGCAACTCG?TATTCCGTTCAT?CATTYAGCCCGTCAGATARKWTGGGGGTMTACG?TTAW?CWCTCGCCAGTMGCARTCMRGRSGMAGGTCTYTATCCGTAATCGCAGAATCCCGARYCTAGTCTTTAGRKAGGTTGCCTTRAGG?YCTTAATASAGTTTCTGCRR?CKTTAGG?YGCACTAWCAWRCTRTMGCTGGRTCKGCSCTATMSCTTGRTCATGAGCTTTCCATGTAWAATCCGAGYCCGCGCTATC?GGTCMACTMGTATGTGGAGKSCGGCCGGATAAG?TAGAGTKGGAC?CGAGCGTCG?GAGGCWGGGRGAAGCAYCTTCAAGCACATTCTGAAAGAATCGAGGTATTAACAGTGCMGASCATAYGTGCYG?YATTTCARTGTACCGYCTTTRATAWGCTAAC?YCGTCATAAGT?WTAAGAGWGTKACGGASY?GAACTRTTTCTCAGTGTGTAGTAKCTTACTATTCACYCACCCTCTMTGRCGATCACAATAARCMGRCCATAGCAGGACTATTCGCTATTTCACRGCCCYCWATCCAAAGGGGYGGTYGGATCCTRACCGWWCTATCRAGYTAAATCAACAGATTCTGGGCKGYTA
GGAGTTGTTAACTTATGAATCCC?CCCMTGCTTGATGTSCCAYCACYMGAGCTTGMGTTYGTGRACGACTGGTGAGACTTTCATCCCCTAGCTYGTT?TGGWCACACTTAACGG?ATGGTGAKCGTAKTCACYGCGCKACARCCCA?AACGCTYACTTGTCGGCCCTAGTCAGCCTWGYTRTTGGKCACCTKAAMTGYTTAAWGTTTGCGCCTCTTCAGTGTCY?CYCTCSCCGTTGCTTYGGTACT?CTG?ACGCCACAGGCGTTCAACATYAGYCCCATYGCCAYGGCAGARRCTCWTTCAGTACGCTCWGC?KTGGYG?YATCT?ATGG?TCTCTGMGAACGGCCYCGGGGRCAAGAGCCRATGAACYGGAGGATCAAWAAGGGCCTAGCCRCRCAGCKCARACTTGA?AA?CACTCTCAYTCCCRAACCTTTATGRGGATGCACATRCSGCCGKTGGTGRGGTGTAGTTCGGGSCGATGGTATACTAGATAATCTACGAYAWCTWAGTWRATGTTAGAGTCCASTKTKA?CGTCCGCACTCTTCTTACRAAYGAATYTTCTCCTTTTCTGG?YATCG?GGGGTTTMTCAG?GCGT?ACC?CCGTG?CTGTCGATCYTCCCTRYG?TCCYTAKSYTW?GT?RAKACGCTCYCTGATYTGSCACAGGAYR?YTTTTKWG?GGCTTTTCGTGAAACMTTGWGCMCYGRCGACAGCACYYTCMYCAGAMGGTGCCATCGTAGTGCTAGAYAAGTCTTCC?TGTCTWTGCCTTTAAAGAAR?TAAA?GCAYACGRCCG?CCT?KAATCCTTYKCYGACCTAMCGGCGAAYATGGTYAGATGGGYCGCAACGKCYCAACAAAAYGAATAKCCCT?GCAGAYYTMMRACGKGTAATTAGGTCCTYACTWCGGTCCCGGAT?GRCGAGGATGGA?G?AACATAATRGYAGCCGCTAAACGGTACA?GGWYCR?WGYRMAGTCT?GCTCTGTCG?GG?GTCATC?
GR??AAGR?GAAG?WGKTGGRWRKRWAAARCGSTCTKA?GCTTCATCYAWGGYKGCAMGTTTTATCTATAGCRTCACGGTAAWTGAGSCRCCYTCAGGWGGGG?C?A?GTTARTTCATKGCTMCCGCAGAAGRG?ATGGACWGGATTAAAYTGGCYCATRAT?CCCGTTCYAAA?AAGTRATGTWGAGAGGYRC?GGCTTTG?TTAAAGACAGKRTGCCTYTWTWRCWMGTGMCCYAC?GGKTCCCAAGAGTCACAAKTGTCTARCA?CTMYGGACSTYT?ATT?RTTAAACYAAATRCGCA??CACCACRCGGGACAGTCTTGGGATCT?KCARCTCSAYTASRAMCTYGGRAACTGTSTY?GSGTKGGAYGGRGGRTTGKGCRMGTTACRYCWTACGAACTCTGGGKTAAGAR?GAGGAGGCTYGATCACCCTCGAGACACYCRCTCACTTCCAC?TCATMATCYGYTYTAGYCGCG?CRGRMGTAWMCA?AARCT?ACWGCATTCCTGTGGGTKRACGGTTGCGGCTCTTCYGGYKAAGTTGTTC?CCCCTAGAMCSTTYAACAASTGGC?GGAGGCAYGATGCAGTACGCTGGYTCCWCTAGAGGTTTCATTGCTCTAACGCA?TWGMTGCCGYCTCCG?GAAAATYTYTG?ATTRTCACCTACCCAYYGAAACTCAYTGAC?CAAYSC?AGGGAGGGGCCCGCCTTAGGCCTTGCGCKGYTMCTTGCTCTRCCGRT?GTGYTCAAMACCTGTGCCWCCCCACKGGCGAAAGAGWACCGCYAAGCGTGTYACCCTTGGGGACYGRAKAGTT?GYC?TMAGACTCACCCGAYCAGGATCGCGGTGTRACTATA?TMCAACSYA?TAGTAACGGSGGAGGGGYCRCGCCAG?YRAAWTGCTCTGATTCATYAWARYTAWTYGACCTYAYAATAGCCGTTWCRTTCGCAGTAAGCCCTGYTCCAGTACTGAYGAGTACACTCRGGATTGTAGTTGCATC
GGACTAGKAAMTCMAAGRMMTWGCRGATGCCACCAACTGKWTMACTTGGMACYMTCAKRMWR?CACTCCCGTTRTTCTTATAATGAGATTG?WA?AAGGAARYTATACCGR?C?AAGCGGACCCCTCAYGCTAA?CTTKWATYTCYCATGG?TTATAGCTACCGGGGGAGCKCCAGGGWAYGTWCT?CGGTTCTCGGGGACTTMACGAACGGAACTCRGCSCMATGGCRGTCYGGCTCTTGWYR?CGAGGGTCCAYCRAWGTGT?YTCCCGGAAKRTYGAACMAATCGGTAGGGTGTCYGCWGRCGACTAG?GCCAAGCTCG?TRACGTTARCCTGTGCTGCCTAGAGGRTGGATATGGTTYCKAAGTWCAAGCACCYAGGTRGT?CAWTCRTGATGGAY?CRAKCCARGMARATYYCCATGAGTCCTYTTTASCACCCCAGCCCCCA??CCTWTCCYGA?TA?CY?CGGTGACYGCAKCRGAYTKGYRWGTGCYTGCCCCWACTMAGCGKCTTGYG?GCRCGGCCC?TGATTTTGGGWWWTGGWCG?GAAGCGKGYCTGAM?TACGCGGTCTTCCKTTYATACTTCGYGATTAAWCATYCGTTTTTCCWWGWYGGGCAARGACGKACMCGRGCAYAMCTSKCTCCCGCCRAAGC?GAGCTAYCCYCRCCACMT?KTCTCGTT?GRCAKCY?GRYCAGCTMSTGCAGARTGAAAWSAMCTSMA?GAKCCWTTAC?TTCTTT?GGRCRTRACACYWTGAG?GGWCCGCAAC??GTCA?GMTAAT?CTAAACACGCGCGWAGTTGGC?ARACACAGCCCCG?CAGRATAGYRCG??TTGCCCCAGWCTTRGCYCCGTAAGTAC?AWGGGGTC?ARCTGYGGTCTACAAMCMTYYKYATTWTTAC?GATGTGG?RKCTTGGRTAWAAGYTGGTTTTAMACGGAYGMCGRGGYTCAAKCYAAGATGTCGTG?GGCGACCTCCCATGGCTATG?TCGCGCGRCCG
STGTTCTGCAACTT?GTGAMGKTAACTAACATRAGCCCCTTCCGGGYG?CTAGAAGTARYTKGTGYWGYCCGYCSGTTSTGRTW?YG?WTYTAACTAG?CA?AGARGTTTMAGGCTYCTGYCGTSCTCC?GGWGMTAAYGC?CWMTCATCTRYGCTK?CC?TCGGTTWGATTCCCCTA?TGYG?CKCGGAAAGTYGCTGGGACCTW?SGTRGCCCGCGCTMCAAACCGGAGCAYCAC??KTTCMCCCGCCAGKGGGRATCGAGGTGGC?CCGCYCTACGASATCGGCCTTCCGGGAACCACCTKGCGTGRGCCTGTCRGAACACGSAGGTGGTACAAGTCGTAAYCAWRRGTAMCTSAACAAYATCCYAGCKACTTYCCTCGGRATTGATYGGYTGAGCTGCTCCARRCYTYCMAYG?A?TWTTYTWCRCTCTMCCACCGTGGTTGAWTTACRTTYCGTATATGTTGGWGCGCCTWCTGRCWGM?CGCCATGRGCWAGGTTAATTASGTGTTAACCGG?GCCAGCCGGAKTCTMCG?TTAATGCCAACTT?TRCCTCCTATRRAYTATGAGTTCCTASGCCATGCGTAGYCCGTCCCCGTTTCCRGGAAC?CYGCTGCTYTGACCYC?YGTATA?CGAWSTAAWRCTCGGCCCTA?TGARGTMTCAAGCAKTTTACTGCRCGTGAGS?ARTCCCRATCGCCCT?GTCAATACAAAGAGYASAGYCTCG?CRSCACYYCGGGCATGTCAAGGGCTCYGCGATGTWWT?GCCA?YGGGGCKC?TTGWTCTTGYYC?CCCCTTGGAAAGYTASGGCACCTCSMAYAWTTTCCAACT?CTGGGGGCTGGAATYTACCGA?TYKCTGGGTGGTTTCAATAAAKGKAARACGYTAGCTWGAASGMTTRAAGRAGCATAYCACTCTCMCATGMACKTCGCGGCGCYAWWTTCACATTTCGAGWGCCAACRGTAAGWGCCWGGAGGCGGCCWYGTYTTC?YRCAGGAC
GGTGAYATCAAGWATTAKAATCGAKACGAGY?GCTRGTGTCACRKCRRGMMAKGGCCG?ATGCWRCA?ATGTWKGGACYCCCTKCGTGGYCCAAACAY?CCCTCCGTGRTACCWRRRAACRYYCGTAC?GCGC??TTGCKMGACAARAMCTCTSGMMGYCCARRRMS?MACAGSGCYCA?CMACGYGTACGAKCMTCCAGGGGGACCT?MRTRCYGAAGGTTGACGGAAACGTKM?AGACCYCCCRYCGCGRAKRA?GTMKAAAGYGCACCMYTKCCAAARCTCT?CCTAARKCCCTAGGTARCTC?AMRTATTMTRGGCKTCCCGCGTGAC?T?CRTG?ACAWTTCCY?RTTTAGGAYTCCTTACCAYGCGYACTGCTTRTGGGAGCMCCCGCGAMAAAARTACCCACCAGG?CWCTRRKASCKGCAACGGC?AGWA?STAAYAKCGTAGTKGC?CAC?CY?YRAACATTTAWC?CRTGGTGCAYCCCATWCCCCCYCRMGWGCMGCGTGACTTCYACWATGTCTGRCCRTCGGYKGCGCCAGYGCTGTAATGTARCAWGATGGGSRMGCWGGGG?CCGMAACCACCCTGRYTCYCGRYRATCGRTGYCACMMRGTYGGT?GYACTGGAGGGTTGCTKGCGWAC?GMWGAAGKGAG?CRGTC?CCAYSAGACGGACTC?TCRAARYTTSRGCT?YTTTGAACCGCYAYCA?MG?GTC?C?GRA?GRRSCTTCCGTATGWGKCRYCKAYGACTMTCG?AYTCACT?YWCMTGCAMRCWCTTGWATWGGRAATGACGRGSKG?ACTGGKYAGATTAGWCCAMWTAYMGRY?TT?CTGTMCTKRCTACCTAACG?AACGAC?RGGTTWACTTMTTGTTATGTSARCSYCTAYT?GCGACTTCCTGGMCAAKC?CACTCCAWAAGTGSRKGW?R?GCTTCTATACTYATTYCGGCYGTCAMTTGRTTASTTMRTRGTATA?GACYGTATTARTGMCGGMTAGG
ARKCCCGTYGCTTTYYATGYGKCCATTAGRT?YACCAGGYGRWCRTCCGGMTAMCAAGRTYAGCCCAASCGTGGTAS?TRCGCKCGGACRGGATYGWMGGAC?GCGC?YWGAAGAYCAGAGWTTCGAATYYCTTGAC?CTCCCMGRCCS?AKGMSGRGCCCRCCGCGG?GTGTRTAWTTG?MAG?CAYAGAATATATTM?CTYGWAAGR?AYACTWAT?GCRTWTCAAA?AGKCCACAYTTRCRRAACTCT?GSACCRWWGA?YAGAGCGTCRTTY?AAWSAAKCTCCWAYATG?TRCCGTMCRCATCRCAWAAACTAAACSGYC?RRWACAAARSGACGGYGGCCACTCTGGGA??SCCAGYAAGR??TTCAAAAGSGRYCWGTAYTCCCCGATAAGRMRYRMAAC?C?CTK?RGCCMCWRRA??M???CCRTCGCAACGTGCGG?TCG?CWARYYT?CRTGCCCAGYTCYT?CYCTCKWTTCKCYRATWATSM??YCG?CCRCRY?ATTGM?GAC?RGMGCKG?CGGAAYCCCAKCTGTCAGRCAGCSRRTGCCYCCSTGRYGS?R?CSAG?CTGCGTCRWYAGCTCTGGGATGGGGTKRYCACGCGCSTAATYMGRGCGYGGWGC?GWATTAGGTKCGRSGC?GGACWAGCGWTTMGTYTAGAGCACCWACAAGGAGGGCCCCCACTRCGAYGCTGCYYYGCAWY?YATGCGTCA?ACGTCCATAATTACAAGRTTGCAAWMGTMG?CRGRTACTTACGGKTTGSTTAT?RRTCCTCGGCTYGTTATRACYCAGGRYYYRCGGCAGAGGCT?CCKCATAGTR?ACR?TCACCTGGGCCTTAATYAM?SAAMCKCRCGCKATTGMGTGTACCCATTCAGCRGAGATRCCCRG?SCCAYCCYCCKTYT?YTCYGTYCAATGRGCCWCWGGGMCYYTGYATYYGCACYCYC?CACKACGGCAAWGTGAGAGGYGCT?TAGGCAT?CTTTCRCCR?TAC?G
CATRAGKTTGRTGCCAGATT?CGG?ASGCCTCTTTATGWAA?YGRTACGGG?A?CGYYCAT?TAATCWACAYGAAAA?M?CMTCSRCKTCTYTCACYTAATTAAAAGGMWTCATARRCRTAGRTGCTCCAAT?K?YCMGA?TCACGACG?CAYTGSGWCCGC?CCCTRM?CA?AYAATWCTCCAYYTKKACKTGGRRT?CASTACRGCCCAGTAATAGWARCCTRCCTCCACGCTYCRYSAGCGTCCCTAGWTRAACGMA?CCAGAKYCGACCG?GATGGGGRTAAAGTWYAGGTTKRKTRAATGCACACGCGCGWYTGGTGCGAYACGAGCGCACGRWACGAGTATTTYKCCWGMGRTTCACGTGTTGWYCCGCWCT?CTCCACTTC?RACCCCCCYGG?M?TCATR?CGCWAGYTWA?RTKACTYCGCAGGSWKCTGAGMAG?KWTTACCTCGTCMRACRYTWWTKC?RYCC?TAAYAYCAMMTM?AGTARASTTARTGRW?CRYAYCRGCCCACWGCGAATCTG?SWCA?CAWCTATTCCCGRTYACTCCGRRWGCGATGGACTGATGCCGTACAATGTGKSAARARAC?CTSGCWCCACKAAACSGYMWTGCSTCW?GCGCGAGTCCTMCATG?CYTTAGARTMCACG?AGGACGAGGYACS?CGTYRTTACCTGGKCCGKCGTTYCTGGAATCTTGCATGAGAACCAGCCACA?TTWGTGTTCGACGTTAATCCTGCTAATGCTCCKCCTGGCCCGCTGAGGYARTKCCTTKTGYAYCAAY?AGA?CTCRY?TYCCTWGATTAGAAAATMYGGGAATRCTATRGTCGRAAMCCCGCGAGCARACYGCMT?CCRCRYTCYCGWMARCGWTGYCTGCTCATA?CTYACCTACG?TCCTWCGATGA?TWTAGCKG?A?TWMAC?ACG?YGAARGAGGMT?YAACCGGCGCCTGTGAAATCGCGRATART??TGGAGAGTCKTGCRCCGTCCCAGTKCC
AGCTC?GTKTAAGAGGKSTGGATTCTMTTAAGASTAAS?CY?TGCYGGCGCCKWGSGTGRCYCTTYCATCAGAAGGGCCCAYRAGACGGGGCTCYGYGA?CATYWGRTRAGMC?AGGAW?CT?ACGTSATTTCTGATARYCAGGTTGAGCA?GGMG?CCG?CTGGTCTTTACARTW?GCTCGGTARKGCGAWASGAKAGCTGCMGYTY?GCWTMCCGGYAAAMGTAGAMGTY??TACTG?CRACCGAACACGTAYKCKGCCCCYR?CGGGCCGKGCCATGACRTTGG?CTRRS?ATACATW?GTATGA?AGCRAT?CTAYA?GGAGAG?TAGYTGGT?TC?YACC?TTAGWR?CAGTGCAGTTAAATTGAGTCTGTYTATYCCTGG?TAWCTCCKATAYTGGCGCAGCACCMTTRGACTCGGTAAARYTCAGRCCCYATAACMCGATGGCAWGYT?CKGMAATGGCTCTYGCAAMCWCSTAKTGCA?TACGTG?ACATYAGACTA??ACAC?RCTGCCTG?CTMRC?GYTGYT?RAC?RTCTATCTTCTRGCGAGAKGGCACAACAT?AAGSACYGGCTTCCAGAYGTAGCGTCMCATGRMTCARRACKCCGC?CMAGAA?GACC?GCAASYGTGRGWGRGWTGCCC?AYATGC?CR?C?AAT?YTAACCGAYCGR?AAMGAGYA?GKAGCCRGRCGTGTT?CR?SATGATTCKYTC?AGAGCRYTTCGTWACTC?CTSCTGGCAMYTKCWRTGGRGWGCTTCTCRTACGTGACAGCCKAG?MCGGARTGTGCWKRGGGRGYTCTKGWRWGCCGCTAATYASYGTGCGCGAYYCCCRGGCRTCAKTAAWRGWCMCYCGCCWWTCTAACTGGTTTCGGARACTCCRMWYTSATTCTRGTATA?CTTGA?TCCCTGKMRG?AAGCC?CCTA?AAY?G?TRTTGWRTAWWGCGCYG?CRTCTR?KGYGACATATGCAW?SGCRGATYTAT?CCATGY??GWWT
WGCCRCRCC?TAYCYAGRAWGGAAWRY?KACWRTTMGKAATGWTRTWRGCACR?MTGTRGYTTGARARGA???CGAAGGYAGCRYGTTAGWTAGACCCACGSGSGC?YCACRYRT?CRGGTCCYGCCTTGGGARST?AGMMACGCWGGCWYTRTT?CRCWWGAGGWGTACCAR?SAG?CYTYY??YMAC?RAACGYGCK?RYM?TWTYTAAGYATTTGTCCCAATAT?CSCGWTCRCAGCRRCK?CRAG?CAGYCTRCAARCRAATGAGCCCARACAWTGG?GGGACCATTYTCC?CGAGCTTAGC?ATTTCCTAWATCCACT?CRTATTMGTTG?AAMAC?C?TTGCTAGRTSCTMRMGTRRCTAWGC?GTRTCMGA?RACAGGACYTRGGTCCCCTYG?TACTRA?ARCTCGRCGCCACGTGYTATGG?YSCTA?AAKRCYGTGCRRACTYTCWGCGGTGYGWAT?RTRCCCGCCR?GCCAWGYCRAGGCR?RGWYRAATGKCYAGACTWYRTSAGGSGRT?CWYATGTACAAGTGGAAGGGACARTAYWTCCCRTWYSGCCSRTTCSGGATGAAT?TWGAGCGGTRRCG??YCGAAKCGGCGTAS?CCGGYA?AYTGCCYTWTYAAACAAGAGTTGMMG?CTATCWCCCACARMTT?CTMMASCGTGKTCYTRA?CARCARWGGGGTCCCGGWGGA?GT?GWWGTGMTARAACCRCGYCMGTGYTGTWCAGTATGTKGCC?AMCTTCGYAGAACTCTCTYGAATTAAYGTRW?ACACCWATTA?CGCRCAGGCGCCTCCGYRGR?ATAGT?GCC?CGTYGGAMAAGR?GGTTATYTACCATAWMG?C?RS?RCAGCTA?CTTGRAYRTCAGTCWATWYGYCTTCCGTCGTCCGCAGYAGCYG?YCGRTA?TAATTKCCCCKYCTAMGWGTCCTTCRAARGRSTWYAACACGCGRMCYRAAMTCRGT?TTCCGRGMCCACTYT?GARYTCM?ACTC?G
ACAG?CAW?GTGTRAAWSTTGGYAGAAKRGM?YWCCCT?CWRTTTCGTCAGMC?CGTAKCRRGCCAYAGCA?AG?MKT?WAGCGTCAAGAWAASACGAGGMCAAYATTAMKKTCCGCGAATACGCYCTRTTTAARACA?GGYAGGGGCGT??CAK?CCATTRTCCWGAACCTACGCTTGARYCWGCCT?RRCS?YY?TGYSACYTRAATKATWACA?AYMCTCCTAGATAT?TYCAGGRGCGGRGYAGATAWSTGRATCAAGAC?GGG?CYCMGMCWYRAAGCY?ATCTGWGGACGRA?YCAGTCTC?GGAGTRTACTCCYGC?CGRAGKGGATCGC?AART?GSACCCTCTKTCGCATATCWTGCCYTAAGTGG?YAAAACCTGCT?YCCCWGT?ATGCG?TGCGCSGAWMAGGCC?GCTCAAMACACTTRGSGCAGACGTATGYAGAGGWRGGT?CTTTTTRRAGAATATAGGSTGGACATGWA?CMRGYGRGCTTTTKAKYWGYTCRAGGYAGCTCTWWCCCRCSAGTC?CAGATRAG?GTCAAGMTSACG?RTAYGACAGRRCCATAGAACAGCTATYWCGKAGAACCCCTGKTAT?AKG?SGTGTAGTCGRSTAGACATGGT?CYCC?ACACYMGTWCCGTGCTGMTRGAGGMCCGGRCCC?CACYCAAGRTCGCTTGACTAY?CCGCARAWTRMGTCW?CGATYATCCGYTTTAWT?KGAGCTCATATTCGAGYM?TCTGRAGCK?TGRYYCGGCCCRTCCGAMGCCCCG?MY?A?ATYGCTCTMA?AAAATY?RCCRCAAT?GCAGY??TCKGTCT?TTCGASAG?GTC?CTACSCCAGGCAC?MATTTAYGTGCTAAA?GTRCGGCTYTCG?CTGAGGGGCARAAKWGCTRATTACTAWGTSYGAGTCTCT?MRGCCTAAGCTTTT?G?TGCAGGAGATAGAARAACCYTCCAGATCAASGWCTGCAACCGTGATKGCCATGGAACGGGCTA
ACACTACAAAGKTCTYCATTGYATGCGACCATGCATCGCTGAGATGYYATGTAATGGAGATGGAYG?TTCCAAGYCCCCTCCAG?GGYTTCCAGCATTGKAATGGATGGAGCGMTATCTCGTRCCGCACGTATGTCCTGTTRGKTRGTACCTCA?AT??KGGGRTARCGCTGGCTTCACGKTTC?TACCTCYCATGATCTACSGCACTTGC?TGCTTTTGCGYAYMATAC?GCCCA?TGACGTCGWTGGACGTTCGTT?RATAGCTGRAGG?AGGTCTAGGCCACGYCACRTGTCGRRGGGGAGCTAAATGAGTGTGGGCAGGTKGTTGCCCWGGCMTAYATACGYCCGACGYACARA?TCSYTGCGGT?GGACTGA?AYGYTCTYCCAGCTSAGCYGGCGGCACAGAGMAGTGGTWGCRTACGGGAGGG?CCAACCAACGGCGKTARAGGGAWCGTRKCAGTTACTTGTAGGACGCATWCGCGTTRAGAGGTGRGATGCTTTCAYGGAAC?RGAGACGGYWAAMACAAAGCAGACGTGWCWGGGYTKC?YAGTGYGAGAAATTWATGTGCTACKGGCRGRGTAYTTAKTGACGRGYAAATGATCCCCT?AGTGGGCAWTYGAG?GGAACCGGCGCCAAYCGC?TTCCCW?GCS?WRTTAATCTCTCGCGCCCTCYCTTGTTYCTR?CTWTGGCACGACAMGAAGCTACAYCR?CCAAGCT?CTCCCGCAAGCGRTAACGGAWTTCTTTAAGGCTAARCYTAACYCRTGAMTTGTCTKMGGTGCTAACCRGGAATATGAAGGTATC?RCRCTYGTGGTTGTGYGCASCKACACCTYGTTGTCMG?CGARACWCGTTAGKTTAYCGCCTCGTGACCAYCGATMGCCGAATGTTCGGATCGTCWRTAG?GCGAMY?GAAGTCGGCACTATKACTTGRACCTCTCTCYATGTCATRTTATAGGRGGACTGAGMCWGSTMCGAATGRTGTGGGCGTCGTGTGGA
YGCA?GGRCCGAGAGGCGATGGAG?MTCCAAAAGAATGGG?TGCSCCTGTWAATTCCCAGGAGCGTATRCAAATTGCCTARCSCCACTCCCMAAKAATGGRTCACGCYCGTKSCGCGTCAMACCAACTCGTTC?GAGTCT?TAASGAAGG?ATGACAATRGTGTTACWGCCAATC?GGGTAGGTATCTMCACCTGCAAACGMGCAAGYACTRACAAGGA?TTTCTGTGGC?CGAGTCGCTGWTKG?CCTTAGAAAGKCGRTGGWCAGCTGAAGAAGAGAAAGGAGTTATGAMCCTTAACMCTGWYAGGCCATCTGA?GCAGWCCTCGY?CGTT?CCTTA?GGT?CGRAT?YCACGCCGTCAGTCCCCGGGCGGCATGTGAAACTRCGTTTYMGYCRCAGWACSCGGTTGGT?CAGTTWGTCCTTWTC??TCAGACACWGRRCTCGGCACTTCTCAKTGGGGGGAATRYAGAGTRATT?RCACRTTTTTTACTRRCGA?TGC?ATGATGCCTCAATWCCGTGAGCCGACC?GGCGTCWTCTTATCGTTCTGGCTGGCATTCTYTGCTTCCAAGCCTCGCGAAATACGGATGTTYTTCAASCYRTCSTGCTCCCGCCTCAACGGTGGT?GGGWGCCCGMYTCATCCRAG?KATTTTGSCCGGYCTTKATWTTCCATCYTATAACTCCCCAGGTGTGACTAWAGGCCTTRCTCYYTTCTGAGATGCCTGCCGA?AGGTCCATTGCGGTTAAA?GTTTCGTTCTRGAYGTCGGGTCAACAYCARATGTTMAA?CARGWTCTGTCYCCCTSGCTYTACGCGCYMAAGGYAKGMCM?TCTGCKTTGCGRTTGA?MARGGGATCATTAT?ATCTMWSCARGCTGATGTATTRCCG?TKCAGTCTTGYARRRTCTWTAGGT?CTACTTKAGAGTCCYGGRAACGGARCCCAAG?WATWYCATTTGCCYYCCTGRWK??TMKCTYRCGATRGRCTTSWYWTGARCGAYC
GYAAYG?ATWAC?TGTY?CCTWYTTTA?AACGCRYTGYCGAGSCCCCTYCSCGCTTGCCKGAAAGGGC?GCGGGGTCGTKCMCATATGATTTSMR?GC?TGCMKYKM?RATAGTAYYCTCAGGCAAACA?AGACGTSWCT?RMKGAYKMC?MTCTTACTGAGYCCATWGTCA?CGGYYTGGA?GCWTWCMGRTGWSATMACAGWC?S?CWTC?KGAAGWAMARAAGATCTTSATWAGGRTMA?WGYAMASCCAYRCGTTAGGCKCGYYTTCGCG?CAAWGTTGSGMARGTYTT?CTA?ACCTCGYMYTTYCYGAAKTACA?AYCCATAGAATGAR?TTSSCACACYAAY?TACA??GCCACCSTCCAGAGGTCGYAKCGACCCAGTCTG?CGARAGATACRCTTC?YTC?MATKTGWCTAGCG?CACTAARATGAASTCTGTCAGTGKCCTMGRCKCGAGWTTGK??YGWYGG?GYGCCR?WMGCTG?WWARTCGCGTTRTGGKRGAM??CTGGACYGTTGTGG?GTW?CAMAGWGCSAAAMG?ACCTCYRTGA?ATATGGRACCCRWCCCTCKT??ACGRAAAKTGCRMARGAYCWA?GTAAT?CCGAGSATAGYTCTCATGTTCCTAYAACCGC?YCGAT?CAGATTCYSACAAGA?CTGR?CTGGCRCC?YMATACAATARCWG?CGCAGCRSCASR?TKRCGGGGRTTAGC?GAACSCCYTTCCRCATCMTTGCAATTCTTT?AYYATTAGCATRG?AGAYCTWACACYCYGCGRAACAAGCACAGY??RCRTTKAGGACTGGYWATGTWAYAATCARMMAYGACGGGCGGC?RRGYGRGRTSGGCATCGSRSMMTGYGCRCRT?KACCATGGAATGYCASTCKGTMGTGGGGCTAGTYTGARSAYGAATTGGWCACGTGKAGWCMTGG?GCMMGCGSCATASWRAYCTAGAGWCTGAATGCGAARCCGMTTMWYTAGCAC?GTAYYACCGCCGYG
CCAAG?W?TYARRACSTARCYGA?CAGAT??SYGRGMCACAGCSGARTGMWACCCTYTRT?ATCCCSTTGCAWWGA?CGYTACCMCTACYTGGCGWGTGMAYCCGSTWTSRRYWACTCKTGAG?TAGAGCGCAGSTCR?CCRCAKWCGGTARMCYCACAAWCGAYGATTCTAACAYGRCGTTYTAAYGWCCTTRTTC?K?TRMC?GT?CYA?CGGATTWCAKTARGTTGYKG?TTGSTAWTAAAYMT??MCCCWGGGCSGCTGTKCGAYWRAYRACGGTCACAAATTCAYGGTT?CARRCGCCG?GGWAATATATGARA?WKTATRATAWAGWRSTCGW?GMCGCAY??ACGW?CWAACAGTTRCGGKCT??AK??YCGGYACAGARTGCC?STRT?CGCGCCGAGAGTAKTGCG?G?TTMACGC?CTCACCYAATCGCCTTGCRWYTGGTYTRMTT?KGCRRAAAGAGACCAACSGTTGGRRRGGTAT?W?AAY?GCGA?TGTRGGGGA?TTT?TRATT?ATTAAAGC?ATAARKACGCMTCAYYGCCCTACWGRTTYAGCACCG?CKWGCTTTATCTRT?ATTGCCAG?CRKGGGGACTGRTCKSTTGCT?YTAAGGGMCWTAGGCAMGTCGTGYTAACGMTCCMACAC??CWCCTGY?TGAGYTYAAGGACTCACKGCCGCTTTRKCTCA?GGGAWA?AGTT?TAACAGMTWTTC?AMTGC?TCTT?TG?C?TY?TCCGACTRG?GCGATCTCCTCAY?TTTA??CGCCAS?GGCCKACYG?AAKKTTTRGYGGGCTWTRTGCCAG?A??YTTCR?CW?C?TA?GGWGTRGKGTCRMAGCAAA?CAGCSGCCCAATGCG?GTGCTCGGGCWACAGYCTYGAACG?GKGCCKASGATGGGCACATCGT?TGCKYCGTATCWA?GRYGAKTA?AA?GGYGRATCAACCTATGCMCACAYGTAC?AGRGAT?GKGCCCCY?YGSCAGCAGT?RCTRCYAC
GCGGKTTTAGCTW?GYTWRMCTGAYMCYTGCTTCCGACRGTTACSAKGG?AAGTWYCCAGGTCR?GATGCWGGA?CGCTCCWRTGACCYWC?MTCGWTAKTAGAGC?RTTGTGTACYCMRAAGCGAATCTGGCG?TGTCTCCRGTWTGWGTTACMW?ATGGGACGCYGA?GGCTRAGSTRYRGCTTACSAYAGRYAATWT?TACTTRY?CGCCCGACACRKGCWACTA?CCCCCTYTTRAACSTCWCAAWGGCCGTTAYARYGCACG??AGCAAKRKCG?CATKYCTGGWGYGACCAKCGGTC?CGGGATYGTASGKCYCGATCTCTTTGGTAGGWTGYCMATYAGMGY?GGTTTGTYTCCTA?CYCAATGTCAGTAARRTCCR?AAGCG?CAGGCAATRMAAT?CGACACCCCTAACCGKYTRCATCKAGTTCGWRCCAYWTTRMYKTAGCCKRSAAATTGCYTTC?CTMKAATTAAAGWTCGCGTAR?WATGCTCGGGYGG?TCTTTTTCWCTCRRTCTGASGTCAACAAYGTC?TTCAGATG?GWCAKACAATACCGAYTGKAMAAKCTCGCATCGYCYGCTATCAATRCTYGAAGGGCTGYCGGCCRTAGCKAGTATTYCGGCGYCCCRTTA?GTYGCG?RG?TGTCAAGCYTCACCYWGGGGGAMAAARTGCRGYCTTCCGACTKCGTGTCRGCTCAGA?TGCATGGACCCCWRTTCTCCGKYACCGCGGTT?GTCCCTTGTGCACCYYASRAATGAATATTTGMCRKAGCTCACT?ARTCACTGCGGAAMAAGTTTATTTGGGCARYATAGGCACATTTGTCGACGC??YCGATAAAATMYKAYCCWTSAKTGASTAGGCKCCTYGMACGRC?AGGTYTGYCRCAACAGTTKTSMWGRGCCAGCACRAYCGGACCCTCAYCGCRCRTACGACCCTKGACACGRTTGCCRTGGRGGGTCMG?GGWGAWSAGY?TAGGGCCAGRATAGCGCWACCA
CAGG?YACARGCASTCGT?ACAARTGCAMTMCATTYCTGA?GAGGAGASGRAAGTKCACCATCGWTRCAWAGCGGTTCTCAAATCYTAAAARGYCAGCTAAWACAAYGTAGSWTRAT?MCRGCCCTTTTTA?TACWCTA?ATGATG?C?GCCACCCCTGCCACGSCGRTWWTAGTRTATAGCCTATGCAAGCCTAACATCTACTATCTWGTT?ACTAT?CCGSCTGTCTCACA?CCTGAYGYCACKWTGTYKTC?KTGSTTTT?CRCTTATCAGCGRTGCTGATGT?GAGCCAGT?CTWCCTCCWCKAAGTCWTTCTSCTGGCYAMAATYGAGAGGCGTGTASYAGCAAG?TGYAAATCTGGG?GTCTAAWCCAAGYTCGTGAGGCGGCWTGTTYGG?RGAAACGGTGCAACAGRTTATTCCGTCAGCGGGCTCAACAM??AAAGCCACCTCYRCCW?TCTAGTCTGYRCAGCCGGCGYTGCTATCCCTTWCAMACCGCCAGAG?TCWCAGSACATAGCTYAYCAATAGCTTKGCTCGGTG?GCKCTTCAGTGYCAAGWRTTAGWRGCAGACTCTYW?TCCGGMGGCCGGGACGACGCATKAGCRTCRGGATKCTTTTACRA?GCAGGCGMWACAT?GWRCCRMATAC?GGGKGCYGCWCCA?T?GACYACG?CRGGGYGAAYCRACCCTCG?AA?AG?CGGGTMAMAATKGWATKGWTGACGCWGATACGACCTCACT?GTARGMCSACCCCGYTTCTARCGTGRRYAGSRGCG?AYCMCTTGCTGTACYACCTAYAACCTAGGAACYTATTCCKATGGGGGGYTCGCCATGTAAATCTAACYTGTAACGAAGTTGGTGTRGGG?CGG?CAGCCGATTGCWRCAGGTWTCGTCGAATAGAAGG?MKGCTRTCTAGRCTGATTWRGRCCCSCAGCCM?ATTATTCTCATGCTACGSTWWGWCTCAGAGGAGGAAGYGGGAWCKAATYTRA?GGTATTCAA
CCCTGACTATTGT?TC?GCGGYGTCAAATGMTCTAAWCAAGG?KGTCC?TCGMAGGCGCTAAAGTACGTCACAMCATCRCWCGAAYMCWTAACCYGWTATKKCGCTCARAACAGSCRTRAGCMTGGACAARCGAYTGGAACGKGACSGGCTTGW?WG?TGCGAGCGATGTATTTGCTGKASACYACGGTCAYACT??CRAAGGWCTGCCAGAMCTA?GYCCTGW?CTCCYCCCCTCGCAGTAAAATTGGAAGKCTCCARCCCGCCTGR?TGGKAAGACAGCCCTGTYGCCKC?GCRRTWAGGACAT?AC?GARTGCAKGCAWGCCAGTGACGCTGTCAGCGATCRGCGTCCTGAGT?TRGTTCWGGTTATRAGAATGTAA?GCTTACRGRCAGTGKTAACAGTCATAACYG?TCYC?YTCCAACCCGGAATWTGAC?GYAKCG?GYCMCGAGKCCA?TATATGACCCGYACTMCAGWGGAATGRTYRACTRYCAWGCTTTACAWRCACYMGYA?ATGCC?GCRTTACGGTAACTTCGCWTYCT?TTTGGCGRAMTTTGTTGGCCCGAAAGCAAGGTAKY?YCACAAGCCCGACAYRCGAACGCCRCGCGAACTAGC?ASGTGCG?WGAAWRAAAYAGATYGRAGGYGACCTTCTGATWATCTGTTAYCTGTRGTWAYACGAAYCACTTCGTCGCYCKCGAC?GCAT?AGYCTRGGYGACGTGTGGATCACACGYCGCGCCCTTGAAKRTAGCCCCACA?YGTRGCCGACGGTT?ARGTCAGCGATGTAACCTCGAGGYWTTTCAATATGGCRYACCAACA?GGTAACTTAGATAGTCGAG?TWG?CTYTCCTCTWSRA?C?YTTTCGTCCTAGSTGRTRRGAC?GGATGTGKGTTCCACGCCATCKT?AAGWYYCAAWCGCTRGKGACCACGKACCACCCCATGTRCCARTG?WGCMCCGAACGAAGCGTRGRTKCCTC?ATGKACAGATCAGCTATTAG
GCGMTCTCCRGCTGYTGWCAYGACTCGGTCCCGYGGCTAAGAAGSGKGGGCACTCGAACATTTTGCGT?AGCCCTGGA?CACGYCYATCSGGAAGYACGASRGCGCCCWTYCCTGCCGCACCCAAMCCCGCCAGGCGTGG?GCAGAATCTGCATAYTACT?ATTSACCSTACCGAGAKMRCTWWGKTKGRCGAAYCCTCCYC??CK?AATAKCATCGGAGACCTGCGG?WGRGTCGAGTATATTCCACY?CAGCTTAAGMAATTWRMAMGAGGRGTCATAATGCAAGATCAYTACATCCGGTCCCCTATTGGGRGCCCTCAKC?GTRGA?YWTCRTCAATACCTGTTACGGTGGTTWTTGCTTYGCCTCTAGAYCGTAMGKAGSWACKKWGTACCTTCTCTCCTCGACTGATMGTACACGCCGKYCYTRGCGAATACTKAAGRTCGWYRCCAGTCAYMKCCGATCCMGCGRTCCCGTGGCGACCAGMYYGAYGSGTAAA?RYAKAGRGCAAAACGTTCWGCCKYGRAATCCCGATCGAMAGAGTAATYGYT?TGGCTRTGTTGT?TTGYCTAYTGRGTTGACCAGCGTTKTSTGAY?CCGAAGTMARGRGGGTAATTCWCGATTATGATWGMMGACGCGTAGAAATTMCCGCTCYRGGCTGAAGGATTCSAG?TCTAACCGAWCCACTCATACWACAACG?KAGAGGSGRTTGGACTTTTTCCCATTYACCAGACACGGATAATCCSTTCTCTCGAWTTGGC?YYTGCCG?GTGKCGAGRACGSGCYATGCTATCGYTGGGGCARACGAAT?S?MA????????????????????????????????????????A??????T??????????????????????G???????????????????????????A?????????????????????????????????C????????????????????????????????????C??????????????
?????????????????????????A???????????????????????????????????????????????????????????????????????????????????????????????????????????????????????????????????????????T???????????????????????????????????????????????????????????????????????????????????????????????????????????????????????????????????????????????C???????????????????????????????????????????????????????????????????????????K??????????????T????????????????????????????????????????????????????????????????????????????????????????????????????????????????????????????????????????????????????????????C????????????????????G??????????????????????????????????????????????????????????????G???????????????????????????????????????????????????????????????????????????C?????????????????????????????????????????????????????????????????????????????????????????????????????????????????????????????????????????????????????????????????????????????????????????????????????????T?????C??????????????????????????????????????????????????????????????????????????
???????????????????????????????????????????????????????????????????????????????????????????????G???????????????????????????????????????????A??????????????????????????????????????????????????????????????????????????????????????????????????????????????????????????????????????????????????????????????A????????????????????????????????????????????????????????????????????????????????????????????????????T???????????????????????????????????????????????????????????????????????????????A???????????????????????????????????????????????????????????????????????????????????????????????????????????????????????????????????????????????????????????????????A????G????????????????????????????????????????????????????????????????????????????????????????????????????????????????????????????W?????????????????????????????????????????????????????????????????????????????????Y????????????????????????????????????????????????????????????????????????????????????????????????????????????????????????????????????????????????
??A???????????????????????????????????????????????????????????????????????????????????????????????????????????????????????????????????????????????????????????????????????????????????????????????????????????????????????????????????????????????????????????????????????????????????????????????????????????????????????????????????????????????????????????????????????????????C???A?????????????????????????????????????????????????????????????????????????????????????????????????????????????????????????????????????????????????????????????????????A????????????????????????????????????????????????????A????????????????????????????????????????????????????????????????????????????????????????????????????????????????????????????????????????????????????????????????????G?????????????????????????????????????????????????????????????????????????????????????????????????????????????????????????????????????????????????????????????????????????????????????????????????????????????????????????????????????????????????
?????????????????????????????????????G????????????????????????????????????????????????????????????????????????????????????????G??????????????????????????????????????????????????????????????????????????????????????????????????????G?????????????????????????????????????????????????????????????T?????????????????????????C??????????????????????????????????????????????????????????????????????????????????????????????????G?????????????????????????????????????????????????????????????????????????????????????????????????????????????????????????????????????????????????????????????????????????????????G??????????????????????KA?????????????????????????????T?????????????????????????????????????????????????????G?????????????????????????????T????????????????????????????????????G???????????????????????????????????????????????????????????????C?????????????????G???????????????????????????????????????????????????????????T????????????????????????????????????????????????????????C?????T???????????C???GC???ACCTT
C?T?M?A????T??A?M???C?????TGCG?????GG????C?ACG???A??TC?AGA??C?G???C?TCTAA?A???M?G???C??C??TG??C???T?C?C????A?????????C???????????????????????????????T??????????????R???????????????G??????????????????????????A???????????????????T???????G???G?????????????R???????????????????????????????C????????????????????????????????????????????????????????????????????????C???????????????????????????????????????????????????????????????????????????????????T?????T??????????AAT?????T??AC?G???????????T?A?????T?????????????R?A?????A????????????????T?S????GT????CCA??T?CC?C?T??TATT?A?A?AT?A??A?G??AC????T??T??SA?A??R?A????GTC?C???T?STCG?TC?G?AAGT???CAAG?????T?TAAM????C?TT?CG???M?C?CAAS?????WGGARTACGAA?YTYYAA?ATAT?Y??T?C?A?AGWGAG???T??A????CCTTCR?C???TT??GA???TWA???G???G?CA?CGGC?GA?ACAWRACCT??T?CA?A?W??AKASACT?A??Y?CGAA??Y?RA?G?CGGC?GA?GAKG???AGACTCA??ACG??G?GT??G?C?W?AA?CCCC?AGWCGW????CR??AT??G?RAGG??T??G??GGGT??Y????T???CTRGG???????TC?WTCWGCC??A?W??TT??RC?C?TTC??GC?G?CAWG?GY??CAAY?R???A?CA?GTAWGACY
    240_D18_R		TMTTGAGTTTGCCCTGASCATTGTTTATGAARCTGCAKCAGAWCC??GTTTA?AGCCGCTG?TRTGC?GGGAGC?GWACCTATCGTAGCTATGTAAAC?CTCGGATSACACACGAGGTTCTTGCRCCTMG?TGC?TGGARCG?TTCA?AWC?AGAGCGYGTAGGGTGA?G?C?GGGT?YGWAGACMWAGWT?A?GAGCCYCYCGWTCG?CT?CT?WC?CTCCTTCAWGAG?C?GCGYCTAATTTTATARAGTR?GTTTACCTYTTCRYRACATCTCAGTAAGCAT?GGCAMCCR?WGRYCM?WGTAMA?GCGATTT??CGGGATGCGTTTA?G?YRTG?AAAYARRTTG?GWMSGCAC?GTAAAGTCGTMAAAS?GTRGTTGGAAGCTATAWTAYSCTCCCWTGTTGGTYTCGGTACCCG?TGG?CTCCGAAA?MCGWCCS?GCKAGTTWA?AGATGGSCG?CARTYGC?ATYGACT??TRGGGY?T?MGGAGACTTTCAACTRGWAC?CYG?TT?C?ATGGGGCCTAYTGACTCGATCATYAATACGTYACC?CTGAGACCCAYGAKYCCAYTAGSC?AAGCACAAA?CRGACGAA?G?ACRT?RGGACSRGCGATGC?GCT?AAWCCATCCC?CTTT?TCCAAA?A?AGGWKRCAGTTGKCASRA?RCCKYTG?GGACGAASARCCMTKYAGCYG?GTCAGG?TWGG?T??TTCG?MGGWCCAGC?WGYTTCCTACCMGCTWCRTCCGCCYAYGAYGCYCGTAGAYT?RAGTGGAGATM?AACAGAGTYCYGGCASGTCTATRTTGCWS?YCWWRATWM??CAAY?AGCTTTGCGAMCGA?WARCAYMCATCRYAAAT?TWCAAAYATCTGTCMTGCTT?GGAG?CGCCCTGCAGGTCCTC?AYCCACCTATWTWCCKMACATGTACAGG?G?CGGC?RAAG??RACM?RTGWAATT?CTRACTCGGTCMGCCAYCGGA?GACGGTCCTCCT?GTGTA
CY?AGG?T?AT?CGGCGAGGASCAGATCTAGGACCATTTCCT??RGRGT??GTTWWTACTCCGCCCTYCG?GAATCAACAGGGATASCTTTTTAGCCACACACCTYWRA?W?CTGKTTCG?CACGWCKC?CYTAGTGRCT?AT?TAACTGW?GAACAAWGTRGGT?CGGC?KCWRYGCT?ATCTGGATWGTCM?TYCTAAG?G?TCG?YCASCYCATGCG?C?MTGAAYTC??GTC?TCCAAGTAGGCGAAAAACGCTWRA?CGAAGGTSCTRGGTTTTWS?ATGCACCGCCGGWTTCACTAT?ATACT?GCCRTM?GT?AATMGGAAATRGCMYRSATAGWGGTTAYCGT?AG?ACMY??CTC?YCMMCCGATSTMTTGC?TGRTT?RAAWGCTGGRGWGGAATRSG?CCGGTAA?GTCACATGCAAACTACCTAT?AA??GC?MTCRGWGCY??TTCGGTACTYKGTACATGYCAATCGC?C??CRTCAMCCTTCTATRART?TA????AGKGTAT?CTAGTAYTAACAC?AAGRT?WCCGATR?ACACGGTCATCCCTT?GC?AAWCTWTCTTGWA?GWGGGA?ACGAGACTR?TTTRYAGMAA??GC?AWCCTTWCCW?GGT??CACTCT?ACTCG?MTKMW?AK?AY?RKGGGGCRG?T?YCA?G?MT?ATTAASGCRG?TTTGT?TGCTGWCGGACTCCGGGCKATTYAAWT?CGTCCCKAGAC?ATG?YTT?GAAYTATTGT??CGAARTCCCACAATGTCCAAKKCTARCGTGCTT?TCAKCCT?AGCRATG?ACRGGACTCTCTT?TGRKGGCC??CTT?TAGA?RCTA?T?CGG?CRTAGG?GRCA?TAA?GTAA?GT?AGTWCTCAACCGAR?CYY?TTAGRCCACAAGGAAAWC?GCGA?ATAATGTK??CTY?TT?ATCGGARGT?CWCG?CC??T?GCWACT?CAATGAGAKWGTCCC?ACCGTT?CC?TTATSMAAGCYAA??GY
?CTTTRCGGTRC?TCCCA?GMA?CCGCCT??CCAAGATCTGTTA?AACRRGTG???YTCCGCCGT?G?TGATYG?GGYTWCCTTRTGRCTAAAGMAAWG?TGMGCCCAYA?TRYCR?CCAT?AAAGAGCTCC?CGTGAGCGTGGCAC?AGAAGASKGACATTGTRAGAGGTTCCAGWGAKT?CATA?KWCCCWA?GSYTCCTAATGATCGTCTS?TGACACCTAAAGYGTC?GGGTGYAAYGCRCAYTGTCCTTGTGTTT?GTGGCCCTGGRCTCS?GAYCT?GARAAGC?GCTCGGTCCTWCWGAT?CGCTTAAWTK?CWACGAATTTTTWGCCCAGTAT?KCT???RGYAGACACTW??AT?TTYGTC?TWCAA?AGTAGCCTCTTCGGGGA?G?GRASTTTGCGAAG?AGTWTGA??AYGTAA?WCWGTYATCCGT?AAGAKCATTGTTTG?GWARY?RGCGARWAYAWGGCSATCACAAAWRAC?AGRGGRAAKGTAMATAAGCKWGTTCC?TAGTAMY?AA?C?TTTATGCGACCAKAGA??CARTTCTSCCG?TYGRAACCGGMWAMCGT?GTTTCKGA?T?CARGRCTTAAA?AACCGRAAC?AACGYCTAMTTGMC?ARYGCAAGAGAGACWGATTWWCYG??GWCGGTA?MTGTAC?CCGGGCAACWCAT?WSTAGGMCGYA?TGYTTAAGCTAATGAMGTTAGTAMCGWAWYAYATTYGAACTTCAGKTWAT?AGATRTTGCCAMGCCCGAGRC?ATGAMT?GATCRATRTCTTAGACGCGRTWGTRGACA?GAGTCAAWTTTA??A??ARYGYCGTCTTGCACGA?TARA?ATT?YC?TYGAGCRG?TG?TACT?ACACYGAG?AAGCTGTGCTSAATCRGCACACCYCCCAGGAT??GTAG?G?CGGA?AAATWCCCCWMYGWGATYTTGGTACAAGTGWT?ACTGGT?CAGGKGGKY?GCGACCAGCRCARTMTTYGCWTTGG?GAY
ACKTAATASYCT?GTMGAKGACGCACCGTCCTAGASKWTTMRC?AGAAT?WTC?A?AAY?TAGATTWRAGTAWCTATGS?AGRGTAA?RTYACWCCCAAA?CATCTGTTGYTTMAGGACGKCA?RTTGAAYCSYWG?GCMYRAGTRAA?GACA?CCCKGMCCCAASGTCT?GGY?GRGATCGTT?RGTCTT?CGCRC?GAGTARAGTACRRAAGATAA?C?TGCACGATTATTY?CCTCCTAAGYGATTCTY??YMTACCCTTCT??TGGCAT?CAAC?TTCC?GA?CGYGCARCAGGACC?Y?AGGA?CTYYTGA?TGSCAGGGWATCGGTGAYCTWYCCMGCTAYTACGCTG?TACTGTRGRTGACCG?TAT?CCTC?A?TGMGGGAGTGRCTRATG?ATATGM?YTWTGGMCTSAGACCACAGCAWYTYAAYGGWGARCTCGAGG?TWCCCTAACCTCTTTC?ACGT?TACGAY?TTTCCTGTTAYGRYA?CAC??ACTA?WTGAG?GCWCGG?T??ACSTTAGGAW?GCTAGR??R?ACGTY?GGGATTC?A?AWC?GCTT?CRKATTTTAYMTSY??TATCK?GG?WAMAGCTGCC???CGTCGG?TACR?ATG?G?A?TST?ATG?GSCCGTGTTAYATTAACC?GCYCGYCGTGGWACGTAA?GTTCTCC??AGTCGG?TAGTGGGSATAG?SGTAAATGTWAMCTRCCGAWCAKCAAACRAAAGGR?TYACCGCGSAAK?RRTACATTCGYTT?TA??CGCYARCS?TA?TAGYC?ASACYTSC?CATYWTTRAGSTATCCCAWCTC?TARCRCYMTGCGTAGCAT?CT?WG?GTY?WAACGRYACGGTTTCTACTAGCCGCGGC?CAAGGMCGAACGATAMR?G?ACTTT?GT?GGCACATATATGGTGGAACGTGAGCCTGARCTCGTAACAAAGCG?GG?A?CTG?GYGT?STAA?CCTCAYACWATCGCAA?ATGGATGRTTCTRGAY
TT?CCCC??CTATGGGT?GCGAATTRYAAAGCYRTT?MTGTCAAACC?RCT?A?GGTTGCCMCTTGTGAYAACGA?ATTTT?C?GCAAAACGCCTTT?Y?GATT??GA??ATGCYTAAG?CCR?CT?GGGTTTTGC?A?A?TCGTAGATA?TSGRTTYCAGTTC?ATCGACACTCG?ARCWAGTCR?CTCATAAKCRGAWTAAGGTA?YA?AAYAAGACAACTTC??AT?YA?YG?TGGCGAYCACAGAATTWCRCGAGGAAG?G?TATTMCCTTT?Y?ATACTGG?G?GGGTYG?GTCAACACAAG??WRCC?ATACGTGT?TACTAAAGCGGAG??TTG?T?GCRTTCGCCTTT?T?RTC?GATMG?CCACTGAGCCGTT?CTCTTTC?AAC??MGCT??GT?YGATT?CAATC?ATTGTCATATTGTC?CTCTRCATT?GWAGAGTAAC?GTT?CGACGCGTATCGTCYTGCCTG?YACTTAACTGGTAGATGAGGCRGCSGTATAGTTGGAACG?CCGTTT?GG?CGTCCAA?AGCTA??AYTRWA?CT?TGGAGTG??AGTACGG?CGGAAAAGGWS?CGCWSAAGSWAWGTAC?RT?G?YGRTGCGATGCMG?MTTC?GA?TACTAGTAY?TTTTAG?GTGTC??TTCGT?CTCCSGTTACC?TCTTGTGTGAG?TGT?YCKACTGR?CACR?TTCATTTTATRCACTATTACRCCTCTTRCA?GG?GA??CCGMATAG?ACGAACGTKGGGCTAGS?GACCAATTACAGT?T?TCWTTAGTAGTYATGCAAGT?TAACTGTCAATC?GTTGGATCGWTWAAGKRTAAGGTCKYAGTRACTSR?SCAGTRCC?GGGKAACRCCCKCCT?TGCGTYGGGGGT?TT?TAGAC??GCCAGGAWT?TTCAAGCAAGAGAAGAGCTGCAA?YGC?TCATGCTAST?CT?CC?GCA?TGAG??AATTTTGGCCWASTGRGACTTC?TTAGTCKA?GATAG
GTTT?G?MYCGCCTTGMTGTYCARGGCCTAACGYGT?GCAACCCCTAGGGGA?RTCAGGAYCAMGG??T?TAGCGC??TATGGTAC?T?ACCYTTGA?YYTCGTGTCTTTTTTTCAAGGAAARAC?GATCG?A?GTCGCCKAGGACACTTSGYCTAGKW?CTCTRY?MAAGMGTAGGCGCGCC?RGGCYTGT?YAGTGT?AGGT?AC?CRGCGGGYGGSCATA?KT?CCGWCCTTACATAATTGA?WGG?TGCATGYCCA?CA??TCCAWACGCCTY?AYCC?GAGACCCCTGTATATTTG?TATAA??GGGC?CG?CWTGGGAGRTCRCT?GATWACCCCGACA?MTCYGTTMT??A?GG?AGCT?GTAATTT?W?ATRAWTCG?GTCGCAG?G?TRGCCAGRTAAG?G?CTTCAGA?TAT?CACA?TGAT?TATGAGC?TTAAGTAKYGCRCTTGAT?ATG?GCCGCCKACGGA?AAACCA?CCTC?RATA?GTTC?ACTG?A?AACCGGTTTC?AATGATAGCC??GAYAGCCC?CGA?TC?ACCGAGTCGRYGGTCGAATGC?YTTTCAA?TGCA?TATCAATGAGCRTTYCAAGCTAATTAGGGTTCA?CGGGCT?TGRG?CGGGGAKGMGRTCTGAC?GCATCRGGT?GTTTACCYT?GATAMAACG?A?GGR??CACATTCGTGYAGGCAAWCAGCATY?TGWATTTAC?AC??GCRC?CRGGKGC?ACRG?TT?AG?A?GT??AAAC?TAWGTAACCK?AW?CGGAACCTACCAC?GATGCCCTGCTCAWCWC?TTTATTTKGGRCYACCWATGGYTGAT???GGGACGCTAGCCAT??CTAKAGCCTYTAAGCTSCCGTG??SACT?GCGATGGCCCGAATAATT?AAACAT?CCTCYCGCA?CGACCA?GYCTASATTAGRTCTGTCAMG??RGTGTGTCCCTTAARGRG??TTCCAAA?TGCGGYGTAGRCTRCTGRTC?RTCRYTGG?
TCTAGAGAT?GGA??GYGCGCACTSATTGTRTTGA?AAM?GAAATC?AYYACAGGCTTG?TGKG?TTC?G?GCYACGC?CGAGACTGCATAC?YCAAGGCATG??TACGMTYTGA?CT?AAGCTA?YGAG?ACTG?AGTCTTAGAAAACGARGGGYWKGA?AGRTAGCAAGATCAAATTCCTAGCAAGCCTTAAATGAAAGGGCGTTATYMT?KMC?GTAATGCSTACK?ATRW?GG??C??TCGKTACTAGCT?ARRCCAACTCCCAGG??G?GGTACGRRTTGACGWCT?AT?RGGAATGCGTATG?CMGGTTCAAGKTC?CTAAA?ACCTGAAGAATSGCTGTKGATT?GCTC?GAGGCC??G?CCG?AGCA?TA?A?GGGMTAG??WTAKGGCAA?CCCY??AGTG?TGGGM??Y??MK?G?TTAA?TAGCGATC?ACTGGW?AAAACTGC?GT?Y?RK?CTMGYAGCGAGWGGC?CGGTCAGGT?STCCT?GWCRG?CATAGTTAG??ATAGGCCGTTACG?CYRCCCGR?TTACGTGWGGAAMGAWARTCGAGAAACG?CTCA?GGT?CAGGTTCTGGTM?MC?CAAAAGTCTTG?AGCACCMGCATC??TTTAGM?AGCG?GGTATGGA?TGR?TATWCATYG???ACAGAATMGACT?GCGAGAGKAYT?AARYT?RKTCRCCRYARC?CCTA?KCGACATCKTTWGAGCACGGTCCWCCTG?GRGGCGYCRYCCGGC?T?GAGTT?T?GGGYCAACGTTCAYAGATC?TARGT?A?MGTC?A?A?TACTTCAGACCAAAYTTCCC?GTGCC?TTAC?RTACAGAYAGCACCACAR?GWGGT?TGCAGAAA?GACRTCGCAA??CAYAATAGG?G?TYCTGATCCCCCATGGCAAAGRAT?ACCCRATKA?CG?WGC?CCACCG?GT?CATYA?A?CA?CTTGMC?C?CYCGCG?CAGCCTTTCAGACTGTGAGCTTCAGRYT?GGACC?CA
WCGTG?T?GTAGGGTSCCC?TAWTKTG?AARTAT?GACTTTATC??CCAGAGTRACAGCC?CTCAGCCCCGG?AG?TK?WAAA?TRAGTCGCTGAGAGGWAM?TTTGAGCCAA?TGCT?GTGAMTCGTTRAAA?TCT?AAGCTGCGK?RGG?GT?TGC?W?ATGC?CAR?CGCG?GTATATACGW?AACAATGGGACA?TATT?AKTGT?R?C?GCTGGACG?ATCCTCMAAAGAA?CACWG?GT?TTGGGCCCRA?TGCGA??ATATGGG?AGT?CGGTSCGCCCTWGGACCRAAATGGRAGCCTCAGCG?RA?C?TGTT??GTA?GGGRYSAACCRAACYCTAATA?WCRTG?TCW?TYGTGTCG?G?TWTCGYYTTCAAGA??TGTCCACKC?AGGACC?ACTS?CGCAAAAA????TY?GTTWTTAC?G?CGGAGCGYAACGTCAGTAGTA?GGG?GGGCCGA?AT?TTGTG?G?GCKCAACG?CTAAAAGTWA?C?AG?TT??CTAGATGAAGACCATGT?TTT?GATTTCCGTTTGCTCACACGGGTTCAAA?AGCTCATTCT?ACCCTRGC?CGTTCTACGCTCAACG?K?CTAA?CA?KC??T??G?C??CCCTTKG?CAGG?AA?C?AAC?ACCTGCCCKCGK?AACC?AGCAM?CGTAGTCA?R?CGCG?A?TGTA?GTAGG?TTTTCGYA?TGC?AT?WGCAAYTCCTGACCCATCCAGACGAAGCCCTGGAAAACA?GGTAGT?T??GTGA?TAGAKCGCKTGYA?ATC?AGTSC?TTCG??GATA?CCACGGTAC?TAT?ATTAGGRTACGARGTGG??TAS?A?AT??TA?GAYCATTAAARGGAKGG?TAAMAG?GYTTCTGG?ATGYGWGCTAAY?A?GC??GTGCARAGTGCGGSC????WT?GGACAACACTTCT?GAATCRGACG?C?TCT?A?T?T?T?YTACTTTGCATCCCCCTGCAGC?RC?W?ACY?AAC?RGTGA
GA?G?T?ACAAT?GGTACC??TGCT?CCTRGC?CTTGGGAGTCTWTG?AAGAMYRYCACTCTC?WCCKYYWR?CTTAWMCCGYGAGAK?YC?TY?A???CGT?GTACTGTGTG?AGCTA??ACCWCGCGT?CAGTCCC?A?TT??CCCATARCGCTMT?GAAG?YAYGMT?GCKCCT?C?WG?YCTCCTACCGCKCGC?CTAAGCACTTA?YTACCAAA?GRAA?TC?TTATCTGAAAACGCCATT?TGCCCA?T?CG?CATCA??C?T?GG?A?AAGCCT?AAATT?ATG?TCGCA?GWC?GTGGACC?TAAGACGRC?GCATACGTCGAGGT?CC?AAC??TCGC?AGGACAGCRCSCGCWAC??CAGAARGTAGCC?GMCCTC?AGGA?GGKRC?GR?T?AAA?GCTTTTAAYA?CCGCA?AG?AAGYACCTCCAGATC?YGCCTC??Y?GT?T?TGAT?GTG?T?GS?ATTGACTTCTGGS?CA??RA?C?GC?SAGA?ATTR?AA?T???TGYG?TYGCGACT?TGTCCCC?GAACGCGGGTTGG??GCGG?GATRCY?CTGAGATTC?CWCGG?TGACGMAGRC?CCACRACSGT?GCGTCCGMTTM?ACTGA?TCTGCTTY??TCCCG??CAYTYTTCCGTAGTAACAAATCTYGGRGCCTGA?YAG?TG?TTCAT?AATTG?AAM??G?AGATCTG?CAACCAAKTWAT?GTCYAACGRCGACMTY?AC?YCGT?CCACGATTG?CCRMA?TC?AGACCWGCTT?????TGR?TAT?ATAWCCTTRATTAA?TCGT?CCGY?CMGTA??TCTCAGACC?GTGTAC?Y?CC?TAC?GS?TCCCAATT?TGC?GC??CSGGGGATGC??C?GGGCA?CCGCSCGC?GGYGYCG?SCGGG?A?TGACCCAGAGAC?CATA?GKT?C?T?T??T?AYGGGATGAY?CAAGGAG??WTATMGGTCGTGTGCAW?GCG?G?WA???AATAAG?ACC?C
A?CM?T?TAAACTKTCT?CGGTCM?CA??CTGATGTCGG?GCAG?ATCACCTT?G?TAASTCT?ATGA?AATMCGT?TAG?CGGCTGA??TCGGK?TCGC??CTAG?TCACR?CTATTAGA??CGGTC?TGC?TA???T?TAT???G?GCTTTCTARACAGGGG?CT???ACCCTGGG?GAAAC?CCYAGTACCAG?GWA??AAG?TAA?CGACAAT?ACYCCAGAACGCT?CC?YGC?CCTTTAACTAGAKCTGTTG?CC?GGCGCCAAATTCGCYT?A?CCCTCTGGY??CT?CCTTTGC?GGC?YACTGCGST??TGC?GCGTGGTG?A?ATMCA??AYT?AG??YCG?GG?CGTGAACTTTW?GTAACGGGCR?CWCAGWCATT?G??ACG?TC?TR?G?TA??AGCA?CAC?TAG?MA?C?TGGCR??GTTG??GCWAAAGC?RG?CA?CTT?TTGTGTGMTTTCCGATC?G??GCA?G?ATAG?AGWA?CCKAACGAG?K??TYTC?GMT?CTCA?G?CG?TAGK?W?GT?AKATG?C?CA?GTWYC??AC??GGGAATGGTCAG?GGACAATATGT?AA?CGG?G?TGT??RG?YAGG???T?CC?ATRRAACA?Y?G?RACC?TTAG?CCGAGTCAGCA??GCTA?CA?CC??A?AW?TCCAAGATTCAGTTR?CGTGCA?CGACGAGCGTGCGCCC?C?RGTYCWSTTTTW?GAGGACCCGGT?T?CA?YACRY?ATCC?MRTA?CAGC??G??C?CG?AA?WMT?TC?TATT?T???CCYGT?TGTAC?AC?C????A?C??G?WGT?CATAG?GGA?GA?CGT?YT?C?TTCGGG???TA?GG??TTACTC?TG?CAG??CCSGCATRGAT???GA?T?G?AAC?TAG?T?AT?RCC?AG????T???C?T?RG?AY?C?TGCCCGTAGATTAG??GA??CA?G?RCGC?TGAT??TG?TTT?GAGCAAGYCR??CAACTCGKTMTGAG
G?ACMKCC?????AT?GTCMTAGG?CAC?TGG???T?AW?GC?WACA??ATRCCATAATTGT?GAAG??TCC?YT?ATG?C?GG?TRGAAGGYG?GAWG?TTA?AWWGCA??CGA?TG??CAG???TG?AAT?C??M?TTTGTGTT?TRC?RG?CRAC???A?KGRGR???TYCCAGT?GR?GGAATC?CTGTCTAA?G?C???AACCAGTT??CMATS?G????????CGGTCGG?TGAGT?TCCCTC?TTTGT?AAT?ACA??GCGCT?CT??GSAMC??CG?KWT?AAGTGATATCTG?GAC??GTCTC?TA??GCGTGTA???CGG?ATAAGTA??G??A?G?CA???TAGACAT?ATTT?R?GCA?GCTA?AA??GC??A??AC?G?T?A?CCACTT?TC?C??GCTG?GC?G?C???ACT??C?T?G??YC?TG?GAGGA??T??CCCCTTTT??TGGACA??GCA????T??C?AC????TAGGYT?CTAA?T?A?GATTAGGCGA?GA??TCAG??CC?CC??CTTCGTTG???ATAGGG??GYAC?CCAC?T?AACCCGCC?TC?TT?GTAT????TAT?CASCCGT?C??GA?GC?AG?A?CC?GC???GT?GTCARAAC?AWC??TC?CTGAGAA?AMATAC?AGTTTG?TT?TC?C??CATT?GG???CCKGG?ATT?A?C??ACC?CATAA??C?ACA?TCC?CGCG?T??TCAATT??T?AC?CAAGTAR?T???CC?G?TCA??CCGTGCTGA??TTAGCTC?GGAGGAT?G?GTGATGTCTCGAGCCAT??C???C?AGAC??AGTGA????TAGAA?T?TG??GATAGAAT?AAAAAC???TCAG????TK?TAMATCTATAGA?A?ATGG?RG?TGYC?TG?TGA??G?AT?TCCAA?TCAAG?GGAT??ACT????TAAGGAC???TGC?CATGAACM?A???TT?GTCCA?GAA??TGTY?CAATTT?A?AC?T?CG?TC
CTAT?G?GGRTGTCC?GA?TT?AT?AGCGGC?M?GCGGG??C?GTCGGC?CTTRYCTTGTT?C?AATC????CA?TTGG?TYCT?C?GGTGTCTTG?KTTC?A???GCGCGM?ACACSM?AAAACAT?GC?GCC?TCS?TCG???C?GT?AG??TGGAW?T?TGCTGCCTCGCTCAGC?GAGC?CGAC?KTGGKCG?C??CCA?GC?TCACRCCC?G?TCGTKGCC?CCGCTGTAATCGCTGTGCGG?TCGCTRGC???TTAA?CCTRAT??TCTAG?C??GAAACCGAGTTG?CGAA??CTCC??G?ACAYCACGACGTCGT???T?CAGCGCGCGG?TAR?CGA?CGGCGAA?CC?CTCC?CTCAAT?GAG???TCR?TA?A??TACKGTGGAAGCTACCA?TTC?AGACT?AGTATTAAAGRATKTGAAATRY?CTGCGCTCTGCAAA??CG????CGCGGA?AG?GAT?GGASATTGRGRATGTTCG?GCC?T??TCAGT??GAGCGAT?CAC?SG?A??C?TATTA?GC?CAGGARTTTGGC????CAWC?GCCTCW?M?GATT?ACCTG?TAA?G?TCCGGAA?ATAARAC?TAAGCAC?CG??C??AC?AG?A?GCACA?CGCTGATC?GCTCA?GC?CGCAT??CYMATTGCTGCTGGCCC??CGAACCTTCA?T?GGTC??YACACACC?SACG?TG??ACCWC??CGACC?GCTYCCCACTTCCCAG?AWTCGC?TAA?TAG?GACYCAGCY?AAT?C?ACGCAC?C?GGC?AGWAGCKAGCGT?ARTT?GGTC?GAC?T???AGTTAAA??GTCWTAG??GAAATACTCAC?CCWCAYCTTCCTCTAATCTGTCGCSCCCCTTC?TRC?RCC?CGAT?ATTCA?CGGTAKTCCARGTATTGTAWKAAG?AC?TYAAGATT?GTC?YAACACAAA?ARTAGCAA?GGGA?G?CTACTGWG?TGTT?TCCR?GTCGATT?TCTTC?TCG?G
CRT?A?CATACGCA?AR??T?CTCGTCGYTGTGATYYCC?TTTCTG??TCCCG?CTACRAYAGTGAGWC?CCACGGSGCWTAGGGCATCCARTCCAAC??TRTCYCTAGGGC?TG??CG?GAACMC?YC?TGCGTCGCAATCWTRCGGGT?A???TYATGTC?GG?CG?GYTATAG?ATGAMGGYTAT?C?ACCCACAGY?T?T?T?AT?CCTGATTTGC?CGC?CGT?MCTGTATCCCYG?CATGATT?GTGWT?WGGAWGTCCCGCTTTARGARGTTTGCATCATTTCT?ATGGCCACAGYGCGAGTAGGA?TA?GGTACCAGGCCTCG?GGTGAGATATATAGTAG??CTA?YRG?AGWGARACT?A?TTCTTG?RCAC?AMAAGTGATCAG?CTGTYACAT?AATSGCCWCC?AGYACCTTCTCATT?TCGGG?C??TCCTTAG??GGCCATCTAGGTTACARCCGTY?GTGW?TGGGCWTY??TAG?MMTAACAACAGAA?CGTGCCCYCATCAAGTWWTTCTACTTATATGACTTTC?GCCGACC?CTSTMTS?GARACTACGTCATSCGCCYAGCGGCCTCCGC?TAGAACAG?GCT?AACGTCTG?TT?ATGTA?CAGKC?GC?GAGCG?AGCSYTAACCCG?RATCGAC?ATCWTC?AGRAGCT?CCCACTT?GTTTTTGRT?AAT??GAAYWAGTGAT???CACTACCC?TTGTCW?WTCTR?AC?CAC??TG?T?YTTTG?TACYAATAGCCG?AT?ACGC?CAAT?RTRCYCGGC??GW??ART?GGGCC??TGGGCGACAGGAYCCGRKGGCACCGT?RCACCYA?CCWTATRA?TCCTGYK?AGCGMTCTAAAAGGGAKCAGGTGATTAAGYTKTT?GTGCCR??CG?TTT?CGYG??GACWAGTA?RGATTAT??CTTCCA?C?GKCT?AAGAT?GGT?ACGRTGGGC??YYACCYACTT??GCGYT?ACGCGGCGACCMG?R?T
?GAY??GGT?TGA?CCC?CATCATY?CACCAC?R?????RCGCTA?AGCCTYAGCGGTC???CAAYGCAKTTCCGCAAACG?TACA??TG?G??CTA?CAC?RA?GATTAC?CGA?AAMGTMAATG???GGCCT?ATTCTCACCGACCCSYCTA?A?GCA?KCGG?AGGTAAAW??T?CARGRKGTG?ACTTTGA?AGCCGTGCTTSYKATT?GCGGCTGCW?A?AARACTATCCT?TTG?ACTCAT?CYCCC?AAGGCCACCGCAAG?RGGTGTTTGTAGAGT?TGCGCACGGGGGGGTG?TG?GRT??C?GGTGGGTC?GGGSTGCC?YCGGGCT?CR??KAG?C?CCMACACATG?AAGAGGCGATATTCTTG?CT?TTC?GCTTASCAACTCGGTATTC?GTTCATGCATTYAGC?C?TC?GATAR?TTKGGGGTA?ACGTTTAAACTCTCG?C?G?CGCAA?C??G?GGMAGG?CTCTA?CCGTAATCG?AGAATCCCGAATCTA?T?TT?AG?KRGGTTG??TTG?GGRYCTTAATASAGTTTCTGCR??C?TTAGG?YG??CTAACAWGCTRTMGCTGGATCGRCSST?TMSCTYG?TCATGAGCTTYCC?TGTA?AATC???GYC?GCGCTATCCGGTCMAC?M?TA??TGGAG??CGG?CGGATAAGCTAG??T?GGAC?CGAGCGTCG??AG??WGGGGGAAG?ATCT??AA?CACATTC?GWR?GA??CGAGRTATTAACAGTGCAG?SCATATGT?C?GCCA?TTCAATGTACC??CTTTRATATGCTAAC?T?GTCAYA?GT?TTAAGAGWGTKACRG?SYTGAACTRTTTYTC?GTRTG?AGT?KC?TACTRTT?ACYCACCCTCTMTGGC??TCWSAATA??CCGGCC??A?YAG?A?TATWCGCTA?TTCACGGCC??CAATCC?AAGG?GCGG??GGA?CCT?ACYGWT?TATCGAGYTA?AT?AA?AGA??C?GG?C?GTYA
G?AGTTSTTAACTTATGAATCC?CCCCMTGCTTGAT??SCCA?CACYAGAGCTTGMGTTYGT?RWTGAC?GGTGA??CTT?CATCCCCTAGC??GT?CTGGTCACACT?AACGGAATGGTGATCGTAKTCACYGCG??ACARCCCA?A?CGCTYACTTGTCGGC?CTAGTCMG????GTTRTTGG?CACCW?AACTG?TTAAAGT?TGCGC??CTTCAG?G?C?TC?C??GCSGT?GCTTYGGT?CTGYTG?ACG?CACAGGCGTT?AR?ATC?GTCCCA?YGCCA?GGC?GARRCTCTTTC?GTACG?TCWGCC?T??YG?YATCT??TGGCTCTCTG?RAACGGCCTCGGGGACAAG?GC???TGAACCG?AG?ATC?AAAAGGGCCTA?CCACGCAGCT?AGA?TTG?CA?GCAYTCTSAYTCCCR?ACCTTTATGRGG??GCA??T??CGCC?GTGGT??GGTGTAGTT?G?G?CG?TGG?A?ACTAGATWATC??CGA?AWCTWA?TAGATGKTAG?GTCCACTKTK??CGTCCGCACTCTTC??ACAAACGMAKYTT???CTTTT?T?GGYATCG?GGGGT?T?TCAGGGCG?TAC?MC?GWGGCTGTCG?TCYTMCCT?YG?TCCTTAGSYTWRGT??AKACGCT?YCTGA?YTG??ACAGGAYGT?TYTTKAGTGGY?T?TCGTGAAACCTWG?GCCCTGRCGACAGCASCYTCMTCAGAMGGTGCCATMGYAGTGCTAG?YAAGTCTTCCYT?TC?TT?CCTYTA?AG?ARCTAAAGG?ACACGGCCG?MCT?KAAT?CTTY?CCGWCCTACCGGCGAA?ATGGTYAGATGG?YCGCAACGKYTCAACAAAA?GAATAG?CC???CAGATYTAMGACGKGT?ATTTGGTCCTYACTWCGG?CCCGGATTGACGWGGATGGW?GRAACAT?ATRGYAGCCGCTAAACGGTA?A?G?TTCRAAGYGCAG?CT?GCTCTGTCG?G??GTCATCT
GG??AAGRRGAAGCWR?TGGRTRKGTAAA?CGGTCTGAMGCTTCATCYA?G?Y?GCAMGT?TTATCTAKAGCG?CA?GGTAAW?G?GSCRCCTTCAGGTGGGGCCKATGTTARTTCATKGC?C?CG?AGAAGGGTATGG?CWGGATTAAAYTGGCTCAYAATCCCCGT?C?ARAKRAGT?AT?TTGAGAGGTRC?GGCTTTGATTAAAGAC?GKATG?CTYTTT?GC?C?TGACCYAC?G?K?CCCAAGAGTCA?AAKT?TC?ARCAACTMY?GACSTYTTATTYRTT??ACCAA?TACGCA???ACCACAYGGGAY?GT?TTGGGATC?RTYM?CTCSA?TASGAMCTCGG?AACTGYSTTAGSGTG?GAYGGR?GRTTGGGCAMGTYACRCCTTAC?AACT?TGGGKTAAGAR??AG?AGGCTYGATCAC?CTCKAG?CACYCACTCACTT?CASRTC?TAATCYGTTYTAGC?GCG??AGRA?TRA?CAW?A??T?ACWG?ATTCCTG??GGTTGACGG??GCG??TCTT?YGGTKAAGTYGTTCGCCYC?AGAMCS?TT?AC??STG?Y?GRAGGCA?RATGCAGTACG?TGGCWCCACTWGAG?TTTMATTGCTCT?ACGCA?TWG?TGCCGY?TCCG?GARAATYTYTGRATTRTYAC?TACCCACT?AAWCTCA?T?ACWC?ATSCA?GGGAGGGG?CCGCCTTAG?CCTTGCGCK?YT?CTTGCTCTG?CGRT?GTGYTCAAMACCTGTGCCWC?CCACKGGCGAAAGAGAAC?GCYAAGCGT?TYRCCCTTGGGGACTGRAK?GTT?G?C?TMAGACTC???CG?YCAGGATCRCGGTGTRA?YATATTACAACCYAG?AG?AA?GGCGGA?GG?YCG?GCCAGRYRWAWT?CTC?SRTTCATYAWAGYTAWTYGACYTCA?A?TAR?CGTKAC?TTCGCAGTAAGCCCTRYT?CAGTACTGAYGAGTACACTCRG?ATTGTAGTTGCA?C
G?ACW???AAMTCM?AGGMMTARCAGAYSC?ACCAA?TGT?TCACTTGG?ACCA?CA?GMWGTCACT?CCGTTATTCTTA?AATGAGATTGRA?WAAGG?AAY?A?ACCGGT?AAAGCGRACCCSTCA?GCTAACCTTTTATC??CCATG??TTRT?GC?WC??G?GG?GCGYCAG?GAAYGTWCTYCG?TTCTCGGGGACTT??CG?AC?GAACTCRGCC?AATGGC?GTC?GGCTC?AGATA?CGAGGGTCCACCAAAGTGTAYT?CCRGAAKRTYGAACMAATCGGTAGGGTKTCYG?WGRCGACTA??GCCMAGCTCGTTAACGTT?ACCTGTG?TGCCTAGAGGRTG?ATATGGTTTCTAAGTWCAAG?ACC?ARGTGGTKCATTCA?GATGGAY?SRAKCYAAGMAAA?TYCCA?R?GTCCTCTTTA?CACCCCAGCCCCCRTGCCT?TC?YGAA?G?CYMCGGTGACYGCATC?G?T?K?TRW?TGCYTGCCC??ACTCAGCG??TTGYGMGCRCGGCCYTC?ATTTTGG?WTWTGGWCGYGAAGCGKGYCTGAM?TA?GCGGTCTT?C?TTYATACTTCGCGA?TAAWCATCCGTTT?T?CAWGWYGGGCAAGGACGTACMYGRGCACAMCT??CTCCCGCCA?AGYCGAGCT?TCCYCACCACMTRTTCTCGTTC?GCAK?C?GACCAGCTMGTGCAGAGTAAAAWCAMCTCMAAGAKC?TTTACKTTC?TTTG?RCRTAACACCWTGAGTGGACCRCAACCTG?CRCGCTAAT?CTAA?CACGCGCGWAGTTGGC?AAACACAGC?CCG?CAGRATA?TGCGTGTTGCCCCAGTCTTR?C?CCGTRAGTACR?WG?GGTCAARCTGYGG?CTACAAMCMTYTTYATTW?TAC?GAW?TGGG?T?TTGGRTATTAGYTRGTTTTAMACGGAYGMCG??GTTCAATCTAAG?T?TC?TGCGG?G?CCTCCCATGGCT?TG?TCGCGCGR?CG
ST?TYCT?CAACTT?GTGAAGKW?A??AACA?RAGCCCCTTC?GGGC??C?AGAA?TARCTKGTGTW?TCCGYCGGTTSTG?TWWTGGWTCTAACTAGCCA?AGARGTT?MAGGCTY?TGYCGTCCTCC?GGWGAT??YGCWCTMTCATCTAYGCTTCCC?TC?GTTWGATTCCCCTARTGC?ACGCG?AAA?TYGC?GGGAYC?TCCGTRGCC?GCGCTAYAAA?CGGAGC?TCACC?KTTCMCCCG?CAGKGGGRATCGAGGTGGC??CGCYTTGCGASATSGGCCTTCCGGGAACCAC?T?GCGTGRGCCTGTCRGAAYAC?SAGGT?G?AC?AG?CGTAAYCAARRGTAACTSAASAAYAKCCTAGCT?CTTYCC?C?GRATTGATYGG?TGAGCT?CTCCGA?CTTYCAATGYA?TA??TTAC??TCTCCC?CCGTG?TTGAATTACRTTYCGTAT?TGTTGGTGCGCC?WCTGRCAGM?CGCCATGRGCAARGTTAATT?SG?GKTAACC?GRGCCAGCCGGAG?CTCC??TTAATGCCAACTTRT?CC?CC??TRRACTATGAGTTCCWMSGCCATGCGTAGC?CGTCCCC?TTTC?RGGAACAY?G?TGCTYTGACCY?CYGTRWA?C?ATST?AWRCT?GG??CTAYTGAGGTCTCAMGCATT?TACTGCRCGTGAGSYAGYCCCAATC?CCCTCGTCAATACAAA?AKCASAGTC?CGKCRGCACCYCGGGCATGTCAAGGGCT?YGCGATGTT??CGCCAGYGGG?CKCAYT?T??TTG?YCGCCCCTTGGAAAGYTAGGGCAC?TCCCACATTTTCCAA?TYCTGG?GGCTGG?ATCWACCGAATYKCTGGG?GGTTTC?ATAAATGGAAA?CGCTAGCTWGAA?GMKTAA?RAAGCACACCACTCTCCCATGAA?KTCGCGGCGCCA?W??C?CATTTCGAG?GSCA?YAGW?AGWGCCWGGAGGCG?CCAYGTCTT?KTGCAGG?C
GGTGATRTCARGWAT?AGAATCGAG?C?AGYGGCT??T?TCACGKCRRGM?AKG?CCGA??GCWRYAGATGTTTGGACYCCCTGCGTGGCC?AAA?ACTCCCTGC??GATACCTGARAWCRYTMG?ACCGCGCACTCGY?CGACAAAAM?TCTC?MMGCC?AGRGMCMC?TAGGGCYCAC?M?CGCRTACGA??ATCCAGGGGGACCTGC?TRCC?AAG?WTGACGGAAAC?TGCWAGA??CCCCA?CG??AAKR??G?MT?A?GYGCACCAYTTCCAAARC?CTACCTAAR?CCCT?GG?ARCTMYAAA?ATTAT?GG?TK?CCGCGTGAC?T???TGGAC?ATTCC?C??TTA?GATT?CTT?C?AYGC?YWCWG?T?ATGAKAGCCCCCGCG?AMAAAR?A?CC?CCAGRW??CT???AGCKGC?ACG???AG?ACGTAAYAKCGTAGTKG??C?C?C?GYRARCATTTRACACGTGGTG?ACC?CATACC?CC??AM?AGCCGCG?GACTTCCACWA?GTCTGRCCRTCGRYGG?GCCAGCGCTGTAATG?AR?AWGATGGGSAAGC?GGGG?CCGMAACCA?C?TGACTC??GR?GATCGGTGYC?CMA?G?T?GTA?Y?CTGGA?GGTTRCTGRC??A??GMWG?AGK?AGTCRGTCTCCACCAGMCGGAC?CRTCGAARYT?SAGCT?TTT?G?ACCGCYA?CACCGYGTCGCA?GATGRGCCTTCCGTATGWG?YGCCG??GAC??TCGTAYTCW??GCACMTG?A?A?WCTTGAATW?GRA?TGACG?GGKGYAC????YAG?TYA?TCCAMATATMGRYYCTSCTGTMC?TR?TACC?AAMGYAAC?ACTRG?TTTACT?MTTGTTATGTCARCCCC?ACTTG?GAC?T??TGGM?AATCWCACTCCRTARGTGGGGGWCR??CT?CKR?ACTTATTTSGGCCGY??MTTGGTW?S?TC?TGG?ATARTACTG?ATTARTGMCGG?T?GG
AGGCCC??YRCTTTYTRTGCGTCCAT?AGGT?YAC?AG?CG??CRTCCGGMTACCAAGRTYAGC?C??SC?T?G?ASR?G?GCGCGGACRG?ATCGTMGGAC?GCGC?YTGAAGACC?G?GWTTCGAATCYCTTGACGCT?CYCGRCCS?AKGASG?CCCCACCGCGGGGTG?GTRAW?G?MAGAC?CRGAATATATTCACTTGA?AGR????CTAATYGYR?TTCAAA?AGK?CACAYTTRCRRAA??CTG?SACCATT?A?Y?GA?CGTCRTTY?AAWC?AKCTCCW?CA?GKTRGCGTMCRCATCRCAWA?A?TAAACSGTCRGGTAMAAARCA?CG?YGGC?ACTCTG?GAYTCYCRGYA?GRRT?TCA?AAG?GRYCAGTATTCC?CKATAAG??ACRMAACCCKCTKMRGCCCCWARAC?C?AKCCRTCG?AAC?TGCG??T?AC??AR??TCC?TGC?C?G?TCTTGCYC?CGW?T??CCAATWAT?MT?T?GWCCRCGT?A???C?GA?WRGAGCKGW?G?A?YCC?AKC?GTC?GRCAACG?RTGMCYCCSTGACG?MRWCCAGRCT?CGTCRW?AGCTCTGG?AT?GGGT?ACCACGCGCGTW?TYCGAGC?YGGWGCYG?ATTWGGWTCGRSGCCGGACWAGCGW?TM??YT?G??CAC?TMCAAGGAGGGCCC?CCCTRCGAYGCT?CYYYGCAWCRYAT?CGTCA?ACGTCCAWAATTACAAG?TTGCAAWMGTAGGCGG?TAC?TACGGT?TGGTTATRRGTCCTCGGCTYGTTATGA?CCAG?GYCYASKGCAGAGGCTTC?TCATAGTATACASTCACCTGGR?CTTAA?YMCRCAA?CTCAC?CGAT?GAGTGTACCCATT?AG?GGWGATRCCCG?A?CCAYCCTCCK??TG?TCCGY?MAATG?GCCWC?GGGMCYYTGY?YYCGCACTCYC?CAC?ACGGCAATGTGAGARGY?C?ATAGGCATRCTTTCRCCRRTAC?G
CATGAGGCT?RTGCCAGATTACGGAASGCCTCTTT?TGWA??CGRTA?GGGYAC?GTCCATTTAMTCTAC?CGAAAA?M?CC?CSRCKTC?Y?CACYTAATTAAAAGGMWTCATA?ACRTWGRTGCTCC?AT??CCCMG?C?CACGACGMCAYTGSGACCRCYCCCTGMACA?ACAA?T?TTCAYCTGTAC?TGGARTGCASTACRGC?CAGT?ATAGT?RCCTRCCTCCACGCTCCRYSA?CG?CCCTAG?TRAAC?CA?CCRGAKTC?ACCG?GAT??GGRTAAAGTWYAGGTTGATTR?ATGC?CACG?G?RA?TGGTGCRAYACGAGCGCA??R?A??A?TATTTY??C?GA??TTYACKT?TTG?YCCGC?CT?C?CCACTTCCAACMCCCCYGGAM?TCWTRCCGC?AGCTTASRTKACTYMGCR?GSAGCKGA?MAG?TWTTACCTCGTCARACGCT?ATGYGA?CC?T?ACAYCAMCT??AGTAAAGTTA?TGAAACGTACC?GCC?ACA?CGARTCTGYCTCAYCAWCTA??CCCGRT?ACTCCGAGW?CGAW?G?CTGATGCCGTRCAATGCGKCA?AARAC?CT?G?WCCACTAAACSGTCATGCCTCWGGCGCG?RTCCTACATGTCYTTAGAR?MCACG?AGGAC?AG?YACC?CGTYGTTACCWGGKCCGGCGTTYC?GG?ATCTTGCATGAGAACCA?C?ACAATT?G?G?TCGRCGTTAATCCTGCTAAT?CTCCTC?TGGCCCGC?GAGGCARTKCCTTKTGYA?CAA??AGAA??CRCCTTCCTW?ATWAGAWAAT?YGG?AATACTATGGCCKAA??C?CGCGAGCARAC?GCATRCCGCRYTCYC?WMARCK?TGYCTGCTCATA??TY?CC?ACGST?CTT??AT?ATTATAGCKGA??TWAACYWCGTTGAAG?AGG?TCCAACCGGCGCCTGTGAAATCGCGGATA??TATGGAGA?TCKTGC?Y?GTYCCAG?TCC
AG?TC?GT??AAGAG??STGGATTCTMTTAAGAGTA?GKCTTTGCY?GCG?C??G?GTGGCYCTTYCATCAGAAG?GC?CAYRAGACGGGG?T?YGC?A??ATYWGRTAAGMCGAGGAWT?TYA?GTSATTKCTGATA?T?AG?TTG?G?AAGGCGGC?G?CTGT?CATT??AGTATGCTTGGTARKGCGA?AG?MKAGCTGCA?CTYYSCTTCCCGGTAAAAGTAG???TYTATA?TGTCGAC?GAACACGTA??CK?CC?CTRC?GG?CCGGGCCATGA??TT?G?CTRR?RATACATAAG?A?GA?A?CG??C??A?AAGG?GAGCTAG?T???GTCRT?C?TAKAGWR?CAKY?CA??TAAAT?GAGTCTGKT?ATTCCTGGG??WC???KATAC?GG?G?AGCACCC?TAGA?TC?GTAAARYT???RCCCCATAACA??ATGRCAWGCYCCTGMA?TGG?TCTYGCAA?CTCCT??TGC?CKR?GTGTACAYYRGAATAGTACAC?RCTG?CT??CT?R??GCTG?TTAACKATCT?T?TTCTGG?GCG?TGGCAMAACATTAAGGATYGG??TCCAGAYGTAGC?TCA?A?GRCYCAR?ACKCCGC?CAAGAACGA?C?GGAASYGTGAGTGRR??G?CC?AYAT??TS?A?CAATYC?AA?CGATCGGYA?CGWGCAR?TAGC?RGACRT?TT?CRTSA?GATTCGYTCGA?AGCR?T?CGTWAY?CYCTSCT?GCACCTKCTATGGAGW?C?TCCCRTA?GTGACAGCC?AG?MCGGRGT??GCWTAGGGA?YT?TTGWRWGCC?CTAAT??S?GTG??C?AYYCCCRG?S?TCA?TAAAAGTC?CY?G?CTTTC?A??TG?YTTCGGA?GCTCCR???YCA??C??GTTTAGC???ATT?C?TGTMRGTAAGCCWCCTAT?AYTGTTRT?GTATAAWGCGCTGM?G?CT?GK?CGA?ATA?GCAT?SGCRGAYCTA??CCA??CC??AAT
W?CCGCGCC?TATCTAGR??GGA??RTMKAC?GTT?GG?A?SATRTAR?CA?A??TGTRGTTTG?GAAGAGGR??AA?RYA?CRTGTYAGT?AGACC?ACGG??RCTYCACRYR?T??GGTC?TGC?TTG?GA?CT????CACGCAGGCTCTGTTRSRCA??AGG?GTACCARC?A?TCTT?CC?Y?A?GGAA?GC?CKRG?M??ATTTAAGYAG?TGTCCCAATATTCSCGT?CACAGCAGCKCCR?GTCAGTCTAC?AR?GAATGAGCCCARA?ATTGGRGGGA????TCTCCTCGAGCTTA?CGATTT?CT?W?T??ACYRCGTA?TMGTTGAA?AAC?C?TTGCTARGTGCTMRCGY??CT?WGYWGT?T??GA?RACAG?A?YTRGG?CCCC?TGCTACT?A??GCTCGACGY?ACGTG?TATKGGY?CTAGA??G?YG???ARACKTT?A??GGTGT???T?RTGC?CGCYACGCC?WG?CR?GGCR?AGACGA?TG?CYAGA?T?YR?CAAGG??TAYWYATGTACAAGTGGA?GGGACAATACWTC?CGTACSGC?CATTC?GGATG?ATATWGAGCGGTRGCG??CCGAAGCGGCGTAGA?C?G?ACACTGC???ATT?AACARGAGTTGMMGYCTA??WCCCACARMTT?CT?MAGCGTGKT??TRAYC?ACAATGGGG??CC?GT?GA???TGWWGTKCTARA?CCR??YCCGKG?T?TW?A?Y?TGTKGCCCA?CTTCGYAG?ACTC??T?GA?TT?A?GT??W?CACCTAT?ATCGC?YAGGCGCCT??GYRGRTA?AGTCC?C?CGT?GG?CMAGRKGGT?ATY?ACCATATC?TCRASMRCAG?T?ACKTGRA?ATC?GTCWATW?GYC?TC?GTCG?CCG???CA?CCG?YCG?TA?TAATTG?C???CCT?MG?GTCCTT?GA?G?G?TWCA?CACGCGRMCTRA?CTC?G?AT??CGGGM??ACTTTGGA?TTC?C?CT?WG
WCAGT?AAC??GTRAAAGKTGGY?GAAG??M?YWC??T?CW?TT?CRTSAGMC??G?AGCARG??AYAGC??AGRATTCWAGCG?C?A??W??G?CGAGGMC?ACAT?AM?K?CCG?GAA?AC?CYCTA?CT?ARACATGGTAG?GGCRTGWC?TMC?ATT??CCAGAMCCTAC??TTGARYCTG?CTGARCSGTYCTGCCASTT?AATKAT?AC??AC???CCTA??TATYTCCAGGRGC?GG?YA?A?AT?TGR?TCRRG?C?GGGGCTCAGMCT??AAG?Y??TC?G?G?WCGG?CYCAGTC?CGGGAGTATACY?CTGCRCGRAGKGR?T?GCGAAAYW?SAC????T??CGC?TATSWTGCC??AAGTGGSCAAA?CC?G?TG?CC??GTMATGCGTT?CGCG?AWAA?G??TG??YARC?CA?TTAGSG?AGACGTATGYA?AGG?RG??CC?TTTTA?AGA?WATAGG?TGG?CA?GWAACCAG?G?GCTKKTTAK?WGCTC?AG?CAGCTCT?WCC?RCS?GT?ACAGAT?AGCGTCAAG?TS??GR?TACGA?A?GACCATARAAC?GCTAT?TC?T??AACCCCCGKT?TAA????GTGTAGWCGRSTAGAC?TGGT?MCCT?ACACTAGTTCCGT?CT??TRG?GG?CCGGA?CC?CACCC?AGRTC?CTT???TAY?TCGCAAA?TRC?TCAGC?WTT?T?CGCTTT?WTR??AG???AT??T?KAGTMGWCWG?AGCG?TGA?YCGGCCC?TCCGAM?CCCC?TCYAWM?TYGCT?TMAA?AA?WTSRCCRCAATY?C?G?AWTCGGT?T?TT?G?SAGR?TCT?TACSC??GGTACYAAT?TAC?T?CTAAA?GTGCGGTTYTCGACTGAGGGGC?RAAK?GCTAA??ACTAWGY???A?T?TCTWMAG?CTAAGCTTTTCGG?GSA?RAGATAG?AGARCYTT?CAGAT?AA???CKGC?ACCGT???TGCC?TGGA?CGGG??A
AC?CTRCAAAG??CTYCA?TGTA?SC?ACCA??C?TCG?TGAGAWGCY?TGTA?TGGAGATGG??GA?ACC?AGYCC?CTC????GGYTT?C?G??TTGTAAT?GA?GGAGCGM?ATCY?GTRCCGCACRTAT?TCCTGTA?G???GTA?CT?AMA??T?GGGGTAR?G?T?GCTKC?C???TCATA?CTCYCA??ATCY?CS??WC?TG?A??CYTTT??R?A?MRTACCGCCCTGT??CGTYG?AG??CGTTC?TT??AT?G?T??AGGRAGGTCT?GGCCACGTC??GT?T?G?AGG?GAGCT?AAT?AG?G??G???GG??GCYGCC?AGGC?TAYA?A??TCCGAC??ACM???TCCYT?C?G??GGA?G?A?AYG?T????CW?CTG?G?TGGC?GC?CAGAGA?GTG?TWS??TA?GGKAGG?MC?AACC??CGGCG?TAGAGG?ATCGTGKC?GT??C?T?T?SGRCGCATTC???TT?AG???TGGGATGCTTYCACG??ACM??AG??GG???A?A??A?GCAGA?GT?AC?G?GTTT??YA?TGY?A???AT??MTGTGYTAC??GC?GAGTA?T?A?TG?C?R??AA??GA?CCC?T?AGTR?G?A?????GA?GM?C?GRCGCCAATCGC?TTCCC?AG??CWRTTAA???C?C??GC?C?C?C?T???Y?TR?CW??A?CACGRCAAG?AGCTACATC?CCCAA?CT??YCCC?C?AG?G?TMACG?AA??C?T??AG?CTA??CT??AC?C?T?A?TYGT??T?GGTG?T??CY?GGAATRTGA?AGTATC????C?YG?GGTT?TGT?CACCK?C??CT?GTTG??A???G?R???C??T?GKTT?TCGCC?CG?GA??A?C???MG?CGAAT??TCGG?TC?WC?G?AGG?C?AATCGAR?TCGGC?C?A?KA?TT??A???CTCTCCATGT?A?ATTATAGG?G?AMTG??AC?G?T??GWAT?ATGTG?GC?T?G??W??A
YGCA?GG??C?AG?G?C?A?GGGG?CT?C?AR?G??T??G?T?C?SYTGTW?ATTC??A??AGYGTATA?A??TTKCCT?GC?C?A?TC????AGA??SGGTC?CG?Y?????C?MGTC?MACCRAC?CGY???AA?YC????CSG?MG?C???AC?AT??TGTTA?TGCC?ATC?GG?TAGGT?T??ACA?CT?CAWACGCG?AAG?AGTRACA??GAY?TT??G??RCSYG?GT???KT??GG?C?TTAG??AG?C?RT?GTCAGCTGAAGAAGAG??AGGAGT?ATG??CC?TAA???T?T???GCCATCTG??GCA?AACT?G??CGTT??CTWAG?GTT?G??TY??A??CC?TCAG?CCCC?GGCG?CAT?TGAAACT?CGTTTTA?TC?CAGAA????GTTG?TS??GTTT?TCC???T?GY?CA??CACT?G??TMGG?ACT??T?A??GA?GGGA???TAGA?TGAW??G?AC?TTTTTT?CTG?C?A?T?C??TG?WG?CTC?A??C?G?GA?CC?ACCGGG?G?C?WCTYATCGTT?T?GCT?G?A?TC??TG?TTCCAAGC?TY???AAA?ACGG?TGT??T?C?A?CY??CGTGMT?CM???TCA?C?GTGG?TG??AGCCCK??TCA??C?A?TT?TTTT?GCCGG??TT?A?WTTC?A?CCT?T?ACTCYCCAG?TGT?ACTAWAG??C??RCTCC?TT?CGA??TRCCTG?CGA?A??YCS?TTG??GTTAA?CGTT??GTTC?GG??G?C?TG??AAC????RATGTTCAATCA?GW?CTGTC?CC?TSGCT?TACGCGCCCAA?GC?TGMC??TCTRC?WT?C?RTT?A?MAR?GGWTC?TT?TGATCTMASCAR?CTG??GTATT?CCGGTGCAGTC??GT??R?TCTTTAGG??CTA?T?K?G?GTCCYGGAA?CGGAGCCCAAGYWATW?CATT?G??CCCCWGRWGTGTCT?TCACGATRGGCTTGATTTG?G?GAC?
GCAATGYATTACA?GT?GCCTWCTTT???ACGC?TTGY??AGSC?CCTTCCCGCTTGC?K?AAAGG?CRKCGGGGTCGTGCCCATATGATTTSM??GCKT??ATTKC??ATRGTACTCTCAGGCAAACAC?GACG???CY?GCGGACTMCGMTCTTACTGAGTCCATTGWCARC??YY?GGATGCW?ACMGGTGWSA?CA?AGW?YGTCWTCAT?A?GAAMARAA?ATTTTSATT??GR?MAATG??A??CCACGCG?TAGGCKCGCYTTC??GYCAAAGTTGGGAA?GTY?T?CTA?ACCTCGYCTTTYCCGAATTACARAYCCATMG?A?GAGGTT?GCAC?CTAACTTACAT??CCACCCTCCRGAG?TCGYA??GACCCAGTC?GCCG?GW?AT?C?CTTCY?TCGMATTTG?CTAG??GCACT?T?ATGAAG?CTGTCAGTGKC?TAG?C?CGAGWTTGK?AYG?CG?M?YG??R??C?CTGMTWARTCRCGT?RTGGGRG?ACTC?GGACYGTTGTGG??TW?MA?AGAGC?AAA??TACCTCT?TGAGAY?GGGA?CCCA??CCTC?T??A?GGA?AKTGC?M???AYC?AWGTAATWCC?WGGA?AGYTC?CATGTTC?TATAACCGC?TCGAT?CAGATTCTGACAAGASC?GR?CTGGCR?CCCMATACAATAGCWG??GC?GC?SCA?R?TTAM?GGRA?TAG?C?AA?SCCY?TC?GCAT?ATTGCAAT?CTTT??YTATTAGCATGG?AGMYCTTACACCCYGCGAAAC?AGC??AGCTARCA?TGAGG?CTGGYWATGTWA?AAY?AAAAACGACGGGMRGCAGG?CGGGATGGGCATC??RCACTGCGCRCRTYTACCA?GG?ATG?CAST?T?TMRTG??GCTAG?TTG?RGAYGAWYTGGT??CGTGK???C?TGG??CMM?CGGYA?ASWGACCT??AGWCTG?ATGCG?AR?CGATTAATTRGCACC?TACCACCG?CGYG
CCA?GCW??YAGRACCTAG?TGAR??GATTWSY?GGMCA?AGCCGAR?GM?AC??TYT?TCATC?CGTTG?AAAG?ACGCW??CMMTACYTGGCG?GTGC?YC?G?KTT?AATT?C??GTGA?WTWGAGCGCAGS??RAC?RCAGW?AGT?RM?TCACAAWCGAYG?T?CTA?YACGR?GTTYTAAYGTCC?TATT?CKRTRCCTGT?CYAAC??ATTWCAGT?RGT?GTGG?TTGCTRTT?AAYMTYC?CCCWGG?CCGCYGTKCGAT?AA?RACG?TCACAAATTCATGGTT?CARGYG??R?GGWAATATATGAAACTKTAT??TAWAG??C?CGWAGCCG?AT??AC?WG??AACAGTTRCGGKC?CTAKG?YCGGTACAS?GTGC?TGTATTCGCGCCGAGA?T?KT?C??GT?TMACGCT??YAC???ATCGCCTTGCRWYTGGTTTAMTTCKGCR?AAAG?GACC?ACS?TTGGGRAGGTATKWM?ACWGC??WTG??GGGGA?TTTM??ATT?ATTAAA?CCATAAR?ACGCMTCR?T?CC??AC?GG?TTRGC?CC?TC??GCWTTATCTRT?ATTG?CAG?C?KGG?GTYT?ATCKCT??CTKYTAAGGGA?ATAGGCA?GT?GTGCTA?C?AT??C?CAC?TCTCCTGYATGAGYTYA?GGACTCA?KGCC?CTTTRTCTCA?GGGAARYAGTTCTAACAGCTTTT???MTG?TTCTT?TG?C?TYYTCT?ACTR?AGCGATC?CCY?WY??TTAGACGCCASK?G?CGACYGT?RKTTTTRGCGGGCTA?RTGCCAGSA?TYTTCR?C??CR??TGGAGT?SGGTCGMAG???AMCAGCCG?CCAA?GCGTGTGC??GGG?WA?AGTCTCG?ACG?GGGCS?ASGATGGGCACA?CGTTTG??CC??ATCAAC?G?GR?TAARAC?GYGRRTC?ASCTATGMMCAC?YGT?CGAG?GAT?G?G?CCCCTYGGCAG?AGTRRMT??TAC
GCGGK?WTAGCTTTG?TTRMCTGAYMCT?GC?T?CG?CAG?TAC?AKGGGA?GTWY?CMG?TCA?GAT?CWG?AA?GCT?CT?TGAC?YA?GMTC?WTMGTAGA?C??TTGTGTACY?MGAAGC?AATCT?GCG??GT?TCCGGT?T?W?YTAC?WRATG?GACGCYGA?GGCTRAGSTGYRG??TACSATAG?TAA?W?AT?C?YRY?CGACC??CA??KGCA?CTARCCCCCTYTTRAACSTCWCAAW?GCCG?TACARYG?ACGGTAGCR?GGGC??CATTYCTGGW?YRACCA?CG?TCGCGGG?YYGTACGTC?CGAT?TCT?T??TA????GYS?ATYA?MRYG?GTTTG?YTC?TAG?TCCRWG??AGTAA?RT?CRWA???GT?AGGCAATR?AATACGACACCC?TWACCGKCTRC?T??AGTTCG?RCCAYWTTRMCKYAGC?KASAAA?TGCY?TCCCYC??AT?A?AGATCGCGY??TWATGCT?GGGTGGAT??TTTTCACTCRAT?TGASGTCW?CAAYGTCCKTCA?A?G?GWCWTACAATACCGAYTGGAAA??CTC?CATCGCCYGCTAW?AATRCTYGAAGGGCTGYCGG?CGTAGCKAGTWTTT?GGCGYCCCGTTACGTC?CGCGG?TGTCAAGC?T?ACCYAGGGGGAMAAARTGCAGCC?TCC?AYTK?G?GTCRRCTC?G?CTKC?TG?ACC?CWRTTCTMCGK?ACCGCGGT??GTC?CTTGTGCACC??A?R?ATGAATATT?G?CAGAG?TCACT???TCAC?GCGGAAAAAGTTTATTTG?GCAACATWRGYACATTYGTCGAC?CTCYC?A?AAAATCYKACC?ATCAKTGASTA?GC?CC?YG?ACG?CG?GGTCT?YC?C?AC?GTTKTSMAGRGCCAGCACRACCGGACCCTCACC?CACATAMGA?CC?TGACA?GGTTKCCRTGGAG?GTCM?SG?TGAWSAGY??AGGGCCARGATAGCGCW?CCA
CAGGY?ACA?GCACT?GTTACAARTGYA?TACATTTCTGAA?RGGAGASGG?R??GCACCATCG?TRYAWAGCGSY?CTC?AATCTTAAAA?GYC?KC?AATA?AATGTAGSWTRATAMCRGCCMTTTTTAA?ACWCTMTATG?T?SCRGC?ACCCCYGCCA?G??GATW?TAG??TATAGCCTA?G?AAGCCTAACATCTACTAT?TTGTT?ACTATTCCGSC?GTYTCACA??CTG?YGY?ACKTTG?YTTC?KTGSTTTTRCG?TTATCAGCGGTGCTGATGTAG?GCCAGYR?TWYCTCCWCGAAGT?WTTCTSCTGGSTWMAATCGAGAGGCGTGTASCAGCAAGGTGYAAA?CTGTGWGTCTAAWCCAAGYTCGT?AGGCGGCWTGTTYGG?AGAAACGSTGCAACAG?TY?TTCCGTCAGCGGGYTCAACAMC?A?AGCC?CCTCYGCCARTCTAGTCTGCACAGCCG?CGYTRA?ATCYCTTWCAA?C??CCAGAGGTCW?AGSACATAKCTCAYYAATA?CTTKGCTCGG?GTGYKCTTCAGT?YCAA?TGTTAGTAGCAGACTCTYAATCCGSMGGC?GGGAC?RCGCATKAGCRT?RGGAYK?TTTTACGAMGMAGGCGA?ACA?TGWRCCA??TACGGGGKGCYRC?CC??T?GACYACGACRGGGYGAA?CRACC?TCG?AAR?G?C?GGTMACAATKGWATKGTTGA??CWGA?ACGACCTC?CT?GTAAGACCACCCC?YTTC?AR?G?GARYAGC?GCGCATCMCTTGCTGTACCACCTAY??CCTAGGAACYTATTCCTATGGGGGGTTCGCCATG?AAAT?TA?C?T?T?ACGAARTTGGTGTR?GGACGR?CAG?CGATTGCWACAGGT??CGT?GAATAGA?GGCMGGCTGTCTAGR?TGATT?AGRCCCS?A?CCM?RTTATKCTCATSCTACGSTW?GWCTCAGARGAGGAMGTG?GAAC?WATYTA?SGGTRTYCA?
CCCTGACTATTGTATCTGCG?YGTCAAATGCTCTAAWCAAGGTKGTCCATCGMAR??GCTR??GTACGTCACWMCATCRCTCGA??ACA?A?C?CGWTATKKCGCTC?RAACAGCCRTRAGCMTGGACAARCGAYTG??AC?TGAYGRGCTTGA?W??TGYGAGCGATGTATTTG?TGKASACTACGGTCAC?STY?CRAAGGACTGCCAGACCTRGGTCCYGAACTCCYC???T?GCAGTAAAATT?GAAGGC?CCAG?CCGCCT??WTGGKAAGAC?GCC?TGTTGCCT?TGCGGTWAG?ACAT?AC?GART?CAKGC?AGCCAGTGACGCTGTCAGC?ATCAG?GTC??GAGTYKAGTTCWGGTTATAAGAAYGTAA?GCTTACRGRCAGT?KTA?CAGTCATAACYGTTCYCTYTCCA?CCCGGAA?ATGACAGCAKC?RGCCMC?AGKCCAKTATATG?CCCGCACYACAGWGG?ATGATCRACTR?CAWGCTTY?CAAACACTAGT??ATG?CCACGTTA?GG?A?CTTCGCWTTSTCTTYGGCGGAMT?TGTTG?CCCGAAAGCA?GGTAGTAYCA?AA?CCCG?CA?R?GAACGCCACGC?WACT?GCWA?GTGCGCAGAAWR?RATR?A?CGRAGGTG?CCTTCTGATAATCTGT???CTGTAGTTAYAMGAAYCA?YTCGT?GCYCKCGACKGCAT?A?YCT??GTG?CG?GT?GATCACACGCCGCGCCCTTGAAKATAGCCCCACAATGTAGCCGACGGTTA?AG?CAGCGA?GTAACCTCGAGG?WTTT?AATATGGC?YA?CAACAKG?TAACTT??ATAG?CGA?KTAGYC?YT?CT?TWS?A?CWCTY?CGTCCTAGGTGRTRAGACCGGATGTGKGTTCCACGCCATCKTGAAGAYTCAAWCGCTRGKGACCAMGT??CACCCCATG??CCARTG?WGCMCCGAA?GAAGCGTAGRTKCCTCCATRK?CAGATCAKCTATTAG
G?GM?CTCCRGCTGYTGTCATGAC??GGTCCCGTGGCT?R?AAGCGKGGGCACTC?AACATTTTGCGT?AGC?CTGGACCACGYCYATCS?GAAGCACGA?RGMGYCCTTYCCTGCCGCACCCRAAC?CGCCA??CGWGGYGMAGWATCTGCA?AYTACTA?TTSAC?ST?CCRAG?GCGCTTWGTTKGRCG?ATCCTCCCC?WCGWA??AGCA?YGG?GACCTGCGGRAGRG?CGAGTAT?TTMCACYMCAGCTTAW?CA?TT??MAMGAGGRGTCATAATRC?AGATYATTACATCCGGTCCCC?ATTGGGRGC?CTCAK?RGT?GAGYW?CGTCA??ACCTG?TAC?GTGGTTW??GCTTTGCCTCTA?WYCGTAAGTAGSAACKGAGTACCTTC?CTCSTCGACTGATMGTAC?CGCCGTY?YTAGC?AATACTK?ARGTCR?Y?CCAGTCAYMTCCGA?CCAGCGG?CCCGTG?C?ACCA?ACYGACGGGTA?AGGYAG?GRGCAAAACGTTC??CCGYGAAATCCCGATC?AMAGARTAAYCGTTGTGGS?RTGTTKTSTTGC?TAT?GGGTTRAC?AGCGTT?TCTGACMMCGAAGTCA?GAGGGTAATTCWC??TT?T?ATWGMAGACGCGWAGA?ATTM?YGCTCCRG??TAAAGGATTCS?GTT?T?ACCGATCCACTCATAC?ACAACGTKAGAGG??A?TGRACTTTTT?CCATTYAC??GACACGGATAATC?STTCTCTCGATTTGGCTTYTGCCGTGTGKCGAGRACGSG?YATGCTATMGYTGGGGCARACRAAT?GACAATGWMTTYGATCGMYATAT?GYRCTKAGTAGTMTRTA?TGRRCMCAYGTCT?G?TAGGCWGR??MCCGTTG?ATGCCCTCACAATGAGGTGTAGCCC?ACYCCGCCCTAYR?GCCGCGT?RCCCGCCGGSTRY?AYRGTCKTAGRGACCYCCT?RGAGGAKT?WTTAYCY?GTGGAATCGGC?Y
TAKAASMCGCGTCGAC?GTTTGA?SGGTCGGCGCYTSGACTCGYGYTMTACC?AMGW?CTGCCCTGTTCCCCCATAGRCATTGAGCAC??SK?T?CGTMGGGTWSCAATYTCKGGTAYT?CYCGCAGATTTTAWTCYC?GTCCTTGGATMTCGCCRGAAAYAKATYAAGYGGATGGTTACC?ACCT?GCGCYTCTAGTAYYCGCCRCTAGST?TRATTGWTAGGTCGTTAGG?TCGCTG?SAAGRCTKTCCAGCRCCTYGGCSAAGAAACGAGTTCGACTGKCGGCKTCMTCGCC?CMAA?AMSGTGAY?GGCCAYAGTGAACAG?TTGCRCAAAGTCYCTATCCTGCCCTRGCAAGCCGTTACTCAYTCCCACAAGCSAACCGCTGTCCTCWGAGCR?GTTATACGGGMAGTCCGCRAATTCMTMWCCWTGRTTCACCCGYGGGCAAGGCCGMAGGGRAGCARGGCACTAGACCACGYSTGTTGMACYTTCCAAAGGCTCCKTACCGATTGACYCCGACYTATCTGGTTAATG?GCGGA?MGGSCTGGGCAGCGTRMCGGGCATKG?GCTMGAART?GACTAGTKTTCTKAG?CAYTCKCCTACTTCMGACAWAYTTCAACCRCTCGGTCGCAYGYCCGR?GTGMCCCRTGCRGAGRKCRAGGCTTCCGTTAWCGTGCTCAGCTMCAA??GACTGCAGACTAGCMYACGCCCCATGTTAATGTTGGTAGGTGGATTTGGACGGACTARATGCCA?ATTYAAAAGGRG?RTTAAGCCTATG?CKCGARYGGGGRARGGCGKGAGAACTCWKCCAYGCRGAAGGGYTCCTTAWCCTMTCCTGAGTAGTCGYCTTGCAC??GKCAWC?GTA?GGTCCGC?TTKSTKRYRGACTGGCCTGGC?GCAACAAGTTRCSTAG?T??TRCR?YYGGCAA?ACYAATTACTC??G?AGC?MAATGG?ACGG?AGAGTGCCCTTYTC?TGAC??YATCGCAAGKCGGTA
GTMCTTAGCGYCT?GCYGG?GAYTGTTTGAWCAGGGACSRTACCACCCGYAAGRATCCGRMCKACGGMAYGTTTCT?AWCGGAATTGGGKACGGCSATGCA?TGGGGGGCYGCRAACMCTCYCCSTG?TGAGAATGA?YACAAACGCATTCCAGGGACKTAGGAMGATYTYCTGAWGGTAGTTGTATGAMTY?AG?GMCGCTCCATCATGGCTACGGTCS?ATCGTACCGGGGCTARCTTACGCATGASAATAATAATTCTTCGCYCTT?GGCACCAMTGCTGGRCGTYCGGGTGGCCACAAGTCTTTAGGGATKGCARM??CKACRWTGGCACATACACWYTAKCCGTACACGCACGATAAGGGTGGCTYCGCCCGT??TATTA?ACTGTCCGCCT?CYCA?CGAGGAWATTRAAYYTTTATGTTTTCAACAGCGCTGC???????????????????????????????????????????????????????????????????????????????????????????????????????????????????????????????????????????????????????????????????????????????????????????????????????????A?????????????????????????????????????????????????????????????????????????????????????????????????????????????????????????????????W?????????????????????????????????????????????????????????????????????????????????T????????????????????????????????????????????????????????????????????????????????????????????????????????????????????????????????????????????????
??A???????????????????????????????????????????????????????????????????????????????????????????????????????????????????????????????????????????????????????????????????????????????????????????????????????????????????????????????????????????????????????????????????????????????????????????????????????????????????????????????????????????????????????????????????????????????C?????????????????????????????????????????????????????????????????????????????????????????????????????????????????????????????????????????????????????????????????????????A?????????????????????????????????????????????????????????????????????????????????????????????????????????????????????????????????????????????????????????????????????????????????????????????????????????????????????????G??????????????????????????????????????????????????????????????????????????????????????A?????????????????????????????????????????????????????????????????????????????????????????????????????????????????????????????????????????T????????????????
?????????????????????????????????????G???????????????????????????????????????????????????????????????????????????????????????????????????????????????????????????????????????????????????????????????????????????????????????????????G?????????????????????????????????????????????????????????????T?????????????????????????C????????????????????????????????????????????G???????????????????????????????????????????????????????????????????????????????????????????????????????????????????????????????????????????????????????????????????????????????????????????????????????????????????????????????????????G?????????????????????????????????Y???????????????????T??????????????????????????????????????????????????????????????????????????????????T????????????????T????????????????????G??????????????????????????????????????????????T????????????????CC????????????????????????????????????????????????????????????????????????????T???????????????????????C????????????????????????????????C?????????????????????G???TACC?T
C?T?A?A????T????M???C?????T?CG???G?GG??????AY?G?????TC??GAG?C?G???C?TCTAA?A???A???C?C??C?GTG??C???T???C????A?????????C???????????????????????????????T??????????????G???????????????G??????????????????????????A??????????????A????T???????G?????????????????R???????????????????G????A??????C????????????????????????????????????????????????????????????????????????C?????????????????????????????????????????????????????????????????????????????????????C???T??????????AAT????????A????????????????A???????????????????R?A?T???A????????????????T?G????GTT???CCA??T?CC???TC?TATT?A?A?AT?A??ACG??AC?T??T??TG?GA?A?G????A???T??C?T?T???CG?TC?G?AA?T???CAAGG???CT?TA???C??C?T??CG??T??CCCAASA??CCWGGAG?ACGAA?YT?CAA?AT?T?Y??T?C?A?AG?GAG?C?T??A????CCTT?A?CMR?TT??GAA?ATW??C?G???G?C??CG?C?GAS?CAARACCT??T????A?A??AKA?A?T?A??C?CGA????G???GG?GGC?GAGGA?GCC?AG?CTCAT??CGGG???TTT??C?A?AA?CCCCCA?T?G??????G??A???G???G???????CCGGGT??Y????T?T??TAG?????CT?T??ATCT?CCM?A?W??TT?????CT?TCG?GC?G??A?G?G??W?A??A???????AAGTR?G?CY
    249_D25_R		ACTWGAGTTTGCGCTRACCATYGTTTAYGAAGYWG?ATCAGRWYCYARTTWRCMGCCGCTG?TATGCCGGGAGC?GWACY?AWCGTAGCKRTKTA?MC?CGCSGWY?ACACACGAGGTTCTTGCGCCTCGTTGCATGGAACGATYC?AATCCCGA?CGYGWA?GGTGMAGT?AGGGTGCGAAGACCAWA?TWAAGAGCCTCYCGTTYR?CT?CTTWCACWCYTT?AWGAG?C?GCCCC?AATTTTATAAAG?GTRT?TACCTCTTY?CGACATCTCRGTAAGCATCGGMAACCA?AGRCCCAAGTA?ACGCGATTT?RCT??WTSCGT?TTA??CGTGGAAAYWGRT?GAGWCSGYACY?TAA?G?CSYAAAAG?RTGGT?GRAAGCTATM?TACCCTMCCW?GTYTGTTTCGRTACCCG??GGTCTCCGGAAGCCGWCCCAGTTAGWTWATAGATRKCCGCCAATCG??RT?G?CTCYTGGRSCTT?C?GR?A?TA?Y?ACTAGAACTC?GGTTCC?RTGGGGYY?ATTKASTCG?WC?KCAATA?GTCACCCCTGAS?YCCATGA?YT?A?TRGSCTRASC?CAA?GCGGACG?AAGTA?RT?RGGACCRG?GATGCCG?TAAWWCCATCCCGCTTT?TYCAAAAAWA?GA??CAGTTGKTGGAATGCCGCTK?RGACSAASAAYCATGCAGCT??GT?AGG?TA?R?T?ATTCGRCGGACCAGCKWGYTYCCTACCCSCTTCRTCYGCCYACAAYGMCC?TAGAYTCRAGWGG?GATACM?CAAAGWCCTGGMASGTC?ATGT?GCTGACCAAGAAT?TCC?ATWAGCYT?GCGAMCGAKWA?CAYACTWYGTAAATRTWCAMAYATCTGCCMTACY?GGGAGCC?C?CT??RK?TM?T?AA?SCACCTATAGTCCTAWCATGWACA?GAGGCGGCGG?RGGG?ACA?ATGAAATT?YTGACT?GGTCCGCCCCCGGAARAYAGT?CTCCTAGTGT?
CYCAGGGTTAT?T?GCGAGKWGMAGATMAAGGACCATYTCSCT?RGRGY?CGTTAATACTCMGCCCTTCGKG?ATCRACAGGGATRSCKTCTTAGCCA?ACACCTTWRAWTCMY?GTTCGACACGTSGCCYYTAGTGASTYMKATAAMT?W?GA?CA?WG?RGGT?MRGCCKCTRYGC?TATGTGGAYTGTCMATT?TAAGGRT?CGCCCACC?CATGCGACGCTGMATTCW?GTSGACYAMGTWGGCGGAAAACGCTWGA?CGAAGKTSMTRGGTWTTTCAAWGCACCGCCGSTTT?ACT?TAATRYTCGAYATA?GTCAATAGGMRATAGCC?ACAT?G?GATWATCGT?AGARCMCACSTCCYCACCCGWT?TMCTGCCTGRTT?GAATGC?GGGGTGG?ATGGGCCSGGTAACGYCACWTG?AAACTAAC?WT?AAA?GCYMWC?G?RCY??WTCGG?ACT??GGACATGYCAATCG?ACT?CRTCAACMYAMTATG??T?TAGRG?GGKGKATACTACTATTAACACAAAGAT?ACCGAYR?ACAC?GTCRT?CCTTA?CCWRTMTWTCTKGAAMGTGGGACACGAGACWA??TTAYAGAAC?KGCTRWCCTTTTCWTGGT?TCACTCTMACT?G?CYKC?GAGAA??GKG?KGCGTST?YCACG?CTTATTAA?RCRGGWTTGTCTGCYG??G?ACT?CKGKYKWTWTA?TT?CGT?CCTAGACCATG?T?T?RAACTATTGWACCG?AGTCCCAYAMTGTCTAATGCT?RSRTGCTTA?C?GCCTKRG?AAT??RCRGGACT?TSTTAKGATGRCCATCTT?TA?MTRCTACTACGG?CATAGGGGRCR?GAAGRTAA?GTAAGT?CTMAGCCGWACCTYGTTAGRCCACAAAGARAWCCGCGR?A??ATGYGMACTY?TA?ATCRGARGTT?AYGGCC?CT?AYW?CTGCA?KGAGAKWKTCCC?A?C?TT?TC?TTCTGAA?GCYAA?AGT
CCTTCGCRTTRCGTCCCAACMAGMCA?C?GGCMAAGATYTGTTA?AA?RASTATCCCTCCGC?G?TGAYRRTCG?GGCTWCCTTATGRCTAAGGAAAAG?KGAGCCC?Y?TTG??R?CTAT?AAAK?R?TCCTCGTGAGCGTGG?ACRAGAAGRCTGACA?TGG?AGAGRTYCCAGA?AKTTCATATGWCCCAAAGCCTC?AAATGATCGTCTC?TGACMCCTAAAG?GWTYGGGTGCA?CGC?CAC?KTYCTWG?KTT?TGTGGCCCTGGACTC?ARAYCTGGAG?WGC?KCTM?GTCCTAT?GATRCGCCTA?WTTACWRCGA?TT?TTAGACCMGTA??GCKTTTGG?RGRCTYTWGCATGTTCGTCRWAYAAGMGTRR?MTCTTCGGGGAAKTGAASTTWGCGARGG?G?TTGAWAW?GTAAYTCAGWCWTCYGTTRAGG?CRWTGTTTGGGWAGYT?GCGAR?CYA?RGCSA?CACAWWTAAC?A?RGGGRAKG?AAATAAGYTTRTWYC??AGTAMT?AAKC?TW?WTGCGAMYAGAGA??CAATT?TGCCGGTTGGAACCGRMWAACGWAGTT?CTRAATACAGGRCTT?RACTTC?G?AACCAACGYCT?MTTGMC?AATGC?AGAGAG?CWGG?TATCYGTK?T?GGTA?ATRTACTCCG?GYAWCWCACY?CTAGGACGC?CTGYT?A?GCTAATGW?GTGAGTAMCGWAWCAYATTCGGACTKCASGTWA?RAGATATTGCCAMGCC?GAGRC???GAMTRGATCGWTRTCWTAGACGTGGTAGT?GACAGGAGTYAATYTTACWA?SAAYGCCGTCTTGCACKAATAAAAACT??C?TTGAAC??CAGCTACTCACACC?AGTAARCTGKGCYSA?TC?G?MC?CCYSYCAGGA?C?GTAGCGACGGMTAWATWC?CCWM?GWGATCTTGRTAC?AGT?A??AYTGGTCCATG?GGGTTGCGACYAGCRCAGTCTTCRC?YTRGWGA?
AC?TA??ASTCTMGTAGAGGACGC?CC?TCCTAGAGTTTTMGCRAA?AT?AYCGA?A??ATATAT?ARAS?AWMTATGGCAGRRTMAYGTYGCWCCCRM??CATC?GTTGY?W?AGGACGTCA?ATTG?AYCGYTGAGCCTARGTGMR?GACAGCCCKG?CC?AAGGKCT??GT?GGGAT?ATT?G?TCCTYCGCG??G??TAGAGTACGAAAGATRAYC?T?CRCGWTTATTTG?CTCCWAMGCGAYYCTYYRTMTACCCTKCY?TYR?CATGCMAC?TTC?AGACCGY?C?ACAGGACCG??AGAMCCTTCT?W?TGGC?GKGTAKYGR?GAYCTTCC?M?CTACTASGCKGMTAC?G?GSRTKACCGTTTTA??TCC??TGAG?RAGTGRYYATTG?A?ATG?CYY?TGGCY?SAGACCAC?GCA?T?YAACGKWGAG?TCSRGACTA?CCTARCCTCTTTCGAYG?ATACG?C?TTTCCTGTT?YGRTA?CRCG?A?TA?TTGAG?GCWSG?TTA?RCGTGAGGATGG?TAGG??RAA?GTYC?RGATTCG?GAACGGMTW?YGGATTTTATCTS??ATAYCT?GGCTAMT??TGCCWT?CGTCGGWTA?GCATGTRC???S?W?TGGGGCTG?GTWATA?TAACCAG??CGYCGTGG?RCG?AAAG?TCTCCA?AGT?G??TRGTGCGGRWAGGCGTAAA?GGAACCWGCCRAWCAKCA?AA?RAAGGR?TTAC?SYGGRAKAAGTACATYCTYTTATAAGCGCYRRCG?TAC?AGTAT?SACCTGCTCATCTTT?A?SCATCCCAWYCCGTAAC?TTMTACGTA?YATRCTAWGT?TTKWRAMKAY?CGGATTC?ACTASCCGCGGCCCRA?GMC?GTCGATRAAKGCACTWTAGTAGGCACA??TATGGWGGMACG?S?GCCTGMACTCGTAACAR?K?GCKR?WCCT?GRTGTCGTAAGCCT?RYRCA?TSGCAW?AW?GAC?RYYCTAKAY
TTRCCCCG?CWATRGCT?GTGAATTGTWA?GCCRTTYAYGTCAAACMARCTGA?GGTTRYSMC?TGT?A?AACGA?RTTTYKTSGCAW?WCGCSCTYWY?RATW??GAGTM?GCYTAAGYCCRAC?CG?GTTTTGYTACAYCC?TRGAYACTGGATTYCARTTCCATCGACATTCG?A?CWAGYCARCTCATARGCRGA?T?RGGT?CCACWATCAGCCAAATTC?TAT??ACYG?TGGCGAY?ACAGAAYTTCACGAGGARGA??TRTTAC?TTTGY?ATACTGG???GGGTC??GTMAACACAAGTAWGCCCATACGTGKTKRCTAAAG?GGWGGCTT??KCRCRTTY?CTWTTYTT?YC?GWTCGCCCACTRA?CCKT??CTC??TC?AACACAGCTTCGTTCKATTCCAATCTATTGGCATAY?KYCGCTCTATATT?G?AGAGTAACTGTTRCGACGCGTAYCGTCYTGCCTGACRC?TAACTGATAGATGAGSCAGCGGTATAGTTGRGAC?YCCST?TCR??CGTCCAATAGCTACG?CTAAA?CTTTGGA?TGG?AGYA?GGSCG?AAAAGRWSWCGCAGARACARTGTACCATGGTYGRTGCGATGGCGACTYCSGACTACTARTAC??TTYAGAGYGTC??TTCGTAMTCCCGTTACC?TCTTGTGTG?GYTRYTCCGACTRA?CACG?TTCATTY?ATAC?CTATT?YGCCTCTTASAGGGARAY?YAG?ATAGTACGAACGTGGRGCTCGG?GACCAATTACAGYATT??TTTAGTWG??ATGCA?G??TAACTKTCAATCTGTTGGATCGWTAAAG?GGAA?GTCTYAGT?ACTSGYSCAGTRCCAGGGGWACRCCCTYCTCTGCGTTGGGGGTCTYCTAGRCC?GMCAG?ATT?TTCRAGCAAGAGAAGA?CTGCA??CGCTGCATRCTASTACTTCCCGCA?TGAGCCGC??TTRACGWAGTRGGAY?TCTT?AGTCGAG?RTAG
G?KTCGAA?CGCCTTGMCGTTCAR?GCYTAAYG?GYMGCMRCCCCTAGGGGATGTCAGGAY?AM?G?CT?TAGCGSRTYRTG?TAYRTMAYC?TTGA?YYTCGTKYC??T?TTTCAAGGAAAAACSKATCGGACGTCGMCTAGGACA?TTSGYCTAGKACCYYYGYWMAAGAGTAGSCSCGCCCGGGCTT?TGTAGTGTGAGGTGACCCAGCGRGTGGGCAT?AGTCCCGACCTYACATAATTGAAWGGTTG?ATGYCCAGCA?TTCYAAACGCCTTA?YCCGGAGAGCCCYGTACA?TTGA?ATAAYCGGRC?YG?CWTGGR?G?TCRCT?GATTACYC?GACA?C?C?GTWCTTGARG?AARC?AGKAWTTTCW?ATGM?TCR?GTCGS?RYGCTR?CCAGRTAAGAGGCTTCAGR?TA?WCWCRCT?RYCGATGW?MTTYAGGTWTYGCGCTTGATY?KGY?CCRCCGAY?GCGAAACCAGC??CYRATRARTTCTAY?CAAKAACCGG?TTA?AMTGMTAGCA?AG?CAGCCMC?GAGTCTACC?AGTCGAYGGYCGRATGS?C?YTMAWTT?CRCT?TCGRTGAGCATTYCAAGCTAATTAGGGTTCA?CGGGCTGTGRGGAGGGRAKGMRAWCY?AC?GMATCARG?WGTTTACTCWGGAT?AACCRCA?GAGA?CACAYTCGT?CAGGCAAAC?GCA?TGGG?ATTTR?AAC?CGCACTCRGGTRM?AC?G?TT?AG?AAGTTCAWAS??ATGTAA?CG?AATCGGARCSTCMCA?CG?TG?CCTGCTCATCAC?TTTATTYGGGGC?ACCTA??GTTGWGTGGARGAMGTT?AC?ATGTC?ATAGCCWCTAAGCTSCC?TG??CAYT?GCGATGGC?CRAATARYT?AAACWTYC?TYCCGCA?CGACMAAGTCTAGAYTAGGTC?G?CACGACGGTGTSYCCCTTWARGRGAGTTCCRA??TGCGGTGT?GRCYA?TGATCS?TCGYTGGT
TCTAGAGATCGGGGTGYGGRCA?TCA?TGTATT?ACAAMGRC?ATC?CC??SAGGCTTGATGGG?WTCTGCGCTACGCTCGA?ACTGCMTA?A?CRA???ATG?TTWCGMTCT???YTGAAGMTGYTRR?RACTGTAGTCTCRGRAWACGAGG?GCA?GR?GSGT?GCAAGATCRA?TTYCTAGA?TGYATTACATRAAAGG?CGTTATCAT?GCAGRTAAT?CCWACTTATATCGR??CG??CSTYAYTWGTTGAAACCAACKCCC??G?AGCGGTACRA?KYGACGACTWATCRGGAAT?CRTATGCCAGGTTCA??KTCACTAAAYRCC?RAAGAATCGYTGTGGA??ARCTCCGAGGTC??GACCG?A?CACTAGAATGGCTAGGTATA?KGCMA?CCCCCAA?KGGTAGKCAYCKACG?GTYTAACTAGCGAT??ACWGGATWAAACTGCCGTCYGRTGCWMG?AGCGAG?GGC?CG?TCAG?T?GTCC?G?TCGGACATRGTTAGG?ATAGGSC?T?AYGTMYACCY?A?TTACRTGAGGA?AG?TAATYGMGAAACTCCTCAYGGG?CAGGTTCTGGTMCMC?YARAATTCTTG?AGAA?CCGCAYCT?CTTWGCC?GCGAAGT?TGGA?YGAATATWCATYGTA?ACAGAATAGACTAGCGAGAGKACT?RAGCWARKTCACC?CAGCTCYTA??YGACATCGTTWGAGYACGGTCMACCTG?GAGGCG?CGYCCGGCKTGGAGTT?GKRGGTCAAYGTTCACGGATCRWWGGKC?A?GKC?A?A?TACTTCAGRCSA?AC?YCCCTGT?CC?TTACTGTAYAGACAACACCRC?ATGTRG?ATGCWGAAATCACAWC?CWM?ACAYAA?AG?AGRTYCTRAT?CYCCATG?YAAWGRATWA?CCAATGA?CGTAGC?CCRMCG?G?GCAWCACA?CAASTYSAM?TK?YCGCGGCMGCCTTTCAGACTGTGRGC?TCAGR?ARGGACCACA
ACGTG?K?G??GGGWGCCCTTR?TKTG?ARRTM?GGAC?TTATY?KCCMGAGTRACAGCCCCTCAGCMMCGGC?GYTTATA?AGTRAGYYGC?GAGAGGWACCTTTGAGCCWMATGCTGGTGACWCRTTAAAA?TCTTRAGCTGCAG?GRTC?TMYGCCA?ATG?TYAGA?KCGKGTATATACGWAAATAATGGGACA?TA?TGAG?GTC??CCRCTGGAC?RATCCTSCAAARAA?CAC?GYGT?TYGSSCCC?AT?GC?AAAAAMTKGGAASTCCGGYCCGCMCT?RGACCGAAATGG?AGCCTCARCG?A?GCATGTT?TGTAGGG?RYCAACCGAASYC?AATATTCA?GCTCTCTYRTGTCG?RYTATCGCCTYMAAGAY?TGTSCA?GCRAGGA?CAACTGTCTC?RAAARG?CTCGKTTATTASGTC?GGAGSGYCACGTCA?T?GTA?GGGTGGGCCGAARYGTTGTGAG?GCGCAA?R?CYARARGCTAYC??GWTTGGCT?G?TGAAGACCATAYATTWRGATCTC?GTTTGCTTA?R??GGTTCRA?A??CTMATT?TTACCCTGGCACRYTCTACRCTCAAYG?T?MT?MACAAKYGWTGMKWTCGCCCTTKGYC?GG?TAAC?ARCTACCTGCCCGAGGTAACCGAGCAAKCGTWGTCACARCG?G?AGTGTATGTAGGATTWTCGTACTRC?ATRWGSMMCCCCTGACC??T?CAGA?GARG?CCTGGAAAACGCGATAGTMTG?CTGWTWAS?GMGCGTGCAGATC?AGTGSGAWYGCAKATACCCWCGGTACTWAT?ACTAGG?YACRAGG?GG??TAS?AGATG?TATGCC?AT?AAAGGGAGGGCTAA?AGYGTTTM?GGCATGYRWCCTAGYAA?GC??GTGYARAGTGCG?CCRT?AWT?GGACAACACTTCT?GAATCGGACG?C?TC?AAGTYTGTCCTACTTTGYTT?CCCCTGCAGC?RCY??ACCGAAC?RGTRA
GR?G???ACAATGGGTWCCARTGCTCCCWGG?C?TTGGGASTCYWTKCAAT?CCRCCACTMTC??CCGYT?R?CTTW?C?CGT?A?AT??CATCCA?CGC?TCA?WCTG?GTGYAGCTAW?ACCTCGCG?SCRGWCCC?RCTTC?C?CATAGCGCKAT?GAAKGYA?GMTYGCGCCWYC?AKTYTTCCTACCGCGCTCCSTAAGCA?TT??CTWYCAWATGGAATTCT?TRWCTGRAATCGCCATTGTGCYCRCWRCG??AYCACCCCTRGG?ACAAGCYTAWAACT?ATS?TCG???GAC?KTGGACCCYA?GACGGC?GCATAY?CCGAGG?GCYCAWCAYWCGC?AGGAC?GCRCCSGCWGCYCCGGAARGTAGCCC?A?CTY?AGRA?GGTACC?GR??A?ARGCTTWTA?TATCCGCATW??ARCYACCTCC?GATY?TGCCTCAGCCGT?TRTGAG?GTRWYGRSCACWG?CKTCTGG??CAG??ATCCGCTGCGAYMTY??ATA?AA??GYRTTTGCGACTAYRTCYCCAG?ACACGGG?YGGAG??GGCGATRCTCCTGRSATTC?CTCGG?GGACG?RSGCTYCACRACGGTTGCGTMYGCT??TACWGA?TCTGCT?CT????CGG?CATTCTTCCGTR?TAAC?ART?T?GGAKC?TGA?CAG?TGGTGCA?TA??TGKAAA??G?A?ATMTG?CAACCA?TT?ATCGTCCAACRGCGACCTY?AC?CCGT?YCACGA?YRACC?MA?TCAARATY?GTT?G?CTGKTATTATYCYA?CCT?RATTAG?TCGT?CCRYGYMGTAGYTYWCAGACYAGTGTAC?CA?CTTRYTGGTTCYYAATTTTGCKGCACCGG?GGATGCT?C?GGRCMWCCGCSCGCMGG?GTCG?SYGGR?AAWAACCA?GAGACCCATWCGKTGSCTT??T?TRCGGAATG?Y?CAAC?AGCTAYAY?GGKCGTGTKTAWAGCG??TWA??GRACAAGGACYWC
A?CAGTRTTARCTTTCTC?GGTCM?CAGTCTRATGTCGG?R?AGTATSRCCTTGGCYGACTCTSATGA?AWTA?GTCT?G?CRGCTGA?KTMRGGG?CAYGTCTMGRTCRCAASTAYTAGR?CCG?KYCTG?G?A?RACYT?TATCGCGCTTTMTTAACARGGGCCTM??AGMCTGGGC?AAA?GCCTWGTACCAGG?TAAWARGCTAAA?GA?AATGACTCCARWACGC?GCC??RCGC?TYYAACTAG?TCTGTGS?CCTAGMGSC?AAYTCGYTT?A??CCT?TGGCGYCY?YCTYT?STGAC?YACTG?GSTA?KGC???KTGGTGGA?WKMCA?CAYT?AGG?TCTYGGWCGTRA?C?TTA?GTAACGRGM?TCTCC?TC?TT?GACRCGYT?ATRGGG?A?TAGCW?CMCCTRR?AA?C?T?GCGGCGTTGWG?YTAAAG?YRGTCATCYTCYTRCGTGMTTTCCGA?CTG?GRYA?GC?TAGRA?WWACTGRASGRGGGCCTYTYC?CT?C?CCGGSCG?TAGGCAAGTTAKRTGTCWCACGTTCC?TAC?AGGGAATGKTCAG??GACARTATGTGAAASGC?GTCGWCG?GGCAG?RGGT?CC?ATR?ARY?CT?G?AACC?TTAG???GGTT?R?CWW???TAKTAACCAGA?AWG?CYRWGATTMAG?CA?SGTRCAWCGACGCGCGTGCKCYC?C?R?TCYA?TTTTWCGRGGACCCGG?AT?YAGCAC??C?T?C?ARWMCCAGCG??CCMYC??AAATCTA?CATAK?TT?GCCCCGY?TGT?C?AYCC?C?GAG?YCG?WGT??ATAKM?GAT?AGCGTGCK?C??TYGTGG?YGA?GSC?TTACTTTTG?CMGAT?CGGCCTAGATC?MR?RT?G?A?Y???GTYCATGGC?AA??MC?TT??C?T?AGRA?GCCTGCCCGTMGATT?G?TKAT?CASRCRCG?ATRAT??TG?TTTTGAGCAAGYT???Y??CTCK?TCWGAG
?GAC?GCCT???GATCGTC?TA?KGCACATGGAAGTG?WGGCAAACWM?ATAC?ATAAT?GT?GAAG?T?CCAY?AA?GTCGGG?TGRARGGYG?GAARCTTACATTGCAAGCG??TG??CART??TR?AAT?C?GMGTT?GT?T??KGC??G?YAACGG?AG?GG?GT?KTCSC?GTCGAGGGA?TCTCTGG?TAAGGCCA??AACCAGTCCGCC?TCTGTTY?MGCTYTGTCG??T?AG??WCCCT?YTTTGTTAATGACAAGKCGC??CTTGGG?AC?CCGTG?TGWAGTGRCATY?GKGAC??RTCTC?KATTACST?TRG?YCRGTA?ARKTA?GG??A?GACAA??TAGACMT?ATWTCGTRCACRMTA?AAT?G???AG?A??GCTGARCCA?TTTTCS?T?GYTGTRCYGC?GT???T?TM?TAGY?TCRTG?GAGGAG?T?ACCCCTT????TGGACACRGCA?ACGTT???ACG???TAGGTW?CTAW?TT??G?TTAGGCGC?GATAYCAGG?CCCYC??CTYCR?TG???ATAGG?G?GCTC?YCA?CT?AA?C?GCCGTCGTTTGTATCA??TATGTASCCGT?C??GARRCCAG?T?CCGGC??R???GTCAGRWYRRA?A?TC?CTGWGAW?AAATAGCAGTTYGATT?TCYCTACATG?GRGA??CTGG?ACKGA?CGGACCGCAT????CGACACTCCYCG?G?TG??CAA?KA?T?ACCMAAG??G???CG?MTGAT?AA?C?A?ACWG?GAKTAGC?CCAGRGGAW?GTGCG?TGTCTCGA?CCTT??Y?KGCGAKAY?TAGTGWGTG?TRG?ACT?TGAGGATAGAATCAAAWAC?CATCAGAY?GTG?TA?ATATAYRRAAA?ATGGYAG?TK?Y?TG?TGATAGGATCTSCAAGTCAAG?GGRTC?ACTGCGATAAGG?CC??TGCCYA??AAGCAAAT??T?GTCCATG?A??TGWCGCAATTYAA?ACTTAC?GTC
C?AT?G?GGAT?TCC?GA?T?CGAGAKC?GCT??GCAGGGA?AGTCGG?TCTTAYC?T??T?CT?ATY??A?CAGTTSGTTT?C?CGGGTGTCTTG?KCTCAA??CGCGCG?CAAACCCAAAMACATY?CAGCCGT?GCTCGTY?C?GYMAGGATGGATCT?TAC?GCT?CGCTCARC?GAGCCCGACTGW?G?CGTCATTYACGCGTCACACCCTGATCGKGRCCGCCG?TGTGAT??TTGTK?GG?TCG?TGGCTT?WTAAGCCYAGW?STCYMRTCG?GRAAYCGAGYTA?CGRA??CTCCGMGTACA?CACGAMK??GTT?RYKCAGSGCRCGGAT??CCRAGCGGCGAACCCGCTCC?CYSAAW?GARGTTTCGA?A???CTAC?GT?GAAGCTAYCAGTTC?AGACTC?GTMT?AAAGAATGTGAAATRTCCTGCGCTCTGCA?CAACGA?AACGCGGA?AGKGATTGKAGATTAAG?AKGYTCGTRMCGTCTTTA?T??G?GCRW??CACGCGCATGC?TATTAKGCACAGGAGTTWGGCTAC?CAWC?GCTTCA?C?GATTGACCTG?TAAAGATC?GGAA?AT?AGAC??AAGCAC?CGGG?G?AC?MG?AGGY?CAGCGCT?RYCAGCTC??G?GCGCA?C?C?CATTG?YGMTGGCCCACY?AACCTYCA?T?GGTC??CACACACC?C?CGCTRAAASCTS??CGACCT?YTCCCCWCTTCCCAGTAWKMGCGKAAYTWS?GAC?CAGCC?AAT?CYACGCR??CCGGCAARWAGCTAGCGTGAATTTGGKCGT??CTG?RAGTTAAAWAG?YWTAGRTGA?ATACTC?CTCC?CRYCWTCC?CTAA?CTRWCGCCTCCC?TC?TRCCAS??CGATGATTCACCG?TAG?SCA?RTATTGKAT?AAK?ACTTCARGATT?STC?YRWYACW??WAATWGCAA?GGGAK?GYCAC?GTG??GTT?TCCRYGT?GATTGTATWCKYCG?G
C?TTACCWTATGCA?RG?RTRCGCRTCKCTRTGRTC??C?TT?CTSCCT?CCG?CTAC?AYTATGAGWCA?YACGR?G?TTMG?GCATC?RATCCAAY?TTRTCCCTRRGSCG?G?CCRTGAACCC?TC?TGCGTCGC?ATCATRCGRGTA?GCAT?ATGTASGG?CGCGTTATAG?ATGAAGGTGRTCC?A?CCACAG?ATTTTTAACGC??GATWYGCCCGCGCGTWACTGTATCCCCSRCAYGA?TAGTRT??TRKATGTCCCGYTTTARGAGGTTTGC?TCA?WTCTCWWGGCYACAGYGCKAGTAGGAGY?YGGTACCAGGYCTSKCGGYGAGATATWTAGTAG?C?TA?TRSGAGWG?AA?TGATYT?TTGCGCACYR?AAGT?ATYAGTCTGTCACAY?AATGKCTWCCAAGTACCTTYTCAT???CGGGAT?A?C?TTAG?TGCCCATCTAGGTTAYARCCGK??GTGA?TRGGCATT?AYASCACTAACAACCKARGCGTGSCCTCGTCAMGWAWTWCTACTTATATGACTTTCYGCCGACCMCCSTCTG?GAAACTACGTYATSCGCCCGR?GRCCTCCG??TAGRACAGCGCK?A?CGTCT?Y?TKATGAATCAGGC?GCAGRTC??RACSYTAAYYCG?AATYG?CYAYCATCTAGRRGCTACCCACTT?GTTTTTGATGAAT?TGAA??AGTRATC??C?CTACC??TTRT?A?WTCTRAACACWS?GT?YT?YYTTGCTACTAATAGCC?CATCACGCCCAATWAA?CTCSGCG?GT?AAG?AGR?CC?TTGGG?GAYACGA?CCGG?GGCWCC?CAGCACCCACYC?TAWARTAYMTR?G??GCGCT?YAAAASRGAG?AGRTKA?TAAG?TTTG?GTGCMG?GCGRTTTGCG?GA?KACAWGTATAKRTTATCTMTWC?ATYAGTCTRAA?MY?GRYGACGGYGGKC??CCACC?A??T?TGCGCT?ACG?GGCGA?CAGGRGT
CGACTCRRY?CGAACCMYCA?C?TTGCACC?CRACWACAACGC?AAAGCYTCAGCGGTYCR?YAATGC?KTTCCGC?CACGYTAC?MGTA??W?S?AGCAC?AMYGATTAYACGACR?CGTCARTGGTTGGC??KAT?CTCACTGRCCC?TCTAYACGCA??CKGCAGG?AAAT??TTCCG?RTGKGTRCTYTRACAGCCGTGCTT?TTMTTCGCGG?TGGATACAAGRCTAGCSTA?TGTACTCAT?CCCCC?AARGCCACGGYAAKTGG?TGTTTGTAGAGT?TGCGCACGGGGGGGTGAWG?GGTCGC?GGTGCT?CAGGG?TSCCGYCGGGAYACRG?TAGTC?CCCACGCA?GY??GA?R?GATAYTCTTGKCTGTTCGGCTT?GCA?MTCG?TAWTMCGYYCGTGYAWT?AGC?C?TCCGRTAGGWTGGKGGT??ACGWTT?TRAWCTCGM??GTCRCAACCCRGRGG?AGG?YTCYAYCCGTA?TCGCAKAATCCCGART?TAGTCTYTAGGGASRTTGCCTTRRGGGTCTTA??ACAGTTTCCGCR??C?T?AGRATG?RCW?ACAWACTGWCGCTGGRTC?GYS?TATAG?WCGGTCTTGA?CTTTAT?TGTATAATYYG?GTC??CGCTATCGG?AA?AY?A?TA??T?GAG?C?GKCYGGATWAGC?AG??T?GGMCCCRAGCGWCGM?WGGCTG??G?AAG?ACCTTCAAGCACATTCT?W??GAATMGAGGTATTWACAGTGCMGWSM?WATGTGCTGCCATYTCRATGTA?C?TCTTTAATAWGCTAACTYCGTCATAA???WTAAGAGAGTG?CG??CCYG?AC??TTTCT?AGT?TGWA?TTG?TTACTATTCACTCACCCTCT?TGGC??WCTGAAYAAACCGRCCATA??AG?ACWATACG?TATTTCACRGC?CCCAAYC?AAAGG??TGRTYGGA?C?TGACCGAT?TA?C?AGCTAAATCAACAGA?TC?GGGCTGYTA
GGAGTYSTTAA?TTATGA?TMCCCC?CCTGCTTGGTSTGC?AYCGSCAGAGYATKCGTTCGTGRW?GACTGGTGARACTTTCATCCCCTAGCWY?TWCT?GWMAAACCTTACGGAATG?TGAKCGWRTYCACYGC?AGACAACCCA?AACGCTTACTTG?CG?YYMTAGTCMGC??WGYTRATGG?CACYTTAAMKK?TTA?WGTTTGCG?CTCTTC??TGTG??CCC?C?CCGTTGCTTT?GTACT?YWGGACGCYACAGG?GTTCAAYA?C?GTCCSAYTGCCATRGC??AG?CWCTTTC??TACK?TCAGYCGT??CGGYAY?T?ATGGCY?TMTAAGGACGGCT?CSGG??YAG?WGCT?ATGARCYGGAG?AKCAAAAR?GGCCTAGC?GCACAGCTCAGACTTRRCAAGCACTCT?AYTCCCGAACCTWTATRAG?ATGCACATG?SGCCGKTGGTGGGGTGTAGTTCGAG?CGRTGGYMT?STAGATAATCTACGACCWMKWAGTARATG?TAGARTC?ACTTTGA?C?TCCGCA?TTT?ATTACAAACAA?KCT?STCCTTTYCTGGCCATCK?K?G?TT?ATMWGGGMKKY?TCMC?G?RG?TRTCRATCCTCCCTRYG?TCCTTRKCTT??GC?RA?ACGCTCY?TGA??TGCCACAGGACGC???TTGWG?GGCTT?TCGTGAA?Y?TTGTGCMCCGG?KACAGCACYT?CCYCAGA?GGTKCCA?CGTAGT?CTAG?YAA?TCT?CCCTGTC?WTGCY??TAAAGAAA?TAAA?GCRT?CGRCCG?CTTGGA?YSCTTT?CCGTCCTRMC?RCGARCATGGTYAGATGGGTCGCAACGKYCCAAY??AATRAA?AGCCC??GCAAATCTMMRACSKGT?A?TWGGTCCTY?YTTCGGYCCCGGRT??ACG?RGATGGAKGAWACATAATGGTA?CCGCTAAACG?TA?AMG?TCCGAWG?GAA?TCTTGCTCTGTM???GAGTYATCT
GG???AGGRGARG?WA?TGGAWGG??AAA?CGCTCTGACGCTTCA?CYATG?C?GCACGTATTAT?YATAGC?TCA??GTAAT?GA?GCRCCTTC?GGAGGGGYCKAY?TTARTWCATKGSGC?C?CAGAMGRGTAYAGRC?GGAWTAA?YTGGCYCATRA?ACCC?TTC?AAA?AAGTARTCTW?AAAGGTGC?GGCTTTGATY?GAGACCGKAYGYCTCTATT?CTCGTGCCCTACCGSG?CC?RAGGGWC?CRAGTGT?TARCGAMYAC?GA?CTYTYA??YRTT?WACC?WRTACGCA?G?ACCACA?GGGA?AGTCTTG?GATCTRTCAAYTCCATTAGRAM?TTGG?AACWG?CW?AGSGTKGGA?GGGG?GTTGGGSRMGTTACR?CTTACGAACTCTGTGKTTAGRAWRARGARGYTTGATCAYCCTCGAGACACCCGCTCACTTYCAS?TCRTCATCTGY?Y?ARCCR?G??AGRAG?GW?C??AARCYCACWG?AY?CCTRWAGRTKRACGG?TTCG?CYCTT?TGGCGAWGTTGTT??CCTYTAKACCSTY?AM?R?CTGG?CG?WRGCAYRATACAGTAC?MY?GCWCCACTAGAGGTWTCATTGCTCTWACGCA?TAG?TGCCGYCTCC?AGWAA?TYTYTGAATTA?CACCTACCCRC?G?AACTCA?TGACWC?ATCCAAGGGAGGRTCCCGCCTTAGGCCWTGCG?TGCT?CTTGCTCTGY?GRT?GTGYT?AAMACCTGTGCCACYCCACG?GSGAA?GRGAACCGCYRAGCGTGK?RCCCYTGGRSACTGRAKAGTTAGCCRYAAGACTSCC?CGACCAAGWTCGMGGYGTRA?YAKATWACAACCTAGTAGTA??GGCGGR?GG??CGCG?CAGAYRAAWTGCTC?CATTCRTTAARGYW?ATT?AC?TCAYAATAA?CGTTACGTTY?CAG?AAGCCCTRCT?C?GTWCTGACGAGTACAC?CGG?ATTGTAGTTGCATC
RGACT?GTAAMTM??RGAA?TAGCARACGYCACC?RCTKTTTMASTT?G?ACCATCAGGMTGT?ACCCYCG?TRTTC?CATWATG?RRTTGGW??AA?GAAAYCAC?CGGGTCAAAGCRGWCYCCGCA?GCTAA?CTTTW?TT??YCATG?MTY??AGC??CTGG?GK?GCKC??G?G?ATGTTC???GGTTCTCG?GGACTTAWCGAAC?GAACTCGGCCCAATGRCAGK?CGGMTCTWSACACYGARGGTCCACC?WAGTGTAYTCCCARAAGGYYGAACAAATC?RTAGGGTKTCYGYW?RTGACTA?CGCCC?SC?CGTTRACGTT?ASCTGTGCAGC?TAGMGGGTGGATATSGTTCCKAMGTTCAACYACCCAGGTGGTTSA?TCATGATKRACTGRAGMCCAGCARR?CYC?A?RAGTMC?TTTTA?CA?CCCAGCCCCCAWRCYTATYC?GARTAGC?AYGGTG?CCGCATCGG?Y?K??AW?TGCYTGMCCC?ATTCAGCG??TTG?GARCGC?GCCCT?SRTTTYGG?ATWTGGWCGCGAAGCGTGCCTGAAKKAMKCGGTCTTCCKTTTATAC?TCGCRA?GAAWC?TCCGTTTTTCCAAGW?GGGCM?RGACGKACMCGG?C?CACCYSTCTCCCGCYA?AGCCGRAC?ATCCCCRCC?CMTRTTCTCRTTC??CAKYC?GAYCAG?TCGWGCMGARTG?RA?CAMCT?MA?GATC??TTAS??TCW?TYKAACG?AACACYWTGAGTGGWCCGCWACYTG?SA?GC?AATC?TAARCAC?CGGGAAGTTGGCCARACWCAGC?YCG?C??RAKARYAMG?GYYGCCCCAG?C?T??C?MCGYAAGTACRAAGGGGTCAARCWG?GG?CT?CAAMCATTCTCATTTYTACGGATGTGGGAGCWTGKGYATAAGY??RTYYT?CACGGATGCC?GG??WCAATCYWAGWT?TCGTGCG?CG?CTTYCCAT?GCT?TG?TCRCGCGG?YA
STGKTC?GCAAC?CAGTGAMGKTMACKAAYATG?GCCCCTTCCGSGCGY?TAG?A?TARYTTSTG?TGYCCGTCCGTTSTGRTWW?GGTTCTAACTARCCATAGAGGTTT?AGGCTT?TGYCGTS?TTTGGGWGAC?ATGCTC??TCATMTRYGCTT?CCMTC?GTTTG?TTC?CCTAATGC?ACGCGSAARRTTGCTAGGRYCTTCCGTGGCC?GCGCTACMA?CCGR?GC?CCACCCGTT?AC?SGSYAGGGRGAW?CGMGGTGGC?CCCCYCTACT?STTGGRCC?TCCG?GAASMAC?T?GCGTGARCCTGTCGGAATACGG?G?T?R?CYAAG?SGTAACCAWRACTAACTSAACAAYAKCCTARCKACTWCCCTC?GGWYYGAYTG??T?ATCT?CTCCA?ACYT?C?ATGCAATATWTTAC?MTCTC?C?CCGTG??TGAWTTAYATTYCSTAWATATTGGTGCGMCTWCTAACAGCYC?Y?AT?GGCW?RGTTAATTAGGTGTTGACCG?RG?CARSCGGATKTTM?RCTTARTRCCAACTTATGCC?CCTRTRAAYWATGAGTTCS?ASGYCRGGCG?AG?TCGTCCCCGTT?SCAGGMACACTG?TGCK??GACCYCCC?CAA??CKATGT??WGCTCGGCCC?AYTG?RGTC??AMGCAGT?YACTGCRCGTGARGYAGTCCCGATCGCCCTYG?CATTACAAAGMGCGSAGY??CG?CRCYACCTCGG??ACKTCAAGRG?TCCG?GAT?TW?TSGCCAGYGRGSCGCTCTGW??TTGYYCRCC??TWGGAAAKCTR?GGCATC?C?CAYAWTTTCCAA?AYCTGGGGGCTRR?MTCTACCKARTCTCYGSGTGGATW??ATAAATG?AAA?CRCTAGC?TGAAGGCKTRA?GRAGCATACCAYTTT?CCATGCA?K?CACGACGCTA?T?TCAYATGTCGAGTGCCA?CAGTAAGWGCCWGG?GGCGGCCACGCCTTCKYRCAGG?C
GGYGAYATCAGG?GT?AGAA?CGGG?CGAGCRRCTA?TGTCA?AGCG?GCM??GGCCGAA?GYWGCARATR?W???ACYCCCTGCGTGGCYCAAACAY?CCCTGCRTGATACCTGRAAA?GYTCGKA??GCG?ACT?GYTM?WCAAA?MM?CTC?CCGT?CAGGG?CCCA?RGGGSTTACCCA?GCAYACGATCAACCCGGRRRAC?TCCRTGCCGA?GGTTGACGGAAACG?GCWAGACC?CCCATYGC?RAGGA?GTCKAAAGCGCACCATT??CAAAAC?MTA?CCAA?KCCCC?GG?GR???YAMGYATTATRGG?KTYCCGCKTGACAYKMATGGACAATTCC?C?TCWA?GRTC?CTTWCCATGYRTA?W??T?ATCA?AGCMYCCGCGG?AAAA?TAC?C?CCAGGACAMTGGGAGCTKCAACGGCG?GWACGC?RT?TC?TAGTGGC?CMCCCYGYAAACATTT?AC?CGYGGT??AYCCCATWCCC?CC?GA??GCC?CGT?AAKTCC?C?A?T?CKGACCATCGGCKGCG?CAGCKCTG?AATG?AR?ATGMTGGGGAMG?TGGGG?CCGCWACMACC?TGA?T??CRRT?ATCG?TGTCACAC?GTT?GTMGT?CTGKAAG??TRCTKAC??A?TGCWGAAGGGRGTCGKTCTCCACSAGACGGA??CATC?AA?CTTSAGCT?TTTTGAACCGCYAC?ACCGCG?CGCRGRAW??GCCT?CCGTATGWG?YAY?GATGACKCTCGCAYTCWMTGCA?MTG?AMA?TYTCGAA??KG???TKAC?ARGTGTACT??TTAGAT?AGWCCAMATATCGRYYCTCC?G?ACTKR?TWCCT?AC?C?ACGACTGRGTT?AY??CTTGTTATGWCAGYSTCTACWWRTGAYKWC?TGGMCRA?CWCAYTC?ATAGG?SSGGGAAG?GCTCC?A?ACTYA?TTCGGCCGYCAATTGGTT?S?T?GTGGTATAR??CTGTRY?ARTGMCGAAT?GG
ARGMCCGTYGCTTTYTR?GYGKCCWT?AGAT?YACGWGG?G?TCRTYC?GATAACAAGGTYAKC?CATGC?TGGTACGTGCGCKCGGACRG?ATCRTCRGAC?GC?CACTGAARRTCTGRGWTTCKAATCCMTTGRCGCTYCCCGA??G?AGRCGGAGCCCACCSY?GGGTGTGTAATT?GCAGACACAGTAKATA?TCACTCGWA?GA??T?CWTATYGYAAWTCAAA??RKCCAYA?TTGY?AACCTATG?C?CYGTT?AATAGAGYKGCRTTCWAAASARKCT?CWACW?G?CR?CGT?CACRTCGCRTAAA?TAAACSGCCR?GTACAAAGCAACGCTGGCCGMTC??GGAYGCT??GTRAGGATTWYA?AAR?G?C??RTATTCCTCKATAAGG?AYRC?ACMCKCTKC?GCCCCWARAC?M?GTCCRTCACAGCGTGCTGGTM???TMGC?TCCGTGC?CAGY?CYTGCTC?SKWTTCG?CGATAAW?ATGYCG?C?GCGTAAW??CGRWCWGGMGCTG?C?GAGCCCY??C?G?CAGRC?GCG?ATGCC???STGR?GS?GWCSAGRCTGCGTC?W?AGTTCTSGGM?RGRGT?ACCRCGCGYG?T?TTMGRGCACGG?GCTGTA?T?GKATC?GSACCGGACTATYGTTTA??CT?GARYACCT?CRAGGAGGGTCT?C?YTRCGAYGCT?CYYTGCAWYGYATGCGTTAYACGTCYATA?TTACATS?TTGCA?WM?CAGGCGGGTAC?TACGGTTKGSYTATRGGTCCTY?GCTCGTT??GAYCCAGGGYCCAGGGCRGAGGCTYCCTCAT?GYG?ACRCTCGCCTGGGC?TTGA?C??RGAAACTS?CGSGATTGM?TGCACCCATWCARCGRAGR?GCCC??ACCCATCCTCCKTCTK?TCCGTYCA?TGAGCCACAGGGMCYTTGYA?CCGCACYCCCTCCCTACGGCAATSTRAGAGGC?C?WT?GGCA?RCTTTCACCRGTAC?K
CAYRGRGTTGG?GCCAGA?TACGGAAS?CC?CTTTAYGTAMC?GRTR?G?GYACCGTCCGYTTAATCTAC?CAAR?ACM?YM?C?RCKTC?YWYACYTAATYARARGGCWTCAY?AACGTAGRTGTTC?AATA?CCC?GWCWCW?GAC?MCAYTG??W?CA?CCCCWACACATWCAATWCTTCAYCTT?AC?TG?AATGCAGTAYGGCYCA?CAATAGTRACCTGCCTCCACGCTYCGYSMGC?WCCCTAA?TAAAC?MAKCCRG?TYY?ACCGAGAGGGGGRTAAAGCWYM?GTTKRTTG?ATRCACAYGCGCG?CWGGWGCGACACGAGYGCMCGRWAC?RGTATTTCT?C?GCGGTTTASTTGTTGTCC??CWCT?C?CCACTACCRACCCCCCTGG?MGTCTYACCGCA?RCTW?GATGACTCMGYRGGSAGCT?AGMAGTTWTTACCKMKTMARACRCTAA?GCRA?CCT?CACATCAMCTA?AGTAAWCTKRGTGGARYGCRCCRGCC?ACAGCRAATCTG?CATATYAWCTA?TCCCGATYACTCCKAR?GCG?TG?ACTGATGCMGTACA?TS?GKSA??ARACAM??G?WCCA?KAAACCGCAWTGC?TCWRGCGSR?GYCCTC?ATG?CYTTAGAATCCAYGAAGGACRAGGCACCTCATCRTWAC?TKGGCCGKCGTTYCT???ATYKTRCATGARAACCMGCCACAATT?G?K?TCGACGTTRWTCCTGCTA?TGCTCCTCCTGGCCC?CTGWGGTWRTK?MTTKTGYATSWATTAGAACWCGCCTTMCTAGATTAGA?AATMYGT?AATACTAT?GTC?AATACCC?MGAGCA?AYYGCMTGYCGCGCTC?CS?CAG?GTT?CCTGCTCMWA?YTTGCC?AMGSTCCWTCRATGATTATAGCKG?WGTAAAC?ACGTYGAM?GARGM?C?GACCGG?GMCTKTGAAA?CGCGRATAGT?ATGGAGART?GTG?GCCGTCC?AGGKMC
?TYTCTGTK?AAGAGKGS?GGAYTCT?TTMWTAGTAASGCTTTGCTGGCG?CTAGSGWKGMCCTTCCATM?GRA?GR??C??AAGACGGGG?TYTGCGRC?ATTAGRYAAGACRTGGATA?TYG?G?SATT?CT?ATARTCAG?TTG?GCAAGGMGSACR?CTGK?C?TTACART?TGCTCGRTA?KGCGAAAS?MGAGCTGTMS?TY?SCATCCCGGTAAAAGTA?MCGTCTATACKGTCGRCAGAACAGK?A?GCTGCCCCCGCTGGGCMRTGCCAT?ACA?TRGWCTRASAWTACATARGTATGAA?GCGAWY?W??AASG?G?R?TAG??CCTGTCGY?CCT?GWGTGACA?YGCAG?TRAATTGAGTCTGG?YATTCCKGRRKATCTC?KATRCYGGCGSAGYAGCCKTRGACTCS?TAAART?YW?ACCCCATAACA?KATGGCA?GCT?C?GCAATGGCTATTGCAAMCWCC?GKTGC?CTA?CTGTACATTAGA?TA?TACAC?GC??CC?GCCTCACYATTGCTT?A?GAT?TTT?T?CTGGCG?G?KGGCAMAACATWAAGGAYCGG??TSYAGATGTAGC??CACAYGACCMAAG?CKCCGCTCMAR?C?GAYC?G?AAGCGTAGSWGRGT?G??C?ACAT???C?RCCAATYC?AACC??TCGGTAACGWAYAGGKARYYG?AMG??TYACATC??GAAGY?CYCGAGAG??T?TCGKWACTCCGTSCTGGCACCTTC?RTGGGGWRS?TCCCRTACGTGA?ARCCTARGACGGRGTGTGCTTRGGKAGY?CTTGWGWGC?G?TAATCG?TRTGCGMGACYCCCRGG?ATC?G??A?AGWCCCCYGCYTWACYAMCTGG?T?YGGA?ACTCCA??T?GAT?C??GTTTA?C??A?TTCCCTGTMGGT?AGCM??CT?TAWYTGTTAT?GTR?AATGCSCYG?CRTCT?GGGCGAGATATCCAW?S?GGGRYTTAY?CC??GCA?CAAT
T?C?GC??CCTAT?TAGGT?GGA??GT?TAC?GTTCGG?A?SW?RTTRTC??A?CTKTGGYTTGARGAGGGRRMGAA?GYAKCRTGTCAKWWAG?CG?A?GSGGG??CCACATA??CAG?TCMTGMSCWGGGA?C?A?R?M?Y?CWRGCWTTGT?AGACWT?AGGT?YACCRGCG?G?CYTC?C?CCA?G?AA?GCGC?RGCCGTWTTTAAGCA?TTGTCCYC?TA??CC?GTCCRCAGCAGCTYCGAG???GYC?R?AAA?GAAT?AGTT?AGA???TGGRGGG????T?CTCSYC?AGCTG?GC??TTYMCTTT???CAC?ACGTACTMGTTGAAAMRACCR?TGC?AGGYCCTCGCRCG?CTAWG??GY?CSCGA?GA?AG?ACYT?GG?CCCCTT?CTA?TGAGAGS?CR?C?CCAYGTGYTATGSG?SCTAGAA??CCGTK???ACTTTCAGCGGTGTRW?TCRTGCCM?CCACGSCA?GYC?AGGCGRAAWTGAA?AGCTAGACTTTRTGAAGGG?TC?TCATGTACTAGTGGAMGGGACA?TAYWTCCCG?A?GG??SATTCGGGATGAAT?TAG?GCGA?GGYGWTCCGGA?C?GCGTAGAMCRGCWCAYTGCCCTTTT?AACARG?GT??MCGCYT?TCA?C?ACGGC??GCT??RSC??GKCMC?RACCAGMARTGKGGYMCCGGAGGAT?T?GT?GTGATARAAC?AC?YC??TG?TGTACA?TATGTKRCMC?MCTTCRCAGA?CTGYCTCGMATT?A?STRT??CACC?ATTATCGCACWGACRCCTC?GYGRG?AYA?TYC?CRCGTTGGACMAAAGGGTTAT?TMCCATAWC?TYGACMG?AG?TAACTTGGRCATCAGTC?AYTTGYATTCYGYCG?CCGC??YA?SCAGCCG???YTAATT?CCCC??CT?CGTGT?CTTCGA?R?G?TWYAAYACGCG?ACTGAACTC?GTATY?CGGGAY?ATTTTGGA?CTCC?WCT?AG
ACAGTCAW?GWGTR?AAS?TGGTA?AAGR?MAYAC?C?GC?RTY?CGT?A?MCTMG?AGCARG?TAYA?CAAAGGCKTYAAGCGYCA?GRTAAG???MGGACAACATTAMKT?CCG?G???ACACTCTATYTAAGWCAYGGTAGGGGCGTA?C?KCCCATTGTCCWGAACCTAYG?TY??RTCTG?CTRAGCGGTY?YGYG?C?TA?ATKATAACA?WC?C??CTAGTTCT?TCCAGGAKCGG??T?RATAW?TGR??C??G?CTGGR?CTC?GMCWCRAAGCTY?TCKGTGGACR?ACCCARTC?CG??ATTATAGTCCTGC?CG?AGTGAA?C?CGAAA?T?GAGCC?CW??CGCMTAKCT?RCC??AA?TGG?YAWAACTCGCTR?C??WGTCRCG?G?TGCGCGGAAMA?G?CY???CGA?ASACTTGGSG?A??TGTATGYAGAARTGGR?TY?TTTTGAWGAAAACAGSSTTGAC?GGWAACMRGYGRGCTTKTTAGTA?YTCA?GGYARCT???AC?CACSAGTY??A??T?AG?GTGAAG?TGG?GA?TRC?A?A?GRCCATAGAA?RGCTAYTWCGKGGAWCCCCYGGT?TGAGGCSG?G?AGTCG?GTA?AC?TGGTWCCC?TACACYCGTTCCGT?CTGATARWGGMCCGGA?CC?CACCSRAGGTCG?TT?ACTAY?CCGCAAATTRM?TCWGC?TTCATYC??TTTAT?GG?AGCTCATATTCKAGTAGTCTGGAGCG?WG?CCCGG?CCATCCGAMGCCCCRTMT?AAA?TGCTYTMAWAWAATT?RMTRCA??TCC?GCA?TCGGTYTTTTCGAS?GAGTCT?TA?GCYGGT?A?YAATTTRC?T?YTAAATGYGCGGYTTTCGACTGAGGG?CAGAAT?KCTGAT??CTAAGTCCGAGTCT??TMRGCCCAMGCTTTTCGG?G?AGRARAWRGAARWGCCTYTCAGATCAA??ACTGC?ACCGT??TGGCCATGGA?CGGG?TA
AYACTAC?AAAGTTTTCWTT?YA?GCGAACAA?C?YY?CWGAGATGT?ATGTARTGGARATGGA?G?T?CCA?GCC?CCTC?AG?GGY???Y?G?ATTCGAATGGATRGW?CGCT?TCYCGTRCCGCACGTATGACCYGT?RK?TGGT?C?TCA??TRT?GG?RWARCGM?GGCTTCAC?KTTCATAGCTCCMA?GA?C??CS?YAC?TGCACGCTTTT??AT?YMRTA??GCC??GGGACGK?GAAGR?CGTTCGTTGR???GCT?AMGG?AT?T?TA?G?CAYGYCACGTGT?GAAGGAGAGCTA?ATGA??G??G?CGGG?TRYTACCCAGGSAT?CAAA??TCCG?C?CACM?ATTYCYTRCGGTCGGRCGGRT?CG?TCTTCMA?S?SAG?TGG?GGC?CAGTRMAGTGRTTGC?TAC??GARGGAC?ARCCM??GR?GTT?GARG?A?YKT?TC?GTTTC?T?TAGG?CGCA?TCR?GTTAAG?????GGATGCTTTCACGK?ACA?GAGACGRC?A?M?CAAAKCAGA?GTAACAGGG?TT??CA?KGT??ARGATT?CTGTGCT?CGGKCAAAGTAYTY?GTG?CGR?YAA?T?MTCCCCT?WGTRSGCATTYGAGR?GAA?CGGCGCCAAY?GC?TACC?TAACC?A?TTWA?Y?CWC?CG?MCTCCCT??T?TCT?GCTAYG?SATGACAAGAAGT?ACA?C?CS?AAGCT?CYCC????AGC?GTAACGGAW??C?Y??AG?CTA??CYYAACYCATGRAT?GYCTGCGGTGCTRR?C??GAA?AT?AARGTATCGG?GC???WGGTTKT?TGCRCCT?CACCTTGWTG??A???GARACACGWTAGKTT?CCGCC?CGYKA??A?CG?TMGCCK?AY?TTCGAW?C?TCAGTAGK?YGWMTCGGAA?CGGY?CTA?GWCWTG?ACM?CTCTCCAWGK?RTATTATAGG?GAAC?GAG?CAGGWCCAAATGR??TGGGC?TCGT?TG?A
CGC?CG?A?CRAGR?GCGATGGGG?CT?C?AAAGAATCGG?TGCSCYY?K?AMTTCAY??AAGCGTA?R?AGGWKGYCTARC?CYA?TCC?C??GA??GGGWCRCGCT?GT?GCGCGT?AAACCA?C??R?G?TGRG?C?????CGAA?KCAC?AYA?T?RTG?TA?AKCC?ATC?GGGT?GGAAT?TA?A?CTGCTTACG?G?A?AYACTAACA??GACT?TC?GTRGCCTGAGTCGCTTT?GGCCTTTAG?AAGT?GRTGGTCARCTGA?GWA?AG?AMGGAGTWATG?ACCWTAA?CCTGW?A??SCATCYGA?GC?GAC?YCRC?CRTTAMCTTW?RGTT?RAATC??GCRCCGTCA?ATCCC?GGCG?CATGTGAA?CT??GT?TTAK??ACAGA?CCY??TTG?TG???TTW?TTCKTWT??CTCA?A?ACT?G??TCGGC?CY??TCAT?GA?GG?AA??YAGA?WGA?TAGCRC?TATTTTACWG?CGRG??C??TG?TGMCYCAAY?C?GKGAGCC?WCC?G?CGYM?T?TTAT?GTTCTGGCT?GCAWT?TCTGC?TCC????CTCKTGRAA?AC?G?T?TWTT?C?ACCY?YYST?CTCC??C?TCAACGGTRG?YGGG?GYY?GC?TM??C?RAR?TATTTTKGCMGG??CKT?TT?TCCA?Y?KRWAAYTCYCCAAKTGTRACTAAAGRCCTTGCTC?CTK?CGA?ATRCMT??C?ATG?G?YSATYG??CTTAAACGTCTCGTKCTGGA?G?CAGGTC?A?MTC?RRTG??AAGYCAGRA?TTGT?YCCCTGGCTTTACGCGCYCRAGGYGKGACAGTCTRC?TTGC?G?T?AGCRRSGGWTC?TTAT?ATS?CA??AR?CW?ATG?AKTGCCG?TGAAG?CYWGTA?RATCTTTAGG??CTACWTGAG?GTCCCGGAAAC?GAACCC?AGTWAT?CCATT?GC?YYCCT?ATG?GYCKSTYRCKATGG?YAT?WC?TG?RTGTCC
GCAT?GCATWRCATGTYGCCWWCTTTWRRACGCA?YGTCGAGS??CCTYCCCRCTTGCC?AAARGG??AG?GGGGTSGTGCCCATATGAT?TGCGAGC?T?CATTG???ATRGTACC?KCA?GCRAACACAGACGTGTCY?G?GGACTMCGMTC?WACYGMG?CCAYTGTCAGCRGCT?GGAG?CTTTCMGRWGWCAT?AYAAACYCKCWTCWKR?GGAACARAAGATCTTGAWWA?G??MA??GTW??CY?AYRC?Y?WRGCKCGTTT?CGMGTCAMAGTTGSGMARGTTTTATTWRW?CKYGYCYTTTCC?AAKTA?AAATCCAYCGAAAGAGGTTGGCR??MTARCWTRCATTGC?ACCCTCYRGAGGTCGTAGCGACCCAGTCTGCCG?GACRW?YACTTC?TTCGMATTTG?CTAGAGGCACTAW?ATG?ASTCTGT?ARTGKC?KAGGC??GAGATTGT?TCK??TGAGYG?CG?ACGTTGMTTARTSGCGTGGTGGG?GAATYCCRK?CYG?TGTGGGGTTGCA?A?WGC?ARGCGTACCTCTATGAKACATGRRACCC?WCCC?MTTY??CARAAGGTKY?AA?GACCAAA??AAT?CCGWKGAYAGT?CWCATGTKCCGAY?GC?GCAT??A?RCAGATKC?SACAAKASYTG??CT?GCRCY?CAAAGCAMTAGCWGG?GCA?CASC?GGYTKACGGGGATTAG?CGAA?GACYATCCGCATCATTGCAAT?CTTTC?CYWTTRGCATAGRAGAYCTTACACCCCGC??MAC?AGCACAGC?AACA?TGRGG??TGGCA?TKT?A?AAYCAAAMACRACGGGCR?CAR?GCGRA?T?GGCAYCGCGG?ATGYKCASRYCG?CCATGGMATC?CACT??GTMGTGGGGCTA?T?T?ARCA?GAATTGG??AYGTGGGG?MMTGGCG?CA?TGGCA?AC?RA?C?A?AGTCY?AACGCGWAGCCGMTTAATCAGCAC??TM?CAC?GCCGYG
CCAAGC???TAGG?CSTAGCTGAGGAGA??ASCGAKMCACAKMSGGRTGMAACMCTTTGT?ATCTCGT??TAAWGAACGC??SCMCTA?CTGGCGT?WKCGCCCGGK?TGAGTTACTC?TGAGWTTGASCGCAGST?G?CCRCAG?Y?GYAR??TCACA?WSGAYG?T??YA?CACGR?KT?YAA?TGACCGTATTCC?AYR??TGT?CYARCGGAYTACA???GGTTGTGGWT?GCTAWTAART?TTCCYCCAGGGCGGCYGTKCGATTAACGRC??TCACA?ATTCCTAGTT?CAGAYG?CR?GG?AA??TATGARACT?TAT??YAAAGTACTYGWMGMC?GAYGTACKWRCT?ACAGTTGCGSKCKCTAGGWYCRGCACASARTKCCTSTR??CGCGCCGAGAGT?TTGC??G??TMACG??C?CACC?AATCRC?WTGC?WTTGKYTTACTT?KKCRGAAAGA?GCCAA??GYTGG?GGGGTATKT?AACWGCARWY??RRGGGATTTWMTAA??AATTR?AGCMATAAAGACRCATCATCGCC?TACAGGKTTAGCRYC?TCGWGCTTKRTMTATWACTGCC?GCC?GGGGGTCTGGTCKS??GCTKYTAAGGGC?ATAGGCACGT?GTG?YA?CRMTCTM?CAC?Y??CCTGC?TG?GYTTAAGGAYTCACGGCC?CTTTRKCTCAAGRGR?A?AGTT?TAR?WGAT?T??AAMTGCWTCTTGTS?MCWTCTCCGACT?GA?CRM?CCMCTG?Y?TT?AKACG?CASTGG?CGRYYGWAGGTYTTGGCGGGC?ATGKGCCAG?AGTTTT?GGTARCR?R?RGWGTGCK?TCACAGC?AACCAGCGGCCCAAWGCR?G?RCTCGGSCWAC?G?C?CGAACGCGGCCSG?GGATGRGCACA?CGTTTG??C?GTAT??ACGGCGRTTATAAY?GYGGRTC?ACCTATGCACACACG?A??ARGGAT?G?GC?CCCTCGGCAGCR?TG?CTGCYMC
RMGRTWWYAGCTAKGCTTAACTCATMC?KGY??CC?GCAGTTACSATRGGAAGTT?CCA?GTMARGAWSCWG??A??YTYC??TGAC?YW?KCTCGTTMG?AGA?Y?GT?GTRTA??CMGA?GCRAATCTGGCGC?KWC?MCAGTATGA?TTACCT?AKGGGACG?YGAWGGC??A?CTA?RGC?TACGAYAG??AATWTMTRCTTGYA?GC?CRR?ACAGGYAACTAGSCC?CTYT?GAACSTCA?AA?GG?CG?TAYAGYGSACAGYWGYAAGAGC?CCATTCC?GGW?TGACCAKCGSTC?CGGGATCGTASGTCYCGATCTMTYTGGTRGGT?G?CCG?CA?AGCGG?TTTG?YYCCTAGCTCAAW?T?AG?MWARY?CR?GAG?GY?AGGCRATR?AATRCGACA?CC?TA?CC?TCTACATT?AGTTCGTGCCACATTRMC?YR?TC?AGAAATT?CC?TCCCTCGAWTTAAAGAYCGCGTAGTTAKGCTCGGG?GGCTC?TTTTCACTCGRTC?GAGTTCA?CAAYGYCCGTCA?ATG?KA?ATACAATRTCGATTGGACR?GCTCGCATCGYCCGGTAT?AAKRCTTGAAGGGCWGCCGGYCGTAGCKAGTWTTT??GCGCCMCRTTA?GTCGCGCRG??GTCAAGSTT?ACMY?RGGGGACA?AGTGCGGYCTTCCRACTTCGT?T?GGYTMAGACTKYR?GGACCMSWRTTCTCYGKCA?CGCGGTTGG?C?CTTGT?CACCC?A?A?ATGAATATTT?CCRGR??TCACT?RG?CRC?GCCGAGA?AG?TT?TTTG?RCARTATARGTACA??TGTCRACGGTCYCGA?AARATCYGACCCATSA??GA?TAG?CGCC?CG??M?AYGWG?TCTGYCAC?AYR?TTKTSCAGAGMYW?CA?A?CCGRACYCYCRTCGCAC?TAMSA?CC?TG?CACGGWTKCCATGGAGGGTCAAG?GWGA?G?GYC?A?GRMCAG?ATRGCGC??CC?
CAGGYYACAGGCAC??GTTACAARTKC??TACATTTCKGAWTAGGAGWSG????TKCACCATCGATGCAWAGCG?TTCTCAAAYCTTAAAAAGCCWGCT?AWA?ARYGYAGCW?AATACCRGCCATTTTTAA?A?TCTATAYGATGGCRGCCACCCC?RYYACRC?GATATTAG?GTATWGY?TATGCAAGYYTAWCATCYACTATC?TGTTGAMTGTT?C?SY?GTCTCACAGC?TG?CGC?ACGATRTT?TCG?TGSTYTTRCGATYWTC?GCGGT?CTGATGTAGAGCC?GCGTTTCCTCCTCGAAGTCATTSTCC?RG?Y?MAATTGRGWG?CGTG?RCCAGC?WKST?CAAA?C?G?GWGTMTAAT?CAAGYTCGYGAGGCGG?ATGY?CG??AKAGAC?GTGCAACAG?TTATTCCGTCAG?GGGCTCRACAMC?AAARCCA?CTCTGCCA??CT?GTCTGCRMWGCCGCCGTTA?TATCCCTTAC?MACCGCCAG?GGKCA?AGGWCATAG?TCAYYAR?AGCTTGGCTCGG?GTGCKCTTCAGTGC?AAKTGTTRGWATCASACYCTCARTCCGGCGGCCGKGACGGCGCAT?AG?GT?GGGACGCTTTTRCRACGCAAGCGC?ACATCKTGYGR?A?ACGG?GKGCTGC?CA?GT?GGCYAAR?YGGGGYGAACYGACCATCGCAAGAGY?KGGTMACAATGGWAT?GTYGAG?CWG??GM?ACC?CACTAGCAAGMTCACCCCRCTTCTA?TGTGRGTAGS?GCGYAYC?CTT?CTGTACCACCTR???CCTAGGAACCYATTC?TA?GGGGKGC?CGCCATGTAWATCTA?CTT?TAACGAA?W?GRTGTGKGGGCGG?CAA?CGATTGCT?CAG?TT?C?WCGAWTAGAAGGCCGGCTRTCTAGG?TGATTWRGGCYCCCR?MC?RGTTAT?CTCATGC?ACGCK?AGWCTCAGMGGAGGAAG?GA?AWCGAATTTGR?GGTATYCA?
CTC?GACTMT?GTMTCYGCGRYGWCAAA?GCTMW?AWCAAGGTGGT?C?TCTCAGGCGCTAA?GWACGTCAGACMAWCGCTCGAAC?CWTA???CGWYATGGCGTTCGGAACAGSMR?GAGCM??RAAAAGCGACTRRAACGKGACGGGCTTRA?WRAYRYRAGCGATTTAT?TG?TKGASAC?AC???C??A?T?ACR??GGWCTGCCAGACCTAKGYCCTGWACTCCYC?CCYCGTAGTAAAAT?GCAAGGCTCCAR???GCCTGR?TGGGAAGACAGCCCTGTTGCC?CTGCG?TWAGGWCA??ATCG?AT?CATKY?TG?CAGTGAYGCTGWYAGCGAKCAG?GTCCYSAGCYTAGTTCWGGTTAYAAGAA?GCAA?GYYTACAG?YARTGGTA?CARTSAT?ACC?ATCTC?Y????ACYMGGGATAY?ACA?CAGCGARTCCCGAG?YSAKTATA?RTCCCGCACTACAG??GWATKA?CGAC?ATCAWGSTTTATAAACWGCAGYMGATG?ACACGCTAYRGTAASTTYACATYCTYTTYGGCGGAMT?T?TTGKCCCGAAAGCARGRCAKTAYCACAA?C?CGASACA?GAACGTCACGCG?ACTTGMAASGTGCRYAGAA?GARATAGATCGAAGTTG?CCTTCTGAWWAWCTGTT??CAGTARTAACAC?AAYCAC?K?RTCGCCCKCGAYKGCMTGAGYCTA?GTR?CR?GTGGATCMCAC?YCGCGCCYTT?AWKGWAGC??CACAAYGTAGCCGACGGYTWWGGTCMGCGAY?TAACCTCGAGGCATTTMAATAYGGYRYA?CAAYAKG?T?A?TTAGWYAGTC?AAGYAGCC??WCCTGTTS?AMCW?TT?TGTCCT?GSTCRTGAGRC?GRATGWGKGTT?CRCGCCATCTTRAAGWCYCAA?CGCWGGG?ACCACGKA?YACCYCATGYAACRGTGTWGC?C?GTACGAAGCGTAGATTCCTCCATAGMCAGATCAGCTATTAG
KYGC?CTCCGKCTGTTKTCGYGACTYGRTCCCGTGGMWCAGAWG?GKGGGCACTCR?ACATT?TG??TAAGCCCCRGACCACGYCTWKCSGG?MA??CGA?GGAGCCC?TYCCTGCCGCACCCRAMCCCGC?CG?YGTGG?GC?RTATCTGYATAY?ACKAWTTGACCST??CGASAKCGCTWAGGKTRRCGRACCCTCCYCGACG?AA?AGYA?CGGAGACCTGCGGG?GGGTCGAG?WTATTC?ACC?YAGCYTATGCM?YT??CACGAGGGG?CATAAKRCAAGAT?AYYACRTCYGGTCCCCTAT?GGG?RCC?WCAKMRGTAGA??WTCGTCAATACCTGTTAC?GTGGTTATTGCTTTGYCGYTAKTTCGTAMGTA???AS?GWGTACCTTCT?CCGTCGACTGAWCGTCC?CGC??TCCCYGRCRAATA?TGCARRYCAWCACCAGYCACAKCCGATYCMA?GGTCCCGTG?C?ACCAGM?CGA?G?GTA?AGRCAGMG?RCTAW?CG?TY??CCG?GAAATCCCGATCG?CAGAGTAAYC?YAGTGGGAGTGTTGTCTTGCCTA?TGRGTTAACTAGCGKTKTCYGACAMC?AAGTCAGGRGKGTAATTCT?G?TTATGAW?GC?R?CGCG?AGA?ATTCCCGTTYYRG?ST?AAGGATTCCAGTTYTAACYGATYCACTCATACAA?AACGCGRGAGGSAATTGRATTT?TTCCCATTYRCCTGACAC?GAYAATCCCTTY??YCG?WTYGGCTYTTGCCG?GTGKCGA?GCCRSGCYA?GYTATCGTYG?GGCAGA?GAAYCGA?ARYG?A?TTRATC?C?AT???G??CTGA?TR??CTGTAC??AAC?CWTT?C?GGGTAG???SGACMCC?T??T???M?C?CMMWAW?A?G?GT????C??C??C?CG??AYGAGCCGY?T??C?CGY???C?G???CAK?C?TRG??ACCCCC?CGGA?AG?CY???R?CCAKT?GC?A?G??S?
?W?A?GMYGCR??R??CG?T?G?M?AG?CG??G??Y??A?TC?Y???ATACC??MGAT?TGCC??GTK?CCC?ATAGR?R?TGW??GC??S?GT?CGT?KGG????A?T??CGG???TTACTYGC?G??T?T?A????TGYC?TYGKA?CAGGCCGGAA??AGATTMAGCGGA??GTTA?CCRTCTG?CGCTA???ATA??SG??RC??GG?G?A?TTGATWG?TCGCTA??ATCG?WG??M?G???TTCCAGC?YCT?G?CCTA?G?CCGA?T?CGAMT?KCGGC?T??TC?CT?CMAAA??SG?GW?C?GC?ATMGTGAA?AGG??G?ACGWAAT?CCT???CYGYCTT??C?RRYC?????T?AYT????CAAG?GA?CT????A?CT??GA?????TTA?RYGG?C?G?C?GCR?ATCY???AC?ATGG???RC?C?Y??GCA??G????A??ARASCR?K?T??TRGATCAA?C?T?TTGC?AYGW???MAGG??CYTY?Y?GWTTGAMCTC?RC?TATC?GGT?AAYSG??GGRYCGAG?TGGGY?KC?YRC???GCA?GGT?C?M?AAG?G?RCT?GTGTTCTT?GTG?TK?T?CTAC??CAGTG?W?T?TC?AC?A?TCG?WMG???CT?C?RGS?T?T?M?Y??RGAGG?AAAGR????C?GTATC??G?CCAGCT?YAR???ACT?CM??CTAGA?C???C?CC?T?CTAAAGT?GGTT?GCGS?A?TGG???GA??A?WGGCYA??TY??A????R?AG??A??C?TGTGC?KC?A?CG?G?RTRGGC?T?A?AACTGWGYC?TGCRGAW?GG?TCCATAT???ATC?TGRGT??TCS?ST?TC?CR?GKCRACCGTATG?TCCG??TYG?TT?CR?A?T?GCTTRR?RG?A?CA?G??RCGTAGG?GC?RC?T?CGGCA?C??Y?A?Y?C??CW?GA??R?AMT?GAT?GG??G?GWG?C?T?CTCAT?ACR?TATCR?A?GKC?G??
GT?CTKR?CG?CT?GCTGGAKA??G???GA?CAGKGA???TGC?WCCCGY?A?AA?C?G?AC?A?GGCMT?AYTCG?AWY?G??KTGG?TW?AS?GA??C???GGG?G?GCGC??A?MT?Y???CTT?TS?G?R???WCAAWAA??CATA??AAGRA?G?C????G??T?CCG?????TAT?T?T????C??C??A?MY?CC?T?T?W??GC?AC?CTCG??TCGT?YY???G???RCT?AG?T?TGA??ATAR?AWC?CTKS??TCYTAG?C?CCAMTGCTG?G?????RK??GR?C?GAA?KCT?CG?RGATGGCA?C?GC?WC??TG??ACA?ACA???TAT?CGTACACC?R?GATAAG?GTG?CTTC?CCCGTAGT??TR?ACYGTC?GCCWRCC???CGAGA?AWAKAAATCTTT??GCTKTCA?CAGC??WKCG?AMYAGCC?CTGW?CTCGACTCGTCGG?ACWGTMSAACWATWYCTTTCATGGTTCATRGYMACGT?TMYTRT?TCCWCTARCAGAG?GTGCWARGGGGAGCCCGGTGGTTGCCTTGTCGTTAGGGGACTCMSTGTCATTCAGAAAACCGGTG?RCARAGAACRYGGT?GAWAAGCAAAAGGAGGCTCATRCTACTARTTTATMGYCCRAYACCTTATGCCGCGTGCYYKCGYGGTATW??ACCTAMCGCCCTCTM?TGACCCCCCKTTGWCTTGTCARAGCGAGTTGTGGARCCCCTGG?ACTAAMAC?CGGTCAKTTAGCGGT?CGTGTGTWA?TCYAM?TAGTAGAGGCGTCRCAAGAGTCTGTCACWGCRCCCTC?CTMCCTRC?STC?GATASAGGCCGGGACGTGTRT?TCATCWRGTRT?GTTCCGATAATCYCGT?CCAGCAACATMGCYARATASAAACTT?TTAGCGTCCG?CGCAACATTCKGGAACTTKGGTGARAGAGCTAGCAMAYTYAACC?CTAGGGCSGGATGATK?TYCTCGGGTATTC?CG
GCWCCTSCGTACGGTAWGATGT?CAGTTCCTCGGGTCC?ATAGCAGYACCGCCGATGAGT??CCCYCARWGCGTKAGGCGCTCAC?ACCCCC?CCGMAAAYWTCAAC?CYCTGAGCCAGTGGGGCC?CCTAATCTTYGGRRAGCC?CTCYCARACKCTYCATGC?GGCTA??TCTYCTTAGCGGCAWMY?RATGATTTGCKACACAACCTGCWCCCGTACSGTGCTMGCA?GCCGGGRTCTCCRCTGGAACMACTGTSGGCGTR?CC?RTWGGCT?TAGCRTTTSWAR?ACTATCTRKATCTRGACCGGCCCGCCCGGATAACATGTCAYYACCATMGGTAGACGGCTTYGTCGGCSACCTGC?YC?CATYACTGGTTCARTCCCAGATCTCCTRCCACT?GATCCTKGACGCAAAGGYTCCGGAGCCTCGGGRGTCTCTRGA?ACTAATTTGTGCAGCACAATCATGAYTGGGGGACKAWATACATCGCCCGGTGCCCWATGACGCCCWCTRCCTY?YCMAATCA?R?RGARCRGTTCRWTYTATCKGGTCGCACATCGCCCTATTGTYTATYCGGGATTTCTAGCTAAGCG?AAGAGTGTCCTGCCGTG?CCATTGWCTTGGS?ATGAGGTAGGGTRCTATTGTAAGCC?CMATAAWTWGTGAC?WCCY?TGCTGRMGCGGTRCGACCTCSTTGGKCAATCGTACKWTGAGTACGGATTCATGYYTAGMAGGGCGATSTGCTGATAGCCMATYCAG?CCATRGCTCGCGCCGCMCWGGTWTCTCGCAASAYGGTG?TW?MACAKGGTCCGTGGACTGG?TAACACACR?ATMWGATCCAYTTCAACGGACA?TAGGAAWTTGGCGGACACAACAAAACAGATCCCARCSGTTCGT?CTTCCCGGCGAGCATMGCGCATGCCATGAG?AMTAACTTGAAGTCAYATWCYCGGW?AGGCAG?ACGCKYWCATGAGTTAACT?GCGGTCGGCYTCTCCYCG
TSCSCACGAGTTYCRGGATGRCTAACCATCYTGAACCRTAAKRCTCCGAAGACTCTACACCGGRRCTA?YTAYTAATCGWM?CTYCGGWAYAARGCTAYACG?TAAGTA?AC?TTTC??????????????????????????????????????????????????????????????????????????????????????????????????????????????????????????????????????????????????????????????????????????????T?????????????????????????C??????????????????????????????????????????????????????????????????????????????????????????????????G?????????????????????????????????????????????????????????????????????????????????????????????????????????????????????????????????????????????????????????????????????????????????G?????????????????????????????????T?????????????????????????????????????????????????????????????????????????G?????????????????????????????T???????????????????????????????????????????????????????????????????????????????????T????????????????CC????????????????G?????????????????????????C?????????????????????????????????T????????????????????????????????????????????????????????C?????T???????????C???GC???ACCTT
??T???AT???T?G??????C??????GCR???G??GG?????A??G?????TC?A????C?G?????YC??A??TA?M?G???C??C?R?G??C???TG??C????A????????????????????????T????????????????T??????????????G???????????????G?????????????????????????????????????????A????T???????G???G??G??????????????????????????????S????A??????C????????????????????????????????????????????????????????????????????????????????????????????????????????????????????????????????????????????????????????????T?C???T??????K???AAT?????T??AC?R???????????T???????????????????G?A?A?T???A?A??????????????W?G????GTT???MCA?????CAC????TATT?AGA?AT?AG?ACG???C????T???G?SA?A??AC??A???TY??T????CWC???C???GAG????CAAG?C??C??TW?????CYT???CG??TC?C?CW?C???CCTGGARY?C??A?YTT?A?AATA?AT?A??C???RGW?ASG?GT?TAC?AYC????AC??A?TTRAGAW???AA?TWG?C?G??A?CK?C?GA?ACA?RWCCWA?T?C??A????AG??????A?GT?CG??C????AGGKCGGC??AGG??GCC?A?A?T???AA?G??GTRT?TG?CAACA??C?CCCA?WCGT??AA?GGGAT?CG??A??G?T?AGCCGG??G?C????T???CTA??SC?AC??T??ATCT?Y??TA????TTG??CSC?TTCG??CR?TCAAG?G?AWCAA????AT???RAGTA?RACT
    249_D26		?CTTGAGTTTG??C?RASCA?YSTTTATGAAG?WGCATCAGATYC?AR?TWAC?RCCGCTGT?RTGSYGG?GGCCGAAC?YAWCGTAGCKRTKTRRAC??GCGGWYS?CAC?CGAGKT?CTTGCRCCTCG?T?CA?GGAACGATYC?A?TC?CGA??GYGWMGGGTGMAGTAARGGT?CGWRGACCA?A?TTA?G?GCCTCYCGATYG?MTGCTCWCACTCYTTCAW?WGG?AGCC?CAAATT?TATARAGTATR?WTAC?YCTTYGCRRCAYCT??KTAAGCATGGGMAAYCGT?GRYCMAWGTR?A?GCGATTT?GCK?GWTSCGTT?AAG?YGWGGAAA?TGR?TGAGTCSG?ACCGTAA?GA?SC?AA?STRTG?TT??AARCTATA??ACCCTM?CWYGTY?GGTT?RRTACCCGTGGGTCTCCGGAAGCCGWC?SAGTTTGWT?AT?RATR?CCGYCAATCGGYA??GWCTCYTGGGCCTT?CAGRGACTWT??ACTA??A?TCCGGT?CCYATRGGA?CTAYTGAGWC?GAC?KCWAYA?RYCAACCCTGAGATCCWTSA?TC?ACTGGSCTRASC?CAAA?CGGMCGAAAGTWTRT?RGG?CCAGG??TGC?GCTAAA??CAT?CCGCTT??TY?RAARWTRGGATRCAGTTKKTGSA?TGCCT?TKG?GACGAASAAYCATGCAGC??CGTYA?G?TAG??T?GWTCGRAGRACCAGC?WGYTYCCTACCCSYTTCR?CY??YTACRAYGCTCGYAGWC?CAAGAKG?GATAMA?CAAAGTCYTGGCASGTCW?TG?AGCTG?CMAAGA?TA??CWAT?AGC?TCGCG?CCGAGAA?YATAYTWYGT?AATAT?CA?WYRTCTGCCMTACYTTG?AGCCKCCCTG?RGRTM?T?R?TSCACCTATWGTCCTAAYATGTACA?GASRCGG?GGA?GAG?ACATATG???TTY?KGA?TYGRTCCGCCMCCGGWAAA?AGG?CTCCTAGTGTA
Y?CAGGG?TA?YTTGCGAGGAGMAGA?MWAGGACCATTTCS?Y?RGRGC?TGTTAATAYTCMGCCC?TCG?G?ATCRACAGRGAK?CCKTCCTAGCCA??YA?CTYW?AWWCMYGG?TCGAYACGTC?YCYCTAGTGASKTMGATARCTGWAGRACAGTGG?GGTC?RKM?KCTRCRGTYATGTGGAYTKTM?ATTCKAAKGRY?CGCCC?CCCCAWGCG??GMTGMATTC?CGTS?ACC??GT?GGC?GAAAACGCTWGARCKAAGKTC?TAGGTW?T?SARW?CACCGCCGSTTTC?CWRTAAWAYTCGAYA?A?GTCAATMGGMRWTAGCM?ACWTTGTGRTT?CC?T?AAARC?CMCSTCCYCACSCR?T?TMCTGC?TGGYTCGR?TGYTG??GTGG?RYGGGC?SGSTAATGTCACWTK?AAACTAAMCATCMAR?GC??WC?GWRC?Y?TTCGG?ACTYGGGA?ATGTCAATCG?WCTKCGTMAMCMYAM?ATGWATCKAGR?MGGKGGRTMCT?CTATTARCACWAAGAT?ACCSA?RAACACGGTCRTCCCTT??CYW?TMT?TC?KGWA?GA?GGACRCGAG?CTATTTTAYA?AA?CT?CY???CWTTTCTTGGTKTCACTMTAACKYG?CTKCWGAGAAC?GKGGKRCGTCTTTCACG??TWATTAA?GCRGTTKTGTMTGC?GTTG?AC?YCKGKCKW?TTAMTT??GYCCCT?GACCATGGT?TRR?ACTATTGAWCCGAAGTCCYAYR?TGTCTAAKGSWWRC?TGCTYWCCAGCCYGRGT?ATRG??AGGACYCYSTT?TGAKGACCATC?T?TA??TAC??C?AYGG?CRTA?GGGRCRGGAAGATAAAGYAAGT?CAMR?CC??AC?TYG??AG?CCA?AAARA?AWCCGTGRCA??ATGTGCW?TYCTA??TCGGAGGTTCACG?CC?CTCAY?RCTRCAGTG??AK?GWCYC?ACCGT??YCTTTCTGMAGGCYAAA?G?
CCWTYGCAKT?CGTYCCAASA?GMCATC?GGCAAAGAYYT?TTWA?A?R??T?YCCCTCCGCAG?TGRCRATCGWGGCTWCCYTATRRMTAAG?AAAAGTKG?GCCCWY?WTG?ARACTAT?AAAK?RYTCCYCGTG??CGTGGCACRAGAAGRC?GACATTKG?RGRGRTYCCAGAGAGYTCMTAT??CCCWAMGC?T?Y?WATGATTGTC?CR?SAMA?CTA?RG?GWTYGGGTGYA?CR?R?ACYKTYM?AS?GTTT?GTGGCCCTRGACTC?ARAYYTGGAGAWG??KCTMGGTCCKATAGATRCGCY?A?WT?ACWACGAATT?TTAGAC?M?T?AAGCTY?TRGTRGRCTYT?GCATGTTCGTCRTAYA?G?GT?GYCTCTY?GGGG?RGYG?AGTTWGYGARGGAGKTTG??AWYG?AACWCAGWC?TMYGTTRAG??CAAT?TT??G?W?G?TAGYG??TCC??AGC??YCACAWATAAC?AR?G?RAAKG?AAATARGTKT?TATCYTAG?AMT?TAK?Y?WTAWRYGAC?AGAGW??C?RTTCTSCCGGTYGGAA??GRMWA?CG?AGTTWCT?AWYMCAGGRCTT?RAYTTC?GAAWCC?ACSYCTGMTTAMS?AATGC?AGAR?GAC?G??TWTMTGTK?TSGGTAYMTGT?C?CCG?GCAW?WCACY?CTAGGACGCACTGYTCAMGCTAATGWAG?GAG?AM?GWATCAYWTT??GACTKCASGTWA?RAGATGTT?CCACGCCYGAGACCATGAMWRGW?CGWTRTCTTAGACK?GGTART?GACAGGAG?YAMTYTWWCWA?GAATGCCRTCTTGCACKRATAAAAAYT?YCC?TGAACR??AGCTACT??CACYGAGTAR?CTGGGCYSAATC?G?CCGCC?S?CAGGAYCGGTAGCGAMGRATAWATWC?YCWM?GTGMTCT?GRTAYMMGTG?TTAYTGGTTCAT??GRGYT?CGWCY?GYRCAGTMTTCGCTCTG??GAC
AC?T?WAACTC?CGTASAGG?CG??CC?TCCTRGAGTTTTMGCRAAAAT??YCRA????ATAT?T?A???CAWMTATGCC?KRGTMAYRTTG?ACCCR?A?CRTC?G??GTT?CA?GACGTCATAT?R?AYCGYTGWGCCTAGG?GMR?GAYACCCCKG?CCC?ASGKCT?GGTCGGRATCATTARGTCCTYCGCGCAK?GTAGAGTACGAAMGGTAA?CTTGTRCGWTT?TTYG?CTCCTA?GCG??YCT?YR?MTACCCTKYY??YG?CATGCMAMGTTS?A?A?CGY?C?ACRGGACC?CGAGAMYC??CTATYYGSM?GK?TA?YGRKRRYYTWCCCARCTACTMS?SKGCTAC?RKGSGTTACCGCT?TAMCTCCA?TG?GARG?TGGYTATTG?AT?TGC?CYATGGCY?SAGACCAC?GCAWTWTRATGK??AG?W?GR?ACTWCCCT?GCCTMTWTCGRYG?ATACK?CTTTTC?TGTTWYGRTAGCACGAAY?AKTYRA??GCW???TY?G?CSTGAGGATGGC?AGGG?RAA?KTYCR?GATTSGCGWW?GGMTA??GGRTT?TATAT??CATRTCTTKR?TWMTG?YGCCWT?CG?CGGTTACGSA?G?R??A?SCWATGGRGYTGTG?TAYAWT?ACCAGY?CGYCRTGGTRCGKARMGTTCTC?AWAGT?GAGTRKTGCGGRWAG?C?TA?ATGGAAC?WGCCRAWCAKY?AAA?AAA??RATTACMSYGGRMKRAGTACATYCTYTWAY?AGCG?CRRCG?KAY??GTAT?S?CCTGCTCATCWTT?A??CATCMCRAYTCGT??CATTMTRCGTA?YATRCT??GKGTY?WRA?GRYACGGTTTCTACYAGCCGCGGCTCRA?GMC?GTCGAWRAA?SC?CTWTAGW?GGCACA?ATAKGGTGG?ACGA?RGCCYGCACTC?TAA?AAAK?GCGGT?YCT?G?YG?MGTAAGCCTCRYRCARTCGCWW?AW?GACGRY?YTRKMY
?C?SC?CAAC?AT?G?TGRTGAATT?TW??GCC?KTTA?GTMAAACMARCTG?GGGWTRCCM?YTGTGACAACGA?RTTT?GTCGCAW?WCGCSCTYTT??RTWCTGACTATG?YTAAG?CCRACTCRGKKT?TGYTACAYY?GWRGATRCTSGAKT?YAATTCYATCGAC?YTCG?ARCWAGYCRRC?CWTARGC?RAWT??SGTA?C?CAAT?AGCCAAATTCRYATCY?MYGYTRGCGAT?ACRGAAYTWYACGAGG?RGA?TTGT?AC?WTTGY?A?A?AR?T??GGG?CG?G?CAACACAAGT???YCC?TAMGTG?TKACTAAAG?GG?GG?TTG?KSRCRTTY?CTWTTTTTAYCCGW?CGCCCTCTGA?CY??T?CTSTTT?CAACRCAGCTT?GTTCKATTCCAAT?T?TTG?CAYA?T?YC?CTCTA?ATT?GAAGAGTAACY??TRCGACGCGTAYCGTCY?G?YT??CRC?TAACWG??AGATGAGSCA?CGGTATA?T?GG?AC??CCGTTWCRG?CGTCCAATAGYTACGRCTAAA?CTKTKGA?TGG?AGYACGGCC?GAA?AGRWGTCGCASARRCAR?GTACCR?GG?YG?TGCGATGGCGACTYC?GAC?ACTG?TAC???TYAGAGTGT???TT?GTAMYCCCGTTWCC?T?TTGTGWG?GY?RYWYM?ACTRA?YACG?TTCACTYCATAC?TTA?T?YRCCTCTT?SAGGG?GAC?Y???ATARCACAAACGTGGAGCTC?GAG?CCARTTACWGYAT??CTTTAG?WGTYA?GCA?G??TAACT?WCAA?CTGT?GG?TCGWTAAARG?GAAGKTCTCA?TGAMTCGCGCAGKRCCTG?G?WACRCC?TYCYCTGCGTTGGGGGTCKT??A?RCCGGCCAG?AWY?TTCR?GCMAGAGAARA?CTGCAATCRCTKCAT?CTAGYAMTTCCCGCA?TGWSCCGCTTTTGACSWAGT?GGAT?TCTTTART?G?GGR?AG
GTKTY?RA?C?CCTTG?YGTTCA??GCYT?ATG?GCAGCMRCCCCTA?GGG?T?TC??GAY?WMGGRC?GTAGCGGR?TRTR?TAYATCAYCYTTGAGCYTCGWGTYT?TTT?TC??GG?AAAA??GA?CG?A?GY?GMC?WG?ACACTT??CCT??KACCC?YR?T?RAGAGTA?S?S?GCCCGGGCTTGTGTARTGTGAGG?GACCCAGCGRGTGGGCATAAGTCCCGACCTY?S?T?ATTGAA??GTTGCATGYC??RCAA?Y?Y?AWCGCCTT??YCCGKAGAGCCCYGYACAWT?G??ATAAC?GGGC?YGACWTGGAAG?TCGCWAGA?TA?YC?GACAGCTCYRWWMYTGAAG?AARC?AG?AWTTTC?CATGMATC??GTCGS???KCT?ACC?G?TAAGRG?CTTCAGRC?AKWCA?RCY???CTATGWCMTTYAGGYWKYGCGCWTGATTATGY?CCGCCGAYR?C??AAS?AGC?TCYAAT?ARTTCGA?TCAAKAACCGG?YT??AMTKATAGC??RGG?AGCCM??GAGTMTASCGAGTCGAYG?YCG?ATGSACT?T?AWTTGCACTA?CGATGA??ATTCCAA?CTAATTAG?GCTYA?CRG?C??TSRG?A?GG?R?GMRAWCYGACRG?ATCARGT?GT?TACTCA?GAT?MACCGCATGRGAGCACAYTCGT?CAGGCMAACGGC?TT?G?WATT?GCMACT?GCACTMAGRG?M?AC?GTTWMAGCA?G?KCAWAG?AATGTAAC?GAAA?CGG?RCSTCMCR?CGTTG?CCTGCYC?TCWC?TTT?TYYGG?GC?A?CTA?GGTTG?GTRGARGAMGYT??CCATGTCTATAGCCTCTWAGCTSCCT?GCWSAYT?RCGATGGCTCRAAT?GYTWRA?C?TTCSWY?CGCRGC?RCMAAGTCTAGAYTAGGYCY??CA?GRCG?YGTST?CCTTW?AGAGA?TTCCRAA?TGC?G?GT?GRCYASTGATCCGT?GYTGGT
TCTAGAGATCGGGK?KYGG?CRCTSA?TGTATTSAMA?MGR??RTCCCCYMSAG?CTTGAYGGG??TCTGCGCT?CGCTCGAGRCTGC??ASAY?AA?G?ATGRTTACGATCTGG?YT?RAGMTR?TGR?AACTGTA???TCRSRA?WCGAG?GGCAKGRCRC?T?GCAAGATCRA?TTYCTARAA?G?ATTACATRA?ARGGCGTTATCA??G?A?RT?ATGCCAACKK?YAT?GR??CGCCY?TYAYTAGTTGAAACCAACKCC??GGAMGCGGYAC?RGGTGACGACTTATGRGG??TGCRTAWG?CAGSTTCAA?KTCRCTMAA?ACCTRRAGAATCGCTG?GGAY??GYTCCGA?RTCTTGACC??AGCACTCGA??GG?TMGGT?TAGGGCAAGCCCCMAA?GGGTAGGCA?C?ACGGGT??AACT???GAT??AMWGGAT?AAACT?CCGTCYGRT?C?M?YAGCGAG?GGCACG?TCAG?TGGTCCTG?TCGG?CATAGT?ARK?ATRGGSCR??AYG?MYACCCAAGTTACGTGAGGA?AG?T?R?Y?MSAAAC?YCTCAY?GG?CRGGYTCT??TCCCC?YAGAATY?TTTGAGAATCCG?RYCT?CTTWGCC?GCRR?GYMTGGAS?GAAT?TWCATYG?WGACAGA?TMGACTAGCG??A?GATWCRARTTA?K?YA?C?CAGCTCYT?TGYGACATCTTTWRAGYMCGKWC?AMM?GAGRRRCG??G?CCGGCKTGGA?TT?GKRGGYCAMC?TTCACGGATCRA?GGG?AA?GTCAAYAMTRCTTCAGRCGAG?CW?CCCTG?GCC?TTAC??TA?AGACAACAC?RC?ATGW?GT?TGC?GRARTCACRTC??WMA?CACAACAG?TGRTYCTRRTCCYCC?TGGCA?WGRATTAYC?AATGRC?GTAGC?CCR?CGTGAGCAWYACACSAMSKYG??TTGCYC?CGG?AGC?TTTCAGACTGTRRG?TTCARRYA?RGGCCACA
ACGTGGK?GTRGG?WSCYCTTRATKTGY?ARTMTG?ACTTTAT?GKCCMKAGTR?MAGMCA?TCAGCMCCGSCCGT??AT?A?GTRAGYYACTGAGAGG?ACC?YTGAGC?ACA?GCTGG?GAAW?RT?AAA?GACT?RA?CY?C??RGRTCGTAYGCCAWAKGTKCAAA?GCRGGTATA?ACGWAWM?AATGGGWCARTA?T?A??GTCGC?MRCTGGAM?RMTCCTSM?AAG?A?CAC?GY?TRTYG?SC?CGATWGCRAAAAAA??GGAAGTCCKGYCCGC?C?ARGRCCGAAATG??RGCCTCA?SG?AA?CATGTT?GGCAGGC?RYCA?CCGAA?YCTAATAYTYACGCTCWCTYGTGYCRCRCT?TCGCYTYM?AGAYCTGTGYACGCRAGRA?C?ACT?TCK?ARA?WRKGCTCGKTTATT?SRTC?GGWGSGY?W?GKCAG?AG?AGGGGTGGKCCGAART?TTRYGAGGGCKYWAC?CCYARRAGTTA?C??GTTTGG???G?T?A?GACMATRYATTWRGATCTCAGTTTGMTTAMRC??GTTCRA?ARGCTAAT??T?ACCCTGGCACRCTCTACRCTCAAYGYT?A?AMACAAKYGW?SAG?T?GCC?TTTGYC?SGYWAACAARC??MCTGGYCGAR??AWCCGAGCA?GCGTTGTCA?RR?GTGKAGK?TATG?AGGA?W?TCGYACTACRAWGAGGMAC?CCTG?CCCATCCAGA?GARG?CCTGGAAWACRCGA?RGTCT??GTRWT?AG?GMGCGTGCA?A?CCG?T?SGA?YGCAGA?AMYCACG?TACTWATTACTAG??TACRAGGACGYCTAG?AKATRTY?T?CCCATWA?AGGGAGGG?TAACAKYGTTTMKGGSATGYGASCT??YAA?GMWAGTGYARAGTG?G?CCG?YAWTCG?ACAACACTTCT?GAATCGGACG?C?TC?AA?T?TGTCCTAC?TTGCWTCCCC?TGSAGC??CTA?ACTKAA?RGGWR?
GACGWYA?C?AKGGG?WCC?RT?CTCCC?GG?MYTTGGGASTCYWTKCMAGGCCAC?AC?MTCR?C?GYTWRRCTT??CSCGTRAG?K??CAT?CACCGC?TCATACT??GT???GCTAWCACCTCGCGT?CAGTCC?TACTTCTC?CA?MRCGC?MT??AAKGY?CGM?YGC?CC?YCGA?TTTTCC?AYC?CGC?CCSTAAGCACTT?TCYAYCAWRTGGAA?TCTTT?WYTR?AATCGCCATTR?GCYCA?A?CGATATCACCCCTRGG???A?GCCY?WW?YTA?TSATCGC??GWC?KWG?ACCCY?AG?CG??CGCATA?GYCGRGGTGCYCAACRCWCG?AAGGACAGC?CCCGCWGCTC?GG?ARG??GCCCKM?C?CTAG?R?GGTACCAG?TTA?A?GM??WWAA?ATC??CAYT??MACCACCTCCAGATY?YGCCTCAGCCGTAT?TGAK?GTRAYGGSCACWG?CG?CTGGCGCAG??AWCY?CYGMKACATYRCAWA?AA??GC?TT?GCGA?TATRTCCC?A???CAC?GG?YGGA??CG??GRTRCT?C?GRS?YTCRYTCGGA?RAYGMRSGCTTCACRACGGTTGCGTCYGCTYMTACTGA?TCTGCTTCWTYCCC?GAC?TTC?TAMG?A?TAACARR??TTGGAKCTTGA?YAGCTGGTTCA??A?CT??AAAA?GAAGATM?G??A?CC?GTYAAT?GTCCAAC?GCGACATY??CMCCGT?CCACGAWY?ACC?CAT?CAA?ACY?RTTARTYTGTTATTATYCYAT?C??RATTA??T?RTTCCRCGYMGTA??TTWCWGACYAGTGTACCC?CCTTRCTGGYTCCYAA?T?TGCGGM?CCSGGGGATG?TGCCGR?CMA?CGCSCGCAGG?GT?C?CTGGR?ARWAACCMAGAGA?CCATWC?TT?SCWTT?YTTRYGGRATG???CAASGAG?TWYWYCGGTYGCGTGCAAA?C?G?TTAACGAAYRA?GACYT?
AACMGTGT?A?CTTTCTCCGGTCM?CAGTCTRATG?CRG?GCWGTA?C?CCTTGGCCGACTCTSA?G??ATTACGT?YGGTCR?CTG?WTTCR?GAC?AYGTCTMGGTCRCAASTRCKA?AG?CGGT??TGC??ATR?CYT?TA?MGCGCTTT??WAACARGGGCCT?T?AGMC?GGRCGAAA??CCTA?W??CAGG?TAAAA?GMTAA?CSAGAATGWYTCC??W?CRCCGYC???CGC?TYYAACTAG?TCT?T??GCCTAGAGSYAWAYTCGYY??ATCCCT?TGGCSTCC?CC??TGSTG?CCT?YT?AGSTATKGCGGY?TKGTGG?CAK?MA?CAYT?A???TC?YGGWC?TRAACTYTAAGT?ACGRG?ATCTSCGTCWTTCGA?RCGYTYATR?GGTAATAGCWGCMCYTAGGAATCCT?GCG?YGTT?TR?TWAAAGC???Y?ATCTTCTTR?GTGMTT?C?GRTC??CGGCAKGCWTAGGAGWWACCGRACGR?GGSCTTTYM?CTCCYC?GGCCGGTAGGMAAGTTRKATGT?W?ACGTTYC?TMCTAKGGAA??KT?AGAGGAC?RTATGTGAA?CG?AGT?GACGG?GCAG?GGGT?CCYAT?AAACACTGG?AACC?TTAGCCY?RTWYAG?WA?GCTAGTAA?CAGACAWGTCCAW?ATTMAGYCA??G?GCR?CGAC?CGCGTGMKCYCC??GGYCYA?T?TYWCG?G?ACCCGG?ATGCAGCAC????TCCCMGWMCCAGC?GTCCM?CKGAA?TCTRYC?TA??KT???CCCGY?TSTACWAYYCCC?RAGCCCG?W?TAC?TAKCGGATGAKCGTRCK?CA?TTGTGGCT?A?GSCCT?ACT?WTGGM?GRYC???CCT?GAT?GC?AATGGSAAYT??G?TCMTGGCMAAR?A??T???C?TTAGRAYGCCTGCCCG?MGA?T?G?TGA?ACAS??RCG?A?RA??C?RAT?T?GAGCAA?TYAG?YAACT????CWG??
GRA?AGCCTA??GATCGTCCTWGKCCACATRG?AG?KAWSGCMAACACTATR?TATAATTGTAK?AGATT?Y?Y?AWTGTCGGG??GRA?GGCGAGRWRCT?AC??TGCA?G????YGRC??A?GTT?TAA??C?G?GTTTGTGTTCKRC??GGC?ACGGTAGKGGGGARKTY?CWGTCG?RGGAAT?TCTGG?TAAGGCCM??AAC?AG?C?GCCAT?TGTWTAMGC????TCG?YTKAKT?WCCCTCYTTTGTTAAT?ACAASKCG?TWCTTGG?AACACCGWKATGW?GTGRCATY?GTGACR?RTCTCGKAY?RCSTGTRGC?CGSTA?ARGTT?KGTCA?GACAA?GTAGACMTAATW??GTGC??RMTACAATRGCTGA??RCAG?T?ARC?AGTTTTCSCTG?YTGT?CCGC?KT?WCTGT?GTRGY?TCRTGAGAGRAR?TG?CCCCTT?TATTGGACACAGC?C?CGTTCC?ACGTTATAGGT?TCTAA?TT??G?TWAGGCR?CGATATCAGR?CCCC?A?C?TCGTTG?RAATA?GSGMRT?CCYCAY?TG?AYCSGCCGTC?TTTGTATCAC?TATGT?SC?GTGC??GARGYCRG?TCCCK?CT??GT?GTYAGRAYARA?RGWCGCT?AGAWRAAAWA?CAGT?Y?ATT?TCYCTWC?T?YGAGA??YKRG?A??G?CCG?ACC?CATGRGCCAACACTCC??G??C??GT?AA??MGT?ACCCAAG?GG?GTC?YCWGAT?AATCYATACWG??WKTAGC?C?AG??GRWCGTKC?AT?T?T?GA?CC?TGR?TGGCGAKA??T?GTGWGWAGTRG?A?C?TG??K?TAGAWTMMAAWAC??ATCAGWY?GTGTTACATA?AYAAAAA??TGGYAGCTGTYA?G?TR?TAGGATCTSYWA?TCAAG?GG?T??AC?GCGA?AAGGRCC?TTGC?YA?GAAGCW?A?R?T?G?C?ATKAWW?TGAC?CAATWTAA?ACT?ACGGT?
CTAK??YGGAWTTCC?GAYTTCG?GAKYGG?CM?GCAGGGA??G??GGCTCTTRYC?TG?TA?TARTC?CA?CASTTGG?TYGC?C?GGTGTCTTGGKCTCAARCCGC?C?ACAMACCC?AAMACAWYGCAGMCGTMGCTCGTYCC?GYMAGGATGGATCTGTA?TGYT?CRCWCARC?GARYCCGRCYGT?GTC?T?WTTYA?GCGTCACACCC??ATCGKGRC?GCCG?TGTGA??RTTG??CG?CTCGCTGGCYTGTTA?RC??A?W??TTYMRTC?TGAAA?CGAGTTR??G?A??C?CCGAGTACA?CACGACKTCGTTCRYKYAG?GCRCGGRT?ACYR?GSGGCGAACC?GCTCCWC?SAATM?ARG?TTCGAKAY?YCTACKGTGGAARCTA?YAGTT?G?GACT?AG?MYTAAA??ATK?GAAAT?T?CTC?GCYC?GCAWCWACG?S??CGCGGAGAGGGATTGKACG?T?AG?AKG?TCG?GCC?TCCTTAATG??CGCRWG?CACGCGCA?GC?T??TAGGCRCASG?GTTW?G?T?CCCAWC?GCYTCWGCTGATT?ACCTG?TAAAGATC??GAA??WGARACTTAAG?ACCCG?GSGGAY?A?KA?GY?CAGCGCTRATCAG?TCW?G??CGAA?C?C???T?GCYGMTGGCCCRCTGAMCCTYCA?TAGGTCSGCACAC?CCACACGCTR?AASCTS??CGACCTAYTCCCCWCTTYM?A?TAWK?GCG??AC?ASTSWCYCAGCCC?AT?CCAC?CACRC?GGC?ARW?GC?AGYGTGART?TGGKMGTA?CTGWRAGTTAAATAGK?WTAGAWGAAATACTCAC?CCACR?CWT?CTCTAATCTRWCGCCYCCCTTC?T?C?ASYGCGATG?TTCA?CGKTAKTSCAG?T?TYGTAW?AAK?ACTTCARGA?T?GTCTY?WYRCWRATAATW?CRACRGGAKGGYCACTRTGC?G?TWTCYRYR??GRTTGTA?WCKYYRTG
CAWKACCWTWT?CA?RG??TGC?C??CK?Y?TRRTTCCCYTTTCTSCCTCCCGS?YAC?AYTATGRGW?C??ACGASRC?T??RGCAYC?RAYCCA?Y??TRTCCCTRRGGCGTGGCCRTRAA?C??TCGTGCGTMGCARTCATRCGAGTA?G?WTCA?GTCCGG?CGCGT?AT?G?WTGAAGGTGRTCYA?CCCACAGYATWTTTAAYGCYTG?TWYKCCC?CGCGTTACTGYAYCCC?CACACGA?TA?T????TAKAWGTCCC?YTT?AAGW?GTTYGY?TCA?ATCTYA?GGCCWCAGYGCKAGWA?G?GT?YGGTAC?ACGCCY?KCGG?GAGATAT?TAGTAGTC?WA??AS?ARWG?AACTGATYYTTTG?GCACTRCAWGTAATTAGTCTRTCACAY?W?TGGCTT??AAGTASSTT?TCWYYG?C?GG?YK??C??TAG?TG?YCAYC??GGTTAYARCTGTYT?TGATYG?GCATTGAYAGCAMTRACAAACKARGCGYGSCCTCGTYAARW?WTWCTACT?ATAT?ACTTTC?GCCGACCACCS?CTG?GAAACT?CGWYATGCGCCYGGMGRCCTCCGCTTAGRACARCGC?TA?CGTCTGY?TGATGAATCAGGCGGCA?AKC?A?ACGYTAATYC??AATYGACTAYCAT?TA?RRGMYRCCCACTTYGT?TT??ATGAAT?TG?AC?AGTRATC?CCRCTACCCGTTRTCW?WT?TRMACAC?C?GTRTT?TYTTGCTACCRA?A?C??CAY?RCGT?CRATAAAGCY?S?C?AGTTAAGTAGRGCC?TT?GGCGACAC?MTSCGGTSGC?CCGTAGCAYCCACYCAY??ARTWCCTG?GCAGCGCTCYAAAASRGAGM?G?YG???AAR?T?TG?GTGC?G?CCGRT?TGCGCGAT?ACWTGTATA?ATTAKCTCTW?YAT??GTCTAAASMYGGR??AC??YGGKY??CYACYCAYTTA?GSRC???CG?GGCG?CCARGAGT
SG?YTCRGYGCGA?CC?C?AWCATY?CRC??CRA?AA?AACGCTARAGCCT?AGCGGTYSATCARTGCATTTMCGC?CA??YTACAMGYA?RACSCAGCACTAAYGAW?AYACGA?R?CG?CAAWGG??GGCC??WTT?T?AMCGRCCCSYCTAT?CGC?AGC?G?AGG?AAAW?TTTCCRGATGKGTRCTYT?ACAGCCGTGCTW?TTMYTCGCGGCTGGATACAAGACTAGCSTRTTGTACTCAY?CCCCC?ARGG?CACGGYAAGYGG?TRTTTGTAG?GTCTG?GCACGGGKGGRTGCTGRGRT?GC?GGKR?T?CMRG?SKSC??YC?G?A?ACRG?TAGTC?CMM?C?CAYGTAAGAGGC?ATAT?CTTRKCTGTTCGGYTTWGCA?ATCG?TAWTMCGTYCGTGCATTTAG?CCGWC?GA?AGG?TKGGGGT?TRYG?TTATRMWCTC??T?GT??CAR???AG??GMAGGTYTY?ATCCGTAATCGCAKAATCCCGART?TRGT??YTAGGGASRT?GCC?TA??RGTCTTAMTACAGTT?CCGCR??C?TTAGRATGC?CWAWCAAACT?WCGCTGGRTCGG???TATMGCT?RRTC?TGA?CT?YAT?TGTA?AATCYG??TCCGCGCTATCGS?AACAC?AGTAKGTGGA??CCGGCYGSATWAGC?AGAGTTGGMCGCRAGCG?CGCGAGKCTG????ARG?MTCTTCAAGCA?ATTCYGW?RG?A??GAGGT?TTAACAGTGC?GASCAWAY?TGCTGTYAKTTCRRTGTA?CGT?TT?AATATGMTAACTT?GTC?TAA???TTARGAGAG?GACG??CCYGRAC?ATTT?T?ART?TG?AGTTGCTTACTATTCACT?ACCCTCT?TGRCG??C?GARYA?ACCGRCCATAGC?G??CWA??CK??A?TTCAC?GCCC?CAAYCCAAAGG?GTSRTYGGA?CSTGACCGW?CT?TYRAGCTAAAT????AGWTTC?GGGC?GYTA
GGWGTTSY?AATTTRTGAGTMCCY?MCCTGCTTGGTSTGCCATC?CCA?AGCATKCGTTCGTKRTYKACT?GTGAGACTTT??TCCCMTAGCTYGYWC?GGWCAAACYTTAC?GAA?GGTGAK??TRTYCR?YGC?C?ACAACCCAGAACGCTTGCTTKCC?RYCMTAGTCMGCCTTGYTGATGRK?AC?TKAAM?GCT?R?AGT?TGCG?CTC?TCAGTGTGYTCYC?CGCCGT?GCTTT?GTACYGCWGGACGCYACAGGYGTKCA?CA?CAGTC??ACT?CCA?GGC??AG?CW?WT?CARTACKCTCAGYCGKG?CGGYAT?T?ATGGCY?TMYAMGGACGGCC?CSGGG?YA?G?GCCR?TGARCCGGAGGAT?AAAAAGKGCCT?GCCGCACAGCKCAGA?TTA??AAGCATT?TS?YTCCCR?AC?TWTATRAGG??GCACR?RCCGCCGKTG?TGRGGTG?AGTTYGGGSS?ATGGTMTAST?GATTATMYACGACCAMKWRGTTRATGTTAG?GTC?ACTKTGAYCGT?SG???TCTT?TTACAAACAM?KYTTCTCCTTTYCKGSSCATCKGKGGG?TT?TCTGGGM?TYAY??C?GWRACT?TCRATCCTCCCTRY?KTCCYTRKSTT?GGC?AAGACG?TCYTTGATYTGC?RCAGGACRCY?TCTGWGTGGCTTCTYGT?AA?C?TTGTGCCCYG?CKASAG?ACTTTCCYS?GA??GTGCCA?CGTAGTGCTAGAYAAGTCTCCCC?GTC?WTGYY?T?A?AGAAACTAAA?RCRTCCG?C?G?CTTGGA?YSMTTT?CCGTCCTRMC?RCGAAC?TGGTCAGA?GGGTCGCAACGKTCCAAYW??AYRAAWAGCCC?GGCARRCCY?MRA?GKKT??TTWGGTCCTY?CT?CGGTC?M?GRTTGACG?R?A?GG??G?WACATAATGGTAGCCGCTAAACG?TA?AMGGT?CGRWKCRAAGTCTT?CTC?GTMGYGGAGTCATCT
GR?A?AGR?GRAGCWATYG?RTRGRWAAAGCG?T?TGAMGCTT?AGCYATG?CKGCRCRTWTTAC?YAKAGCRYCA?G?T?ATTG?GGYRCCTTCAGGWGGGGYCKWTGTTARTAYATKGSGMYMG?AGAMGGGCA?AGACW??AW?AA?YTGGMYCATRA?ACCCGTTC?AAA?AARTAATCTWGAAWGGTRC?GRCWTKG?T?AGAG?CCGKATG?MTYT?TTACWMRTKCSCTACCRGGTCC?GAGGG?CACRAGYRT?W?GCGAM?ACGGRCCTTYYMT??RTT??ACY?WATACGCA?RCACCA?ATGG?AYAGTCTT?GGATCTA?CAR?TC?A?TAGRACY?TGA?AAC?GCCT?ASSGTKGGACGGGGGGTTG?GSGMGTCACRTCTTACGAACTCTGTGTTTA?RAWGRGGARG?TTGAT?AY?CTCGAG?CACCCGCTCACTT?CACGT?ATCATCYGT?C?ARCC?CG?CAGACG?GWCCGAARGCTYACW??AY?CCTRWAGRTKRACGGTYTYRGCCCTT?TG?CGGTKTTRTTY?CCTYTMGA?CSTTYAAC?ACT?G?CG?WR?CACGAT?CAGTAM?MYGGYAS?WMTA?AGGTW?CATTGCTCTTACGCAGTAGMYGCCGYCTCCGASAAAR??TCTSAAT?ATYASCTAYCCRY?G?AWCTCACTGWC?CARYCCA?GGGMGGG?CCC?CCTTAGG?C?TSCG?TGCTAC?TGC??WGC?GRKYGTGYTCAAMACCT?T?CCWCCMC?CGGG?GAA?RAGWA?C?CYAAKCGTGKYRCCCYYGGGSAC??GA??GWTAGYC?YAAGACY?C?CCGACCAAG?TC?M?GCGTRRCYATATTACAACSY???ASTAACARCGGRK?G?YCGCGCCA?A?AAAWTGCTC??ATTCRYYAA?RCWCATTGACYTCACAAT?AMMG?T?C?TTYACAGTAA?C??TGCT?CAGT?CKGACG?G?ACACYCG?GWTTRYAG?TGCAWC
RGAC?AGTAA?TCMARGAAATAGCRRACGYCACC???WGKWTMASTT?K?A?YATCAKGMTR?CACCSYCGTTRTTCWCRTWA?GAARTTG??AARACGAARYCW?AC?GGTCAAA?CRRWCYMC?C?YKCTAACCTTKAWTTTCTCATG?CTY?TAGC?ACYGSGGK?GCKC??G?GWMYGTTCTCTGGTTCTCG?GGACTT?ACK?AC?G?ACTCGGC?CMAT?RMAGK?Y?GCT?TWSACRCCG?AG?TYCACMG?AGTGT?YTCCCAAAAGR?CG?ACAAATCGRT?GGGTK??YGCWRRTRAC?A?CGCCCAGCTCGWTA?CGT??ACYTGTG?AGCCTAGMGGGTRGATATGGTTCYKAMGTTCAASCMCC?AGGT?GTTGW?TCG?GATGRACTGGAGM?CA?CARRTCYCCATG?GTMCYTTTYA??ATCCCAGC?CCC?W?CCTATCC?GAR???C?AYGG?GMCCGCRK?RGAYTK?CAWGTGCTTGCCCCAA?TMAGCGK?TTGYGAGCGYGGCC?TT?RTT?YGG?AWWKG?ACGYGAAGC?TGCCTGAATKAAKCG?TCTTCCKTTT?TACK?CGY?ATGAA?CATCCGTTT?TCCW?G??GGG?MRRGACGKACMYGG?C?YAMCYCTCTCCYGCCGAAGCCGAACTATCC?CATC?CATRTTCTCRTT?SACAKCCWGRYCAGYTCGWGCMGRRTAWGATCAM?TSMA?GATC?AYTAC?TTCT?TYG???G?AACACCTTRAGTGGACCGCWACCWGTSA?G??AATYTTMARCACRCGSGA?GTYGGCCAAACWCAGCYTCGCCA?GAKA?TAMGC?YTGCCCCAGW??TGCCCCYG?AAG?RC??AGG?GTCAARCTG?GRTCTAC?AM?ATTCKCATTWYTAC?GATGTG?R?GCWTGGGTA?WAGTT?RTYYW?CACGKATGCYKR?RYWCAATCYW?GWT?T?GWGC?GCGAYYYYCCATGG?T?TSWTCRMGCGGS??
STGT?C?GCAA??CMG?G?MGTTMACT?ACATG?G?CC?T?C?G?GCGC?TAGAA?KAR?TTGTGYTGTCCGTCCR?TSTG??WWYGGTT??AACTAR??AYAG?GGTT?CAGGCTT??GYCGWSCTYYTGGTGMY?ATGCW?A?TYATMTRYGC?TYCC?TCGGTTWG?TTYCMCTA?TGC??CGCGGAAA?TTGCTAGGRYCTWCSGWG?CCSGCGCTACCAA?CGR?G?ACCACC??TTCAC?CGCY?GK?RGAWYCGMGSTGGC?CTCCYCTACK?SATGGRCCTTCCGGGAACMAC?TGGCGTGARCC??YCGGATYAS?G?GG??RTCYARGTGGTAAYCAWRASTAMCTSAACA?C?KCCTA?CK?CTWCCCWC?GGWTYGA?TG?YTRAG?T?CTCC???CTTYY??YG?ARTW??CTAC?M?CTM?YACCG?RR?WGATTTAYRTYCCGTAWATATT?GWGCGMCTACT??MAGCT?SYMATG?GYWAAGTKAATT?G?TGTTG?TCR?GGCCARSCGGWTTTTMCRCTTWATRCCAACTTRTGC?TCCTATRAAYTAT?AGTTCSWMCGYCRGGCGTRGTTCGTCCCC?TT??CAGGAACACTG?TGCK??GACCYCCY?CAAWACGA?GT?R?RCTCGGCMCWAYTR?RGTCTTACGCAGTW?ACTGC?CGTGWRG?AGYC?CGATCGCCCTY?TS?WT?CARAGMKYGSAGC?TYG?CR?YACYTCGG?YACKTMAAGGR?TCCGCGMTGCTTTS?CCARTGRGGSGCTCTGWTCTTGYY?RCC??TWGGAAR?CTR?GGCATC?CCMAYAWTTTC?AA??YC?GGGGGCTRRAATYTACCKARTCTCYGSGTGGATTC?R?AAATG?AA??CRCTARCTTRAASGCKTGA?G?AGCA?AYC?CT?Y?CCATGCACK?CRCGACGCTAATTYCAYATGTC?A?WGCCA?YAG??AGWGCC?GR?G?CGRCC?CGCYT?CGYACAGGAM
KGYKAYAYCAG?T?TTAGAA?MGRGACGAGCRRCT??TGTYA?AGCGR?CMT?GGYCGAATGYWGCAGATRTWKG?ACTYCCT?C?TG?YTC?AACAYYCCCT?C?YGRTRCCTGRRRA?GYYC?TA??GCGCRCYTGTKMGWCR?GAMM?CTSGMCGTYCAGGR?CCMA?RGGGCTTA??C?CGY?YACGRKSAAC?AG?RG?AC?TCCGTGCYRA?GGWT?R?SGAAA?GTK?WAGACCYCCCRT?GC?RAKGA?GTCKAAAGYGCACCAYTKCCAAAA??M?RCCCAAGKCCMY??G?GRCTCYAAG?ATTMTRGGY?TYCCGYGTGACATTMRTGAAMAATT?CYCGWCA?GGR?CSCTTACCATGC?T???GC??ATCGGRG?A?CCGCGRMMAAA??AC?YACCAGRWC?CTGGTA?CTGCMACGGMR?GWA?SYAR?ATCG?AGWGGC?C?YCCC?YAA?CATTTAW?WY?TG?T?YA?CCCATWCCCCCCYGAG?GCMGCGTRACTTCC?CWATTTCKGRCCA?CGACKG?GCCAGYGCTG?AATGTAR?ATG?TG?GG?MGYTGGGG?MCGC?ACCACMCTGA?W??SRRCRATCGATGYCAC?C?G?YG?TM??ACTGKAR?GTTGCTGGC?WACTGCWGAAGGGRGTCGGWYTCCAYGAG?CGGA?TCATCGAA?YTTS?GCT?TTTTG?ACCSCYACCACCGYGTCGC?GA?W?RGCMT?CC?TATG?GGYAYCG??GACTMTCGYAYTCACTGCACATG?AMR?TYT?GWAT?GGRRATGACGAR?TGTWC?GGTTA?ATTAGTCCAMWTACCGAYYCTCC?G?ACTKRCTACYT?A?GC?AS??CTG?GWTTAY??C?YGTT?T?TGAGCSTCTRC?ARCGAYKWCC?GGMMA??CTYAYYCMATA?G?SCGKG?MGAG?CCC??TA?TYATTY?G?CCGYCAATTG?T?A?TT?GTRGTATA?G?CTG?RYTARTGMCG?MTAKG
AGK?CCGTYG?TTTTTATG??KYCWT?AGA?KYAS?AGGT??WCRTTCG?M?RAC?AGRTY?TC?CAAGCGT?GYACGTGCRCKCGGACRGGATCR?CAGRCTGCGC?CTKAARAYCWG?GWTTCGA?T?CCT?GAC???Y?CCGACCGRAGGCGGAGCCC?C?G?RGGGTGTGTAATTAG?AGMCAY?GWAKATAT?C??TCG?A?GAGATA?TTATCG?ATWTCAAAK?GGC?AYAYT?GYRAAMCT?TGGC?CCRTTGAMTAGAGYT?CRTTC?AA?SAGKCTCCAAYTYG?CRSCGTMCRCRTCRCRTAA?CTAAA?SGC?RGGTAM?AR?CRACGGTGGCCGCTC?AGGAYGCTC?GTRA?GAY?W?A?AAR?GRY??RTA?TCCYCKATAAG?CA?RCAAC?C?CY?CRGCCCCWARACW??GK?CRTCRC?GC?TG?TGGTMGTC?AGCCT?CRTGC?C?GYT?YTGC?CTSKWT?C?CCGATAAW?ATGTCGACCGCGYAA?Y?CRGWCAG?MGCKGTC?GAGCCYTAKY?G?CAKRCAGCS??TGCCCCCSTGA?GS??ACCA?ACTACGTCGWCAGYTCKSG?M?RGAKT?ACCRCGCGCGTTAWTMG?TCRCGG?GCTGWAGTTGKAKCGGC?CCGGACTAKCGWTTAGTCTAK?R?A?YWA?RAG?AGGGTCTCC?CTR?GACGCTGCYYTGCAWCGTATGCGTTAYACGT?YATA?TTA?M?S?TTGCAAWMGCAG?CGGGTA?TTACGGKTTRSYTATRGGTCCTCKGCTCGTT??RWCCYAGGGCTCAG?GC??AGGCTYCCTCATAGYGKACRCT?GCCTGG??CTTGA?Y??AGAAACKSRCGSGMTT??GT??ACCCATTC??CGGAGA?GYCCRGACCM?TCYTC?KYYYTYTCYKYYCAATGAG?CACWGGGMCC?TGCACCCGC?CTYCC?CCCKA?G?YAAWGTRA?AGGC??TWT?G?CA?GCTTTCACCRG?RCCG
CATAGR?TTGR?GCCAGATT?CG??WS?CC?CTTTACGWA?C?GRTGCG?AYAMY?YYCRYTTAATCTACACAAAWAC??CMWCSRCKT?TC?YACCTARTYARARGGCTTCATA?ACRTAGRTGTTC?AATRK?CM?GACTCWTGACAMCA?TGG?T??AT?CCCTAMACA?WYAAT??TC?ACCTT?ACGT?GAA?SYAGTA?RG?YCAGC?ATAGWRRCC?GCTWCCACGCTCCGYGAGCA?CCCT?AATAWACGM??CCRGAT?YGACCGAGA???GKRT??AGYWYMGG?TTRKKGRATGCACAYGCTCRT?TGGTGCRACACG??CG?MMGRWA?GRGKRT?T??CC?GCGG?TTAS?TGT??TC??GCAYTWC?CC?CTWCCRACCCCCCT?G?CRTCTT??CGYWRGCTW?GATGAC?CMG?G?GSWK?TGAGMAGY?ATTAYCKMK??ARACGCTWWTG?RRYCC?T??CATCACCTAAAGTAAWC?TRGTGRARYRCGCCRGCCCACAG??A?TCTGYSAYA?CAW?TA?WCSCGATTACTCC?RR?GCGATG?ACTGATGSCKT?CARTGTGKCMARM?ACAC?CG?W?CACTAAA?CGCAATG?CTCAGGYGSRARTCCTCM?TG?CYTTAGAA?CCAYGAAGG?CR?G??AC?TCATCRT?ACYTT?GCCGKCGTTYCTGRA??TKYRCATGARAACCCGC?ACARTTWGTKTTCGA?GYTRWTCC?GCTAATGCTC?TCCT?GCCCGCT?WGGTA?TKCMTTK?GYAYSTAT?AG?A?T?GYCTYMCY?SMTWAGAWAATACGTGAAWGCTATRGTC?AATACC??CGAGCARAYYGCM???CRCGC?CCCSWCAR?GWT?CCTG?TC?WAG?TTGCC?AM??TCCTW?GATGA?T??AGCKG???TWAAC?ACG?YGAMR?AR?MTCYRACCRGCGMCYG?RRAAACGCGGATAGTTRTGGR?ARTCGTGCGY?GTCCCAGGKCC
?TYTCTGT?WAAGAGGK??G?ATT?TM?YMW?AGTA?STC?YTGCTGGCGCC?WGGGWGG??CTTCCATMAGAAGGRCCCAYRAGACG?GGYTCTGCRAAYATTAGATRAGAC?AGGATA?TCGAGTSAT?KCTGA??R?CA?G??GAGCAAGGMGGMC?RCTGT?SWKT?CA?TTYGC?CGGYA?GRCRAWRSGMGAGCT?C?GYTCT?CATMCCGGYAAAMGYAGMC?TC?RTACKGTCGRCAG?ACAGGTA??C?GCCCCC??T?G?YARTGCCGTAA?ATT?????AA?AW?A?AT?RG?ATGA?AGCGRWYCTAYAASGAGAR?TAG?TSSW?TCGT?CCTTG?GTGCCAGTGCAGTTAAATTGAGTCTG?YTATTCCKG?RTATCTCC?AYRY?GGCGCARYAGCAKTRGA?TCS?TA?A?TYCA?ACCCC?KR?CACGATGGCAAGYT?CGGCA?TGG?TMT??CAAMYACSAAKTGC?YTRCSTG?A?A?TAGACT?RTACAC?GC?R?CTGCCT?ACYAT?GC?T?ACGRTMY?TYTTCTRGCR?R?KGSCA?AACAT?A?GGWCCGGCTTC?A?ATGTA??G?CA?ATGRCCC?AG?C?CC?CYC?ARACA?ACCAGGRAGCGTAGSWG?GT?G?CCAACATGC?C???CAAT??T?RCCS?YC?GTA?MGW?TAG?KARY?R?AM??GTCACAYCCTG?AGYGCYCSAGAGTA?TT?GTWA?Y?CGTSMTGGCAMYTTCARTG?GG?G?TT?CC?TACGWGA?ARCCTARGCCGG?GTGTGCT?RG?KAKY?TT?GWGWGM?G?TAATCRGTRKGCGMGACYCCCRSKCA?C?K??A?RGA?CCYCGCCWW??YAACTG??T?CGGAR?CTCCA??TTGATTCT?GTTTAKCYTG?YT?CC??KM?GT?AGCCA??T?T?AYTGTTATTGARYAWTGC?CYGMC?TCTGGGGC?AG?TAT?CAW?G??GGRYTTA???CMKGYACSA?K
WKC?R?RYC?TATCTAGGWAGRARAG?C?ACAGTT??GRRT?W?GTTRT?A???CTGTGGYTTGAR?AGRGR?A??AGRYA?CA?GTC?TA?AGACCCA?GGGSR??YCA?RTA??CRGGYYMTG??C?GGGARCTA?RMCAC?C?G?CTT?GTYAGR?ATGAG???Y?C?AGY?AG?CYTCYYCCCASG?AAYG??CGGGCC??WTTTAAGCA?TTG?CCY?A?AYYCSYGWYCRCAGCRRCK?CGAGWCRGY?TACWAACGAAT??GYTCAGA????GG??GGTC?AW?YTCCCCSAGCT?AGC??TTTCC?TTA??MACCR?G?AYTMGTTG?AACRM?CA??GCT?GRTCCTCACRCR?MT?WG?WKCRCSAGA?GA??KGAYYTAGGTCCYCT??Y?AC?GAR?GS?CRAC?YCAYGTGYTATGSG?SCAAKAA?RCYRTKC?GACTYTCAG?GGYGTRW??CRTRC?MG?YRCGSC?WG?C?AG?CG?RGWT?AA?A??TRGAC?TT?T?A?G???CC?WCATGTACTAGYGGAMGGGWCAATA?ATCCCGKACCGC?SGTTCGGGAT?AAT?TWGR?CGAKGGYGTT?CG?WGCGGCGTAG?CCGGCW?AC?GCCCTTTY?AACARGMGTTCM?GCYTAT??MC??CGGCW?CCTCMRSCGTGKCCY?RACCA?MART?GGG?ACCGGAGGAKGT?GW?GTK?TAGAAGAGCGYCCGTG??GTA?RRYAWGTKGYM?A?CT?CGCAG?ACTGT??CG?ATTAA?STRTAACACCTWTKAT?GCACWGACA?CTCCGYRRGCAYAGTCCCCACGTTGGA?AAAAGGRT?ATTTMCCAT?WC?KYR?CM?CA?MY?ACTTGGA??TCAGTCTATTTGYMTTCCGY?G?YCGC??CAR?YA?YC??TWYWAATWGCCCCTCCTAMG?GTGCTT?GAR?GGGTWCARYACKCGAACYGAACTCRGTRTCCCGGGMCCATTYT?G??CTCC?A?TCWG
?CAGTC?ASG?GTR?A?STTGGT??WAK??MAYAC?CTGC?RT?WCGTSA?AYTCG?AGCRRGA?A?ARCA?AGG?TTC?AGYGTCA?GATA?GAC?AG?ACAAYATTAMTTTCCG?GAA?AC?CTCT?TTWAARA?A??GTMGK?GCGTAACAGCCCA?TG?CCTGAM?CTA?GCTTG?RTCTGCCTRRGCGGYCYYGYGASTTAAATKA?WACAYWCMCT?CT?GTTCT?TCCAGGAKCGG??TAGATAWSTGRA?CRRGACTGGGGCCYAGCCWYRA?GST???CTGWGGAC???CCCARTCTCGGGATTRTAGTCCYGCA?G?AGTGRATCGCRAA??W?GAGYCTCWT?CGC?T?T?WT?CC?TAAGTGGCCAWAACY?GC?RTCCC??TC?CG?G?TGCGCGGAAMARGCCTACTTGAM?S?CTTGGSGM?RRYGTATGTAG?RRWGGG?T?T?TTTG??GA?AACRG?STTGRCA??WAWCMRG?GRGCY?KTKAGTWGYTCAAGGYAGCT?CTWC?CACSAGTY?TA?AYRMGYRTGA?GATSAC?AG?RCG?C??RRC?ATWGAW?RGCT?YYWCGGGGAWCCCCTGG??TGAKGYCGTGTAGWCGAGTA?ACRTGGTWCYCYTACRCYCGTW?CGT?CTGMTAGWGGA?CGGRCCCMCACC??W??TC?CTTKACTAY??CGCRAAT?RM?TCAGC?T?CAT?CG?TTT?T?GGGAGCTCATAKT?KAGT?STCTGGAGCKCTRACYC??GCMRTCCGR?GCCCSRTMT?AAAT?GCTCTMAWAW?AW??RMYRC??WTGC?GC??TCKGT??TTT??A??GA?T?T?TACGCYAGTYAC?M?TTTRYGT?Y?AAAGGTGCGKC??TC??CTGRGGGGCARAAK?KCTRATT?C??WG?SCKAGY?TATWM?G??T?MG?WTTTC?G?GCAGRARAWRGAMRWGCCYYTCA?A?CAACGW?TGC?ACCR??ATTGCCATGGAACGGGC?A
?Y?CTAC???AGTYTTCWTT??ATGCGAACAA???YCG?WGAGA?GTTRTGTA??GGARAT??AYGCTTCC?AGCCCCCTTYAG??GYC??Y???AY?GGAATGGM?GRWGYGM?ATCYCGTRCCGCACGTATGW?CTGTTRKKT?GTM?CTCAA?KR?TGG?RWAR?GMTGGCTKCAC??T?CATACST?CMAYGAWCC?CSGC?CTTGMR??CYTTKG?R?WYCAYACYGCCCWGTGACG?CGAWGRACGTTCGTTRAMTAGC?GRCRG?AT?TCT???C?ACGY?A?RTRTC?R?GGAGAT?T?AATGA?T?W?GGCGGGTKGC?GCCCAGGCAT?CAWA?GTCCG?CRYAMMGA?TY??T?CGGTCGGACGG?KACG?TCT??M?KSTCAG?YGGSRGCACAGTGA?GTG?TTGCGT?M??KGRGGAC?AACCAAMGGYR??WGARGGATC?TRTYA?YT?C?T?WASGACGCWGTCG??TTA??RK?TG?GATGCTT?C?YGGAACA?GAGACGRCTA?M?C?AAGYAG??GTRACWGGG?TTC?CA?TGT?ARA?ATTWCTGTRCYAMKGGCA?RGYATT??GTGACGA?YAA?TGATCCCCTMWGTRGGCAWT??RGGGRAACCGGCGCCAAT?GCRTAMC?WAACC?WRTTWA??GCTC??GCA??CYC??KTT?CT?GCTATGGSA?GACAM?AAGYTACAYCGCGCA??CT??YCCCGC?ARCGR?AACGGAWT??TTTAAGGCTWAR?YTAA?Y?AKGAA??GTCTGM?K?RCTGRCCRKGAWTATAAA?GTATCSGC?CT?GTGGTTKTGT?CACCT?CA?C?TGWTR?CAG?CGARACAC?A?AGKTTACC?CCTCGT?A??A?CGATMGMCKRRTGTTCGATTCGTCWGTMGT??GWMY?GGAAWCRGY?CTA?GW?WTGRRC?TCT?TCCATGKC?TRTTWTAGG?G?AC?GAGM??SCWACAAATRG?GTG?GC???GTGT?G?
?GCCCGGACC?AGAGGCGATG?GGGCTCCAAAMGAATGGG?YGCS?Y?GKT?MTTC?CCG?AGCGTATGCA?GTKGCC?AACSCCACTCCCCAAGA?YGGGWCACGYTCGT?GCGCGYYAMACCAAC?CGTK?T?RGCCTYT?CSGAA?GC??GA?AATAGTG??ACA?CC?ATC?GGGTAGGAATCTMGACCTGCWWA?GMGC?A??ACTA?CAM?GAC?TTC????GCSYR??T?GCTKW?GGCCYK?AG?AASTCKRTGG?CRGCTGGAG?AGR?A?MGGAGT?ATGWACCWTA??MCTSW?AGGSY?TCYGAAG????CYY?RTGCRTTAC?TWA?RGTT??RATCYCGC?CCGTCA?ATCCCGGGCGG?ATGTGAA?CTRCGGAT?AGYCRCAGW?CCC?GYTGG?GCA?YTWGTYCTTWTCGTTCAGACACWG?RMTC?K?GCYTC?CATTGA?RGGAATATAGA?TRAT?AA?ACRTAKKTY?CW??CGAGTG??ATG??A?CTCAATWCCGTGA?CY?WYCGRGCGYCWTCTCA??GTTCT?GCTGGMWTTYTTTGCTTCC??GC?TCG?G?AAYACGG?TRTTTT?CAACCYGTCSTSCT?CCGCCTCA?CGGTRG??GGG?GY????TYMAT?C?AGT?ATTTT?GCMGGYCCTK?TW?TCC?TCCKA??MYTC??CAAGTGT?WC?A?AGGCCTTGYT???TKC?GA??TGCMTGCCTATG?G?CCATYGCASTT?A?YGTCTCGTT??GGW?GTC??GTCAAC?TC?RRTGT?A??YCAGGATTTGTCYCCMTGGCT??A?GCGC?CAA?GCGGGACMGT?TRCKTTR??G?TRWSC?RCG?TTC?TTATAAT?YMW?CAGG?TG?TG?ATTGCCGG?K?AGTYTWG?A?R?TTTTTAGGT??TACWYGARAGTTCC?GAAACKGAACYC??GCTA?WCCATT?G??CCCYAGA?K?GYC?STCRCKATGG?CTTSWC?GGA?YGTYC
GCAWTGCATWRCWTGTYKMC?WYTTT?AAACG?RCTGYC?GG??CCCT??SC?CTYGCCK?AARGG??RGCGGG?TSGTKCCCATATGAT?T?CGA?CGTKCMKYGC?RAT?GTACCCTCA?GCRAACA?AGACGTG?C?RRCKGACT?C?MTCTTACYGAGTCCATWGTCAGC??CT?GRAGG?W?TCMGRWGWSA??AC?R??TCTMWTC?K??RG?ACARAAGATYTTSATT?KKG?MAMW?T?M????ATRCS?TW??CKY?TTTYCGC?YCAMWGTTK?GC?RG???TWYTTRACC?YKYMYKTTCY?AAKTA?AAATYCAC?GAAAGAG????SCR??MYARCWTACAWTGC?ACCCTCYRG?GGT?STAKSGACCCAKTCTGCCG?RAGR?AC?YTTC?TTCGMATTTGAYTAG?G?T?CTR?RATGA?GWCTKYYARKG?C?KAGRCKYGAG?TTGTY?CGW?KGM??GCCRKW??TWG?WT?RT?GCGT?RTGG?AGAATTC?AK?YTGTTGTG?GGTT?CAAAGWGCS?GGCGTACCTCTR?GRKACATGGAA?C?GT?CSTMTT????A?AAGGTKC?AAR?ACCAAAGTAATWCCGWGGA?AGYTC?CATG??CCGATR?C??CA??GAW?CAGMTT?YSAC?AGM?CTGA?CTGGCRC?CYMAAGCRMTARCWGGMGC?RCASCASG?TGACGGGGRTT??CCGAA?GAC?WT?CACATCATTGCAATTCTTTMACYWTTAGCA?A?GAGMYCTWACAC?YCG?RRMACARGCA?RGT?AACATT?RGGWCTRGCA?TKWARTAATCAR?MA?GACGG?CA???RGGY?AA?TSG?CAY?GSGSMATGTKCRS?TYGRCY?TGGAATCYCRCTCKGTCGWGGGGCTA???TGARCATGAAYTGG?YATGTGGG?WCMTGGCGYCAKTGGCATACA?A?CK?GAGTYTKAATGCG?RG?CGA?TMWTCAGCAC??T?YCA??G?CGYG
CC?AG?W??TAGG?CCTAGCTGA?CAGA?WASYGAKMCA?WGMGGGGYGM?AC??TTT???AKCTCSTT?TAATGRA?GC?ACCMCTA?CTGGC?T?TKCACCMG?KT?GA?YW?YWCGTK?GATTGASCG?A?G?CRWCCRC?KTCGGTARMC?CAM?AWCGAYGRTT??ARYACGRAKTYYAA?TGACCKTATT?SKA?R??CGT??C?RCGRA?TACAKTAGG?TKTGRWTWGSTAWTAARTMTYYCCCCAGGGCSGCYGTG??ATTAA?GRT?GT?ACAAATTCCTA?TT?CAGACGC?R?GG?AM??Y?TGAGACWGTA??G?AWAGWA?YYGWMGMCGCACGTACKWR?TG?CAGTTGCG?KCT?TAG??CCAGCACASAATKCYTCTRTYCGSGCCGAGA?T?KTGCGGGTTTMACRCCCTYRCCY?ATCG????GYRW?TG?Y?TRMT?TKKCRGAA?GARRCCAACC?YTGG?GGGGTG?TWMAACWGC?RWY?TG??G?ATT???TRATKRATT?RAGCMW?AAAGACRMA?CATC?C???AC?GRTTYRG?AYC??YGWGC?TTATMTAT?ACYGCCWGCC?TGGGGTCT?GTTTS?TG?TTYTCAGGGCCWTA?GCACGW?R?GCYA?CRMTCTCMCACTYGACCTGCWTGA?CTTAAGGAY?CACKGCCGCT?TRGCTCAA?RGA?A?A?TTYTARCAKATAT?CAAMT?C?TC?TGTS?C?T?CTCCGACT?GA?CR?TCCCCY??YRWTTAGACGCCAGTGGCCGACYRWARGTTTKGGY?GGCWWT??GY?AG??GTTTT?GG?WAC?TA?RG?GTGGK?T?ACAG?AAACCAGCG?CCCAATKCRTGTRCTCGRGCTAC?GYC?CR??CGCGKCCSGASGRTGRGCRCA?CGTKTG??CCGTATCWACGGCGRKTAT?ATGG?RGATCAACCTATGCMCACATGTACGAR?G?T?RTG?MCCY?CGGSA?CAGTGGMT?CY?C
R?G?TTWYAKCTAKGCTTAACTCATM?TT?CT?CY?RCAGTTACGATRGGAMGTT?CCCR?TMAGRAW?CWGGRAYGC?YCT??GA?CYACKCTYGWTMG?AGAGC?GTCGTRT?CC?MGA?G?GAAT?TKGCGC???CTCCASTATAA?YTACCWR?KG??ACGS?GA?GGCYGARCTAC????TA?GACAG?TAATW?MTAC?TGTM?G???GACACRKGCWA?T?GS?CCCTTTTGAACSTCA??AWGAC?GTTAYAGCG?ACAGY?G?AAGAKC?CCATTCCTGG??TGACCAKCGGTCRYG?G?YCGTRSGKCTCGA?STM?TTG?TRSGWTGTSMGT?AGAGC?GGYT?G?YTC?TA?YYCAAWRT?AGTA??GYCCAARA??G??AGGCRATRM?R?RCGACRCCM?TTA?C?TYT?CATT?AGT??GTGC?ACATTRC?TTRG?CGA??A?T??CCWTCCC??GAAYTAAAGWTCGYGY?GTT?GG?YCGGG????TCTTYTYCWSTCGRYCTGAGKTCTRCAAYG?C?GTCAGATGCTAMAKACAATRYCGATTGKACAAGCTYGCATCGYCCGSTATCAAK?CT?GAAGGGCWGCCGGYCGTAGC?A?Y?TTTCG?CGCCMCRTT?C?T?GCGC?GAYGTCWAGSYTCWCMTWRGRGGACAAAGTGC?GYCTT?CRACKTCGTRT?GGCTCAGACT?Y??GGACCMC?GTTCTC?GT?ACCGCGGT?RGTCCYTTGT?CACC??ASA?ATGAA?ATTTGCCRGAG?TCACTTAGGCRCTGCGG?GAARGTTT?TWK?GRCAR??TARGTAC?TTTGTCRA?GGYCYCGAKRAAAT?CGAY?CATSA?YR?STAKRC?CCTYG?AM?AYG?GRTCTGTC?C?A??GTTKTGC?GRGCYWGC?CA?YCGRACYCYCRTCG?RCGT?CGACCCYKG?CATGRWTKCCATGGRGGGTCA?G?R?GRTGAGYCTA?GGMCAGRATRGCGC?ACCA
CAGGCYACWGGCACT??TTAMAART????TMCATWCCKGAWTAGGAGWSGRAA?TTCACCATSG?TGCA?AGCG?TW?TCAAA?CTT?AAAAGCCTGCTAATAAA?YG?AGCWTAA?ACCRGCCAKTTTTA?T??TCYCYAYGATG?CRGCCACCCCYRCY??RCCG?TA?T?GT?TA?WGYTTATGSAAGY?TAWCATCYACTATCTTGTTKAMTAT???ASC?GT?TCAC?GC?TG?CGCCACG?TRTTKTCG?YGSTYYTRC??T??TCWG?GRT?CTGATGTWGAGC?AGCG?TTCCTCCTCGAAGT??TWSTCC?GG?Y?MAATTGGRWG?CGT?TRC?RGCRWKCT?CAAATCTGGGA?TC?AATC?AAGYYCGY?AGGCG?CATSC?TGG?RGA?AC?GTGCAACAG?TTATTCYGTCRG?GGGCCCR?CAMC?AAA?CC??CTCTACCWATCT??TCTGYRC?GC?GSCGTTAM?ATCCC??AC?MACCKCCAGAGGT?ACAGG?CAKAGCTYAC?AR?AGC?TGGC?C?G?GTG??CTTMRG?GC?AAG?GTT?GWA?CASRCYCTCWRTCCGGCGG?CRKGACGG?GCAT?ARCGTCGGGA?KCYTTTAC?AMG?AARCGM??CAT?KWG?GR??TA?RGGGTGCTGCA?AAGT?GGCYACRAYGGGGYGAACCRACCCTCGCAAGW?T?KGGTMAMAATGGAR?GGWTGACGCAGATACGACCTCAC?ART?RGMCC?CCCCRCCTCTA?CGTGGRTAK?RGCTTAYCMCT?GC?RTACYACC?RC?RCCTAGGAACCYATTCCKATGGGGKGCTCGMCATGTAWRTCTA??T?G?AACGAAGTTGATGYG?GGGCGG?CA?CCGATTGC?A?AGGTW?CAACGAWTARAAGGMMK?C?RTCTAKGCTGATC?GGGCCCCCR?CCM?GT?AT?CTCATG?W?CGS?A?GWCTYAGMGGAGGAAGTKRGAAC?WATTTGASRGTRTTCA?
CTCTGA?TMTTGTCTCTGCG??GWSAAAWGCAMWRA?CA?GG?GGTGCR?CKCWGG?G?TAAWGWACKTCA?ACCAWCGCACGAAYMC??R?CC?GWYATGGC??TC?GAACAGSMGWRAGCMTGRWAAAGCGACTA???C??GACGGGCTTRT?TGRT??GA?CG?TT?ATTTGM??GACACTACG?TC?TA?T?MCAA?GGWCTG?CMG?C?TAKGTY?TGTAC?CCYC?CCYCGTAR?AAAAT?GCAAGGCTCCAR?C?GCCT??AYGGGWAGACAGCC?TGTTGCYGCYGCG?TTAGGWCATCATCG?AT?CAT?Y?WG??AGTGAYGCTGTCAG?G?KMAGC?WCCYS?GTYTRGTTCTGGTW?YAAGA?Y?CAAA?CYTAC?G?CARTGG?AACRGTCATAAC???TCY?TYTC?CWCYCGGGATATGAC?TY?GCGAGTC?C?AGKCSRKTATATGTCGCGCACT?CAGW?GWATKG?C?AC?ATCATGSTTYAYAAACTGC?GYMGATGCA?ACGCT?TRGWAA?TTCAYATTCTYTTTGGCGG?MT??RT?GGCYCGAA?GCAA?RCA?TAYC?CAA??YCGASACA?GA?CRCCACGCGAAC?WGMAASGWGCAY?GAAA?ARAT?GATYGAASKYGACCTTCKGAAWAACTGTTAYCWGTARTAACAC?AAYCRC?G?ATC?CYCKCGA??G?MTGAGYCTR?GTR?CR?GTGGATCACAC?YCGCGCC?TTGAWKGTAGC?CC?CA?TGTRGCC?ACGGY?WAGGT?MGCGATKTM?MC?CGAG?YW?TTMAATAYGGY?YACCAR?AKGGTAACTTAGAYA?TCSAGGTAGCCTCWCCT?TTSAAAC?C??WTT?CCTAR?TCGTGA?RCCGRMT?AG??TTCCRCGCCATCTTRAAGW?YCAAWCG?WRG?GACCAAGTACCMCCYCATGTAACRRTGTTGMMCCGTA?GAAGCGT?R?TTCCYC?ATGGCCAGATCAGCTATT?G
?CRCTCYC?GTCTGTT?WCGTG?CTYGRTCCCGTGG?W??RAAG?GKGGGC?CTCR??CWTT??GYGWAAGCCCCRGAYCACGCCTWGCSGG?MACACGASG?AGCCC?TY?C?GCCG?ACCCRAMCCCG?CCGGYGTGG?GC?RTATCTGTATAYYAY?AATTGACCST??CGAS?KCGCTWAS?TTGACGAA?CCTCCC?GWCK?AATAGCA?CG?RGACMTGCGGGWG??YCGAG??T??TC?ACC?Y?GCYTATG?M?Y???MACGAK?GG?CATM??GC?AGATCAYTACG?CYGGTCCYC?AT?GRGRR??CWC?KCR?TAGA?YATCRTC?RTACCTGTTAC?GTGG?YAT?GCTWTGCCKCTAKTTCGTA?GTA?CW?SKGTGTACC?TC??TC?TCGACTGAWCGTCCWCGC?GKCCCYG??GAATAC?GAARRYCAWC?CMAGYCACMKCCGATYCMAYGRTCCMGTG?C?ACCAGMTCGA?G?GTAAAG?YAGAGRRCTAWACG?TY?GCCKYGRA?TCCCGATC?RCA?A??AATY?YW?TGGGWGTGTTGTC?TG?C?ACTG?GTTAACCAGCGKTTTSYGA?ACC??ART?ARGGGKGTAATT?T?G?TT?TGAT?GC?RACGCGWAGAAATTCCCGT?CYA???T?AAGGA?TCCAGTTCTAACY?AT?CWCTCATAC?ACAACGCKRGAGGCGAWT?AATTTTTTC?CATTY?CCTRACAC?GACAATCC?TT?YCYCGAWTYGKC?YTTRCCGYG?GKCGAAGCC?SRCYA?GTTATMGTCG?GGC?GR?GAA?CGA?ARTGTA??CR??CGM?ATA?CGYRCT?A?T?GTCTGTWCCGAACMCA?T?C?GG??MGG?AGRA?MC??T?G?A??C?Y??CM?AWRA?GAGTA??C?AMC??C??C?TAY??GCC?YG?G?CCCGC??G???CCACA???GT?G??ACCCCCT???A??GK?CW?Y??CYAGTGGCAAC?G??T
TAK??S?????TC?MCYGTTTGA?C???Y?GC???YGRATTCACKTA??WCC???GACCTG?CCYGTKC??C?RTRGRCR??G?TCGCG?CKRT?C?Y?KG????MAAT?TCG?R?R??ACTTRC?G?KW?T?A?C??W?C?C?Y?K?T?AS??CRGAA?????TT?AGYGGA??GTTW?CY??MTS?CGCT??TAATA????YCG?TWG??GT?ATT?ATA??TCGTT?G??????W???M?G?CGTTCCMK??YCT?GGCCAA???CYG???KCGAATGKCKGC?T?MTYGCY??A??A?A???R??CGG??A?MGTGAA?AGG??GCA??WAATCC?T?TCCYGCCTT??C??GCCG?C?Y?C???C???CA???SAA?T?MK?T?CT?AGAG?R?GTTWTAC?GRMA??C?G?GA?TY?CTMAC??TGG??C???CGCGG??A???CCGCA?GARA?CAAGGY?CT??R??WMG?GT?TTGCACTGTM?AAAGGCTCC?T??C?AGTGWMCCCGACTTAT?CGGT?RATGRA?GG?CCGR?YTG?GY?GCR?RC?GAGC?YT?YCCCM?RAG?GRRCTASTK??CTT?GY??T??T?C?A?T?C???S??????CAAC?R?T?G?WMGC?CGTCCGRGGTTC?CMA?G?RGWG?????GRCTTCC???AT?G?GCCCA?C???AR???A?YGC??G?TAGAMC??G?C?CA??CTAA?G??G?TT?SCGSA??TGGA?G?A?T???GGYYAC?TCTAAAAG?G??GA?AA????GTGCCK????CGG?G?AAGGC?KGMGMAMTG?GYC?TGCA?AAG?G?TCCW??WS??CKCCTGRGTAGKCG???TG?ACRMGGC?AC??YATGRTC????T???TT?CG??CTTGCYT?R??GCAAMAGRT?RCG?AGGTRCYGY?WCYGGCAACMCCAA?Y?CYCMWK?A??GMAATGG?W????AGA??GCC???YK?AGG??RATRTC?YA?RKCG?TR
G?CCTK???G?CASG?YGGAKR?T??TT?ATCAGKG?CGRTGCCWCC?GY???A?TC?GA?C?A?GGC?T??YTCG?WWT?GAAKTGG??W?AS?G??GCA?TRG?GG?GCG?RA??M?TCYM?CTK????GAR??A?CAAARACGCATAC?AG??A??TM??AAGR?T??TT?A?G?TWKWT?T?T?ACT?CA??G?YRCCCC?TY?YGGCG?C?C?CC??TCGTWC???RG???RCTTA?GC?WGAC?A??A?AAC?CTT???TCYTWG?C?C?MCTG?TG?G???YS??SW?G?C???AGTCT?YG?A?WTG?CA??C?C?TCGTTG???C??AC?CTY?AGC????C?CCCRC?AT?A??G?G?CTTCG?CCGTRGTA??G?A?Y?TC?GCCWRCCC??C???AA?TA?AR??CTT?A?GC??TC?AC?GYG????GKACTA?CCKC?GTGCTCGCCT???Y?GG?C?G?C?AACAAY?CYTTTCATG?TT??TGR?AWC?TRT????T?TYC?CWAGC?GAGAGTG?TAG?GG?????C??TRG??GCC?TGTCGTTA?G??ACT???T?KC?T?CAGA?TRCC?GTGCRCA?AGAACA?GG??G?TWAGCAAAAKGAG???CAYGYYAC?AR??TA?MGY?CG?Y?YYTTATG???CGT???????Y?TTWTTA??CCT?MGG?CMT?TCATG?CCCCCCKT?G??YT?T?A?AGCGW?T?GT????C?CCTGRAM???R?A?T?GGT??KTTWG?????YG?R?GTTA?TCCAM?TGGYAGAGGC??CACARGAGTC?RC?A??GCG?YCTY?CTACYKAY??????WTWG?GGCCGG??CG?GTAWR?C?YTAR?T?T????Y?GAT??T?CC?T????????C?TCGCCAAAY??G??C?TKTTRSY??CCG?CGCWAC??TCKKGWMCTTGG????GAGAG??A?CRCWTT??A?C?CCAS??YG??A?SA?GG??Y?CG?K?A??YT?G
?CA????C??ACSG?AT?AWGTSSARTYC??CGG?TCM?C?WGCRG?A?CGCC?A?G?KWT?YCT?CAA?ACGT??GG?G?YC?M??C????G?C?MA?AYWTCAA???C?Y?R??CAATGGGG?CRGCTA???TT?GGRR???C?C??TCAGR??C?TCRTG?G?GACWWCTY?T?TWAG?GSCA?ATWG?WGA?YTGMGA?A???SC?GC?C?C??A?G??GCTCGCAC??CGGRGTCT?C?C?G?AA?AACT?TCGGC??R??CCA?AGGC??TAGCRTTTGW?R?AC?AT?W?KATCTRGRC???C?CRC?SGG?TAACWTGT?WT??MM?T?GG?G?A??G?TTTG?CGGCGACCYGC?CCAMAWCA??A??TYWAT???A???CT?CTR?CACTC?A???Y?G??GC?GA??YTCC?GAGCCTCGGGAKTC?CG??AAAC?WATT??KTCA?C?CAA?CACGACCG?GGGACKAA?T??A?C?CCAGG??C?YWATGWMG??CTMYA???YT??MAATCACAG?GAACAGTT?RA???A???AGTC??A?AT??C?C?WTT?TCT??CCGG?ATYTCT?GCTAAG?G?A?R?GTG?CCT???GTGAC?ATT???T?G???ATR?GG?T?G?TRYTAKTK??RGC?CCMAT?AA?W???WCWWCC?T?SYC?G?GC?G?GC?AC?T???TA?GT?A???WA?G??G???A?GC?T??ATRTCT??AA??GTRA?S?GYY?A?AG?C?ATCCMGS?C?KA??TC?CGC?GC?C?G??ATC?CGC?AS?C?GT?Y?T??AC?????CCGT?A??T?GATW??ACAYA?ATMARW?CY???YY?A??RA??AWAKGA????G?CGG???CAACAAWA?AG?T?MC?A??GT?MTTYCT?CCCG?MGA?CAY?GCRMAYGCMA??AG????AA?T?G?ASTMAYA???Y?GG?C?G?C?GCACG??CTCA?GAG?T??CT?GYGR????CTT?TCCTYG
TS?SCWC?WG???C???CTGR????MSGT?TT??ACCG?????C?S?GRRR?C?C?AC?C?????M??YCTATTAATS?A?AYT?CR??ACAARGC??YAC?TT???TAC????KTCWCGCWCY??GYRG?CCCWGMTRATTCRGCCTGACTRGRARRTWTCYTTCTCGYGGCCCCWTCCGYTACAGGCTYT?CYYCTCAGTGTCWW?GAGGASGCAG?GCGTACCGRYTATGMRCCARCYCCGAYCYRTMGGWTAT??YRGCAC?GG??AGGCM?GCGTGTKGYRGCTGMTAAGTGATCCTATTTTW?T?ACCCY?C?TCGWTACTMRCTTTGATTCGCGT?C?CATCACAGGGGGTATTTGCTCTGCCATGTA?TGAAYATAAYYRA?GATCG?ACTCCACTG?TCGSTTTGGCGG?YCG?CCCTCGGGGGGTAGTMGAAGGGRGS?GAAT?CAATGRRCTGTGGKACACCGTYMAARAGTG?ACAATCGYSTTCAKWATAAAA?AASGC?TATACCAGAGATCGAATG?TGGATTTCCGGGWTGTCGGCCTA?GGAATWACTSCKAT?TCACGACTACGACKCCGGCCCTAGCMTTGGTATGTGRCCAGWTTATGAG?GGATGAAY?CAAAAGTKATGCC?ACGYATTCRTGCCATTTACGGTGCATSTRKTAWTC?ACGYYCGGTCGGATGWTTCCGGGGCWAG?G?GTATY?TYGCTCCMTCGTCTWTGTAGAGACCTTCKTAYCCCGGC?TRGAGARG?MAGT???????????????????????????????????????????????Y????????????????C?????????????????G?????????????????????????C?????????????????????????????????T????????????????????????????????????????????????????????C?????T???????????????GC???WC?T?
M?T???AT????TG??C???C??????GCG?????GGG???C?ACGGR????T??A????C?G??????C??A??TA?M?S?C?C??C?RTG??C???TG??C????M?????????C???????????????????????????????T?????????????????????????????????????????????????????????A??????????????A????T???????G??????G???????????????????????????????????A??????Y????????????????????????????????????????????????????????????????????????????????????????????????????????????G?????????????????????????????????????????????????????T???????????A??????T???C?A???????A???T???????Y???????????G?A?A?T???A????????????????T?S????GTT???CCA?????C???T??TATT?AGA?AT?AG?ACG???C?T??TT?TG?GA????ACM????GTC?MT????CT?G??C????A?????CAAG?C???T?TA?MGC?C?T?T?CGAC?C?C?C??S?Y?SCTG??R?ACGAA?YTTCAA?AT?T?T??T?C????G?GAGGS?T?KACCMYC??WCRY?MRGTTRA?AAT?TWA?TW??CCGACA?CT?C??ASAC?ARAC???C?AG?TT????AG???C??A?GT?CGA?CY?RR?GGKYGS???AG?A??CC??GA?????AA?G??GTRT???WS?W????C?CCC????G???AA?GGSA???GG??K?????A?MCGGT???YTG??W???CTAGG?CTA????C?A?C?GY??T?CW??YTGGRCSC?TT?G??C?G?CA?G?G?A?CAATA??AT?GCR?GTA???MC
    249_D27_R_sub		?MT?GAGWTTG?GCTGA?CAT?GYTTA?GAAGC?G?ATCAGATCCTARTTTA??RCCGCTGATRTGCYGGG?G?AGWMCCTAWCGWAGCT??GTA?ACACKCGGWYSAC?CGCGAGGTTCTTGYGCCTCG?TGC?TGGAACGATYCW?ATC?AGATMG?GWMGGGTGARGWCMGGGW?CGTAGAC?W??WT?A?G?RCCCYTCGTTYG?CC?CTTACACTCC?TYAWGWGGCAGCGCC?AATT?TATARAGTA?GTTTAACCCTTCACRAC?CC??RKTAAG?AKSGGMAAYCA?AGR??CAWGTA?A?GCG?T?TW?CGKGWTCCGTG?WAG?CG?GRAAAC?GRT?G?GWCCG?RCYRTAA??TYSTAAAAST?TGGTTGR?AG?TATATTAYCCTMCCWTGT?T??TTCGGT?CCCGC?GGTCWC?GGAA?CCGWC??RG?TARAT?AT?GWYGKCC?CCARTYG??ATCGWCTC?TRGGSC?T?CGGGRACTWTYAACT?GAACTCCG??WCCCAYGGGG?CTAYT??CTCK?ACATCA?YAAGTCACC?CTGAGRYCCWTSAKYYCAYTRGSCTA?GYWCAA?GCGGACG?AAGTAYRTTRGGACGAG?GAKGCAGY?AAATCCAT?CC?CTT?GTYC?AA??WRGGA?ACAGTTGKTGGA???CCG?T?G?GA?CA??GAYC?TGCAGYCS?GYCAGG?TAG??T???TCG?MGGAC?AGCGWSCTTCC?ACCCGCTWCATCCGCCYAC?ATG?YC?TAGATTCRAG?KG?GATMMAAAAAA?T?CYGG?ASGYC?ATRT?RCTGACCAAGAAT?TCMWATTAGC?TT?CG?CCKAK?A?CATACAACGYWAATAT?CAMATRTCTG?CC?ACTTG?SAG?YGYCCTGTR?GTCYTC??YCCACCTATAGT?CTMACATGTACAGGRGRC?GC?GA?G?GAAMMTATG?AA?T?YTRA?T?TGTCMGYC?CMG?A?GACAGT?C?CCTGGTGYM
CYCMKGGTTAT?TGGCGA?GAGCAG?TCWAGRACYWTTTCSTYC?GRGYACGTYWWYACTCCGCCCT??G?GAATC?ACAG?GATRCCTTCTT?GCCA?M?A?CTYTRAATT?CGTTT?GACACGTCGC?CCTAGT?ACT?MT?TAACTGTAGAAC?GAG?RGGTCM??C?TCTAY?CTTAT?TGGATAGTCM?TY??A?G??TACGCCCACC?C??GCGAY?MTG?ATTC?SGWC??CCAMGTAGGCGRAAAACGCTWGA?C??AGTTSCTAGGTTTT?CAR?GCWCCGM?GSTTTCACWRTRAW?CTCG?YGTM?GTYGATAGGMRATARCMYA?ATAGTRGTWATCGT?ARARCMC???TCCYCACCCRATCTCCTGCCTGRTYCGAATGCTGGRGTRGRAYRGGSCSGGTAA?G?CACWAG?AAACTAM?CAT?MAR??CTMTCRGARCY???TCGGK?CTYGGGACATGYCAA?C?YACKKCRTCAACMCACTATR??T?TAGRGCAGKGKATMCTASYATTAACACAAAGRC??CCG??R?ACAC?GWCATCCY?T?AC?TRTCCTTCTTGA?CSWGGGACACGAGAC?A?TKTAYAGMAMCTRC?RACCTTWCC?TGGTT?CACTMTMAC???CCT?C??AG?A??GKGG?GCGG?C?YCACG?AT?ATTAAGG?RG?T?TGT?TGMT?T?GGACTTC?GTYGWT?YAMT?ACGT?CCTAGAMCW?G?CTT?GAA?TATWGWWCCGAAR?CCC??RATGTYTAAKGCWARSRTGCTT?TCMGCCT?AGYRATR?ACAGGAC??YCTT?TGRTGRC?A?CTTATR?ATGC?ACTACGGRCACAGG?GGC??GAA?GTAR?GT?AGT?CTCG??CG??CCTYGTTA?RCCACAAGGA?AAC?G?GACAT?A?G?GMAC?T?TA?RT???AGGTT??YG??CA?T?RCA?CT?CA?TGAGR?W?TCCCWACCGTWC?CATT?TS?A?GCYAA??GY
CCWTTRC?GTAC?TCCCA???WGC?R?CT??CCAAGAT?TGTT??A?MGASYG??CCTCCG?CGG?GA?GRTYGTGGCTACCT?RTRRCTAAAGA?W?GTKGAGCCCACATTGYAGACYATAA?AG?G?TCC?C?TRG?CGTGG?WCGAGAAGRCKGACATTG?RAG?GGT?CCA?AGATYTCMTA?GACCCAA?GC??YCAAATGATYGTCTC?TG?C?CCTAAAG???YYGGGTGCA?CG?GCACTKTYMTTS?KTT??GTGGCCCTGKACTCSAGATCTGGWGAWSCYKCTCGGWS?TA??GATRCGCTTAATTTAS?ACGAR??TTTA?ACCAGTAW?G?KYTT?GTGGRCWCTWG?AT?TTTGTYRTATAAGMK??GTMTCT?CGRGGA?TTGAACTTWGCGAARGAGKTTGA??WCG?A?C?CAGWCAT?CGTTRAGGTCA?TGWT?GGGT?GT??GCGARWCYAA?GCSAYCACAAWTAACAA?RGGGAAGGTAAATAAG?TTRT?CC??AGT??TGWATCY???AT?CGACCAGAG?R?CAGTTCTCCCGRTC?GAA??GR?T?MCG?AGTT?CTRA?TACAGGRCTTCRA?TTCCGRAACCAACGTCTRMWTRCGAAATGCAAGAGAG?CWGR?WATMYGWTGTCGGTAYATRTA??CCGAGC?W?WCATYTCTAGGCCRTACT?YT?AMGCTAATGTMGTGAGTAACGWAWCAYATTTGRACTTCAGG?WATRAGATRTTGCYA??CCCGWG?CCATGAMTRGA?CGWTRTCTTA??SKYGGT?GTAGACAGGAGTCAATTTW?C?RA??RTGC?GTCTTGCACGRATAAAARTT?YSYTT??GCGC?WGCTACT?WCACCRAGTARGCTGTGCTSA?TCAGGCCGC?CCCC?GGATCGGTAG?GAAGG?TAAATWC?YCAAYGAGATCTTG?TA?AM?K?WT?AYT?GTYMWT?GGGGTYGCGACCAGCACAGTCTTC?CTTTGGWGAT
ACKTATTASTCT?GTAGAGGACG?WCCGTYCTAGAGTTGTM?C?RAAATA?CCRATAG?ATAGRW?WRAS?AWMTATG??AGRGTC??RT?ACTYCCRMA?CATC?GT?GYTTCWGTW?GTC??ATT?AA?CSYTGAGY?TR?GTR???G??A?CYYGGMCC?AAS??CTRG?Y?GGGRTS??T?RG?CTT?CGYGYAGAGT?GAGTACARAAGATA??Y?TGCRSG?TT?TTTGCC?CCTAAG?GWYTCT?TR?MTCMCC?KCYA?T?ACA??CCAC?TTCM?R?M?GC?C?ACAGGACCGCGAG?MYCT?CT?WCYG?M?GGGTATYGGTGAYCTTCCMMGCYC??MCKCK?CTAC?R???GTTACCG?T?T??CTCCA??GAG?RAGTGRTT?WTG?A?ATKMSCTWTGGCY?SAGACYWCRGC??TTC?ACGGAGAG?TCGAGACTACCCTAGCCTC?WTC??CGTATACG?C?T?TC?TGTT?YGGTA?YAC?W??T??TT?AG?GCWSG?TY?KRCSTGA??MTRGC?A???WA?RCKTT?GRGAT?S?CGAACGG?TW?CGGAT?YYATCTGYC?TAYCKTGG??AAWGCTGC?TT?CGT?GG?T??G?ATG?GCWAW?TA?TRGRGCYG?GTTACAATAACCAGCTCGY?GTGGAACGTAAMG?TCTCCA?AGT??AATAGTG?GGA?AG?GGYAAATRGA?CCTGCCRAWCAKYAAAC?AATGGR?TYACCS?GGRMG?RGTAYATYCTYTTRT??GCGCCAGCGTTACTAGTMTRGACCTGCTCATTTTTAAGGYATCCCRWCTCGTA?CGCCMTRCGTW?YAT??TRTG??TT?TAAC?RYACK?TTTCY?CYAGCCGYGGC?CAA?GMC?RACG?TAAGT?CACTWT?GTAGGCACAT?TA?G?T?G?AMGT?RGCCYGMACTC?T?RCARAGCG?GGTTCCTG??YGT?GTAWGTC?CAYACWATSKCWT?ATG?ACGAC??T?KAY
TTGCCCCA?CTATRGCTGRTGAATTGTAA?GCC?TT?ATGTCAAACM?RCT?AGGGWTAY??CTTG?GAYAACGAR?TYT??T?GCA?WWCGCCYTT?TYGRTT??GASCA?GCYTAAG?CCR?CT??GK??TTGCTACAYTCGTAR?TACYGGATWTCRGTTCCATCGACAYTCGCAGCTAGTCRR?TCATAAGCRRAWTA?GGTA?CAT?RTMAGMCAACTT??TAT??AA?GYT??CGRYCA?A?AACTTCACGAGGAGG?G??RTTACTTTY?C?AT?CT?????GGGTCG?GYAAA?ACAAGTAWRCCCATACGTGT?KACWAAAGCGGW?GTT?G?GCACR?TC?CTTTT?T?ATC?GA?CG??CTCTGAGCCGTTCCTSTTTCYAAC?YA?CTTCGTTCKATTCCAATC?R?TGKCATRY??TC?CTCTATATT?GAAGAGTAACTGWTRCGACRCGYATCGTCYTA?CTG?CACTTAACTG?TAGATGAG?CR?CSG?ATAGT?GG??CGCCCGTTT??GCCGTCCAA?AG?TAM??CTAWACCTKTGKRGTG??AGYA?GGCCGGAAARGRAC?CGCAGAAR?AGT?YRC?AT?G?YG?TK?GAT?GCGWMTTC?GA?TGCTARTTC?YTTCAGAGTGYCGATTCGT?CTCCSKTTACC?TCCT?AGTG?GTTRYT???ACTGA?CACR?TTCA?TY?ATAC?YA?TTACGCC?CYTASAGGGAGAC?C?GCATAG?ACRAACGTG??GCTCGGRGACCAA?TAC?GTATTTCTTTAGTWGT?ATGCA?GGT?AAYTKTMAM?CTGTTGGATCRTTAAAG??GAWGGTCTYAGK?WCTCGYSC?GTRCCAKGGGAACRYC?TYCT??GCGT?GGGGGTCTT?TAGAC??GMCAG?ATY?TTC?ARCAWG?G?ARA?CT?YAATCGCTGCATGCTAST?CTTYC?GCA?TGWG??GCT?T?GRCGAA?T?RG?Y?TCT?YAGTCGA??ATAG
G?GYCS??YCGCCTTGACGTYCAG?GCCWAAYGT?TAGCM?CCCC?A?GGGACGTCAGGACCAAGG??TGTAGCG?A?TRWG?TAT?T?AC??TTGAGYCTYGTGTC?WTTTTTMAAGGRAAAACGGATCGGACRTC?MCKARGACWCTTS?YC?AGKA?CCYYG???AAG?GKWGSCGCR?CCAGGCTTGTG?A?TGTGAGGTGA??CAKCGGGTGGGCA?A?KT?CCGACCTTACR?AATTGAAWGGTTGCATGCCCAGC???TCYAAACGCCTY???CCGGAGAGCCCYGY?YAWTTGATATAACCGG?M?CGAYTTGGR?GAYCRCT?GWYWACYCTGACA?CTCCGTTCTTG??RGA?RC?AK?AATWTTACATGA??CR?GTSGCCRYGCTR?CCAGRTAAGA?GCTTCAGA??ATWCACRCTGATCGAT?ACCTTTAGGTWK?GCACTTGAT??KGTSC?GCCGACRGAGAAACCA?CCTCCAATAARTTCKAY?G?AKRACCGG?TTC?AATGATAGC???G??AGYC?CCGWGTC?ACCGAGTCGRYGGTCG?AT?SACTCWCRW?Y?CACTA?TGATGA?CATT?CA?G?TAATTAGRGT??A?SGGGCT?TGRG?A?GGG?KGC?ATCYGAS?GAATCA?G??GTWTCCCC?GGATAARMC?CA?GGGA?CACACTCGTGCAG?CMAWC?GYACT?G?WATTTA?CAC?CG?RC?CRGGGGC?ACAG?TTAAG?AA??T?AAAS??ATGT?AYCG?AA?CGGAGCG?MACRCCGT?GCCCTGCTC?T?ACRTTTA?TTGGGGC?ACCTWTGGYT?WKTGGARGAM??TARCCAT?KCTATAGSCWYTAAGCT?CCKYGCTCAYT?RCGAWKGMYCGAATARYTWAAACWT??SWC?MGCA?CG?CCA?GTCTAGATTRG?YCYATCA?GR?RGTGTCYCYCTTAAAAAGAGTYCCRAR?TGCGGTGW?GGCTACTGRTCCGTCGTTSG?
TCTAGACATY?GGG?K?GGGC?CTCATTGT?TTGA?AAMGGA?ATMCCCY?CAGGCTTGATGKG?TTC??C?CTAC?CTC?AGACTGTATA?A?CAAGGCATG??TWCGMTCTGRAYTG?AGCTRTTGAGAACKG?GGTCTC?GAAWACGAGGGGCA?GAC?GRTAKCAAGATCAA?TYYCTARAAWGTCTTACATG?ARGG?CGTTAYTA?GGAC?GT?ATGCCW?CT?ATAAMGGCCCK????TYR?TWGYT?AAA?YWACTTCC?GG?AGCGGTAC?AGG?G?CGACTTAT??GGAATGC?TATG?CAGSTT?AAGKT??CTAAR?AY?TRRRGAAT?G??GTKGAT??GCTCCGAGGTCT?RACCGCA?CACTA?ARKGGCTAGGT?TAGGGYAA?CMCC??RG?G?TAG?CATCG?CG?GTYTAACTAGCGATC?AMTGGAT?AAACTGCCGTCY?GT?CTAGTAGCGARA?GC?CGGTMAGRTGSTCCTG?TCRG?C?TRGTTARG??TRGGCCGTTACG?AC?CYYAA?TTACGYGARGA?MR?TARTCGAGAAACG?CTCA?GGGGCRGGYTSTKGTC?MC?CAAA?KYCYTG?A?MWCCCGCAT????TTA?MCTGCG?GGT?G?GA?Y??AT?TACATYG?W?ACAGA?TMGWYT?G??AGAG?ATT?AAGC??GKTCRTCGCAGCTCTTA??YGACAAC?TTWGAGCMCGG?CCA??TRA?RGGYGYSRY?CGGCKTGGAG???K?GGGTCAAYGTTCACGGATCR?TR?T?AAMG?CAA?A?TACT?CAGA?SAA?YTCC?Y?GTGCC?TTR??GTACAGACA?CACC?CAAKGWGGTTTGCAGRA?T?ACRWCG?AM??CACAAYAGA?G?TCYTG?T?CYCCAKRGCAAAGRAT?AYCCAATK?CCGTA?C?CCACCG?GTGCATCA?ACCAACTT?CCTT?YYC?CG?CAGCCT?TCAG?CTGTGAGC?TCARAYA??GACC?CA
WCGTGRT?G?GGGGTGCCC?WAATKY?CA?GTM?RGACTTT?TC?GSCATAGTGRCAGCC?CTCAGYMMCGGCMG?TK?TAWMGTAAG?C?C?GRGAGGWAC?TTTGAG?C?MRTGCTGGTGACTCRTTGWAA?TCT?AAGCYGC?G?GRTCRK?Y?C?ATW?G??CAGAY?CGGGTAKATACGAAWACAA?GGGWCAGTATTG??TGT????MACTGGACRRATCCTSCAAARAATCAC?G??T?TTRGG?CC?RTTGCGA??AWAK?GGAAGTCCGGCCC?CC?TAATACCRRAATGGA?GCCWMRGCG?A?GCMTRT???KTAGGG??CC?ACC??AGTCYAATA??CR?R?YCTCT?RTGT?RYACTWTCGCYTYMAWGA?YTGTCCA?GC??GGACMAACTS?CTCAAAAA?G?YTTGGTTATT?G?TCC?RAGCGYCA?GKCA?T?GTAGK?GT?GGCCGAAR?GTTGTGAG?GCKCA????CTARARGYTM?C?AG?YT??YT?GAYGAAGACCATAT?TT??GATYTCA?TTT??TTAMR?KGGTTY?A??RRCT?AYTCTTACC?TRGC??GTTYTRCGCCCWACS?T?CTAA?CA?GCGWT?CGA??GYCCW?TG?CA?GCAAAY?AACTACCTGCC??CGK?AACCGAGCGAGCGTTRTCACAGCG?R?ARTGTATGTAGGAT?TTC?T?CTRC?AT?WG?MAC?CCT??CCC???CAGACGAAG?CCTK?AAAACA?G?TAGT?TG?GTRAT?AG?GCGCGYGCR?ATC??GYGS?ATCG?AGATAMCC?CGCT?CTW?TTACTAGGAYACGARGWSG?C?AG?A?ATG?TAT?CCGA?TA?AAGGAKGG?YAA?AG?GTTTCKGGCATGT??SCTARCRA?GC??GT?YARAGTG?G?CS??Y?WT?GRAC?ACACYTCTAGRATYGGASGMCTTCC?AGTCTRYTYYACTTTGC?T?CCCMTGSAGC?RYCA?ACTKAAC?RGT?A
G??G?T??CAAT?GGTWCC?G?GCT?CC?GG??CTTGGGAGTCTWT??AA?GCCRC?ACTM?CRWCC?CT?GACTTAWCGCG?G??AKRTCAYCCA??GCG?CR?ACTRWGTGCAG?TAWCACCTCSCG??CARTCCCTACTT?WC?CATAR?GCKCT?G?ATGY??GMT?GCKCC?CC?A??T?TCCTACCGC?CK??STRAGCACTTATYTAYSA??TGGARCTCT?TAT?TGRAATYGCCATWGTGCCCA?W??GATATCA??C?TAKKT?CAAGCCT?TAATTAAT?ATCKCA?KACTGTGG?C?CTAAGACGGCCGCCTACG??GAGGT?CY?AAC?TWCGCAAGGA??GCAMSC?CAGC?GYGGA?RGTAGCC?G?CCWC?AR??GGG?RC?RRATTAAA?GCTTT?AAYA?CCGCA?T??A??YACC?MCRGATC?YGCCTM??CCGT?T?TG?G?GTGAY?ASCRC?GRC?TYTGG??C??R?A?CYGC?S?GA???Y?CA?ACAA??SYR?CTGCGACTA?G?CTACAGAACACGGGTTK??G?CG??G?T?C??CTG?S?TTC??TCGGAKGRCGCR?GC?YMAC?ACGGT?GCRTCYGCTTA?AC?GA?TCT?CTTCTTTCCCG??CATTCTTCCG?R?TRAC?RRTCTTRGRGC?TG???AG?TG?TGCATTAACTG?AAAA?G??AWT?TG?CWACC?AT?AATCGT?CAACAGCGACCTT?AC?CCGT?CCA?GWWTRACC?MA??C?A?AYCTGY?AR??TGTTA?TRTCCCATCCT??AT?AG?TCGT?CMRTGT?GTA??TCTYAGA?C?GTGTA?CC???TTAY?GG??CYCAATT?TGCGGCACCGG?GTAKGCT?C?G?G?M?CYGCGYGCAGG?GTCCG?CGGATA?TAACYMAGAGACCCATA?GKTGC??KT?YT?RC?GGATG???CAASGAGCTATWYCGGTCGTGTK??AAGCG?G??A???ARYAAG?ACC??
A?CMGT?TWAGCTKTCACCG??CM?CTGTCTAATGTCGG?A?AG?A?SRCCTT?G?C?A?TCT??TGA?AATACGTCTAG?CRGCTGA??TCR??GYCGC??STMG?TCACRACTAYTAGR??CGGTC??G??YA?G?YCTATA??G?GCYTT?T?R???GGGG?CTM??AGCCTG????AAA???C?T?TACCAGG?T???AAG?TAA?MG??AAT??YTCCAGAACGCYGCC???C?C?TT?AWCT?GATCTG?GGGCC?AG?GSY?AATTYGT?Y????CC??T?GYG?CC??CTYTGG?GRCC?ACT?MGST??K?C?GYKTGRTGGA?AKCC????YT?AGG?TC??GGA?GTRA??TYY?AGTAACGGGAGTCWCC??CWTTCGA?ACGCTCATR?GG?A?TAGCW?CAC?TAG?AA?C?TGG?R?YGT?GAG?C?AATGCYGG?CAYCYTCYTGCRTGMTTTCCGATCT??GRCATGC?TAG?AGAAAC?GA??GGGGT?CT?TC??CT?C?CC?G?CG?TAGG??RGT?AKATGGYTCACG??TC?TAM??GGGAAT?TT?AG??GA?ARTATGT?AAACRC?G???WCGGG?CWGG?????CC?A?G?AA??CTGG?AACCGTTAG?CCGGTTCAG?A?AGCTA?T??CC?GA?AW??CTATGATTC???YAA?GT?CA?CG?C?CGCGWGMGCC??CTGGTCC?ST?TTT?GAGG?CMCGGT???C?GYAC?Y?AWC??AAWA?CAGS?????CTYG?AAATC?AYCATAT?TT?G?C?C?TCTG??CAA??C???GA??CC???RT??ATAGMRGA??A?CGT?YTGC??TYGGG??YTA?GSC?TTAC?CTTRGCAG???C?GCMTAGAT?G????TGG?A???TAGT???W???C??AT??GTT??C?T???RAC?C??GCCCG?AGATT???CK???CRG??RCGY?WGATG?TG??TT?GAGMRAG?C???YARCTCT??CAGAG
?RACCKCCTAC?RAT?GTC?T???SYAC?TGT?AGTGAT?GC?W?CWC?RT??C?TAAT??T?GAAG?T????YCAA?G?CG?G?TGRARGG?R?GAWGC?TACA?TGCAA?CG??TK?CCARW??TGTAWT?Y?GM?TTWGT?TTCT?C?RG??A?CG??A?GGAG???TT?SCA?T?G?RGGAATCTCT??CT?AGG?C???A?C?AGTC??CCA?S??T?T??RC?Y?GTCR?TT?A????CC?TC?TTTGTTAAT??MAAGGC?CT??TT?GGA?C??C????T?W?GT?ATA?C??TGAC??GTCTCGKA??A?GTGTA?????G?RY?AK?A?GK?TA?GA?A??G?CGAC?TAATTTY??GC??GCTA?AAT?GG?????ACCGCTGA??CA?TT?TCS???GCT?TRCCGC????ACT??C?TRGY?CCGTGAGAGGAG?T??CCCCTTT?A??G?ACA?AGC???C?TT?C?RC?T?AT?GGT?TCTAA?T?ACKATT?GGCGC?RAY??CAGG?CCYCCA?CTTCGTTA??AAYAGRSG????C?CCAC?TGAA?CCGCC?TSGTT?GYA?CA??TRTGTA?CCGT?C???AGG??AG?TYCC?R?????T?GTCARA?CARACAGTC?CYGAGMAAAAA?A??AGTTCGRTT?TC?MWAMAT??GG????CKGGAAY??AMCG?ACCACA?RR??C??C??TCMC?G????????WAT?????WC??AAR?AGCG?C?C?WGATCAA?C?ATA?TGA??TT?GCTC?AG??GAW?G?KC??TGTCT?GA?C?TT???TKGCGA?A?TTAGTGW?T??TAG???T?TG?AGATAGAAY??AATAMC??TCRGA?M?T??TA?ATATATAGATA?A???CASCTG?CATG?T?RY?GG?T?TCCAA?CCAAGAGGAT??ACW?CGATWAGG?CCG?T?CCCAT?A??C???T?TT?GTCCATGAW??TGT??C?ATTTAAAR??T?CG?TC
???K?G?RG?TKTCCT?A?T??GTGAGY?GC???G?RRRGAC?GTCG???Y?TACC?YG?T????AGC???AC?GT?GG?TYCC?C?GG??YYTTG?KCTC?G??C?CK????WMACCCAAAAACRWCGC?GCC?TC??TTG???C?GYAAS??TGGAT???TRCTA?Y?CG?WCARC?GAGC?CGACTG?GGKC??C??CTA?GC?YCACACCC?GRTCGTGGCCGCCA?T?TA?TCG?TGTKSGGATCGCWG?TTT?TTAW?CY??AT?CTCTAGTCG?G?AAYCK?GTTGGC?R???CCC?G?GTACA?CACGAMKTCG???ATG?AGSGCGCGGATC???G?GC?GCG?ACCY?CTCATCYCAAT?GAGG?TTC?A?A?A?C?AC?GTGG??GCTAYC??TTM?ARACT?RGTA?TAAAGAATGTGAAATRTCCTGCG?TCYGCAAC???G?G?RCGCKGA?AG?GWT?GKAGA?T?GGGAKGYTCGTG?CGTC?T?ART?CGCGC?A??CAC?SG?A??C?TATTAGRCAYAG?AGTTTGGC??CCCAWC?G?YTCA?CTGWTTGAC?TG?TAAT??TCYGGAA?A??ARACY?AAGCAC?CG?KSG?ACTMG?A?GYACAGCGCT?ATC??YTCW?GC?CG??TC?C??ATTG?TGMTGG?CC???GA?MCTYCA?T?G?TCC??ACACACC?C?CGCTG??ACC?STTMGACC??CTCCMCT?TTC?CAGTAWKMGC?KAA?TWGTSACTYAGCC?AAT?CCACGC?CGCCGGC?AGWAGCTAGCTTG?ATT?G?KC?TWYCT?AAAGTTAAAW?GKCWTAG?W?A?AT?MTCAC?CCACAYCATCCT?TAATC?GTCGCGTCSC?TCWTGCTASC?CGATGATT?ATCG?TGGYGCA?GTATTGTAT?AAK?ACTTCARGATT?GTCTYAACACAAATARTAGCAA?GGGAK??YCAC?RWG?TGTTWT?CG??TCGATTGTACTCTTC??G
CRTTACCATATGCATRG??T?CTCRTCGY??TGRTCYCCYTTTCT???T?CCGS?TACRATTGTGRGWCAGY?CK??R?TT?GGGCAT??AATCCAAY?T?RTCYCTARGGCGTG??CRAGAACC??TC?TGCGTCGCAATCATRCRAGTAA?T?Y??T?TA?GGCCRCG??ATAG?WWGAAGGYTATCY?A?CCACAG??TTT?TMA?GCC?RWTWTKCC?GCGCGTT?CTGYAYCCCCG?CATGAKTA?TR?KAWRGAWGT??CGCTT?AGGAGGTTYGC??CA??TCT?AWR?CCACAAYGC?AGTAGGAGTW?GGTM??AGGCCTC??GGTGAGATATATAGTAG?C?TA?C?C?CRARCAWCTGA?TY?TTGCGCACTAMA?GTGRTCAGTCTGTYACAT?WATGKCT?CC?AGYACCTT?TCATT?TC?GG?YT?TC?TTAG??GGYCMTCTAG?T?AC?ACCG?C??TGA?YGGGC?TTGAT?SCACT?ACAACCKAAR??TGCCCCCRTYA?ATATTTCTAC??AYATGACTT?CCGCCGGCC?TC?TCTG?GM?ACTACGTCAW?CGCTCGGMRGCCTCC???TWRRAMAACGCT?A?CGTCAGYTT?WT?AATCARGCGGYAGAGC??A?C?CTAACCC?TRATCG?CT??CA?YTAGA?GCTAC?CATTT?GT?TYTGAT?AATRTG??CTAGTGATC?C?ACYACYY?TYRCM?GWT?T??AC?CW?A?TGTTCYYTTG?TACTAW?A?CC??ATTAYGC?C?ATAA?RCTCGGCGAG?TA?R?AGG?CC??TGGGCGACMCGMTCCGGTGGCWC????GCA?CYACTCTTATAR?WCCTGYG?AGCACT?TARAAGRGAGAAGAT?ATTAAR?TKTK?GTGCMG??CGATTT?CGYG?TTAC?ARTAT?GATTAT??C?ACCAY?A?KYT?AA?M??GGT?AC?RCGGGCC?CTACCCA?TT?CG?GCT?ACGSGGC?AMCAG?RGT
?GACTCART?CGR?C?CYMAACGTY?CACC?CGACA?CRASG??A?AGCCTCAG?GGTYCACCAAYGCAKTTCCG?A?ACG?TCC???TA?GACGTA?Y?C?AACGATTAY?CGA?R??GT?AATGGTTG?CCW?A?TC?CACTGACCCG?CT??ACGCA?GCGG?AGGTAAAW??TTCMGGAKGTGTAC?TK?A?AGCCGYGCTTSTT?YTCGMGG?TGGAT??RAGAC?AGCGT??TG?ACTC?T??CCCCARARG?CACGGYA?K?RG?T?TTTGTAG?GT?TGCGCACGK?GGG?TG?TG?GRT?G?RGGTGSK?C?RGGCTSCY?TCG?GMY?CR??TARWC?CCMACGC??GT???A?GCGATATTCTTG?CT?TTCGGYTTA??A?CTCG?TAA???GTCCGTGCGTTTAG??C??CAGG?AG?TTGKG??TC?ACGWTTAW?AWCTCA??AG??RCMRYC??G??GAAGG?CTCT???CGTAA?CGCAKART?CCGART??A?T?TT?AG??AGGYTG?CTTR?GGGTCTT?AKACAGTTTCYGC???C?TTA?RRTGTAYW?ACA?ACTGTMGMTGG?TC???GCT?TAGC?CG?TCTTGAGSWTYCT?T?TAAAATYCG?GTCCRCGCTAW?G?GWMAAY?A?TAKGT?GAGG??GGCCGGATAAGCTAG?GTKGK?C?CGAR?G??R?GA???TG??RGAAG?AC?TTC?ARCMMATTC?GTR?RA?TCGWGRTAYTAACAGTGCCGAC??WATGT?C?GYCA?TYCA?T?TACC??CTW?RATAWG?TWACYC?GTC?TA??T?TTAAGRGAGTG?CRG?CCYG?AYTRTTT??SAG??TGTWKT?GC?TACTATTCAC??ACCCTCYATGGC???CTSTAYAAACCG?CCATA??AGGACTATWYGC?ATTTCRMRGCC??C?ATCC?AAGGGGYSGT?GGA?CCK?ACYGWTCTATYGASCTRAAT?AA?AGW??C?GG?C?GTTA
GRW?TTCT?RAT?TAAGAATCCC?CMC?TG?TTGGTGTGCCA?CG??AGAGCATGCGTTCG?GAT?GACTGGTRAGACGT??AYC?CCTRGCT?GTTC?GGA?AAACYWTA?GK?A?GG?GA?CGTRTTCA?TGC??G?CAACMCAG?AYGCTTRCTTK?CG?Y?CTASTC?GC??TGTT?ATGG?CA?CTTAAMT??TTA??GT?TGCGCC?CYTCAG???S??CCS?CSCCGT?KCTTCRGT?CTGY?G?ACG?CACRGG?GTTCAA?ATC?GTCCC?YTRCCA?GGC?GARRYACTTTY?RTACKMTCAGYCGT??CG?TAYCY?TTGGCT?TM?R?G?ACGGCC?CSARG?CAR?TKC???TGAACCG?RGGAT?AAAAAG?GY?TA?CCGCAYAGCK??GA?TTGGCAA??ACT?TCAYT?CCR?ACCTTTA?AAG???GC??AT?CCGCC?KTG?TG?GGTGTAGTT?G?GSCG?TGA????GTAG?TWATCTGCG?TC?CK?A?TWRAT?TTAG?GWCCACTTTGA?C??YCGTA?T?TTM??M?AAACRMA?CT?CT??TT?TCTGGSCATCGGGGGGT???TCT???CG?YACCMC?GTGGCTRTCR?T?CYCCCT?YGTT?CTYRG?YTARRCRRA?AY?CT?C?YSA?TTGC??CWSK?Y?CTTT?TK?G?RKC?T?TCGTSAAACCTTGAGCMC?G???ACWRCACTC?CCTCAGAAGGTGCCA?CGTA?T?CTAGWCAAGTCT?CCCTGYC?WT?C?Y?TA?AGAAA?YARARG?G?CYGRSCGRCTTGKAATCMT?CKCYKTCCTA?CGACGAACATGGTCAGATGG?TCGCAAYGK?CCRAYA?AA?GAAWAG?CC?RSCA?RTYTCMRACGGGTAA?T?RGTCC?Y?CTACGG?CCCGAATY?ACRW?GAYGG??G?WACAYA?TRGTAGCMGC?AAACGGTACAAGGT?SGAWG?GMAGTCTTGCTCTGTCGY???GTYATCY
GR??RRGRRGRAGCW??TGR??G?RTAAA?CG?TCYGACGC?TC?TCCATG?CGG?ACGTAKTATCTAKAG?RYC??GGTR?T?GAGGCRC?TTCAGGAGGGGCCGWT?TTARTA?CTKGCGCCCGYAGAM?GGYAYA?ACWGRAT?RW?YTGGCTCATRATACCSGTT?CA?AKAAGTAAT?TWGAGAG?T?C?GGMTTTGATYCGAGACC?KAYG?CTYTWT?AY?MGTG?CCTAC?G?G?YYC?AGGGTC?CAAKY?TCA?GCAWMCAC?GASC?TTTATYTRTY??ACCAAATAYACAYG?ACMACATG?GA??RTCTTG?GATCTR?CAACTC?A?TAGGAMYTTGG?AA?TGCCTCAGSST??GAC?GGGGGWTG?G??MGTYACRYCTTAC?AWMT?TGKGTTWAGGAW??GGAGG?TTG?TCAC?CTC?AKRG?GCCG?TCACT?CCRC?TC?TCATCY?Y?YT?RC??????AGRA?TGWCMAAA??CT?ACWRCATKCCTGA?GG?KGACKGCTKCG?CCMTT?TRG?G?WGTTGTTCGMCTCW?G?CCS??YAC???CTG?CCR?AAGCAYRATA?AGWAC??YGGCAC?AAT?G?G?T?TCATTGCTC?TACGCA?TAG?TGCCGTCT?CGAGWAA??YT?TSRATTAT?ACCTAC?CA?TG?AWCTCA?AGA?WC?ATCCA??GGAGGGGCCCGCCTTAC?CC?T??KCTSYTACTTGCTCTRCCRATYG?GTTYAAMACCTGT?CCACCCCAC?GGSGAAAGRGWACCGCCAAGCGTGTTGCCCTTGGR?ACTGRATARTYWGYCRTAAGACT?A?CCR?CCMRGWTCG?GG?GTAA?TA?RTTACAACCY?G?AGTAA?GGCGRA?GG?YMGCG?T??ATA?RWTGCTCTCATTCR?TAW?RYTMA?Y?A?CTYAC?ATARCMGTTAC?TTCRCAGTARRCYCTGCT?CAGTWCTGACGAGTACACTCGG?ATTGTAGTTGMA?C
GGRCW?GKAAATC?AAGRMATA?CRGACGC?ACCRA?TKTTTMASTTGG?A?YM?CAG?MTR?C?CYG?CST???YCTCA?TATGARRTTGG?AWAASG?ARYCAYACSGGK?A???CRRACYMCKCACKCTAA?CTTTAWT??TY?ATG??TTG?AGC??CY?GGGGAGCK?C?G?GAATGT?CT?CG?TTCTCGGG?ACTT?WCG?ACGGAAYTCRGCSCAATGGC?GT??GGCTCTWSWCGCCGRAGGTC?ACCR?AGTGTWYT?CYRRAAG?TYG?ACAMATCCGTAGGGYKTCYGCARR?GAC?A?YGCCCASCT?GTTAACGTT?ASYTGTGCTGC?YAGAGGAT?GATRTSKTTYCTAAGTTCAAS?ACCCARG?RGYTG???CAWGATG?AY?C?AKM?CAGCARA?CYYCAAG?GTCCYTTT?AC?ACCCCAGACCCCATRCCTAWC?YG?A?AGYC?YGGTG?CCRCAKC?G?Y?KG?AW?TGCCTGMCC?AACTMAGYGK?TTGYR??CGCGGCCCT??ATTTYGRGWTWKGGWCGCRAAGC?KGCCTGAMTKA?GCGGTCT??C?T?TATACK?CTCGATT?AWC?TCCGTTTTTCC?AGATKGG?MGRGR?GKACCY?G?CGYAMCT?KCTCCCGCY??AGCCG?ACAA?CCCC?CC?CMTGKTCTCGTT???CAG?C??R?CAGCTCGWGCAGARWGA?WW?AMCTSAA?GATC?W??ACTTTCTTTYG?ACG?AACACCWWGAGTGGACC?CAACCWG?CAGGMTAATY?TMAACACRCGCGAAGTTGKCC??ACAMAK??YCGCC?GRATAG?RMGCKYTGCCCCAGTSC?R?CYCCG?AAGTACR?AGG?GTCAARTTGTGG?CTACAAACMTTCTCA?TT?TAMGGATGTGGGAKCTCGGRYAW?AGCT?RTTT?GCACGGATGCC?G?GYAYAA?CTAARA?GTC?WG?G?CGGC?TCCCATR?CT?TGT?CRCGCGG?C?
CT?KTC?GSAAC??CG?G?MGKTMAC?AACAT??GCCCCT?C?GSGY??CWAGAAGTRATW??TG?TGTCCRTC?GTTGTR?TWTYR?WTC?RACTAACCATAGAGGTTTMAGGCTT?TGYCGTCCTYYTGG?GA???T?CTC??TYATCTRTGCTKCCCMTCGGTTTR?TTC?CCTARTGY?AC?CG?AAA?TTGY?AGGGYCTTCCGTGGCC?GCGCTACAMA?CGRAGC??CRCC?GT?CAC?CG?YAGGG??AWYCGMGGTGGC??C?YYTTRCK?SWTSGGSCTTYCGGGAA?CAC?TGGCGTGAACCTGTCGG?WYA??GW?GT?G?A?ARG?CGTAAC?AWRACTAAC?CAA?AAYAKCCTAGCG?CTWTCC?C?RGTYYGACTG??T?AGCTTCTCCAA???TYCAATGCA?T?TWTTWC??TCTC?YACC?TGGTWGAWTTACATTC?STAWATRKTGG?GCGCCTW?TG?CAGCTCGTAATGRGCWAASTTAATT?G??GKT?ACC?GRGSCAGCCGG?KGTT?YGCT?AATACCAACTTAT?C??CC??TGRAYTAT?AGTTCCT?CGTYATGCGTRG?YCGTCCCC?YTT?CAGAARCMCTGCTGCGT??MCCY??TRYA???C?A?GT?R?RCTCGG?CCTACW??RKYC?TRMGCAGT?YACWGCAYGTGAAGYARYCCC?ATCTCCC?YGTSATTACAAA?MGCASAGTC?CGKCRSYWC?TCGGG?A?KTCAAGGGCTCTGCGATGT???SGCCMGTGGGSCKCT?TGWGCTTGYYCATCCCTTGGAAAKC?R?G?CATCCC?CACATTTTC?RA?WCCTGGGGGCTGG?AKCTACCGAAYCTCTGCGTGGATTCAATAAAGGKAA???RCTAGCCTR?RG?CTTA??GGAS?A?ACCRCT?TCCCATKCA?GYCRCGGCGCTA?T?TCACA?KTCGCG?GCCA?CACW?AGWGCCWGG?GTCGGCC?C?YCTTCTYRCWGR?C
GGYGA?ATCARG?RT?AGAATCG?GA?GAGYGGCTAGT?T?AA???RRGC?TKGKCCGA?CGCAGYARATGTWG?GACYCCCTGC?T?GCC?A?A?ACTCCCT?C?Y?RTACCAG?RAACGYT???ACCGTG?ACTCGC?MGWCAAR?CC??T?G?CGTC?A?GGMSC?ACAG?T?TTACCMACGTATACGA??MACC?GGGG?RCCTCCATGCCGA?GG?TGACGGAAAC?TGCW?G?CCYCCCAT????GATR?CGTCKTAAGTRC?CC?YYK??AAAAC?CYA?CCMAGKCCCTCGG?ARC??YAAG?ATKMT?GGCKTYCCRYGTGACAT?M?TG?AC?AT?CCYC?TC?A?GGYY?CTT?C?ATGCG?A?T??TCATC??AGC?C?C?CG???AAAR?ACCC?CCAGGWCAC??R?AGCKKCAAC??C?RG?AYGY?GCATC?TAGTGGC?C??CM?GYAA?CATTT?W?ACGCGGTG?AY?CCA?ACCCCC?YGA?AGCCGCG?GA?TTC??CWA??TCTGR?CATYGRC?????CA?CGCTGTAATGT?A??TK?TGGR??AG?WGGGSCCCGCAACAACCCTGACT?CGGR?GATCGAYG?C?CMCAGTT????GT?CTGGAAGKTTGSTGA???A??GCW???GKGRGTCG?TCTCCGYCAGAC?GA??CATCRAA?CT?SRGCTRYT?YGAACCGCTA?CACCG?GTCGCRGRATGRGSCT?CCRTATGWGTYAC?G??GAYT?TCGTAYKCW?????CCTGCACA?TCTCGWA???GAA?YG?C?AR?KKTAC?GGTTAGATYA?WCCACWTATC?ATCCTCC?GTACTTA?TACYTAA?GC?GSGAC?GGGTT?ACTCCT?GTT?TGTSAGC?TCYACTWR??AYTT??TGGM?AAK?TCACTC??TA?G?G?RGGA?GRG?T?C?????TCG?ATSG?CCGTCAATT?GTTAC?TCGTRGT?YAAKMYTG?AT?AATGMCGR?TAGG
AGKCCCGTYGCYTTTT?TG?G?CCWT?RG?TKY??SAG?TG??CRT?CKGA?AA?AA?R??AKC?CAWSC?T?GTACGTGARCGCGGACGRGATCR?C?GRCYGCGC?C??AAG?CC?GR?TWTCGARTCC?T?GRCGCTTC?CGAG?G?AGGCGGAGYCCA?YSYRGGGTGTGTRAT??GMAGACACAGTRKATAYTMACYCGA???A?????TTATCGCA?WTCARATAG??CA?W?TTGYAARM??M?G?C?CC?TT?A?TRGARCG?CRTTYWW?WC?A?CTCCW?CAYGKCRGC?TMCR?ATCRCATARA?YAAACSGC?AR?TACAAAGCR?MGGYGGCYACTCT??GWYGCTC?GTARGGATT?C??AAGG??CCA?TATTCCYCGATAWG?AGYRMAACMYTCT?CAG?CCCW?RACA?AGGCCGTCGCAAC?YGC?CST?GCCAMGC?TCCRTGC?CAG?TCYTGCCC?ST??TC???AATAAA?AT???GWCYGCGYAATT?CGRWCARGAGS?STCGGARCCCCMK??GT?AKR?A?CG?ATG?C?C??WGRCGS?GWCCW?RCTGMGTYGW?A?TT?KGG?ATGGGGT?R?C??KCGCGYW?WYC?RGCACG?WGCTGTATT?GGATC???GC??GACTAGYR??TAG??T?K??CACYT?CGAGG?GGGTCC?CCCTRCG?Y?CT?CTT?GCAWYGTA?GCGTCAYACRTCCATA?TTACAWG?TTGCAA?M?CAGGCGGRT?C?TACGGK?TG?TTATGAGTCCWCGGCTCGTTAYRW?CCAG?RCCCAG?G?RGAGGCTY?CTYAT?GCA?WCACT?GC?TGG??CTT?A?CA??GAAACTSACGSGAT??A?TRTRCCCAT?CMGCGGAGRTGCCCGGACCMAC?CTC?KT????TC?GT?CAATGAGCCACWGGGMYCTTGC??C?GCAC?YCC?CC??ACGGCAAWG?RAGARGCGCTTTAGGCA?RCTTTCA?Y?RTACSG
CATGGAG??GGTGCCAG??T?CGGTWS?CCTYTTT??GTA?C?GRTR?GGRYAM?GT?CGYTTM?TCTAC?CAAAAAYCG?M??GRYKTT?C?C?CTTARTYAGAAGGMWTCATAAACRTAGRTGCTCTAATRGCCC???C?CA?G?C??CAYTGCGA?C?CCCCCWACACA?T?AAT?CTYCAYYTKTAC?TGG?ATGCAGTAYGCC?CAGY?TTA?WA?CCT?CC?CCA?GC??CG?SAGCR?CCCT?A?T?AAC?CAKCCRGAKYY?AYCGR?AGR?GGGTAARSTATMGGTTGRTTGRAT?CAMAYKCGCG??TGGTGC?ACACG??CG?CCGATAY?A?TAT?TT??CAGCGGYT?AS?Y?KTRAC?CGC?C?WC?CCACTTCCAACCC?C?TGGACRT??TACCGCA?GCT?AS??GACT?MG?GGGSAKCTGAGMARYT??TACCT?GTCAG?GRCT?ATGCRACCCY??ACWTCAACT?WGGTAAWSTTRGTGRAGY?C??CAG?C?MCA?CRAATC?RYCTYAYCMW?TATTCCC?ATTACTCTK??W?CGA?GT?CTGATGCCGTACAATGTGK?AA?AAAC?CT?GCT?MACTAAAMSGCMATG?CTC?GGCGSRAGTCCTMCATG?CYTTRGAA?CCACGAAGGAC?A??CACSTCAYCGTTWCCWGGGCCGGCGTTCCT???A?YGTGCA??AGAACCC?C?ACWRTTWR?TTTCGRCGTTAATCCYGCAAATGCTMCT?YTGGCCC?C?G??GT?RTK?CTWKTGYA?SAAT?AG??C?CG?CTTCC???A?WAGA?AATAYGT?AATR?TA?GG?C?A???C??G?GAGCARACCGCA?GYCRCACTCCCSWCAGCGTT?CCTG?TCM?A??TCRCC??CGCTCCTTCGA??AC?AY??CGG?AGTAAAC?AC?WTGACRGAAGCTYTAACCG?CGCCTGTGAAAAMRCGRATAG??ATG?RSAGTCGTKCR??GT?CCW??KCY
?KCTCTG?TWAAGAG??STGK?TTCTMTTMTTGGTA?GGC?TTGYTGGCG?C??GSG??GMCCTTCCATCAGAAGRGC?C?CAA?ACGGGG?TCTGCGA??RTYAGRTRAG?CR??GAWA?TTAAGTCA?TKCWGATA?TYA??TTG?G?AAGG?RG?CG?CTGT?CATTA?ARTTTGCTCGGTAAGGCGA?R??AGAGCTGY???TCTSC?T?CCGGTAAAAG?AGC?KTCT?YA?TGTC?ACCGAAC?GG?ATG?T?C??CCGCTGA?CMGGGCCRTGA?A?T?GAC?AAS?A?ACATWRGTATG??WGCGATT????A?GG?GAGYYAG??S???TMGYW??TTGAATGACA?T?CRGY?AAAT?GARTCTRGC?ATTCCKGGRTA?C???KATACYGG?GCARCAGCC?TA?A??AG?TAWAGTT???AC?CC?TAACAC??TGG??AG?TCCGGCAAKGG?TMT?GCAAMYACS???T?CAYTR?CT?TAC?TTAGA?YWRTACAC?GC?GCCCGCCT?ACTATTGCT?AACGRT?T?T?T?CTGG?G?G?KGGCACA?CA?TA?GGAYY?G??TCCAGATGTA?Y???ACATGA?TCAR???TCCKCC??R?AAAGA?C?GG??GC?TAG?WGRGTTG?CC?ACAT??T?GR?CAAT?Y?AACCG?YCGGCA?MG?GCA?GKARY?AGRC?T?TYAC??CA?GGAKCTCTCG?GAG???YTCGTWACTCCSTSCT?GCAC?TGCTATGGGGTGCTT?CCRTACGWGA?ARCCTARKMCG?ARYG?SCT??GG?AG??YT?GWRAGCC??TAATCRG?RK???CGACYACCRG?S??CAG?AAA?GACCC?CG?YTWTC?AA?TG??TKCGGA??CTCCAM?Y?CAT??T?GTTT?GMY???CTCCCWGTMGGTAAGCCAC?TA?AW?TG?TAT?GWR??WTGCGCYGCC?TC??GGGCGASATA??CAWG??CGGRTTTA?GCCM??CM?SAAT
??SC?CGYCCTATCTRG??AGGA??GTCTAC?GKT?G??A?S?TGTW?GCWCAA?TKTGG?TTG?GGAG?GGR??AA?GTA?CGTGT?RG?WMGACC?ACGG??GC?YCACATACT?AGGYCMTGCC??G?GA?CYG?A?C?CRCAGGCTYWGACA??CAT?AGGW?CAM?AGYGA??CYTC?YGCCRGGGAA?GY?SKAG?MK?WTTTAAGC???TGTCCC?A?ATYCCCKW?CGCRGCA?CKCCRAG?CAGTCTAC?AA?GAA?GAGCTCAGAMA?TGGRGGGW????TCT???MGT?CTTAGC?AT?T?CT?T???CAC??CGTTCTC??WGAA??AMCYA?TGCTAGGYCCTCACGC??M?CATCTGT??S?KA?RAMAGGACCT?GG?CTCCTT?CC???G???GSTCR?CGC?ACGTGYTATGGGCGCWAGAATG?CRT?CRGACTTT?AG?G?TGTRTATC?TG??CGC?RCGCC?AGYCA?GGCGRG?TY??AKA?CYASACT?T?TGA?GGG?TC?WTATGTAM?AGYGGA?GGGACRATRC?TCCC???CGG?CSRTTCG?GATG?ATAT?RGGCGR?GGCGWC?CGAAGC?GCGTA?ACCGGCTYACTGCCC??TY?AACAA?CGTTSMMGCCTA??TCM?ACGRCTTSMCAARSCTYG?CC???ACCAACAGTGKSGCCTC?GTGGA??TTGWAGTKATAGAACC???TCC?T??TGTWCR?T??GTGRCAC?MCTTC?YAG?A?YG?CTCGA?TTA?C?WRTA?CACCT?T?AT?G??YAGACAYCT??G?GGG?A?AGY????ACGT?GGACAAAAGGGTT?T?T?CCATW?CGTCGACMGCA?CT?ACTTGGR??TC?GWY?ATWYGCM?TCCG?CGTCC?C??CAGCCGGCCG??A?TAATT??CC????TACGWG?GCT?CGA?R???TACAA?A?GC?AACTGA?CTC?G?ATC?CGGGACMATT??GGA?CTC?CWCTCAG
ACAGT?AAC?TGTR?RWSKTG???GAAKG?AATW??ATCCTR??TCGC???AY?C??AGCAR??CAYA?CA?AGG?KTYAAGCGYC?AG?T?AG???AGGCC?A?AT?AMTT?CCG??R?TA??CTCTA??T?AAACWTGGTAGKGRCGTAA??KCC?ATT?WCCWG?A?CT?YGCTTG?A?CTG??TRAGCG?YYCTGYGACYTAAATK?TAACA?AC???AC?R?TTATYTC?CGGA?CGGRGT??ATA??TGR?TCRAG?CKGGGGCTCAGMCW?AAAGCTC?TC??TGRACRG?C?CWGTCTC?G?ATTAWAST??YGCACG??GKGAAWC?C?GAA???G?G???TW??CGC?TGTSWT?CC??AAKTGG?YAAA????RSWGTC???GTCGYG?G?TGMRCGGA?MAGG??TG?TYRA?ACA?T?GGCGAR?RTGTATGCA?AAGTGG???Y?TTW?RRAGA?A?YAGSGTTGACW?STAACMGGYR??GY?GTT?GTW?TTCAAGGYRGAT?CA???C?CS?GTC?CAGA??A??GTSAA??W?GCGARTACGA?A?RACCATW?A?CGGCTAY?WC??GG?TCCCC?GG??TGAG?TSG?GTAGTCKAGTAGAC??KGTWC?C???YR?TM?TTCCGT?CT???AGAGR?CCGG??CC??GC?G?AGGTC?C?T?ACTAY?CCGCAAATTRCATC?GC?WTT?TCCGY?TTAW?GGGAG?YYAT??T?KAKT?G?C?GGAGCG?TG?C?CGG?CCATCCGACGC?CCRTMYAWM??TKCTCTMAW?AA?T?SGCT?CAATTG??G?W?TCKGT?TATTC??CA?R?TCWCTACGCC?GTCAYTAAW?TA????CTAAATA?GCGGYT?T?GRCTGRGGGGCARRAT?G?T?AT?ACTAW?Y?CGA?T?T??AM?GCCCAMGCWTTYCG??G?A?GAGRAAG?AGAGCC?TTCAGA??AA?G?C?GC?AC?GT??TTGS??TGGA?C????YM
RC?CTAC?AAA?TTTTCWCTGYATGSGAACA?G?AYY?CWGWGATGTCATGTA?WGRRGATGG?TGA??CCA?GCCCCCTT????GG?Y??CAG??YTG?GATGGAT?GA?CG?KAT?TCGTACCGCACGYAT?ACGTGT??GTTAGTAC?TCAC???Y?GGRRTAR?G???GCTKC?C???TCATGGCT?Y????A?CCG?S?C?C?TGCRT?CTTT??CG?A??RT???GCCCTG?G?C???G?WG?WCATTCGT????T?GCT?RCG?GAK?TCTAGG?CRCGYC?YRT?????AGG?GAGC???ATRGG?G??G?CR?G?G?CTGCCC?GGCAT?CA?AC?TCCGAC??RCA???WCCYK?CGGTCG?ACGGAT?CG?T?TT?C???TS?SCCG?SGGC?CAGT?A?G?G?TWGC?TAC?RG?A??AC??ACCMACG??GG?A?ARG?A??GTGTYAGTT?C?TTTAGGAC?CATTCA??T???G?G?T?GGATG?TT?MACG???CA?GAGACGR?????A??AAGCAAACGTRAC?GGGYTTCGCA?TKT??AA?ATT??TKYGC?AM?KGCAR?GTT??TAGTGAC????AA????TCCC?TMAGTRGT?A??Y??GRGA?A??G?CG?TAAYCGCATTC?C?AG???WATTWA?T?CW?GCGYAC?YYCTT??TTCTRG??AT??CAT?ACR?G?AGCTACAYC?CC?RAGCT??T?CC?C?A??RGTAWCG?A???CTT??AG?C?A??CY??AC?CAK??ATCGTCTG?TGTRST??CY??GAW?RT?AA?GC?T?G???C?C??GGTTTTG??CACCT?CAC?T?????TCM???GAA?C?C??T?G?TT???GCY?C?TKRCCA?CA??CG?CK?AYKTKCRG??C??C??TA?G??GWCT?GG?R?C?GC?C?ATG??TTG?AC??CTCTCTATG???CA?TTTAGG?GAACWG?GM??GST??AAA??????GGG?G??GTG?GGA
??CCC??A?C?AG???CGA?GGGGGCTACAAAAG???C?G?TGC??CT?TW?AYTC?CM?AAGCGTA?R?AG?TTG?CT??C?CC?CTCCC????A??GGGTCACG?T?GTGGCSCGTC???CCAAC??????TGAGYCT?YA?SRAA??CA??A?AAT??TGTTA?W?C??AT???G?TMGGTA??T?CA?CTG?W?ACGCG??AR??CTAA?A?GGAC?T???GTGGC?YG?GTC??????GGCC?TTAG??AG?C?RT?GTCARCTGAAGWAGRG?AAGGA?TTATG???Y?WA???CT?TYAG?SCATCTG??GCA?AC?T?G??CGTYA?CTTA?GGT?C???YC??AC??C?T?AGWYCCC?GGCGGCATGT?AA?CT?CGT?YTAKYC?CAGAA???GGTTG?TGCA?TTWGTYC???TYGC?MA?A?A?WGG??TCGK?ACT????ATTG??GG?A??G?AGA?TGAT?A?C?CAT?TTTT?CTG???AG?????TG?TR??TCAA?TC?G?GA?CC?ACCGRGCG???T??YATYGTTYTAGTT?G?ATT??T?GYTTY?AAGCCTC???AAA?ACTGATAT??YKC?R?CYATCGT??T?C??C?TCA???GTGGTTC?GAGTYCGC?YM???C?A???AT?TT??MMAG???K??T??TCC?TC?T????Y?C?CCRG?TGT?ACTAAAG?AC?TGCYCYCTK?CGA?AT?CATG?C?ATG?G???ATYGCA?TTAA?YGTCTC?TTCT?GA?G?CA????AA?MTC?GA?G?TA?ATCA??A?CTGTCC?CCTGGCT?YACGCGCCC?AR??GGGMC?GTCTGCGTTAC?G?T?AGCGR?GGATCATT?TRAWG?C???A?GCWKATGTATYG?C?KTGCAG????G?A?R?YTKTTAGG???TACT?G?G?GTC?YG??AACGGA?CY??AKY?ATWYCATT?GC?YY?CWGAWGT?TCGGTYACKATG?RTATS?CW?G?GCAWCC
GCRT?GCAT?ACWTG??GCMTWCTTTA??ACGC??YGT??AGCGCCCY?SSCGSTTGCTKGA?AGG?C??Y?GGGTCGTGCCCATATRATWTGC??GCKT?CAKYGC??AT?GTA?Y?KCA?GCAAA??CAGACR?G?CCRRCGGAC?MC?MT??WG?TGAGYCCATTGTCAG?ASCT?GGAGGC??WCC?GTR?SAY???RRACYCTCA?C?K?AAGWACAGMA?AT?TTGATT???G?AAA?G?AMCCT?ATRCS?TTRG?T?G?YTTCGCGYCAAAGTTGS?AAAGT?TTWTTWRWCCTYGY?TKTTCYGAAKT??AAAYCYAC?GAAAGAGG??GSC?T?CTAGYWWRCRAWGCC?CCSTCYGGAG?TCGTA??GA?CCAGGCYG?CG?G??R??CAYTTTYTTCGMATTT?WCTAGMGGC?CT???AYGAAG?CYGTCARKGKC??A??C?YGAG?TTG??TYT?CGGA?CG?C???M?YT?MWTAGT?GC?T?GTGGGAG??YTM?RG?CTGTTGTGT??TT?CAAAGA?CSAAG?GTA?CTC???GAGAC?TGGAACCC?T?CCTCTT??A?R????GTK?GMA??ACCAAAR?RAT?CCGWKGA?AGCTCTCA?GTTC?T?T?GC?GCWYC?ATGCAGATKCYSACAAGACCTG??CTGGCRCCCCMAAACAATARCWGG???AR??SC??GCTKA?GGGG?TTA?TCGWA?GACTTTCCACATCATTGCAAT?CTTW??YYATTAGCATAS?AGA?CTTACAC?C?G?RAAWY??GC???GY?AACA?TGA?G?CTGGCA??KT?A?AAY?RAAMAC?ACG?GC?GCAAGG?RAAAT?GGA?TM?CG?AATGCKC?CRTYGGCCATG??ATC?C??T?GGTMGWG??GCTAG?YTGARSAYKAA?TGRT??YGT?GG?T?CTGGC?CCAGTGGC???CAGA?????AG???GAAYGCGAARYCGM?TA??CAG?ACCGTATCACSKCCGYG
CCA?G?W??TAGRACSTAGTTGA??AGATWAGC?GKMCACAGCC?G??GMAACC?TT?GTCAKCC?STT?CAATGRRCGC???CMC?A??WGGMRWG?KC????G?TTT??GCW??TCKTGAG?TWSAGCGCAG???R?CMAC??TC?GTAAA?TTA?A?WCGATGAT???A?YA?AG?GT?YAAATGACC?YRTTCCKATACSTGT??Y?ACG?ACTACAG??GGTTGTG?WT?GSTAT?AARTMTYCCYC?AGG?CSG?CCYGCGAYT?A?GA?T?TCA?AAAKT?MCAG?T???A?YGY?ARGGTAA?ATATGARACTKTMTR?YAWAGT?C?CGAAG?CG?WYG?AC??GY??ACAGTT??GCTC?YTAKG?CC?G?ACA??RTGCCTST?T?CGCKCCGAGA?TATG?CG???TTMA?RC?C??ACC?AATCGYATTGYAWTTGG?TTRMTTC?GCGGCAAG?GAC?AAC??TT?GGGRGGTAT?TCAACTAC?AWTG?RAGG?AYTTAAT?ATT?ATTA?A?YC?TAA?GACRCAT?RT?GCC??AC??G?TYA?M?C??TC?WGCTTKATATAT?WTTGCCAGCCAGGG?GTC??GTYKCT??CYKTTAAGGGCC??ASGC?CGT?GTG?TR?CGCT?TC?CACTTG?CCT?CA?GA?YTTARGGWCYCA?KG?C??TTTAGYYCA?G?G?TRCAGTTCTAA??G?T?TTCAAATGC?T?TTGTSTM?TY?TC?GWCTRG?GC?A?CCCCTS?C??TTA?ACG?CACKKGCC?R?YGT?GG?TTKGGCGGRC?WTGKG?CWGSARTTTTMRKC??CRYAWGGWSK?GK?TCGCAG?AWACCAG?GGCCCAA?KCRTGTGC?CRG?CWA?TG?CTCRR?CG?GGS?SGA?GAT??GCAC??C?TKTGT?CC?TRTCWACGGCGAKTWWAAYGGY?G?TC??CCTATGM??RCA??T?C?AG?GRTCGKG??SCTYC?G?AGCAGTRGC?G?YMC
GAGGTTT?AGC?WT?YTTAACTGR?MCT?GY?Y?C?R?AG?TA???TAG?AAGTTY?CMRGTCR?GAT?CTGGRW?G?TT?W?TGW??CWMKCTCGWTAGTA?A?CGGTTGTGT?CC?A?ACGC??ATCTGGCG??GWYT?CAGT?T?A??TACC?R????GACGGTGAARGCT??GS?GYG????ACGAYAG?TAATTT?T?C?TAY?CGCC?GACACR??CA??TARGC?CCT?TTGAAC?TCW?AATGGCCGYYACAGCGGACAGC?RYR?GRGC?CCRTK?C?GGAGTGACCAGCGGTCGCGGGATC?TA?GTCY?GAKCTCTTTG?TA?G?TGT??ATCAAARTG??TTTGTTTCCTAG?TCA?WGT??GTAAARC?C??G?GCGYCAGG?R?TR?AATACGA?ACCC?TWACCGTCTAC?T??AGTTCG?GCCACAYWGCC?YR?T?KAGA?A?T?CCTTCMYTC?AA?TAAATWYYGCGY??TTATGCCCGGGTGG?TCCT?TTYACAC??TCTGG?GTCA?CAAYGTC?KTCA??W??GW?A?ACAATRTY?ATTGGAMA?GCTC?CATCGYCCG?TAT?RATRCTTGAAR??CAGYYGGYCGT?GCGA?TATTTM?GCGYCCCRGTAC?TTGCGCRGA?GTCAAGC?T?WCM??GGGG?AMA??GTGC?GCC?TCCAACTG?KKGTCGGCTC??ACTKC?TG?ACCMCTRTTCTCYGGCA?CGCGG?T?GT?TCTKGTGCR?C?C?GR??YGTATATT?R?CAGA??TCACT?A?TCA?TGCCGAGAAARWTT?T?TG??CARTA?AGGTWCRTTTG?CGAC?STYYY?A?AARAT?YKAT?CA?SATYGAS?AGGC?CC?CG??CG?CG?GRTCTGTC?CCA??GTTKTSCAGGG?CAKC??AACCGGACCCTCR?CGCRC?TACGAMCCTT?ACACGRTTTCYATGGRGGGTCMRGG?TK??G?GC??AGGGCC??R?TAGCGC??CSA
YRGGC?AG??GCACTC?KTACAART?YA?TACATTTCTGAA?AGGAGASGR??G?GMRCCATCG?TGCAWAG?G?T?CKC?AATCTGAAAAR?CCWGCTAATA?ARYGCAGCAGRA?AC?RGC?MTTYT?WA?ACTCTATATGAT?GCGGCCACC?CYGCYA????GAYA?TAG??TATWGCCTAT??AARY?TAACATCTACTATCTTGTTGACTRTT?C?CCTGTCTCACA??CTG?CRYCACGWTGTY?TCG?TGCTYTTG?GAYYAWCWGCR?TGCTGATGT?GA?C?RGCG?TWCCTCCWCG?AGT??TTCTCCTGG?CAAA?TTRAGWG?CGTRTACCAGCAWKCTGYAA??CTG?S??TCTAGWCCA?GYTCGCGAGGSGG?ATGYTCG?R?GAAAC?GTGCAAC?R?TTWTT?CGTCRR?GGGCCCRACAMC?ATARYC??YTCYG?CAGTCT?GTMTGYRC?GCCGSCGTTACTRACCCTTACAA?CCGCCCGA??T?T?WGGACATAG?TCAYCAAGAG?TTGGM?YGG?GTGYGC?TC?GTGC?AAGTGTTRG?A?CAGACTCTCARTCCGGCGSC?RGGACGGCGCRAGARMGTCGGGAYK?TTTTACRACGCMAGCG?AWCATCGWG?GA?TTAC?KGGKGCYGC??A??T?G?CTAAR?CRG?GCGAACCGACC?T?G?AAR?GY?GGGTM?CAAWKGAA?K?WTGACGCAG??ACGACCTC?CT?G?AAGMY?ACCCC?CTTC?ARCGTGGGYRKC?GCKTATCCCTT?CTGTMCCACC?ACA?CCKAGGAAYCTAT?C?TATGG?GGG?TCGCC?TGTAWRT?TA?C?T??AACG?A?TTGRTRTGG?GGCGG?CMGCCGRTTGCW??AGGT??CGWC?AATAGRWGGCMGGCAGTCTWGG?TGATT??GG?CCCCA?CCM?GTTATTMTYATGCAW?G?T???TYTCA?MGGAGGAAG?G??AAC?A?YTTGASRGT?TTCAA
CYCTGACTMTTGTATCYGCG??GTCAAATRCWCWGAAC??GGTGGT?CATCKCWGRCGMTRW?GTA?GTC?CAA?AW???T?GA?CACA?A?C?CGWTATTGYGCTCGGAA?AGSCG?RAG?A??RAMAGGCG?CTG??MCTKGA?G?GCT?ATAW?ATGYR?GCG?TKTATTTG??GGAGAC?ACG??C?TAGTYMCRA?GG?CT?CCAG?CM?ATGT?CTGW?Y?CCTC?C?TCGCAGTAAAGK??CAA?GCTCCA??CYGCC???TYGGG?AGAC?RCM?TGTYGTYG?TGCRGTTAT?ACA??AC?G?A?GCATTCA?G?CRRTGACGCTGTCAG??A?CAGCGTC??GAG?YK?GTTCTGG??AYAAGGAYGCAAC?C?TAYAGRC?GT??TA?YGRTCAYAACYGAT?TCCYT??MWCYAGGGAY?TGACATCA?CGGG?CC??AG?CSATTA?WTG?CSCGYACTACAGAGGWATKR?CG?C?R?CAAGSYTTAYRAAC?SCCR?MGATGT?MAMGYTA?G??A?CTTC?CATYSTCTTYGG?GGAM???GTTG?CCC?WAAGCAAGATAKYATCT?RRGCCCG?CATACGAGCACC?CGC??ACT?G?AASGTKC???GAAAG?ARTA?ATCGAASGYG?SCTTCTTATAATCTGTT??CAGTRRTW?TACGAAYCRY?T??TCGCCC?CGACKGCM??G?YCTA?GTG?CG?GTGGATC?CACGYCGC?C?C?TGAWKGWAGC?YYACAATGTAGCCGA?GGTTWW?GTCA?CGA??T?ACCTCGAGG?A?TTCAATATGGYRCA?CAA?ATG?T?A?TW?GATAGTCGA?GYAGCC?YWCCTCTTSAAMCTCYT??GTCCTWGSTGRYGAG?CYG?ATGWG?GTTCCRYGCCATCTTAR?GACYCAA?CGC?GGK?ACCA??TR??ACCCCATG??MCRRTC?WGMMC??TA?GA?GC?GRGRTT?CTCMAT?GACA?ATYAGCTATTAG
??RM?CTCCRKCTG?TGWCGYGAC?YGGKCCCG?GGCWC??A?G?GKGGGCACTY?AAC??TTTGTGT?RGCMCCRGA??ACGYCTWKYGGGAMGC?CGA?GGAGCCCWTT?C?GCYGCAYCC?ACCCCGCCCG?YGTRG?GCAGAATCT??A?ACYACT?ATTGRC?ST?CCGASATCGCTTT??KTGACR?A?CCTCY?GGW?KWA??WGCA?CGGAGACCTGTGGRAGR??CGAG?AT?TYC?ACYATAGCT?ATG?A?YTA?AACAAGG?G?CA?MATGC?A?ATYAYYACRT?CGGTCCCC?AT?GGG?R?CMT?AG?RGTAR?GYATMRTCA??ACCTGT?ACGGTGGTYA??A??WTGCCGCTRG?YCGTGAGTAK?W?C?GTRTACCYTCTCYCGTCGACTGATCGYMCWCGCCG?CCCY?RC?WAT??TG?AGRTCR?C?CCAGTTATMGCCGWT?CMA?GG?CC?GTGACGACCA???YGA?GCGTAAAGGCAGAGGRCWAWACGTTC?GCCKYR?AATYCCR?TCG??AGAGTAA?Y?YTGTGGCTGT?TTG?C?TGCATAT?GRGTTAA??AGCGTTTTSYGACMCCRAAGTCA?GAGKATAATTC?CGATTATGA?T?MMG?CKCGTAG?ARTTCCCGY?YYRG?CTGAAGGATTCG?G?TCT??CCGAACCACTCATACAACAACGCKAGAGG?GATTGRATTT?TT?CCWT?TAC?WGAMACGGATRATC?STTTCCTCGAT?TG?C?YYTGCCGYGTGKCG?GGMCGGG?CATGCTATMGYTGGGACAGACGAATCSACA?TGTAT?YAA?????AT??????CTGA?T?G??TGT?CY?A?CA?ATT?CTGG?TAG?????W??YT???R????????CCCAAT??GG??T???C?AMYT?C?CC??AY??G????TW??C?CGC?RGCTACC?YR??C?TAGRARCC??CTCRGAG?G??Y??Y?TCCAG?G?AAT?G?C?T
TA?A??CC???T??MCC??TTG?CCAA???GC???T?GAYTC???T??TWCCY???W?CTGC?C???K?CCY?ACA?R???TG???GS??C??T??GTAG???A??A?TTT????WR?TA?Y?GC?G???YTTWT????GTCCTC?TACC?CRC???WAWC?G?YTCA???GAY?GTTA?CC???TG?CGM???T?A?AY??GC?GC?AG?TR???TTGA??R?TCGTTA??ATCGYTR?GA?G?CTTTCC?G??YC??GGCCAAR?A?CGA????G?C??T?K??KT???CR??GCMAA?TMS?T?AYCGG??ATMG?GAW???GTTG?ACR??ATC?MT????C??CTTR?C??GC?KT??????????CA???G??A?C?T?GG?MCTCA???CAR?TT?T??GC?CA?TC??C?A???CC?CWC??TG?????C?YG???G?AA??CC?CA??A?AGCAGG????T?GA?CA??C?T?TTGCA?CK???A?AG???CYTCR????TT??CCCC??C??AT?CG?T???C?GAC??A?CGA??TGGGC?????RCC?GRCAT??TSC?M??A??GG?C??GKTC?CYTRGT?A?TCTCC???TTCAG?G?WAT?TC??CC?YTC??TC?C?????C?AGG???Y?C??G?RGA???AAAGGCT??C??T??CG?G?YCAGC?MT?A?GGAMY?M???CTWGAACA?AC??CA?GCT??AGY?GGTTGGCGGAT?TGG??G??????WGGCYA?AT?T?A???G?GAR??A?R??T???CAGC?ARCGGG???AG?CGKG???A???WGCA?TGCAGA??GGCT??????S?A?T?T?GR?T?GTCGCCT??CGCGMGKCA?C?G????GTCMG??TTK?TT?C???C??G???RG????A?CA?GY?RCCYMRG?RC??YRTCTGGSAGC?C?GAT?????MWG?A???CA????ATTGG??R?G???C?T?CTC??R????YATC??A???CGGT?
??CST??GCGT??GG???GA????R???GA?C????A????GCC?CCMG???GA??C?G?AC??CGG???GWYTCGRAW?GG?ATTGGGTWC???GA?G??C?R?G???G?RC??T????TY??C?T?T????G?RGACAAAAA????TA??A?GGW?K?A????G?T??C?GGA??G???TT???T?G??T??G?????C?C????A???C?ACACT?STATCG?A?Y??AGAT????T?CG???G????T???A?Y????C???????GG???C?AT?C???GC?TT?G????G?C?G???T?TTCGGRGWTG?C???????WCR?TG?C?CAT?CAMWTTA?CCGTA?ACC?RCSAWMRG?GTGGCWT??M?CG?AGY??T?GA?CGTCC??S?ACC??CM?A?A?AAA??AA?YTT????YTTT?AA?A????W??G?AC?A??C?YTG?GCTC??C?AG?YGG??CWG?C?AAC?RT????Y?CAT???????GA??A?R??T??T???TCC??T??C????AGT???A??GGG???C???TAGTTRCA?TG???T?????G?CT??????T?TT??GR?T???GG?G?RCA?A?AA????R???M???GCA?A?T?G?G??C??GCTAC?AR??T??MGTCCR???T?T??T???GC?T????G?GT?T?W??AGAC??T?GGC???????Y??C?CC?CG?CK???T???A?A?CGAGYC?TG???C?C?T??R??TA??A??C??T???T?AG?G?G?CRC??G?T???????Y?AG??GA??C??C?????AGTC?????????GC?C??????????C????Y????G???C?G?G?????????????????????G??CC?AT?ATC?C?T??M?G?????T?G??????AS???C?Y?T?RG????C??CG?TG???T?K?G?M?TTGG??GA?AK?GC?A?CAC?T??GAC??Y????G?GG??T?????T??????KTA?G????
?CAC??????A???T???AA?G??????C??C???T?????AGC?GCA??G????????A??YCC?CAA??YK?G??GC?A??G?GA??????C???AA??T??????CC????A?CA??????????C?T?W????????A?CCC????CAG?C??T??RGG??G?M???YT??T???A????CA???????G???????AA????????CACCC???CC??GC??GCA???CGG?GCCY?CGCTKG?A??A?????GGC?T?????G?AR???AWAG?ATTTGW??????A?C?GGAT?TR?????????G?CCKGRKAA??T?TAT???MC?TA??C??AC?????T??CGGC??CCTGC???ACAWC?Y???C?C?AT?TCA?A?CT??T?????T???TC???GATGC?A???CT?C???G?CT???????CTC????W?CTAATCT??????C?CA??CAYGAC?G??G?A???W????A?CG?????T?CC??R????G??????A?C??TC??A??CA??RGGA?M????Y?A???ATC???????A??TC??CCTTTTGTTTAT?C?R???T??T?GY??AG?G?A???G?CTCCT???ST?A??A?Y??C?TG??CAT?AGG?????T??CRT?????G????????A??????TC?A?????G???GM?C???????C?T???T???????????C????AG?A??????C??AT?????A??G?AW????C????A??C?ATY?A?S???????TT?C??YG???A?GT?C??CG??RS???K?R??T??A???G????KT????T??M???T??A??C?TCTG????AY??C?A?G???AA?A?GA?A??G???GACA?AC?WAAM?AG????C???SA???T???T???????GA???T?????A???MA??A?T?A????TT???CT?A?????C???T?AG?C?GMACG???TCAT???????CT?GYG??C????TC?CC???
T?SGC?MG??????R?G??????AT????C?T???C?????G?C?C??AA?AC?C??CA???G??MT?Y??A?T????G?CC?????????AC??C?????RCT?AGW?????Y?T??C??T????R??G?SC????????????C?YGRG?????????T???????GTGR?C???????C???CG????T???????????Y???C??G??S??A????G???CT??T???M?T???????C???????GRAT?T?W????ACG????AG?A???S??G???YGG????T?????A??T??T???W???AY?C??C??????G?TA?YT?????????G????C?G???A?G?G??A?TTG?C??GC????YAC?GAAC????C??????TCG?R?T??????YTC????????GG?C?????C??A??????G?A??A??????C?GA????AAT?????G?G??ACA????YC??AGC?G??C?AT?????CC???WTR?A????G?TT?????????G???GAA?K?T?GA?????A??TTG????C??W?ASM??T????C??T????Y???T???A??CC?TC????G????????TG??R??A?AT?A?K?????AT?A???????A?T????????T?CA??CG????????AC???GCAT?????RT??????C?Y?A?C?G??G???????G??A???K??Y?W????????CC?C?TCT???W???RA?C?T??TA??G?G??CTG?GG????????TCGACAC?TGGCACTGCAGCTAGTGTATAYCGTKTCAGCKCCCYATATACCTCC?GGCGGAAGCMCGGTAYMCTGCTCGGAARGTCTCTGMMGCAAGGGGAGTGGGGMTGAGCAACCCCGATMTTCCGRCTGGCTAAG?CTTKTGATAACATCCGTAGCTTTAAGGATYSGGTATACCGYCGCMGACTCGATATMCCGAYYAGTATGGGTCATTTGTY???GC???ACCTT
M?T????T???T?GA?M?????????TGC????G?GG??????ACGG????????A?AG?C?G??????CYAA?ATA?M?G?C?C????R?G??M????R??C??????????????????????????????????????????????T??????????????G???????????????G??????????????????????????A??????????????A????T???????G???R??G??????????????????????????????S????A??????Y????????????????????????????????????????????????????????????????????????C???????????????????????????????????G???????????????????????????????????????????????W?C???T??????????AAT?????T?GAC?G?????????????A?????T?????????????A?W?T???A?A??????????????T?G????GT????C?A????????????TATT?A?A??T?AG?A?G??AC?T??Y??YG?G??A?AAC???A?GT???TK?T?C??G??C???GA??G???A?GGC??CT?T??C????TT???CG?C?C?C??AAC???CCTG??GTA?????TTTYA??AT?T?T?AT?C???A?T?AG???T??ACCMYC?TTYAC?AGGTTGAGA????W??T?G?C?GAC??CK?C?G?SWCWAR??C?A?T?GA?????TAGA?A?T?A????CG??C????A?GK?GGC?G?GGA?GCC?A?AC?C??WA?GGGG??T?TG?S?WMAA?CCC??AGW??TC????G???T??G?R?G?????A???GGTW??T?G??W???CT????CT?CY????A?CW?CC?TA????Y?GC?M?C???C???CR???R?G???AAC???A??????C?AGT????CY
    249_D28_sub		?MT?G?GTTTGCGCTGA?CA?YGYTTA???AGC?GYATCARATCCYAGYTTA??GYCGCTG?TRTGC?GGGRG?AG?CCCTATCG?AGCTG?KYARAC?CKCGGAYSA??C?CGAGGTTCTTGYGCCTCG?TG?GTG??ACGATYCW?ATC?AGAT?G?GWMGRGTGAAGTC?GGGTG?GTAGAC?WW?AT?R?G?RCCCCTCGTTYG?M??CTTWCACTCCATCAWG?GG?AGCGCC?R?TT?TATARAGTATG??TAAC?CTTYACGACA?C?C?KTAAGCAKCGGMAACCA?ARR?CCRWGTAMA?GC?ATTTAACGK?WTCCGTK?WAG?CGTG?AARC?G?TYSAGWCCG?RCCGTAA??TCSTAAAASTGT?GTT?R?AG?TATATTAYCC?MCCTTG?TK?TTT?GG?RCCCGC?GGTCTMCGGAA?C?GW???GG?TARAT?ATAGWYGKCCGC?AR?YGC?AT?GACTCTTGGGGC?T?CGGGGACTATYAACT?GWACTC?G?TTCC?AYGG?G??YAYT?ACTCK??C?TCAATA?GTCACC?CTG?SACCCATSAKYYSA?TRGCCTR?G?WCAA?G?GGACG?A??T??GT?AGSACGAGS?AGRC?GY?AAA?CCAT?CC?C????YCCAAA?WW?GGA?RCAGTTGG?GSA?W?CCG?TGG?GA?GAA?GACC?TGCRGYCC?GYCAGG?TAR??T??WTCG?MGGACYAGCGAGCTTCC?AMCCG??WCAT?CGCCYACRATGCYCATAGAYTCRAG?KG?GA?MMMAAARAGTCCTGG?AS?YCTATR??GCTGACC?WRAA??TCMWATTAGCYTT?CG?CCTAT?A??ATMCATCRCAWAT?T?CAMATRTCYGYSC?A??YGGGA???GC?CTGTRGGTCYTM????CACCTATA?T?CTMACATG?ACA?GRGRC?GY?GARG???ACM???GAAATTYYTRACTC??KCMGCCACM??A?RACAGT?CTCCTGGTGYC
CC?MGG??TAT?TGRCGA?KAGC?GMYCWAGRAC?WTTTCCTTCRGAGYMCGT?AWTACTCCGCCCY??G?GAATCAACAG???TASCTT?TT?GCCA?MCACCTTTAAATYMCGTTY?GACACGTSGC?CCTAGTG?C??CT?TAACTGWAGAAC?RAGGRGGTCAGGC?TCTAY?C?????TGG?TAGTCMATYT?A?G?G?ACG?CCACC?CRTGCGA???TG?AT?C?CGWC??CC?MGTWGGCGGAAAACGCTAGW?CG?RGKTSCT?G?YTTT?SAA?GCWCCGC?GG?TTCACA?T?AWACT?G?YG?M?GTYAATAGGMAATARCCTR?ATAGTGGTWAYCGT?ARAACMCA?CTCCTCACCCGATCTCCTGC?TGRTTAGAATGCTGGGGW?G?A?RGGSCSGGTA?CGTCACWAG?AAAYT?AC?AT?MAA??CT??CRG??CY??WTCG?K?CTTKGGACATGCCAATC?CAC?K?RTCAMCCC?CTAT??AT?TA???CAGKGTATAC?ASY?TTARCAYAAAGR???CCG?C??ACAM?GTCRTCCYT??AC?T??C?TTC?TGAACGWGG?ACACGARAC?A?TKTRYAGMA??TGC?RWCCW?WCC?YGGT?TCACTMT?ACT?GCCTGC??AG?A?YGTGGKGCGG?CYYCAC???TWATW?ASGCRG?T?TGT?TGMT?TTGRACTTCKG??G?TWYAMT??CGTCCCKAG?MCWTG?C?T?GAA?TATWG?ACCGMWRT?CC?T??TGTY?AATGCWARCG??CT??TCAG?CT??KCAATA?AC?GGAC??YC?TATGA?GGC?A?CTT?TR?AT?CT?CTACGG??RCAGG?KRCRGGA??GT?R?GTTAGT?CTMG??CGW?CCTYGTTAAR?CACAARGAAAAC?G?GAYAT?A?G?G?W??T?TA?AT??GAGGTT??C?A?C??T?RCA?CT?CA?TGAGAKWGTSCCW?CCGTWC?C?TT?TGAARG?YAA??GY
CCTTTRYRGTAC?TCCC???AA?MCRCMTG?CCA?GAT?TGT?A?A?MR?S????CCTCC??CGGTGACG?TY?TGGCTACCTTRTGRCYA?AGA?ATG?TGAGCCCAYATTGYA??CC?T?A?AGWGYTMC?C?TG??CGT?GCWCG?GARGRCTGA?ATTG?RAGAGGKTCCA?AKAKT?C??A?KACCCAA??C?TYCAAATGATYGYCTC?T?AC??CTAAAG?G?YYGGGTGCA?CG?GYACTGTYMTTS?GTTTTGTGGCCCT?GA?TC?A?ATCTGGWGAWGC???TC?GTC?T????A?GCGCTTA?TT?RC?RCGAAT?TTTARA?CAKTA?AG?TT?TRGT???C?C?TG?AT?T?TGTY?TA?AAGMG?AGT?T?TY?GRGGA??TK?ACTTTGCGAA?GAG?TTGAW?W?GT??C?CAGT?AT?CGTTRAGG?CA?TGWTYG??T?G?TGGC?A??CC?ARGCSA?CACAAWTAAC?A?RGGGAAGGTAAATAAGYT?RTWC?Y??G?TMTGAAKCCTT?AWGYGAC?A?AG???CA?TTCACCCGRTY?GAA??GGMT?CCR??G?T?CTRA?TACAGGRCTTMRA?TTCYGGA?CCAACGTCTAC?TGCG?AATGCAAKAGAG?C?GR?TATCYG?T?TS?GTA?MTRT?CTCCG?GC?WCTMA?YTCTAGGCCR?ACT??T?A??CTAATGTMG?KAGTAACGWAWCA?WTTTGRAS?TCAGG?WA?AARWTRTTGCCA?ACCCGAG?CC??GAMT?GA?SGWTRTCTTAGASGTG?T?GTAGACAGGAGTCAATTTWACWR??A?TGC?G?CTTGCACGRATAAAARTTG?SY?T???C?C?WGYTRCT?WCAC?RAGTA?GCTGTGC?SA??CAGG?CGC?CCCC?GGATC?GT?G?GA?GGM???ATTC?YCA??GAG?TC?TGRTA??AGK????AYT?GTCM?TGGG?GTYGCGACCAGCACAGYCWTC?CTTTGG?GRY
A?KTATTASTCT?RT?GAGG?CG?WCCGT?CTAGAGTT?TMRC?ARAATAACC?ATAR?AYA?AWTWRACYATCTWTG???KRGTCA?RT?AC?CCCRMA?CRWCWGT?GTTTCAGTACGKYA?ATT?AAYCSYTGWGY?TR?GTRAACGACA??CCGGMCCCAAG?TCTRGGY?GGGRTCGTT?GGYCTTYCGYGYAK?GT?GAGTACAAAAG?TRA?Y?TGCRCGATTATTT????CCTA?GCGWYTCT?????TCM?C?KC???T?ACAT?CCACGTTCM?GA??GC?C?AY?GGACCGC?AG?MC?T?CTGWCYG???G?GTATYGGTGAY?TTCY??GCTC??M??CK??TA?TR?RS?TTACCG?T?T??C?Y?A??GAG???GTGRTT?ATG?A?AT???CT?TGGCY?SAGAC?ACRGCAWTTCA?CGGAGAG?TCGA?A?WACCCTAGCCTC?TTC?ACG?A?ACGRC?TTTC?TGTT?YGGT??YRC?W?CT?KTT?AGC?CWCG?TT?TACGTKARGATRGC?AR??WR?RCGTTYGGGATTCGCGAAC?GCT??CGGRT?YYATMTGY??TATYK?GG??AMA?C?????T?CST?GG?TRCG???G?G???TS?WTTGRGGCTGT?TTA?AAT?ACCRGCTC?YSGTGGA?CGTAAMGTTCTCCA?WGT??GATAGTG?G?AWAG??GYAAATGGA?C?TGCCRAWMAKYAAACR?A?G???T?ACC?CGG?MKRAGTAYATT?TY?TGTAA??GCCAGYG?TAYTAGTM?AGACCTGM?CATTWTTAWGGYATCCC??CTYGTARCGCCMT?CGTW?YAT?CT?WG?G?T?TARC?R?ACK??YTCY?CTAGCCGYGGCCCA??GMMG?ACGMTAAGK?CACTWT?GTAGSC?CAT?TA?RRT?GMAMGTCAGCCTGMACTCCY?RCAAAKCG?G?TT?CT???TGT?GTWA??C??AYACWAT?GCAT?WTG?ACGAYYC??GMY
TT?CCCY?CCTATASSTGRTRA?TTGTW?GGC?RT??ATGTCAAACC?RCT?A?GSTTRYSCCTTGTGAYAACGAG?TTT??T?G?A??WCGCCYYT?TTGATW??GASY?????TRRGCCCR?CT?R???YTWGCTACACTCGTAR?YAC??GAT???RGTWC?ATCGACAYT?G?R?CWAGTCA??TCAYAAGC?GATTA?GGTA?CATAATCA?ACAACTTC?YAK??AMYG?T??CGACCA?AGAACTTCACGAGGARG???TRTTACY?TTGC?AT?CTG?????G?T?????A?A?ACRAGTAWRCC?ATACGTGT??ACTAAAGCSGW?GTA?R?GSGCRTTC?CYTYTT??A?C?GATCG??C?CT?ASCCG?YCCTC??TC?AA?RYA?CTK?G??CKATK?CAATC?RTTG?CATRC?K?C?CTCTRTATT?GAASAGTAAC?GTKGCGACGCGYAT?GWCCTR?CYGACACTTAA?TG?TAG?TGAG?CA?S?G?AT?GTTGG?ACGCCCGT?T????CGTCC?A?AG?TA???CTAWRCC??TGKR?TG??AGYACGGCCGGAAAGGAA??CG?AGARA?WRT?YR???T?G?YGGT?CGAT?G?GWMTTC?GA?TGCTARTWC?Y?TCWGAGTG?C??YTCGT?MTCCSKTTACC??YCT?ARTGAGYTGY?Y??AMTGA?C?CR?TTCA?TY?ATACRCA?TTWCRCC?CYTACAGGG?GA??C??CATAR?WCGAR??TGG?GCYCGGRGACYAR?TAC?GYATTT?TTTAGAWGT?ATGCA?GG??AAYYKTMAA?C?GTTGGA?CRTTA?A?????WGGTCTYAGKGACTCG?GCAGT?CCAKGKGAACGYC?TYCTTTGCGTTGGRGRTCT???AGACC?GM?AG?ATY?WT?R?RCAWGAGAAGAGCTR?A??CGY?GCATACTAST??TTCC?GCA?TRAGC?GCK??TGRCGWM?T?RG?C?TC?TYA?TCGA?A?TAG
G?KT?S?MTC?CCTY?AC?TYCAGRGCCWAAYGT?T?GCM?CCCY?A?GGGWCGYCAGGAYCAAGG??T?TASCG?R???WG?T?TGK?AC??TTGA?YCTT?W?TC?WTTTTTMAAGGAAARAC?GATCGRACRTC?MCKAR?ACACTTSGYC?AG?A?CCYCG??M?AG?GTAGGCGCG???RGGCTTGTGYA?TGTRAS?TGAC?CAKCGGGTGGSCA?A?KTMCCGACCKTAC?T?AWTRA?WGGTTRCATGYCCA?CW?T?CYAAACGC?T????CCGGAGASCCCYGY?TA?TT?ATATAA??GG?C?CGA?TTGK??G?YC??T?GWTWACYC?GACA?CTCYGTTCTTG????WARC?AK?AATWY?A?ATGAA?CG?GTCGCCR?KCTRGCCAGRTAAR??GYTTCMGA??A???ACR?YR???KAT?ACCTT?A?GTWKC?CAC??GAT??GGT???RCCGWYGGAGAAACCA?YMTCCAATAARTTC?AC?S??KR?CCGG?TW?CRATGATRGC???GG?AGYY?CCGA??C?ACC?AGTCGAYG?TCGGAK?S?CTCWCRW?YRCACTACYGAWGA?CRTTYCA?G?T?ATTAGGGT??A??GGGC??TSRG?AGGGG?KGCRATCYG?S?GAATCA?G?AGTTTCYCCW?GATAAAMCGCAAG?GRGCAYA?TC?YGCA?GCAWWT?GCACT?G?WATTTACCAC?CGCRM?CRGG??C?MCRG?TT?AG?AAG???AAAS??ATGTWACM???A?CGGAGCGTMA?AC?GT?GCCCTGCTCRTCACATTT??TTGGGGC?AYCT?TG??T??K?G?AGGACGYT?RCCAT?KCTATAGCCTCTWAGCT?MCKTG??CAYT?GCGA?K?CYCGAATAAYT?RAACWY?C??C?CGCA?CGAYCA?GTCTAG?TTAG?TCTA????G??RGTGTCYCC?KTAAG?ARAGTTYCRAG?TGCGG?GWTGG?TACTGATC?G?CRTWSGT
TCTAGRSWTTGGG?T?TGGGCACTCA?TGT?TTGA?AAM?GA?ATMC?CTA?AGGCTTG?TGGG?TTC?K?RCTAC?CTCGA?ACTG?ATAS?TCRARGC?TG??TWCGMTCTGA?TT?AAGCTRTYGRG?ACKG??GTCTC?GAAT?CSRGGGGCATGACRGRTAGCAAGA?CAA?TYYCT?GAAWSYMTTACATGAAGGG??GTTAYTA??G?C?GTA?K??C??C??ATRA?GGC?C?T?CST?ACTAGY??AAA?YWACTYCC??K??GCGGTACRAG??R?CGACTT?T?AGGAATG??TATGYCAG?TT?WAA????CTAARYAC?TRRRGAATCGCTGTKGAT??GCTC?GAGGTCTYR?CCG?AGCACTAGAATG?CT?SGTATA?GGCAA?CMC????G?G?YAGGCA?CG?CG?GTY?AACT?R?GATC?AMTGG?T?ARACTG?CGTC??GTACTAGTAGC?ARAGGC?CGGYMAGRT??TCCK??T?RG?CATAG??RGG?RTAGGCCG??ACG?AC?MYY?A?TTACRTGAG?A?AG?TWRTCGAGA?AC??CTCA?GGG?CAGGYWSTGGTC?ACYCAAAAKT?YTG?R?AWCCCRCAT?T??TTAGM?TGCGA??T?K?GA?Y?R?TAT?CAT?S???ACAGA?TMGWYT?GC??GRG?A?TMAARCT?GTTCRYCGYAGC?CTTA?TYGA?AAC???WRAGCACGGTCCA??TG??AGGCG?CG??CR?C?T?GWG?????GGGTCAAYGTTCACRGA?CRTTRGT??ACGTC?ATA?TACTTCAGA?SAAR?TCCCC?GTGCC?TTA?T?TACAGACA?CAYCRCAA?GTGGY?TGSAGRA?T??CRWCGCAM?ACACAA?AGR?R?TCCTG?T?CYCCATRG?AAAGRAT?AYC?A?YK?ACG?AG?RCCACCG?GTGCATCA?A??A?CKT?CCTT??YC?C???MGCCT?TCA?ACTG?GAGC?TYAGACA??GACC?CA
WCGT?GT????GGGT?MCCTAAATKYGCA?GTA?AGACTTT?TY?KCCATAGTR?CAGCC?CTC?GYCMCGGCMS?T??TAWAGTAAG?C?CTRRGAGGW?C?TTTGAGMC?MATGCT?GTGAC?CRKT?W?A?WCK?AAGCTGC?G?GATCR??YGCCA?WTG??CAGAC?YG?G?AKAWACGAAW?CAATKGGACAGYW?T??G?GT?????ACWGGACRGATCCTS?AAAGW?TCMC?G?GT?TTRGGGCCGR??GCGA???TA??GGAAGTCCG?YCC?CCC??ATACCGAARTGGA?GCCTCRGCR?A??CMTRT???KTA?GSGRCSAA?C??A?TCYAATA??CR?RCYCTCTTRTGT?GYA?TWTCGCCTTCWWGA?CT?WCCA?GC??GGACAAACTG?CTCAAA?A?G?YTT?GT?A?TAS?TCC?RAGCGYM??GKCA?T?GTA?K??T?GGCCGAAG??WYRTKAG?GCKCA????CTARAAGCTA?C??R?YT??YT?GATGAAGACCATAT?TT??GATYTC?GTTTGMTTACA??GGTTY?AG?RGCTCAY?CT?A??ATAGC?CG?TY?RCGCCCWACG?T??TAA?CA?GCGWTS??A??GYCCW?TG?CAG???A?Y?AAC?ACCT??YS?CGKTAACC??RCRM?CGTTGTYA?AG?G?R?AGT?TATGTMGG?TTTTC??A?TGCGAT?WG?MAC?CCYK?CCC?A?MAGACGWAG?CCTG?AAAACR???T?GT?T???TRAT????GC?CGC?CRGA????GTGS?AWCG?RGATAMCC?CGGT?C?WA???CTA?GAYACRAR??GG???A??A?ATG?TAY?CC?AT?A?AARGMKGG?YAA?AGYGTT?CTGGCATGT?WCCTA?CRA?GC?AGT?YARAGTG?G?SS?K?AWT?GG?Y?ATACTTCT?GAATCGGASG?C?WCC??GT?T?YTY?ACTTTGC?T?SCC?YG?A?C?RY?ACACT?A?C?GG???
R??G?Y?MC?AT?GGTWCM?G?GCTCCC?RG???YT?GGAGTY?WT??AA?GCC?CCACTM?CR?C??YTTG?CTT?WMGC?Y??GAK??Y?Y?????G?G?CRWACTR?GTGCAG??M???CCTCSC????AG?CCC?ACTT?ACCCATMGCGCKCT?GMWT???CGMT?GCGCC?CC?A????TC?TACCGCG????STRAGCACTTATCYA??AW?TG?AR?TCTTTAT?TGAAATCGCCATTRTGCCCR?T?CG?TA?CAC?C?TAKG?TCAAGCCTATAATTAATG?T?KCA?GA??GTG??C?CTAAGACRGY?GCCTAY???GAGGT?CY?AAC??WCG??AG?A??GC?M?C?CARC?C??GM?RGTARCC?G?C????A????GG?AY??G?W?AWA?GCTTTT?A?R?CCGCA?T????STAYC?MC?GATY?YGCCTC?G??GT??GTGAG?GKG?T??G?ACWGRCKT?TGGC?C??R?A?C?GCT??G?T?T???A??CAR??GC??YYGCG?CTA?G?CTMCAG?ACACGGGT?K??G?CGG?GATRS??CYG??GTTC??TCGG?KGRCGCRG?C?YMAC?ACGGT?GCRTCYGCTTMWAYTGA?T???CTTC???CCCG??C?TTCTKMCG?RR??AC?RAKCT?RGRGC?TG???AGCWG?TGCAT?AACTG?AAA??S???TTCTGGCW?CCA??T?AT?GT?C?ACRRCGMCCTYTAM?CCGT?C?ACKA?TRACC?M??T??ARA?C?GYTW??????TA??ATYCCATCCT?AATTA??TCRT?C?RT?T?GTA?TTC?C?GA?C?GTG?A???G???YRYTGG??C?CAA?T?TGCKGC??S?G?GTAKGCT?C??GG?M?CYRCGYGYAGG?GTCC?GCGGA?AATAACY??GARACCCATA?GTT?S?T?TG?TT?CGGGATG???CRASGAG?TATAYCGGTCRTGTG?AAAGCG?G?AA???ARYAAGGACC?G
A?C??T?TWRRCT?TCW??G?TCC?CTGTCY?ATG?C?G?A??G???GRCCTTRG?C?A??CT?RTGA?RWTA?GT??AG?CRSCTSA???CR??GT?GC?TCTMG??CA?RACYATT?GR??CRGTC?TG??CA??GY?TATA??G??C?TT?Y?G???GGGG?STM??ASC?TGG??GAAAC??CYT?TASCAGAG?A??AAG?TAA?AG??A?T?A?TCCAG?AC?C?GYC?YGCACYTTYAWCT?G?TCT???GGCY?AG?GSY?AATT?G?TT????CCA?YGG???CC?C??CYGG?GACCTACT?MGS???K?CGRTKTGGTGKA??KCC?RC?YT?AGG?TCT?GGA?GTRA??TTTARGTAACG??AGTCWCC??C?TTCRA?ACG?TCATG?G??A?TAGCA?CAC?TA??AA???T?GCR?YGTTGWGG??AATGC?G?TC?TCYT?TTRCRTGMTTTCCGA?CT??GA?R?G??TAG??CAA?CCGAA?GG??T???YTCC?CY?CTCC?G?CGGTAGGCW?GT?ATATGGC?CACGG?CC??AM??GSGRATGT?CAG??GA?A?Y?TGT??A?SRCAG???TCGGGGYWGGA????C???C???A???T?G?AACC?TTAG??C?GGW?AG?A?AG?TA?T??CC?GA??W??YTATGA????GTYA???T?CA?YGAC?CGC?W??GCCC???GGT?C???TTT??G?G??CMCGGT?T?CAS?AC?Y?AT???A?WA?CAGS?????C?Y??AMRTM??YC?TAK?TT???C?YGY?TGT?C?A??C?Y?GA??CC??WAT??ATAGAAGA??A?CGT?YT?C??TY?GR???TA?GGC?TTAC??TTR?CA???????CMT??AT??A???TGG?AM???AGT???W???C??AC??GWT??C????GAA??C??GCCCG?AGA?T????G???CAG???CG???GAW??T???WK??AGM?AG?C??YY?GC?CT?TC???G
?RAC??CC????GAW?GTC?Y??GGYAC?GGK??GTGAT??C?W?CW???T??C?TA?T?TY??AA??T??C?YC?A???Y?RG?TGRAAGS?R?G??G??TACA??GC???CG??TK???A????TGTAAT?C?GM?TT?GT????K?C??G????CG??A?GGGR???KTCSCA?T?GA?GGA?T??CTG????A?GCCM??A?C?AG?C??C?A??C?K????AC?Y?GTCR??T?A????CCC?C?TTTGT?AAT??M?AGGCGCY?YTT?G?A?C??YG???Y?W??T?A?A?C??T?AC??GT?TC?KRT?A?GT????????G?RY?AKTA??K???GG??AA???MGAC?TAATTT?A??CA?GCTA?A?T??S??W??ASCG?TGAACCA?T??TCS??RGCT??RC?GC????ACT????T?GY?YCGTAAGAGGR??T??CCCCTT?TA??G?ACA?ARCR??C?TY?C?RC???AT?GGYW?CTA??T?A?GAATAGGC???RAY?TC?GG?CCY?CC?CTT?GTTA???RY?GRSG???W??CYA??WG?A?YCGCCGTSGTT?GYA??W?CTRT?TAGCMGT?C???AGGC?A?A?YCC?G?T???T??KCARAWC?RA???W??CTGWGMA?AAA?A??AGTTYG??T?TC?M??CAT??G?????CTGG?A??GA?C??ACC?CA??R??C??M??TCC??G????????WA?T???CWCC??AGTAGC?????????TCA????A?A?WGA?ATT?GCTM?AG??G?W?G?GCR?TGY?T?GA?YCT???????C?A?A??TAGTGA?T??T?RATCT?TG?AGAT?GAAY?AAA?AM????M?G??M?TG?TACATATATAGMTA?A?G??ACCTK?C?TG?TGAC?G??T?TCCAA?YCAAGAGGAT??ACWGC?RTWAGGAC???T???CAT?AACC?????T??GTCAATGAA??TGT??C?AWT??A?R??T?C??YC
C????G?RG?TKTSC??A?T??GTGAG??GC?C?G??RRGA???TC????Y?TRYC?C?????TAAGC????C??T?GG?TY?YC??GG??YCTTG?TCTCAG??C?C???A?AMACCM?MAAASRACGC?GC??TC??TTG??CC?GYAAG??TGG?????TGCTA?Y?CG?TCARC??A?C?SG?CTK?GGTC?TCA??TA?GC?YCACACCC?G?TCG?GGCCGCCA?T?TA??YGTTGT?GGR?YCG?T??TTT?TTAWRSC??A??CTCT??TCG?GAAACCGAGTTG?SGA???CYC???GTACACCACGAMK??G????T??WGSR?GCGG?TC???GAGC?GCG?A?C??CTCA?MYCAAT?GAG??TTC?A?A?A?C?MC?GTGGA??CTA?C??TTM?ARA?T?RGTA?T?AA??AWK?GAAAYRTC?TGCG?TCCRCAWC?A?G???ACGMGGA?AK?RWT?GKASA?T?GGGATGYYCGTGCCGT??TTAAT??G?GCAAK?CAC??S?A??S?T?TTAGRC?YAG?A?TTTGR?Y?C?MAWCYG?TTCA?M?GATT?ACCTK?TAAT???CYGG?A?AT?ARAC??AAKC?CCCG?GCG?R??MG???G?AAAG?GCT?ATCA??T?W?G??CKM???CC??ATTG?TGCTGG?CM????AACCT?CA??GG??C??CACACRCY?SACGCTG?AAC?TC??MGACC??CTCCCCWCTTY?CAGTRWKMGC??AA?TWG?GWCTYAGC??AAT?Y?ACGCAC?C?GGC?WG?AGC?AGC?TGWATY?GA?C?TWCCT?AAAGYY??AW?GKC?YAG???A?AWTMTCGC?CC?CACCAT??T?TAATC?GTCGCGYCCC?TCATGC?ASC?CGATGA?TCA?CG?TGGYG?W??TATTGTAT??MG?AC??CWRGAYT??TC??AACACAA??ARTAGCAA?GRRRK??YCAC?GWG?TGTT?T?CR?RTC??TTGY?CTCKT?R?G
CATKACCA?ATGCA??G??T?C?CRTCGCTRTGRTCYCCYTTTCT???T?YS?C?TA??A?TRTGRGW?M?Y?C???RTWT??GGCA???AATC?AA?TT?RTSYCTARGGCG?G??CRWGAACCCYYC?YGCGTC?CAA?CAYRCRAGT?A?T?Y?ATGTA?GGCCRSRY?ATAG?AWGAAGGYTA?YY?AMCCACASTRTTT?T?AT?CC?RATWYKC?CGCG?GT?MCT?YAYCCCCGGCA?G?T?AGTRTT?WR?WWGT??CGCTY?AGGAGGT?TG???CA?TTYTY??R?CCWCAAYRCGAGTWG?A??T??GTACCWGGCCTCT?G?T?AGA?ATATAGTARKC?TA?C?S?CR?R?AWCTGA?YT?TTG??CACTAMA?RTG?TCAGYC?GTCACAT?WATG?C??CC?AGYW??WTYTCATT?TCGGG?YT?TC?TTAGA?GSCCATCTAGGT?AC?ACCG?C?GTGA?TGGGC?TT?A?WG?ACTAACAA?CKA??C??GSC?YCRTC??AT?TTTCTAC??AYATGACTTTCYG?CG??C?TCGTCT??GM?ACWACGT?AW?CGC?CGG??G?Y?CCGC?TARAA?AA?SCT?ACCGTCAGTYT?ATGAATCARGCKGYARAGCGAA?C?CTAACCC??RATCG?C??TCA?CTAGA?GCT?CYCA?TT?ST?TYTGAT?AATGTGA??AAGYGWTC???RCYACYC?TYRTM??WT?TG?AM?CA???T??T?YYTTGCTACYAT?AGCC??RT?AYGC?Y?AT?AAGCTCGGY?AGT?AAR??GG?CC??TGGG?GRCCCGA?CYGGTGGCWC????RCACCYA?TCTYAT?R?W?CTGYG?AGCACT??AAWAG?G?GAAGAT??TTAAG?TTTG?GYG?MG?GMGATTT?CGTGATTWC??RTATAGA??AT??CTAC?A?CAGKYT?AAGMY?GGT?ACC?CGGGC??CTACCCA??T??GSGCT?AYRCGGCGAMCAG?R?T
?GRY?CARYG?GRGC?CTCRASG?Y?CACCACGA???C?A?S????AGCCTCAGYGG?Y?AYCRAYGCAGTTCCR?A?ACGTT?????TA?G?C?T??YACCAMYR??TMCACGMCR??GTCAATGG?TG??CT?AYTC?CACYGACCCG?CTCCACGCA?GC?G?AKGTAAAT??TT?MAGRKGTGYACTYK?AC?RMCGYGCTTSTT?TTCRMGG?TGGAT??RAGACTAGCST??TG?ACTC?T??YYCC???GG?CACGGCW?KTRG?TG?TT?TAG?GT?TGCGCACGKGGGGGYG?WG?GGW??CG?G?GSKYC?GG??TSCC?TCG?GA??CR??TAGWC?CC?AC?CA??Y???A?GCG?TATTCTTG?C??TTCGGCTTAS?A?CTCG?TAWTC?RYCCGTGCGTTTAG??C?WCM?GYAGGTTG?G?GTC?ACGT?TA?GMWCTCA?TAG??RCAR????G??GAAGR??WCT??YCGTAA?CGCAKARTCCCGA???TA?T?TT?AG???GRYTGMCTTG??GGTC?T?AGACAGTT?CCGC???C?TTA?RATGYAYWAWCAWACTGTMG?TGGRTC???GCT?TAGCA?G?TCTTG?GSWTYCT?T?TAAAATTCG?RTC?RCGCYAACGGRW?AAY?A?TA?AT?GAR??Y?GYCGGATAAGCTA??GT?G?AC?CGAGCGWCR??A???TG??GGAAG?AYCTYCAAGCACRTTCYGTA?RA?TCR?GRT?TTAACAGT?CCG?C??WR?GT?C?GCCA??YCA?TGTA?C??CT??G?TATG?TAAC?C?GT??YA????WTA?GAGAGTG?CRGACCTGRACTRTTT?TSWRC?TGTAKT?GC?TAS?AT?MAC??ACCCTCY?TGGC??WCT?WAYAAACCG???ATA??AGGACTATWY???W?TTCACGGCC??SAATCC?A?GG?GTGGT?GGA?CS??ACCG?TC?A?C???C?R?AT??A?AKA??C?GG?C?GTTA
GA?GT?C?TRAT?TAAG??TCCC?CMC?T??YT?GT??GC?A?CGC?A?AGCATGCGTTCGT?AT?GAST?G?AA??YKT??ACC??CTAGC??GTTC?GG??A??CYTTA?GK?A?G??G?T?GTAKTCA?TGC????CWACCCA??RYRCTTACT?G?CGGY?CTASTCAGC?TTGT?RATGG?CACCTTAAC?K?TTAAA?T?TGCGCC?CT?CA??G?SC?CCC??GCCGT?TCTTCRGTCCT?Y?GR?CG??A?RGG?GTT?AA?ATC?GTCYC??TG??A??GC?GAR??AC?TTT?RTMCK?TCAGCCGK??CK?TRCCY?TTGGC??TM?R?RRACGGC??CSRR??CAR?TGC???T?WAC?G?A??ATCAAAAAG?GY?T??Y?GC?YAGCT??GA?TTR?CAA??AY??TCAT?CCCGAACCTTTA??AG???GS?MA??CC?CC?KTR?TG?GGTGTAGTW?G?G?CG?TGA????ST?G?TAATCT?CGA?C?CKWA?TWRAT?KTAGC?WCCACKKTGA???TYSGTACY?TTM?YMCAAA?R?A?YT????CTT?T?TGGSCATCGGGGGGT???T?T?G?CG?YAYTCC??TG?CTGTSR?T?CYCCCT?YGTT?CTYRGCYT??RCRRA?AT?CT?CCTSA??T??GACWS?WYGC?KT?WK?G?GGY?T?TCGTG?AAC?T????CCC?GGT?ACTACWCT??CCTCAGA?GRTGC?A??GTA?T?CTAG??AAGTCT?CCCT?YC?WT?CYY?TR?A?R?A?TARARG????YG?S?GRCTT?KAATCMT?Y?CCKTCCTAMCGACG??CAT?GWCA?RYGGGTCGC?AYGKCCCRAYA?AA?GAWWAGCCC??GCARAY?TCARACGGK??A?T?RGTCC?Y??TACGGTCCC?AATT?RC???G?TGGA?G?WACAYAA?RGTAGC?GC?AAACGRKA?AA?G?TSGR?G?GMAGTCT?GSTCTGTC?????GTCATCT
GR??AAGRAGRRKCW??TGRRTG?RT?AA?CG?TCTGACGC?TCATCYA?G?C?GCACRTATTATCTAKMG?G??A?RGTR?T?GRGGCAC?TY?AGK?GGRGC?GAT?TTARTAC?TTGCGCCCG?AGAMAGGYA?A???WGRAT?RW?YWGGCYCAC?ATACC?GTTCC?RATAAGWAAT?TA?AG?G?YG?WG?C?TTG?T?CGAGRCCGKATG?MTCT?T?AC?CGTG?CCTAC???G?YC?RAG?GTC??AAK?GTC?M?CRAMCAY?GACCYTYTATYYRTYC?ACCAAATAYAC?YG??YCA??TG?GACART?TTG?GATCTR?CAAYTY?A?TAGRAMYTTGG?AA?TGCCT?AGSCTG?GAC?SGGGGWTRGGS?MGTTACGCCTTAC?AWM??TGKGTTWAGRAT?AG?MGGCTTGWYCAC?CWCG?KAG?GCCG?TCACTTCCAC?YC?TCATCY??TYTAAC???????GRA?TGW?CAAA???T?AYW?CATGCCTGW??GTGGACGK??GCGACCM???TRG?G?WGWTGWKCGMCTCA?GRCCSTTY?C???C?GG?CR?WAGCAYRRTA?AGWAM??YGG?ACCA?TAG?G?TWT?ATWGCT???ACGCA?TAR?TGCCGTST?YGAS??AGT?YCTGAATTATCACCTACCCACT?WA?CTCR??GA?AC??TCCA??GGA?GGGCC?G?CTTAS?CC?T??GCT?YTACTTGCTCTRCCG?T?G?GTTYAAMACCT?TGCCWM?C?ACG?GSG?AAGAGWACYGCYAAGCGTG?TGCC?TTGGGSACTR?ATAG?YAG?C?T?AGACTGM?CSG?CCMRG?TCGMGGCGTAA?TAGRTTACAACCY?GTAG?AA?G??GRA?GG?YCGCG??M?ATA?AWTGCTC?CATTCR?YAARGYTAA?Y?A??TCACA?TA??CGTTAC?TTCACAG?AAGCCCTGCT?CAGTW?TGACGAGTACACTCGGGATTRTAGTTGMATC
G?RC????A?A?CMAAGRMATA?YAGACGC?A?CA??WGK?TMASTTGG?ACCA?CRG?MTG?C?CY??CGTT?ATC?CA?TA?GARRTTGG?A?AASGAA?CC?CACSGGKCAA??CRGAC??SKC??GCWA??YT?K?AT??TC?ATG??TY?T?GC??YT??G?GAGCKCY?G??AATRT?CT?CG?TTCTCKGGGACTT?WCGAAC?G?AYTC?RCCC?A?GGC?GK??GGCT?TASA??CCGAAG??C?ACCATWRTGTWY??CY?GAA?GTY??ACAAATCCGTA?GGYKTCYG?AGR?GACTW??GCCC?SCT?GTTAACGT??ACYTGTG?TGCCY?GAGGAT?GATGTSGTTYCTAAGTTCAAS??CC?AGGTRGTTG?T?CATGMYGGA??C?AKM?CAGCARA?CYC?ATR?GTCCTTYK?A?CA?CCCARACCC?ATGCCTAAC??GAA?A?YCMYG?TG?CCGCRKC?G?Y?K??AWGTGCCTG?CC?ARC?C?GYGK?TTGYRM?CGC?GCC??Y?ATTTTGRGWTWTGGAC?YG?ASC?GGCCT?AMTTAMGCGGTCTT?C?TTTATACT?CKYGA??RRWC?TYCGTT??TCMAAGATGGG??G?GR?G?ACC?GG?C?CACCT?KCKCCCGC??AAGCC??RCA?TCCCC?YCRCMYGTTCYC?TT??GCAGTC?GR?CA?CTCGAKCAGAGWGA?WACAA?T?MA?GATC?T??ACTTTMTTTTG??CG??ACAC??W?WGTGGACCRC?A?CTG?CA?GCTMATY?TAAA?AC?CGCGAAGTTGTCMAARCA?AG??TCGCC??RATA??RMGCGTT?YCCCAG?C??R?CCCCG?AAGKAC??ARG??TSAARYTG?GG?CTACAAAC??TCKCR?T??TAMGGWTGT?GG?KCTCGGRTATAAGCT?RTTTTRCMCKG?TGCC?G?G?WTAA?CYA?RA??TCGTGCG?CG?C?TCCCATRGCT?T?TTCGC?YGG?C?
CT?T?C??S?ACT?CGTGAMGKTMA??AAYRTR?GCCCCT?C?GCG???CTR?AAGTRA?T??TG?TKYCC?TCSGTTGTR??WTTR??TC?R?CTRACCATAG?GGTTTC?GGCTT?TGYCGTCCT?TGGG?GA???TGCWC??TCAT?TRTGC?TYCCMTC?GTYWR?T?Y?CCTA?TGCARCGC??AA??TTGT?AR?GYCYTCCG?GGCC?GC??TACAMA?CGAAGC??CACC?GT?CAC??G?YAGGG???TY?GMGGTGGC????CY?W?CKTSWTS?GSCTTCYGRGA?CCAC?T?GCGTGAACC?GTCGG?WYACGG??GT?GCA??RG?CG?AACAAAAACT?MC?CAACAAYRTCCTAGCG?CT?TCC?C?RGWYYGACTG??T???CTTCTCC?A?CCTYCAATGCA?YA??TTWC??TCT??CCCC?TR???GAWTTAC?YT?MSYAA?TRKTGG?GCGCCTACTGACAGCTCGTAATGGGC?AASTTAATT??G?GKTAAYC?GRGCCAGCCGRAKKTTMT?CK?AATACCAACKY?T?C??CC??TG?A?WAY?AGTTYCWMCGYYATGCGYRG??CGTCCCC??TTC?AGRAAYA?YG?TRCKT?GACCYS?TGTRA??CGA?GT?AWRCT?GG?CCTAC?G?GKTC?YAMGCAGT?TACWGCAYGTG?AGCARTCCCRATCKCCC?TGTCATT?CAAA?MGCASAGCC?CGKCRGYAC?TYGGRCA?KTCAAG?GCTCTGCGAT?T???SGCCAGTGG?GCKCTYTGWK?TTG?Y?ATCC?TTGRAAAGCTRG??CAYCCC?CACATTTTC??A?WCCTGGGGGCTGG?AKCTACCGAAYCTCTGCRTKGATT?AATA?AGG?AA??CRCYARC?T?AAG?CTYA?AGGAGCA?ACCRCYTT?CSATG?A?GCC?CGGCGCTATT?YC?CAKKTCG?G?GCCA?CACT?AKW?CC?GRMG?CG?CC?CGTCT??T?R?WGR?C
GRYGA?ATC?AGTAT?AGAATAG?G?C?AGYGRCT??TG?CAM???RRGCA?K??CCGR??GCAGTAGATGK?G?GRCYCCCTKCGTGGCY?A?A?AY?CCCW?CG??RYRCYAR?AAWCGYT?G?A?C??G?ACT?RCTMGTS?RA?C???TCSCCGTC?RRGRACC?A?AK???TTAM?CA?GTATAYGA??MACC?RGGR??CCTCCATGCC?A?GG?TGACS?AAAC?WG?W?GA???CCY??????GATR?CGTC????GTRCACY?YYK?MAAAAC?CYACCCAAGTCC?TCGG?ARCK?YRAG?ATTMY?RG?KTYCCRCGTG?CAT?A?TGGAC?AW??CYC??CWA?GR?Y??T??C?ATGC?YWCT??T?ATS?GAGC?C?CGMG?A?WAAR?ACCC??CAGR??AC????AGCKKC?ACRKC?RK?A?GC??YATY?TA?TGGC???CCA?G?AR?CATT??A?ACGC?GTG?AY??CA?ACCCCS??GM??GC?G?G?RA?TTCC?CWA?GTCT???CA?YGGC?????CA?CGCTGWAATG??A??TG?TGGRSAMG?WGGGS?C?GCA?CAAMC?TGACW??GGR?GATCGAYGYC?CMCAGWT???A?T?CTGGAAGGT?GSTKA???W?KGCW???GK??GTCG?TCTCCGCSAG???GA??CATCGAA?CT?GRGCT?TT??GARCC?CTACC?CCG?GT?GCA?RAW????CT?CC?TATGWGTYAY?K??SAYT?YCGY?YTCA??G??C?TGCA?ACTCTCGAAYA?GAA?YG?C?ARGKKTAC???TTAG?TYA?WCCAC?TATC??TC?TS??GTACATACTACY???MGC?GCR???GGGWT?ACTCCYTGTTATRTCAGCCYC?ACT?R??A?TT??TGGA?AAK?TYACTCC?TA?G?GGRGGWAGR??T?CT?T?TYCRTW?CG?MYGTCAATT??TT?C?TC?WGGT?YAAG?YTG?AY?AAYGMCGA?T?GG
AG?CCCGTCGCY?TTTATG?GGC?T??AGAT?Y?CGAGGTGRTCRT?CKGA?AACMARRWYAKCCC?WSC?T?G??CGTG?G??CGGACR??ATC?TC?GAC?GCGC?C?GAAG??C?G?GTWTCGAATYC?T?GGCGCTTCC?GA??G?AGGCGGAGY?CA?CGCRG?S?G?GTAA?TG?MAG?CAYARTRKATAYTCRCYCGW??GA?A???TTATCRYA?WTCAAATAGG??ACWCTTGCAAAM?T??G?CGCC?TT?AATRGAAYG??GTTY?A?AC?ATCTCCTGC?YG??R?C?TMCR?ATCRC?TAA??TAAACCGCCAR?TAC?AAGC??MGGYKGCYAC?C?R?GATGCTCAGTA?GG?TTTC??AAG?G?CCW??ATTCCTCKATAWG???YRA?A?MYTC??C?G?CCC?ARAC???GGCCGTCG?AAC??GC??ST??C?WMGY?TCC??GC?CAG?TC?T?CYC?ST?TT??YYRATAA?SAT???G?STGCGTAWT??CGRACARG?GS?STCG?A??CCCMK??RTCAGR?A?CS?ATG?C?Y?GTGAYG?M?ACCW?ACT?CGTYGW?ARTT?TGGGAT?RGGT?A?C??KCGCGYW?TCC?AGMACG?AGCT?TATTTGGATC?GCG??GGACTAGCG??TA??CT????CAC???CRAGG?GGGTCC??CCTR?GA?G?T?CTT?GCRWYGTAGG?GYCAYRCGTSCAWAATTACAWG?TT?C?A???CAGGCGGGTAC?TACGG?TTGSYT??GRG?CC?CGGCTCGTTAY?A?CYRG?G??CAG?GMRGAG?YYYCC?TAT?GYA?WCRCWYG?CT?G??CTT?ATCM??GAAACKSAY?CGAT??A?T?TRCCCAT?TMRCGGAGRTGCCCG??CCCAC?YTC?GT?????C?GT?CAATG??CCACAGGGMYCTT?C??CC?CACTYCC?MCC?ACGGCAAWGTR?GARGC?C?TTARKCR??CTTTCA?T?RTACSG
CATRGRG??GRYGCCAGA?T?CG??AS?CCKCWTTAYGWA?C?GRTR?GGGTAC?GT?CGY?TM?TCT?C?CAAAARCC?CM?C?R??YT?CAC?CTTARTYAGAAGGC?TCA?AARCGTAG?WKCT?YAAT??CCC???C??WYG?C??CRYTGCSA?C?CCCCCWAMAYACTCA?TWTTT?ATTTG?AC?TRG?ATGCAGT?YGCC?CAG?ATTA???RCCT?CC?CCAYGCTCCGCSM?CGTCTCT?A?T?ARC?CAKCCRGAKYY?ACC?R?AGG?GG??RARSYATMGGTTGRKTG?AT?CWCAYKMGCG?YTGGWGC?ACAC??G?G?CC?ATA?GA?TRT?TT??C?GCGGYTCAS?Y?TT?AC?C?C?CT?CWCC??TTCCAACCC?CCTGGA?RT?T?ACCGC??GCTTM?RTGACT??G?G?GSAKCKGAGMAR???CTAYCTCGTMAG?S?CT?A?GCG??CC???AC?TCAAMT?WGRTAAWS?T?GTG?AGYGCACCAG?C?MCA?CGAATC?RYSW?AYCMT??ATTCCC?ATTAYTC??ARW?CG???K?CTGATGCCKTACAAT??G??A??AAACAC??GCT?MA?KAAACSRCMATG??TC?GGCGG??GTCCTACRT?TYYTTRG?A?MCACGRAGGACGA??CAC?TCAYCGTTACYWGGGCCGGCGTTCC??????YGTGC?WGAGAACCC?C?ACWATYWR?T?TCGRCGTTAATCCT?C?AATGCTMCTCCTGGCCC?CTGW?GT?RTK?CTWKTGCA?SAAT?AGA?C?CG?CTTMC??SA?TAGA?AAT?CGTGAATRCTATGG?C?A??????GCGAGCARAC?RCM??Y?RCACTCCCGTCAGCG?T?CCTG?TCCWA?CTC?CC?ACSCT?CWT??RT?WCTAY??CGGAAGT?ARCYWC?TT?ACGGARGCTCYAACCG??GCCTGTGAAAAC??GGAYA??TATG?AGAGTCGTK??C?GYCCCA??KCC
?GCYC???TAAAR?G??STG?RY?CY?TTMTTGGTA???C?TTGYTG?CG?C??GSGWTGCCCTTCCATC?RAAGAGC?CACRAGACGGGG?T?TGCGAA?ATYA??TRWGMCG?G??WA?TT?CGTCA?TKCWGAT??T?A??TTG?R?AAGGCR???G?CTGK?C?TTA?ARTW?GCTCGGTA?GGYGR?R??M?AGCT?Y??CT??ST??CCYGGTAA??G?AGCC?TCT?TACKGTC?ACMRAAC?GG?A?G?T?C??CCGCTGA?CMGKGCCATGA?ATT?G?CYAASRA?ACATWAGTA?GA???SGRTT????A?GG?GAGCYAGTTC??GTAG?T??TTGAATAACA?Y?CGGCT?A?T?GAGT??RGY???TCCKGGR?ATC????ATACTG??G?AGCA?CC?TA?A?T???TAWAR?T??GACCC?ATAA?A???TGR??AS?T?CGGMA?TGR?TMT?GCAAA?ACSW??TGM?Y?A?STATAC?TTAGA?YA??ACACAGC??CC??YCT?A?YATTG?T?AACG?T?Y?T?T?CT?G?G?R?TGGCACA?CATTAAGGWTT?G??TCCAGATGTAGC??CA?A?GR?TCAAAG?TCCGCC??RGAAAGA?C?G???GCG?AGC?RRRT?G??C?ACAT??TSGA?CAAY?C?AA?CG?Y?GGYA?CGWGYAAAKARY?AGRCRT?TYAC??SA?G?AKC?CTCGWRAR?G?YTCGTAAC?CCSKSCT?GCACC?GCTATG?GGWG??T?CCRYA??TGA?AACCTARG?C??RGY?TGCT??GGKA???CT?SARWG?C??TAATCGS?GK???CGACYACCRG????CAGTAMW?GAC??CCG?CTTTCTA??TG??TKCGGA??C?MCAM?T?CATT???GTTWAGCT???YT?CCTGTCGGTAAGCCAM?TATWATT?T?A??GTA?C?TGCGCYGCM?TCT?GG?C?AGATA??CATG??CGGRTTTA??CCM??CM?CAAT
??C?GCGYC?TAT?T?GA??GGA??GTC?A??GK?????A??A?GTWRGC???A?TKTGG?TTG?G?RGAG?R??AA?GTA?CR?GYYAG?WCGACC?ACGG????Y?CACATACT??G?YCMTGCCCW??GA?C???A???CRC?GG?TY??ACA??CAT?AGRT?CAMC?GCGAA?CTYC?CSCC?GGGAA?G?GCTARCA??ATTTARGC???TGTCCCCATATYCCCKW?CGC?GCA?CTCCRAG?YAGTCTAC?AA?GART?AGCT?AGA???TGGAGGGW????TYY????GA?CTTAGCG?T?T?CT?T???CACT???TTCTC?TWGAA??AMCYA??GCT?GRY?CTCAMGC?RMTCWKCTGT????KA?RAMAK?A?CT?KG?CYCCTTGC????G?R?GSTSR?CGC?A?GTGYTAYGGGC?CTRGAATG?CG????GACTTT?AG?G?TGYGWATCATG??CRC?ACGSC???TCA??GCG???TY???KA?CCAGACT?TG?GAAGG??TCCWTATGTAM?ARTG?A?GGKACRAYRYTWCCC???CSGC??A?TCGGGAT??AT?T?RRGCGRTGGC?AYCCGAA?C?GCGTA?ACC?GCTC?CTGCYC?WTT?AA?AAGCGTTS?MGCCTA??T?M?ACGRC?T?CCA??GCTTG?C???GACCAACAGTRGSGC?YC?GWGGA???YGT??TG?TAGAACCA??TC?????TGTWCA?T?TGTGGCAC?CCTT??YAG?A?YG????GAATT??CSWA?A??ACCT?T?ATC??AYAGACACCT??GY?GG?T?A?YC???ACGTTGR?CAAAAKGGT?AT?YACCAWW?CGTCGACC?CA??T??CTYKGA?ATC?G?CWATWYG?ACTCCGT?GKC?G???CA?CCG??CGR?AYTAATT??CT???CTAMG?GTGCTT?GA?G???TAYA???YGC???YTGA?CTC?G?ATC?CGGGMC??TT??GG???TC?CTC??AG
WCAG??RAS???TR?R??KTG?T??AAGG?AATW??ATSC?R??TCRC?R?A???G??GCAGSC?AYA?CA?AGG?KTCAAGCGYC??G?T?AG???AGGCC?AY?T?AM?TTC?G??RA?A??CTC??T???W?ACW?G?T?G?RRCGTA??AKCCCAT???CCWG?M?CT??G?TTG?ATCTG??TRAGCG?TYCTRC?ACTTAAATKATA??A?AC???MC?AGTTA??TC?CGGATC?GG?T??A?AW?TGR??CRAG?C?GGGGCTC?GCCT?AAAGSTY?TCG?WG?ACGGACCCAGYC?Y?G?ATTATACT?CYG?A???GGTG???C?C?GAA?T?G?G????T??CGC?TGTCTYR?????A??GG?YAWA????R?AG?C???GTCGCG?GKT?MGCGGA?M??G?GT??TCRA?GCA?Y?GGCG?R?A?GTATRCA?AAGTGS??CY?TTW?R??GAAA??AGG?TT??CW?STAACMGG???A?TGGTTAGTA??T?A?G?YRGMT?YAA??C?CS?GT??YA?AT????GTSARG?WG??GAR?AC?A?A?GACCAT?G?ACGGCTAYYTA??GG?TCC?C?RGT?WGAGST?G?GTAGWYGAGTA?AC??GGTTMCC??TYRCYAKTTSCGT?CT??A?GAGR?CCR?A?CC?YGCCG?AGGTC?C?T??C?A??CCGC?AA?TA??TCAGC??TTRWCCGCTWTAA?GGG?G?YCATA?TCGAKT?G???GGAGCG??G?CYCGG?CC?TCCGAMGCC?CRTCYA????T?CTC?MAA?AR?TTSGCT?CAATT????YAWTC?GTYW??T??GCAGA?T?TCTACGSC?GTCA?TAAWTTAY?T?C?AAAKRTGCG??TT??GA??GAGGGGCA?RAK?GCT?WT?ACTAW?T?????T?TC?AMRG?CCAMGCWTTTCGG?G?A?G?G?A?GGAGWGC?TY?CAGA??AA???C?G???C?GT??T?G???TGGW?CG?G??M
GCCCTAC??AA???T?CWYT?TA?GG?AACA????YYGSWGARA??TYA?GTA?WGRA?ATGG??G???CCA?GCCCCCTC????GGY???C?G??TTGGGAT?GAT?RA?YG??AK?T?GTA?C?CAC?T?T?ACGTGK??G???GTM??TYAC???Y?G?ARTAG?G???GCTKC?????TCATG?ST?YM????T?C?CSG??C?TG????CTTT?????A??RT???RCC??G???CG??G??G??CAGTCG?????T?G?WRACG?GAK?K????G?CACGTC??R??????RSS???GC???ATAG??G??G?C?GGC?GC??CC??RGCAT?CA?A??YCCGAC??ACA???WCCY?AC?G?CGGACK????CG?T??T?C??S?S??CC?GS?RC?CAGTG??G?G?TWGC?TA???GA???A??R?CC???G??G??A?ARG?A??GYGTY?GTTAC?WTTAGGAC??A?TCAC?TT??G?G????GMYKCTT??AYG??AC???AGRCGR?????A??AAGCAAA?GTA?C?GRR??TC??A?TKT??R??A?TTMYKTGY??C?G?C?R?STT??T??TG?C????AA?C?ATCCC?T?AGTR?T?A?TY??GAG?CA??G?CG?TAA?CGC?TTC?T??GC??AATTWA???C?YG?GCAC?C?C?T???TCTRGMT?T??CATGACGMG?AGCTA?A?CG?C?RA?CT????CC??AAG???TA?CG?A?????T??AG?C?W??CY???M?C?T??AT?GY?TGC?GTGC?A??Y??GAA?RT????GC?T?????C?C??GGTT???TGCRCC??CA????G????CA???G?A??WC??Y?GTTT???G?C?C??GG??A??A???GCCKRAT??KCRG??C?TC???A?G??GWCT?GG?A?C?SC?C?T????T?G?AC??C?CTCTAT?T???RYT?TAGG?GAACWG??C?AG?T??A???????KGGG????G?G???A
Y?CCC??A?C?AR???CGA?G?GG??TAC?ARAG???C?R?T?C??CT?TA?AYTCA?AGAAGCGY??R??G?WTG?????CSC?????C?????A??GGGTCRCG?T?GTGGCGMGTC??ACCA?C???????GA??C??T???GAA??C????Y?AT???G?T????C???T???R??AGGTW???MC??CYG?WTACG?G?AAR?GCT?AYA??RAC?T???GG?GC???AGTC??KT???GCC?TYAG??AG?C?RT?GWCAG??GRAGAA??G??ARGA?T?AT?A??CATA???CT?W???ASCAKCTG??GCA?A??T?G??C?TYA?CTTA?GGT?CG???C??????C???AGWY?CC?GGCG?CATGC?AR?CT??GT?TTA?TC?CRGAA???G?TTG??GC??TTTGTTC????TGC?M?G??A?T????KC?G?ACT?????T?G???G?A????AGA?T?AW?ARCRC?Y?TTTT?CTG???A?T????TR?T????C?A?TC?G?GA?CCAA?C?GGTG???T???ATCGTT?T?G?T?G?A???TT?AT?T???A??CTC?T??RACGCT??WRT??Y?C?R?CY??CGTSATCC?G??WC??C?GTGGT?C???GTY?GCTTC???C?A??T?T?TT??MMAG??CK??Y???CC??C?T?W??Y?C?CCRG?TGT??CT?AAG?AC?TG?CC??TKCCGA??T?CAT??C?ATG?G????TYGCASTTAA??GTC?C??TC?GG??G?CRKK??AAC?TC?G?T?YTA?ATCA?AATCWGTCY??CTGGCT?YACRCGC?C?A??CG?GMC?GTCTGC?TYAC?GCW?A?CGR?GGATC?TT?T?A?GCCA??A??C?G?TGTA?YGC??KTGC?G?C??G?ARR?TTGTTWGK?ACTA?T?GAG?GTC?YG?AAAC?GA?CY???KYWATW?CATW?G???CC?T?AWGT?TC?STCACKAYG?GTATG?CTTG?GC?TCC
G?GTYGCATTAYWTG??GCM?AYTTT???ACGC?TTG???AGCGCC?Y?CCCGSTTGC?GGAARGG????YGG?GTCGTGC?CATATRATATGC?AGC?Y??AKTG???A??G??CY?KYA?GCARAC?Y??ACR?G?C??GCGGACKMC?CT??TG??GAGTCCAY?GWCA?Y?SCT?GGAGGC??WCM?RT?TCA????RRWCY?TCATC?T?A?GAMCAGMA?AT?TTGATWA??G?MAA?G?????Y??T?CS???R??TCGTTTTYGCGTCWAAGTTG?GAAAGT??T?YTARWC??CGY?T?TTCYGWAKTC??AA?C?AC?GAAAGW?G??GG??Y?CTAGC?WACR?W?CC?YCSTMYGGAG?TCGTA??GACCCAG?C?G?CG?G??R??C?YTTTY?TC?MATKT??CTR?A?RC?CT???ATKAAG?CTGTCA?KGKC?KA????YGAGA?TG??TYT?YG?A?C????????TT??TT?R???C?TTRTGGGAG?ATTM?RGAC??TTGTG????T?CAAAGAGC?AAG??WA?CTYY??GAGACATGGA?CCC?W?CCTCTY?CA?GGA??GT?C??A??ACCAAAA?RATWC??WGG??RGC?YTCA?RTTC?TATRGC?GCWY??ATG?AGATKCTGACAAGACYTG?R?TGGCA?CCCM??ACA?T???AGG???AG??SC??GCTTAMRGGR?TTR??CG?A?GACYTTC?ACATC?TWGCAAT?C??W??YYATTAGCATAS?A?ACCTTACACCC?SC?AATY?AGC???S?TAAC??TGAGG?CTGG?A??K????WAYCRAAMACGACG?G??K?WAG?CGAAAY???AATC?C??MATGCGC?CRTYGGCCATG??ATC?C??TC?G??RTG??GCTAG?YT?ARSATGAA?TGRT???GTKGG???CTGGCGCCAGTGGYA?MC?RATC????G?????AYGCGAARCCGAYT?A???G?AYCGYA?CACSGCCGCG
CCA??MW?TTAGRACSTAG?TGA???GAAWAS??GKMCRCAGCC?G??GMWAC??TTT?TC?TC?CST???AAWGARCGC??SCACTA?YW?GAG???KM??Y?G?T?T??GCW???CGTGA??TWSAGCG?AGG??G?CMAC??T??K?AAA?TTA?A?A?TATR?T???A?YA?AG?GTYCAAATGACC?TATT?CKATACGTGTACC?AC???CTACAK??GGT?GTG?WT?GCTA??AAATMTYCCCCCAGG??SG?C?YGCGAT??A?GA?T?KCRTA?AKT?CC?G?T???R?TG???GGGWAM?AT?TG?RACTTTATA?Y?AAG????YGWAG?CG?ATRCAC?WGY?RACAGTT??GCK??CTAGG?CC?GCA?A??RTGC?TG?ATTCGCGCCGAGA?T?TG?Y????TTMA?R?????ACC??A?C?C?TTGC??TTGGTTTA?TT?KGCG?CAAG?RAC?AACS?TT?GR?RG?TAY?TC?????Y???TG?RAGG?A?TTWC??ATK??TT??AGCC?TAAA?ACR?AT?GT??M??Y?CW?G?TTR?C?C?CTC?AGYWTKATA?ATWAYYGCCAGCC?KGR?GTCT??T?KCT??CYK?TMAGGGCC?WAGGC?CGT?G?G?TA?C?CK?TC?CRCTTG?CCTGCWTG??YTTAGGGWC??A?KG?C?CTTTA?CYCW?G???WRCAGTTY?A??WGATWTT?A?ATGCTT?TTGTSTM?T??TC?GAMTR???CRA?C??CTC?YR?TYAGAMGC?ACK?G?C?R??GTAGGKTTKGGCGG?CWAKRT???AGS?G?TTTMRKC?RC???AGGASKG?GATCGCAG???ACCAGYGR?CCAR??CRTGTGC??RG??WACAG??TCG?ACGCG?SCCGA?GAT??G?ACATC?T?TGT??CRTRTC?WC?GCGRTYAW?A??GC?G?TC?MCCTATGCAYRCA??T??GAGGGRT?G?G???C?TC?G?AGCAGKAAC?R??A?
GAGGT???AG??WK?YTTAACTSRTMC??GY?Y?Y?GCAG?TACCAT?G???GT?Y?CM??TCA?G???CWGA?A???TTSA?TG?CC?A?KCTCGWTAGTAGA?CGGTT?TGTACC?M?RCGCG?ATC??RCG?KGWYT?C?GT?T?A?T?AC?TR?KA?GACGSTGAWGGC??AGS?GY?????AC?AYAG?TWATWTAT?C?T?TM?GCC?G?CRCRGR??T?TAG???CCTYT?GCACCT?W?AAW?RCC??YACAGCG??CAGY?RCR??RGC?CCRTKCCTGGAGTGACCAGCG?TCRCGGG?TC?TAS??CT?GAKC?CT?T??KA????GT??ATCA?AGTG??T?TG?TYCCTA?YTCA?TGT?AGTAAAGC?C??G???GTCAGGCG?TR?AATACGA?ACCC?Y?ACCGT?TAC?T??ARTW?G?GCC?C?TWGMY?TR?T??AGAAA?T?CC?TCCCTC??ATTAAAKATYGCGTA?TTATGCYCGGGTGG?TC?TTTTYAC?CRAYC?GG??TC??CAAYG?YCKTC??W???GW?A?ACAATRTC?ATYGGAMA?GCYC?CATYGCCYG?TA??AAT?CTTGAAR??CAGCCGGYC?T??CG??TWTKT?SGYGYCCCGKT?C?TCG?GCGG??GTCAAGC?T?ACCT?GGG??AMA??G?GC?GCC?TCCRACTGCG?GTCGRC?M??A?W?C?TG?ACCACWGTTC?CCGG?A?CGCGGC??GT??CTK?TGCR?C??A?R??YGTAYATTC??CAG??YTCAMT?A??CA??KCCGAGAAAG?KT?TTTG??CAATA?AGG?WCRTT?GTCGACRSTCYY?A?AAAAT?YTAYAYA??ATYGAS?AGGC?CC?YGC??G?CGTG?TCTGTY?C?A???T?KTSCAGGGCCWKC?MAAYCGGACCCYCR?CGC?C?TAMGA?CC?TGACA???TTTCTATGGAG?GTCMRGG?WGA?G?GC??AGTGCYT?RAT?GCGC??CSA
C?GGY?ASA?GCACT??KTACA?AT?CA?TAC?TTTCTGAATAGGAGASGG?A??KCACCATCG?TGYAAWG?G?T?CKC?AATYTGAAA?G?CCTKCTAATA?A?TGCARCWK?W?ACCRGC??TTCTTAA?ACTCTATATG?T?GCGGC?ACCCCYRCYA?RC?GAYA?TAGC??A?WGCCTAW??WAR??TAACATYTACYAT?T?GTTGACTRTT?C?C?TGTCYCACA???TG?CGYCWCG?T?TY?YC?K?GCTYTTGMG?TYAAC?GCR?TGCT?ATGTAGAGYCAG?G?TWYCTCCWCGWMGT??TTC?CC?GG?CA?A?TTRRG???CGTGTAC?AGCGWKCTGYAR??C?G?G??YCTARWYCA?GYTSGCGAGGCGG?ATSYYYG?RRTAAMC?GTGCAAC?GR?TTTTCCGTCAR?RGGC?SRAC?MC?A?A?YC?CYTCYGCC?ATCT?GTCYGCRC??C?GCCGTTA??ATCYSKYAC?A?C?GCYCGA??TCW??GGACATRG??CMYCAAKA?CTTGGM?CGG?GTK?G??TC?GTGCCAA?TGWTRGWAGCAGACTCTC?ATCCGG?GSC??GGAC?GCGC?WGAGMGT?GGRAYGTTTTTA?RACGCMAG?G?W??AW?GTG?GR??TACRGGGTGC?GC??A?GT?G?CTAAA?CRG?GCGAA?CGASCCTCG?WA??GYCGGGTMACAAWKGAA???WTGA??CAG???CGACCTC??T?GCAAGACCA?MCC?CTTC?ARCGTG?GYGG??GCGTATCCCTK?CT?TMCYACCTACA?CC?AGGAAYCTATTC?KA?GG?GGG?TCGC?ATG?A??T?T?GY?T??MACG?A?W?GRTGTGG?G?CGGTCMG?CGRTTGSW??AGGT??CGWCG?ATAGRAGGC?GGYAGTCTT?G?WGATY?G?G?CCC?A?CCM??TTMTTCTCAWSCA??GCKA?GTC?CA?MRGAGGAAGCK??AA??A?YTTGAS??T?TYCA?
CYCTGACTATAGTATC?GCG?YGTCAAATRCTCT?AACAA?GKGGT?YA?CGCA??CG?TRA?GTA?GTCACWA?AW?RCWCGA??MCA?A?C?CG?TATTGYRCTCRGAA?A?CCG?RAGCM??RAMAR?CGACTG???CGTGA?G?GCT?ATAA?AYGCG?GCGTTKTATT?GC?GGASAM??CG??C?TAGYYMCR?CGG?CT?CC?GGCCKA?GT?CTGW?CTCCTC???TCGCARTAAAGK?ACAA??CTCCMG?TYGCC??RWTGGGWAGACTRCM?YGTT?YYG?TGCGGTTRT?ACA??A??GRA??CAT?CM?R?CAR??ACGCYGTCAR??ATCAG?GTC??GAG?Y?AGTTCTKGTT?YRAGGATGCAAC?CT?AYAGRC?GT??TA?Y??TCAT?RYC?AT?TCT?Y?S?ACYMGGR?TATGAC?TCA?C?GG??C??A?GCSAT?A?A?G?CSCGCACTMCAGAGG?AT?R?CGAC?R?YAAGSCTT?YRAAC?CCAGT?GATGT?MACGTTA?GG?AWSTT?RYATYSTCTY??GCGGAA???RTTG?CC???AAGCAGGRTAGYATCTCAR?CY?G?CATA?GARC?????GC??ACT?G?AA?GTKCG??GAAAG?RRTA?ATCGAAGGTG?SCTTCTTAWAATCTGTT?YCARTRR?W?YACGAATC??CT??TCGCCCK?GACGGC?T?R?YCTAGG?R?CG?GTGGATC?CACRYCGC?C?C?TGAWKG?AGC?YYAC??TGTAGCSGAMGGTTWWAGWCAGCR???T?A?YTCGAGG???TT?AATAYGGYACAACAAYATGGY???TTAGATAG?CGW?GYAGC??TWYYT?TTS?A?CTYYT??GTCCTAG?TGRTGAG?C?GGATGWGKG?TCCRYGCC?TCTTARMGAY?C?AACGCWGGK?ACCAC?TA??ACCCCATGT?MC???CWWGC?C??TA?GAASC?GR?RTTACTCMAY?GMCA?ATCAGCTATW?G
K?RAACT?C?TCTGTTGTCGYGAC?TGGKCYCGTGG?WC??AWRSGKGGGCACT??A?C??TTTGCGTCGGC?SCRG?C?ACGCCT?KYG?GAMGCAYGA?G?AGCCC?WTTYTGCYGC?CCC??CC?CGMC?G?Y?TGGYGCCGAATCT?CW?ACTACT??TTGRC?ST?CCGAS?KCGCTT???TTGACG?A??CTSY?GGA?GWA??WG?A?CGGAGACCTG?GGRAGGR?YGAG?AT??YC?ACYATA?YT?ATG????T??AAC?AG??G?CATMATG??A?AT?AYCACRT?CGGTCCCC?AT?GGG?RC?CT??G??GTAGRGYA?CRTSAA?A??TG??ACRGTGGKYAT?ATYTTGCMGCTRGTYCG?AAGT?TCA?C?GTRY?YCTTCT?YC?TCGA?TGATCGTM??CRCCG?CCCY?GCGAAT?MTG?MGR?CR?C?CCAGTTWTMGCCRAT?CMA?GG?CCCGTGAC?ACCA?MTYGA?RCGKAA?GRYAG?GGGCWA?ACGTWY?GCCGYRAA??CCCGATCG?CAGMGTAA?C?T??TGGCWGTGTTGTCTT??A?A?TGGGTTAAM?WRMGTT?YCYGACMCCGAAGT???GAGTATRATTCWTGAT??TGA?T?MMG?C?CGTAGRAATTCCYGCT?CRG??TGAA?RATTSSGG?T?T??CCGA???A?TYATRC?ACAACGCGA?WGG??ATTGGA?TT?TT?CCWT?TAC??GAMAYGGAT???C?STT?C?TCGATKTG?C?TYTGCCGYGTGKCGAGGM?GGG?CATGCTATMGYTGGGRC?GACRA?TY?ACA?TK?AT??R?????TATT??????T?A?T?G??TRT?C??RAC???TKTCTRG?T?G????????T????G?W??????CC?A?T??GRWGT????CWAC??C?C????????C????T??CCCGC???CTRY??YA????TRGR?A?CC?CT???AG?G??Y?WY??CY?????A?T?G???T
T??A???????T??ACC??T?G??CRRT?G?C????C?AYT?????W??WTCT???A?CYGCC????GC??T?RCA?A???TG?G?GC?RC?RT???T?G????SM??TT?C??????TA?YT?S????TC????????GY?CTCRTRCC??RC?G??AAC??ATT????GGAT?GTTA?C????TG?CG????T?ATAC??G?????AG??G??A?T?A?AR?TCGTTA??AT?GY?A??A?GG??T?CC?GCG?C?YRGCCAAG?ACC?W???TG????K?G???T???CA??????A?W?SG???YC?G??A?CS?GAW????????AMA??A???MT?C??C??CYT?ACA?G??T?????C?????CA??????A???T?K????K?????C???T??????S?C?????A??A???????WC??T?G????AAY?Y??GYAA??C???R??A???CA?GR???C?G??CAC?C?T?TTGC??CK?????AGG???Y?TG????TT??CC?C?AC??AT?CG?Y????????G?A??GA?C????C?????RM???A?ATG??S??M??A??GGR??AGKK???YT?GY??CT?T?????TYC?G?G?WMT??C??C??YTCG??C?????Y?C?RRG?????C???CGGA???AAAGGCTK?C?TT??CG?G?CCAG??MT???????T?M???CTW?M?C??AC??CA?T?T??AG?YG??TG?CRSAT?T???Y??AC???????TA?AK???A??GG?G????R?G??Y???CAGC??RCGGG?G??G?C?TG??AA???WGC??Y??A?A??GGCT?CT???CC??K??TGR???GTCGCCT?GCGCRMG?C??C?G?A?K?K?CG??T?T?TT?C??A???G????G????A?CA?GC?RCST?G?T?CT?YRT?YGGCAGC?CC?A??????MT??A???CAA??GA?Y?G??R?GW??C?TT?TC???AC??YAYC??A??K???T?
???CT????GT??SG????A?????????A?C????A???TR?CW?CCG????A?T??GGAC????????G?TTCG?A?Y?GA?KTG?A??????S?????C???????G???A?T?M??TYC?GTT?W????G?R?ACA??A?????TA????G??????????G??Y?C?GS???G?A??T???T?G?GT?????A?G??C??TC???????C????G??T??TW????A??T??????C???????A?T??GA??????S????T??G??????A??????G??????????G?C?GR??TCT?YGGGA?TGGC???C????YR??G?C?CAT?CA?ATTA?C???ACACCGAC?AW?RGSG?G?CT???C?CG??GT??T??A?CG?C?G?C??CC??CM?A?A?TA???A??YTTA???T?T????CA????A?CGK?CTA??C???R???TCG?C?AG?C?G???TG???AAC?AT????YTCAT??K?C??????A????T??T??ATCC?????MA???W?T???A???GG??A????T?RT??MM?TG?????????G?CT?????????T???R??????G???RCARRGAA??T?R???M???G???????G?G???A???T?CTAA?CTA???TCCR?????T??T??????Y??C?G??T?????A?GA???W??GCA??C??????CCC???G??K???T??C??A?CGA????T???GC?C?W?GR??TA??A?????T???W?A??G?G?C?CR?G?T????????T?G???A??C??C?????A?????????A?????C??A?T???T?C??T?C??????G?C?G?R??AT??????C???A??????????C?AY??TC?C?T??????????A?????????C???C?C??????R??C?GCGCTG???????G???TT?G??GA?AG??Y???CR?????GAC??T??????GG????????T?C????G?ACG?K?G
??AC??????R????????A?GG?????C????GG??C???A?C?G????G??????AG??A??C?CA?????CG??GC?A????GA??????Y???AR?????G????C???????A?G?????C??C????????S??G??C??????C?G?????T??GG??GGC????TC?T???A?C??C????????G???????A???G???????CCC?C?A???GC??GC??A?CGG?GC?T?YGCTKK?A??????????????????G?A??????????TT????R?TC???C?GG?KCTR?????????????GGAK?AC?T?TA????C???A?????AC????????C??C??CCTGCM??MC?TY?T??AC?Y??T???A??Y?T?CTG????T????C?????T???????CT?C??????T?GR????S?C???TW?C?A?YC?????A?C??AA?CA?GA??G??G?????W????A?CG??C??T?CC??A????G????????C??T???A????CGAG?A??????C??C??AT??????????????CCYTTTTGTY??T?C?R????????G???AG?GA????G?S?C?K?????????A?T??C?T?R?Y?T??GG??G??T????TG????G??Y????????????T??WY????????G??????????C?T???T???????C?????A??A??A??????????????????G????????C??????CC??T??A?S?????G????????G???A??T??C?C?CA???????R????????????C?K?????T???????AT???????TG????AY??CAA?GR?CA????GA??W?????GA???ACCAR?M?AGR???C???SA?????C?T???????GA?CRT????CA????A?GA???A??A?T?????T?A??W???????????C??M?CG???TCAA?A?????YT?GCGG??????T???CT??
???G??A???????G?????????A???C??T?G?Y?????G?C?C???A??C???????Y?G?GC???C?A?T????G?C?YT???????A??????????C?G????C?????T??????????R??GA?C???????????TC???RG?R????????C?????????????C??????T??????????????????T????????????????C??GTA?C???????C????????????Y?????G??GT?W?????????????????T???????T??A????G???????TT??????G????????A?????????A????????T???????????C?TA?G?G??A??T??C??????C?CA??G?A?????C????G?T?G?R?T?C?????T?????????G???????????A??????G????A????????GA?????AT???????????Y?????YC??????G??C?????????C????TG?A?????GTT????????C?A??G?????T????????A?????????C????AC??????T????T?????G?????????????C????G???????????????A?ATK??????R???A?????G??A?T?????????GC????????C????C???????C??A???TT???????C?A?????????TC???????????G???????????????C??C?TT?TR??AA???G??????G?K??CT??G?A???A???T?G?C??A?G?CAC??YAG?T????T???YC????MA??T????A??????T???GGCGG?A?YMC??????C?G?????A??GT??????M??A??G?GAGTG?G??TGA?C??C???R???TT?C?R?T??C?A???C??KTGA??????C?GT??C????????TY???C????????ACC???T????????CS??CRT??T??GT???????YCGR?CAC?AYYTT
MAWRAGWAGATTYGRYCTTGCTACGGTKMGTCA?ARG?TCGTARYKGAG?GCKMARGW?CCASTRWCCYYYRAAW?WCMCSCMC?YTMARYG?C?GAC?GTTYAAA?C?????????C??????????????????????????????????????????????G??????????????????????????????????????????????????????????????????????S???G??G??????????????????????????????G????A???????????????????????????????????????????????????????????????????????????????Y???????????????????????????????????????????????????????????????????????????????????W?C???Y??????????AAT????????A??????????????T?A?????????????????????W?Y??????????????????????G????GT????C????T?????????TAY??A?W??T?M??A?G????????T??TG?G??A?R?C??A???T???TK?T?C???A?C?G?GA??G???A??G???CT?T???????YT???CG??????????C???CCWK?W??A????CYWTYAR??T???T?AT?C??AA??S?G???T?GACC???G?T??CCA??TT?ARA?T?K???TWG?C?GASA?C??C?G?SAC??A??C???T????W???YWGA?A?T?A??T?C????????A??K??G??G?G?W??MC?A?A??C????C?GGGT?T??G???AMA????CC???W??T???W????????G???G???????C?GGT???T?G?????ACTA???YT?CY????W?CW?CCM?A????T?GG?M?C????K???????A?GT?T?A??A????????C?AGT????C?
    284_D45		WMTWRA?TT?A?CC??AGCGWYCTT?ACGAA?CAG?ATCGGA?TCT?ATTT?CCACCKCTGWYATGSCG?GAGCMGWM?TCRACGWAGCTA?TTRAACWMKCGGTYGRCWCRCGAGTTTCTT?CAYSCCG?TGMAKGGAACGATCM?AATYCCKA?MG?GWCGRGTS?GGWAAGGRAGCGTGGAC??AATTTAAGAGCCTCTCT?TCGCAT?CTTACACTGC?TTAA?WGGCAGCCCC?AATTTYATAGRGCATR??TAACC?TTTR?ARCATCTMGTTA?GCA?GGGAAA?CRT?GAT?MAAGTRCR?GTAATT?WGCGGGATCC?TTTAAGA?G?AGAAACTGGTCGWGTC??C?C?RTAM?GTTC?CA?ACTA?G?TYGAA?RMT?TATT?CCCT?MCAYKTTTGGYTT?GTA?CC?TGGGTCTCCGGA??MCGTCCGAGTTWGATTATWRATGGCCG?MARTCG?TRA?GWCTCCTRGACCTTGC??GRACT?TYAACTA?AACTCC?RTACCCA?RRKA?CC?CTGACTCTGACAGCAACAAG?CA?CCYTGACGTCCTTCWGCCCA?TRGSCTGACC?CA?AACGGACKARARTATATWGG?ACCACGGCT?CMGTTAAAAA?AYYCCGC?TT?TTCGARGTAGGGAG?CAGTTKK?GSAATG?CT?TG?RG?C?RASAATC?TGCAGTTGCGTTAKSAT??AATC?AKCGG?GGACCRGC?WSTWTCCTACCCC?T???T?CGCYTACGWTG?T?GTA?TTTC?AG?TGGGAYACAGCAARSTYTCRG?ASGCY?RTRTARCTGACCAAAA?TAYC??AY?AGCTTCGCGAACG?GAWGTAC?YTATAT?TATA?ACAAWTGTC?CCSCTACCT?KCAGC?TTCCTGTATG?CTTM?A?CCAYCTAYA?TCCT??YATGTAYAGGASACGGCGGRGGRGARCATAYG?AA?TTCTG?T?TGGTCAGYCMCCGGAAAATGGTCC?CSG?GTGTA
CTMAKGGWYATTTKGCGA?KAGCAGAYMAAGGACYAYTTCGY?CGG?GC?YC?YT?CAC?C?GCYCTT?GGGAWYCAACAGAGRKGSYTTCT?A?CCAG?TAYSTCT??T??CCSGTTSGAYACGTGTTCT?T?GTGAGK?ATATAGC??TAG?WCAGAGGAGGTCCAGCC?CTGCGST?ATGTGGAT?GTCCATTCKGAGGGT??GCTC?C?TCATGCG?CGATG?ATTCTGKTGC??CACGKTG?CR?AAAACGCTTGAGCK?AGTY?ATAGCTTTTTSARAGCACCGACGCTTTCCCARYAAAACTCGAC?W??GTCGA?CGGCGWT?GG?YACWTAG?A?TAAYCGTA?AAGC?CACG?CYCCAC?SRATCTCCTGYCTGGTC?GA??GCCG??RTGGAAC?GGC?G?GWW?CGTYACTWK?A?ACWAMCCATC??GC??YATCGG?R??TCATCGGTGCTCTGGACATG?TAATCGTA?KKCGTMACMMT?CYATGAATCTAGR?AAGTGKRTMC????ATTWRCACAAWGACCACC?ACAAMCM?GRWCGTCCTK?AACCTATATAYCT?GWRMGARGRACGCRAGACT?WTTTACAGA?CCTACT?TCC?G?CC??SGTTTCA???TA?MKTGCCTTC?GAKAAT?RGGGG?CG?CTTCC?CGT?TAATTR?C?SGGTTTTGTCTGCCGTCGGACTYCGGKCGW?WT?ATT?CGCCYCTAGACCATGA?CTAG?ACYA?TRAWCCGAAGGCCY?CGC?GCCTAAKKCAARCA?RCTY?TCCGCC?G?KYGATGG?SRGGAC??CC?TAGRGGGAMCATCATATATATRT?ACTAYG??CRYAGGRGAC?GGWAGGTAGAG?AAGTAGWCG?CCCAATMTCG?TAGAMTAMAAARAAATCCGTRRCAKARTGTGCACWTCTAC?TMGGA?AWCCATGGCYA?TYACAGCT?C??TGMGRTA?TGTCAACCGT?CCCTTGCTCCA?GCCA??AGY
A?WTTGCAGTA?GTCCC?AGCAGACATCTKGCMAAGAT?C?YTAAAACGACYAC?CCYCCGCAGKTGGC?ATCGWGSCTAM?YTATAAMTAW??AAAAGTKGCGCC?AT?TTGCAA?CTATAAAAKAGT?CCTC?YRGRCGTGG?WCRAG?AGGCTKACWTTK?RGKGGGTCC?A??GAGCTCMWATT?CC?TAAGCCTCCATRTKGTTGTC??ATC?AMACTAAAGTGWTCG?AT?TR?CG?GCACCTTYAKAC?KTTYWTTGGCTCTG?ACY?GWGAC?TGGAGWTS??TCTCGGAGCTA?AGA?ACG?Y?AATTGACTGCRART?CTTAGA?SA?TAAMKYGC?TAGTGGGYTCTARCA?GYTCGYCAAA???GMTTGGCACCTCC?GGSAATCGAA??TAGYGAAGGATGTTGRAAAYGTAACACAGACATATGTKGAG??CGAT?TTTGGGTG?TT?GTGAGTCTAAAGYGAYCACA?T?AACGW?AA??RGG??WAA?AAGTKTG?ACCT?AGYA?CTTAGCTT?TAAATGACCAGRGAGWCGGATYTCCCGGYTGGAACCGAATAACGT?STTAC?GAWCMCAGGACTTAAATTTCCCAATCCRACS?CTGAWTRCG??RTGCGRGARAGACWAAYWWTAC?TT?TGG?WRTMAGCACWCCG?R?AACTCA?TTCCWRG???CASTGT?TACGCTAATGTC?TGAGAAAC?WWTCACWTTTGRACTTCAC?TAATGAGATRTTSCYACGCCTGWGRCCATGAC??GWTCGWTATSWTRGRCTCGGTARTRGRCAGGAG?C?A?YTAWCTA??GGTGCYATC?TGCRSGGGTAAWAATTGTCCT?GA?CACCAGCTGCTM?CACYAAGTAGRCTRKGMTGAR?CRGG?YGC?CCTCTG?ACCGGTAGCGAAGACTAWATTCCT?ACTG?GMT??WKAT?YC?GTGTT?ATTGKYTCATAGG?GCCKCGAYCAGTACRATATTCACATWGGA?AT
ACKTTT?AC??TCGTAGAGG?YGCA?S?TCCTGG?G?TTTCGCG?AAATAATCRATAA?ATA?RTTAACCT?AATAT?CCAGGGTCACGTTATATCCGAAGCGA?AG?AGYT?CWGGT?GTCATACT?RGTCSYTGTG?CTAGGW?AGCGAYGC?YTGGCCCAAACGGGTGA?CCGG?ATSATTA?GT??TTTGC?Y??GAT??AGTACGARMSGT???CT?GCASGTTTAT?YG?CTCCTACGC?TTY?WCTGCCT???S?TYCMTTGACMCGC?ACGTTGAWAWC?GCG?GACAGGA?CGCGAGACTCYCCTAT?CACM?GGGTAGCGGKRGT?TWCCACAC?MCTCCGGTGC?ACCATGGGTTACCGCTTTACCT?CGSAGAGAAGGTAAC?ATT?AAT?TGC?CYWTGRCTTCAGAYTWYARCAATT?GATGGAGAG?WCGAGAMTWCCCTRGMCTMTWTCGRTGTRTACK?C?TW?CCTGTTWTGRTA?C?CGWATTAG?TGAGCGCASGATYTGRCCTGARGATGGCTAGRGTRAACGTCCRRGGTTGACGAA?GGCTACC?GGTT?TA?A?GTCRTGCC?GKGYAAMTGC?GCCTTGTGT?GATTACGCAKRTRCW??SCTAT?G?GYCGCGTTACAW?ARCCA?CTCKTCATG?WACGK???GCYCTC?AAAGWCAAATAGTGCTGR?AG?GS?AAATRGA?CCTGCCAAACAGTATACGAAWGGGCTTAC?GTGGACK?GGT?CATCCTT?W?T?TGCGCCAG?GGKATTRRT?TGG??CTGATCA?CWTWG?CGCWTC?CGACTCGT?GCA?CATGCGTAGCATGC?GTGG???KTAAC?GTACGGTTTCTWCYAGCCRCGGCTCAAGGACAG?C?AWA?A?C?MCKATAG??GGCACATATMGGGTAGCACGTGGGC?CGCAYTC?YR??AGA??KMGGT?CCTCG?CSTMG?A?GYCY?RCAC?RT?GCT?GATA?WCAAC?TTGTMT
TCGSC?CAAC?RYGGGTGRTG??TT??ARAGCCAGTCC?G?AAA?CMAG?TGAGGCATRCCMCTT?YGWYAA?SAART??YGT?GCAWAACGC?YTYT?CGRTACTGACCATGCTTAAGC?CG?CTAAGGKTCT?CT?CATTAAT?GA?ATTCG??WTC?GTTCCRTCGRC?CTCGCA?GTAGTCG??TCTTAAG?GAAAK?ACGTAYC?CAG??AGCCA??TYYGTWTCCACCRCTGGCGAYCA?AGAACTW?ACGGGRA?GA?C??TTAC?A?T?CAATA??RGTRAGGGTCGARY?AACA??WGTRTAY?CRT?CGTGGTTGCA?AAGCSGAGGT?KGGGSAC?CW??CTTTTTTTATCCGAWCGTMCTT?GWCC?G?TC??GTTTCYAGCGC?GCTTCGTTT?ATTCCAAY?TRWTGTCATATTT??G?TCTGCA??CGARGAGTAAMT?WK?CG?CRYGCATCRT?T??MCTGAYACATAACTG?T?GATGWA?CRTCG?TAYAGYTGRGTCGYCCGTT?C?GCC?TCCARTA?TTACGACTAAGC?TKTKGAGTGGAWRTACGGCCGGA?AA?GTGTSRCASAG?CAAA?TACCGTGR?T?RTGM?AY?GCGA?TT?GGACT??TRATACTTYTCAARRYGT??ATYCRTACYCC?GTYWCCGTC?YGWGTK?GC?RCA??TA?TGAG?ACG?TTYACT??ATACAT?AYYAC?CCTC?TAGAGGK?R?CTCM??ATA?CACAAACG?G??K?TCGC?GWCCAACTACTGYCTTYT?TTAGTAGKCATGCMAGG?TW?CTGWCAC?CTGT?G?RTGGWT??AAGGG??GGYCT??G?ATCYCGTCCWGKGCC?G?GGWAT?CCY?CCYCCGCGTTGGGGGTCT?CTAGA?C?G??AGGAWCGTTSGA??AAGCRG?RA??TGYA?TCGCTTCA??C?AGCAMTTY?CGCAATGTCCCGCTTT?GACCAAGT?G?AYTT?TTTAGTMG?GGRTAG
GTGCCCGATCGC?TT?CTGT?CARAR?CTA?YG?GTAGCAACCCCTAT?GGTC?TCT??ATCAAGRGC?GYT?CGGG?TGTA?TATATMACYTTT?AGCC?CGTGTCTTT?KTTCRAGGRAAAA??GAKCG?AC??CGCCGWGG?C?CTTGACCTAGGACACCTRT??AAG??KAASCSCACCCG??CTTGTGCAAT?YRAGGTG??CCA?CGGSTGGSCATAAGTCCCRWCYT?RC?TAC?TG?AA?GCTGCATGCCCWACAAATCT?WACR?CTTATCCCG?RG??C?CTGCACAA?Y?ATATAACYRGRCACSAC?TGGAAGGCCGCTAGACTASC???MC?GCTCCGWT?TTGAARGA?GCYAGGAAWW?CT?A?GAATYACGTCRGCGYT?TGRSCR?RYAARAGTC?TCAGA??AT?C?CGCTRG?CTAW?ACCTTTAGGTAGCRCGC?TGRTC??GCCC?GCCG?TRG?GAAA?CAGCCT?TA??AAGT?CGA?TCAAGGAC?GGA?TC?AA?KCTAGCAC?GGCAGCCATCKAGC?T?SC??GTCGRYGGT?GGAT?CAYT?TCAWT?GC?AT??T?AWGA?C?TTCC??GCTAATT?GGSCTYRYSRGGCTGTSAGSASKGG?GGCA?TCYGA?AGAAT?ARGCTG?WTACTCAGGAT?MGMCRC?TRG?A?YACA?T??TGCAGGCCA?CGGCATT?GGTRTT?G?CAGTSGYACTCGGRG?CC?CR?WT?CAGCAAR?TCA?ASGAWTGT?AYCGAAA?CG?AGCSTMA?GCCGATGCCCTGCYCATCWCGTTYAWTTT?AG?CATCTAC?ATTS?TKGG?GGMMGC??ACC?T?TC?RTAGCCWTTAAGCTSC?KYGCTGATTYR?GATGGMYCG?A?AGYYAGA?CA?TCGACCARYAGCGRCMAA?CCTAGAT?RRGYCCATCAMGG?G?YGTGTMCCTTA?RG?GATTTC?AAAG?GCGGYGT?GACT?CTKGYCC?T?GTTCGK
YSTAGA?A?CG??TT?YRGACRCTGAT??TA?TGACA?A?GA?GT?C?CCMGAGGCYTGAYGGGCTWCW?MG?TACGCTCKAG?CTGYATACATAGAR?CATG?TTACGAT?TGG?CTGRA?CTACT???AWCTRC??CCA??G?ATTC?AGGGGCAK?ACAG?T?GYAWGAT?AATTT?CTA??WAG?MTTACATGAARGGRYG?TAT??TAGAA?GTAATGC?TWCKKRTGTCGGACCGCYTGTCR???GTT?A?RC?ARC???CAGGAAGCKGTA?GGR?CGACGA??TATCGG?ARTGCA?ATG????CCTCAAGKTCGCTMAATRYY?RRARAATGGT?RYGGATTAGCTCCGAT?TCTTRA?CKAAGCACCA?A?GGG?YAGGTT?ATG?CAAGYC?CMAAK?GGT?GGCG?CTA?TGGT???AYT?GYGRTYA?A?GGWT?AA?CTG?C?TYYGGT?CACGTAGCGWGWG?CACGKTMAGG?GGTYMTGGTCRGCCACARTTA?TAAYG?GC?GWTA??TA?RCC??AGTYACGYKARGAAMR?WAGYCGCCAAACGC?T?A?RGKKCRK?CAGTTGTCC???CAARCTC?YTKKAGCA?MCGCRCYCA??TAGCC?GCRRA?CMG?GA?TGAATRTWCA?YGT?AACAGM?T?RAYTARCA?AA?GWCAC?AGTA?AG??AYCGCAGCTATTATGCKRCAASGTTTRAGC??GGT?CACATGAG?GATGTGGTCCG??KTGGWGT?CG?GGG?CWM????CAC?GATYAA?GGTCAAAGTCAAT?MTACT?C?GAMGA?RCAT?CCTGTGCC?TT?CGGKMCCRACA?CAC?GC??TRARACWT?C?GRAAT?ACRWCA?WAG?CCCAACAGG?R??CTTGA??CTC?AKGG?WAAGAATTACCYRATGR?CGTAG?AYCACCG?GTGC?ACACACGAACK?GCMT??CTC?C?GCAGSYTTYCAGAC??TRA?TT?CAAATARASGCYA??
ACGTGA?G?W?RG?TSCYY???WT?TGCAAG?C?GGRCTTTATYGTCCAT?GCAG?A??C?C?CAGCACCKCYCGTWGAT?AMGTAAG?CRCYGAG?GG?ACT?T?GA?CMWM??KCTGGYGAMWCGTTGA?AGACTTRAG?CGC??GR?TC?GM?RC?ATATGTTCAAGYGYGGGTGTATACGAATMTAR?GGGTCAR?ATTGA??GTCGCAC?CAGGAMGRCTGCTCA?AAATATCACTKC???TTRCG??CGGKAR?GAA?AWATTGGAA?TCCGGTS?GSA??A?K?TC?RA?TGG?AGGCAC?RGGTAAGCCT?TTTGGY?GKC?GCGAWC?GCAS?CT?ATAYTY?C?CYCTCTTG?GCCACACTAT?GCTTCA??KAYCTGTCYACGCRWKRACC??MTCTCKTAAAAAATGCTCG???ATTACGTCCGGWGCATATCGGCWGTAKTAG?GG?GRTCSGAAACGTTGCG?GG?YT?A?CGCCT?AAAG?TACCR?GW????YTGGATGAGR?CCACGYATTTA?ATTTCAATTTGMKTAM?CT?GYTCG??AAA?C?ATT?TTA?CCCRRCAC?TY?TACGC?CAAT?TT?AT?AACAAGC??TGCG??CTC?CTTTGCCWCG?AAACMAACTACCTG?CCGCGT?AAC?GAGT?A?CG?TGKCA?GRC?TG?ARTK?ATGTMGGATWATC?C?CTACRATGAG??MYCCGT?ACCCA?CCAGACGAAG?C?TGGAAAACAMGGW?GTCWGCG?RATTAG?G?GC?YGCGRMTCC?G?CCGA?CGCAGAKAMCCAYSCT?CTAT?TRCTA?CATACAWGG?CGYCKACWAGATATYATG?CSATTA?A?G?AG?G?TAACAGT?Y?TCGGGCATGYRAG?T?GCAAGGCAAGTGYMA?G?ACGGC??GTAATMGRACA?CAC?TCTAGRATCGGAGKM?TTCCAAGTCTRTCCYAMWTTGC?TYCCCCTSGWGCAGCCACRCTTAAY?GGA?A
?A?GWC?CC??KGGGTA?C?GT?YTC?CTGG?CTTWTGSAGYCTAT?C?A?RC?AC??CTMTCAWC?GY???RCTWAWCG?RTGAGAGGCCA??CRC?GS??CGTACTRTG?GCA?C?AACRC?TCGCGTCCARWCCCT??TT?TC?CWT?AYGC?MTCGAATGYRTGATY??TC??T?GAGK?TTCCYATCGC?C??CCTAARCACTTATTTACSCTATGG?AYTCTKTGWCT??AATTGCCAT?A?GMC?AYA?C?GCATMACCCATG??TAC?AGS?TATTWT?W?TGATCGCACGA?WGW?GACC??AAG?C?GCCRC?TRCG?CGRGGTGCTCAAC?T?CGCAARG?CAGCG?C?CSA?MTSYGGARGRCA??CYGM?CACWAAGRGGGTRCCAAATTAWA?G??T?AAACATC??CAY?AGA?GTAC??CTRG?TCMCGYCTMAGCCGT?TAT?AKGG?RAYGAC?GCT??CTYCTGGCGT??A?ATCTGCCGAGACAC?RCW?ACAAG?STGTTCGCGAYTMTGG?TCAA?AGCA?AGGKCGGAG?C?A?K?YAC?CCTGAGGCT?G?TCGGATG?CGCGGAC?TCACAAC?GTTGCGTCCG?TT?TACTG??TCTGCTCYTTCC?CGGACATTCTTM?G??ATA??CGGTCTTGG?GC?TGATYA?CTGG?TCATKA?CTS?AA?A?GAGRATAYG?CA?CCR?TTAATSGT?CATC?GCGAC?CT?ACA?CGT?C?AYTWA?GACCGMATWCAAATCCWG?A?AYTTGTTATTATTCYTATCTT?AWTAGRTCATTCCG?GTMGTAG?TTTCAGACC?GTGT?CCCACTTTGTTGGTTCY?AATTCTGCGGCACC?GARKATGCTGYCGRACCAC?GCGCRCAG??GTYSG?TG?ATAATA?CTAACAG?CMGATACGTTGCCTTT?TTA?T?GG?T?GT??AAG?WACWT?TTCGG?T?Y??TT?WA?CGGGTTAAYGAATRAGGACCT?
AA?CG?GTTAATTGTCT?CGSA??TCAGCCT?AY?T?AG?G?AGTATC?CTT?G?CCAACT?TC??GRCAWTACGT?CAGTCA?CA?CWTT?GTGGCC?CGTGT?G?WCACARCTACTAGAGCCGG?C?T?CGTATG?CCTRTR?MRCGYTTTCTTAATA?RRGCC?MTCACCCG?G?CGAAAAGCCT?C??GC??GG??WAAGGC?AA?CGAGAMTG?TTCCAG?ACRCC?CCGC?C??CTYTA?AT?GA?CTG?GCGCYT?GCGCTAAATYYKYYCAAYCYCT?T??CSTCYCCC??TGCTGGCCCWCT?CRGTRGTGCGGCGW??YGGR?AGC?A?CAC??AGGRTCKYGGTC?Y?RAC?CCAAGTR?CG?GAATCAS?GT?WTWCGATGCK??TAKAGGSW?ATAGC?GCA?TYARGARTC?TGGC?TTGT?G?GAYAAAAGCTG?TCACCTTCYTACGTGCTATCY?ATCTGCGGC?TGCAKAG?MGAT?CTGAACGG?GGCC?YYCM?CTCCTCCKSCM?GT?GGMARGTTGKATG???CAC?TWTCWTACTAGGGAMTA?TAAG??SAC?RCATGTRA?A??CAGTCGWSGAG?C?GGG?GTCYSCRTAAA??AYTGGCA?CCGT?AGCCTG?TTCAG?AAA?CTWGTWACCAKACAA??C?ATRATTCASCCAAGGCGGRACGAC??GC?WGMGC?YC?WGGTCCAGTTT?ACR??GAC?CK??ATGTAG?AYACCGWC?CCGAACCAG?GG?C?CTYGGAA?ACTRCCAWA?TGWCGTCCCGCCTSYACAAY?CCYRGRGCCCGRAATACAT?GCGG?TGATMGYG?KGCACTCG?RGCY?A?GSCCY??TYCTTGGCAGACCT???CTGGATCGCGA?TGGGAACTTAGYTCMWGRCMARRTAC??TG????TA?RAYG?TTGC?CRTAGAT?RGAYTATACRGG?ACGTAA?WAGYWGAT?TTGAGCAA?TCA?CCAACTCTG?CAGAK
?A?CMTCCTACAGATC??CCTAG?CC?C?TGGAAGTKTTCGCAWACACTA?ACYRTRRTTGYAKARGM?TT?AT?A?T?TC?GGA?GGAGGGYRAKAAGCTTACATTGCARGCGACYG?C?AATGTT?TA?WGYAGAG?TTSTGTTC?RCA?GGCAAYGGTA?TGGGAW?GWY?CA?TC?GGGKARYCTCTGGC?RTG?CCCAAWACSAGG?CGYCRTST?KWTAAGTCCGGTCGG?T??TT?TCCCTCYTCK??TA?TRA??AGGCRCTACTG?GCAMCACC??GATGAAGCGA?A?CAGTGACRCGT?CT?TACTRCGTGW?GCYTGGKA?AA?T?CGGTCATRACAA?GTAGACMTAAT?TYGTGC?C??TA?AATGG?TGA?AACMGCTSAR?C???TTTSGC?GGCTGTGC?GCCGTCACTG?AGTRA?RTCGTGAGAGGRGC?GRMCM?TTTTRT?GGACACAGCACA???TCCAACGTARTAGGTATCTAWTKTCCKMTAAGGCRACGATATC?GGGCCCCCAG?TTCGYT?AGARYAGG?GMACACCCCACCTGAA?CCGC?RTCGTTTGTA?C?CYTATGTAGC?A??CT?G??G?CR???YC?T?CTCAGT?GTCAAAWCAGAYAGWCC?YKW?AAAWAAA?GCA?TTTGATTRTC??AA?AT?YGAGATCCGGG?A?GGAC?G?ACCACMA?ASC?AA??CT?CCCG??C?GG?Y?WT?C??CAACCAAG?GGCGTCGCCAGAT?AATCCRT?YAGCGT???KC?CMRGR?GRTCGTGCRATGC?T??AGCCWTGGCTGGCGAGACTWAGTGAGW?G??GG?MC?TG?RTRTARAATCMAMAACC??T?RGACA??GTTAMATAYRYRA?TA?CTGGY?GCYGTTAT??TGG?CGG??CTC?TARTCAAGAG??TC?ACTSCGA?A?GGR?CG?TGCCCT?RAW?CAAATGTT?GTCCAT?ATTCTGTYGCGATTT?AWACT?ACGGCC
?TAGRGTGGAT?WCCKGACTTCGT?A?TGG?YM???GGGGASAGTCGG?TCTTATCY?GCTATTGGTCACAACAST?GGTTC??TCGG?T?TYTAGGGCYC?G?CCR?TT?ACACRC?CAAAAACAACKCAGMC??CGCTCGTYCCAGC?AGGATGG??C?GYACTG??CC?CACAGCYG?GC?CGGCCGTAGGCRT?TTTY?CG?GTC?CACCT?RAT?GTGGCCGCCATTGT?AT?G???TTCGGC?CGCWGRCTTG?TAAA?YCA?T???TTAGTC?TRAWACSKAGTTGGSSAA?GC?YCGAGTAGACCACGAA?TCGT?CATGY?GCGYGCG?AT?A?CGAGSKGY?ARCCCGYTMCW?Y?A?T??AGGCTTCGATAYATCTACKGTGSAA?CTACY?GT?AGA?ACT?A??AYTAAAGAATT?GAAA?ATCCT??GCTCTG??T?WACGWGA??GC?KAG?G???TTGGA?GTT?GGGAGGCTCGTGCCR?CCT?AATGC?CGC?ATASAC?GGCAY???TA?TA??CGCASGTG?TT?GCTRCCCAACYGCCTCTGCTGAYTGACYT?GTAA?GAT?YGGAATA??AARCTTAAGCACCCGGKG?GATTMG??KGTACA?M?MTGATAA?CTCA?G?CC??ATCCCCCWTYGY?GATG?CCCGCTGAMCCTYCAT?AGGTCC?TAC?C?CCACGCGCTA?AACC?GT??GACCTACT?CCCASK?TMMAGTAAKAGYGT?A?TTGWC?C?CA?CCC?MTRC?A?GCRCGCCCG?T?GTCGCTA?YGTGAGYTCGGKMG?A?CTKARMGTTAAAAARGC?YAAAWGA???AATCACTCCAC?TCA?CCT?TA?TCT?TCG?CCCC?TY??TGCTAC?GC?A?GATTCAYC??TATT?CARATATTGTA?GAATAACTTCAAGG?T?G?CTC?ACGCTAATAATAGCGA?AGGATGACCWCTA?GCT?YTWTCYGT?TC?ATTGTAYT?GTCATG
CATGACCATTT?SA?AGG?AGYGCA?C?TCGTGGT?C?CCTT?CTCCC?CCC?GCTRAGATTR?GRGW?CG?WCGAC?TWTAG?GCRYCCAA?CYAWTGT?AYCCCTAAGGCGTGGCCA?ARACCYCTCG?K??TMGC?RTC?TGCGAGTAAGYA?CRYGT???GCC?CATTAT?GCT?RCA?GTTATCYARCCCACRG?ATTTTTAA?GYY?GWYWTTCCMGCGCGTWCCTGCA?CCCCCACAC?WGTRRTRWG?TGGAA?TC??GCYT?AG?AAGTTCRCRWCATATCTTATGGCCAC??T?CTAGAAG?A?TATG?TMSTASGCCYSGC?GTGA?ATATATAG?AGTY?TACTRCGAAT?CA?CTR?WCC?TT?CG?ACT?A?WGTGATCASTC?RTTGCWTTTATGGCTTA?AAGCA?GT?CTCAC?GTCGG?ACGATC??YA?A?RGTCAYC??GR?KACWACTGTTTCTGA?CRKG?A?TGATTCCACT?GCAAA?GAAGYG?GCCCTC?TTRARTATT?CT?CACATATG?CWTT?YK??GRCC???S?CAGTGC?RCTACGACATSC?CTTGAMGG?CTCCGCTTT?A?CAA?GTTTA?C?TCAGC??GTTGART?AGGCG?CA?AGCRAAACGCYAATCCKTARTCGACTATCWTT?AGA?GMTAC?CATTTCGTYTTTG?TGAAT?TSAR?TAGTGATC?CC?CTAYYTGTTGCMTGTW?TAAACMCTCGG??T?CTTYTCCY??CG??AG?TGGATTAC??CCG?TAAAACTM?GC?AGAT?GRTAG?G?C?TTRGG?GA?ACGMTSCG?GCGCTCCGT?GCA?CCACYCA?WAAATWCCTGT???GCGCTCTARARG?GAKAAGA?GG??RAA?Y????GTGCAGTC??G?WTGCGCGATTA?AA?TA?A?A?T??CT?TACCATTATKCTAAAGACGGR?GAC?A?RGTTG?CTRCCC?CTTATRSRCT?RCASGGCGACCA??AGT
CGA?T?AGYGCCA?CCCCMRACATC?CRCC?CAAMAW?AAGGCW?GT?CCTYAGCG?TYC?TYAR??CATTTCCGCA?AYGT?CCACGY?RRACCT?GCAC?A?TGAATAT?CAA?GACGTMAATGGTTGKMCAKATTC?YACTGGCCCGTCT?YACGCAAGCTGS?G?WRARA?TTT?MGGRGRKGTACYCT?AMAGCSGTGCT?GTTCCTCG?GGC?GCAA?YA?G?CTAGC?TATC?TRCTCAT?CCCC?ARGR???ACGGYARGYG?GTR?TTRTAGGGTCTRCGCWCTGGGG?GYGCWGGG?TCGYAC?KAG?CYMAGKCT?CTTT?GGG?TACGGTTMATYTC?AACGCA?GTAAGAGGCKATACTCTYGGCTGT?GGGT?TAGCA?MTCGGTA?TACGTTC?TGCG?TTAGTCCGTCCGA?AGGAT?GG?R?CTRY??TT???CACTC?CYAGTAAYCG?MAAGRCGAARGTCTYT?TCTGT?A?CGCAGA?TMCCGAAT?YRGTCTTT?GGGAGA??GCC?TAAGRGTCY?ACTA?AGTTYCTG?G?GCGTTAGRGTGCAC?ATCAAAC?ATMRMTRGA?C?GTGSTATMGCACR?TS?TA?ACTTC??AYGTAAA??C?GARTCCGCGCYATYGCGWA?A?T?GTATG?GKAGGGCGGCCGCATAAGGYAGAGTTGGAYGCGRRMG?C??GAGKCTGGGRGMRGCMY?YY?AARCM?AT?CTGTGGRAA?CGAGG?ACTAACAGTG?CGAGCAA??GTGC?GTCAGTYCAGWRYA?CGTCTTT?ATAAGAT?ACCC?GTCATAWG?CATRGGRG??TGACG??C?CRAACKAYTTC?S?G?RTGAWGTTGCTTRCTATTCACT?AYCCTCTAK??CGATCT??ATAAAYCGACCATAGCA?GACTATA?KCWAT?TCRC?GCCCY?WRTCCAWAGGG?T?GTTGGA??CTGACCKTTCT?T?GAGTT?AATCMACAGATTC??GGCGGYTA
G?WA?TCT??AYYTRT?AGTCC?CYCMC?GCTTGGTGTGCC?TCGCCAGA?CATGCGTTCG?GATCGACT??WG??A?KTT?A?C?CCTGRCTYGYTCT?GACAAACT??A???GAA?G?GAG?GTAT?CR?T?CGCGA?AACCCAGAA??CTTGY?TKTCGGTCC???TCCRCCTTSC?G??GGKCRSCTTAWAKKCY?AGTGTTTGCGCC?C?T?AGT?TGCTCYSTCCCCGTTGCTTTR?TACTGYAAGAC?CYA?AGR?GWTCAA?AYYA?T?CSAT?RCCATGGC?C?GG?A?TTTCA?GA?GCTCAGYCGTG?CGAYA?CTGW?GACTC?MT?AAGA?KGCCT??GRGACAACAKYCAATGAACCGGRGGATCAATARGK??CT?RCCGCACAKCGC??GYTTGGSAARCA?TTTGACT?CCA?AYYYTTATRA??ATGCW?A?GCCGCYGTTGGTGGGG?GTRGTTTGGGSCGATG??ATA?T?G?TTATCTACK?T??CTTGKT?GRT??GAR?GWC?ACTGTGATCGTC?T?GCT?TT?TTACAAACAC?GTTGCTCCTYTCCKGGC?AYCGG??G?T?TCTCA?TGCG?CWCC??CGT?RCT?TCGATCCYCMMTG?GGT?YC?AGGCTWGGCARAGAC?CTCC?TGAT?TGC??CAGKTC?CTTTCT?TGTRTCTTCTYG??AG??MTTR?GCAYCG?CGAGAG?AS??TSCC?AGACGGTG?CATCRC?GTGCTAGATWAGC?WT?CCWGTCTWYGCCYTTAA?GAAA?YAAAAGCG?CTGAC?KGCTC?GA?TCMTTTGCTGTCCT?ACG??GAAC?TG?TCAGATGGGT?GCAAC?KTCCARCT??WTGAAWWGCCCTRGCAGGCC?ACAWCGTKTRATTWG?TC?TTATT?MG?TCACGGA?YGGCATAGATGGTKGAAACATAGTGKTAGYMGCT?ARCGGTAC?MGGTCCGGTGC?ARGTC?TRC?TTG?AGTGGAGTTACYC
GACAARGAAGGGGMA?GTGRGAAGAT?AAGCG?TST?AAGTWTT??CC?TGGCKG?RCAYTGYACCTAGAGCACCACG??ART?KARGCGCCCT??GGAGGGG?CT?T?YTA?T???TKGSGMYCKYAGA??AGCATGGACTGGAT?AAGTTG??YCA?RAT?CCGG?TCTAAAGR?GTARTGTW?WRT??YR???GCTYK?ATTAGAGACMGKAYGC?TT?ATTATTAGTT?CC?ACCG?GWCYYGAGGCACACAR??R?CACACGWCYACG?R??TTT?ATTCAT?AARSCAWRT?CG?ACACACCRCGC?KGATWGTCKTGSSATCYRT?AG?TCCRTT?GAWMTWTGRGA?CTGCCWT?GCG?TGGWTGCGGAGATGGKSGCSTCACGTCATACG?A?TCTGGRTTAAARAAGRRGAGGYWTGATCAYCCTCGAKG?G??CGCT?ACTTCCACGTAATCA??CGCTCY?GCCGCGGCAGACRTRWCC?AAG?CTTA??RCAYTCC?GTGC??T?AGGGYTKCRG?CCTTCT??YGRA?TT?TTCSCCTYTMGA?CCYTCAC?AACTGGCCGAA?GCAYGATAC??TA?A?TRGCA??AAT?GGGGTTWCACTGCCYCTAC?CA??AGAC?CCGTGWCCGACAAAATCTY?CAATTACTACCTAYTCAY?G?AWCWCAY?GWCW??ACCCAAGGGMAGG?C?YGCCTTR?RCCWTCCT?TSC?ACT??C?CTACCR?T?GTGYT?AAM?CCTGT?CST?CCC??GGG??AA?AA?TAC?GCTAAG??TGTTG?CC?CG?AGACYGGAGGGTTA?YCG??AGACT???YCGACCA?GWTCACGGTGTGRCCATATTCCA?CSCAG?RGTAACRGCGGAK?G?TMGCG???GACAWAAY?CTCTCATTMATCAAGACTCATTGACYTTATAATAAAATTTA?G?TTG??GTAAA?TCTACTGCAGTA?KTATG?GTACCYCCGGGTTTRTG?TTGCAWC
GG?CA?G?A?AACCAAGACATAGCGGACC?CACCG?CWTGTTAAGTK?G?A?TCTCATGCT??CAC?GTCC?KR?Y?TY?YTATGAGATT??A?TAAGGRAATT??WC?GGTCA?AAYGRA??ACGC?CTCTAACYTTGATYTTC?C?KGGCTCG?AGC?AC?K?RG?A??TCCAGGGA??RTT?TCCGKYTCYCG?C?ACT?AWCGAACGGRACTC?GCSCMATA?MAGTTCGGCTMTTSTCG???RGGGT??ATMGWTGTGTWTTC?C?R??G?TCGAWCAAATCGGTAGGRTTTCCGCARRTRACT?GCGCC?A?CTCG?TRR??T?AR?TCGTGCTG?S?AK?GKGTGGAT?TGGTWCYKAAGTTC?AGC?CCYAAGYRGCTG??TCG?GMTGAACTCG?GACCAKAWGATCCCCATR?GTCCTTTTTACAAYC?CAG?MY?CAW??CTATC?YR?ATRGC?AY?GYGAY??CATYGGACTTGCAT?TGCCTGCCCCA?TTAAGCG?CT?GYACGCG?GGM?C??G?TTTCGGGWAT?RATC?TAAAGCGTGCCTGCAK?ACKCGGTCT?CCK?TTA?W?G?CKTG?TTAAWCATYCGTTTTT?CWAG??KGGCAGAGAYGKACAT?RGCATAAMTSGC?SCYRMYGWAGCCGAAC??TCCYC?TCGCATGGTYTCGT?CGACAGCYTGRTYAGC?CGTGCC?AATAAGWTCWCC?SMAAGAT???TYACTT?CTT?CGRAGGTGACASTATAAG?RRTCCGCAACTWRTGASGAT?ATTCTCAACMYGCCCKA?GTTGGCM?RAYW?AGC??CGGC??RATARTAC?C?CTGYCCCAGTGCTA?CY?TGTA?GTA?AAA?GGG?CAAGCTGCGRTCWWCMAA?ATT?GCATTTTT?CGGAT??GGAAGCT?GGR?AWAARCTAG?TTAACA?GKATGCY?AGAY?YAGTGCAAGATGTS?A????CTRCCYC?C?TGK?TAT?TWCACKCKGGCG
GTGGCCTGC?ASYCMGTG?C?TAMACTAACAWGAG?CCCTTCYSGGTG?CTAGA?KGA?TTGGY?TTGCM?GTCCATTGTGGTATCG?TTC??ACAARTCATA??GGK?WAAS?CTTCTKTCGTGC?YCTGTAGMT?ATGCAY?CTTAT?TGYGCTGTCCCTCGGTTTGA?WC?CCTAAT?YGRCTCGGAAAG?T?CYRG?GTC?WCGGAGGCC?GCGCTCYAAACCG?AGYA??RCYCGKT??Y?CGCY?GGGGGAATCGAGG?GGCTTCCY?TTACK??ATGGG?CTTCCG?GRACMRC?TGGCGTGAGYC?GTYGGATCTC?GT?GT?GT?TAAGTCGTAATCAWGAGTACC?G?AGA?CAGCCTGACGA?T??CCW?GGGWTCGACTG?TTGAGCTTCTC?RGA?CTT?CACG?ART?TW??TT?M?CTMCTACCGTAG?WGAWTTACATYCCGYATW??KT?GWGCGCCT?CTGGCWGC?CGCCATGAGYTAAGTTA?TYAG??RGTR??C?GGG?CA?CCKG?TT?TACGCT?WATACCAWCKTGTGCCTMCTATGAATTAY?ARYTC?TCGGCC??GYGTG??TCGTCCCCG?TTCCAGRARCCCTG??AYTC??CY?TC?TGYA?TA?GATGTAGAAYWCGGCCTWA?TAA?K?CTCA?A??GTTCACTG?RC?TRAGGYAACC?CGA??GCCCTTRTGA?TACAG?GAGY?C?GCCTTGGCGSC?CYT?GGGYAYGTCM?GGGYTCYGYGCTGTATTGGCC?GTGGKGCG?TT?RWT?TYGCC?ATC?CTTGGA??K?TACGGYA?CCCCCATAACTTCCAWTT?CYGGGGGCTRGAATYTA?CGAAT?TCTGG?WG?A?WC?AW?WAG?TAARAMGCTARC?TR?ACGC?T?AAGG?CCATA??A?TTCC?CRCGCACGYCGMGGCGCTAAT?YYACRTGTCGCG?GCCMATA?W?AGTTCCTGGAGGYRGYCTCG?CT?CTCRCA?GAC
GGTTRTATCARGTGTTR?A?TCRR?A?GAGCAACTAGCCTTAMAGC?GGCC?GGKCC?RA????GCARA?ATAGGGAMTYCCTGC?TR?T?C?GACRCYC??TGC?YKGTRCCARAGGACG?YCRTAC?GTGCGYYTGTKMGACAR?ACCTCKSGMCG??C?R?RCG?MACAGG?CTYAMYM?CGTATMCRA?SCACCA?GG??GCYTC?G?GCYGARGGT??A?GGAAACGTTAAAG?CCTCC?ATC?C?GATGACGTCT?GAG?GCACCCCT?CCAWAAC?CYACC?CA?G??MTCGG?ARCTCTAAGC?YKCYAGGYGGCCTGTGTG?YAT?CA?RAAAAATYC?T?AA?T?GG?CYSCTTAGCATG????C?KCT?ATG?GA?CACCCT?GGCMAAAGYACCTACCAS?ACACTGGKACC?TCAACAGARA?T?T?T?ATRTCRCAGTGGSYCATCM?GCAGRCATTTAWC?CG?G?T?CATCTCAYTCC?CCCTGMGAGCM?CGTAGCGTT?TCTATTY?GGGC?ATCGA?TGC?GCAGTGC?G?A?TGT?ACATKAT?RGCGCACT?GGSCCCKCWACMACCCCGRYTCCG?GYA?T?GA?RYCAY?CAGAYGTT?GTACTGGARG?TTGCTTA?G?ACTGCTGAAGGG??TC?GTTTCCGTGAGACGGTCTCATCARAGTY?GGGCTRCY?TGA?CCSC?MTY?C?G?GCCG?GGARAGGGG??TCC?TAK?AGG?ATCKW?GA?KMTCGTAYKCTCT??ACAYGCACRM?CTCGTATAKGGG?TGCCGAGG??TACTGGKTAAATTAGTCCACTYACCGATCTTCC?GTACTGA???CTTAACGCRACGACTG?GATTCCT?CTYGTTATR?GAG?CTCTGCA???G?CTTCC?GGCC?AK?TC?CTCARTAAG?CCATGWM?AGC??TGR?ACTCAC?CGGGCYGYCAAT??GTAWCTTCG???TA?AAT?CTG??CTAGTGACGGATAKG
ARTCCCKTT?TTTTTTGTG??GYCATA?GATGCASCWRGT?GWCGTCTGGMCAACAAG?WYW?CCCA?CCGTGG?ACG?RCGCGYGGACGG?A?C?ACAAGCYGCGTACA?AAGAYYAG??TTTC??A??CCT?GACTCYTYCC?A?CG??GGC?GAGCCTACTC?GG?GTKT?G?WTTGG?WGACATAGWR?A?A?TAGC?C??A?GA?ATATTTATCGCATAA?W?AGAGGC?ACAYTTGTAAAMCTCTGGC?SCGATTAMTAGAGTGGCATTTAWATS?AGCT??AAT?CGGCAGC?TACGCA?CR??TA?ACTWA?CCGCTAARTA?W?R?SRA?GGTG??C?CTCTGGG?CGCTC??TARGGRCTWCA?AA?GGRT?AGTRCT?SCMTAYAA?G?GTACAACACTCCGC?GCC?C?GGRYAMAGGCCGT??CM?CGTGC??STCGCCACGCCT?CRT?CCCARCWCY?AMTCTSTWTTCGTTGATAAAGATGTCGASCG?GCWAWTGMRGTCAGAAG?K?TC?GMG?CYCAGTAGWYAKRCAGCSGGTG?CC?CGTGG?GGC??C??GACTAA??C?AYAGYTCGGGKA?GGGK??GCTAC?C?YCTTAAYAGGGCG?GG?GCTGA??T??GAK??G?G?C?KACTAGT?ATTAG?TTRGAGCR?YW?CATGG?GGG?C?CY??K?CGA?GCTRCCT?GCAACGTATGCGT?AT?C?T?CA??A?TACA?GGTT?CMWWCGCCGGCGGATAYTTAMGGKTGRCTTATGGR?TCTCGGCTCGTT?TRTC?TAGGAT?CRGGG?A?AG?CYCTTKCATAGCGKWCGCTC?MCT?GAMMTTGAT?CCAGA?CCGCGCGGTMATGMGTGTA?C?A?TCAACRG?GRY?TCCG?ACCCG?CYYCC?CTCTTT?TG?YAAATGAG??ACWGG?C??TWGCAC?CGCGCCYT?TCCC??C?RYWAW?KG?GRG?CG?TTTAG?CA?GCT?YCA??RGYACCG
CA?RGGTTTC??GCC??ATYASGGWTC??CTTTWY?YGAAMCT?ATRCGGACRAC?CYCRCTWAAWC??C?C?AAAACCG?ATCSAC?T?TCTCA?CWAAW?W?AAGGA?TMATAAACATARATGC??CRATGG??CCGWMWCWCRAY?AYA?TGSGTCCACTCMCTAAACAY?Y?ATACTT?AYC?TKACGTGGG??CYACTACRSCYCAGTAATA?AA?CCAGCTTCCACRCTTCGT?AGC?TCC?TA?ATGAA??AA?C?R?AGCTGAYCGAGAGRGGGAT?AAGTATM??TT?GGG?R?TGCAMAC?ATCG???GGTG??ACACR??CGCACGA??Y???KA?TT??CC?GC?GYTYAGGTG?YAW?CSGCTCYACTCC??KTC?GMCCCCCYTGG?CAYCTYGYCGCAGGCTACCATG?C??CGTGGGSAKCTGA?A??TGATTATCTCGY?CG?CACTATTGTAGCCCCTCATATCAM?TATAGTARWSTTARTGRWGCA?GCCGG?CCACAGCA?GTCT?CG?CACCAAYTATTC?C?ATTAC?CCGGAWGCGATGGAC?G?TGSCGTGCG?TGCG?SAAA?AAS?AT?GCAYCA??AA???GCATTGCCTCW???GSGAATCCTC?AT?YYTTTAGAATCC?TGRAG?ACGRGGCACS?SATTATT?CY?KGGCCGT?G?TCCT?AAA?TGTGCATGAGAAC?CGCCACAGT?AGT?TTC?GCGTWAATCCCG??AATGCTCCKYYTAG?M?CYTRTGGT?GTG?CTTT?GTAYCAMTT?GAMYT?GYGTCCCCTSMTW?AAAGATMTGTGA??GTTATAGTCGAATACCC?AGAGCWGA?CGCC?GYCACACTCCCGACARTGTTAYYTGCTCCWAGYTCAYCWACSCTCC?WCGRTGACTACAGC?G?T?TTAGC?ACGWCGA?RGR?GCTTYAACTG?CGCCTG?GAARA?ACG?ATAG?G?TGGGC?GTYGTGCGYCGTCCCW?TKCY
MTCTCTG?TTAA?RG?GC?GK??KCTATT?TGGGWAACTCCTYGC?GGYGCCTWGGGAGAM??WTCCAT?A?AAGGG?CCACGAGAYG?G?YTCT?YGAM?G??AGATGAGAC?AKGATAC?TGA?TCAT?TSTGATAAYCAKTCTGAGCAAGGMGSCCGGCTGKTS?KT?CARTTCGCWTG??ARG?C??WRCGMGAGCTGCCGTTCCCCATMC?GGCARAMGYAGMCG?CYA?ACGGCCRACAGAACAGGTAYTCTGCC??YAGTG?ACCG?GCS?TG?CRKTAATC?AAGAA?A?MTTRGTAT?AAAGC?GTTC?RCAAGGARAGYTARYTGCWCTCGYACCTTGAG?GCCA?TSCAGTTAAAYTG?ATCTGTTTATTC?TSGAT?WCTCCGAYATYCGCGCAAC?GC???GGACT?G?TAAAGTTCAGATCCCRKAA??CG?T?GT?A??TCCGGCWAG?GCTCTTRYAACT?CGW?KTGCATTGC?TGTACAYTAGW???RTACRCGGY?A?????C?C?C?ATTGC?TRRCGG??C?TTTTCTAGCAAGAG??CACAAC?YAA?RGT?C?GCTTSTRGATGW?GCGC?ACATKGCTCRGG?CTCCT?C??AAA?ATATC?GG?RGCGTAG??GAG?TGCCCAA?GTG??CGG?SAATY?TA?CCGACCT?TAAAGA?TA?GG?GCCATGCACG?TAC?YCCTG?AGCT?TY?WGAGTA?TTCGGT?YTCCGTCATGGCACTTGCTRTGGRGWGSTTMCCGTAC?WGACAGCCTAGGC?GRGA?GTC?T?GG?GAGYYTT?GTG?S?GGTTAATCRSTATGCGCGAC??CCACK?A?C?GTAATAKA?CCCTGCTTAACY?ACTGG?TTC?GAG?CTCCG?TTTG??TCTAGTTTGKCCTG??TCCCA?GA?GW?AGC?WC?T??AW??RATATTGWGY?TTG?SCCGACGTCTRGGG??ACATAT?CAAGGRCGGRYT?ATGC?CK?TAYG?AT
?KSCACACYCTACCCAGGAAG???AGCCT?CAGTTM?GARTC?CGTTA?C?CAGATGTG?CTTGAAGRGAGAACGAWGATA??GYGTCGKA?AGGCCCMCGC?CG?CCCATGTAT?CAGC?YCTAMC?TGGRA?SYRARCC?CGCTGGM?TAG?CA??YTTRA??TGTAC?AGTGAGGCYTCTTC?C?CGGAATGTGG?GACC?TT?TTAAGCA?TTG?CSCCAAAT?CG??WT?GCAGCRACGTMGA?ACRGT?K?CAAGC?AAT??GCTCAGAC?WYGG??GGW?CATTYT?CCMS?GCT?AG?GATTTCCGT?A?M?AM?A?GTATTCRTTGWRRCAMCCAGTGC?AGATG?TCAMACRGAYCAKYTGTACGA?ATGACRTGACCT?GGTC?CCTCKCCACTGAA?GC?SGRCKCCATGT?TTATG???CCWA??A?ACTATTCRGACTCCCAG?GG?SC?AAC?RTGCCAGCTRCGCCA?GYCRAGGCGAGGTTGAAT?GYTRSA?TTTATSAGGCGRCCTWTAYRT?CTAGC?GR?GRGWC?A?R?AT?CCRTAT?GCCGG?KY?GG?W?AATRTTGAC??AKGRCGTTCCG?WT?GGCRTASRCYRK?AYATTGCCYTAYCA?ACAA?AGTTCCAGCCTATCWCCCACGGCTTSMTAAACCTTGT?CC?GACCAGCAGAGT?GYCCCGKWGGATGTCGWAG?TATAGAA?MRCGTYAGT??TGTAGG?CM?S?KA?AGA??TW??TAG?ACYGTST?GCW?TAACGTGTAACAC?TWCKAKYGCATAGAGGT?YC?GCRG?C?TW?TYCGCGCGTYGGAAAA?AGGGCTATTTCCCAT?WCG???G?AG?AGCTRACTTGGGCGTCA?WCWATTCGTC?YYCKT?GTTC?CA?CWGCTGGYMGGT?TTWA?TGYCCCTC?TAA?W?TG?TYC?ARAG??TAYAG??CGCGGAC?GAACT?AGTATTC?GGGMC?AT?CTGGAGCCTMCACTCW?
ACAGYM?WGGTGTAAAT?GTGGT?G?AT??MAYACTCGGCTR?TWC?CC?AATTCKTATCAAGCC?TARYA?AGGCGTT?AGCGTCA?GATAACA?GAGG?C?WTATTAC?TTCCGCRR?TA?GC?CTGTTTAARACACGG??GKGGCAYAA?AGCCYATTRTC?TGWACYTTCGCTTGAAT??GC?WARGYG?CC??GTGAGYTAAATTATAACAYA?CCTAC?GG?TAT?TCCAG??KCGAARTR?AWAASCG?ATYRR?ACT?GGG?CC?GCCACG??GSTYRY?TGAGRAAA?ATCCWA??T?CAGATWAAACTMCCG?AYGGA?GGGAACGCGARATA?GAGCCTCTTTCGC?TGTGATRCCC?AAGTGGCTRWAAC??RC??TCCC?GTMG?GYGGTG?GYGG?ACAGGCCTRCTTG??ACRCTTGGSGMGGRCGYATGCWG?GAWGGG?TYTCTATG?ASAG?A?RGSGT?KRC?G?TAWCAG???G??CTGTT?GTTGTTCAATGTAGCCCCATCCC?CCAGTC?TA?ACRMGYRTCARGATSRC?AGTATGAYA?GGACATAGWWYARCTWTCA?GGGGAAYTCC??KCATGAKSTCGCRTR?AC?GGTAAACRTK?TACTSYTA?GCYC?TWSCGTGC?GM?A?AGGA?CGGGCC?CCA??CAAG?TCGCTTKACTA?TCCGCGAATWGCRTCWGCRTT?ATCCGTT?WAWYGGGAGCT?ATAKTCTRGTA?TCWGGA?CGMTRACTYKG?CCATCCRRA??SCCGWATCAMAT?KCTC?MA?AAA?TCGACCGYACWTG?GGCWATCTG?C?TTTCGGCAGAGY??CTAMGCCAGTCATTCAWTTATGWR?TAAAGGCGC???TYTCGRCTGG?GRGCAAAAGA?TTA?C?RS?AT?YSCGAGYCTAAWMGGC?TAAKCATYYCG?KRC?G?AAAW??AMAWGCCYCT?ARATCAACGAY?GCCACCGTG?TTGCCATCGAAYGGAYTM
ACAMTAM?GAAGTCTT???TGCATGCGAACATGC??CAGWGAG?T?TYATRTAA?G?AAATGRRYG?TTMC?AGCC?CCTTCAGAAGCTWA?AGYAY?GGGATGGA?GR?GYGATA?CTCGTGCCGCRCGTATR?C?TGTTRGTTRGTC?CTCAM?TA?TGGRRWARC??TGGC?KCACGTY?CATRC?T?CCAYGRWCCGCGGCACTTKCR?KCC?TTGCGTATAATRYYGCYCAGKGACGKYGAWGGWC?TTCGTTRAMTAG?TGG?RG?AKSTCTAGGCCR?SCTAYATRTCGAG?GGGATCTAARTG?GT?TGG?C?GG?GA??GYCCAGGCC?ACAA?MGTGCGW?A?RMC?AT?CSTKA?KGTTGGACGGATM??CTCTTCCATGTCAGCCGGCRGC?C???G?MG?GRTT??G??CGRKAGGGMCCAACMAAC??Y??TWGAGGGATCGT?TTAGTY?C?AGWACGACGCATWCG?GTT?AGAGGTGGGATGYTTTMGTGG?ACA?GARACRGTAAAAACM?A?C??GC?TGTCWGGG?T?CGCAG?KTAAGAAATTTCTGYGTYAAGGGCAGAGT?TTTAGTGACGA?CAAGCGATCCCCTCWG?AG?CAA?CRAGGGAAM?CGRCGCCAACM?CRTACCCAAGCSCTAT?AA?CGCTCGCG?CATCYCTKGWTY?TRGCA?TG?GAYGACACGA??CTACACCGC?C???CTCC????GCAARC?G?CAMGG??TC?TTTRAGGCT??G?CTA?MY?RGGAA?CGTC?GCGGTGSTAACCA?G??TGTAAARGTAT?GGCRCTCGTGGYTGTGYGCGGC???A?CKT?WTRTCMGACGAGACACKWTAGGTTA???CCT?GTGACC??CGATCGM?GAA?GTTC??ATC?TCAATAGT?C?ACCCGGR?T?GGC??T?T?A?TTGGACCTCTCTCYAT?TC?CGTWTTAGGGGGACAGAG?Y?SSTMC?AAT?GTG?GG?CGT?GTGTGG?
CGC?CGGR?CGAGAGGC?ATGGAGGCT?CAAAMRAA?GGGGCGC?CTTGTTM?TTCAYCK?A?TGTAARCAGGT?GCCTAGCSCCACTCCCAAAGA?CSGGTCAYGCTCGTKGCGCCT?A?AYCAACTCGTGCT?RGCCTCYACG?AA?GCACAAC????ATGYTACWGCC?ATCCGG?TCG??ATCTCCR?CTK?A?ACGCGCAAAT?GTAACAAGGAC?TT??G?GG?SYG??TCGCTGTYGRCCT??A??GAGTCG??GKACA?C??GAG?AG??AAAGGA?YTAT?AAY?TTAT?CCTSACAGGCTATCTRAAGCAGWCCTC??GCGTTACMCWARG?TAC?AATCY?ACAM?GTCAGWTCCC?RGCGGCATATRRAA?T?CGTA?TMGCCAC?GWRCCC?GYTG?TGCA?TTAGKCATTATC?TTCAGACACWGGGA?CG????T?CTCA?TGAG??GAAT?C?GAGTRATWAAYACAT??KTTGCTGACGAGTACAATGATRC?Y??RTT?CRTGAGCYGACCGR?C?TC?TCTTA??GG?CTR?CTG?C?TTYTCTGCTTCCAA?C?TYGCGAA?TACGGAT?TTTTTCAACCTATC?TGCTCYCGCYTC?A?KGT?GTTGGGWGCCCKCY?CATC??RGT?ATTTTGGC?GKTC?GTATWTTCCATCCTA?RMCYCCC?AGGTGTRA?T?WAGRMCTTGCT?YC?TCCGAGATGC??RSCTMTGAKYC?ATT?CRGTT?AACGTTTYGTTYT??TCGTCGGGYC??SAT?W?AT?TCAA?CCRGGA??TGTMCCYCT?SY?TTAYGCGCTCG?GGTAGGAC?GTCTGCGTTGCGG?TGWG?GGGG?ATCATTATA?TG?CT?C??G?TGATGWRT?G???T?KCAGTYTWG??G?ACCTTYAGGTAMTACTTGGRAGTTCYRGAAACGGAAC?CGWGCT?C?CCATTTGCCCYYTWGAWTWG??K?TTG???TG?RTTT?WC?GGRGCRTCC
AYAAY?CATWACT?GTYG?CA?TTTTAAAASGC??CGTCG?GCGC?CT??GYGCT?SC?T?AAGGGGYGG?R?GR?G?TGMCSRT?WG?TTT?CGCGC?T?CM?CGC?GATGRT?CCCGCAGSCAAA?AY?GA?GTGAC?GACK?AYGCCGATC?WGCTGAGCCCACWGT?AGCACCTTGRAGGCWTTCCGGTGTGAY?ACRG?CTCGMTTSTGGAAGTMCAGA??ATCT?GAWAW?TGCCACW?YACCCC??TAC?TTTGG??TGTCKTCGCR?CAAAGTTKCCC?A?YCTTTC?TGW??TYKY?TGTT?T?AAGTACAAACCYACAGAA?GAGCWKCSCRCRCYAG?ATACAATGCCMCCGTC?GGAGGT?CTAGCGAYCCA??CTGC?G?RWGATA?ATTY?CYT?SCATKTG?CTGGCGRCA?TAAGA?GAASWYCKCCAAGG?CC?MGRCTTGA??TTGTTWC?WCGGCGTGCCAKAAAYTGCWT?GTSGCGTTAY?GKAGAATTC?GGG?TG?TG?GGGGTTG?AAAGWGC?ARGCGTACCYCCG?GRTACAGGGAATCGGTCCCTCTTCC?CRA?AGGTTC?CWRGATC??A?TRATACCGTKGATARYTCTCMTGWTCCGACA?CCRCACCGA?RCR?ATKSCCA?AMKMGTTGAGCTGGCGY?CYMAT?CR?WAACTGGMGGARCGCCAGGCTGACGGGG?TTAG??GWACGACC?TCCACATCATTGCAATTYT??AAYCATT???ATAGGA?M?CTWACAYY?CGCG??ACA?G??CAG?AAACG?TTASGACTAGCW?T??AGC?ACYAAACAYG??GGGCAGCTAAGTRA?GTG?G?A??GSASCA?GTTCGCGTTGRCTATSGAA??CC?C?CGGTCGAGGGSCTMGTCT??ASACKAATKGGAT??GTGGGGTCCYGRCGTCAGTRCCAT?CAGATCTAGRGTTTG?R?GCSAGGC??CTACTYCAGCACTGTATTACCG?C?CG
CCAAGAA?TT?G??CGTAGCTGAGGAGAWAACCGAGAY?CWKCSGGATGA?ACCCTTTGY?RTCCCCTTGCATTG?GCGCTACCCCT?CC??RM?TGTGAACCM??GTT?A?CA?TT?TYKAGTTT?GGCGSAGCT?RACC?TA?TCGGTAACCY?AAAMTCGATGAT?CTWGTACAG?GTCTAA?TKA??KYRTT?GGATACCYRK?YTRGCGGACTWC?T?A?GTTGTGA???GGTAW?AARTMTC?CCC??GG?CCGCCGTG?GACTAR?GATTA??ATAAAKTCC?GGTTW?AG?CG??ARG??W?CMC?TGAG?TTGTMTG?CA?RGTAC?CRWM??Y?CTCATACTW??T?WCA?TTRMG?GCTTTATK?TCAACG?ASAATGMYTS?GTCCGCKYCAAGARKAK??CGGATTTCACATCCTTACYCCAT?GYATYGYAA?TG?CCTGATTTTGCGGAA?GAGACCAAC?GTTGGAAGGGT?CTACAAYT?CAAATG?GR?G?MT??TCTGATK?AKT?AAGTMWTA?GGAC?MATC??CSCCATA?A?ATTCGGM?CC?CYGWG?TTTA?CTATTACTGCCAGTCA?GGRGTYTGGTTTGTTGC??CTMA?G?CCTTACRYAAGT?ATGC?GASGCT?TCA?RCTC?ACCTRCWWGAGCTTTAGG?C?CAYTGCCR?TTTAGYTCAARAGAAACAGKTTTA?CAKATA?TCAACTGC?TCWTGY?CCCATCTCCGW?TAGAGCAATCTCCCCTTR?TTRK?C?MCASTTGCCG?CCGWARGGTT?GGYG?GCW?TGKGC?TGCMAT?TTCGGCWACGTATGKWGTGGT??C?CA??AAACCAGTGGCGCAATTC?TGTACWCGGGCT?YAG?CYCRARCGYGTCYGGASGRT?G?CGCAY??TKTG?GCCATATTTACGGCGGGTTTGATGGTGGR?CAMCCTRTGACCRCAYG?ACSAGAGRTCGTG?CCCT?CGS?AGCARTAGMTA?CCC
GAGGTTATA??TW?GCT?AACT?ATCCYK??TTC?G?CAGTYCTG?T?GG?AG??CC?CAGTC?GGGWCCA?GRTCGCT?CTGWRACCTTMTCTYGWT??TAGA?CA?T?GT?TWCCCCGACGCGGATCT??CGC?KTCYCCACTATGARCTACC?AAGRKGATGCCR?T?GCTGR?C??C?GTC?ACGAC?G?YAA?AKCTACAY?CA?GCCCGACAYG?GCAA??A?GCC?CTTT?G?ACCYC?Y?AWKACCGYTATAGCRSACAGCAGTAAGAKCGCCRTT??TGGWGT?ACC??C?GTCAYG?GA?CATA??KCCMSAGSTCYTTGGTAGGATGYSARYCAR?GCKG??TTGTYTC?TGKCYMARAGTAWGTAAAGCYCG?AAACGCYARGMAATGA?RTRC?ACR?CMCTT??CGTYT?CATCGARTT?G?GGCACAYTGCTKCAG?CTRGRART?GCCTTCACYC??AC?AAA?TCCGCGCAG?TAGGCCCGGGC?GCTCTTTTTC?CT?GG?CTG??GT?TAC?AYG??TGTCAGATGCG?MTGACAMT?CYGCTTG?ACAWGSTTGCAT?GT?CGCTATCGATGCT?G?AGGGCAGTYGKCYGTAGCGARC?YTCMGG??CCCMATTAT?WT?CR?A?ATATCAAGCTTCTMATTR?GGRRMAAAGTGCG??MT?ACGMYTKCKTGT??RC?CAGAGT??ATRGRCCCCAR?T?TC?GTCACCGCGRTWRKT??CTK?YGCRMCYCMGAAA?GAA?A??TGCCGG?G??C?CTTAGGCACTG??RAGAAAGAT??TWGRGGCA?TG?AA?TTC?TTYRTMGAC?GCYTT?AGR?GATCCGATC?ATGAT?GAG?M?ACGCCTYG?AMKACGAGATCYGTCACAA?AGTTKTGCTGGGACTGCACAGTTGARCCYCYATCGMGAGT?A?AMMCT?GR?ACGATT?CCATGGRGGGTCAGGGR?KR?GAGTCTA?GGCC?AARTAGCGCAACSA
TRGGTYA?TGGCACTC?KW?CAA?TTTACTMCATTCCTGR?TATGAGAG?A?RKY?MGCCATSG?TGCTTTGCGG?TTTCAAATCCTAAAAAGCCAGC?A?TACR?C?CAGCT?G??RCCGGCCCT?TTYA?TA??CTCCA?GATG?CAGCC?CMYC?GCTAMGG?GGTATTAGT??A?A?CCTATGCAAGC?TA?CMWCTACTATCTTC??TAC?AWC?CGGCTGT?TCAC?GCCTG?CGCTACGTT?TTKT?GGT?CTTTTRCACCTA?CTGCGAYGCTGATGTT??RC?RGCGC?TCYTCCTCGAAATCTTWGT?CTGGGCAAAATTGGAAG?CGTATACTG?CRATCY?CAAWTCW??CATTCYAGACYA?GCYCGCGAGGSGGCATCCTTGGGGG?AACCSTGY?A?A?RTTAT??TAWCG?CGRGCCGRACGMCAATA?CCACCTCTAC?AAWTTWGTCTGYR?WGCCGG?GTTACTG?CC?KTAYACACCKCCAGAGATGACWGGAY?T?GCT?AY??RGAG?W?GGCGYGGK?TGYGCTGAGGTGCCAMGARTTAGAA?YAGAYT?TYTGTCCGC??GCMGGGRCGGCR?ATGAR?GTC?GGA?TCTTTT?MGAAG?AARC?MTTCATCGAGYGGMATACGKGGGG?CGCAC?AGTAKGCCA?G?CAGG?TGARCCAA?CCY?G?A??TKC?GGGT?RMAAT?GW?TG?ATKA?GCWGATAMGACCT?AYTARTARGCCSA??CMGCYTCT?RCGTGGA?AKG?GCTTACCCC?GRC?ATACYACC??CRRC?GAGGA?CCYA??CCGATGGGGGGCTCRMCATGTWT??CYAGCCY??AAC?AWGTTGRTRT??GG?C?RTCAGCCSA??GC?A??G?TTGSAACRAATA?AAGGMAT?CAAT??AGGCTGAT??GGG?CCCCAAMC?AGT?ATTAWYATGY?TCGGTAWGTYTTA?AAGAGGAMGTKA?ATC?AGCTTG?GAGTATTC?C
C?CTG??TCTTATA?CCGCG?TGT?WAMWGC?CARAACAAGGKGGTCCGTCGCW?GS?M??WAGWA?GTC?GAACA?C?TAC?AACMCT?ATCCCGWT?T?GCGCTCRGAATRAGCGWG?GYC??GWAAAACG?CWG?AACGGGAYGGGYTWRTRTGRT??RT?CG?TT?RTT??ATGGAC?CTAMGGTC??A??TMCGAATGT??G??MG?ACTRTGYC?CGTAT?CC??Y?CTCGCARWAAAAKTGCM?GTC?CY?ACC?KCCTGAACGRGTAGACAGCCSTGTC??CGCCKCGR??A??ACAT?A?CGAATRCATG?A?G?YAGTGACGCT?TCAGC??KCAGCGTSCTG?GTCKGGWTCAGR?AATGAGAMCGCAAC?T?YA?AKACAGYGG?AAYGGTGATAACTG??CCCCTTCCCTCYA?GGAC?CGACATYAGCG?GTC?C?AGGTCATTAWTTGACGCGTACT?TATAAGAATK?TCG?CT?TCAWGCTYYACA?A??GCCGYAGAT???CA?GCTAC??TAACTTCACAT?CTYTTCGGCGGMM?CWATT?GCYCGWAAGCAAGGTATCACCAM?AGCTCRA?A?ACGA?CACC?YGCGAWC?ARC?AGGAGC?C?GAWA?ARACRGATCTAW?GYG?CCTTCGTAATATCTGTK?TCTGTGGTAGCR?GAATCRY?T?RTC?CYC?CG?CTGCA?GAG?CTGGG?RRYGTGTGGAWCAYA?RTCGYRCG?TTGAATGTA??C?C??ACTGTGG?CRACGG??TTGGT?AGMGMCGYAMCCTCGAGR?T?ATMRAWAYGGCRC?CCAR?ATG?T??YTWAGTYAGTC?WGGTTGCYTC?Y?TC?TGA?AYTTTYA??WCC?A?STGGCGRGACCGAATG?GTGTT?MACGCCATCKTG?AGTTCC??T?GCTRKTGRCCAA?KA?CAYCCCATGT?M?GAYGWTGAAYC??A?GA?G?GTGGGTT?CC?A?TGGC?AGATYAGCTA?TAG
GCACTCTCCGKCTGTT?ASGCGA?TT?GGCCCRCGGC?MARAAGG?GGGGCATYY?W?C?WTTTGT?A?AGC?CCG?A?CACGYYCTTTGGGWAGCAC?ASGGAGC?CATT?TTGMCGCA??CGACCC?GAC?GG?GTRGC?MAG?RTYT?TATRC?MCTAATY?ACCGYGTCGA?ATCG?TA?GGTT??CRAACCCTCCCC?W?TAAATA?CRTCGGGG?CMC?CRCRWGRRTCTAATAT?KCC?ACTA?AG?YTAARCCAC?ARAACGAKG?GY?ATC?T?CAAG?TYACYACA?CCGGTCC?CKMTTRAGGGGCCT?AKCAGT?AAC?AT?R??ARAACCTGTT??GGTGG?CATTRCTTTGCCT???T??CGT?CGK?GCTASTGT?TMCYYWC?CTYGT?GAC?GAACGC?TACGCCGGCCCTGGCRWATACCGA??ACCAAC?YCAGTCACCGCCGWTTCMA?GATCCC?TGGCGAC?RGCTCGATGSGT?AAGAT?GAGAAC?AWRSGTTTWGCCTTGGAWWCCSAATCRRCA??GTAACT?CTGYGGCTGTGTTKWCTTRCCTACTGAGTTAAC?AGCGTTTTSYSATCCCRAARTCAGGR?G?TAA?T?TCGATTATGRW?GCCGACGCGT?GRA?TTCCCGTTCTG?KSTGAAGGRKTCCAGCTCTA?C?GAAC?WCTYGTA?AACAAYGCKGGTGG?GA?TGRA?TYTTTCACATTTAACTR?CA??GATRAT?CGTTTCC??GAWTTGT?TC??GYCGCG??GAGAAGCCGCRYCATTTTWWAG?TGGGRCAG?MG?A?CCAMAAT?TAT?CR?WCGC?ACATCRYGCTTARTGGTCWGTTC??AG?AYATTTCTAKG?MSG?AGAATMC?G??GT?T??GCCCCCTAWG?GAAGTWGCCCA?TTCC?CCC?ACAWG?CGCGWGG?YCGCCRGC??CCRCRG?C?TA?RRRCC?C?TCR?AGG?TYCWTTRT?CWGGGGAAACK??CC
T??AAGCC?C?TC?CCTGTTTKACS?A?Y???GCYTGRMTTCACTTAATAC?CTC?TYC?GC??YRT?CMAC?ATG?G?GTA?AKCG??GCT?TAC?YA?GG???C?AW?TCG?RW?T?ACTTGCGGATWTTAAT?CCTGTCT?TGGAYCTCACCGGWAAC??WCTAAGTGGACG??TTC?YG??CC??GCTACTAATWTC?GCCGCTW?GAATA?TTGATA?RTCGTT?GG?TCGCTGTGM?GACKTTCAATY?CMTCGGCCA??GMC?GAGYK?GACTGT???CKT?MTYGCCKCAAA??CGG?GACCGKC?ATAGTGA?C?GATTGCAC??AGTCCAT?YC?YGCC?YAACGAGCC?T?TYTCAYACCCACA?GC?AACCGCTGWCCTCAGA?CRR?TTTTACG?GMAGTCCGCGAATTCC?CT??TTGRTTCACCCGCGGRCR?GGCCGC??GAGAGCAGGGCCMTAGATGT?GY?Y?TTGCACYKTCCAMRGGMTCCGCR?T?AGT?ACCCCGACTTAT?C??TTGATGRACG?AC?G?CCTGGGCAGCGCACC?RGCATKGYSCCCT??GTGGGCTWST?????T?GC?ATGCTCCTTYCTCARWCW??YTWCT?Y?AYYCGAACGCMC?TSCG?GCTGCT?CATG??GAGGGMGA?GY??CYG?WR?CG?GCC?RG?TC?ARASG?CYGACGGCTWG?ACATGCYCC?TGCTAA?G??GGTAGSC?CA?T?GG?CG?A?TARWKGYCW?A?CTARAAGSRGAATTAAA?YCA??C?KCGAG??GGT?AAKG?GGG?GCACAG?GYCAT?CGGAAGRGTTCCT?TTSCAATC?TGGGTAGGCCTC?T??A?AAG?CAACY?TATGR?CA?T?TCGGY?GCGGMYTT?TC?AGM??CA?AWG?TTG?GY?RGT?CTGTAWCTG?GAGTMCTAAT?ACTCMAGGG?CGCWATGGWTCGGAAGAGTGCM?TTCKSAT?WCRAY?TCA?AARG????A
?TCS?GARCGYCTC?MTKGAGACYG?TTGATCAG?GA?GG?ACYTCC?RT?A?AATCC?AMCT?CGGM?TKTCTCKG?TCG?AA?TG?GTAC?GTGAT?YAT?RGGG?GG?GCGAATCCGCCCCC?KS?GAGAAYGATCA?ARACGAATACCAGGG?YKTA?GAMGGTT?TT?GATGCT?GTTGT?TGRCT?CAR?GACGCC??ATCAYGGC?ACGG?CSTACCGTWCCGGGGCTA?C?TRCG?AAG?CACT??TAA?T?T??KCTCTT??G?ACCAATGCTGGGTATTSGGSTGG?CGG?A?KYAT?GGAG?TGACRA?CGCKTY?TYGGC?CATAC?ATYTAGC??TACACGCGCGAT?RCGGWGGGTTCG?CCGTA?CRYGGAACC?ACCGCSWGT?CCCMGA?A?ATAKRG??CWYTATGCTKWCAATGGTGCTTTGT?CC?CACGY?RTG?TCG?CTC?AY?G?ACW??ASA????T?C??TT?ATGRTTC?TGAYAW?RTAT?CTGT?TCY?C?A?CGGAS?GTGCAAGGGGRMTCCCGGYR?TTR??GTGT?G?TAGGGKWCTCCC??TYRT?CAG?ATR?CG?TGCGC?GAGAAYA?G??RGA?WA?CAWA?TGG??CTCWCGCTATTAGYTCATMGTAC?AC?TY?TATGCCGCRTGC?CGYGCGTTTTWAGACCT?CG?CCAT?TCAT??CCC?C??T?KT?T??TCAGAGC?AAYCGTGGA?GTCSTGAA?YW?GCW?TCGGTSAGWKWGCGGTGCG?G?R?TTG??C?CCW?GCAGAAGY?T?ACAAGAGYC?GCCAAWG?GTY?TCACTA?CKACCC?TC?ATAGAC?C???GTCGTG?AARCC?YT???TATGRT?YMGR?AAY?CCGTTY?GGCRA??TCGCCAARYAGGAA?TT?TTRGT?T??G??GCTG?ATTYKKGWMCTTGGR?G?A?K?S?TARY?CWT?CATCS?CYAGAGCGG?ATSATG?T???C?GKTACG?TCG
GMT?C?CCGTA???TWT?AAGGCSAGYTGCTCRGGTCCCCT?GCGGCA?CGCCTAT?AGATWYCC?C?A??CGTG?G?C?CCCGCGA??YC?GCYGMA??YT?CAACGCCCY?RRCCAATGSGRYMRGCTTAT?TT??RGGAGC??CT?TCA?AC?C?T?R?GCGAGMCTT?T????T?AGYGSCA?AT???TR?A????G??AC?ASCTGCACCCGT?CG?AG?CCGGACGCC?GGA?CCMCGCC?GARSAA?TGTCGGCG?GG?C?A?AGRCTATAGCATTTSW???ACTAT?TA?AGCTGGRTCG??CCR?CC?GGKA?CA?G??TTC?ACA?AG?CGT?CSGCTTTG?CGG??AYCTGYA?CAMAATACGA??TC???C?C?TATCTC?TG??A??YC?TCCT?GACGC?AAGGC?CCGGAGCC?CGGGATT?TCGGGATRCWA??CTGTTCAGCACA???AC?ACCGGGGGACGAWWCAY?TC?C?CRGTGTCCAGTRWMGC?CTC?A?CTC?C?MAA??G??AR???CAG?CCA?CCT??CG?GCGGCATTTC??CC?TTYGTCTA?C?G?GCC??CTGGYTAAG?G?AW?AG?GTCC???CST?ACCAYY?TCTTG?CTA?GAAGT??G?TGCTAKTTTARG??CC?AT?AATWGT?W?T??C?YCGCC?GCGCRGT?CGACCTC?W?AGKTA??CAAA?GTAGAGTAAGC?T?CTTRTCTA??AGGGC?T?STGTTGATAGCC?ACC?AG?CC??AGCT?GCG?CGCCCAGGTAY?CTGC??SGCGKTGY?TCA??AGGGA?C??R?A?TG?M?A?TA?AT?CATCAGTTY?A??T?AAYGAA?WA?AGGAA??TGG?GGACAC?CCTA?MCAGA??C?AA?G?T?MT?CCTTCC?GRA?AGCAT?A??CGCGCC??GAGCWAT?ACT?GAWSTMACA?WCYCGG?CAGG?CGAA?G???TCATGARYTWA??TGT?G?CG?CT?CACGCCG
ACGSCTMGA??TC?A?GCTGGC?A?CGG?C?TGAAC?R??AGGTTCAGARG??TCW?C?CCG?AAAT?YCTATTAAT?GACCYTT?GGWACAC?GCTATACATTGA?TAC?CGYTTCWC?CA?CAMRTAGACCCT?CTGR?TYR?CCCGASTAGRAGATAYCYT?TTC?TGRCYCC?TCCGCT?CAGGCT?TS?CCCTY?GTGTC?A?GAGGACRCA?CGC?TACYG?TT?TGAATCARCTCCGRCCC?TCGGWT?T?TYAGCACGGGWCAGGMCW??GTGTK?CGGCCG??AATTGATTCY?TTTTWGT?AC?CCCC?TCGTTGCTMATTTTGATKCG?G?A?WC?TCACAGAGGGTATTC?CT??GYY??G???TRAA?MTAACC?ACGMTCGTAT??CACYGYTC?STT??GCK??C?GCCS?TCGGCGGGTRGT??A?G?GAGSYGGA?G?A???GACTGGGGGACA??RTCCWAR?GTGCACAAYYGC?TYCRKT?TAAR?G??GG?TT?TA?CAGAGATCGA??GCTGGATTTCC?G?TTG?YGG?CCAT?SM?TTACTGMT?TKYC?CKTCTAC?A?GCCGTMCCT?GCCAT?CTATG?GACTAG?T?ATG?GC?GAT?R??GCAWAA?TGAT?SCTAYACWTTCG?G?SATT?MC?GTGCAT?YAGY??TCG?CTYTCG?TCG?MTGATT?CGGG???A?AGG?TATT?YTGCTC?CTCGWTWAASAAGAGACCTT?KT?TCCCG?CCTRS?GAA?KMAGCGCR?CRTTTGGCACWGTG?CTAGAKTAT?TCGTG?ACGYGCCCT?T?YAC?TCCTGGTGGAGG?C??GT?YA?TG?CCGGGARRYCTCTRCC?CRA?GGGR??GG??CC?A?CAACCTT?ATCTTCCAA?TGGCT?AGS?TAT?GATAACATTCKTAGCTTYR?K??TCCCGTATA?CGYCGCA??CY?GRTATAC?G?CCAGTA?GTG?CATT?GTCT?GGCTTTACCTT
CT?A?GATGACTCGACCTCG?TA??GTGCGG?AGCGGG???CTAC?GG?ATTT?AGGAG?YAGTAACCC?CAAAA?A?CCS?CC?CTC?ACAGT?GACTG?TC?TGAAGGCWYSAAYMGCGSCMGSGTTTGAWACGCGTAACACCTGGATTATCCTCCAGGYGA?GTYAAAAGGCTAGTWRCM?TGCCCGGWATRACASTTYGTGCCCCAA?SAAGCCTGT?ACCACTACTCG?GGAGGRGMCYGMTTCAGCGGGAYGAACACGGGACAAGGGCGCGTAGKTTACTGTGGAKCTGATCACGGTGGGTCATGTCCAGCGGTAGTCCATTGACGCCYAAARGGTGCGCCACACAATCWAG?GRATTGCATTCCACGTYCATGG?TTCACCCAAGKCRCKTGAGTARWCCCCRAGTAGCACYYACYRCGGAAG?GTTCGACCKCTT??????C?????????AAT?????T?GAC?????????????T???C???????????????G???W?T???R?A??????????????T???????TT????C???T??CA??TCAT?TT?AG??A?AA?TA?G??AC????TT?CG?CACA?RAC??AA?GT?T????????CG?CC??G?A?T???CA?G??C?C?GTATA??TC??TT??GACCM?CM???G??CSC?G?AAYACSAAGTTTTAAAA?RTMTWAT?CG?TA?TSAGGG?T?KRCCMC?CTTCGYC?G?TTRWRAA??TWA?TA?TCTG??ATY?RCCG?C?CWARW?CA?C?AS?TT?TA?A?A?AC???AG?CCGAA?Y?AAAKGT?GGCG?AGRAKR??RA?ACT?A?WATGGRGTAT?TR?GGTMAAACCC?YAG???TCA????G?A?TCG?G??GGATYAGC???G?GA?T?GCW?WRCTA?K?C?ACCG?C??TCWGCCA???TTT??GGR??CAT?CGCG?RGTCR?GTRTAT?M?TWRTAT?RC?AG?RAA?CY
    284_D46		?CTARA??T??MCC?RA?YGWCSTT?WC?AAGYW?C?TC?RAT?CTARTTTRCC?CCGCTGW?ATG?CGGGAGMMGAA?TCRWCG?AGCTAWTTRAAC?M?CGGWYGACWCR?GAGKTTCTTGCAC?CCG?TGMRGGKA?CGATYM?AAT?CCKA?MG?RAMGRGT??GGT?AGGR?GCGTG??CM?AAWTAA?GAGCSTCTCKATYG?AT?CTTWCACTCC?TYAW??GGC?GCCCC?RATTTYATAGRGC?TR?W?AACC?TTTG?ARCATCTMGKYARG?ATG?GAAA?CGYWGAT?MRA?TR?RCGTAATTTA?C?GGATCCG?T??AGCY???RARAY?GGTCGAG?CC?CAC?RTAAAG?YSCCAAACTATR?W?GAA?R?T?TATTACSCYC?CAYK?TKGK?TTGGTACCCG?GGRTCTCC?GA?G?CGTCCGAKTTWGA?TATW?AYGGCCGTMA??CGS?R?YGW?TSYWGGRSCTTGC?G?RAMYAYCWACT?GAACT?CGRTWCCCA?RR???CCAYTGACTCKGAC??Y???A?G?YA???YTGASRYCCTYCW?CYCACTAG?C?RA?C?CA?AACGGMM?ARARTWT?TTGG?ACSACGGMTGCMGYTAAWA?CAT?CCGCTTT?T?CGAAGWARGGAKRCAGTTGTTGSA?TGCCK?YGGGG?C?RRSAAYCCTG?R?TTGCGTTAKCATAAGRTS?ATCGG?G?ACCRGCTT?TWTC?TACCCC?TT??TCCKCYTACGWY??TSGTAGTYTCGAGATGGGAYAMMGC?AR?T?TY?GCACGYCT?TG?ARCWG?CCWARR?TM?CCWA??A?CTTC?CGAM?GMGW?G?AYA?TWY?YWWAYAW?C??WTGTCTSCSCWRCYTGGCAGCCTYCCTGYAKG??TT?RAYCC?YCTAYA?TCCT???AT?TACAGGRSACGGCGGARG?G?RCATRTGA???YTCTG??T?GRTCCGYC?CCGGAAAWYGG?CCYC?KAGTGT?
CT?A?GRWYATYTKGC?AGK?GCAGAY?AAG?AC?A?TT?S?CCGRGGC?YSCTTA?A?TC?GC?CTTCGGKWW?CAACG?AGRKGGCKTCCT??C?A?CY??STCTGAWAC?C?GTTCGAYACG?S?TCT?TAGTGASK?A?ATAGC??T?GRWCAGAG?R?GTCCRGMY?YT?YGSTYATGTGG?T?GTCM?TTCKRAGRG?A??CTCRC?YCATR?GGCG?TGMATT?TG?TSCA?C?C?KTGGCR??AAACGY?TGAGC???GTTGAT?GCTTTT?SAAA?CACC?ACGSTT?CCCAAYRAAACTCGAC?T??GTCG?YCGK?GWT?GCMCACWTAG?AGTWAY??TA?AAGCMCCC??CYYCAM?SRW?CT?CTGC?TGGTC?G?W?GC?R?AGTGGAA?AGGC?GGSWW?C?TC?CWTK?AW?CT??CCWTY??GCGCY?TCRGWA??TTWTCGGTRCT?KGGACATG?YAATCGTA?KT?G?MAMMMT?CTATRAAT??AGG?MAGKGKRTCC??C?A?TARCACAAAGACCACCSACARMCM?GRW?GT?CT???RCCWAT?TWTCTGRT?CGA?R?ACGCAAGAY?RWTT?A?AGAACCT??TATCC??T?????GTT?C??TATAAM?TG?CTTCTGAK?ACCGGGG??CGGCTTCC?CGTMTAAT?GRCRCGGTTTTGTCTGCC?TCGGAYTYCKGKCKTWATAA??ASGT?CCTAGACCATGAT?T?GTACTATTRW?CCGAAGGCC?ACR?TGYC??AKGCAA?C?TRCTT?TC?GCC??GTCRA?GG?SAG?AC?YCCTYAKRR?G?CSATCATATATM?AY??CTAYG?RCGTAG?R?ACGGGWAGG??GARCAAGTACAC?GC?SAAY?TCGWTAR?AYAMAAR?AR?WCCG?GRCA?ARTGTGCA?WYCTAC?TMG??GRTCCATGGCY?CTC?Y??CT?C??TGAGATA?TST?A??CGTACCCTTK?TC?ARGCC???AGY
M?W?T?CAGTA??KCCC?AGMAGAC?TAC?RC?AAGRYCCGTTAAAACG???AYCCCTCS?CM??T?R?RATCRAGS?T???Y??TRAMT?A??A?A?R?KGMGY??WT?TKGCAR?CTATA??TKWG?YCCTCGT?GGCGWGGSAC?AG?RGGCK?AYAT?KGARKGG??YCYAGAGAGYT?CWATKW???TAAGCCTCC??AKGGTTGTCT?RYSAAA?C?AAAGTGTTYG?RTG?R????GCW??TTYAK?S?GTT?WTTGGC?CTG?ACT?GA?AYTTGGARATGCCTYTCGGAS?TAT?GA?A?G??TAA?TKACTG??AAT?YT?AGA?GAGTAW?KYGCTTRGTGGGYTCTWGCATGYT?RTCAAA?A?GMTT?GCAYCTYCGGGGAAKC?AA?TTWGYGAAGG?TK??GAA??TGTAACACAGACAT?TGTGGAGG?CGWTRTTTGG?WRG?T?GYKAGTCTA?A?CGAYCACA?W?A?MG???RGGRG?GYWAA??AGTKTGYA?C??A??A?YTWAGCTT?TAARTGAMCA?RGTG?CGRAT?T?CCKGYTGRAACCG?MT?AYGW?STTWCKGATCMCAGGACTTAA?YTTCC?AAWCCR?CSCCTGAWTRM??AAT?CGA?AGAGA?ARA?TWT?CGTT?TGG?TGTMAG?AC?MCG?RY?WC?C?CT?CTTG???GCAC?S?TTA??CTA?TGTCGTGAGAAA?GT?TCAYWTTTGGACTTC?S?TAATGAGATRTT?CCAMGCCTGWGACC?TGACTAGWTCGWTATSATA?RCTCGGYA?TRGRCAR?AG?CRAW?TAWCWACGRG?GCYATCTTGCGSGG??RRAAATTGTC?TTGARC?C?WG?TG?T?T?ACTAAGTA?GCTAG?CTSAGTC?GGAYGCCC?TCTG?AYCGGTAGCGA?GRC?ATATTCCYCACYKWGCT????RTAYMMGT?TT??YTGGYYC?TRGGAGY???GACCAGT?CAATATTC?CAT?G?AGAT
RCGTWWTAC??TCG?ASAGGA?GMACSKTC?TGGA??WKTM?C??AAATAAYC?R?A?YATAGRTTAACCY?W?TAT?CYA?GGTCACGTT??ATCCGAAGCGA?WGWWGTTTMWGGW?GTCW?R?TRAGTCG??GTGCCTA?G???RSGA?RSCYYGG??CAAA?G?G?GA?CCGGRATSA?T?AGTCCTTTGCGY?T??T??AGTACGR?CGRT??TYTT??ACGWTTAT?YGYCWCCTAMGCGT?YYWYTRYMT??CS?TYCC???AC?CGC?ACGTTG?WAAC?GCG??ACAGGA?CGCGCGAMTCYCCTR?CCAC?AGGGT??CG?K?RTTTWCYMCRCTACT?CKGTG??A?CATGGGTTACCGCTT?A??TCCRCWRMGR?GGTRACYATTGAATRTG??CYATGG?T?CAKAC?AYA?CAATT?R??GGAGAGCWCGAGAM?TCCCTRGMCTMT?WCGG?RY?TASK?Y?TWY?CTGT?ATG?TAGCG?SAATTAKTT?A?CGC?SGATCT?GCSTGA??ATGGC?AGRGTRAACGT?YGRGATWGACGAACGGCT?C??GRTTTTA?MY?TC?TRYCKGKRYAACWGCTG?CTTGTGTGG?T?AC?SAKRTRCW?T??TATRGRGTCS?G?TACAWT?RCCAGCTCGTCATG?TRCG?A?CG?TCT??AAAGACA?ATAKTGCTGR?AGACS??AATGGAACCTGCCAAACAGTAWA?GAAAG?GCTTAC?GYGGACK??GTRCATCCTTTWA????CSCCAGCGGKAYT?RTCTRGA??KGMTC?TY?T?GWCGC?TCMCGACTCGT?GCA??ATGCGTAGCAT??TGTGGRTYKTAACTRTRC?GTTTCTACYAG?CRC?GSYTAAGGMC?GAMGMW?AA?S?MCK?TWSW?GGCACATATM?GGT??CACGTGRGC?CGAATTCGY??C?GAKCGCGGTA?CYSG??STCG?AAGCCT?GCACAGTSGCTAGA?RG??AACTTTGTAT
??GG?CCGASTRTGGGTGRTGWATTATAAAGCCAGTYC?G?M???CA?RCWGWGGSAT?YCMCTTG?SA?AA?CARAT?TYGTCGCAWAACGCCY?YTTYGRTWCCGAS?A?GCTT?AGT??GRCT??GGTTCTGC??C?TTAATAGAYAY?CG?KTYCRGTTCCAT??RCRCTCGCA??TAGT?GR?TC?TA??CGAAW??ASGTAC?ACAGCAAGCCA?CTT?GYWT?CW?CR?TGGSGRTCACAGAA?TA?ACG?GGAAG?GC??TT?C?A?T?CA?TAYWR?TG?RGGYC?ARY?AACA??WGT?TAY?CRT?CGTGGTTGCW?AAGCSGW?G??KGRG?AC???CACTTTYTWTATCCGA??GYCCTTTRWCYCGYTC??S?TT?Y?RCRCC?CTTCGTTYTATTC?A?Y?T?WTGTCATAYT??SG?TCT?YA?TCRWRSAGTAAMTR?T?CGACRYGY?TCRTCYTGMCY?A?ACWTAACT?AT??ATGAA?YRTS?GTATA?TTG?GWC?YCC?TT??GG?CKTCCAATAGYTACGACTRWRCMTTTKGAGTGGAWRTASGG?CGGA?AAGG?STC?CA??GG?AATGTACCRTGRTY?ATGCCAYGCCKACWTCSGACTAC?R?TACTT?YYA????GTC?RTYC?TACCCC?GTTACCGCCTYRT?TKG?C?ACWTATA?TGAG?R?G?YK?ACTYYATACAT?A?Y?C?CCTC?T?GARG?CRTCTCM??A?AACACA?ACG?GR?K?TCR?RGWM?AAYTACWG?CTTY?WTTAGTAGKCATG???G??YW?CT?WCA?TCTGT?G??TSGWT??MAKGG??GGYC?CWGT?WCYSGTCCW?KG?CTGRGGWW??CCY?C?TCCGC??T?GGRGT?TY?KAGA?CGG??AGGAWC?TTSGAG?MA?M?RWRA?CTGYAAT??CTKCRT?C?AGYAMTT?CCGCAWTGW???GCTTT?GRCC?AGT?GGAY?T?TTTAGTCG?GGRY?G
G?GYCCRATCGCCTT?C?GT?CARARC?TA??G?GYAGCAAY???TAG?GGTY?TC??GM?CAA?R?C?GTWSCGSGTTRTR?T?TATCACYT?TGAGCCYCGWGTCTT??KTTCAAGGRAARA?GGAKCG?MCG?CRC?KWGG???CTT?ACCT?GGACMCCTRT??AAGA??A?G?GSACCCGG?CY?GTGYARTGTGAGGYGACCCAGCGG?TGGSCAWAA?TCCCR?CTKCRC?TAATTGAAAGG?TGC?TGYCCW??AAWTCTAWWC??CT?ATCC?RG?GASC?C?GC?CAA?Y?ATATA?CCRGRCACSAC?TG??ARRC?RCTAGACT?SC?Y?ACAGCTC?GWTATTGAAG?AAGCYRGKAAWTYC?CR?GAAWYRYGTCRSMG?TCTGR?CR?AYAA?AGTC??CMGACTATACWYRCTR??MKGW?A?CTTY?GGYAKCGCRC?TGRT???GC?CCGCCGAYGG??A?ACCAGC??C?AA?RAG?TC?A?TCAAGGACCGGAYTMCAA?GM?AGC??AGRCAGCCATCKAGCC???CGRRTCGR?G?TCGGAT?CACT?TCAAT?GCGCT?TC?AWGASCA?????A?C?AATT?GGCYTCA??RRGCT?TGAGSASKR?RGGC?ATCYGWCAGAATCARKCTGYT??CTCA?G?TWMG?C?C??RRRAGYACM?TCGYGYAG?YCA?CGGCATTGGGTRTK?GTMAGTCRCAC?CGGRGGCC?CGG?TWCWGC?AR?TCAA??GAWTSTAAYC??A??SG?A?CCTAMYRSCGATGCCCTGCY?ATC?CGTTYRWTTK?AG?CATCTAC?RTTS?TKGGGGGMMGC???CC?TTTC?R?AGCCWTTAAGCTGCCG?GYTSA?TCA?GATGGMCCGAA?AR?YA?A?CW?TCGACCARTAG?GRCMRAGYCTASATKRGGYCYATCACGG?RGYGTGTCCY?TAGAGAGATTTC?AAAG?GCGGY?TAKACT?CTKGYC??TCG?WSGK
?CTAGAG??CGG?KT?CG?RCRCTGAT??TATTGACA?AG?C?GT??CYYMGA?GCTTGW?R??C?W?T?MG?T?CGCTC?AGGCYG?M?AC??MGW?AY??GGTTACRATCTGGAC?GAAGCTACTARGA?CTAY?G?CA?AGAAT?CGAGRGG?AK?ACAGATRGYAWSAT?AAWTT?M?RRCAAG??TTACATGAAA?GAYGTTATT?YAKAM??TAATGCST?CKTRTRTCGGM?CGCC??TCRC?TGTT?AAR?CAAC??Y?WGGAAG?TGTACGGATCG?C?ACT?A?SGGGARTRCAWAWGC???ST??WAGGT?GCYMAAT??YCGRARAATSG?K?YGG?TTRRCT??GMTGTCT?GW?CKAAGCACC?G??GGG?YAG?TWTAT?GC??G?CYCMARKGGGTGGGCG?CTAC?GGTTT?AYTA?YGA??AAMTGGATAWA?ATGCC?T?TGGT?YAC?TAGCGAG?G?CACR?TCAGGWKGTY?TGGTCG??CA?A??TA?G?AYR?G??G?TAC??MCACCC?AGTYAYGCK?GGAA?R?TAGTCGCCAAAC?CCTCAC?GGTCAG?C?STK?TC?C?YC??RMKCYYTGG?G?ATMCGC?C?C???TAGCCTGYRR?GCAG?GA?T?AAT?TACA?YGT?RACMGM?TC?A?T?RCRAAAG?W?WMAAGT?AAGCYATC?CAGCK??TATGTKRCA?CGTTTRAGCM?GGTMCACATGAG?GAYGTGG?CCG??GTG?WGT?YGKGRGC?WA???TCACAR?TCRW?GGTCA?AGTCAAT?CW??TT??GACGA?ACATCCCTGTGCCATT??G?KAC?RRYAGCWCSRCA?TRAAACAT??A?RAATGACGTCACWAR?YMYAMCAGR??A?CYTGATYCTCCATGGCW?AGAR?W?CYCAATG??CGTAGCAY?ACCGGGTGYR?CACA?C?ACK?GCAT?GCYC?CG?CARCTTWYCAGAC?GTRA?TT?CARATA?RGGYCAC?
WCGWG?KGGTARG?TSMYC?TRAYKTGCARG?CTG?RCTTTMTTG?CCA?A?C?ACAGCCACC?AGCM?CG?YMGTAGAT?AM??AAGCCGCYGAG?GG?AC?W??GRGCMWC??KCTGGTKAAACRTTGA?AGAC?TRAG?CTCR?GRGTCGK?TRMC?TAKGY?CA?GYKYGGGTGTATA?GARAMYARTKGGACAAY?TTGA?YGT?RCAM?C?GGAMGACTGCY??ARAAWAYCMCTGCRTGTT?CG?YCG?KAG?GAAAAWA??GGAA?YYYGGTSTGSM?YAGGRTC??AAWGGRAGSCWC??SG?AA?MCT?TTTGGT?RKSGRCSAAC?G?A??CTAAWAYTYRYGC?CTCTTG?GYCGCRCT??CGCYTCA?AKAYCTG?CCA?GC?WGRACCRAMT?WCK?AAAAAGKGC?YKG?WATTACRTC?GGWGCRTATCGKCWGTAG??GG?G?GRTCCGW?ACGTTGC????GYT?A?CRC?TAAAAGTTACCGAGW?T??CTGR?TGAR??C?AY?CATTWA?ATTTC?RTTT?MTTW??CT?G?TCG??AARCYACTT?TTACCCCARCAC?TCCYAC?CTCAAT?YT?MT?AACM?KC???GCGATCKC?CTTTGCCWSGYAAACAARCY??CTG?CSG?GT?AACCG?GYAA??R??GKCAAGRCGTG?ARTG?ATG?MGG?TWATCGYACTRCGATGAGS?MYCC?T?AMC?ATTCAGA?GAAGCCCWGGA??ACA?GGWAGTCWRCG?AAT?AG?G?GC??G?GRATC??GTSCKA?C?CAKAKRACCAYG?TACTW?Y?ACT?G?AT?CAWG?AC?CCTACAR?ATAT?AYR?YCRTTR???GCMG?G?TAACAGTGYTTCKGGCAT?YGAGCTAG?AAG?CWAKT?CMARGTA?GG???GTAATMG?AC?ACACTTCTAGRATCGG?GKM??TCCRMGTYT?TCCY?MWTT???TYCCC?TCGAGCTGCCATRC?TAW?GGG???
G??GWYGCCAWKG?GTA?C?GY?CTCCCWG?CC?TW?GSAGCCTATKC?AKAC?AY?ACT?TCAA???T?ARRCTWATCGCRTG?G?K?CYAT?CACTGG?C?GTA?T??GTGYA?C?AAMRCMTCGCKTSCA?ACCCT?CTT?TCCCATA?CGCTM?CG?ATGCAYRATY???CC?YCGA?KTTTCCTAYCGCTC??CCTAAGCACTTAT?YACCMTAT?G?ATTCTGTGW?TGRAAT?GCCATTATG?CSACA???GCRTMACCCMTGGGTACAAG?????TATTWATSRTCG?ACGACTGWG?AC???M?G?CG?C??CM?RCGCCG?GGTG?TCAA??YTCG??A?KRCAGCG?CGC?A?MTSTGGARGG??RCYC?MMCW??ARG?GG?TRCCA?AWWAWAGGMTTTAAAYATC???ATTRGARGTACCTCYAGATCCYGCCTCAGC??TATATCATG?TAAYGGCCRCTGACTYC?GG?GY?GRGATCTGCCGAGAC?Y?GCAWA?AAGTGTG?TYGCG?CTM?GK?TCA?GARCACRK?TCGSR?GCGR?KGTACYC?TGAGRCTCG?T?GGATGG?GCRG?C?YCACRACG?YTGCGYCC?M?TCTACTG??TCTGCTC?WTY?CCGGAC?TTCTT??R?ARYAA?CGRTCTTGG?GCTTGATY??CTGG?TCAYTA?CTGT?ACA??A??ATM?SRCA?C?RGTTAATSGTYCAWCGGCGACCYT?ACMTCGT?C?AYKAW?GACCGCATWCAA??YCWGY?WRYTTGKGATTATTCTTWYC??AAW?AGGY?ATTCCGYGYCGTAKTTTTCAGACC?GTGT?CCCRCCTTRYTGGTTCCYAA?TCTGCGGMACC?GARKAT?CT?Y?GA??CAC?GMG?RCMGSTGYC?G?Y????AAT??YT?RGAG?CCSATACGTTGS??TT?TTAA??GG?TG?T??AAGGAAC?TTWY??GGY?Y?T?TAWRGCG??TWAWCG?ATGAGGA?CWC
?ACCGTGTTRAYTGT?T?CGGW?ATCAG?CTAAYGTMRGY???GTAYC?CYT?RGCCARCTCTC?????AWWACG??TR?TCA??WS?WKT?GTGR?CGCGTS?AGG?CACRR?TACKA?AG?CGGKCC??CG?AKG??C?RT?TMRCRYTT?CTWAA?A?RRGCCTMT?AC???GG?CRRAMAGCCT??T?S???GGTATAA?G??AAGCGAGAATGWYTC?AGWACRCCG?C?CGCR?YTY?AAA?AG?TCTGTG?GCCTAGCGCYA?ATYTGYCCAAYCCCTCYAGCSTCTCC?TTTGCTGGCCC?CKGCRGTRGTGCGGCGT??YRG?CAGM?AA?ACKG?G?GTCGYGGWC?YRAACTY?WAGT??CGGGAATCAS?GTCAYWCGATRC??CT??RGG?T?ATAGCAGCA?TYAAG?RTYC?G?C?TYGY?GWGA?WAAAKCTG??CACCTTCTTA?GY?MT?TCTGRTC?GC?GC?TGCA?AG?A?A??CTGAACGG?GGCCTT?CM?C?CC?CCKSC?GGWAGGCARGTTRKRTGGC?C?CGTTT??TAC?AG?GAMTR?TMAG?G?ACMAC?TGTGA?AG?S?KT?GWCGRG?C?GGG?GTC??CR?AAARC?CTRGCAACCGTTAG?CY??KWCARCAAAGCTWG?WACC?TAYWAG?Y?AW?ATTCASCCAA?GYGGRWCKAC?CGC?WRMGC?YC?WAGTCCA??TT?ACG??G?CMC????TG?AG?AC?CCGWCCCCG?ACCAGCGG?CCCC?G?AMATCT?YCAWA?TGWCGTCCC??CTSYACA?CCCY?GGAGCCC?GA??ACATRGCGGAYSA?MGYG?KGCACYCG??G?Y?A?GCCCYA??T?W?G?CAGAYCYS?CCKR?AWCGCR?RTGG?A?CTTRGYYYAA?GYMAAGTMCG???TCC?WAA?RYKCYTGCT???AG?T?AGATKATACAGRCRCGTA?RA?GYTG?T?TY?AG?AAGT?AGCC?RCT?T??CWG?G
GA??C?CCTACGGATC??C?T?GTCCAYATGGAARTKWTSGCA??CACTA?AC?ATAATTGY?K?AGMTTCY?T?AW?RWC?GGA?GGAGGGYR?GAAGCT?ACATTGY?R?CGACY????AAWGTTGTA?WGYAGAG?TTSTGTTCKRCAGGGCA?C?GYAGTGGG??GGTY?C??TCRGGGK?ATCTCTGGCT??G?CCM?AAACS?G??CGYC?TSYGK?TAAGTCCG?TCGGYTGRTY?TCCCTCYT?K??T?ATRACRWGGCRC?ACTTAGCAAM?CC?TGA?GAAGC?????CAGK?ACACGTCCYGKAYTGCST?W?GCCYRSKATWAGT???GTCAT?ACRAGGTAKACATA?TTTCGTGC?CRCTA?AATGGCT?AGAACA?CTS??CC?GYTTT?GMYGGCTGTGCYGCCGTCACTG??RTGA?GTCGTG?GAGGRG?TGACCCCTTT?AT?GKACACAGCRCA??WTCYWAC?TA?TAGGTWTC?AA?TWCCKMTWAGGCRAYGATAYM?GG?CCCCCAG?TTCGCT?AG?RTAGG?GARCAYCCCACCTG?ACCC?CYRTCGTTTGT?TCACYTATGTAGCMA??Y?CGWGGY???AWCC?K?CTCRGTTGKCMAATCARAY?GACCCTKWSAAAAAAA?GCA?TTTG??TRTC?CAACAT?YGRGAT?CKGG?A?TGA?CGGACC??A?R?S??AA???TYCCCGY?C??GY?TA?TCATCAMCCAAG?GGMKTCGC?AGA?CAATYC?TGYAGAG??TAK??CMGGA?GRT?G??CGATGC???KAGCCWTG?C?GGCGAG?CTTA?TGAGAGGT?GGAACGT?A?KRTARAATCMAMARCTCWTCA?ACA?TG?TAMATAYAYRRAWA?MTGGY?G?YGTYATG?TG?TCGG?TCTCCWA?TCAAGA?GATCTACWSCGA?A?GGR??G?TGCCCT?AAACCAAA?G?TAGTCCAT?AT?CTGTYGC?ATWTAWWAC?TACRGTC
??AK??YGGA?GACCGG?Y?TMGTGA?TGG??M?GYGGGGAG?GTCGGCTCYTATCYTGCTATTGGTYACAR?A?T?SG?TCC?CCGSRTAT?T?G??YYCA?GCCRCK??MCAC??CC?AAA?CAA?K?AG?CGTCSCTCGTYCC?G??AGGATGG?WCTKTACKG?CCC?CWCAGCTG?GCC?KGC?GT??GCR??TTTYAY??GTC?CACCC??AT?STGGCCGC??CTGT?AT??CT???CGGCT?GC?GGCYT?WKAA??CYAGTY?TTYAG?CRTRAWAC?KAK?TG?SGAAKGCTCCR?GTAGACCAC?AAGTCGTYCA?G???CGCRCGGRT??CCGAGSKGYGARCCCGCTMCWC?GA?TC?AG?YT?MGATAY?TYTA?GGTGC?AGCTR?Y??TYMKAAWCTCA??A?TA?AKAA??YGARAYA?YCT??GCYCTG??W?WWC?WGA?C?CGKAGAG?R?TTGGRCGTTR?GGAGG?YCGTGCCA??CT??ATGC?CGC?ATACAC?GGC?YG?GTATTA??CGCASGTGTTTCGCYAC?CAWCYGCCTCWGCTGATTG?CYW?GTAA?RATMCGG?ATMWGAARCTT?AG?AC?C?GGG?GR?TMGK???TACA???MTG?T?AGC?C?YG??CKCATC?CCMWTYG?TGAT??CCMRCYGR?CCTYCATTA?GTCC??MSRCACCCCRCGCTRAWGCC?STT?GACCT?YTCC?CA?KY?M?AGTAAGAGY??AAC?AGWSWC??A?CCCAA??YYR?GCGCGCCCRC??GWCGC?AKYGT?AGYTYGGGMK?A?CTTAGM?TTAAAAARGC?YARATGAARTAATCACTCCW?ATCA?CC??TAA?CTGTCGYC?CC???C?TGCTACCGCSA??ATTCAYCST?A?TSCAGRT?KTGTAWGAAT?ACTTCAAGR?YCSY??YRACGCTAATAAT?GC?ACRGRATGAY??CW?WGCTG?T?TCCGYAT?GRTTGTATT???CRT?
CR?KAMCA?TTGSAARRG?WRCG?R?CGT?GWGGWTCCMCTTYC??CC?SCC?SCTAMGWTTATGRGA??GTWCGACRC?TAG?GYRCCCAATCYAW???WRYCCCTA?GGCGTGGCCA?ARACCTCT?R?K??YMGCARTY?TGC?RGTW??CATCR?GTCC?K?C?CRYTAT?GC???MM?G?TATCYA?CCMACAG?RTTTT?AA?AC??GW?TTTCMCR??CGTW?CTGC?CCCC??ACACG?K?ARTGTGWT?GAAGTCC?GCYTY???ARGTTYRCRWCATWTCTTATGGCCACW?T?CTAGTAGK?GYATGGTM?YWSGC?YSGC?G?GAGATAT??AG?AG?Y?TA?YAC?AAWGMAACWGGTCYYTT?CG?AYYAA???TGRTC?GYCT?TTGC?TTWATGGC?TACAA?CWS???CYCWY?G?CRGGACGATCC?YAG???G??ATCYAGR?TAC?ACTGTT??T?AACGKG?ATTGATWCCACT?RMAAMAGAAG?R?GC?CTC?TYRMGT??TTCT?CWY?TATG?CTWTS?K?CGACC??TSTCWG?GMGRCT?C?ACATSC?CTYGAMGGC?WCCGCTTTGAGCA??GYTTA?C?TCTGYCTGTTGART??GGC?GCW?AGCRAAACGC?AAYCYGTARTCGACTA?CTYTTAGRR??TAC?CATT??GT??TTR?TGAAT?TG?RCTAGTGATC?CCACTAYCCG??GCCWGWW?TRAA?ACTC?GK??T?TT?TSCY?CCGA?A?CTKSAYTAC??CCR?TAA?RC?M?GC?AG?WAR?TAGGG?Y?TTRGG?GAYACGMTSCGGGCGC?CCGYAGCAYCC?CCCACWAARTWCCTGYG?AGYGCTCTAR?RG?GAKMAGA?G?TTRAR??????GTGCA??C?GG?WTGCGCGATTA??A?TATA?A?TW?CTCTACCA??AT?CTA?A?A?GGR?GAC?R?RGKYSTYTACC?AYTTATRSRCT??CRSG?MGMMCA??RGT
CGRYT?AGC?CCA?CC?CMRACATYGYRCCACRACAAGAASGCW?RA?CCT?A??GGT?SGTCAGTGCAT?TCCRCAMA?GTTCCACR?RARACCTARCAC?A?TGAWY?T?CAA?GACGTAAATGGCTG?MC?KWTTYTCACCGGCCCGTCT?TACGCA??CTGSAGG??ARA?WT?ACRGGKGTGTACYCTGACAG?CRTGCTT?TTMYTSGCGGCTGCWW?CA?GRCTAGC?KATYR?GCTCATT?C?C?ARGRG?CACGGTWRGCGAGTR?TTAYAGRG?C?GCGC?CKGGGG?GYRCW?GG?TCGTACGGR??YYARGGCT?C?TYCGGGA?A??GCTMAWC??M??CGCA?GTAAGAG?CGWKAYTMTT?GTWGTTSGGYYTAGMA?MKMGRTATTACGYTCRTGC?TTTAG?CYGTY?GATAGKWT?GG??TMTACGWTTAT?CACTCRCYAGT?AYC??MAAG?C?MARGTC?YTATCTRT?WTCGCAGA?TMCC?ARTCT?GTCTTT?GGGAGA?WGC??T?AGRG?CT?R?TASAGTTYCTG?GAGCGT?AGRRTGCAC?RWCAA?C?ATARCTRGATCGGTGGTATCGMACG?TS?TRA?CTG??T?YGKATAATYTGARTCCGCGC?ATCG?RAACACTMGT??GTGGARGGCGGCCGSATAAGS?AKAGT?GG?CG?G?RCGACGCGAG?CTG?GRRCRG?MY??YCAA?C?AAT??TGTGG?AA?CGAGG??CTWA?AGTGCCGAGMA?AYRTG?TR?CAK?TCARTR?ATCRT?TTTGAYAAGAT?AC?C?GTCAYGA??MATRGGA?A?TGACGGA??CRAACKRYTTYW?WRY?TGA?GTTG?TYACYR?TCRCTC?YC?TC??KKACG??CT??RTAAACCG??C?TAGCA?GACTATACK?AA?TTC?CAGCCYY?WRTC?AAAG?G??GGYTGGRT?CTGACC?W?CTWTYGA??TA?AT?A?CAKATTC?GGGC?GYTA
GGWRKTCT?A?YYTATGARTCM??YCCCWGSTTG??GTSC??YCGCCA?AGYATGCGTTCGTG??CGACT??TG?GA?T?TCAT??CCTRRCTTGYT?T?GACAAA?T??A?G?GA?TGTGA?C?TAT?CG?TGC?CG?YAACCCAGAA??C?TGY?TK???GYCCT??T?CRCC?WSYTG??GGKCRSCTKAWA?KCYTRGWRTTTGCG??TC?TCAGY?TGCTCTSTCCCCG??GCTTT?GTACTGCTR?AC??C??AGRYGWTCAATAYYG?TYCGATYRCCATGGC?C?GGCWTTTTCAGKASGCTCAGCCGTGGC?RYATCTRA?GGYTCYATGAAGA?KGCCT??G?GACAGCAKYCAATGA?CCGGAGGA?CAATAAGK??CY?GCC?CACAGCKC??GYT?G?GATGC?T?TKG?CT??CG?AYTTWTATRA??ATGCWCATGCC?CCGTYGRYGGGGTGTAGTTYKGG?CGATGG?MY?CTAGAT?ATCT?YGACC?CTTG?KWGRTGKGA??GTCCACTGTGATCGT??T???T?TTATTACAAACAMAKTT?CTYCTTTCCKGGCCAYCGGG?G?T???TCAGTGCGTCWYCACCGW?RCWRTCG?TCCTCMMTRYGKTCYYTAG?YTW?GCA?AGACGCTCCYTG?TCTGCCRCAGGTCACTTTY?GWGTGTCTTYTCGTS????M?TGWGCMCYGR?GAGAG?AG?CTS?YCAGACGG?GCCATCRC?GTGCTAGATAA?C?WT?CCARTCTWYGYCTTTA?AG?AATYAA?RGC?CCTGRC?KRC?C?KA?TCMT?TGCTG?CCY??C?R?GRRCWTGG?CMGATGGGT?GC?RC?TTCCARCW??WTGAATAKCCCGGGCRG??CYACAWCSTKT?ATTWGRTC?TYATTACGGT?ACGGATYGGCA?A?ATGGWK?AARCATARTGKTAGCC?CT?ARCGGTACA?GGTCC?G?G?G?AGTCKTRC?T?R?AG?GGAGTTA?YY
GAC?A?GAAGRRGAA?GYG?GWRGAT?WA?CR?KSTGAAGCATTMKCCATG?CKGCRCRTTKY?CCYRKAGCRYCACGTWAATKKA?GCGCCYTCAGGAGGGGTCT?TG??AATT?ATGGS?MYCGY?GAA?AG?ATGGAC?G?AT?AAGTTG?MYYAYGWTMCYGGYTC?RAAGGAGTARTSKA?AAT?GCACTGGM?TK?ATT??RGAC???A?G?MTTTATTRT?AG?T?CYYACCGGGWCYCG?GRGWCACARGYG?CAAACGACTACGGRCSTTT?ATTCAT?AW?SYATGTRCGC?Y?CAC?RCRCR?GATWGTYKTGGG???TR??A?CTCCATT?SRWM?WTGRGA?C?GYCW??GCGTKGGWTG?G?AGATG?K?GCST?ACRTCAT?CG?A?TCTGGRTTWARAAWGAARA?G?TT?ATCAYCC?CGR???GC?CGCT?ACWTCCRCG?AATCA??CRYTCYAG?C?CRGCAGA?G?AWCC?AAG?CT?ACARC?YTCC?GTGGGT?A?SGGTT?CRGCCCTTC??R?GRAKTTGTTYSCC?YTMGA?CCYT?AMC?ACTGRCCGAW?GCAYGA?AC??TA?RAT?GCAC?AMWWGGG?TT?CAY?GCC??T?CRC?G??GMCRCCGTGWCCGASAAWATYTYTCRWTTAY?RCCYAYTCAY??AAWCTYAY?GWCT?AACCMMAG?RMRGGK?YYG?CTTRGG?CW?SCKCTGCTACTT?CCCTRCCR?TTGTGTTCAAC?CCTGW?CCW?CCC?CGGGS?AA??A?TACYG?TAAGT?T?T?RYC?TCG??GAC?GGAGGGTTWGYCGYAMG?C?C??CC?AYCA?GATCRCSGTGTGR?CAKATTC?A?CS?AG?A?TAAMAG?GGAG?GRTMGYG?CAGR?ATAAY?C??T?ATT?ATYAARACTCATYGACY??AYAAW?A?MTTTA?G?TTG?AG?A?AM?CWACTGCAGTATTKA???GTACMYYC?GGTTTATG?WTGCATC
?GAC??G?A?MACCAAGA?ATA?CGGA?SC?AYC??CTKG??A?STKAG?AYYMTCA?GMTA?CAC??TCC?TRAT?TY?YTATG?GATTRA?AT?AGGAMRTTWYACG?GTC?AAACG?A?YACGCAC?CTWACCTT?ATY?TCYCAGGGMTCRTAGC?AC?GS?G?A?CKYCAGRK?????T?TCCGK?TC?CG?CG??TTAWCG?ACGGR?YTCGGCS?MATAGMAGTCCGGC??TWGW??T?GAGGGTYCAYCGAWGYGTATTC?CAA?AGGTCGA?CAAATCGGTAGG?TTTCCGCWRA?GACTASCGCC?A?CTCGTTR?TG??ARG?YGTKCT??CTAKAGGRT?GA?ATGGTWC??AAGGTC?AGCCCC?AAGYR?YTGA?TCRWRMTGAACTCG?G??CAKAWGATCCCCATAAGTCCT?TTTM??AYCTCAG??CCYA???CTATCYCGAAT?GCYAC?G?GAY??CAT?GGACTTRC?T?TGYCTGCCCCAATTAAGCG?CT?GTA?GCGYG?CSY?TGRTTTCGGGAA??RRTCSTRAAGCGKGCC?G?AK?ACK?GGTCTWCCKTTTATW?K?C??GATGRAWCMTTCGTTTT?TCWAGATKGGCA?A?A?GGA?A?GGRCATAMCTCG??SCYRMCRAAGCCGA??T?TCCYC?TCGCAYGKTYTCG??CGACAGCYTGRTYARYTCGTGCCGART?AGAWCWCCTSMAAGATYTWYYACT??CW??CGRASG??ACAS?ATR?G?RRTCC?MAA??TRTSAGGATAATYCTCAAYMYGCCCKA???TGG??AR?CWMAG??TCGSC??GATA?TAC?CKYTGCC?CAGWGCTACCYCYGTRAG?A?ARARGGK?CAAGC?GCGRTCWW?M?A?ATTCK??KTTT?ACGGAT??GGRAGMTCGK?C?WAAGCTAGYTYAACMC?KATRCYGRGAYTCA?TGCAMGATGT??A???G??RCC?CCCAY???TATSTWC?CKCKG?CG
?TGKCCT?C???YCAGTGACGTA?A?TAACAWGAK?CCCK?CCSGGT?CMTAG??KKA??TGGYGTTGYM?GYCC??TG?GGTATYG?TTCTGA?AAGYCA?A??RGKTT??C?CTTCTGTCGTSC?YCKRKAGMY?ATG?WCAMTYAT??RCGCTGYCCCTCS?TTWG??WCCC?TAATGC???TCG?AAAGTTGCY?RGGTC?W????GGCCS?YGCTCYMAWCCGGAGYACCACYMGKTCMYCCGCCG?GGGGAA?CGAGG?GKCYY?C??YTAC??GATGGG?CTTCCKGGRAC?ACCTGGCRKGAGC?KGTCGGA?C?CG?W????GTM?AASTCGTAAYCRWRAGTACC?GAAGAACAK??TG?CG?CTTCCCT?G?GATCGAYTG?TTGRGCTTCTM?ARACYTTCCAC?YARTW?WTTTYR?TCTACYACCGTR?TAGRW?TW?ATYCCGTATW?G?TRGWGCRCCTWMTGGC?GCTCGCCATGAG?WAAGTTA??Y?SCTGGTG??Y?GGGC???CCGGA??C?MC??T?ARTGCCAAYKTGTGCCT?CTRTRA?T?AT?AR?TC?TCGSC??T?YST?GTTYGTCCCCGYT?CCAGGARC?CTG??ACKYG??CCTC?TRYRATA?GATGTA?ART??GGC?YTA?TAAA?TCTCAMRCAGTTC????CACST?AGGCAAYCMCRA?YGCC?TTR??AATACARMGAKTAC?K??TYGGCGCC?CCT?GGR?AYGYCA?GGGYTCC?CGCTG?WTT?GCYAGT?GKGCGCTTTGATC??AC?CA???CTTKGA????TAS?GYA?CC?CCA?AW?T?CMAWTTCCYGG?AGC??GAAT?TACCGAAT?TCTGG?WG?AW?CAAWA?AKG?R?RA?GCTAAC?TR?A?GC?T?AAG?ASCATA??A?TTYCCCATGCR?GYCGCG?C?CTAAT?CCACATG?CGCSTSCCA?YRST?RGT?CCTGGAGGYGGYCTCGTYT?CTY?CAGG??
GGTKATAYCA?G?GTTR?A?TCGRGASGAGC?RC?AGY?TYA?AKCRGG?CWGGGCC?RATGCTGCARATATW?RGRMT?CCYGC?TRST?Y?AAC?CYC??TGCRYTG?R?Y???RRA?GY?CRTAC?GTKCG?YT?TKAGACA?G?MCTMTCGC?G??CR???MSCAACAGG?CTYA?Y?GCGTA??CRAT?C?CCA?GR??RCCT?CGTGCTRARGGT??R??GAWA?G??M?AG?CCYCCCA?CGC?GATGACGTC?ARAGTGCACCMYTKCCRAAACTCC?C??MWAG?CMYCGGTA?CTCYAAGTAYKC?RGGY??CCYGT?T?R?AT?CATRRACAAWYCCTCAW?T?GG?CTCCTTAS?ATG???TC?KC??ATG?TA?CA??CKCG?CMAAAGYAYCTAC?AC??C?CTGGTACCTKCAACAGMRA?TWT?YAATRTCGC?GTGGS?C?YCC?GCAGR??TTT?WCACGTGGT?CAYCCCAY?CCYCCCTGCGAGCMGCGTR?C?TYYTCT?T?C??GGC?ATCGACTGCGCYRGYGCKG?AATGT?ACATTATKRGC?CRCT?GGG?CCK?AACC?CCC?GRYTCCGGGT?ATC?AYRY?AY??ASAC?TT??TAMT?G??GGTTGCT?GCKAAY?GCTGA?GGGRGTC?GT?TYCATGAG?CGG?CTC?TYRRAGY?TG?GCTR?Y?TGA?CC?CCATC?Y?GTAC?GCGG?AW?GGS?TTCC?TAK?AGGTRYCKWT?A?KMY?GYACKCTCT?CACMYGYACAMTCTYGTATAKGGGAYKCC?AGGT?TWCTR??TA??TT?GTC???TTAYCGATC?TCCTGTAC?GR?W?CTTA?C?CRACGAC?GGG?TTCCT???YGT?AY?WGRG?CTCT?C????R?CTTCCYG??C??GMTYRCT?MATAAGTCC?KG?MAAGYCC?K?TACTCAY?Y???CYS?CA????GT?A?YT?GTAGTATAA?CCTG??YTRRYGACGGATAKK
ARKCCCKTYA?TTTTTRTGY?K?CATWAGR?GCAS?ARGT??WYG?CYG?MCAAC?AG?TT?GCCCRACCGTGG??C???MGCGYGGACGG??WCGWC?RRYTGCGCACATAAGAYCWGR?TTTCK?ATCCC??GAYTC?T?CCKAGCG???GCG?AGCCYACTST?GGG?KTRKA?TTGGM?GACAYAGAATA?A?TMR??C??CAGAG?TRTTTW??GCATAACW?AG?GGC?A?AT?TRTAAA?CTCTGGC??CGWT???TAGAGT??CATTTA?ATCAAKCTCCAAY??G?C?GMKTA?GCAGC???TA?ACTWAA?SRC??RRTAA??ARGRAC??TG?CCRCWCTGGGACGCTCGGTAAGG?CTACAAAAR?G?T?AGTAYTYSC?KAT?WRGCRYACAWCMYTCYGC??MC?C?R?RTA?AGGCCGT??C??C?T?C??GTCRCCW?RCCYGCRTGC?CA??WCC??MTCYCT?TTC?TTGATAAAGATGT?GAGC?CGYAAA???R?TCAGRA??KGTCAGMGC??CAGY?GTCA?RYAGCCG?TGCCCCCGWGGC??C?AC?ARACTAARTC?ACAGYTCGGR?A?GGR??GRCYAC?CRYCTTAATMGG?CGYGG??CTGW??TTRGAG?GG?GSC?KA?TWGT??TTAS?YTRG?G?RYTWA?R?R?AGGG?C?C?MYKA?GWCGCT?CC?TGCAACGTA?GCGT?A?ACRT?CATA?TTACATGG?T?C?WW?RTMGKCGG?TACTTA?GGKTGA?TTRTGGATYCTC?GMTYGTTATRTC?YAGKAYYCAGGGC??AGGCTC??KCATAGCGKACRCWC?MCT?GRMM?TG?TCCC?G??CYKC?CGST?ATGCGTGTA?CY?T?CAA??G?GGT?TCCRGACCCRT??YCCTYY??TT??G?CA?ATGAGA?A?TG??CCTT?RCAC??GCGCY?T?TCCS??CGRYA?W????GAGGC?TTWTAGKCATGCTTYCR??RGYRC?K
C?TRGGTTTCATGCCA?ATTAC?GA?CRYCTCTWY??GWAMC?GATRCGGRCR?CCC?CACTWA?WC?A?ACAA?AAC?G?AT?SRC?TCTYTCASCWAAWTWAAAGGMTTMATAAACAT?RATK??CCRATGGSCCCG?MWCWCAACG?YRTTGG?TCCACTCCCTAAAYA?WYAA?ACTTCRY?TKKACGT?GGA?CCRCTACRS??CR?TAAWA???GCCARC?TCCACRCT?CGTGAGCRT?C?T??ATRWAC?AATCC?G?G?YGAYCGAGATAKGGR?R?AGTAT??G?TKGGGGARGGCAAAC?ATCG???GGTGCGAY?C???CGCACGAWAY???GATY???CCAGM?G?TTA?GTGTCRW?CCGCTYYAC?CC?G?TCCGAYCCCCCT?RGCAYCTYGYCG?A??CTTCSATG?C?CCG?GGGGAT??GAGAA?T?A?TAYCTCKYCCG?CACTAW?G?ARTCCCTCATATCAC?TATAGTA?ACTKR?TG?WGYACGCC?GYCCACARCA??TCTGCSWC??CA?CTATTC?CG?YT?Y?CCGGAWGCGRTGGAC?GATG?C?K?CRATGY?KCMAA?A??CM?CGCWC??CKAAAM?G?MWTGCC?CW??T?CGARTCCT?MAT?YCYTTAGAATMCAT??AK?AMGRGRCACGTSAT?RT??CTAK?GCCGTCGTT?CTRRAAATGTGCAT?AGAAY?MGCCMCART?AGY?T?C?GCK?W?ATCT?G?TAATGCTCCK?CTRG?AS?YT?TGGTTG?G?CTTT?GTACS?A?TAGAAYTCG?GTCCC?TSM?T?RAAGAKATG?GW?TGYTATRG?CGA?TMCCCG?GAKCAGACC?C?Y??CAC?YTCCCGACAR?GTTATCT?YTC?TAGYTCAYC?A?S?T?CTW?GRTGAYTWCAGC?GTW?TTARC?WCGWCRA?AGRGGCTTYRAYTG?CGCCTG?GAAR??A?GAAT??WGRTG?R?AGTYGTGCGCMGTCCCWGT?CC
ATCTMTG??TAAGAGGGC?G?RTT?TMTT?WGACWA?CTCCTYGCTGGYGCCTARGG?G?M??WYCC?TCA?AA?GGCYY?C??GACGGG?YTCTGYG?M?R??AGRYRAGMC?AGGAWACTT?MGTSAT?T?TGRTA?TCA?KTTGAG?AAGGMGS?Y??CTGGTS?KTRCAGT?CG??TGGTAR?AC?RA?S?MGAGCYGCMGTTCCCC?T?CYGR?AAAC?TAGACG?YCAYACGGCCRACAGAACAGGWA??CTGCCC?YR?TG??C?GTGC?RTG?CRKT?GWC?AAGAATAYMTTGGT?TGARAGCRGTTC?RYAAGGAR???YAR?TSC?CTC?TACCTTGAG?GCCM?TG?AGTTAAAYTR?ATCTG?YTRYTCCTSRRT?AC?C?GAYAYCGGMGCAACASYATT?GACTCG?TAAAG?TCAGATCCCAKAACMCK?T?G?GAG?TCCGGC?AGGRCTC?TA?RRCTT??ARTT?CATT??GY?TACAYTAG??T?RTACACGGCW?T??G???C?C?ATTGCTTGACGRTCTAW?TTC?AGC??RAKGGCACAACAT?AARSWCY?GCTTGTRGA?GA?????CACATGG?TCRRGACTC?TCCC?AAA?A?AYCWGGGGGC?TARGAGRGTT?CC?WAC?T???CGG??AAT?YTA?CCGWYCTGTAAMGW?TAGG?AGCCA?RCA?GTTA????CTG?AGC?C?CSAGAGTAT?TCG?WWTTYCG?CATGGCACYTGCWGTG?RGWGSTTCCCRTACGTG??AGCCTAGGC?GRRA?G?CS??GGGGAG?TYTGSTGWSMGGYTAATCACTRTGCGCRRCC??CRCGSATC?GTAA?AK?CCCC?GCYWAACY?ACTGG?TTY?GRGACTCCGCWTY?CTTCTAGTTTR?CCTG??T?C?A?KM?G?AARC?T?CT??A?Y?GWTATTGWR?CWTGYS?YGACGTCTRGGG??ACAWWT?CRWGGRCGGAYT?ATGCCCGG?M?GWWK
?TSCACACCCTAYCYAGG?AGGA??GCC?WCAG?WMGGAA???CGTTA?CA?A?A?GT??CTTGA?GRSARRA?GAAGA?A????GTCGKW?AGGCCCMCKSGSGCCCCAYGYAT?CAGGYCCTAM??TGGRARS?RM??C??GCTGGMWYAG?CACRY?W?W?GTGTACMAG?G?GGCYTCTYSCC?S?GAA?KTGG?GACC??TTTT?AGCAGTTG?CCCCAAATCCS?GAYYRCAGCRACKY?RA?ACGGYCK?MAAGC?WAT?A?C?C?GACAA?KG??GGAC?ATTTTYCCCSWGCT?AGCGATT?CCGT?A?MMACCACGKATT?RTTGW?AMACCCAGT???AGATG?WCAARCGGAYCAGYWGT??G?GATG??R?GACYT?GG?C?CCT?KY?ACTGAAAGC?SGGCKCCAYGT?TTATGG?CCCT?KWATRCTATTCRGAC?CY?AG?SGYGC?A?YCAW?CCA?CY?CRSC?AGCCAAGGCGAGGTTRAA???CYRS?CTT?ATGAGG?G?YCYWTAYGTACWRGC?GA?G?GTCAATAT?T??CGKAYSGCC?GTTYGG??T?AATRT?GRGM?R?GRCGW?YCGGWT?GKCRTA?GCYG?YA?ATTG?CYTAYCAAA?RAGAGTTSMARCCTR???CC?AC?GCTTSMT??ASYKTGTYCCYGACYW??AR?GT?GCCCC??WGGRKGTCGWAGTT?TAGAAGA???TTAGT?TTG?W???CAWS???CASA?CTWTATA??ACTGT??CGMATTRACGTRTAACAYCTATKA?YGCATAGAG?YCC??GCRG?CATA?TYC???YKTYG?AAAAAAGGG?TATTTCCSATAACG?YAGC?GCAGCT?ACTTGGGCRTCAGWCTA??YGYC?C?CGT?G??C?CA?CWGCTGGTMKG??TTWATTGCCCCTC?TAM?TGTGYWTC?AR?G?GTWTAGYAY??GRACYG??CTCAGTATTCS?GGCCCA?TCTGGAGCCY?CA?YCW?
?CAGYMAWSGTRTRRAT?GTGGT?GTAT??CACAC?C?GCTR?T?C??CA?AT?CGTATCAAGCCATARYA?A?GM?TT?AGCGTCA?GATW?CAC?AGGACAWYATTAMGTTCCKCRA?TACGCYMTGTT?AARACA?GK?MG?GGCRY?ACAKCCCATYGWCC?GW?YY?WC??TTGAATCWGCCTAR?CGG?CT?GTGASYTAM?T?A?W?CATAYCCT?CTR??TAT?TCCAGGRKC??AGY??AWR?SCGAAT?GR?ACTG?GGCCCCGCCWCGAAG?YYATCTG?GRAMRRAYYCWR?YT?SA?ATTAAACTCCC??AYGRA?GGGA?CGCGARAT??GAGCCTCTGTCGCMTGTSATGC?CTAAG?GGCTRAAAC?CRCTATCCC?GTCRTGTK??GCGYGGAWM?GGC???CTYG?MAC?CTTGGSGCG?RYGTA?GC???GAWGGG?TYT?T?YGR?CA???YAGSGTT?RCA??TRWCARRCGG?G?TGTK?GT?GTTCAAT?TRRCCCCAWCMCACCAGYCWYAAAYRAG?AYCA?G?TCAC?AGTA?G?YA?GRMC?TA?WATARCTWTCA????GRAYYMC???CAWGATCT?GCRT??AC?GGYWA?CATKR?WCTSTTA?RCYCGTW?CGT?C?GATARAGGMCCG?RCCCCCAC?CAA?RWC??TTKACT?TTCCRCRAATWRMGTCWGYGTTCATCC?TTAW?WCGGGAG?TYATATWYTRGTAGTCT?GASCG?TR?CTYK??CCATCCRRAGYSCCGWMTCAMAT?GCTC?M?TAWAAWCGACCG?A?TTG?RGCA?TCKG?C??TTCGGCAK?GT?TCTA?SS?GGTCAYTCRWTTAYGWGCTAAAGGCGCRKCT??CRRC?GR?GAR?ARAA??GYTAWYTR??ATATSCGAGYCTMTWM?GC?TAAKCWTYTCGG?GC?GAARRTR?R?R??CCCCTCARATYAMCG???GCCAC?GTG?TTGCC?TSGAACGGRYTA
AYACWACARAAGTCTY??CTGCATGCGRCCATGC?TCAGWGAGR??YTATRY?A?G?R?ATGRATS?T??CA?GC?CCCTT?AGAAGCT?MCAGCATCGGRA?G?AARR?GYGAT?T?TCG?GCCGCRCGT?TR??CTGTWRGTTRRTMS??CAA?TAYTGG???AAC?ATGGYTKCACGGT?CATA?C??CCAYG?WCCR?GG?ACTTKMACKCCTTTGCGTATAAT?YYRCYYAGKRAMGK?GAW?GAY?TTCRTT?AMT?GCWGGAR??AKSTCTAGG??AYSCTAY?TGTC?AG?GGGATCTAAATG?GT?TGG?CGGGTK??Y?YCC??GCC?ACA?W?GTGCG?MRCR?C??TT??TTACGGTTGGAC?GATMC?CTM?TCCATGTCA?CCGGCRGCTC?GTG?MG?GRYT?YR?AMG?KAGGGMCCAACCA??KGYRK?AGRGGKRTC?T?T?AKYYACCWGTACSACGCATWCGCGTT?RGAGGTGGGM??C?TYCGTGG??C?GGARRCRRT?AAAM?MAA?C??RC?TG?CAGRG?YTCGCWG?GTARGAAATTWCTG?GT?AM?GGCAGAGT?TTYAGTGACGGRCAARTGATYCCC?C?RTAG?CAA?YRAGGGAA?CC?GCGCCAACAGC?T?CCTAAACS?TRT?AA?CGYTCSC?CCMTCYCTTGWTTCT??C?W?GGGA?GRCACGA??YKACACC?C?CA??CTSYY?TCRCRARC?GTCWMGGAWTC?TT??AGGCT??GCCT??MY?A?GAATC?TC?KMGG?GSTAACCA?GA?TG?RAARGTATCGRCG?TCGT?GYTKTGTG?GGC?ACA?CKTKWT?TCMGWCGAGAYAY??TAGGTTACC?CCT?KTG?S?ATCGATMGM?GAATGTTC??ATCGTCARTAGG?T?ACYCG?G???GGCACT?TGACTTG?RCCTCTCT?YA?GTYGY?TW?TAGGGGGACWG?G??ACGTCC?AAY?GTG?GG?CG??GWGTGG?
YGCC???GCCG?GA?GCGRTGGAGGCT?CAAAMGART?G??YGC?CTTGT?MATTC?YCK?AR?GTM?GC?RGTT???YRGCSCYACTCCCARAGAAYSGGTCAYRCTCGTKGCGCST?A?MYCAACTCGTGCT??GCCTCT?C?G??GTYACGAY?A?AATGCTACW?CCGATCCGG?TMGG?ATYTCC??CTGCA?ACGCGCAAAY?GT?ACAAGGACTTTC?GG?GCSYG??TCGCTKT?GRCCT?TA??GAGTCGR?GKA?ARCT?GWGTAGRGAAAGGAGTTA?RAAT?TTA??MCTGWC?GGCTAT?T?WASCAGWCCTC??G?GTTACMYWAAG?TWC?AAYCY?ACRC?GTCAG?YCYCGGGC?GC??ATGAA?STGC???TTMGCCR?RGA?CCC?GTTGG??SAG?TA?T?MTTATC?TTCRGAC?CWGGGMT?G?YA?T?C?CAKTGR??GGAWTACAGA?TRATTAACACAT??KTYRCTGACGRGTRC??TGATAM?T?A?T??CRTG?GCYRACMGR?CRTC??CKTATCGKTCWRGC?G?C?TTYT?TGCTTCCAAGCC?YGC?AA?TA?GGMTGTTYT?CRACCTATC?YSCTCYCGCC?Y?A??GWGG?YG?GWGCCCGMYYM??C?RAG??ATTTTGSCMGKYMYKTATATTMCATYCTAWRMCTCCCCA?GTGWGA???AAG??CW?G?TC?C?TCCGRG?TGC?TAC?TMTGAKYCC?TT??GGTTAA?CGTTTYR?TCTAGTCGTCGGGYY?R?ATCWAAT?TY?AAYYRGGAW?TGT?CCYCTGSY?TTA?GCG?TCGARGT?GG?CMGTCTGC?WTGCGG?TGWG?GGGG?TTCATTWTA?T?T?T?CRRGCTGATG??TYGCC???K?AGTCTTKT?G?ACCTTYAGGTR?TACTTG??AGT?C?AGAAACGGAAC?C?AGCW?C?CCATTTG??CYCT?GAWKWG?M?CTTG?K?T?RATTTCWC?KGR?CRWCC
?YAACGCATWACTTGTCGCCATTTTTAAAA?GC?CCGYC??G?GC?CTCGSCGCTT??CTRAAGGGG?GGCGG?R?SGWGCCCATA?RRT?T?CRCG?G?GCMGYKCGGRT?GT?C?CKCAGSCAAATATMGA?GTGACYGRMK?AYKCC?MTC?W?STR?GCCCWYWGWTARCA??T?GRAGGCWTTYCGGWG?SAYCMCR?A?YCK?TTSWGGA?GTMCAGAAGATYT?GA?AWGTGY?AMWRTACC?C??TRCSYTWG??TYGTC?TC?MG?CAAAGTTKC?MMAAYCTT?CTWG?C?T?GY?TGTY?T?AA?TACAAACCYRCAGAAWGAGSWKC?CRCR?YAGYA?ACAATGCCMY?GTCCGG?GGT?STAGCGAYCCAG?CTSC?G?R???TR?AYTT?YYW?S?ATKTG?CWGGMG???C?AAGA?GAASWYCKCCAAG?GCCGMGACKTGA?TTTGTTWC?T??GCGYGCCATAAATT?MATARYSGCGT?AYGGKA?AM?YCCGGGCTRYTG?GGGGTWG?AMAGWKCGAA?CSTAYCTY?RTGRTACAG?GAAT??GTCCC?CTT?C?CAA?AG?TTC?MWAA?TCAAWG??ATACCRTGG?TARYTCTCMTGWKCCGACA?CYRCWYCGAWRCR?M?KCCSAYAMKMGYT?AGCTGGCRY?CYMA?AYAM?AACWGGCGGARYRCCASGCTK?CGGRG?TT?G?MG?ACGMCC?TCCACATCATWGCMATT?T?TMACCATT?KC?TAGGWGMYCTWRC??YCY?CGRMACA?G?AC?G?AAACRTTTACGACTAGCW?T?AWGTAAC?ARAMAYRA??G?CAGCTAAGYGRA?T?GG?A??GCASM?WG??CRCGTTK?CYATGRAMTCCCACWC?GTCGWGGGSCTMTT?WGMRC?CK?A??GGW?AY?TGGGGTCCYKRYGTCAG?RCCA?AS?GA?CTAGRRT?YKR??GCGAGGCC?C?TCTYCRGCAYT?TATTACC??C?YG
S?AAGAAYT?AG???G?ARCTGAG?AGAAAACCG?GAYA?WGCGGG?T?M?ACCCTTTGYY?TCCCCTTRC?T??GGCGYTACCCCTACC??RCRWKTGA?CCMGGKTTGAGYAAYTC?YKAGTT???GCGSAGCW?RAYC?YAK??GGTR?MCYCAMAMWSGAYG?K???W??ACARAGTCYAA?TGWCCGTRTT?GKATACC?A?G?T?RCGGACTTCA??AGRTTGTGA?T?GSTAWTAR?TCTC?CCCCA?GGCCGYCGTG?G?C?AA?GA?TATCATA?R?TCCTG?TTTCAR?CGCCARG?AACCCY?TGAG?YTGT?T?GCAWA?TAC?C?WCKCYGGW?A?ACTAACTRWCRGTW??GCKCK?TA?KTTC?RCR???A?TG??TS?RYCMG?GYCGAGAR?AGK?CGGATTTCMMG?CCT?ACCC?ATCRC?TYRTAATTG?CCTGA?TTTGCGGAATGAGAC?AA???TTGGRAGKG?GCTWM??TT?CAAA?G??R???A?T??CTR?TKRA?TGAR?TMWTAAGGRC?MA?C?YCSCCMTA?AAATTCRGMRCCGCYGTG?TTTATM?ATTA?YGCMAG?CATGRAGTTT?GT?TGK?K?TG?TCAGG?CCTTA??YAASTCA?GCTGA?GCTTTMA?GCCC?ACCT?CW?G??CTTTAGGAC?CAC?GTCR?TTTAGCTCAAGRGAA?CAGTT?TA?CAKA?W??C?AC?GC?TCTT?YGCM?WTCT??GWC?AGAGCACTCTC??CAT?TT?R?A?GMCA?KKGCCG?C?GWAR?GTYGRGTG?GC?WTGGGC??GC??T?TTC?GCW?CR?RTGKTGTGST?T?A?AG?WAACCAGTGGCGCAA?KC?TGTRCWCG?GCTACA??C??RRGCGCGKCCGGASGRYGG?C?CAYC?TKT??GCCATATYTACGGCGGGTATGAYGGTGGRGCAACCTATRMCCRM?CG?ACSAGAG??CGKG??CCT?CGSCAGC?RKAGMT?C?C?
RCGR?TATAG?WWGGC?WR?CTCATCCYGG?TTCYR?CAGTYCYGATGGG?AGYTCCCMRGT?GGRR?GCAGGRTCGYTC?TG?GACCYTCKC?YGAYCGTAGA???RTYGT?T?CCCMG?CGMRRM?CT??C???KTC?CMRCTATGA?CTACC?AAGGGGAY?CC??TGGCTRRGC?RY?GYCTACG?CARGY?ATWGMTA??Y?CA?GC?CGR?AC?KGCAATCA?G?CCC?YT?G?AC?YCA??AWGACCK?TATA?CRSACA?CAGY?AGAKCGCCATTT?TGG?GTGA?CAGCGGTCRYGAGA?CATASG?C?MSAKCYMTTTGGT?GG??GYSA?YCAGCGC?GRYW?G?CYCCTRGCC?ARWRTAA?TAARGCCYGTAARCG??A?GCAATGAA????AAY?YCM?TTA?CGTYTRCATCGA?TT?G?GGCACA?TGC?GCAG?CK?GRARWTGCCTTC?YTCG??CT?AAGTYC?CG?AG?TMK?CYCGGG??GCTCTYTT?CTSTC?RYCTG??KTCWAC??YG??TGTCAKATGYG?CAGACAMTA??GM?TG?AC?AGS??RCATCGT?YGCTRTCRATR??Y??AGG?CTGYYRKCYGW?GCGAGC??TYCGGYSCCCCATKAYGW??YR?ARMT?TCA?GCT??TC?TTA?GGR?CAAAGTG?G?YMT??CGMYTKCGTGT??RCTCAGASTGCATRGRCCCCW?TTCTC?GKC?MC?CGG??RGTCTYTTG?G?AM??CMGARRYGAATA?TT??CRG?GCTCWCTTA??CACTGS?GAGAAAGWT??YWKGTGSAG???AAGTTCA?TC?TMG?SRGCY?TGAKR?RAT?CGCTC?ATGAT?GA?TAGRYG?CTYGMAMKACRAGRTCYGTCAMCATAGTTKTGCTGGG?CWKCAC?GTYGRACCCYYA??GM?AGYAA?ACACTKG??WCGA?TGMCRTGGRGGGTCA?SGRAKRTSAGTCWA?GGCCAARRTAGCG?AA?CA
CRG?T?ACWGGCAC??S?TWCAARTKT?CTCCATTYCTGR?T??GAGAG?R?RGYKMRCCATSG?TG?TTTGC?GTWTTCAAATCC?A?WAAGCCAGCTAATACR?Y?YAGCTTGWTACCRGYCAT?TT?A?TACWCTCCA?GATGGCRGC?ACC?C?GC?AMGG?GGTWTTA?TGTAYAGCCTATGC?AGC?TA?CMWCTACTAT?TTC??T?C?A?C?CG?YTG??TCACAGCCT?AC?C?WC?WT?TTKTCGG?GCTT?TRCRCY?ATCTGCGAYGCTRATGTTGMRCC?GC?C?TCCTCCTC?AMATCTTWSWS?TGGSC??AAT?GGAAGGCGTRTACTAGCGATCYGCAAWTCW?K?ATTCYAGACYAWGCTCGYGAGGCGGC?TCYTYGG?GG??ACS?TGCAR?RGGTTAT?T?RTCGGCGRGCCGA?C?CCAATRRC?ACCTCTRCCAATTTA?TCTGC?MAG?CGGC?T?ACYRTCC?KTAY?M?CCKCCAG?GATGWCAGGACA?RGCYT????AK??YW?G?CGYGGTG?G?GCT?AGG?GC?AMGWRT?A??A?YASATT?TY?GTCCGS?GGCM?GGACGGC??ATGAGCGT?GGGA?TYTTTT?C?MMS?A?ACGCTWCATCKAG?GGMAYACGKGGKSCCGCAC??GTWGGCC?CG?CAG??TGR?CCRA?CMYCG??ARWGC?GGG?CGMAAT?GAA?KG?TKAGG?AGATAMGACCT?ACTAR?ARGCCCACMCC?CCTCY?GCGTGG?CAK?AGCKTWCCCC?KGC???AC?ACC??C?AC?GAGGA?CCCATTCCKATGGGGGGCTC??CATGT??A?CTMRCT??TMWC?AAGTTGATRTGTGG?CGGTCA??C?ATTGS?RC?GCTTGSAACG?AY?ARAGGM?T?CW?TYTAKGCTGATYWG?G?C?SCA?MCC?GT?ATTMWCATGC??CGGKAWG??T?MGA?GAGGAMG?TA?A????R??YGGG?G?AWTCAC
C?CTGA?TMT?ATA?CC?CG?TRTCWAAWGC?CAGAWCAAGG?GGT?C??C?CTGGS?MWAAAG?ACGTCAGAACAACGYWC?AACMCW?AWCC?GTTATKGCGCTC?GAATRRSCGTG??YCTGGWAAAACG?CTGGAACGGGACGG?CT?RW?TGRTG?G?RC?ATTYRTTT??TGGACA?TAMGGTCA?AGTTCCG?AGGWCTRY?MGAMCTAT?YC?CG?ATTCC??YM?T?GYARWAAWA?TGCM??TCT?Y?A?C?KCCTG?ACGRGTAGACAGYC?TGT??C?GCYKCRACTAGGACAT?R??GA?TRC?TG??WG?CAGTGACGCT?TCAGCGGGCAGCGTS?T??GTC??GWTCWGR?WATGAR?MYRCAAMGT?TACAKACRG??GWAAY?GTSATAAYTGAYC?CCTTCCCWCC?RGG?CWYG?CR?TAGCGRGY?CC?AGG?CATTAWW?GACSSGTACTM?ATWAGWWTGRTCG?CTAT?ATGCTYYACA?A?ASCMGYMGATA??CACGCY?CGGTAACTTCACA?T?WTTTYGGCGRMCKYT?T?GGCYCGWAA?CAAGRTAKCRCCAM?AGC?CRA?A?A?GAAY?CYRYGCG?WC?A?C?AGG?GCGC?GWAA?AGAYRGAKCKAW?GYG?CCYTC??A?TA?CTGTTAYCTGTRGTAGCR?GAAYCGY???RTCG?YC?CG?CTGCM?GA?C?TGGGYARYGTGTGKAWCACA?ATCGC?MGCYT?AATRTAG?YCCW?AMTGW?GCCGRCKG??TTGGT?AGMGM?GTAMCCTCGAG?CTT?TM?AWAYGGYGYA?YARCATGRTAATT?AGTCAG?CSARGTWG??T?TC?YCTTGA?MYTTTY???WCCW???TSGYGRGACCGAATGAGTGTTCCACGCCATCKTGAAGTTYCAATCGCT?GTKGCCAAGTAGC?YCCCATGTG?C?R?GA?GM?Y???AC?AA?CGTGGGTT?CYMAAYGGCCAGATCAGCTA?TAG
GC?CTCTCCGTMYRTT?WC?CG?CT??GKCCCGYKGMTMAAAAG?GGGGGYATYY?A?CAT?Y??Y?A?ARCMCCG?ATCACGYY?TTTSGG?ARCACGAGAGAGC?CATY?TTGCCGCATCCGACCCCGMCMGGCGTRRC?MAGTRTCT?T?TRYYACKAATYGACCSTGTSGA?AKCG?TWAGKTT?RC?AA?C?T?CCCAWCKAAATAKCATYKSRG?C?YGCGG?T????Y??RTATTK?C?A?TAT?GCYTAAAC?AY??GAACG?KG?GYMAT?WTRCAAGRTYWCTATATCCG?TC?YCK?TYR?GGG?CC?CRTC?GWRRA??ATMAT?RGWATCTRTT?YG?TGG?YATT?CYTTGCCT?TAKTTCG?AMRTAGCTACTGWGTCYCYWCTCT?GTCGAC?GAA??YMYACGCCG?CCCTG?CGWATMCYGA?RACCRAC??CAKT?ACC?CCGW?YCM?Y???CC??TGGCGACCAGCYCGATGGGT?AAG???GMGAAC??WRCG?TTWG?C?TGRA?TC???ATCRRCA?MGTAACY?CTGTRGCTGTGTTKWSTTRCCTRCTGRRTTAACCWG?GTW?TST?ATC?CRWARTC?GS?GG?YRA?TCTCGATTATGRT?G?MGACGCGTA?AA?TWCCCGTWCTGGKSTGAAGGRGTCCAGYWCTA?C?GAA?CWC?YR?ACAACAA?G?KGGWG?C?AATGAA?TYTTT?ACATTTAM??RACA?GGATR?TYCSG?T???YGATTTGK?T?YTGC?GYG?GG?GARGCYGCRYC?TGTTAWMGTTG?GGCAG??GA?TYCA?AAY?TAT?CGA?CGC?A?ATCRT?CTK?GTGG?M?GTWCTCA?CAYATTTCT?GKT??GCAGGATACCGKTGT?T???CCCCC?AAGAGAAGTAGCCCA?TTCY???CTWYAWG?CGCG??GCCCGCCRGC?GCCACGGYCG????G?CC?CCWCR?AGG?T??TWT?TCCWG?SGAAACK?TCC
TWGA?G?C?CGT??CC?GT??K?MSAATYG?CGC?TG?A?TCACKYAA?AC?C?CGTYC?RC?TY?TK?CM?C?TGR??GTWSA?CGS??CT?TAC?YA?GGT?CC?AW?TCG??WGT?AYYTGCAG?TTTTAA??CCTR?CY?T?GATC?SACCRGA?A?G??CT?AGY??MCG?TTTCCY???YC?CGCTACT?ATWT??GCC?CT???AA?AAT??A?WGATSGTT?G??Y?GC?GTSMA?RCGTTCA?TC?CMT?GG?CA?RGMC?GAGCKC?ACY?TCG?C?T?MT?GCC??A?A?????TGACCR?C?ATAGCGAAC?GRTTGCA????GTCCMT??CCTGCCC???CGRGCC?YTT?YCAYWCYC??A?GCGA?CCGCTG?C?TMAGR??GRGTWT?AYG?G?AG?CM??GAAY?CMT?TCCWTGGTTCA??CGC?GR?R??GCCGCR?K?GAGCAGGGCC?T?G??G??GY???T?GCRCT?TCCAC?GGMACCK??Y??AKT?ACCCCGA?TTAT?C?RTTRATGA?CGGACCGGCCTGG?CAGYGCAC??GGCAYK?C?MC?GRR?T?GRC?WSTGC?CTTGGCCAT?CT?CT?CC?CAGWCT?AT?WCT?T?RT?????CKCAC?TCCGGGCT??TCCAT?CRGW?GG???RG?TTCCGKA?TC?TGCC?RGCYC?AR?CG?CTRA?GGCTA?AACATGCYCCRTGCTAA?GT?G?T??S??CA???GGA?GGATTAGA??YC??RKCT?A?WR?GRAAT?AW?CTCR??CCTCGAG??GGK?AAKG?R???GMACWG????A??CGGAAGGKTTCCT???SSAATCC?GGG?A??C?TCYW?C??AMG?CAACY?T?TGR?CA??ST?GGYTG?GG?YTKGCT?RGMGG?AR???G?TG?G??RGTACTGTR?CYG?GA??CM?RAT?AC?CMAGGRGCGCWCTG?W?CGRAAGWGTGCMCT?CGSAT?AC??Y?YCACA?G?MGG??
GTCS?KAAC??CTC?MTKKAG?TTG?T?GA??AGGGA?GG??CYTCC?A?AA?AATC?GA?CT??GGMMTTT?TCTGAWCG?AA??GSG??CA?Y??T?YATTRG?GGGG?G??A?T??GC?CCCTGCW??GA?YGAW???AGAYK?ATACCRGGGWYKT??GAA?RTT??Y?GATKCTWGWTGTA???MT?CA??GA?RCC?C?TCAYG???RCGG?CSTA?CGT?CCG?GGCTMGM?T??G?A?G?CAMT?RTAA?KCTTS?C?CTT?GG??CCAA?GA?G?GT??YSGG??GG?CGGAAG???T?G?AG?TGAC?RCY?CT?YGTYSGC?CA?AC?M?C?AGCC?TACAC?S?YSATA?CGGTG?STTCRA?CGTAGYATK?RAYY?WCCGCSWGCCC?CCGA?AR??AKA??YCWYTATR?TKWCMATGRYS?T?YG?MCTA?A?GCKRT??T?GCCTCGATRG?ACAGTASAAC??TT??TTT?AYGGTTM?T?ATMTC?TATCCTG?TTC?T?T?GMGGAG?GTG?AARG?GGA?CCCGR???T?GC??TGTC?TTAGGGKACTCCC?GTC??TYAG?AWR?CG??G?GC?GRGAA?AYG??RGAT?AGCAAA?KG??GCT?WTGCT?YTRGYTCA?AG?MCGACRTYCTA?GCCGCGT???CGYS?G?TW?W?G?CCT??GGC?ATCTC??GWCCCTCCGT?GT?T?GTCAGAGS?AATC?TK?ARGTC?TGA?ACT?ACTYTCGGT?AG?GWGCGG?G?GC?????ARTCCTMCTAGC??AA??GTTA?AAGAGY?TGTCAAWG?G???YCA?TACC?RCYC?YCGATASAG?C??KG?CGTRTAARCCAYY???TAT??TTCCRA?RA?CCCG?T??RGCG???TCG??AGRTA?RAAYTT?TTRGYGTCCGG?GC???ATKCGGR?CCT?????GAAGG?SCTAGCRMATTCATCC?C?A?G?C?GRAKSAT?GTY??CRGGTA?KC?C?
?MT??T?CG???G?T?TG??G?SC?GTTGCTCAGGTCCC?T?KC??C?CC?CYTMTGAGAAWTYY?YAA?A?GYG?GACSCCCRCGA?C??MGCYGMA?AYT?Y?ACR?CCTGGRCCA?TRGG?Y?RG??TA?CTTTGRGGAG??ACT?YCAGACTCT?CR?GCRAGAC?TTTY?Y?TT?GCGS?AWATT??WRTAT?GMG??AC??CCW?CTC?C?TACSG?GCTCGSAC?CCGGG??CYAC?CCGGAGSMACTG?CGGCGT?G?C?RT?GGCTATAGCATTTSA?AYWC?ATCT??AGATGGR?MGG??CR?CC?GG?AAM?TG?MTTCAACA?MG?YGTWCGGCTT?GCCRGCGA????CMYCAAAAYACGA?C?C??TCCCATWTC?C?T???A?CC?ATCC?GGACGC?A?G?CTCCGGA?CY?Y?GGAK??T???GA?A??AAC??G?TC??CAC?CT?ACAACCGRGGGA?GAWAC???YCGC??GGTG?CC?GT?W?GC?CTC?AM??C?CTCTW?MG?RAGG?GCAKTCCRWCCTRTCKGGC?RC?T?TS??C?C?TYRTYT?GCCGGGMCTTCKGGYTA?????AT?AGCGTCC??CCG?GRCCA?TGWCTTG?CT?AGAAGTT?GGTG?TAKTTTA?GYCCC??TTAAT?GTGTCTWTC?YCGCCGGCGYRGTG?GACC?C?T?A?KT??ACRWAYGTAGAGTA?G??TACWTGYYTAGA?RGGC?T?CTGYTGATAGCCMAYCCMGGCC??AK?T?GCGCCGCCC?GGY?T?CT?CARGGC?GTGYTTCMACAGGGA?CGT??AST??CKAW?A?AYACWT?AGWTYCA?TT?AA?G?????A?GGRA?TTGG?G?ACAC?CCT?ACCA?AA?CCA?CGGT?MT?TCT?CC?GG?RAG??C?GCGCACG?C?GS?GCWATA?C??GWAGTMACAWWC??GG?CRGG??GA???CG?TCAT?AR?T?A?T?GTGGC??GCT?MTC?CCG
WCS?C?AGAG???CR?GCTGGCT??CSRYCYTG?ACCRW?AGGTTCARARGACTCT?C?CCG?A?MTA?CTCY??AA??WMM?TYCGGW?C?C?GYTATACR?TGA?TA?WCRT?TCWC??ACCAMGTRGRCCC??CTG?TT?R?CCCGA?TARGAGR?A??TYTYWCGT??C?CCW?C?GCTACAGG?TTTSCCCCTCAS?GTY?WYG?GCACG?AGC?C?TAC?GATKAYG??TC?RCTCCGACCCGTCSGTT?T??YRGC?CG?G?CAGGMCWTCG?G?TG?GG??G?TRRT?GAT?Y?ATTTTAG??ACYC?CC?TCGT?GC?AATTTTGATTYGCGTAC?T?TCA?A?A?S?K??TYGCTY?GCC?TRTACYGAA?MTA?CCGACKCTCST?Y??CACYG?????TTTAG?G?C?GGCCS?TCGGC?GGT?GT???A??G?GCYG?A?GC??YGG?CTRTGGGAC???GT??AAR????C?CRA?CGCS??C???ATAAR???AGGY?TWT??CA?AGATC?????CTG?????CC?GC???Y?AGCCCAT?SA?T?ACYGMTAYKT?ACT??T?C?AC?C?G?MC?T???C?T?GTRTG?GRCT?GATTWT??GC??A?GR??GC?WMA?TGA???CCACA?WT?CGWG?SA?TTM??GTGC??GYA???AYCG?CKYTY?G?CG???G?W?CCGGKGCAA?RGGSTATTA?TGCTYC???GA?T??GAARAGACCTTCKT?TCCC??CYTG?AGAA?K?AGYKC?ACGTTT?G?RCWGT?GCKA?WTTATT??GTGAAMGCGCCC??TRYA??TCCWGGTG?AGGTCM?GT?TACTGCCCGGGAG?CCTC?GCCG?G??GR?R?GG??GCCGA???A??T??MTCTT?CAA?CG??T?A?CCTATTGATA??ACT?K?AGC?TTAGG???CCC?T?T?CCS????A??CT?GRTATC?CGC??AGTA?KTGGC?T??GTCT?GGCTTTACCTT
MT?RAG?TGA?TYGA?CYC?C?AYRGTG?G??A?CGGG?Y??TRYGG?GAGT?A?R?AGMYG?TRAC?CC?RAAATACMCSMCCCC?C?A?ART?RTY?GCTC???AM??CWYG?TY?GCGS??G??TTT?AWACS?GYAACGCCT?GATTA?CCTCCARGCGARG?Y?AAAGG?TA??WRC??TRCCCGGWATAACA?T?C?YGCCM?A???A?RCCTG?MACCACTACT?G?GGAGG?AMCCGAT??RG?G??MCGAAY?C?GGRCA??RG??C?T?GGTTA?TGTGRAKCTG?TC???GYGGCTCATGTCCAGCSGT?GT?CRTTRACKCCYAAAGGGT?CGC?ACA?A?T??A???RA?TKCCTTC?ACRT?MATGG?TTCACCC?AGKM?CK?GAG????CC??RAGYR??ACTCAYYRCGCAMGAGTTCGA?C?CTTACCARY?ATCGTGTGAAAWAMG?C?CGWYG?ATAT?CARACSYTAAYCCCYGAGAAGRYCGAGCAY?ATTCGAAA??????????????W??????RTT???M?A??T??C???WC?TA???AG????AA??ACG???C?????T??G??A?A??A?M?A??GTCTC?T?T??????YC???GAKT???C?R???C?C?GTA??G?TCYTT????AC?MKC???AGA?CSMWGGAAYAC?AAGTTT?AAA?TRTM??RT?CG??A?TSAGG??KG?ACC???C???GC?AG?T?AWARAW?KW?GTW?YCYG?CA?Y?RC?R???C?AR?CC??MTWCC???TATAKA??CY?R?GY??GAACCT?A?GGTC???GGAGGAKRMYGA?ACT?WTAACGG?KTAT??RWSRTMA?ACCC?TA?WY??CAAA??G???T?G?????G??CAGCCRGG?G?T?GG??A??CTRR?SC?ACCGYC?T?CTGYCA??CTTT??S??C?CATTC?CKCGGTMR?G?AT?W??A?WGTATARC??GTAARA?Y
    284_D47_R		??TWRA??T???CC?AAGCRACCTT?ACGA???A?CATCGGA?TCTAATTTRCCACCGCTGTYATG?CG?GAG?CGAA?TCRACGWAGCTATTTRAACWM?CGGTC?RCWCRCGAGTTYCTTGCA??CCGYTGM?GGGA?CGATCMAA?TTCCTA?CGCGAMGAGT??GG?AAGGR?GCGTRGACA?AATT?AA?AGCCTCTCTATCGCATGCTYACACTGCTTYAA?WGGCAGCCCCAAATTTYATAGRGCA???WTAACCCTTTG?AACATCT?GTT?GGCATGGGAAMTCGT?GAT?CAAGTGCRCGTRATT?WGCGGGATSC?TTTAAG?YG?AGARA?TGRTCGWGTC??CAC?RTAA?GTTCCCAAACTATGT?YGAAAA?T?TAT?ACCCYCMCAYK?TTGG?TT?GTA?CCGT?GGW?TCCGGA?GMCGTCCGAGTTTGATTATWRATGGCCGTCAATCG?Y?A?GWCTCCWRGRCCTT?CRG?RACTWTC?ACTASAACT?C?RTW?CCATRRGA?CYACTGACTCTGACAGC?ACAAG?CAACCTTGAC?TCCTTCTGCCCACTAG?CTGACCWCA?AACGGACKARARTWTATTGGCACCA?GKCTGY?GTTAA?AMCAYTCCG?TTTGTTCGARGTARRGAG?CAGTTKTTGC?A?GCCT?YGGAG?C?RR?AAT??TG?AG?TGCGTTAT?AT?ARAT?GATCGGAGGAC?RGCTTCTWTCCTAC?CCYTT??T?CGCYTACGWYG?T?GTAGTTTCGAGATGGGAYMC?GCAA??TY?CA??ACGCCWRTGTARCTG?CCWARA?TACCC?A??AGCTTCGCGRMCGMGAWGTAYAYTAT?TATAYAAACMMW?GTCTCCSMTACCT?GCAGC?TT?CTG?ATGTCTTAGATCCAYCT?YAGTCCT?A?ATGTAYAGGASACGGCGGRRGAGARCATAYG??A?TTCKGATT?GGTC?GYCMCCGG?AA??GGGCCTCSKAGTGTA
CTMAKGGWYATTTKGCGAGKAGCAGAYMAAGGACCAYTTCG??CGGGGC?TSYYTACACTCMGC?CTT?GGGAW??AAC?GAGRKGSYTTC?TAG?CA??YA?STYTG?TACMCSGKTCGAYACGTGTTCTTT?GTGAGGTM?ATAGCT?TAGRWCAG?G?AGGTCCRGCC?C?GCRGT?ATGTG?ATT?TCC?TT??GAGGGT?SGCTC?C?TCATG?GGCGATGCATTC?GTTG?A?CAC?KTG?CR??AAACGCTTGA?S?AAGTY?ATAGCTWWTTGARAGCACCGAC?CTT?CCCAAYAAAACTCGACAA??GTCGA?CGGCGWY?G?M?AC?TAG?AG?AAYC?TAAAAGC?CM?GT?YCCAC?SAA?CTCCTGC?TRGYCCG?ATGCCG??RTGGARC???C?GGCWW?YGTYACTWKC?WACTAMCCATC?AGC?CCATCGGWACTY?ATCGGTGCTCTGGAYATGC?AATCGTA?GTCGTAACAMTACYATGAATCTAGG?A?GTGGRTCC?AC?ATTARCACAAWGACCACC?ACAACCM?GRWCGTCCTT?AACCTATATATCTGGTGMGARGRACGCAA?ACT?WTTTACAGA?CCTA?TATCC?KTC?T??GTK?CAMTATARMGYGCCTTCTGAKAA?CGGGGGRCG?CTTCCWCGTMTAATTRRCRSGG?TTTGTCTRCCGTCGG?CTYCKGKCGT?AT?ATT??GYC?CTWGACCATGR?CTAG??CYATTRATCCGAAGGCC??C?CTGYCTAAGGSAA?CATRCTT?TC?GCC?GGKC?ATGG?SAGGAC?CCC?TWGRRGGAMCATCATATATMTAT?ACYATGG?CG?AGG?GACGGGWAGG??GARCAAGTA?ACG?CCCAAYMTCG??AGRA?AAAAA?A?AT?CGTRRCAGARTGTGCACWTCTACATCG?A?A??CATG?CTGCTYAYAGCT?C??TGA?RTA?TGTCAACCGTACCCTTKCTCCAGGCCA?AAG?
?CATTGCAGTACGTCCC?AGCAGAC?TC?KGCAAAGATC??TTAAAACGACY?C?CCYCCGCAGKTGGCRATC?AGS?T?MCY?ATARATAAARAAAART?GCGCCYWT?TTGCAAACTATAA?AKAGTTCCTCGTRGRCGTGGSAC?AG?AGGCTKACWTTKGAGGGGGTCCCAG?GAGYTCCWATTTC??T?AGCCTCCATATKGTTG?C?CRTC?AA???A?A?YGTTCKKAT?T??CG?G?ACCTT?AGAC?KTT?WTTGGCC?TGKACTCGW?AC?TGGARATG?YTYTMGGWSCKA?AGAKA?GC?TAATTGACTG?RAAT?CTTAGA?SAKTRAMKCGYT??GTGGGYTCTA?CA?GY?CGTCAAACRRGMTTGGCMYCTCCGG?GAATCGAAG?TAG?GARGGATGTTGRAAATGTAACACAGACAKATG??GAG??CGATRTTTGG?TGGTT?GTGARTCTAAAGCGATCAC?TWTAACGWR??K?RRK??WAA?AAGTKTGTAYCTTA?TA?CTTAGCT?ATAAATGACCAGRGWG?CGGATYTCCCKGYTG?AMCCGAATAACGWASTTAC?GAWCCCAGSACTTAAATTTCCCA?TCCGACSC?TGAWTRCG?ARTGCGR?AGAGACAARCTWTACGTT?TGGGTRTCAGYACTCCG?RYAACWCACTTCYT?SAMGCAC?GTTTACGCTAATGTC?TGAGAAACKTWTCACWTTTGGACTTC?C?TAA?GAGATGTT?CCACG?CTGWGACCATGACW?GTTCGATAT?WTAGRCTCGGTARTRGRCAGGAG?CGA?CTAWCTAC?RGTGC?ATC?T?CGSGG?TAAWAATT?TCCTTGARCAC?AGCTG?T?TCAC?AAGTAGGCT?GG?TGAGTCGGS?YRCCCCTCWG?AC?GG?AGMGAAGAM?ATATTCCTCACTGAGCT????RTAYMMGT?TTT?TTGGYTCATAKGAGCCKCGAYCAGTACRATATTCACATTGGAGAT
RC?WWT?AC??TCGTAGAGGAYGCA?S?TCYTGG???TTT??CGAAAATAAT?R?TAA?ATA?RT?AACCTRWATAT?CCAGGGTMMCGTTATATCCGA??CG??ARWAGTT?CWGGT?GTCWTR?T?AGTCGC?STG?CTAGGT?AGCGATRCCYTGGCCCAAACGGGTGASC?GGRATSATTAAGTCCTYTGC?YATR?TRGAGTRCGARMGGTG??CTTG?ASGTT??TT?RYCTCCTACGCGTTC?ACTGCCTAACS?TYCCT?GA?ACGCCACGTTGAWAWC??CG?GACAGGACMGCGCGACTCYCCTATYCRC?AGGGT?GCG??GG?TTWCCACACTACTCCGG?GC?ACCATGGGTTAC?GCT?TAACTCCGSAGAGAAGRTRRC?ATTGAATATGC?C?WTGG?TT?AGAYTAYARY?WTT?GATGGAGAG?WCGA?AM?TCCCTAGMCTMTTTCG?TGT?TASKRY???Y?MTGTT?TGRTAGCG?GAATTAG?T?AGCGCAGGATYTGGCC?GA??ATGGCTAGRG?GAAC?TCCGAGGTTG?CGWA?GGCTACCGGRTT?TA?ATGTCRTGCCKG?R?AWCTGCTGCCTTGT??SGRTTAC?SAK?TA?W???CTAT?GRGTCGCGTTACA?TMRCCAGCTCGTCA?GGTACGKA?CGCTCTCMAAAGACAAATAGTGCTGGWAG?S??AMATGGA?CCTGCCAAACAGTATAAGAAAGRGMTTACAGTGGAMTRGGTACATCCTY?WA???GCGCCAGYGGGATT?RTMTGGW?CGGATCA?C?TWGACGCWTC?CGACTCGT?GCATCATGCGTAGCAT?YTGTG?A?CKTAAC?GTACGGT?TCTACYAGCCRC?GCT?AAGGACAG?C?AW?AA?CYCCT?TAG??GGCACATATMGGGTA?CACG?GGGC?CGC?YTC?Y??CAGAT?KCGRTAYCY?G?Y?TMG?A?GCCTCGYRCAGTCGCT?GAWA?WCAAC?TTGTMT
?CGG?CCAAC?RTGGGTGRTGWRTTR?A??GCCAGTCM?GCMAA?CA?G?WG?GG?ATRCCAM?TG?GWCAA?SAARTT??GTCGCAWAA?GC??TYTTYGRT?CTGAC?ATGCTTAAGC?CG?CTAAGGKTCT?CT?CATTAAT?GATAYTCG?GTTC??TT?YGT?GRCGCTCGCAA?TAGTCGRYTCTTRA??GARW??AC?TAY?CCAGY?AGCCAAATTYATW?CYACCRCTGGSGAYCA?AGAACTA?ACGGGRA?GAGCYGTTACTA?T?CAATAYAR?T???GGTCGARC?AACA??AGTGTAYMCRT??GTGGTTGCW?AAGCS?AGGT?KGGGGA??CW??CTTTYTTTATCCGAWCG?CCT?TGWCCCGTTC?TGTTT?YAGCGC?GCTTCGTTTTATTCCAAY???WTGKCATATTT?CG?TCTRYATTCGAAGAKTAACT?TT?CG?CRYGCATCRTCT?GMCT??TACWTAACT?AT?GATGAA?CRTCGGTATA?Y?G?GTCGYCCGTTACGGCC?T?CAATA?TTACGRCT?AG??TK?KGAGTGG?WRTACGGCCGGAA?AGGT?TSGCACRRGCAA??TACCRTGRTTSATGM?AYGGCGA?TTCGGACT?ATGATACTTTT?AR?RYGT??ATYC?TACCCCCGTYWCC??CTYRT?TT?GC?ACWT?TA?T?AG?A?GCYTCACT?CATACAT?AYT?CACCTC?TAGAGGGCRACTCMAAA?AACACAAACG?GGRG?TCGSAGWCCAACTACTGYCTTYYWTTAG?AGKCATG?AAG??TW?C?GWCA??CTGT?G?GTSGATA?ARG?GAAGGYCT?AG?AWCCCGY?CA?GGCCTGRG?TATACCY?CCCC?GCGTTGGGGGTCT?CTAGA?CGG?YAGGAWC?TTGGAGCAAGCRR?GA?CTGYA?TCGCTTCAT?C?AGCAMTTYCCGCAATG?CCCGCTTTTGACC?AG??G?A?TT?TTTAGTMG?GGGTA?
GTGCCCGATCGC?TT?CTGT?CARAR??TAMTG?GYAGCAAC???TA??GGTYATCT??ATCAA?R?CTGYWGCGGGYTGTA?TATATMACYTYT?AGCCTCGTGTCTT?TK?TCRAGGR?AAATGGAKCGAA???CGCCGWGGA?WCTTGACCTAGGACMCCTRTWC?AG??KAAGCSCACCCG?RCT?GTG?AATGTGAGGTGACCCAGCGGSTG?SCATAAGTCCCRWC?TCRC?TR??T?AAAGGCTG?ATGCCCWACAAATCT?WAC?YCTTRT?CCGG?G????CTGC?CAATY?WTATA?CCRGRCACSAC?TG?AAGG??GCTAGACTASC???MC?GCTCCGWTATTGAA?GAAGCCAGGAAWT?C?CA?GAATCACGTCRGCGCTCTGRCC?GAYAAAAGTCTTYAGAC?AT?CACGCTRGTCTAW?A?CTTTAGGTAGC?CGC?TR?T???GCCCCGCCG?TGG??AAASCAGCCTCTA?TAAG??CGA?TCAAGGAC?GGACTC?AA?G?TAGCA?AGGCAGCCATCTAGCCT?GCGRGTCGRCG?TCGGAT?CAYT?TCAAT?GC?CTR???ATGASC?TT?CR?GCTAATT?GGSCTCR?GRGGMTGTSAGSASKRGGGGCAATCCGA?AGAAT?AAGCTG?W?ACTC?GGAT?CR?CGC?TR?GA??ACA?T?GTGCAGGCCAACGGCATT?GGTRTK?G??AGTSGYACTMGGR??C??CG?WTWCAGCA?GTTCA?A?GA?TGT?A?CGAA?ACG?A?CCT?A?G?CG?TGCCCTGCY?AT?TCGTTTAWTTK?AG?CAYCTACGATTS?TTGG?GGMM?C?T?C??TGTC??TAGCC?YTAAGCTSC??Y?CWGATTYA?GATGGMYCG?AKAG?YWGAACA?T?GACCA?TAGCGRCMAAGCCTAGATTRRGYCC??CACGGCGGYGTGT?C?TT?????GATTTC?AAAGTGCGGYGT?GACTACTKRYCCGT?G?TSGK
YCTAGAGW?CGRGTTKCGGRCRCTGAT??TA?TGACAMAGRCRGT?C?CCMGAGGCTTGACG?GC?WCT?MGCTWCGCTC?AGGCTG?ATAC?T?GA??CAWG?TTACGATCTGGAY?GRA?CTAC?A??AWCTRC??CCA??G?ATTMGAGRGGCAKGRCA?AT?G?AWGATCAA?TTCCTAR?AAG??TTACATG?AARGGYGYTAT?AYAGAAS?TAATGCS?WCGTRTGTCGGACCGCCT?TYRCW?GTTGMA????RCG?YMAGGAAG?KGYA?GGA?CGACGA??WATSGGR?RTGCATATGC?A?C?TCAAGGTCGCTMAAY?YYY?RARAAKSG?GRCGGATTAGCTCCGAT?TC?TGA?CKAAGCAC?CG??GGG?YAGTTT?AT??CAWGCC?CMAA?GGGT?GGCGT?TA?TGGTT?AATT?RTGRTYA?A?GGWTAAAACTG?CGT?TGGT?CAM?TAGCGAG?G?CACG???AGG?GGTYMTGG??GGCCACARTTA?TA?YG?GC?GTTA??TA?ACC??AGTYA?GCKARGAACR??AGTCKCCAAACGCCT?AC?GKKCRKGCAG?T?TCCC???A?RCTCY?TK?AGCAT?CGCRCYC??TTAGCC?GCRRA?CA??GACT?AA?RTWCA?YGT?RACAGAAT??A?TAAC?RAARGWC?C?AGT?AAG?YA?C?CAGCTACT?TGTKRCATSKTTTAAGCCCG?TMCAC?TGAGGGACGTGR?CCGG?GTGTWGTTCGGGGGCCWMC?Y?CACRRATCAA?GG?CAAAGTCAAY?MWACTTC?GAMGAGACATCCCTGTGCC?TTACGRKMCMRACA?CA?SGCA?TGWAAC?TGCAGGAAT?ACGTCACW?R?CCCAACAGG?R??CYTGAT?CTC??KGG?WAAGAATTACCYGATGRCCG??G?AYC?CCGTGTGCRACACAC?AACG?GCAT?GCTCRC??CAGCYTTYCA?ACTGTRAA?T?CAARTARASGCCA?A
ACGTG?TGGT?RG?TCCYC?TRATGTGCAA??CTGGRCTTTATT??CCAT?GCARCAGACACCCAGCACCGCYCGTWGAT?AMG?AAG?CRCTGAGAGG?ACY?Y?GAGCMWCRY??TGG?GAAWCGTTGA?AGAC?TRAGTC?C??GAGTCG?A?RCCAWAKG?TCAAG?GYGG?TGTATACGAATM?AR?GGG?CA???TT?A??GTCGC?C?CA?GAMGACTGCTCAW?AAT?TCACTGCA?RTTGCG?YCG?KAR?GAA?AWATTGGAAGTCC?GTC??CA?YA?G?TCGRA?TGGGAGGC?CAR?GTAAGCCT?TTTGGYAGKCGGYGAWCCGCASCCTAATAYTYAC?C?CTCT?G?GCCRCRCTAT?RCTT?AT?KA?CTGTCYACG?GWKA?CCRAMTCTCK?AAAAAATGCTCG???ATTACRTC?GGWGC?TATCGGCWGTAK?AG?GG?GGTCSGAAAYGTTGYG?GGGYTYA?CGCCTAAAAGTTACCGWGWTTG???GG?TA?GR?C?AYR?A?TWA?ATYTCAATT?GMTTA?GCTGGCTCG??AARCYAATT?TYA?CCCARCAC?TC?YACACTCAAT?TTKA??AACAAGCTW?GCGATCKC?CTTTGCC?CG?AAACMAACYA?YTG?CCG?GT?AAC?G?GYAAG?G?TGTCAAGACGTG?ART??ATGTMGGATWATCGYACTACGATGAGGMMYCCGTGA?CCA?CCAGACGAA?CC?TGGAAWACACGGWGGTCWGCG?AATWAGGG?G?GT??RR?TCCRGYCCGA??GCAGAKAACCAYS?TACTATYTR?TAGCAT?CAWGG?CGYCKA?AAKMTATYATG?CCATWA?A?GCAG?GATAACAGTGC?TCKGGCATGYGAG?T???AAGGCAAG??CMARG?R?GGC?GGTAATM??ACA?CWCTTCTAGRATCG?A?KM?TTCCA?GTCTRTCCYAMATTG??T?CCS?TGGAGCAGCCACRCT?AA?GGGARA
?ACGWCA?C??KGGGT??CG?T?CTCCCWGG?MTTAKGSAGCCTAT?C?A?RCCACCAC??TCAA?CGTTAGRCTWATCGCGTGAG?GRCCA??CRCCGSA??GTA?T??GTGYA?CYMACRC?TCGCGTCCA?WCCCT??TTCTC?CAT?ACGC?MTC?AATG?ATGATYGCTCC?TCGA?K?TTCCYRTCGCGC??CCTAARCACTTA?TTAC?MTRTGGAATTCTGTGA?TRRAA?TGCCAT?A?G?YCAYARC?GCATMACCC?TGGGTAC?AG?CTA?T?T?W?TSATCGCACKACWKW?GACC??A?G?CG?CC?CATRCGTCGGGGTGCYCAACRT?CGCRA?GACAGCGCC???A?MTCTGGAAGRC?A?CCGAACAC?AAGRG?GTRCCA?A?TAW?GGMTT?AAAC?TC??CA??AGAA?TAC?TCYAG?TCCCGTCTMAGCCG?ATATCAKG??AAYGRCCGCT?ACTCCTGGCGTAGAGAWCYGCCG?GACACCACAAA?AAGTGYGTTCGCGATTMTGG?TCMA?AGCA?AGGKCGGA??CGRCKRYACTC?TGAGG?YCG?TCGGATG?YG?GGACTTCAC?AC?GTTGCG?CC?ATTCTACTGR?TCTGCT?YTTCCC?GGACATTCTT??G?ARTA?CMGGTCTTGG?GCTTGATYA?CTGG?TCATKA?CTGTAACAGSA?AATA??R?AACCG?TTAATSGW?CAWC?GCGACMCT??CM?CGT?C?AYGAA?GACCGCATACAAA?CC?G?A?ATTTGT?ATTAWTCTTWTC?T?AWYAG?T?ATTYCG?GTCGWAG?TTTCAGACCAGTGTWCCCAC?TTGTTGG?TCCTAAT?CTGCGGCACC?GRRGAT?CT?YCGAACMAC?GCGCRC?GC?GT?CGCTG?ATRATAAYYAAGAG?CCS?TAYGKTGCC?TTCTTTAY?GGAT?GT?CAAGG?RCW??T??GGT??C?TT?ATA?CGGGTTAAYGAAYGARGACCT?
?ACMG?GTT?ATTGTCTCCGSA?AYCAGYCT?A??TMAGYGC?GTATC?CTT?G?C?AACTCTS??G??ATT?CRT?YGGTCACCACCWKT?GKGR?CACGTSTAGGWCACAR?TACKAGAG?CGG?C?TACGTATGACCTRTA?MRCGTTTTCTTAACAGR?GCCTMTCAC?CGGGRCGAWAAGCCT?SW?G?R?GGTA?AA?GM?AA?CG?GAAYGATTCM?GTA?RCC?CCGC?CRCCTY?A?MTAG?TCTGTGCGCYT?GCGCTATATY?GYCCAAYCCCT?T?TCSTCTCC??TTGCTGGCCC?CT?CRGTRGTGCGGYGTGRYGG?CAG??A?C?C??AGG?TCKYGGTC?YRRACTC?AAGT?GCG?G?AT?AS?GT?ATWCGATGCGY?TAKRGGSW?ATAGC?GCA?T?AAGA?TC?TGG?GTTG?TGTGA?WAAA?CTG?TCA?CTTCTTR?G?GMTATCTGATC?GC?GC?TRCAGAGGMGAT?CTGAACGRG?GCC?Y?CM?C??CYCCKSCMGGTAGGM?RGTTGKATGG???ACGTWTCATMCTAG?GAM?A?TMAGAG?AC?ACATST?A?AG?CAGTC?ASGAGG?AGGG?GTCYCCRT?AAGCAYTGGCAACCGT?AGCCTG?TTCAGCAAA?C?WGTWAMCAKACAAG?C??WGATTCAGCCAAGGYG?RACGACGCGCGWGMKCYYCCW?GTCCA?TTTCAC?RR?ACCCTG?ATGTAG?A?GCCGACCCCGAACMAG?GG?CCCTCGGAA?AC?RCSATAKTGWSGTCCCGC?TSYACAAYCCCCRGAGCCCGRAATACAT?GCGG?TGATMGYG?KGCA?TCGGRGCT?A?GCCCYA?TTCW?GGCAGRYC?GR?CTGG?WCGCGAAWG??AACTT?GYTCMAGRCMAAGTA??????CC?TARGAYGCTTGC??GTAG?T?RGATTATACAGA?ACGTAA?WAGYWGATATTGA??AAGT?AGCCAACT?TKACAGAT
?AA?MTCCTAC?GRTC?KCCTAGTCCA?ATGGAAGTKWTCGCA?RCACTA?ACTRTARTTGTAKAAGMT??T?T?ATT?TC?GGA?GGAGGGCGAKAAGCTTAYA?TGCAR?CGACYGGCC?ATGTT?TAW?GYAGAG?TTSTGTTC?A?WGGGCAAY?GYAGTGGGRWRGTT?CA?TCA?GGKWAYCTCTGGCTRTGGCCC???AC?AGTCCGYCRTST?KATAAGTYCGGTCGG?T?AT??T??CTCCTCTGWTA?TRAC?ASGCRCTWCTTRG?AACACC?TGATG?AGCGA?AACAGTGACAC?TCCY?TACYGCGTGW?GCYTGGTATAA?T??GGTCATRACAAGGTAGACA?AAT?TYGTGC?CACTACAATGGCT?AGAACAGCTSW?CC?GTTTT?GCTGGCTGTGC?GCCGTCACTGTAGTGAYGTCGTGA?AGGRG?TGRMCC?TTTTGTTGGACACAGCACA???TCC?ACGTARTAGGTWTCTAA??T?C??TAAGGCRMCGATATC?GGGCCCCCAGCTTCGYT?AGARTAGGCGMA?ACCCCACCTGA?CCCGCYRTCGTTTGTATC?CCTATGTAGC?A??CT?G??GC?RGAACCY?ACTCAGT?GTCARATCAG?CAGACS?YKT?AAAWAAAWSCAGTTYGATT?TCYCAA?ATGYGA?A?C?GRG?AT?GACCGGRCCACMWGASC?AA??CTTC?CGYRC??GTCAW??CR?CAACCAAG?GGCGTCGCCAGA??AATCCAT?YA??R??TAK??CMRGA?GRTCGTGCRATGCAT??AGCCATGRCTGGCGAGACTWAGT?AGA?G?GGGAAC??G?GT?TAR?ATMMAMAACCCAT??G???G?GT?AMATAYAYRA??ATCTGGY?GCYGTTAT??TGGTCGG?TCTC?TAGTCAAGAG??TC?AC??CGA?A?GGR??G?TGCCYTTRAW?CWAA?RTTAGTCCAT?ATTCTGTC?CAATTTAAWACTTACGGCC
?TAG?GYGGA??ACCGGACTTCGT?A?TGGTYAG?T?GGGACAGWCGGCTCTTATCYTGCT?TT?GTC?CAGCACT?GGTTCG?TCG?RTRT?TW?GGCYCA??CCR?TY?ACACAC?CAAAMACAACKCAGMC??CGCTCGT?CCAG??AGGATGG??C?GTACTGYYCC?CACAGCTG?GY?CGGCCGTR?GCRTMTTT??CGCGTCACACCTYGATCGTGG?CGC???TGT?ATCGTTRYTCGGCTCGC?GGCCTG?TAAASCCA?T???TTAGTCRTRAWA??GAG?TGGGGAATGCT?CGAGTAGACCA??AM?TCG??CATGY?GCGYGC??AT?ACCGAGSGGYGAGCCCGYT?CWC?GAATM?AGGC?TMGATAYAT?TA??GTGCAAGCTACY?GTTAGARACT?AG?ATTA?A?AA?T?GA?ATAT?CT?CGCTCTG?A??WAC?WGA??GC?KAG?G???TTGGACG?T??GGAGGCTCG?GCCATCCTC?ATGC?CGCG?T?CACGGGCAYG??TA?TA?GCGCA?GTGTTTCGCTRC?CAACTGCCTCTGCT?AYTGACYTGGTA?AGATCCGGAATA?GAARCTTAAG?ACCCGGKG?G?T?CGT?TGTACAR???TRATMA??TC?CG?CCG?ATCCCCCWTYG?TGATGGCC?RCTGAMCCTYCAT?AGGTCCG?AC?C?CC?CGCGCTARA?CC?GT?CGAC?TACT?CCCAG?YTMMAGTAAGAGYGTAA?T?GWCTC?CA?CCC?A?RCCA?GC?CGCCCG?T?GTCGC?AK?GTGAG?TYGGGMG?A?CTKAGM?TTAAAAAAGC?YARATGAA??AATCAC?C?A??TMA?YCTC?AA??T?TCG?CCCC?TY?WTGCTACC?CSA??AT?CAYCS?TATTSCAGATATTGTAWGAAT?ACTTC?RGR?T?GYCTC?ACG?TAATAATWGC?ACAGGATGRCC?CTA?GCTGYTWTCYGYAWCGRTTGTAYT?G?CAT?
CA?GACCATTT?SAAAGGAAGYG?A?CGYCGWGGTTY??CTTTC?CCCTCCC?SCTRAGATTA?GGGAYCG??CGACAT?TAG?GCRYCCAA?CYAW?GT?AYCCCTAAGGCGTGGCCATARACCTCTCG?KCKTAGCARTCATRC??GTAAGCA?CRYGTCC?GYCGC?TTATAGCTTRC??GTTATCTARCCCACAG?ATTTWTAATG?TTGW?TTTCMM?CGCGTWCCTRC?CCCCCCACAC?WG?ART?TGWTGGAA?TCCCGCTT?A??AAGTTYACGWCATATCTTATG?C??C??TGCTAGAARKAGTATGGTMCYACGCCCGGCGGTGA?ATATWT?G?AGTCAWACTRCGART?MA?C?GGW?CTTT?CG?AC?AAAAGT?ATCA?TCTRT?GCTTTTATGGCTTACAAGY?SGT?CTCWTYG?C?GG?CGATC??YA?AY??YCAYC??GATTACAACTGT?TCTGA?CGKG?WTY?ATTCCACT?RCA?A?GA?G?GYGSCCTCAT?RMGTA?T?CTWCW?ATATRACWTT?TK??GACCA??S?CWGTGCRRCTACGACRTGC?CTTGRCGGCCTCCGCT???A?CAACGYTTA?CGTC?G?CTGTTGART??GGCG?CA?AGC?AAA?GC?AATCCKTARTCG?CTAYC?TYTAGAG?MTACYCATTT?GTT?T?G?TGAATATS?RCTAGTGATCTCC?CTA?CTGTTGC?TGTWCTAAACMCTCGG??T?CTTYT?CT??CGAYAG?YGSATTACCTCCGATA?ARCCM?GCGMGATAR?TAG?G??RTTRGGCGATAC?MTSCG?GCGCTCCGTAGCATCCACCCACWAAATWCCTG??CWSCGCTCTAR?RG?GAKAAGA?G?T?RAA?YK?GGGTGCAGTC?RG?WTGCGCGAWTA?AA?TAYAKA?TT?CT??A?CATYAK?CTAA?G?CGGA?GAC?A??GTTGTCTACYCACTTATRGRCTRACRGGGCGACCA???GT
CGRTT?AGC?CCAACC?CMRACATCGCGCYACAAMAAGAAGG?W?RAGCCT?AGCGGT?CRTYAGT?CAT??CCGCACA??T??CA?GY?RRACSTAGCACTA?TGAAT???C?A?GACGTA?AWGGCT?KMC?KATTC?YAC?GGCCCGTCT?TACGCAAGCTGS?GGA?AR?TTTTACGG?GRKGT?CYYT?ACAG?SGTGCTW?TTMCTCGCGGC?GCAWACA?G?CTAGC?TAT??TGCTCAYT?CCC?MGGR???ACGGYARGCGRGTA?TT?TAGGG?C?GC?C?C?G?GG?GYGCWGGGRTCGYASGGAG?CYMAGGCK?CTTT?GGG?TA?GGTTMATC?CAAACGCAYGTAAGAGGCGATACTCTYRG?TGTTSGGT?TAGCA?ATCGGTATTACGTTCGTRCG?TTAG?CCGTC?GA?AGGATTGGGA?CTRYGATTATGCACTC?CYAGTAAYCGTM?AGRC?AARGTCTT?ATCYGTA?TCGCA?A?TCCCGAATCTGG?CTTT?GGGAGA?AGCC?TAA?RG?CYTA?TA?AGTTYCYGYG?GCKTTAGRGTGCACTATCAAACTATMRCT?GA?CGGTGGTATMGCATR?WS?TA??CT?CA?AYGTAAAATCTG?RTCCGCGC?ATYGS??ACA?TMG?ATGTGGARGGCGGCCGCATAAGG?AGMGTTGGMYGCG?RCG?C?C?AGTCT?GGR?MRGCMT??CCAAGCAAAT?CTGTGRGAATCGAG??A?TAA?AGTG??GAGCAW?YGTGCTGTCAK?TCAGTR?A?CGTCTTTAATAAGAK?ACCC?GTCATAAGCMWTRGRAG??WGACG???CCGAAC?AYTTC?GWR??TGAWG?TGCTTACYATTCACT?AYC?TC?ATG?CG??CT?AATAAAYCGACCATAGCA?GACTATACKCWATTTC??AGCCCY?WRTCCAWA?GG?TGGTTG??T?C?GACC?TTCTTTCGA??TAAAT?A?CAGA?T???GGCGGCTA
GGTGTTCT?AAYTT?TGAGTCCC?YMMC?GCTTG??STGCC?TC?CCAGA?CATGCGTTCGTGA?C?ACT??WGA?R?TTT?ATC?CCTGRCTTGYTMT?GACA?A?T?AAY???AATG?GAG?GTRT?CR?T?Y?CGA???CCCAGAAC?CTTGY?TT??GGYCCT?GT?CRCCTTSCTR??GGKCRS?TTAWA?K?TY?GWGTTTGCG?CTCTTCAGT?TG?TCTSTCCCCGTTGCTTT?GTACTGCAAGA??CYACAGRYG?TCAAYATYAGT?C?AT?RCCATGGCA??G?CATTTTCARGA?GCTCAGCCGTG?C??YA?CT?A?GRYTC?ATAAAGACG?CCT??G?GA?AAGAKYCAATGA?CCGGAGGATCAATAAGKG?CTAGCCGCAC?GCGCW?GTT?G?GA?RC?T?TKGACTCCCA?AYY?TTATGAGKATGCTCGTGCCGCYGTTGGTGGGGTGTR?TT?GGG?CGATGGTATACTAG??TATCTACKACC?CTTGGTTGRT??GAR?GTC?ACTGTGATCGTC?K?G?TCTT?TTACAAACAC?GT??CTYCTYTCCGGSC?AYCGGKGGSTTT?TCA?TGCGTCWCC?CCGTGAC?GTCGATCCTCMMTGTG???YCTAGGCTAGGCAAAGACGMTCC?TG?TCTGC?RCAGGTCACT?TCTGTRTGTCTTCTYGW?AR?CATTGTGCACCG??GRGAG?AGTCTCCCS?GACGG?GTCATCR??GTGCTAGATWAGC?ATCCCAGTCTAYG?C?TTAA?GAAA?YAA?ARCGTCTGACCKGC?Y?GA?TCMT?T?CTGTCC??ACC?CGAACWTG??CAGATG?G?CGCAAC?TTCCARC?A?WTGAATWKCCC?GSCAGGCCCACAWCGTTT?ATTWGGTC?TTATT?CGGTCACGGATYGGCA?AR??GGWK?AAAC?TAGTGTTAGCCGCT?ARCGGTACAAGGTCCGGTGCAAAGWC?TRCK?TG?AGTGGAGT?ACTC
G?CAAAGAAGGGGMW???G?GWAGATAAAGCGGTSTKAAG?WTTAKCCATGGCKG?RCAYTGYAC?YAKAGC?CCACG?WAATKKA?GYGC?CT?RGGAGGGGTCT?TG?TAATTYATGGSGMTMKY?GA??RGCATGGA?TGGATCAAGTTG????A??ATACCSG?TCTAARK?AGTAGTGTAGAAT???R?T?GAT?KGATTA?AGAC?G?ATGC?TTTATTAT?AG?T?CCTACCGGGTCYCGAG??ACACAR??R?CACACGWCYACGGRC?TTT?ATTCAT?AARSYATGTRCG??CACAC?RSGC??GAYWGTCKTGSSA??YGT?MGTTCCATTW?AW?TWTGARAACTGCCW?WGCG?TGGATGSGGAR?TG?KCGCSTCACGTCWT?CG?AMTCTGGRKTWARAAAGARRAAGYWTGATCAYCCTCGA?G?G?CCGCT?AC?TC?AC??AATC?T?CGCTCCAGCC?CGGCAGACGTRTC??AAGGCTTA?ARCAYTCC?RTGG?TTAASGGTT?YAGACCTTCT?RYGAATT?ATTY?CC?YTMGAMCCYTYA?CGACTGGCCGAW?GCA?GATAC??TA?AMTRGC?S?AMT?GRGGTT?CAYTGCYY?TAC?CRGT?GACGCCGTG?CCGACAAAATCTYTCAATTA?YACYTAYYCAYTGWAWCWCAY?GT?T?AACCCMAGGGM?GG?CCYG?CTTR?RCCTTCCT?TGC?ACT???CCWRCC??KTGTGTT?AACWCCTGTGCCT?CCCA?GGGS?AA?AA?TACC?CYAAG??TGTTG?CCTCG?AGACCGGAG?GWTW?TCGT?AG??TC??CC?A?CA?GATCACGGTGTGRCYATATTCCA?CSCAGTAGTAACAGCGGAK?GRTMGCGCC?GACAWAAY?CTCTCATT?ATYAAGACTCATTGA?YT?AYAAW?AAMTTTA?G?TTG?AGTAAA??CTACTS?AGTA?TTATG?GTACCYCC?GGTTTATR??TGCATC
AG?CA?G?AA?ACC?AGACATA?CGGAC??CACCGACTKKT?AAGTKAGMA??CTCATGCT??CACCGTCC?KR?TST???TATGAR?TTGAA?TRAGGAAATTT??C?GGTC??ARCG?ACYMCGCACTCTAACYTTGATYTTCTCAKGGCTCG?AGCTAC?GCGGK???TCCAGG?W????T?TCCG??TCYCG?C?A?TWAWCGA??GGGACTCGGCGCMATARMAGTTCGGCT?TTSTCG?C?RGG?TYCATAGAWGTGTATTC?CAAA?G??CGAW??AATCGGTAGG?TTTCCGCAGA?RACTAGCGCCCAGCTCG?TGRTGT?WRGTYGTGCW?C?TAKAGGGTRGAT?TGGTWCYKAAG?TC?AGCCCC?A?GCA??T?A?TCG?GATGAACTCG?GACCAGA?GATCCCCATA??TCCT?TTTACMATC?C?G??CCCAA??CTATC?CRAATRGC?AC?GYGAYCGCA?YGGRCTKGC?T?TGCCTGCCCCA??TAAGCGGCTTGTACG?GTG?C?CATG?TTTCGGGAATTRRTCST?AAGCGTG?C?GCAKTACKCG?TCTTCCKTTTA???G?CGT?ATGAAWCATTCGTTTTTCCWAGA?KGGC?RAGA?GGA?AT??GCATAACTSG??SCYRMCGAAGCCGAAC??TCCTCATCGCATGGTYTCGT?C?ACAGC?TGGT?AGY?CGTGCM?AATAAGATCW?CTSCA?GAT??ATTACTTTCT?TCGRAG?TRACAS?ATA?G?RRTC??CAA??ARTG?SGAT?ATTCTCAACMYGCCCKA?GTTGG???RACWMAGCY?CGGCA??ATAAYAC?C?CTGCCCCAGTGCTACCYCTGT?A?TACAAA?GGG?CAAGCTGCGATCWWCAAA?ATT?G??TTTTT?C?GAT?WGGAAGCT?GGRCAAAAGCTAGYTTAACM?GGATGCYKAGAC?CA?TGCAAG?TSTSGAG??GC??CCY??C?TGK??AT?TWCA?KCGGG?G
GTGGCCTGCA??YCMGTGA?GTACACTAACA?GAGMCSC??CT?GG?G?CTAGAA?GAATTGGYSTTGCM?GTCCA?TGC?G?WTCG?TTY??ACAAA?C?TAG?RGKTW????CTTCTKYCGW?CTCCKGTAGMT?ATGCAYAMTTATM?GCGC?GTCCCTCGGT?TGA?WCCCCTAAT?CG?CK??GAAAGT?GC??G?GT??WCG??GGCCGGCGCTCYAAACCG?MGYAC?RCYCG?T?AY?CGCCGGGG?GAATCGAGG?GGCT??CC?YTACG??ATGGG?CTTCCGGGRAC?AC?TGGCGTGAGT?KGTY?GATCWSGGT?G??GT?TAAGTCGKAATCAWGAG?ACC?G?AGAACAGC?T?A?GGC?T?CCT?GGGATCGACTG?TTGAGCTTCTC??GA?YT???ACGTAR?W?TY?TT?M?CTACTACCGTAGTTGAT?TA?ATYCCG?ATW?ATT?GWGCGCCTA?TGRCWGC???CCATGAGYTAAGTKAATCAG?TRGTG?TC?GGGCCA?CCKG?KT?TAC?C?TWGT?CCAWCKTGTGCCTCCTATGA?TTAT?AR?YC?WMGGCC??GYGTGGTTCGTCCCCG?T?CCAGGAACCCTG??ACTC?G?YCTC?TGCAA?A?GATGT?GAATTCGGCCTWATTAAA??C?CAC??AGTTCACTGCRCGTRAGG?ARCCMCGA?YGCCCTT?TGA?TACAG?GMGTRCAGC?TTGGCGCCWCYT?GGRTACKT???GG??TCCGY?CTGCWTTGGCCCGTGRKGCGYT?TGATCTTAC??AC??CTTGGA????TACGGYACCCCC?ATAACTTCCAWTT?CYGGGAGC??GAATTTACCGART?TCTGGGWG??WAC?AWAWAK?TA?RACGCT?AC?TR?R?GC?TGAAGG?CCA?ATCACTTCC?CGCGCRCGTCGMG?C?CTAATTCCACRTGTCGCGTGCCAATA?TAAGTKCCTGGAG?YRRYCTCGCYT?CT?ACA?GA?
KG?TATAT?AGGTGTTRKA?CCGRGASGAGCARCTAGYC?YACAGC?G??CTGGGCC?RATG?WGCR?AKATWGGG??TTCCTGCGTRSTTC??ACRCCC??TGC?YTGTR?CWAGGGACGCYCAT?C?GTGCRCYT?TKAGACAGGACCTCTCGMC??TC?R?ACGCAACAGG??TCAAYA?CGT?TCCR?TSCACYA?G??RGCYTC?GTGCTRARG?TK?R?SGAA?CGTKAAAGACCTCC?RTCGC?GAT?AC?TCT??AGTG?ACCMCTGCCAAAACACCRCC?C??GCCMTCGGTG?CTCTAAG??YKCYRGGYGGCC?GTGTG?TAT?CATRAAAAATY??TCAACW?GGACTSCTTAGCATG?A?TCWKCTTA?GGGA?CACCCT?GRCMAAAGYACCYACCAS?WC?CTGGKACCT?CM?MAGARA?T?TCTARTRTCGCAGTGGSYCATCC?GCAARCATTTATCACGTGAT?CATC?CAYTCC?CCCYG?GAGCAGCGTAGCKTY?TCT?T?CCGGGC??TCGA?TGCGSCAGTGCTG?A?YGT?ACATKAT?GGCGCRYTGG?G?CCKCWACCACC?TGR?TMCG?G?R?TC?A?RCCAYCCAGACGTTACT??T?GA?GGTTGCTKGCG?ACTGCTGAAGGGRGTCGG?TTCC?TGAGACGGWCTCAT?ARAGTYTGRKCKACY?TGAACCCCCMTYAC?GTGCCG?GGAGAGGGSC?TCCGTAKGAGG?ATCKT?GA??MTCGTAC?CTC???ACAYGCAMRMTCTCGTATATGRGATGCCGAGGT?TAC?GG?TAA?TT?GTCC?CTTACCG?TYT?CC?GTACTGA??ACYTAACGCAACGACTGGGATTM?TT?TYGTTATR?GAGCCTCTRCAA?CG?C?TCCYG?CC?AGCTC?CTCM?TAAG?CC?TGT??AGCCCTGATACTCA??CGGKCYGCCWAT??GTAACTTCG?RGTA?RAT?CTG??CTAGTGACGGMTAKG
ARTCCC?TTGYTTTTTGTGY?GCCATWAGA?KCAGCWRGT?GWCGTYYGGM?AAC?AGAWTW?CCCAACC?TGG??CGW?C?CGYGGACGGKA?C?ACA?GCTGCR?ACA?AAGAYYAGA?TTTC?AA?TCCK?GACTCCTYCCGA??GR?G?CGGAGCCYAC??T?GGGTGT?G?WTTRGAWGACAYAG???AGA?TMG??CG?A?GAGATATTTATCGCATAA?W?AGAGGCCA?AYTTGTAAAACTCTGGC?CCGAWKAMT?GAGY?GC?TTYAAA?SAAK?TCMAAT?CGG?A?CKTACGCA?CR??TAAACTAAACCGCTAART?A??R?GGACGGT??C??MTCYGGGACGCTC?GTAAGR?CTA?A?AAAGGRT??GTACT?SCATAY?AAGCGTACAACACTCC???GCC?CAGRRTAAAG?CC???GCM?CGTG??G?TCGCCW?GCCTGCR?GC?CAGYACC??MTSTCTTTWCGTTGATAAAGATGTCGASCG??CAAATG?AGTCAGAA?C?GTCRG??CCY?AGTAGT?AKGCAGCSGGTKCCC?CGTGGTGGC?AC??GACTA???CGA?AGCTCGGGKATGG?K?GGCYRCGC?YCTTAAYAGG?CGCGG??CTGAA?TT?GAGC?G?G?C?KA?TWGY?ATTAS?YTRGARCR?CWACATGGAGGG?C?C???GRCGACGCT?CC?YGCAACGTATGCGT?AT?CGKGCAT???TAC??GG?TGC?WWCG?MG?CGG?TAYTTAMGGKTG?CTTAT?GATYCTCGGCTCGTT?TRTCT?AGKRTTCAG?G?ARAG??YC??KCATAGCGK?CGCTCGMCT?GAA??TG?T?CCAG??CCKCGCGGTCATGCGTGTA?C?A?TCAACGG?G??GYCCGGACCMGTCTYCCTCTCTTTCTGT?AAATGAGM?ACTG??CCYTWGCAC?CGCGCCTTCT?CC?AC?RYARAS?R?GRGGC?TTTTAGGCA?GCT?CCAM?RGC?CCG
C??R?GTTTCA?GCC??ATYACGGATC?CCTCTWYA?GAACCTGATGCGGA?RAC?CYCAYT?AAWCT?C?CAAA?ACCGCAT?CACTTCTCTCA?CWAAT???AAG?MTTMATAAACATARATG?T?CRATGG??CCSAMWCTCRAC?AYAT?GG?TCCA?TCMCTRAACAC?T?ATACTTCACCTTGACGT??G?TCYACTACAS??YAGYAATA?AAGCCAGCTTCCAC?CTTCG??ARC?T?CCTA?ATGAA?GAATCCGGAGCTGATCGAGA?R?GKAT?AAGTATA?GTTTGGG?RRTGCAMAC?MTCRT??KGTGCRACAC?M?CGCACGAWAYG?GGA?TT??CC?GC?G?TTAGKTG?YATCCSGCWYYACTCC??KTC?GACCCCC?TGGGCAYCTY?YC?YARGCTWCCATGAC??MGTGRGGTTCTGAGAA?TGATTATCTCGCCCGACRCTATTGYAG?CCCTCATATCACATAWAGTA??CTTA?TG?WGCA?GCCRGYCCACAGCAAGTCTGCGACACCAAYTATTCGCGATTA?CCCGGATGCGATGGACTG?TG?C??G?RRTGCG?SAAAMAASCMT?GYAC?AC?AA?A?GCM?TGCC?CAG?TGCGAATC?TCAAT?YCTTTAGAATCC?T?RAG??CR?GG?ACG?C?TTAT?ACT?TGGCCGTCG?TCCTRRAA?TGTGMATGAGAAC?CGCCACAG??AGTKTTC?GCGTWAATCCCG??AAT?CTCCKYCTAG?MSCYTATGGT?GTGCCTTTKGTAYC?MTKAGAATTCGY?TYC?YTGCTW?AAA?ATMTG?GAATGYTATAGTCGAATACCCGMGAGCWGATY?CC??CCAC?CTCCCGACARTGTTATCT?CT?CTAGTTCAYCTAMSCTCC?ACGGTGAYTWCAGC?GTT?TTARC?ACGWCGA?AGR??CTTYAACTG?CGCC?GTRAARA?A?RAATAGTGGTGGGC?GTYGTGCGYCGTCCCWGTKCC
MTCTCTG??TAAGRGGGC?GKA?TCTATT??GASW?A?TCCTYGC?GGYGCCTA?GGAGAM?C?TCCAT?A?AM?GG?CCACR?GACGGG?YTCTGT??M?GT??GATG?GACRAGGATAC?YGA?TCATTTSTGRTAATCAKK?TGAGCAAGGAGSCC?RCTGGTSTKTRCARTTCGCWTGGTAGGAC?RWGCGCGA?CT?CCGTTCYCCATMCYGRYAAA?G?AGACGWCCAYA?KGC?GRCAG?ACAGGTAYTCTGCCC?YRGTG??CCGTGC?GTGACRKKARTCYAAGAA?ATAYT?G?ATGAAAGCGGTTC?RCAAGRARA??TAR?TGS?CTCG?ACCTTGAGTGCCA?TGCAGTTAAA?TR?A?CTGTTTATTCCKS?AT?ACTCCGAC?TCCGCGCAAC?GC?TTGGACTCGKTAAA?TTCAGATCCC??AACCCG?T??T?AG?T?CGG?WAK?RCTCTTAYAAMT?CGA?KTGCATTGCGTG?ACA?TAG?C?TRTACRCGGCAA??TGCCWC?CTATTGCTT?ACGG??Y?T?TTCTARCAAAAGGSCA?AAC?CAA?RGTCC?GCTTSTR?A?GW?G?G?C?CAT?GCTCGRG?C?C?TCC??AAACAKATCAGGGGGCGTAG?AGAGTT?CCCAAC?TGCGCGG??AATYCT?GCCG?CCT?TAAAGW?TAGGGWGCYA?GCRCGTTAC?CCCTG??GC?CCYSAGAGTAT?TCGGTWTTCCGTCATGGCACTTKCWGTGGRGAGSTTM?CGTRCGTG?CAGCCTAGGC??RGATGTCS??GG?KAGYYTTGGTGTSAGGYTAATC??TATGCGC?ACCCCCACKCATC?GTAATAKA?CCCTGCTTAACC?ACTGG???C?GAGRCTCCRCTTTGATTCTAGTTTRKCCTGGYTCC?AGGM?GWAAGCCT??T?CA?C?GATATTGAG??TTGCSCCGACGTCTRGGGT?ACATAT?CAAGGGC?GACTTATGCC?GGTATGA?T
ATSCAMACYCTAYC?AGGAAGRRRAGCCT?CAGTTM?GRRTCTCGTTRKCATAGA?GT??CTTGAAGGGAGRACG?AG??A????G?C?KAAAG?CCCMYGSGCGC?CCATGTATWCRG?CCCTAAC?TGGGAGC??AGCCACGCTGGM?TAG?CACR?TT?A??TGTACMAG?GAGGCCTCYTC?M?CGGAATGTGS?GACCT?TTTT?AGCA?TTGWCSCCA?ATCCG?GAYYGCAGCRACGTMGARACGGTC??CAAG?RA?TGA?CTCAGAC?TCGGGGGGT?CAT?TTCCCCC?GCT?AG?GATTTC?GTTACMCAMC??GKATTCRTTGTRACACMCAGTGC?AGAT??TCAMACRGA??AG?TGTRCCAGATGACGTGACCTA?GTCCCCTCK??A?TGAAAGC?SGACKCCATGT?TTA?GS??CCWA?AATACTRTTYR?AC?YCCAG?GGCGYRA?CCRT?CCAGCTGCGCCRAGCCA?GGCG?GGTT?AA?AGYTRSA?TTTA?SAGGCGACCTW??YRTACTAGC?RR?G?GWC?A??TAT?CCRKATCGCCGG?TYSGGRT?A?TRTWGASC?A?G?CGTTCCGGWT?GG??TA?GCYRKYAYATTGCCYTAYCAAACAAGAGTTCCAGC?TATCW?CCWC?GCTTSMT?MASCTTGT?CC?GACCA?CAGA?KGGYCCCGKAGGAKGTCGW?GTTATAGAAGAGSGTYMGT???RTAGGRYAWSTKA?AGA?CTW??YAGAACTGTCT?GMA?TAACGTGWAACA??WW?KA?TGCAYAGAGGY?CC?GCAGGCA?A?TYCSCGCGTYGGAAAAAAGGG?TATTTCC?AT?ACG?TARC?RCAGMT?ACTTG?RCGTCAGWCTATTCRTCTYYC?TMGTTCGCA?Y?GCTGGT??GTTTTWA?T?CCCCTC?TAAGTGTG?TTCRAG?G?GTATAG?ACKCGGACYGAACTCAGTRTYCS?GGCCCA??C?GGAGCCYMCA?TCT?
?CAGYMAWGGTGTA?ATC?TGGTAGTAT??CACACYCKGCTA?TAC??SAAAT?CG?ATCAAGCCAYARYA?AGGCKTT?AGYGTCA?RATAAC?CGAGG?CAW?ATT?CGTTCCKCRA?TACGCTCTGTYWAARACACGK?MGKGGCRTAACAGCCCATTGTCCTGW?CTTT?GC?TGAR?CAKCCTRG??GRCCT?GTGAGCTR??TT?KAACA?AYCCTACTRGT??TYT??AG??GCGRAGTA?AWAASCGAATYRGGACTG?GG?CCC?CCACG?AGSTTAYCTGAGRAAARAYCC?AT?T??RGA??AWACTMCC?CACGGA?KGGAACGCGA?ATA?GA??CTCTTTCGC?TGTGATGCCYTAAGTGGCTAAAACC?GC?A?CCCW???GYG?GGTG?GYGGA?CARGCC??CTTGRMACRCT?GGSGMGGGCGYATG??G?GAAGGG?TYTCTA?G?ACAR???RGSST?KRCA?STRWCARRCG??CCTGYKAGTTGTT?AATGTARCCCCA?CCCACCAGYCATA?ACRMG??TC?RGATC?CGAGTA?GA?A?GGMCATAGAA?RRC?WYYA?G?GGAAYYCCTGGCWTGATCYCG?RTRGACG?GTAA?CRTKR?ACTSTTA?GCCCGTAGCGTG?TGM?AGAGGA?CGGGCC??CA?CCAA?ATCGCTTKA?TATT?CGCGAAT?GC?T?WGCGTTCATCCR?T?WAWCGGGAG?TYATAKWCTRGTA?TCTAGASCGCTGACTYK?GCCATCCGRA??GCSRWATCAAAT??CTCTAATAAAAWCGA?CG???WTG?GGCAATCTG?C?TTTCGGC?GAGY?T?T??GC?AGTCA?TC??TT?T?WGYTAAAGGCGCRKCTCTCGGCTGR?GRGCAAAAGA?TTA?CTRS??TGYSCGAGYCTAWWAGGC?TWAG?AT?TCGS?GC?GAAAATG?AMAT?CCCCT?AAATCAMCGAY?GC??CCRTGATTGCCA?CGA?YGGG?TA
A?AMTAM?GAAGTCTT???T?CATGCGA?CATGC?TCAGT?AG??G?TRTRTA?TKGRAATGRAY?CTTMCAAGC?TCCTTYAGAAGCTAA?AGTAYCGGGATGGMAGR?GTGMTA?CTCGTGCCGCGCGTAT?T???GTTRGTTRGTCSCTCAA?KA?TGG?AAA?C?MTGGCTGCACG?Y?CATA?C?CCCATG?ACCG?SGCWCTTKCR?KCCATTGCGTATAATRYYGCYCAGKGACGKYGATGGA??TTC?TTRAATAGC?GGCRG?AKG?CTAGGC?A?SCTAYATRTCGAG?GGGATC??ARTGAGTGTGG?CGGG?G???GYCCAGGCMTACAT?CGT?CGW?R?R?C?A?TY?TTA?KRTTGGA?TGATM??CTCTTC?ATGTCAGCCGG?RGCTCARTGMA?TGRTT??G??MGG??GGGACCAACCAAM??TR?TAG?GGGATCGT?TYAKYYA???GAACGACGCATWCGCGT??A?RGGTGGG?TGYTTTC?YGG?ACAAGARACRGYAAAAACAAAKCR?GC?TGTCAG?GYTTCGCAG??TAARAAA?TTCTGYGTYAAGGGCARAGT?TTTA?TGACGAGCAAGTGATCCCCTMAG?AG??AATCRAGGGAAACCGGCGCCAACA?CGTAMCCWA??SCTATTAAACGCTCGC?C??T?YC??GWT?CTGGCAWTG?G?CGACACGA?RCTACACCGCGCA?GC?CCYY??GCAARC?R?CAMGG?ATC?TTTRAGGCTTAG?CTAACY?A?GAA?CGTCTG?GGTGSTAACCAGGA?TGTAAARGTATCGGCR?TCGTKGYTGTGYGCGGCTA?ACCKTGWT?TCMGACGAGACACGWTAGGTTA???CCTCGTGACC?TCGATCGM?GAATGTTYGAATCGTCARTAGT???ACYCGGR?T?GGC????TGACTTGGRCCTCTCT?YA??TCGYRTWW?A?GGGGAMA?AGMTACCWMCAAATAGTG?GGGCGT?GTGTGG?
YGC?C?GG?CG?GAGGCGATG?AGGCT?CAAAMGAATGGGGYGCGCTTGTTMCTTCAYC?AARTGTATGC?RGTK?CC?ARMSCCACTCCCAAAGAACSGGT?AYGCTCGTKGCGCSY?A?AYCAACTCGTGCTGRGCCTYTACG?AA????CRACAAT?RTRCTACWGCCRATCCGGGT?GG?ATCTCCACCTKYAWACGMGCAAAY?GTAACAAGGACTTT?TGT?GCSYGA?TCGCTKTYGRCCTK?AGARASTCGGTGGA?AAC??RAGTAGRGAAAGGAGYTAG?AAY?TTA??MCT?AYAGGCTATC??A?G??GWCCY?R?GCGTTAC?CWARGGTWC?RATCY??CAM?GTCAGTTCCC?RGC?GCAT?T?RAA?TGC?TATTMGCCR??GWGCC?GGYTGGTGCAGTTARTCMTTATCGT?CAGACA?AGGGA?CGT?GCT?CTCATTGRGGGGAAT?C?G?GTAATWAAYACATATKTTGCTGRC?AGTRCAATGATAC?TCA?TW?CRTGAGMY?ACCGAGCGTCWTCTTATCGGTCTR?C?G?C?TTYT?TGCTTCCAAGCYTYGCGAA?TACGGAT?TTTT?CAACCT?TCSTGCTCYCGCCTC?RM?GWGG?TG?G?GCYCK?T?CATC??AGT?ATTTTGGCCGKYC??TATWTTCCATCCTA?RMCYCC??A?GTGTGA?T?WAGR?CTTGCT?YCTTCCGA?ATGCM?AGCTMT?RKYCCATT?C?GTT?A?YGTT?Y?TTTTAGWCGTCG?GYC??SAYCW?AT?TC???CCRGG???TGTMCCYCT?CY??TAYGCGCTCGARGTAGG?CAGT?TGCKTTGCGG?TGWGCGG?G??TC?TTATARTGTMTCC??G?TGATGWRT?GC??T?TCAGTCTTG??GG?YCTTYAGGTA?TACTTG?RAGTTCYAG?AAC?GAA?TCG?GCT?CACCATTTG?CCTYTAGAATAGYM??TTGY?ATG?AYTTCWCWGRAGCRWCC
AYAACGC?TAACT?GTYKMCATTTTTAAAASGCA?CGTC?GGCGC?CTCGGYGCTYSCCK?AAGGGGYGGCRGG??GGA?CCSRTATG?T?T?CGCGCGT?SMGC?CGGRT?RT??CCGCAGCCAAATAY?GA?GTGACYGR?T?AYGCC?ATCTA?CTGAGCCCACAGTTAGCAC?TTGAAGGCATTCCGGTGTGAY?MC?G??TCGMWTSTGGAAGTACARAA?AT?T?GAWAW?TGCCACWA?ACCGC?ATACSTTWG??TTGTC?TCGCRYCAAWGTTKCSCMAACCYTTC?TG?CC?TKT??GTTCT?AAGTACAAAYC?ACAGAATGAGCAKCCCR?RCYA?TATACAATGCCMC?GTC?GGAGGT?STAKSGACCCA??CTGC?G?R?GATA?ATTY?C?T?G?AT?TG?CTGGCGR?WCTAAGATGAASWYCKCC?AGGGCCG?GACKTGAGTTTGTYWC?W?GGCGTGCCAKW?ATWGCATAGTSGCRTTAC?GGAG?MTTC?GGG?TGYTGTGGGGTTR?AAAGTGC?ARGCSTACCTCCR?GG?ACAGRG?ATCSGTCCCTCTT?C?CAA?AGGTKC?M?RG??C??A?TA?TACCGTGGATARYTCTCMTGAT?CGACAACYACA?CGA?ACR?A?TGCCA?A?KCGTTGAGCTGGCGYTCYCAT?CGCWARCTGG?G?AACGCCAGGCTGACGG?G?TTAG?MGWACGACC?TCCACATCATTGCAATTYT??AACCATT??CATAGGA?MTCTAA?A?TCCGCGGMACAGG?ACAG?AAACGTTT?CGACTAGCW?TT?AGCAAC?ARACR?AA?GG??A?CTAAGYRAAGTGGG?A?AGSASCAA?TTCRCGTTGA?YATSGAAYCCCACAC?GTCGAGGGSCTMTTCTGAACAC??AT?GG??ATGTGGGGTCCY?RCGTCAG??SCA?ACAGA?C?AG?GTTT??RTGCG?GGCCGMTWC?CCAGCAC?GTATTACCG?C?CG
CCAWGAAY??AR??CSTAGCTGAGSAGAAAACCGAGAY?CTGCGGGATGA?ACCCT?TGYYGTCYCCTTGCATTGG?CGC?ACCCCTACC?G?CRTGT?MA?CM??GTTSA?CA?TTCKYKAGTYT?GG?G?AGCTCRACC?TA?TCGGTA?CC?CAM?MTCGATG?KTC?WRTACAGAGTCYAAATKA?CKTRTTCGGATA?SYRKG?T?GCGRACT?CAT?AG??TGTGRATTGGTAWTAA?TCTC??CC?A?GGCCRC?GTG?GACTA??GATT??CATAAATTCCTG?TTTCAGACGC?RRG?AW??CCMTGAG?Y?GYMTG?CAWAGTAC?YRTCK??GCWCATACTAACTG?CA?TT?CGSGCTTTA?KWTCAAC?CACAATG?TTCTGYCCG?GCCGAGARK?G??CG?ATTTCMCRTCCTTAC?YCAT?GC???GTAA?TG?CCTGATTTTGCG?AAAGAGACCARC?GTTGGA?G?GTGCTAMA?TT?CAAATGT??RGG?TT?TCTR?TKRAK?GAAGYMWTA?GGACRMATCA?CSCCATA?A?ATTCGGMACC??YGTG??TTAT??A?WACTGCC?GTCATGGR?TYTGGTTTGTTG??KCTCAGG?CCTTACRYAMGTTA?GC?GAGG?TC?CM?RC?CGACCTRCAWGAGCTTWA?GACTCRCT?CC??TTTAGC?CAARA?AAACAGKTTTAACAKATA??CMACTGCWT?WTGT?CCMWTCTCCGW?TAGAGCA?TCTCCCCTTA??TRGA?KMCAGTKGCCG?CCGWAR?GTTGRGT?TGCWTTGGGC??GC?RYTTTCGGCWAC?YATGKTGTGGT?W?ACAR?AAACCAG??GCGCA?TKC?TGWACWCGGGCT?YAGYC?CRAGCGCGTCCGGASGRTG??C?CAT?G?KTG?GCCATATCTACGGCGGGY?TGATGGTGGRGCAMCCTRTR??CRCA?GCACGAGAGGTMGTGCMCCTCCGSSRGCARTRGMT?CCCC
??G?TTATA??TA?GCTWAACT?ATCC?GG?TTCTGACAGTYCTG???GG?AG??CCYCRG?MGGRRA?CWGGRT?GCT?CTG?GACCTWCTCTYGATC?TAGAGCA?TCGT?T?C?CCG??GCG?ATCTKGCGCTK?CYCCACTATGARCTACCWAAGGKGATGCCR?TG?CTG??CT?CRGYTTACG?CAGGYAA?AGCTACATGCACGC?CGACAYRTGCAA??AAG?C?CTTTYGAACCYC?Y?AW?ACCGTTATAGCRSACAGCWGTAAGAKCRCCATTT?TGGW?T?ACC?GC?GTCATGA?A?CRTGSGGCCMCAGSTCTTTGGTAGGWTGYSAGYCAGAGCKGRCT?GTCYC?TR?CYMARAGT?A?TAAAG??CG?AARCG?CARGCAATGARRT??AACRYCACTTAMCGTTT?CATCGAGYTCGTGGCACAYTGCTKYAG?CTRGRA?TT?CCTTCMYYC?GAYTAAAGTCCGCGCAG?TAGGCCCGGGCRGCTCTT?TTCTSTCGG?CTR?GGTCTRC?ATG??TGTCAGATKYG?MAGACAMTAC?GC?TG?AC?AGGTTR?ATC?YCCGCTATCGATG?????AGGGC?GTYGKCCGTA?CGARCTYTYCGK??CCCCATT?T?TT?CRYA?MTRTCA?GCT??TMATTA??GAGCAAAGTGCG?TMT?ACGMY?TCGTGW??RCTCAGASTG?ATRGRC?CC?A?TCTCTGTCAC?GCGGT??KT?CYTT?YG?AMCYCMGAAATGAA?A?TTGCCGG??????CKTAGGCACTGSGRAGAAAGATK?TWKRGGCAGTGTAA?TTC?TTCRTMGACRGCYTTGAGAAGAT?CGCTCCATGATYGASTA?ACG?CTYGAAAKA?GAGA?CYGTCACAAYAGTTKTGCTGGGA?TGCA?AGTTGAACC?CYATCGMGAGT?AGACMCTG?R?ACGATT?CCATGGGGGGTCAGGGRAKRTGAGTCT??GGCCARAATAGCG?AACCA
Y?G?Y?ACWG?CA?TCS?WTCRAGTTTWMTCCATTCCKGRWTA?GAGAG?A?AKTTM?CCATSGATG?TTTGCGG?WYTCAAATCC?AAAAAGCCWGC?AATACR?C??AGCT?G??RCCGG?C?T?TTYA?TA??CYCCA?GATGGCRGCC?CCYC?GCTAMGGCGGTAT?AGT??A?AGCTTATGC?AGY?TA?CMWCTACTATCTTC?TTA??AAC?CGGC?RT?YCAC?GCMTGACRYYAC??T?TTK?CGG?ACTTTTACACCTA?CTGCGAYGCTGATGT?GMRCCGGCGC?TC?TCCTCGAAATCTTWGTCYTGGGCAAAATTGGAAGGCGTATACTGGCGAKCYRCAAATCW?G?ATTCCA?A?Y?TGCTCGCGAGGCG?CATSCTTGG?GGAAACCGTGYR?CAGGTTATCTYAWC??CGRGCCGA?CGCCAAW?????CCTCTAC?AAWTTWGTCTGYRMWG?CGG?GTTACC?TCCCT?AYAMACCKC?AGAGRT?ACAGGAY?TAGC?TA???AGAGYW?GCCGYGGKGTGYGC??AGGTGC?AMGAAT?A?AA?YAGAYTCTYTGTCCGCCGGMC??GRCG?MRCATGARCGT??GGAYTCTTTTRCGAAG?AAACGMTTCATCGAG?G?MATACRKGGGG?CGCAC?AG?AKGCCACRAYR?G?TGAGCCAACCC?CGCA?GWKCTGGG?CRMAAT?GWATGGATKACGC?GATAMGACCTTACTARTAGGCCSA??CCRCCTCT?R?GTGGAYATGAGCTTACCCC?GGC?RTACYAC????GRCMGAGGA?CCCA?TCCGATGGG?KKCTCRACATGTW??TCYARCTT???AC?AWGTTRATRT?TGGGC?GTCAG?CSAT?GCTA?RG?TTGSAAC?AATAAAAGGMATG?WRTY?A?G?TGAT?TGGGC?CCCA?MCMAGTYATT?TTATGCWTCGSKATGT?T?A?AAGA??ACGTTA?AT?T?R?TTGGGAGTRTTCAC
C?CTGA?TCTTAT??CY?CGGTGTC?AMWGMACARAACA?GGGGGTSCGYCGCTGGS?M?AWWGTA?GTC?GAACA?CGTACGAACCCT?AWCCCGTTAT?GC?CTCRGAATRAGMG?G?GYCTGGWAAARCG?CWG?A?C?GGAC?G?CTTRTRTGGT?TR?GCG?TTYRTT??ATGGAC??T?MGGTCA??GTTCC?AAGGT??G?CCG??CTATGTC?CGTATTCC??YMCY?RCARAAA?ATTGSMAGKCTCC?ACC?KCCT?AACGAGAAGACAG?CSTGT????GCCTCRACTA??ACAT?A?CGAATRCATG??WG??AGTGACGCT?TCAG???GCAGCGTSCTG?GTCTGGWTCAGG?AATRAGAMCRCAAC?Y?YA??KACAGYGG?AACGGTSATAACTGA?CCC?TTCSCW?CAAGG?C??G?CATTAGCG?GTCCCGAG?YCATTAWTTGACGCGYRCTCTATARGAATGGTCG?CTAT?ATGCT?CACA?A??GCMGCAGATR??CA?GCTAC??TAACTTCACATTCTTTTCGGCGGM?KCWATW?GCYCG?AAGCAA?GTATYACCAM?A?CTCRA???ACRA?C?CC?YGCGA?C?ARMAA?GAGC?C??AAA?AGACRGATYTAWCGYG?CCTTCG?AATA?CYGTKATCTGT?GTARCG?GAATCGY?G?ATCGCTCGCG?CTGCA?GAGY?TGGG?ARYGTGTGGATCATA?AYCGY?MG??TGAATGTAG?YCC?CACTGTGG?CRACGG??WWGGTCAGMGMYGTAMMCTCGAGGYT??TMRA?AYGKYGC?CCAR?ATG?T?AY??AG?YAGTCCAGGTW?C?T?AC?TC?TGA?ACTTTCWT?WCC?ARCT?GCGR??CCGAATG?GTGTT?MACGCCATCKTGAAGTTCCAAT?GCTGGTGGCCAAG?ACCCYC?CATGT?A?GA?GATGMAYC??ACGAAGCG??GGTT?CCMAATGGCCAGATCAGCTA?TAG
GCACTCTCCGKCTGTT?ASGCG?CT??GKCCCRCGGC?AARAAGGGGGGG?ATYYGWACWTT?TGT?A?AGC?CCG?AYCACGYY?TTYGGGWM?CAC?AS?GA?C?CAT?YTTG??GCA??CGACCCMGAC?GGCGTRGCGM?GTRTCT?TATGC?MCTAAT??ACCGTGYCGA?ATCG?TAAG?TT?ACGAACCCTCCCC?T?T?AATATCRTCGGGGACAC?CR?GTGR?CCTAAT?TWTCM?ACTATAG?CTAARMCAC??RAACG?KG?RT?ATCWTACAAGRTYACTACA?CYGGTCCTC?MT?RAG?GGCC???KCA?TAA?C?ATMA?CARWACCTGTT???GTGG?CATT??T?TGCCTY??T?TCG?AMGK??CT?CTGT?TCCCYWC?CTYGT?GAC?GAACG??TACGCYGGCCCTGGCG?ATACCGA?RACCAWCA?MAKTCACCGCCGWTYCC?YR?TCCM?TGGCG?C?AGCTCGATG?GTAAAGAT?GAGRAC?ATRSG?TTWG?CTTGG?A??CSAATC?RCA?AGT?A?T?CTGTRGCTGTGTTKWSTTACCTRCTG?GTTAACCAGCGT?TTSYSAT??CA?ARTCARGGGGGT?ATT?TCGATTATGRT?GCCGACGCGTA?AAGTWCCCGTTCTGGKST?AAGGRTTCCAGCTCTAAC?GAAC??CTYGTA?AACAA?GCTGGTGG?GAAT?AA?TYTTTCMCATTTAMC??WCA??GAYRATYCGGTTCC?TGAWTTGT?TC??GC?GCGTGGAG?GGCCGCRYC??KTTATAGYTGG?GCAGGMG?A?CCAMAATGTA??C?AW?GC?ACATAGYACTTA?TGGT?WGT?CC?A?CAYA?T??TA?GTCSG?AGRATMC?G?T?T?T???CCCCCTAAG?GAAGTAGCCYACY??C?CCCTACA?G?CGCGWGGCCCGCCAGC??CCRC?GC???AGRG?CCCCCTCRG??G?TCC?TTR??CAGGGGAAACGG?SC
TW??AGCC?CGTCR?CTGTT?KAC?AATYG?S?CYTG?MTTCACT?AATA??CACG?TC?GCCCT?T??M?CC?TG?GCGTWSAKCG?GGCT?TACTYA?GGT?CCAAWTTCG?RW?TYACTTGC?GATWT?AA??YCTRYCYTTGG?TC?CA?C?GAA?C??WCTAA?YG?ACGST?TC?YR?MCCGCGCT??TAAT?TCG?CCGMTWC??RTAATT?ATAGATSGTT?GGATCGCTGTGC?GACGTTCAMTCACMTCGGCCAA??M?TGAGTKCGACTGTCKGCGT?ATCGCCG?A?A??C?R?GACCGKC?ATAGTGAAC?GRT?GCAC?A?GT?C?T?T??TGCC?CAACGAGCC??TTYYCAY?CCC?CA?GCGAAC??CTGWCCTMAGA?CRGGTTWTACGGGAAGTCCGCGAATT?C??W???TG?TTCA??C?CGG?CR??GCCGC??GRGAGCA?G?CCMTAG?TSW?GT?TT?TGC?CT?T?CACRGGATCCG?R?T?AGTGACCCCGACTTATCC?GTTGATGAACG?ACCG?CCTGGGCAGCGCAC??RGCA?TGY?ACCTRRGTKG?C?WSTK?T?TTGGY?ATGCT?C?T??TCAG?CT??YTACTAY?AT?Y?AACGCAC?TCCGGGCTGCTCCAT??AGAGGGCGAGR?TTCT???R?CG?GCC?RGCYC?AG?SG?CYGACGGCT?G?MC??GCYCCAT?CTAATGT?GGT??SC?C???YGGACG?A?T?RAK?YC?C??CTARAAGS?GAATT?W??CYAT?CCTCGAGC?G?T?AAGG?GGGMGMAC?GAG?C??RCGGAAG?GTTCCT??TSCWATCC?GGG?AGGC?TCYT?CA?AMGKCAAC??TATGRTC??CST?GSYTRCG?CYTTG?T?AG?GGCA?A?GRTTG?GC?RGTACTGTAACYG?GART??CAAT?ACTCMAKGGGCGCWATGGWTCGG?AGA?TGC?CTT?GSAT?ACAATGTCAYAARKC?GTA
??CSYKAACG?CAC?MTGGAGA??G?TTGATCAGGGACGRGACYT?C?RT?AGAATCCGA?C?TCGGM?TKTC?CTG???GGAA?TRGGTA??G?GGT?YA??RGGGGGGCG?GAATCCGCCMCCT???GAGAAYGAT??AAGACG?ATACCAGGGAY?T?GGAAGGTT?YT??ATGCTTGTTGTATGACTYCR?AGAYGCC?CATCAYGGC??CGGT??TA?CGT?CYGGGGCTMG??TA?G?AA??CAC??AT?A?TCT?S?CTCYTW?GC?CCAATGCTGGGTRTTSGGSTGGMCGS?AG?YATTG?AGA?G?CRACCGCGTY?TYGGCAC?TAC??TC?AGC?G??CACGCGCGATAASGGTGGSTTCG?CCGTA?CAY?GRACC?WCCGCSWRCCCCCCGA?AAATAKAG?CCWYTA?G?TKWC??TGGTGCT?TGTMC???MCKCT?TGC?CG?CTC?ATAGGWCA??MSAA??RTT?TTTTCATGGTTC??GRTAT??TAT?CWG??TYYTCWAG?GGAG?GTG?AAGGGG?AT?CCGG?AGT?G?CGTGTCGTWAG?GKWCTCCCT??CRT?CA??ATGYCGGTGCGC?G??AAYA?GGTGGATAA?CAWA?TG?GGC?CWY?C?A?TAG?TCATAGYACGAC?TTYTA?GCC?CGTGC?CGT?CGTTTTT?G?CCT?CGGCCATCTCAT?ACCCCCCK??G?CT??TCAGAG??AATCGTG?A?ST?STGAAMYW??C??T?GGTCAGW?WG?GGTG?G??TGCTAG??C?CCT?GCAGRAGYAT?ACARGAGTCTGC?AAWGCGTTCTC?CTACY?ACCC?TC?TTAGAS?CMG?G?CGTGTAARCCAYT?R?TAT?RTTCCAA?AAYTCCGTTT?G?CRAYA?CGCCAAAT?GGAA??T?TTR?T?T?CGRCRC?????TCKGG?MCT?GG????A?GAS?TAACACWTTCATCSCCCAGRGCSG?A?SATGGT?YYCGGGTA?GCTCG
GMT???SCGTA?C?TAT?A?G?SSAGTT??TCGG?TCMCCT?GCGGC?CCGCCTAT?AGA?WTCCYCA?AACGTG?G?C?CCCGMGACCCCMGCY?MA?ATTTCAACGCC?T?RR?CAAT?GG?YMRGCTTATCTT??RGGAGCC?CT?TCA?ACTCATCRTGCG?GACTT?T?TTCT?AG?GS?AAATAG?TR??TT?AG?CAC??SCTGC?C?CGTA?GGTGCYCG?ACGCCGGGATCY?CGC??GA?SAACTGTCGGCG????C?A?WGGCTRTAGCATTTS?????CKAA?T?GAG?TGGR???GMCCR?C??GG?A?CA?G?ATTT?AC?TAGG?GT?CSGCTTTG?CGG?GAC?T??A?CAAAATACGA??TCAATC?M?TATCTCS??CCACCCCMTYCT?GA??C?AAGGC?CCGGAGCCTCGGGATT????GGATACWA??T?GTTCAGCAC?C?CACR?C?GGGGGA?GAAACAYATCGC?AGGTGCCC?GTGW?GC?CTCYA?MTC?C?M?ATMRC?A?GAGCAGTCCAACCT??CG?GCG?CA?TT?GT???TTYRTCTAGCCGGGCYYTCTGGYTA?KCGGAAAAG?G?CC???CST?AC???T?T?TTGGCT???AAGT?GG?TGCTAGTTTARKY?CCAATW?A?WGT?T?W????YCGCCGGCGCRGT?CGA?CTC?T?AGKTAA?C?TATGTAGAGTAAGC?T?CWTGTCTA?AAGGG??WWSTGTTGA??GCC?A?C?AG?CCAKAGCT??CGCCGCCCAGG??T?CYGC?RGG?GKTGYTT?AACAGGGTCC?TRAAC?K?MTWATA?ATACATCAGWTYCA??TT?ACGAA?WA?AGGAA??TGG?G?RCAC?CC?AWCCA?AWCMCAACGGTTM??YCT?CC??GARAGC???RCGCRCGCC??G?GCAA??ACT?G??GTMAYA?WCYCGGWC?GG??GAA?RC?CTCATGAG?TWA???GT?G?CG?CTT?WC?YCG
WCG?C??GAGATCCRGGCTGGC?A?CGGT?TTGGACCGTAAGGTTC?G?RRTYTCTACCCCGGAA?TACCTATTMA?SGACCYTY?GGWAC?C?GCTATACATTGA?TA?ACG?TTCWCGC?CCAMGY?G?CCCTGCTGRTT?AGCCCGACTAGGAG?TAYCTTTYTC?YG?CYCCWTCCGCTACAG?CTTTCC?CCTC?GTGTC?WYGAGGACGCAGCGCGTACTGAT?ATGAR?CAGCTCCGACCCGTCGGWTAT??CAGCACGGGTCAGGMCWGCGTGTKG??G?YG??AAT??ATYCCATTTWWGT?AC?CCCC?TCG?TGCTARTTTTGATTCG?GTACW?ATCAC?G?GGGTATT?GCTC?GCC?TG?A?T?AATMTAACCGAC?AT?GTAY??CACYG??CGSTTTGGCK????GCCS?TCGGCGGGTAGTMGA?GGG?GSYGAATGC?AYGGRCTG?GGGACA??GT?MAARA??GCA?AAYCGC?TTC?KWA?AARA??AGGY?TATA?CAGAGATCGAA?GCTGGAT?TCCGG?TTG?YGGCCYAT?GAAY?ACTGMT????CACG?CTAC?A?GCCG?MCCTAGCCTT?CTAT??GACYAG?TTATGG?C??ATGG?YGC?TAA?TGAT??CTACACTTTCGTGSSATT??C?G?GCATGYAKT?WTCG?CK?TCG??CG?ATGATTCCGGGG?WAGAGRGTATYMYTGCTC?CTCGT?TAASAAGAGACCTTCKTRTCCC??C?TRSAG?AGGMAGYG??WCG??TG??AC?GTG?CTA?A?TATT?CG?G?ACG??CCC?ATG?????CC?GGTKGAGG?CCG???TACT?CCCGGGA?RCCTC??CCGC??G??G?AGGGG?CC?AGMAA?CT?GATC??CCA???GGCTAAGG?T?T?GATAA??CTC?TAGCTTT??G??TCC??TATACCGY???AA?C?CGRTATAC?G?CCA??ATGTGGCWTTT?K?T?GGCT?TAC?TT
CT?AAGA?GA?TCGACCTC?CTA??G?GC?GG??CGGG??GC?A?G?RGA?TTA?R?AGMYRGTAACCCCCA?A?TA?MCC?CCCCTC?AC????G?C?GCTC??GA?GGCWYGAWYMGCGSCCGSGTTTGA?AC?CGTAACACCT?GWTYATCYTCCRGGCGAAGTTAARWKGCWAGTWRCA?TG??CGGTATAACA?TTYGT?CC?CAAA??A??C?GGMACCACTAC?CGCGG?GGAGMCCGATT?AGCGGGMY??ACA??GG?CAA??G?GCGTAGGT?ACT?TGGAGCTGATC??GGT?GCTCATGTCCAG?S?TAGTCCA?TGACGCCCAAARGGT?CGC?ACACAATC?AGTGRAT?GC?T?C??CG?C?ATGGCT??ACCCAAGTCR?T?GAG??RWCCCC?AGTAG?ACT?ACY?CGC?AGAGTT?GACCKCTT?C??ATC??C???T?AAAT???A?T?GACGAAWATT?A???GTTAACYSCY?????GA??R?SC?CAATT??AAAATTCGTGAAGTCRCTTGATR?RTT???C?A??T??CAC?TCAT??T?AGA?AT?AG?A?G????G???TT?CG?SA???RACA????R?CT???????TC?GCC??G?AKTR??C??GA?C?CTGTA?MGCTC?T?T??GACCCTCMCAAGAYCSMTG?A??ACGAAGTTTT?AAATGT??A?T?C?ATAGTSA?RGG?GKA???C?C?WCRYCAG?TTA?RAAT?TWAGTW?T?YG?CATYGR?CGAC?CTARW?C?C???SCTT?TATAG??ACT?RAGY?CGA?CY?A?AGGTY??CGGAGGA?ACYGA???T?ATART?G?GTAT?TR?GRT?AAACC??YAG?TS?CAAACGG?WTTCGGG?G?SATCAGCCG?G?GA??R?YA??ACTA?K?C?ACCG?C??TC?GC??TRCWTTY?SSGCGCATTCGCG??GT?R?GTRT?TT?A?WATATAGCA?G??AA?C?
    300_D13_R		?CT?GAGWTTGCGCTRA?CATYGTTTACG?ARC?GCATC??RTCCTAR?CTASMGCCGC?GATRTGCCGGGAGCMGWMC?TAWCGT?GCTG?GYAAMC?CKCGGAT?ACACGCGAGKWTCTTGC?CCYMS?TGCR?GGARCG??TCAAATC?AGA?CGYGWAGGGTGA?G??AGRGTGYG??GACCW?RAT?A?GARCSYCYSGTTCG?CT?CT?WCAC?CC?TCAWGAG?MAGCCYCAAATTT?ATARAGTRYG?TTACCTYTTCR?RACATC?CRGTARGCATCGGCAACCA?WRR?C?RWGTAMA??CR?TTTA?CKG?WTGCGTGTA?G?CRTG?AAR??G?TTS?G?CCGTACCGTAA?GTCGTAAAASTGTRGTTGRAAGCTATATTAYSCTCCCTTGTTK??YTTGGTA?CCGYGGGTYTMCGGT?ACCGA??CAGY?AG?Y?ATAGATRGCCGCC?AYYGC?AT?GACT??T?GGSCTT?MGGAGACTWTYAACTAGAACTCCGG?T?C?ATRG?GCCYACTGACTCKAWC?TYAA?A?GTYAC?YCTG?GRC?CWYGAKYTCATTAGSCTAAGCACWA?G?GGACGMA?GTAYGT?RGGAC?AG?GAT?C?GCTA?WWCCRTCCSGCTTT?TCCAAARWA?G?T?ACAGTTGGTRSAA?ACCGCTG?GGACCAAGRAYCMT???GY?GCGT?AGGATAGG?T??TTCG?MGGACCA?CKWGCTTCCTAMCCSCTWCRTCCTCCTAYGATRCYS?TAGWYT?AAGTGGGGATMAARCAGAGTYCTGGCAGGTCTATRTW?CWGAYCAWGAA?CTCCWAT?MGCTTTGCG?CCGAGWAGCATACW?C??AAATRTWCMAAYATCTGTCCWGCT?GGGAGCCGY?CTGYAGGTMCTC?A?CCACCTATAKT?CTAA?RWGTACA?G?S?C?GCRRARGAGA?CM?ATGAAM?T?YTGACT?GGTCCKCCMCCGGA?GAY?RKCCTCCT?GT?T?
CYCAGGGTTAT?YK?CGAGGAGCAG?YCWAGGACYATYTCC?C??GRSY?CGTTA?TACTS?GCC?TTCGGG?ATCAACRG??ATACC?TCTTAGCCA?ACACCTTTAA?TCCCS?TY?GACACGWC?Y?CCTAGWGGCT?MT?TAACTG?A?AACA??G?GGGTCCGGCYK?T?TGCTY?TCCGG?TWG?CMWTTCTRGG???WCGSCCASCCCRTGCGAC?CTG?ATTC?CGTC??CCAMGTWGGCGRAAAACACTTRARC?AAG?TCCTGGGYTTT?SA?TGC?CCGC?GSWTTC?C?AT?ATACTCGMCAWC?GT?RATMGGMAAY?GCCYA?A?AGTRGTTATCGTAAA?ACMYAY?TCCYCAMCCG?T?TMTT?CC?GRTTCGAAWGCTGGRGWGG?AYRGG?CCGGTAACG?CACATGCAAACTAMCT?A?AAACRCTATCRK??CY??WTCGGTACTT?G?ACATGCCAATC?CACTT?ATCAMCCYWCTATR??T?TAGRGCAGKGTATMCTAGTACTAACA?A?AGRYCACCGATRAACAMGGTCRTCCCT???C?WATCTTTCTTGW?CGAGGGACACGAGRCWGTTKWRCAGMA??TRCYRWCCTTWCCT?GKW?TCACTCTMA???G?CTKM?GAG?AC?GKGR?GCGG?T?YC?CRTMTTATTAR?G?RG?WTTGW?WGCYRT?G?ACTCCKGGCT?TTTAAWT?CGT?CCKAGAC?ATG?T?T?G?ATTATTGWA?CGA?RKCC?AYAMTGTTYAATGCTAGCGTGCTTW?C?GC?T?GKCRAKR?AC?GGACYTYSTTATGGKG?CCAACTTATA??TRCTA?TACGG?CRTAGGRGRCAGGAW??TAAAGTWARTACTMARCCGWACC?CRT?WA?AC??AR?GAAAACCGCGA?AKAATGTGCW?T??TA?RTCG?AGGTT??Y??CCA?T?RC?ACT?CAA?GAGAKW?T?CC?ASCGTTCTCTTTAA?MA?GCYAAG??T
CCTTT?CGKTGC??CCMAACAA?CCGCM?G?CCAAGAT??GTTA?AWCRASTGT?CYTCCGCCG?TGATGATCGTGG?TACCTTATGRCTA?AGA?ATGTTGMGCCCACRTT?CARACY?T?AAAG?GCYCCTCGTGGGCGTGGCACGAGARGRCTGWYATTGTRRGAGGTYCCAGAGAGT?CATATKWCCCAAMGGTT??TAAT?ATYGTCTS?TGACACCTAAAGTGTY?GGGTKCAAYGCRCACTGT?MTW?TGTTT?GTGGCCCT?GAC?CGARAT?TGGAGAWGC?KCTCKGT?CTTTAGATGCGCTTAAWTKRCWACGART??TTAGACCAGTATAGCTTTT?GYRGACTCTWGCAT?TTTRTC?TAYAAGMG?AGTCT?TTCGGGGA?TTKA?STTTGCGAAG?AGTWTGA?AW?GTWAC???GTYATCCGTGRAGG?CATTGTTTGGG?AGYTRGCGARACYA??GCSATCACAAWW?AC?AGGRGGARKGTAMATAAGCTT?TWCYY?AGYACTGAMGCC?T?A?RCRACYMGAGA??CRATTCTSCCG?TT?GAACCKGM?A?CGTAG?T?CTAAAYACAGGRCTTAAAYWWCYGAA?MCAACGYCT??TTGMCARRYGC?AGAGAG?CAGRTTATMYGTT???GGT??AW??ACTCCG?GYAWCWMA?YWC?AGG?CRYACYSTTTA?GCTAATGW?GTGAGWAMCGAAWCAYATTYGRACTTCAGT?WATRAGAGAWTGCCAAGCCYGAGRCCATRAMTRGATSGWTATCWTAGACGCGGTAGT?GACAGKA?TCAAWTTWACWAM???YGY?GTCTTGC?CGAATRRAAATT?TC?TYGA?CAG?WGYTACTMWCACCRAG?AAGCK?TGCTSA?TCRGCAC?SCCC?CW??ATCAGTAG?GACRGAWATATWCYCCAC?GTGATYTTGRTA?AAKT?AT?AYTGGTCCA?GKGGKT?GCGACCAGC?CAGTCWTCRCAYTGG??AT
A??TWWTACTCT?GT?GA?GACGCACCG?CCTAGAGTWKTARCRARAATG?YCGA?W?YATAGAT?WRMG?ATCTATG??AGRGTMA?RT?ACTCCCAMA?CATCWGTTRYTTMAGK??GTYA?ATTGAA?CSYTGWGC?CR?GTRMRCG?YA??CCKKA?CCAASGT?T?RSYYGAGATCGTT??GTCTTC?GCGCAGAGTAGAGTACRAAAGRTAAYYTWGCACGWTTATKTG?CWCCTAAGCGWTTCT?YG?MTACCCTTCT??TGRC??G?AACKTTC??GACCGY?CAACAGGRCCGC?AG?M?CTYCTGA?YGGCRGGG?ATCKRTRAY?TTCCCCGCTATTASGCKG?TAC?R?GSRTKACCG???T??C?C???TGAGG?RGGGGCTRATGGAYATG??YTATGGCCWGRG?CYWC??C?ATT?RACGGWGAGCWCGA?RCTACCCTAGCCTCTTTYGACGTATACKACTWTT?CT?TT?TGAYAGCACGAACTATTT?AG?GCWCG?YT??GCCT?AG?AWGG??ARG??GRACGTTTGRGATTCGAGAAC?GCTT?CGGATTTTAT?TGY?ATATCKTGG?AAC?GCTGCCT??CGTCGGWTACACRTGTR?W?WGYW?TG?GSY???GTTAYAWTAACCAGYTC?YS?TGGA?CGTAA?GTTCTCCAA?GT?R?ATAGTGCGCAAAG?CGTA?AKGKAACATRCC?AW?AKYAAAC?AA?GGG?TTACC?CGGAMGAARTACAT?CTYTT?T?WGCGCYAGCS?TACTAGT?YRGACYTSM?CATTTTTRAGG?AT?CC?WCTCGTARCACYMTG?GTAGCAT?CT?WG?GTTTWAACK?YACK?TYT?TAC?AGCCGCGGCCYRAGGMMG?ACGMTAARTG?ACTTTAGTA?GYRYATATAGGR?GGMACG?SAGCMTGAACWCGTAAC?ARGCGCGG?A?CTG?GT?TCCTAA?CS?CAC?C?ATGGC?AGATGGATGRYYCTAGAY
TTGSCCC?CCWATAGST?GYGAATTRTW?AGYCAT?TMTGTCAARCCAACTGA?GGTTAC?CCTTGTGAYAAYGRGATTTYGTCGCAAAWCGCCY?TTY?R?TWC?GAGCA?G??TRAGTC?G?CTMRGG?TTTGY?AYAY?CGTAGATA?YGGAK?T?RGTTCCATCGACAYTCR???C?AGCCG?CTCATARGCGGAWTAAGGTA??A?AA?AA?ACAWMTTC?TATCYACYG?TG??GAYTACAGAATTWCACGAGGARGAG?T?TKAC?TTTRC?ATCCTGGKGAG??TCG?GTMAACAC?AS?AAGCCCATWCGTG?TTACTAAAGCGKWGTC?T?GKC?CGTTCRC?TT??T?RTCCGA?CG?ACWCTGASYC?TY?YT???TC?TAS?CC?ST??GTT?GAT??CAATC?ATTRTCATR?T?TCGCTCTRCATT?AWAGMGTAAC?GTT?CGACGCGTATCGTCYT?MCTGACAATTA?CTGGTAGWTGAGGCAT??GTATMGTWGG?AYGCCCGT?TCGK?C?WCCAA?AG?TA???CTRWACCT?TGGA?KGG?AGTGC?GCCGGAAAAGRWSWGGCA?ARR?AA?GTA?CRT?G?YGGTGCGATGCCGACT?CGGACTACTAGTWY?TT??WGAGTGCCG?TTCGTWCTCCGGTTACCATCTTG?RTKAR?TRY??CGA?TGA?CACR?TTCAYTTTATACACTATTACRCCTCTT?SAGGGAGT??C?GCAYA??ACGAACGWKGGG?YMGSRGACYAG?TACAGTCTTYCATTARTART?ATGCAAGT?CAACYKTCAMTCTGTTGGRTCRWT?AA?G???AGGTCTCAGT??CTCGTGSAGTAMYAGGGTAACGCC?TCCT?TGCGYTGGGGGTCTTMT?G?CC?GM?MG?ATY??TSAAGCMAGA?AAGAACTG?AAT?GY?KMATRCTAST?CYTCCCG?A?TGWSCCRCT?TTRGCSWA?WGGG?C?TCTTTARTCTA??ATAG
RTKTCSAAYCGCCTTCACGTYCR?AGCCW?ACGY?YASCAAYCCC?AGKGGAYGYCAGGAYG?MGGGYTGTASCG?R?TRTG?TAYRKMACC?TTKRACY?CG?TTCKTTTTTTCAAGRAAA?A??GWTCG?A?GTCGC?TAGGACACT?CGYCCAGKWCCTCYGY??ARGAGTA?GCGCGCCCRGRCCT?TKTAGTGTA?GGTGACYCRGCGGGTGGGCATA??TCSCGACCT?ACATAATT?A?WGG?TGCATRYCCA?TA?W?CYA?ACGCCTY??YCCGG?GAGCC?TGT?TATTTGAWATAW?CGG?C?YGACTTGGRAGATCRCT?GATWACCCCGACA?CTCYGTTCTWG??RKAARCTAGTAATTT?WCATGAAWCG?GTCG?AG?KCTGGCCAGRTAAGAG?CWTCAGA?TA?WCACA?TRACCTATGASCT??AGGTATCGYGCTTGAT??GGTGY?GC?GAYGGC?AAACCAGCCTCYRAWAAGTTCGAY?G?AKRACCGGTTW??RATGATAGY?CAGR?AGCCCC?GAGTC?ASCGAGTCGRYGGTCGART?C?CT?TCAA?TRCRCT?YC?ATGA?CRTTYMAAGCTA?TTAG?GY?CA?CGGGCTK?G?G??GGGRAKGMGATCTGACAG?A?C?GGTWGTTT?CCC?GGATAAAMYGCA?GGGAGYAYMYTCGTGTAG?CM?ACAGCATTG?GTATKTAC?AC?S?CAM?CRGG?GCCAC?GATTMAGCAM?T?CAAASG?ATGTAAC?G??A?CGGAACSTAA?AC?GTTGYCCTGCTCAWCACATTTATTYGGGGCCA?CAWTGGYT?WTKGRGGGACKCTTGY?AT?KCTAKAGCCTTTWAGCT?C?GTGC?CRYT?RCGATKGCCCGAATAATT?RAAC?TTCCTY?MGCATCGACCARGTCTASATTAGGTC?ACCACGG?GGTGTGTCCCTTAAAGAG?G?TYYAAA?TRCGRTGTAGRCTRCTGRTCCGTCGTWGKT
TCT?GRGAT?GGAGT?TGSRCAYT?AYTGT?TTGA?AAMTGAAATM?ACTAGAGGYTTRWTGGGAWTCTG?GC?ACGCTCGAGRCTGCCTA?R?C?AG?C?TG??TACGATCTGA?CT?AAGCTG?TGRG?ACKG?GGTCT?AGAAWWCGRGGGGYAKGACRG?TAGCAAGA?TAWATCYCYRGM?AGYCTTAAATG??AGG?CGTTAYTA?AKAMGGT??T?CCTACT?ATAA?GGC?CGYTCSTTACTARC??AAA?CAACT??CAGG?AGC?KTACGAGTTG?CGACTWAY?AGGAATGCRAATGCCAGGTTCAR?KT??CTAAACACCTGAAGAATSK?TGTKGAT??GCKC?GAGGTCTCG?CCK?AGCACTAGAAKGGCT?GG??YRGKGCAAGCCYC??AG?GGTRG?MRTC?GCG?GT?TAA?TA?CGAT?AAMTGGA?AAAACT??CGTC??RT?CWMGTMGCGAG?GGC?C?GTCAGGTG?TCCKG?TCG?MCATAGTYAGK?ATR?GCCRT?ACG?MCACCCGATTTACGTG?G?A??GR?ARTTG?GRAACG?CTCACGG??CAGGYWST?GYC?MCYCA?AAKY?TTG?RGMA?CCGYAYCT?YTTAGM?TGCGARGY?T?GR?TGART?TACAT?GT??RC?GAATAGACTAGCGAGRG?ATTMRA??TAAKTCR?CGYAGCT?TTATKYGASAWCG?TW?ARCMCGGTCMA?CTG??AGGCGYCGTCCGSCKTSGAG?T?TGGGGTCAACGTTCACAGATCATAAGT?AA?GTAAATA?TACT?CAG?CCAA??TTCCCTGTGCC?TTACTGTACAGA?AGCWCCACAA?GTRG??TGCAGAAATGAC?WCGCAM?TCACAA?AG????TCCTGATCCCCCATGGCAAWGR?TTAYCCAATGA?CGTAGCRCCRMCGTGT?CATCA?ACCA?CTTSC?YC?TYCGYG??MGCCT?TCAGA?TGTGAGC?ACAG?CA?GGACY?CA
WCGWGAT?G??GGGTGCCC?TAATKTGCA??TA?GSACTTT?TC?GCCAKAGT?ACTGCCCCYC?GCMCCGSCMG?TT?TA??TTR?G??GYTRAGAGG?AM?TTTGRGCCACAYGCTRGTGACWCGTTRWAA?WC??RAG?TGCAG?RGKC?T?TGCCATATGC?CA?ACKCGGRYATATATGWRAACAATGGKWCA?TAT??A?TGT???C?GCWGGACRGATCCTSMAAAGAATCACAGCGT?TTGSGGCCRATTGCGAAAA?AG?GGAAGT??GGYCCGCCCY?GGATTGAAATGGAAGCC??ARCG?A??CCTRTT?GGTRGGSGACCAA?CR?A?YCTAATA?TCGYG?TCTCT?GTGTYG?RYTAYCGCYTTMAAGAYCT?TSCACKCAAGGGCMAACTG?CTC?AAAAGG?YT??G?TTTT?S?TCCGGAGSGY??C?KCAGTRG?A?GGGT?GGCCGA?RT?TTGYKAG?G??CAAC??CT?AAAGTTACC??RTYT??CTAGATGARGRC?ATGYATTTAAAT?TCM?TTTG?KTAMA?TGGTTCGWAAAGCTCMTT?T?RTCCTGGC?CRTYCTRCGCYC?ATGYGTMT?ATCA??CKATGM?ATG?CCCT?KG?CAG??WA?C?ARC?ACCTGCYS?MGK?AACC?AGC?AGCGWT?TCAMRG?GCG?AGTGTATGTMGGATTWTCGTACTGCGAT?WGCAAC?CCTG?CCCAT?MAGA?GAAG?CCTG?MAAACR?RRTAGTCTACGTGAT?W??KCGCGTGYRGATC?AGTGGKATCR?AKATAMCCACGGTAS?TATTACTA?G?TA?RAAGTGG??TA??A?ATG?TAY?MC?ATWAAAA?GA?RG??AA?AGYGTTTCTGGCATGTRWSCTAG?AAGGCWWGTGCARAGYGCGTSCG??AWT?GGACAACACTTCTAGAATCGGA?G?C?TCT??GTCT?YYCTGCTTTGCAT?CCCMTGCAGCARCCA?ACY?AAC?GGTRA
G?GG????CAAT?GGTACC???GCT?CC?RGCCYTTGGGAGTCTWTT?AA?GCYR?CACTC?CR?CCGYT???CTTT?MSCG?GA?RKA?YAY?CAC?RCG???WW?TR?GTG?AGYTMAAACCTCGCG??SAG?CCCTACTT?WC?CATAGYGCKAT?GAW?GY?CGATCGCKCCTCCGAGTT?TCCTACTGCKCT??STAAGCACTTA?YTACCAWAYGGAA?TCTKTATCTGRAA?CGCCAKTGTGCCCA?T?CG?TATCA?CC?TAKG??CAAGCYTCWAATTAATG?TCGCA?KACTGTGGACCCTA?GACRGCCGCATAYG??GRGG?RCY?AAC?CTCGC?AGG?C?GCACSCGCAAC???GGA?RGTAGSCCGACCT??AG?A?GKTRYCRRAWTAAA?GC??TWAATA?CCGCA?WG??AGCACCTC?AGATY?TGCCTCT?C?GT?TGTGAT?GTAA?GRS?ATWGACTYCTGG?ACR?GRA?C?RCT?MGA??TT?CAT?CAA?WG?RYTTGCG?CTATGTM?CC?G?ACRCGGGTTGG?GKCGG?GATASTGCTGRGATYCGCTCGG?TGACGC?GGY?YCAYRACGGT?GCGTCCGCTT?TAY??ATT???CTTTTTTCTCG??C?TTCTTCCGTGGTAAC??RTCTTRGAGCCYGA??AG?TGGT?CATTAA?TG?AAMA???A?WTCTGGCAACSARTTTATCGTYCAACGGCGAC?TCTA?MCYGTGC?ACGATTG?CC?MAYT??RRATCTGT?WG??TGKGR?T?TCMCATCCT?AAT?AG?TCRT?CCGYRYMGTAG?TYTCAGR?C?GTGYAC?YRCCKYRYTGSTTCCCAA?TTTACKGC??CG??GKAKGCY?C?RRR?MWCYGCSCGCAGSTGYCG?SYGGR?A?WAACYM?GAGTCCCATACGKTGCCT?TGTTW?CGR?ATG???C?ASGAGCTATAYCGGKCGTGTGTAAAGCR?G??A???AATAAG?ACY?C
A?C???ATTAA?TKTCT?CGG?CMCCAKTCTGAYGACGGTRCAGTATSACCTTRGCYAACTCTGATGACA?TACGTCTAGTMRGCTSA???CG??GTCGCGTCTAG?TCACRACTATT?GA?CCGGKY?TG???A?G?T?TATAT?G?GCTT?CTWR?CA?GGGCCTMTYACMCTGGGYGRAACKCCTWGTASCAKGGWAA?A?GCTAAAMGAGAAT?ACTCCAGTAC?CY?YC??GC?CYTTTAWCTAGATCTGT?G?CCTAGCG?CAAATT?GTYT?GC?CCTCTGGCG?CTCC?TTTGCTGG?CT?CTG?GS?A?TGC?GYGTGGTGTR?ATMM???AYTTAGG??C??GG?CATGA?CWTTWRGTAACKGGMATCWGM?WYATTCRATRCGYTY?TR?G?TAGTWGCA?CACYTAA?AAT??TSGC?TYGYTG??GYAAAAGYCA?TCR?CYTCTT?CRYG?TTTMCG??CT???RCRTGCATCGGAGAWAC?KA???R??GC?TYTYC?CTCCTCAGG?MG?TAGGCWAGTTAKATGGCTCACGKWYCAYA??AGGGRATGKKCAG?GGATAATAK?T?WARCG?AGTTGTCGG??CAGGAG?TTCCYAYR??A?A?T?G?RACYGTTAG??CRGGTCRGCAW?GCTA?YAGCC??ACAWGTCCAAGA?WCAGYTA???TGCA?CKAC?CGCSTG?GCCC?C?AGT??TCTTTTT?GA?GACCCGGTAY?CW?TACRT??T?C?ARTACCAGC?GGC?CCCG?AAATM??TC?W?T?TT?G?CC??T?WGT?CAA??S?C?GA?YCCG?AGT??ATAG?AGATSA?CGT??T?C??TYGGR??TGAARGC?T?ACTC?TGKCAG?T?CG?CMT?GAT??C???T?G?A?T?TAGTT?CTG?C??ARY??GTT??C?TTRG?R?GC?TGCCCG?AGATTAG?CGA??C?GG??CGC??RAT??TGATTT?GAGCRAGT?A??C??CTCG?WC?GRG
??ACMGCC???GGAWCGTCCT??GSC?C?TGGG?GTGAT??C?AACA?TRT???ATAAT?GTTGAAG?TTCC?Y?WATGTY?GG?T?GA?GSYR?GA?G?WTA?A??GCAR?MGACTG?CCAR???TG?AAT?CARM?T?TGT????TGC??G???ACGG?A??G?GRT?GTCCCAGTCGRAGGA?TC?CTG?CY?AGG?CAG?AACCAGTYCGCCAT?YGTA?AMG???GGTCG?TT?AGT?TCC??CYTTTGTTAATRACATGGCGYT?YT?GG?AAM?YCG?G?TT???Y??TATC?G???C??GTCTCGK??TGCST?TRG??C?G?AT?RGYACGG?T?GGACRA?G?AGAC?T?ATTTC?T?YA?RCTA?AAT?G???A??AC?GCTG??CCG?TYTTCC?TGGCTG??CTGC?G?T??TG??AY?GY?YCGTGAGAGGA?YT?ACCCCTTTYATKGKAC?CAGCRC?C?W?CC?ACKT?AT?G?TWTCTA??T??CGMWTAGGCGACGAY??CAGR?CCCCSM?YTT?RTCG?G?AT?GGSG????C?CCAY?W?AWCC?GCCGTCGTT?GYAT?WC?TATGTAGCCGT?C?G?WGGCCRGR?YCC?R????R???KCARAAC??A?A?WCCCTGWGAAGAMATACCR?TTTGA?T??CTCTACAT?CGR?A?TCTGG?ACT?A?CS?A?CGCA?RA??CA?CA?TYC??GT??T??TCAA?T??T?AC???AGG?G?KTC?TCWG?TCRTYCC??GCTGAGTTTAGC?C??GRKGAW?GTGYG?TG?CTCGA?CCWT?G???RCGA?A?TTAGTGAG??GTAG?A?T?TG??K?TAGAAT?AAAAAC??A?CAG?????G?TRCATATATARMWA?ATGG?AS??G?C?TGMTGA??GKAT?YCCAA?YCA?GAG?AT??AC?GCGATAAGGAC???T?CCYWT?AASM?????TTARTC?A?K?AT?TGTC?CAATT??A?A??T?CG?TC
C?AT????GA?GTC???R?T?CRAGAKCGGCCC?G??RGGACWGTCGGCTCTTR?CTT?T??Y?AAKC????CR??TSG?TYCCC??GR?GTYTTGGKYYCARG?C?CGCGC?AAACSC?CAAACAW?GCWGCC?TCGCTCGT??CAGT?AGA?TGGM??TGYACTGCCTCGSTMAGC?KAG??SGAC?K?GG?CGTCA???R?GCG?CACR?CCTGRTCGKGGCC?YCG?TGTAATCGCT?TG?GG?TCG?T?RCTY?TTWA?CCTAGTCCTYYAGTCG?GGAAYCGAG?TGRSGARGGCTCCGAGTACAYCACGRMKTC?TTCA??CAGCGC?CGGAT?RCCGAGCGGYGAACCCGCTCM?MTSAAW?GRG??TTCAATA?AY?TMMGGTGG?A?CTACCAGTTC?A?A?T?ARTA?TAAAGAATGTGAA??RT?CTGCGCTCT?CAAC???GAGTACKMGGA?AK?GAT?GG?SRTTARGGATG??CG?GCMG?CCT?A?T?CG?GCGA??CAC?CS?AT?S?TATTA?GY?CAGGAGTTTGGCY?C?MRWC?GCCTCWGC?GATTGACC?KGTAMAR?TCCG?AA?AT?AGAC??AAGCAC?CGG?CG?ACYMG?AGGYAMA?CGMTGATCRGC?MA?G?SCKCATYCCC??TTG?TGCTGG?CCACCGRACCTCCAT??GGWC?G?ACACA?CASAMGCTRAAASCTC?YMGRCYT?CKCCCCACTTC??AGTAW??GCGTAACTAG?SACTCAGC?CAAT?Y?ACGCACGC?GGC?AGAAGC?A?YGTGART??GGTC?KACCT?ARAGTTA?R?ARGCATMGA?GWWAT?C?CACGYCWCATCWKCST?TAATCTGT?GCS?YCC?TC?TGCT?C??CGATGATTCATCGGTA?TGCAGGYATTGTAWKAAG?ACWTCAAGATT?GTCAYAACACWA?TARTAGCAA?GGRAK??YTWC?GWG?YGTT?TCC?CGT?GRTTG?AYTCKTCGTG
CRTTACCATWTGCA?GRG?TACKCRTCGCTGTGRTC?CAYTTTCTGCCT?CCGCCTAC?WYTRTGRGW???TACGGGR?WT?GGG?AYCCAA?CCAA??TT??SYCTRGG?C?TG??GG?GAA?CCCTCGTGCGTCGCAA?CWYRCGRGTA??TAT?ATGTASGGCCGCRY?ATAG?ATGAMGGTKAWYCAAMCCACAGCRTTT?TAATACY?GATTYGCCCGCGCGTTAYYGYATCC??G?CA?GA?TAGTGTT?TRGWWGT?CCGCTTTAAGAGGTTTGYATCA?TTCTTATG??C?CAGCRCGAGTAGGAG?ATGGTACCAGGYCTCG?G?TGRGATM??YAG?AG?CCTA???SGCGWGAAWCTGATTTCWTG?GCAC?AMAW?TG?TCAGTCTGYY?CA?KAATSKCTTMC?AGCWSCTTC?CAT??TCGGGAY?GTCCTTAG??G?CCATCYAGGK?AC?RCCG?C?GTGA?T?GRCATY?ATWGCACTAAMAACM?AAGCGTG?CCTCAT?AAGT?TWTCTACTTMTAWGACTTTCCGCCGACC?CC?TMTG??M?ACTACGT?AW?YRCCCRRCRGCC?CCGC?T?GARMAGYGCK?AACGTCTGYCT?ATGAATCWGGCKGCAGAKCG?AGYCC?AACCC??AATCG?C??YCA?Y?AGR?GMT?CCCACTT?GTT?TTG?K?ART?TGAACTAGYRAT???CAMTACCYGT?GTC?GWTCTG?ACASASGKKGTTCTT?TGYTAC?AATAGCCG?AT?ACGC?YAATARAGCTCGGC?AGWTAAATAGG?YY??YGGSCGACASGAYCCGRKGGCWYCGT?RCA?CYA??C?TAW??TWCMT?YK?AGC?CYCTAAWAGAGAKMAGGT?AT?AAG?TTTT?GTGYMG?CCG?TTTGCG?GAWKAC??GTATAGRTTATCWCTWCCA?C?GT?T?TA?MTGKRY?ACSGYGRGC??CYA?CCAC?T??GSGCY?A?GCGGMTACC??G??T
?GAYT?RGT?YSARC?CTCA?C?TC?CA?CACGRCA???RCG?TA?AGCCTCAGTGGTY?R?YAAYSCAG?TCCGCAMACGTTC?A??TGRGA??TA?CAC??MTGA?TAYACGACAA??TCRATGGTTRG?CT?AYT?TCACCGA?CCG?CTMTACGCAA?CGG?A?GTAAA??TTTCMGG?TGTG?ACTYTRAM?GCCGTGCTTCTT?T??GCGG?TGC?TAYAAG??TAKCCTA?TG?ASTYAT???CCC?AAGGCCACS?YAAGY?GRTGTTTGTAGAG??TGCGCWC?KGGGK?TG?TG?GRW?GC?GGTGSGTCAGKGCTGCCTYCGRGAYRCR??TAGTCT?CMACGCAY????GA?GCG?TATTCTTG?TAGWTSRGCYTAGCA?CTMG?TATTM?GTCCRYG?RWTYAGC?CGWC?GA?AGKTTGGGGGTATACGWTTAWAC?CTCR??AGTCRC?ATCAAGAGGCAGGKCTCTATYCGYAW?CRCAGAATCCCGAGTSTAGK?TTTAGG?AGRCTGMMTT???GRYCTTAATACAGTTTC?GCR??C?TKAGGATGYACT?WCA?RCTGTCGCT?GRWC??YGCTATASAT?GGTSATGA?CTTYC??TTTA?AATYCG?GYC??CGC?A?CSGAWCM?C?M?TATAT?GAG??Y?GYYGGATAAGC?AGAGW?GGMC?CG?GCGWCG??A???WRG??GAAG?AYM?TCAARCA?ATTCYGWR?GA?TCGA?GTATTWACAGTGC?G?CC?TATGTGC?GCCA?YTCRATGTRCC?TCTTT?AYATR?TAACYC?GTS?T?A?T?TTAAGASAGTG?CRG?CCTGAACTRTTTCTC??T?TGAAGT?GC?TACTATT?AC?CACMCTC?ATGRCG??CTSWATAAAC?G?YMATA?YAG?ACTATTCGC?A?TT?ACRGCC??CAATCMMA?GG??CGG?YGGA?CCKGACCGATCYA?C?AGCTA?RT?CACAGA??C?GG?C?GTTA
GA?GTTCTTAA?TTAWG?ATCCCYCMCCTRCTTGGTG?SC?A?CACCAGAG?WTGCGTTCGT?ATCGACT??TGWGRYTT?CATCCCCTAGC??GTTMTKGWCAMACTTAACGGRATGGCGAKCGTATTCACTGC?CG?YAACCCA?AAC?CTYRCTTG?CG?CCCTAGTCAG???WGTTRWTG?KCACCT?AAMTK?TTAAAGT?T?CGCC?MTTYAG?GYS?TCCCTC?CCGTCGCTT??GT?CT?YTG?ACGCCACAGGCGTTCARYATCAGTC?SW?YGCCA??GC?SAG??WCTTTC?GTASGCTCAGCCKKG?CG?TAT?T??TGGCTCTMT?AGGACGRCCCCG?GG?CAG??GC?A?TGWACCG?AGGA?C?AAAAGGGCCTRGC??Y?CAGCT?AGAC?WR?CAAGCACY?TCAYTCCCG?ACCTWTAT?RG?ATGCA?ATGCC?CCAKTGGT?AGG?GTAGTW?G?G?CGATG???T?CCAGAT?ATMTGCGA?MACKWAGTA?ATGTTAGC?TCCACT?TKA?C?TC?GCAYTC?AM?TACAA?CG?ATYTT??TCKT?YCTGGCCATCGGGGKGTT??TCWG??CGTY??CMM?GTGG??RTCGATCYTCCCT?CGK?CCTTGGSYTA?GY?GATACGCYCCCTGA?TT?C?ACASGAYG???TTTGWG?RKC?T?YCGT?AAWCMTWGWG?CCTGRY?ACA?CACTY?CMTCAGAAGGTG??ATCGTAGTKC?AGWCAA?TCT?CCYTGT??TTGCCT?TR?WGAAACTAAA?GCAY?CG?CCGACCT?TA?T?MTTT??CGWCCTAMSGRCGA?CATGGWYAGATGGRCCGCMAYGKYYCAACAAAA?GAATAGCCCT?GCAGATCYM?GACGTG??ATTAGGTCCTC?CYWCG??CCCGGAT??RC?WRGATGGWKGAAACA?ARYAGCAGCC?CTAAACGGTA?ACGRT?C?RW??GMAG?CTTGCTCTGTMGT?GAGT?AT?Y
GRC?AAGAAG?RG?AA?TGRRTGGGTA?A?CGSTCTGA?G?ATCATCYA?G?Y?GCACRT?TTATCTAKAGC?CCACGGTAAT?GAGSCGYAYT?AKKWGGGGCCKATGTTAATT?ATTGCKC?CGCAGAARGGTAT???CAGAATTRA?TTSGCYYAT?AT?CCCGTTCYARAGA?GTRATCTTGA?WGGTRCWG?CWT?GATTMAAGAMARTATGCC?TT?T?RCTMGT?CCCTAC?G?G?CC?RWRRGTC??RAKT?TCWARCR?CTMY?GACSTTTTMTT?RTT?TACYAWATAC?CA?GM?CCACA?RKGW?AGTCT?G?GWTCTGGCARCTCCATTAGGAM?TYGG?AACT?YCT?AGCGTGGGACGGG?G?TTGGGCRMGT?ACRT?TTACGAAC?CTRGGKTTAGART?AGGAGGCTTGAT?A??CT?G?GACGCCC?CTCACTT?CRCR?C?TMATC?GTTYYAGCCG?GGCAGAA?T???CAARRRCT?ACWGCATTCCTAT?GGTKGACGGTTGCGGCYMTW?YGGCG?AGTTGTT?GM?CCA??AMCS?TY?MCA?CYG??CG?WGGCAYGATRCA?TACGM?GGCAC?AMTAGAG?TTT?AYTGCTCC??CGCA?TAGMTGCCGY?TCCGMGAAAATY??K?RAYTATCACCTACCCACT?AAWYTCACTSA??C?ATSCA?GGGAGGGGCCCG?CTTAGGCCTTGCGCTGCT?YTTGCTCTRCCGATCGTGYTCAAMACCTGTGCCWCYCCACKRGCGRATRAGWA?YGCTAAGYGTGTCRCCTTTGGGSACTGRAK?GTTAGYCRTAAGACTG???SR?YCAGG?TCGC?GCGKAACTAKATTACAACSTAGTAG?AW?GGCGGR?GGGYMGCG??AGA?R?AWTGCTCTGATTCAYTA?AGTTMAT?GAC?TCACACTAR?CGTTAC?TTCGCAGT?AGC?CTGCT?CAGTAYTGGCRAGTACACTCRGG?TT?TARTTGCATC
GGRYT???A?MTC?AAGA?M?ARCRGACSYCAYCRR?TKK?TCASTT?G?A?CATC?GGAWG?C?Y?SCCG?T?WTCTCATWA?G??ATYGR???AAS?RAAT?ATWCSGGT??AA?CGGACY?C?CA?GC?AA?CTTTAWTC?C?CATGGATT?TAGC?WC?GGGKGAGCGC??G?G?MTGTTCTCCG?TTCTCKGGGACTTATCGAAC?GA?YTCGGCCTMATGGCAGKCCGGCTCTASA?AYCKA?GG?CCACCAWWGYGT?Y??CYRGAAGGYYGRACAAATC?R?A?GGTGTC?G?TGGYGACTAG??MCCWSCT?RTTAACGWT?ACCTGTG?TGCCTAGAGGRTGG?TATGGTTYCKAAGTTCAAG?ACC??GGTGGTTCATTC?TGMTGRA?CCGAGC?MAGMA?ATYYCYA?GAGTCCTY?T?M?CRCCCCRRACCC?ATGCCTWWC?YGA?TAGYCA?GGTGACYGCATCRRRT?KGTAWGTGCYTGMCCC?A?T?AGCGK?TTGYG?GCGCGGCCCWY?RYTTCGGGAT?KGGW?GCGAAGCGKGCCTGAA??AC?CG?TCTT?C?TTYATAYTTCKYGA?KRRW?MTYCGTTTTT?CAAG?TGGG?MR?GRCGKACM?GGRCRCAMCT?TSKCCCGCCA?AGCCG?RYTATCCYC?YCAMMTRTCCTCGTT??RCAK?C?AAYCAAY?CGTGCARARTR?AWTCAMCTSAA?GAKCCTTTACKWTM?TTTG?A??TRACACCWTGAGTGGACCRCWACCTGACRSGC???TYCTAAAYAC?CG?GWAGTTGG??AAAC?CAG???CGCC?ARATWG?ACGY?TTGYCCCAGWC??RCCYCYKTAAGTACGAAGG?GTCAAACTGTGGYCTACAAMCM?YYKCATTTYTACGGATKTG?G??CTYGGGTATT?GYTGGTTYTACAYGGATG?CGG?GTTCAATC?AAG?TGTCGTGCG?CG?C?TCCCAT?GCT?TG?TCRCGCGR?CG
CT?TTC?GCAAC??MG?GAMGKTAACTAACAWATGCCCCKT??GGGCGC?TARAA?TAGCTKSTG?T?TCCGY??GTTSYGRTWTYR??TCTRACTRG?CA??GARGTTTAA?GCTT?TGYCGTCCTYY?RGWGATR?YGC?C??TCATM?ACGCTTC?C?TCSGTTT?ATTCCCCTAATGCARCGCSCAAA?TTGC?R?GACCYWCS?WAGCCCGCG?TAC?AW?CGRAGCWCCACC?GT?CACMCG?YAGKGG??AYCGAGGTGGC?CYG?CTTACGASATCGGCCTTCCG?GRAC?AC?TGGC?TCRGCCTGTC?GAATACGGWGGT?GYACAA??CG?AACCAARAGTWACTSAACAAYAKYTTARCG?MTTYCC?CGGGAC?GAYTGRTT?AGCTTCT?Y?R?C??YCMAYGCA?YAG?TTAYG?TCTCYC?CCGT?GTTGRATT?YAYTY?G?ATATRTTGG?GCGCYT??TG?CAGC?C?CCATG?GCAA?GTTAATT?GCTRKTRACCGGGGSCAGCCG??G?CTC?RCT??ATGCCAACTTRT?CY?CC?ATAGAC?ATGAGTTCCT?SSCCAKGCGTART?YGTCCCC??K??YRGGAACACYG?TGCK?GGACCC??YG?RAA?CGATGT?ATRC?CG???CTACTGARGTC?TAMG?AGT??AY?GCACGTGARGCA?TCCCRATCGCCCTCGT?AATAYAA??AGCASAGYC?CG?CRGCAC?TYGGRCAYKTCAAGGGCT?CG?GAT?T???SGC?AG?GGG?CKCTY?GWT?TTGYTCACC?CTTGGAAAGYTRSGGYAC?YCCCACATTTTM?AATWTCTGGGGGCTGG?ATCTACCG?ATCGCTGGGTKGA?WCAATMAAKGGAA?ACGCTRRCTWGARGRCTTAR?GRA?CAYACCACTCTCCSATG?ACGYC?C?ACGCTA?T?YC?CATKTCGAG?GCCAATAGT?AGW?CCTGG?G?C?GCCACGYCTT?KYRCA?G?C
GGTGATATCAAG??TTAGAATCG?GAC?AGYGRCT??TGTCACGT?R?GCCAKGGCCGAM?GCTGYGGATG?W??R?CYCMCYGMGTGG?CCAAACAYTCCCWGC?Y??TRC?TG?RAWCRTT???A?CGCGCACT?GYTC?ASARRAMM?CTCS?MGYC?ARA??CMCAYAG?G?TTA?CCGC?YR?ACGATCMTCC?GG?RGACCTCCGTRCC?A?G??TGACGGAAACGTG???GAY?YCCCA?CGCGRAKG?AGTCT?A?GYGCACCMYYT?CAA?RC?CYACSYAARTCCCT?GGTAGC??CAAA?ATTMT??GCKTCCCG?GTGACAYK?RTGGAC?AW?CCTC?WCTARGAYYC?TTAC?ATGC?YWC?????ATSR?AGCCCCC?CGGAAARAR?ACCY??C?G??CACA???AGC?GC?ACR??AAG?A?GY?AYATCGTAGWGGC?CACCCCGYRARYWTTT?A?ACG??GTGCAYC?CA?AC?CYCC??AG?GCM??GW?ACTTCC?CWATTTCTK??CRT?G?CG???CCARCGCTGAAAT?TA???TG?TGGGSAMG??GGGGCCMG?AAY?ACCCTGAC???SGR?GATCGATGTC?Y?CAGTTRGTA?T?CTGGAGGGT?GCTKRC??ACKG?WG??GK?RGTCGGTCKCCACSAG?CGRACTCATCGAAA???C?GCTAY??TGAACYGCTAYCACCG?GTC?CR?RAWGG??MTTCCGTATGWGK?RCCG?CSACK?TCGTAYKCAC?GCAYMTGCA?ACTC?TGAA?A?GRA?YGMCGARGGGTAC?GG?TAGA?TA?TCCACWTATCGRTCCTSCTRTACWTRCTAMYK?WM?CA?SRAY?GGGTTTACT?MTTRTYATGTCAGY?CCYACWWG?GRCTT?CTGGM?AATCTCACTC??TA?GTGSGGGAMRRR?TCCTATACYYRTWTCGGCYGTCAATWGGTT??TT?GTGKTATAAGMCTGTATWA?YG?C?G?TAGG
AGGC?CG?CG?TTTYT?TG?GK??AT?AG?YKYACGAGG?GGTC?T?CGGCTAMCAAGRTYAKC?C??S??TGG?ACATRCGCKC?GACRGGAT?GW?GGACTG????CWGACGA?CWG?GTTTCGAATCC?TTGACGCYYCC?GRC?SG?KRMGGRG?CCAC?G??GGGTG?GTAATTG?CAGA??CAGWATATATTCACTCGW??GGK?TA?TWAT?GCRTTTCAAAT?GGCYAYW?TTGYGAAMCTATGG?RCCGTT?A?TAGAA?GTTRTTYAA?WC?AKCT?CW?CA?G??R?CGTMCR?AGCRCATA???TAAAYSGCCG?R?A??RA?SA?CG?YGRC?RCWCTRG?AYKCTCRGTR?RRATTTY?GAA?G??CCAGTATTCCC??RTAWG?MRCRMAACCYTCTTCGG?CCCAARACACAGKCCR?CA?AACG?GCGSST?GT?A?R?YTSCATGC?CAGYT?YTGCYC?CKWTWC?CTAATAATSATRT?G?CCRMG??AWT?CGRWCARG?GCTG?CG?ARYMC?AGC?GTCAG?CA?YSGAT??CY??GTGR?G??GWCCA?A?T?C?TCRWCA?TYCTGGGA??G?GT?AYCACGCRCGY??TYCGAGCGCGGAGCTGAATTAGGATCGGC?SCGGACTAGCG?YTA?TCT?G??CAC?TMYRAGGAGGG?CY?CCYTRY?AC?CT?CYTYGCAW?ATAGGTGTCRYRCGTCCA?A?TTACAWG?TTKCAAW??TAGGCGGGTAC?TACGGKTTRGTTAT?RGTCCWYGGCTYGTTRY?ACYCAG?G?CCA??GMRGAGGCT?CCTCATARYRTACA?A?GCCTGGG?CTTAA?CMCRGAAACT?A??CGAT?GAKTGY?CYCA?T?MRCGGAGRTACCCR?ACMCATCC??C?T?TK?TCCG?CMAATKAGCCAC?GRGMYTTTGYT?CCG?RCYCCMYMMCGACGGCAATGT?A?AGGYRCY?TAR?CRTRCT?TCRCCGRC?CSG
CAT?GGG?TSRTGCCARATTACGGAACGYCTCWTT?TRWAM??GGTR?GGGYRC?GYCCAY??A??YTAC??AAAAA?MGCM?C??CKTY?YWCASYTAATT?AAAGGCWTCWTAAACRTAG?TKCTCCAATGGCCCMCWCTCWCG?CGM?AYTG??WCY?CCYCCTRCACA?WCA?TW?TTCRYCTGTAC?TGG?ATSCASTAYRGCCCAGY?WTAG??ASCT?CCWCM?CGCTYCRYG?RCGTCTSTMR?TRAAC?CAKCC?GAK?CGACCG?GATG?GGATRAAGTAYA?GTT??KTG?AKGCWCACGCKCGWYWGRTGCARYACGAGYGCACGGTAC?A?TAT?TYTCCAGMGGTTCAS?TGTTR?C?CGC?CT?C?YCRCT?C?RACCC?CC?GGAAGTYTTRCCKC?ARCYWM?ATGACTCAGY??SGAKCTGAG?AG?KATTAYYTMGTMAGAC?CTWATG?GAC?C?Y?A??TCAA?TAWAGTAAAG?TRGTGRA?YG?A?CAGCC?ACW?CGAATSTGCSTYAT?ATCYATTCCC?ATTACTMCGRRWGCGA???ACWGATGCCGK?CA?T??GK?AAAMRAC?MT?GCT?CACKAAACCRYMATSC?TC?GS?GCR?GTCCT?CATGTCYT??GAR?MCATSAAKSACGAG?CRCCTC?YYRTTACCWGGGCCGGMGTTYCTR?AATTTTGC?WGAGAACYA?C?ACAATY?G???TCGRCGTT?ATCYTGYTAATGCTCCT?CT?GCCC?CTGWGGC?GTG?CTTKTGCAYCAAYTAGA?CTCGCCTYCCT??ATTRGW?AAT??G??AATA?TATRGCCGAATACCCGCGAGCARAC?RCM?RCCGCGTTCYCGTCAGC??TA?CTGYTC?TARCTTGCC?AMGST?CTTCGRT?AYTAT??CGGWWGT?ARCYACGTTGAMGGAGGMT?CAACCGGCGCCTGTGARAWCGCGRAYARTTATRGAGAGTCKTK?RCCGTCCCWGK?CC
?GYTC???KWAARAGGGSTGGRT?CT?TTAWGAGTARSGCTTYGCCGSCGCSTWG?GTGGCCCTTCCAT??GAAG?RC?CAY?WG?CGGGGTT?TGCGA??AWYAGRTRAG??GA?G?W?YT?RCGTSATTTCTGATA?TYAG?TTGAG?AAKGMG??C??CTGK?C?KTAC?RWACGCTYGGTARGGCG?WAG?AG?GYTGCM??TTYGY?TCCCRGTAAAMG?AG?C?TTT?TA?TGTCGACMGAACASGTACG?TGC??CCR?TGA?CAGGGC?ATGA?ATT?GW?TRRSGATACATWAGTA?GAAAG?GAWY??R?AAGG?GARCYAG??C?TGTCATAC?TTGAGTGACA??GCA??TAART?GAGTCTG?TTATTCCTGGRT?TCT?CKATACTGGCGCA?CACCC?YAGWC?MS?TAAAGCT???A?CC?ATAACA??ATGGCA?GY?YC?GCAATG?CTCTTGCR?AC?CS?A?TGC??TR?CTGTAC?TTAGACTA??ACAC?GC?GCCTG?CT??C?RYTGCTY?ACKA??T?T?TTC?RG?GAGA?KGYACAACATTAA?GATYKG?TTCCAGATGTAGC?YC??ATG?CYCARRGCTCYGCY?AARAAMGACC?GG??GCGTGRSWGRRT?GCCC?ACAT??TSA??CAATYC?AACCG???GG?A?CGW??AAGKARYCAGACG??TT?CA?SM?G?AKC?YTCGAGAG???TTCGTAACTC?STCCTGGCACYTGCTGYGGRGW??TTCCCRYA?GTGACAR??T?GTMCG?AGYGTGCTT?SGGAGY??TTGWRAGCSG?TAATTRGTG?GC?C?AYCC???GG?A?CAGTAAAAGACC?C?GCCTTACTAACTG??TTCG?AGACTMCAC???SMT?C??GTTT?GMY???TT?CCWGTCGGTAARCCACCTATWATTG?TAT?GWR?AAAG?GCYGA???CTAGGGCGA?ATA?GCA??S?CGG?TYTA?GCCC??CC?GAAT
T?C?GCGCCCTATCTAKRTAGGA?AGTCTW??GKT?G??RTGATRTWR?C?CAAATKTRRYTTR?GGAGA?G???A?SRYA?CGTGTYAKWWARRCC?ACGS?G??TCCACRCA?TC?GG?CCTGCCYWGKGA?CTG?G?CA?GCARG?WCTGTYACGCWWGAGRA?TACCARY??GTCT?CCCCYCR?GGAACGCGCKRGYCG?WTTTAR?C???TG?C?T?ATATYC?CGW?CRCAGCA?CTYCRAG?YAGCCTACAWRCGAA??AGCCCAGA?AATGGRGGGAT???TCTYCTCGWGCTTAGCG?TT?CCTTT?CM?AC??C?TACTAGTTG?AAAA??CRTTGCTRGR?GCTM??GY??CTCW?YAGTRT?CG??AACAK??CYTRGG?CY??Y?GCT?CTGARTRCTSAACGCYRCGTG?TAT?G?CSCTAG?ATG?CG??CAGWCTTT??G?G?TG?GWATCATG??CG?CRCGSC??GCCA?GGCRRR?TYGRATRGCYRGACTTTRTG??GGG?TCCTTATGTACTAG?GGAM?G?ACRAT?CTTTCC?KAYGGC???TTCG?GA?G?ATATWGRGCGG?R?CG??CCG?AGCG?CGTAGACCGGCWCWCTGCC???TT?AACARGAGTT?ACGYYYA???CCCAC?GMT?GCTC?RSCKTG?Y???RACCAACAATGGGGCCCC?GTGGAK?TTGW?G?GCTARA?CCR?GTCCGKR?TGTWSAGTCTGT?GCASACCTTCACAG?ACTST?TCGAAWT?AYGWA??A?ACCWATTATCG?A?AG?C?CCT??GCGGR?W?A?T???CACKT?GGACMAARKGGT?AT?TACCATATC?TC?ACCGCA?CT??CTTGGA?ATC?GT?WATAYGCCYTCCGT?G?CCGC??CAG?C??CCG?YATTAATT?YCCCT?CTACG?GTSC?T?GA?GRGGTACARC?YGCGAAYTG??CTCRG?ATCC?GGGMCMATTTTGGG??TCACWCT?WG
WCAGTCRA?GT?TR?AW?KTGGT?GAAK?GAACW???TGCTRTY?CG???RM?K?G?AGCAAG??A?AGCAAAGRMTTCWRRCGYC??G?TAAG???AGGAC?AYATTAAKTYCCGCGGA?A??C?C?RT?T?AGACAT?GTAKKRGCGTRTC???C?ATT?ACCT?AM?CTWCGCTTGARYCTGCCTRRRCG?TYCTRCGA?TTA?ATGAT?AC??AYAYWMCTAGTTATYWCCAGGAKCRG??YA?ATA??TGA??C?AGACTGG?GCTC?G?CTYAAAGSTYRTC??TG?ACGG?CY?AG?CTC?GGATTATAST?CYGCACG?AGK?R??C?C?AAA?W?G?G?CT?T??CGY?TGT?W?GCC??AAKYGGSY?WATCTYGCT??CC?T?TCACG?GT??C?CG?AAMAGG?GTGCAYRA?ACACTTGG?G?A?RYGTA?RYAGARGWRG?CYTYTTTT??AGAATA?AGSGTTGAMA?GWAACMAGCG?GCYGTTTAKTT?CTCAAGGYRGMT?TAACMC?CSAGTC?CAGWTA?G?GTCA?G?T?G?GARTRCGAYA?GACCATARAACAGMTATYTC??A?AWCCCC?GK??TGAGSYGGTGTAGTCG?GTA?MC?TGRT?MCC??ACRCY??TT?CGT?CT?CTGGAGGACCRGA?TCCC?CCGGAG?TC?C?TGACTA??TCG?AAATTAC?TCAGC??TT?TC??YTTTAA?GGGAGTTCAT??TCKATTAG?C??GAGCG?TG?CYCGASCC?TYCGAMGCCCCRTMYCA?ATCGCTCTCRWRAA?TYS?CCRCAATTG???C?ATC?GTYWW?T???SAGR?TCWCTACCCC?GKYAYYA?WTTAC?T?CTAA?TGTGCGG?TYTCGA??GAGGGGCAG?ATAGC???T?ACTAW?TSYGA?TAT???MAG?CCAAGCTTTTCGGTGCA?RAGRW?GGARTRCCTY?CA?A?CAA???YTG?M?CCGT?AT?GCMRTGGAACSGGC?A
ACACTACRAAAK?YTTCACWGTA?GC?ACCA????TCG?WKAGATGYCATGT?A?GG?RA?GG??GAT?C?A?GCCC?CT??AG??GYTWAC?G??TTG??AW?GATGGWGYGMG?KCY?G?A?CGYACGTATGTCCTGTWRGTTRGWA?CTCAMTT?TTGG?RTAGCG?T?GYTGM???K?TCATAGSTCCM???AT?C?CS?C?CTT??ATGCTTT?GCR?A?MRT?C?GCC??A?GACG??SW?G??CG?TCGTT?RAT?GCT?RAGGAAG?KMTRGG?CACGYCW?GTG???ARG????GCT??AT?AGTTT?G?SGRGT?G?T?CCC?GRS?T?YAA?C?TSCG?C??ACM?ATTCCYKAY?GT?GGAC??RT?CGTTCTT?CA?SYCA??YGGSGGY?YAGT???G?G?T?GC?TA?GRGARG????AACCA??G??GKTA?AGGGA?CGY?KCMGT?AC?WTT?GSACGCAT?C?CGT?GR?A??TCGGATK?TT?CACGG?AC??GAGR??RTW?AMA?AA?GCAGA?GTA?C?KGR??TG?CA?TKT?AGAGAT?T?TGTGC?WCKGGCAGAGTATTC?GTK?CGRG?MA???MTCCY?T?AGTGSG?ATTY??G??RM?A?GGCGCCAAYCGMRTTCC?A?R??CAG?YWATY?YACGCGCCCYC?C?T?TT?CTRKCTWT??CATGRCAMGW?GCTA?ATC?CCCAMGCTSCTCCCGCAWG?G?TA?CG?A?TCCTTTAAG?STA?GCYY??CYC?T??AT?GY??TCGGT?CY???Y??GAW?AT??AAG?ATC????C?CGTGGYTT??TG?AC?T??A??TT??TGTT??W?GAA?CAC????GGTT?TCGCC?C?TKR?CW?CG??MG?CK?ATKTTCGGATY?TCA??AGGACGACY?GRAG?CGG?AYYA?GWCT?GRACA?Y?CTC?AWG?C?YATT?WAGG?R?ACWG??CC?GGTCCAAAT?R??GGGGC?T?GT?TR?A
YGCCCG??CC??GG??CGA?G?GGRCT?C?A?AGA?TC?RRT?CC?CY?T?AATT?ACAGGAGCGTATA?AGGTTGC?TA?CGC?ACTC?C?GA?A??GGGTC?CR?TCGT?GCGCGTYA?ACCAACY?G???TGAGCC???W??GRAAGCAC??YAAWR?TGYTA??GC??AT???GG?AGGTWT??MCA?CT?CATACG?G?AAG?ACT?A?A?GRAC?TT??GGGGCCTR?GTCR?KTTCGGCC?TTAGT?WG?CK?T?GWC?GMTGAAGA?GAGRGARGAGTTATGAM?CTTAA?C?T?TCA?RCCATCTGAAG???AM?T?G??C?TTAMCTTA?RGT?CGA?TY?CA?G?C?TCAGAYCCCGGGCGGCATGCGA?ACTGCGT?TTAGYC?CARAA?C?RGTTGGTSC??TTTRTYC?TW?CGC?CAG??RCTG?G?TMGGCACT??T?R??R?G?G?AA?GTAGAGTGA??AR?RCATTTKTY?CTG?CG?G??C?ATG?T??CTY?AT?C?GTGATMC?ACCGRGYGTCTT?TTA?CGTTCTGGYK?GC?TT??CTGCTTCCAAGCTTC?CG?AA?R??G?TGT?TT?C?A?CTRTYGT??TCCM?C?TCR?C?GTGGTTSGGWGCYC?CTTMA?CCAAG???T?TT???CGGC?TT??YW?TMC??C?T?T??YYC?C?AG?TGWR?CTAAAGGMCWCR?TCY?TTCCGA?AW?C?W?CCGA?G??????TTGCA?TYRAA?GTTTCGT?C?RGA?G?C?GGT?AACMTSWRGTGTTMAA?CA?RATCTGTC??CCTGGCTTTACRCGCCCAA???RKGCCAGTCTGC?TT?C?GYW?A?CR??RGWTCATT?TGAASYCWCCAR?CTG?TGTA?YGCCGGTG??GTC?WGTA?G?TCTTTAGKT?CTA?TYGAG?GTYCYGGAAAC?GA?CC?A?KYWATW?CA?T?GC?TCCCTGAWGT?TC?CWCRCKATR??CTTSAY?TGAGCGACC
GCATTGYATTACATGTCGCCWACTTT?AAACGC?TTGT?G?G?S?CCTTCCCGCTTGC?KGAAAGG?YA??GG?GTCGT?C?CATATGAT?TGC?CGCKTGCA?YTCR?ATAGTAY?CTC?GGCAAAC??AGAMR?SAC??GCGGACTCCGCTC?TA??AMGTMCATTGTYAACRSYYCSGAGGCATTCMK?WGWSW???CARA??SKCWTCWTGARGAACARMAGATTT?G?????TA?AAA?GT?MCSCCRY?YS?T?G?CKCGCTTTCGAGTCWMAGTTGSGAARGTYTK?CTW??CCGCGY?YTTCC??AAKTMC?RAYCCAYAGAAAG?GSTTGSCACAATAGC?T?CATTGC?ACC?T?CRGAG??CGTA??GACTCAG?CTG?CG?GT?R??Y?YTTC?YTCGC??TT??CTAGAGGC?CT?WGA?GAAG?CYGTCAAKG?C?KA?R??CGAGATTGTTTCK?C?GAGYG?G???MGYT?MTT?RY?GC?T?G?GGGAG?AYTCCGG?C?GTTGTGGGGTWGCA?AGAGC?AAR?GTACCTCTA?GRKAYATGGA?CCC?WCCC?CKT??A?GGAWGG?KCAM???AYCAA?G?AAT?T?GWG?AYAG??C?CAYR?TCCGAYAGCCGC?Y??ATGCARATGCTGACAAGAGYTAGRCTGGCA?YCCAA?ACAMT?GCWG?CGCAGT?SCASG?TKACAGRRG?W???C??A?SMCYTTCCRCATCATWGCAWT?CT?T??CTWTT?GCATRG?AKAYCC?ACACCCYSCGAAACRAGCWC?GC?AACACTGAGG?CTGGTA?TKTWR?AAY?A?AAACGA?GGGCRG??R??CGRART?GGCATC?CRSAATG?GC?CATYKRCCATG?A?TG?CASW??GTA?TG?GGC?AG?Y??MRSMTGAA??GGT?ACGTGG??T?MTG????MA?CGGCA?ACA?A?CTAG??WY?G?ATGYGWARYCGATT?WTC?GCRY?G?AYYACSGCCRTK
CCAAGMA?TTAGGACSTAG?TGAG?AGAT?TSCGRGMYACATCCGR??G??AC?YTTTGYCA?C?CGT?R?AATGA?CRC?ASC?CWA?CTGGCGTGTGM???CG?KTTGAGTT?YTC??GA?AT?GRGCGCAGS?CG?C?ACA?A??GT??M?TCACA?W?GAYGAT?CTA?CA?R??GT?CWAWYGACC?TATTC?K?TACCTGTGC?AAC??AYTACAKT?GRTTKTG????GCKA?TAAATMTCCC?CCAGG?CGGCYSYG?GA?W?A?RACT?TCRCAAAKTCATGGTTTTAR?TG??A?GG?AMCATATG?RACTKTATA?TAAAGT?CTCGAAGCC?SAT??AC?TGTWAAYAGTTGCG?KC?CTAGG?TC?GCACA?AATGC?TG?ATYCGCGC?GAGA?TAGKGCG??TTTCACGCC???A?C??ATC?YCTTGCR?TYGG?CTAMTT?GKSGGAAAG?GAYCRAC?GTTGGR?RGGTRYKWM?ACAGC?R?YG?AGGG??YTTW?TAATTRATTRRAGCCATAA?KACGCAT?RT??MC?YMCA?G?TTRGCACCC?C?WKYTT?ATMTA?TAYTGCCA?CC?GGRGGTYT??TCTCTTGCT??TMAGGGMCATAGGC?MGT?GTGCTAGCGCK?TCAC?CYYC?CCTGCATG??CTTA?GGAC?YA?KGCY?CTTTG?CT?AAGRG?AA?AGTTCTAA?WGMTTT?YAA?TGCTTCTK?TGTM?TTCTC??ACTA?AGCGC?CTCYTCWT?TTTAGACKC??SGGGCC?A?CGTAGG?TTTRGCRKR??AKA?KCC?GC?GTYT?MGGC??CA?AAGGW?KGCG?TCAAAG???A?CAGC?RCCCAA?GCRTGTGCT??GG?WACAGTCCCG?ACGCGGSC????GAYGGRCACA?YGTTTGC?C?GTATYAAC?GCGRTTAWARYGGYGG?TC?MSCTATGCACACATGT??G?G?G?TCGTGCCCCCTCRGC?GYAGTRGC?G?YAC
RCG?TTT?AGCTW?GYTTGMMTSAYA?Y?GCKY?CG?CAGTTAC??KGRGA?GTTY?CM?RTCAAG?T?CTG?AA?GCT??W?T?WC?Y??KMTCGTT?G?AGA??GGTYRTGTAMC?M?AMGC?AM?C?GRCG?TG??TAM?GT?T?W?TTACCTRATG?GA?GCYGAA?RC?RAGSTGYGG??TACGAYAG?TAATWT?TAC?T???AGCCC?ASAC?GRCATY?AGS??SCT?W?GAAC?TY?CAATG?CCG?TACAGYGGACGGYAGCRMGRGC??CATKCMTGGAGTGACCAKCGGTCRCGGG?TCGWA?RTCTCGATC?C?CY???A????GYCCGTCARCGYGG?TTT?CYTCCTAGCTCMAAGT?AGTAWAGY?CR?A?GYGTYAGGCARTR?ARTACGACACCC??AACC?KCTRCAT??A?YWCG?GCCACATTRMCG?AGT?KASAAA?TGCC?TCCCTC??TYTAAAKA?CGC?TA?TWAKGCYCGGG?GG?T?CTTTT??CTC?RYCTG?SGTCA?CMAYGYC???CA?WWG?GAMATAC?ATACCGATTGGA?AAGCTYGCATCGC?Y?CTAT?AATRCTYGAA?GGCTGCCGGCCGTAGYG?GYA?KTCGGCGCCCCRTT?CGTYG?GCGR??GTCAAGC?T?WCCY?RGGG?ACAAARYGC?GYC?CCC?ACTK?GTRTCGGCTMA?ACTKCATG?ACCAC?RTKCWCCGG?ACCGCGGYAGGTC?CTTG?GCA?C??A?A?RCGWWTATTTR??AGGG?TCAMTY??TCAC?GC?GAG?AAGTTTATTTG?GCA?YRTARGTACA?TTGTCGAC?GTCYC?WTAAAATMT?A?MYAT?AKCGA?TAGGC?CC?YGCWMGRCG?GGTYTG?CACCA???T?TTSCAGRGCCA?CAAAACCGGACCCTCACCGCACAYACGA?CCTTGACACGRTTGMCRTGGAGRGTC?G?G?WGA?S?GC??AGGRCY?GRATAGCSCAWC?A
CARGCYACWRGCAGTTG?WACA?RTGC?ATAC?TTTCTGAATAGGAGASGGAA?TKC?CCATCGWTGTAW?GCGGTTCTCARATCTKAAWAAGCC?GCTAWTA?AATGYAGSWTAA?ACCAGCY?TTTTTAATACWCTAYAYG?TGGCGGCCACCCCY?C?A?RC?GATAATAG??TATAGCCTAAR?AAGCCTAACATYT?CTATCTTGTTKRMTRTTCCGSTTGTCYCA?AKYCTG?CGC?WSK?TGTYK?CG?TGS?Y?TGCR?TTATCAG?GATKCTGATGTA?AGCCARCRCTACCTCCTCGAMGT?WTWCTGYTGGSYW?RATTG?GAGGCGTGYACCARC?WGSTGCAAA?CTGTGAG?CTAATCCAAGYTCGTGAGGCGG?WTGYTYG??AGAAAYGG?GCAACARGTTATT?CGTCRG?GGGCTGRACAMC?AA?ACC??CTCYRCCA?TCTAGTCYGCACAGMCG?CGYTR?TATCCCTTACAA?C??CCARAG?K?WC?GSACRTAGCTCAT?AA?RGCTTGGC?CRGTGTGTKCTTC?GTGCCAAGTGTTAGWAKCWSAYTC?CARTCCGG?GGC?GGGACKGCGCAT??G?RTCGGGAYGYCTTTA?RACSCAA?CG??W?AWCKW?CGA??TACGGGGTSC?GC?CA?GT?GACYAAR?CRGKRCGAAYYGASM?TCG?WA???YCGGRKMACAATKGAA??GTYGA?GCAGA??CGACCTC?C?AGCA?GMCC?CMCC?CCTCC?R?GTGGGYAGS?G?GCAYC?CTTGCT?TACYAYCTAC??MCTAGGAAYCTATTC?TATGG?GGGCTCGCCATG?AAAT?TAAC?T?TMACGAAGW?GRTGTGGGGACGG?CM??CGATTGCTACA?????C?W?RAATAG??GGMMGGCTRTCTA???TGATTARSG??CCCAGCCMARTTATTCTCATGCTA?GCTW?GWCTCAGAGGAS?AAGY?R?AWCGA?TYTRAGRSTATTCA?
CCCT?ACTMTTGTMTC?G?GGTGTC?AAWGCTCT?AWCAR?GTTGT?CATCKCAGGCGCTAW?GTAC?TCAGAMCAW??CWCGAA?ACA?A?C?CGWTATGKYGYTC?RAACAGCCGTRAGC??KGACARGCGACTGR?AC?TGACGG?CYTRAAT?AYGCGAGCGAY?TATTTG?TGGAGAC??CGG?C?C?S?Y?C?AAGGACTGCCAGACCTAGGTCCTGWAC?CC?CCCCTCGY?RTAAT?T??GAAGGCTCCAGCCCGCCT?GWYGGGAAGACWGCC?TGTY?CCK?TGCGGTTAG?ACWT?A??G?GT?SA?GCMTRCCAG?RACGCYGACAGC?ATCAGCTTC?T?WG?CTAGTTC?GGTTATAAGAATGT?A?G??TACGGR??RTRGTA?YAGTCATAA?YGWT?Y??YTCSC?CCCGGAATAYGACAKCAKC?RGCCCCGRG?CSATTATAYGWCSCGCACTMCAGAGGWAKGR?CRRC?R?CRWGST?YAYAWACAGCAGTC?ATGCACACGCTACGG?AACTTCRCAYYCTCTY?GGCG?AAT??GT?GGCC?GAAAKCA?ARTAKTAYCACAAGCC?GACA?R?GAACGCYRCRC???CTTGCAAGG?GCGCAGAAAR?ARYAGA?CG?AGGTG?SCTTC?GAW?ATCTGTTACCWRTAGTAAYA?GA?TCR??TCRT?GCCCKCGACTGCMTG?GYCT??RTGACG?GT?GATY?CACGCCGCGCCCYTR?AKRWAGC?CCACAA?GWAGCSGACKGTKT?AG?CAGCRA?GT?AMCTCGAGG??TTT?AAT?TGG?AYR?CAACATG?Y?A?TT?GATRGTCGA??TAGYC?TTTCT?YWCA?MCTCTT?CGTCC?AGGTSATGAGACYGGATGWGTRTTCCACGCCATCTTGAMGACTMAAWCGCT?G?KACCACGTA?CACCCCATGT??C?GTG?WGCCC?GAA?GAAGMGTAGATKCCTCCAY?G?TAGATCWGCTATT?G
G?RC?CT?CGKCTRTTKTCRTGACTC?RKCYCGTGGCTC??AAGSGKGGGCAC?CAAACATTYTGYGTMARCCSYRGACCACGCCY?K?C?GAAGCACGACRGA?YCCTTY?YTGCCGCACCCR?C??CGCCMGGYG?GG?GCMGTATYYGCATAYYACTA?TTGAC?STACCRAG??CGCYWWGGTTGGCRAAC?CTCCCS?A?GTA??A??ATCG?RGACCTGCGGGAGG?TCGA?TATATTMCACTCYAGCTTA?GCAAYYAGMAMGAGGRG?MAGAAT??AAGAT?ATTACATCCGGTCCCC?AT?G?GG??CCTCAT?RGTRG?GYAT?GTSG??RCCTGT?RYRGTGGTTA?TRTYTTGCCKCTAGTTCGTA?GTA?SAAS?GW?YMYCTTC?CYCGTCGACTGAAC?TMCWCGCCGTCCCT?RC?A?T?CT???G?YCRAYATCRGYYACA?CCGAT?CMG?GG?CC?GTGGCGACCA?ACYGA?GCGTAAAGRCGGAGRGCAA?ACGTWC??MCKYGAAAWCYCRATCGACAGMGTAAYC?T??TGGC?GTGYTGTSTTG??TA??GGGTT?AC?W?CGTTKTCYGACM?CG?AGTCWGGRGKRTAAYTCWCGATTCT?ATAGA?GACTCGTAGATATTCCCGYTCYRG?CTGAAGGATTCGGG?TCT?ACCGA?CCACTCATRMAACAACGCGAGWGG??AATGGACTTCTT?CCWTTT?C?WG?CMYAGAYAATCCSTTCYMTCGAT?TGGCTTTTG?CGYGTRKCKAGGMCR?GCCA?GYTATCGT?GGGGCAGRCGAATC?ACAA?K?MTTT?A?C??TATA??G???TGA?TG??MTRYWCCGAAC?Y?TTWC?RG?TAGG??GR?C??C??TG?W?G?C???ACAAT??KG?GT?GCCC??CT?C?T?CTAY?AGC?G??TG?C?CGC?RGCT?CCAY??TYGTRGAGACYYCCT?RGR?????Y?WTAYCY?????A?T?GGC?Y
TT?A?SAC???T??MCC??TTG??CAGTC??????YC?ACTC???T???ACCT?CGT??TGCC?CG?K?C?CCR???ACR?TG?G?AC??CGRT?CG??K?R?W?CR?T??CGG??A?TA?TCGC????WTT?AT?CYT?CCC?TRG?YC??GC?G?AATC?GAT???G??GATGGTTATC????TC?CGMT??T?A?AC?GGY?G?????T????TTGWTWGGTCGTT?R?ATC??????A?GGC?T?CCAGCR?C???G?SA?GRA???AGTKTGACT??CGGC?TMC?C???G??AART??GT???C?GCCAT??TG?A?AGGTT??RC?W?ATCCCW?C??T??CTT?ACA?RC?KT??????????MAM???Y?A?CT?CGRW?C??ASA?C???TW?TACGG?M?G?CC?C?AA?Y?M??TCCATG???????YGC??GYAA??YCGCRK??G??CA???????AG??CAM???T?TTGCR?YKT????A??C??YTTACC??TTG???CC??C??A?C?GG?TA?TG???G?AYCGAG?KG??CAG?A?AMG???CA?G?CC??M??AGT?GACT?GTKYT?TKGG??RTT??C?T??T?C?G??ATMT?????C???TCRGTC???T?????GAGT?C?C?A??C?AA????AAGGCT??C?KT???G?G?CC?GC?AC?A?G?AC??C?G?CTAGM?Y?CGC?CYA??CTAAAGYY?GC?GGCGCAT?TGG?TG??C???TGG?CA?AKYY?A?AGGGA???W????C??TGC?KC???C??K?GA?GGC?GGA??A?T?TG?CMYGY?GAT??GCT?C??A?C??ATC?TG?GT?GT?GYC?TGYACR?G???W????????TCCG??KC??T???A?A???GY???A??G?AGCA?G??RCS???K?GY?AYATCYGGCA?YCCC?A??AC???A??R?CGC?MT?G???G??AG?G??CC???C??A?GAC??T?YCA?AA?TCG?T?
ST?CT?AGCG?C??G??GGR??YT???YGA?CAGKGA???????ACCCGC???A?TCCGAAYTA??G??T?TTTCG?ATC??AAKT???KACA??S????A??GGG???S?GC?????TGC???CTGCW??GA??G??TAMAAG??C?KA??A?G?A?K?A??????TY?Y?GGR??G?W?TT?A?TG??KC??G?GA?GCCC?W????TG?T?CGC?C???T??TA?T?CG?A??R???????ATGAC??T?A?W??T?TTC?CT?????GT??C?CTG????G???C?????GGAC?????TCTTCGCGGATGGC???C??GT?GW?C?C?SAA?CA?WCTA?????ACACGGRCGATAAG?GTGGC?TYRM?CGT?GTG?TA?A?YGTC???CTA?Y?A???A?A?W??TAAAT?T?A???TTTT?AACG?YC?WKC?T?CTA??YTCGGWG??CG?C??G?YRGR?CT?A?G?A???T???TT?CA?R??K?GT?A??AC??RTCC???WTC??C??GA?G??W?YG?AA?G?GGA?C??????ATYGC?GT????T???A?G??????T???A?WCAG???AC?G??G???AAR?AA???G??G?A???GC??AA???GGCT?A?G?T???AGT??A?M?TCCAATAC????G????CRYG?CCK??T??T??AMGACCTA??G?C???YC??G?C??CCCG?CK???T??C??AGCGA?Y??????AC?T?T?A?A?T??C???C??T???T??????G?C?TRCG?A??T??????AGC???G?C??Y??A?G?G???????AT????C????C??T?T?CC?T?TGA?ACRGGC?R???C???????TC??CA??TA??????C??CAA?CCCG???C?GCAAC?TA????????GA????T?T??GC?W?C?G?G??A??T?T?KA??CTW?R???AR?G???????A?A?T??TC????AG????????SAT???????A?K??CG?KCG
?MAGC?????A?G??????ART????T?????????CC???AGCAG?A??R???ATGAGT???C???AAA??G??AG?C?M???C?A??Y?C??CG?ARACT??G????T????GACAAKG??G?CG?????ATTTYG??GA????????C?G????????GG???KA?TTCT??T?W?WGCG????M??GA?G????GC?A????ACC????C?CG??????G???GC??RCS?GG?T???YACTGTA??A??T???GG??T???CT??TR?C???T?CGT??GW???W???T??G?A???G?RT??G?????CC?S??AA???GT???Y?MCA?MG????ACSG????GTCG?C??C?TG??C??MA?C?TG?RCT??A????R???TTCSTA??R?Y?S???C??????CAAAG?CTCC?GWRC?C?G?????CTC????AGCTA?T????TCA?C?MAA??ACA?C?G????ACGAWA?C?R?CG?????T??CC??T????C?G?M?AA??TT??MAA?CA?AAG?RG??????R??T?A??G??TCG??CTTCGC?T?TTTGT?TATCCGRG?TT???A?CG?RK?KA??RAG?C???K?C??T????AT?G??TT?AGTA??A?G??G??T??????????G??YC??TW??TT???TTTTY??YCG??GGCGC???G???C??C?T?????A?A????C??TGMGYA????T?C??RT?T??A?????GW?CWG?TGA?AG?C??TY??GG?S?K???T??????GC??AG???TYT???AAGG???????T?????G???C?K??G?C??GA????AC?CA????TG??C?A?W?CAA?G???ATT?G???AW?G?C?GA??CAC?ARAA?AGA?ACS?R?SA??A????W??C???AG?GCA????AC??R??G??ATC??TAAC?????GTMACTA??YCG???R??S?RMR?G???TC?W?A?T?A?CT?G?AGT???CTT??CGT??
??GGCT???G???MG?K?T?G?T?A????C?T???C?G?????T??????GAY?C?????T?GAGC???CT??T????K??A?Y???????ACRG?YAY??GCWGGGT??A??Y?T?ACG??YTA????GA??????T?A??YR?CCTG?????GAG?????YT???C??GAC????C??GC?W?A?GCTC???CCC????T??C?????A??C?AAGCG?????????GG????????CT??????C??CGR?TRT??T??????K??CW?????T?R?A???C?RM?G??R??C??T???ATT?T??T???C?C?CG?????G?????Y??A??TC??????T?????YT?G????A??TG??T?G?C?CGTAC?GM?YA???T????GMK?GT??Y?C?????TTG???????G???C??C?????R?????GGT??A?T????CYG?G?G?A?T???C?????G?YA?C?YCAW?ARG?G?ACAA???C?CTC?TW?T?GA?????????A?A???????T?G??T?CT???????C???TT????G?C???GCA????????T?T?T???GT????A???C?G???C?GG?????S?A???SG????A?T??T?G?R???GA?CGM?????T???G?????GCAAAC??GGSG?C??CGG?GC????G????YCT??GCTC?????G???T??Y?R?GGCAA?G????AT??T????CC??C??C????T???AAYCT????G????TG?C?A?GA????AA?C??GA?A?AT??C?CTG?GGM?CGW???T?Y?????CCG?GC?YTAT?T?C???YA??TG??A????????C???GC???GG?G?CC?C??M???AA?AG?????G???????C?AC???A??M?T?C?R????C??A?C?TAKTGA???C?TC??TAGY?????K?CTCC?G?A???C???R?C????C?AC?TC?C????RTCGT?T???????G?Y??AGCA???YCTT
?TW?A?WA??TT?KAT?T???T?CGGT?CG?C???RGGWT???AYGG?K?K????A?AA????????CTCT??AATT?A?GA??C??CA???R?C???TGY??AWR?A??????????G???T????????AT?????CA???????G?WT????T??????T?G???A?A?T?????T?G?C?TG????GA???A?A????R???MA???R?A???M?GG?A??G??A??????GA??GA??C?????A????C?T???T??ATC??????GGG?G?A??????CG?GG?G?C??????GG??????????CCAAC?????T???????C??C?M??AG??????MA???AM??T??Y????TG???Y??R????????G???????Y??KTC????R??T?G???C?????????Y???C??C?CW??AG???GA??G????C??AY???CG?G???A?T????CT??ACKG?W??WC?A??GT?AAT????????R??YC??????T?T?T?A?R?C?CS??T???A????GA??RGTTGCCMC?A?TTYCC?GWTRYATYAAGATAYMMGGGCGCCGT?T?????T???A?A?R????AR?RT???T??T?S?CGG?C?R??AG?????ARGG???C??TA??????C????CG????G???AA?A??CC?KGWRTA?SA???T?C??????Y?T?AT?C????G?GAGGGGT??AC?M?C??T?ACCA??TTGA???TA????CWGT??GA???CG?C?RAS?CWAR?CCW?????MKW???TAK?S??T?A??Y?C?A?????A??GK?G?C?GMGG???C??A??C?CAT???GG?G?RTT?GAS?AMAA???CC?ATW?GT????CG??AT?????A?????T??C?GG??G??TGG?T???C?AG?S???CT?T?????W??CCWACT??TKS?GM?C?T??G?GCG???A????TAACM??AG??????A??T?W??C?
    300_D14_R		?MTWGAGWT?GCGCTRA??AW?GTW?A?GAA?C?GCATCARATCC?AATYTAC?GCCGC?GWT?TKCYGGGAGCMGWMCYTA?CGTAGCTR?GTARMC?CKYCGA??ACACACGAGKTTCTTGCGCCTMST?GC??GGARCG???CARATC?AGA?CGYGWMG?GTGARGTAAGRGTGCG?AGACMWWRATAA?GARCSYCYSKTTCG?CT??TCWC?CTCC?TYAWGAGGCAGCCYCTAATTTTATAGAGTRTGT?TACCTYT?C?CGACAYCTCAKTARGCATCGGMAACCA?WGR?CMRAGTAMA?GCR?TTTA?CGGG?TSCGTGTAAG?CRTG?AAAYTGRTYG?GWCCG?ACCGTAA??T??TAAAACT?TAGTTGAAWGCT?TATTAYSCTCCCTTGTTT?TY?T?GWACCCG?GGGTYT??GGW?AMCGWCCC?GYKAGAY?ATAGAYRGCCG?M?AYYGC?AW??ACT?YTGGGSCYT?MG?AGACY?TCAACTAGAACTCCGGWWCC?ATGG?GCYYACTG?CTCGATC?TCAA?A?GTYAC??CTGAGACYC?CGAKY?CATTAGCCWAAGCWCAAA?CGGMMGMAAGTAYGYTGGGACCAG?GATGC?GYTAAWTCCRYCCCGCTTTGTYCRAA?AARGRW?ACAGTTGKTRGAAWACCKCTG?GGACCAAG?AYCMT?YRGCCG?G??AKGATA?A?T??TTCK?M?GACCARCTWG?TTMCT?CCCS?TWCRTCCKCCYAYGATRMCCGTAGWYTMRAGTKGGGATCAARCAR?GT?CTGGCA?GYCWATRTWRCWGAYCAWGAATCYCCWAT?MG?TTTGCGR?CGAKWAGC?TAC?TCR??AATATWCAAAYRTCT??CC?RC?TGGGA??C?CCCTG?AKGTMCTMAWYCCACCTATW?T?CTAACAWGTACAGG?G?Y?GC?GARG?GAACATATGAAM?YYYTGACT?GGTCCGCC?CCGGAARAC?R?YCTCCT?GTGT?
CCCAGGGTTATTYKGCGAGKAGCAGAYMWAGGAC?ATYTC??YY?GRGY?CGTT?ATACTS?RCCYTTCGGGAA?CAACAGRGATRCC?TCTTAGCCA?ACACCTYTRA?WCCCG?TTCGACACGW?GYC??WAGWGRSTYMTATARCTGWAGAACAR?GK?GGTCCR?CYK?TRTGSTT?TS?GGATWG?CMATTCTARGG?T?CGCCCASC?CA?GCGAC?CTGMATTC?CG?C?ACCAMGTWGRCGR?AAAC???TRA?C?AAG?TC?TGGGTTT?TCAA?GCACCGCSGSTTTCCCWATRATACTCGCCATC?GTC?AYAGGMRAY?GCCYASATAGTRGT?ATCGTAAGA?CCY?TST?CYCAMCCRWT?WMYT?CCTGRTY?GAAAGCTGGAGTGG?ATRGG?CCGGTAACGTCACATGCAAACTAMC??W?MAA??CT?TCRK?RCYTCTTCGGTACTTGG?RCATGCCR?TC?CACTG?R?CAMCMYWCTATRA?T??A?GGMRGKGKATMCTAGTA?TAACACAWAGR?CACCGATG?ACACGGTCATCCYTT??C?WAT?TTTCTTGW?CGAGGGACACRAGAYTR?TKWACAGMACCTRS?R?CCTTWCCT?GKT?TCACTMTMAC??GMCYKM?GAK?ACCGKGGGGCGGCTTYCWCR?MTWATTAASGCRGGWTTGW?WGC?GT?G?ACTCCKG?CK?TWTAAWTACG??CCTAGACYATG?TCTAGAAYTATT?WACCG?AR?CC?AYR?T?TY?AAKGCWARCGTGCTTA?SMGCCT?GGCAAKRGACRGGAC?TYSTTATGGTGRCCAWCWTA?AG?TRCT?YTACGG?CATAGRGGRCA?GAAG?TA?WRT?AGTACWCAGCCG?ACCYCRTTWA??CACARRGARAACCGCGACAKAATGTGCA?TYCTA?ATCR?AGGTT?WYGGCCACT?RCWRCTGCAATGAGAKWGACYC?ASCGTTCCC?TTATSMA?GCY?AR?GT
CCTTTACRTTRC?KCCMAASMAGCCGCCYG?CCAAGATY?GTTA?AWCRR?TGT?CCTCCGCCG?WG?TGATC?TGG?TWCCTTATGRCTAAAG??AWGT?GMGCCCWYR?KRCAA?CCA??AAAGWRC?CCTCGTGAGCGT?KCACGAGARGRCKG?CATTGT?AKAGGTT??AGAGAGTTCATATGWCCCAA?GGYT?YTAAKGRK?GTCTS?TSAMACSTAAAGTGTY?GGGTKYAA?RC?CAYTKT?MTWSTKTTTTGTGGCCCTGGACTCGARATYTGGAGAWGC?K?TCKGTCYTWYAGATGCGCYTAAATTAC?RCGAATT?TTAGACCAGTA??GCTYTTGG?RG?CTCYWG?ATGYTTRTCRTAYAAGMGTAGTMTCTTCGGGGAATTGA?STTWGCGAAG?AGT?TGRAAW?GTAAC?C?GTYATCCGT?RWGRTCAWTGTTTGG?TAGYYRG?GAA?CCAWAGCSAYCRCWAAW?AC?A?RGG?AAK??AMATAAGCKT?T?CY??AGTACTKA?GCCTWTATRCGACCAGRGAGWCART?CTSCCG?T?KGAACCKRC?AACGTAG?Y?CKRAA?ACAGGRCTTAAMCWWC?GRAAMCAACGYCT??TTRMSAGAYGC?AGWGRGACAGR?TATCYGTT???GGTA??WRTACTC?G?GYA?CWCAC?WCTWG?CCGYACY?YTTA?GC?AATGW?GTGAGTAMYGAA?CAYATTY?RACTTCASKTWA??AGATAWTGCCAMGCC?GAGAGCATGAMTAGATCGW?ATCWTAGACKCGGTAGT?GACAG?AGTCA?WTTTAY?A??AAYGYCGTCTTGC?CGAATRRAA?TT?TC?TYGAGCAG?WGCY?CTAWCACYRAGTAARCTGTK?TSA?TCAGCAC?SCCCCCWG?ATC?GT?G?GACRGAWAWATWC?CCACYGW?MTCTTGRTAC?AKTSWT?AYTGGTCCAKGKGRKT?GCGACCAGCRCAGTCTYCRCATTG???A?
AY?T?WTA?TCT?GTAGAKGA?SCWCCGTCCTAGAGTWKTA?CGARAA??AYCGATAAY?TAGAT?WRAS?A?MTWTGSYAGRGT?A?GTCA?WCCCRMAGCRTC?GTTRY?T?AGT?CGTCA?ATTGAACCSYTG?GC?YRRGTR?ACGACA?CCCKK?CCCAA?GT?T?RGY?RRGATCGTT?RGTCCTY?GCGYAGAGTAGAGTACRRAAGATRAYYTWGCACGATTAT?TGCC?CCTAAGCGWTTCTTCRTATAMCCTTCTM?TG?CAYGCAAC?TTCCAGACCGYGCAACAGGRCCGC?AGAA??T?CTG?CTGGCAKGGWATCKRKRAYCTTCYCCRCTAYTASKCTG?TACTR?GGRTKAC?G?TTTACCTCCGGTR??RGGGKGRCTGATG?ATATG?CYYATGGCCWSRG?CCACA?CAATTCRACGGW?AGC?CGAGRCTACCCTAGCCTCTWTYGRCG?ATRCTACCTTTSCTGT?ATG??A?C?CSAACTAKTT?AGMGCWCGGCYT?GCSTKAGGAWGGC?ARG??GR?CGTTTGRGRTWSGA?AWCGGCTW?CGGATTTTATAT?Y?ATAYCK?GG?AAC?RCTKCC?YGCGTSGRWTAC?G?TGTR?AA?G?W?TGGG?CCGT?TTATAWTAAMCAG?TCGY??KGGAACGTAAMG?TCTMCA?AGTCRGATAGTGCG?R?AG?SGTAAAK?KAACCTRCCRAWCAKYAW?C?AA?GGGCTTACCGCGGAMKAARTACAT?C?YTT?TAAGCGCYRGC??TACTGG?C?RGAC?T?MTC?TTTTTRAGGYATMMCRWCTCGTAGMACTMTGCGTA?CATGCTGWGT?TT??AACKRYACK?TTTM?ASTASCCGCGGSCYRAGGMCGRACGATAMRTSCACTTTWGTA?GYACAT?TAGGGTRGAAMG?GAGCCTGAACWCGTAACRRAGCG?GG?A?C???GTGTCSTAAG?CTCAYRCW?TGGC?A?ATAGAY?RYYCTRGAY
TTGSCCCGACWATRG?T?GYGAATTRTWAAGYCATYTATGTMAARC?ARCTGAGGSWTRC?CC??GYGATAAYGRGATTTC?T?GCAAAWCGCCYTTTYT??TWC?GA?CMTG?YTAAG?CSG?CTMRGGKTTTGYTRCA??CGTAGATACY?GATT?CRGTTCCATCGACAYTCG?A?C?WGYCR?CTCATARGCGRATTRAGSTAYYAT?A?AAGACAWMTT??TAT???MYGCTG?CGAY?ACAGAAYTWCACGRGGAAGWGCT?TK?C?WTT?C?AT?CTGGGGAGKGTCGRGYMAACACAAGTA?RCC?ATWCGTG?TTACTAARGCGGWCK?TT?GTCRYGTTYRCTTT?TT?RTC?GATCG?CC?CTAAGYC?TT?YTC?TTCCWACRCCGCTKCGTT?GATT??A?TC?ATTRTCATAYTGYCRCTCTACATT?RWAGMGTAACTGTT?CGACGCGTATCGTCYT?CCTG??AMTTAACTGRTAGATGARGCATCSG?ATAGTWGG?AYGCCCST?T?GKMC?WCCAA?AGYTA??ACTRWACCTTTGGAATGSAAGTACGGGCGGAWAAGRWC?SGCAGARRCWATGTACYRTSGTCG?TKCGAT?CCGACTTCC?ACTACTARTWYYTTTYAG?GTGCCA?TTCG?ACTCCG?Y?AC?GTCTTGTGT?GRTTRY?CCGACTGA?CR???TTCATTYTATACACT?TYACGYCT?TTRSA?GGMGTC?CAGMAYAR?AMGRA?GWKGGGCTMG?RGACCA??TACAGT?TT?CWTTARTAGTYRTGCARGTTCAACTKTCA?TCTGTTGGATCRWYWAA?KGGAAGGTCTCAGTG?CTCGTSCAGTG?YAGGGKWAYGCCYTCCTCTGC?YTGGG?GWCKTCTAG?CC?G?CMG?ATT?TTCAAGCMAGAGAARAACT?CAAT?RCTKMA?RCTA?TRCTTCCCGCA?TGASCCRCT?TT?RYSWAGTGGGWY?TCTTTAGTCK?ARA?AG
R?KTCSA?TCGCCTTCACGTCCARAG?CTAACGYRYAS?AAYCCCTAGKGRATGTCAGGAY??MGG??TGTAGCGCRTYRTG?TAY?TCACC?TTGARCYTCGTTTCKTTTTTTC?AGGAAAAAC?GWTCG?A?GTCGC??AGGACACTTCRYC?AGKWCCTCTG??MARGAGTAGGCGCGCCCGG?CYTRT??ARTGTAAGGYGACCCAGCGG?TGGGCATA?KTCSCGWCCT?ACATAATTGAATGGTTG?ATGYCCAGYA?WT?CAAACGCCT??TYCMGGRGA?CCCTGTATA?TTGAWATW???GGGC?CG?YTTGGRWGR?CGCTMGAYTACCCCKACA?CTC?GTTCTTGAAG?AARCYAGTAATTT?W?ATGAATCR?GTSGC?G?G?TGGCC?GRTAAGAGKCWACAGACTATA??CRCYRR??TATGAGCT??AGGTATCGYG?TTGATT?GGTGC?GCYGACGGCKAAACCAGC?TCYRAWRARTTC???TS?AKRACCGGT?T??AATKMTAGYCCAGGCAKCCMYYGAGTCKASCAAGTCGAYGGYCGART?CAC?TTCAATTGCA?TATCGATGA?CA?T?MAAGCT?ATTRG?GTT?A?CGGGCTG?G?GGMGGG?AKGMGATCTGACARMATCAGG?AGTTTACCC?GGWTAARMYGCAWG?GA?YACMYTCG?GTAGGCAAACAGCA???GGTATKTA?MACYCGCACTCRGG??CCAC?GWTTAAG?MA?Y??AAA?GTATGTAACCG?AATCGRAACSTA?C?CCG??GYCCTGCTCAWC?CATTTA?TTGGRGY?AYCWAYGGC?GAT?G?GGGACKCTTGYCAT??CTAKRGCMTTTAAGCTSCCGTGT?CAYT?RCGATKG?YCRAATARTTTRAAC?T?CCTY?CGCA?MGACCARG?CWASATTAGGTC?A?CACGR?GGTGTGTCCCTTARAAAG?GTTCYAAAKTRCG?TGTA?RCTRCTGRTMC?TCGTTGKT
TCTAGAGA?CGGAGTGYGSRCA?TGA?TGTGTT?ACA?MTGAAATC?MCTA?AGGYTTRWTGGGCWTCTG?GCYACGCTCGAGRCTGCMTA?A?CRAG?CATGG?TACGATCKGRATT?AAGCTRCT?RGA?CTGTGGTCTCAGAAWWCSAGGGRYA?GACRSRTAGCAAGATCAWATYCCYAGMAAGYCTTAMATGRAAGG?CGTTAYTAT?KAM?GT?WTGCCTACTKATRWCGG??CG?TCGTYACTWR?T?AAACCWACTCCC?GGAAGC?KTACGA?KTG?CGACTTA?CRGGAAT?CRAATG?CAGGTTCARGTTC?CYAAA?RCYTGRRGAATSG?TGTKGRT?RRCGCCGMGGTC?CGACCG?AGCAC?MGAAKGGCT?GGT?YRKKGCAAGCCYC?AAGGG?TAG????CTRCGGGTT?AACT?GCGAT?AACTGGW?WAAACTGCCGTCT??KACW?G?MGCRAGAGRC?CRGTCAGGTKSTYCTGGTCGGACATAGT?AGG?ATR?GC?RWTACGTCCACCCGATTTACGT??GKA?CGR?A?TYGMGR??CGCCTCACGG?GCAGGT?S?GGYCCC??CAA?AKY?TTG?AGMATCCGYAYCT?YTTAGMCTGYGARGY?TGGR?TGA?TAT?CATYG?A?ACMGAATAGACTAGCGAGAGTACTMRAG?TAAKYCAYCGCAGCTCTTATKYGACAWCGTTW?AGCMCGGTCMACMTGAGAGRCSYCGTCCGGCGTG?AG?T?TTGGGTCAACGTTCACAGAYCATAAGTCA??GTM?ATWCTACTTCAGRCSAAAC?TCCCTGTGCCATTACTGKACAGAYAGCWCCRCAA?GTRGT?TGCAGAAA?GAC?TCRCAM?AYACAACAG?AG?TCCTGA??CCCCATGGC?AWGRATAAYCC?WTKACCGTAGC?CYRMCGTGTGCAWCACACCAACKTGCC?CGYCCRCGGCAGCCTTTCAGA?TGTGA?CT?CA??TA?GGRYCAC?
WCGWG?TGG??GGGTGCCC?TAATKTGCARRTMT?SACT?T?TCG?CCMKAGT?ACAGCCCCCC?GYCCCG??AG?TT?TA?AKTRAGTCGYTGAGAGGTAMCTTKGRGCCWCRYGC?GGTGAMWCRTTAWAAGWCT?RAGCYGCRG??GKC?KCTGCCAWATGC?CA?AY?CGGRTATATATGW?A?YAATGGKACAGTATT?AK?GTCG?CMGCWGGACRGATCCYSMAAAR?A?CAC?GCGY?TTGGG?CC?A?WGCGAAAA?AK?GGAASTCCGRTCC?CMCY?RGATTGRAATRGAA?SCTCA?SG?RA?C?TRTT?GGTRGG?GACC?A?CGAACYCTAATA?T?RTGCTCTCTYGTGYCG?RYTAYCRYYTTMWAGA?CTGTSCACKCAAGGRCMRACTGTCKCAAAAA?G?CTYTGTTTTTAS?TCC?GAGS?YAACR?CARYAGWA?GGGTGR?CCKW?RYGTTGTGAGGGCTCAACA??TAAAAR?TA?C??G?YT??CYAGAT?ARGRCCAT?TRTTTAAA?YTMCGTTTG?TTACRCKGGYTCRAAAAGCTCATTYTTRCCCTGGC?CGT?CTRCGC?C?AYGT?TCTAAACA?TCGATG?GAT?GCCCTTTG?C?SG??AAC?A?CTACCTGCCSG?RKTAACC?AGCAAGCG?TGTCAC?GCGCG?AGTGTA?KTMGGATT?YCKTACTGC?AT?WGCAACCCCTGACCCATCCAGA?GAAGCCCTGGMAA?CR?GATAGT?T???TGAT?AG?GCGCGTGCAGATC??GT?S?ATC??A?ATRMCCACG?TAS?TATWACTA?G?TACRA?KAGG?C??SAA?ATG?TATAMC?ATTA?AAGGA?RGCYAAMAGYGTTTCKGGCATGTRASCTA??AA?GCWWGTGCARAGYGC?TCCR??AWTCGGACAACACT?CTAGRATCGGACGCCTTCT?MGTCTGT?CTAMT?TGCAT?CCC?TGCAGCARC?A?ACYGAACG?GW??
GRGG?T??CAATGGGTACC?G?GCTCCC?GGCCYTTGGGAGTCTWTTCAATGCYRTCACTCTCR?CCGYTWG?CTTWT?SCG?GAGATR?CAT?YA??RCGT?G?W??R?GTGYAGCTAAAACCTCGCGTSGAG?CCC?ACTTC?C?CATAGCGCKMTCR?AKGYAYGAT?GCGCCTCCRAGTTTTCCTACCGCKYKCCSTAAGYAYTTATYTACC?W?YGRAA?T?TTTATCTGAAA?CGCCATTGTGCCCACW??GRTATCA?CCCTAGGTACAAGCYTCWAATTAATG?TYGCA?KACTGTGG?MCSTAAGACGGC?GCATAY?C?GAGGTRCYCAAC?YT?GC?AGGA?AGCACSCGCAACYC?GGAA?GTA?SCCGACCTT?AR?A?GGTACC?GA??AAARGC?TTTAATA?CCGCWTWG??AGYACCTCC?GATY?TGCMTCTRC?GTATGTSAKGGT?AC??GCAYWGACTTCTG?GGCAG??ATCCGCY?MGAC?YT??AWACAA??G?RTTYGCG?CTA??TMTCMTG?ASRCGGGK?GG?GG?GG?GATACTCCTG?G?TYCGCT?GGATGACGCR?RCYYCAYGACGGTTGCGTCCGCTT??ACTKATYCTGCTT?TT?CYCGCACATT?TTCCGTRRTAACC?ATCT?RRRGCCTGATTAGTTGGTTCA??AA?TGTAA?A?CAA?WWCTG?CAAC?AAKTWATCGTCCAACRGCGACMYY?AM?CCGT?C?ACGATTGACC?MATTC?RGAYCTG?T?GTT?G?GATTATCMYWWCCTT?AT?AG?TCGTTC?GYR?CGTA?TTTTCWRA?C?STGTA??Y?CCTTRYTGS?TCCCAA?TTTRCGGMGCCGG?G?AKGCY?C?RGR?AWC?G?SCGC?GG?GYCG??YGGR?A?WAACYMAGMGWCMCATACGKT?C?TTT?TKWRCGGGATG???CAASGAGSTATAY?GGTCGTRTG?AW?GCRKG?AW???AATAAGGAYYAC
AWCMGWRTTAAYTKTCTCCGG??M?MT?TCT?AT?WCRG??C?GTATSACYTTGG?YAACTCTG?TGA?ATTASG?CTAGYCR?CTSC??TCG??GTCGCGKCTAGGTCA?RASTA?TRGA?CCGRKY?TGCGTA?RATCTATR?CGCGCTTTCTAR?C?RGGGCCTM??ACCYTGG??GRAAM???TWGTA?CAKRGWAAAA?GCTAAAC?AGAAT?ACTCCAGWACGCYGYC??GCG?YTT?AWCTAGWTCTGTGGGCC?AGCGGYAAATT?GCTT?ATGCC?YTGGCG?CT?CCTTT?CTGGCCYACTGCGG?A?TGC?GC?TGGTG?R?A?MM???AYT?AGR?TC?TG?WCGT?AAC?T??AGTAACKGGMATC?CM?TYATTCGATRCGTYCATG?GG?ARTA?CA?CACYTA?GAA?C?TCGCG?CGYTGWGRCTAAAGCYRGTCRYCYTCTWRCRYG?TTTCCG??CT??GRYR?G?AT?G?AGAAAC?KA??????GCYY?YCCGCT?CTC??GCCGRTAGGCWAGTTAT?TGG?W?ACG?T?C?TAM?RGGGAATG?TCAGRGGA?AA?AK?T?AARSGC?GTTGWCG?G?CAGGRGGT?CC?AY?AARCA?T?GCRACYKTTAGCCCGRGTCRGCATAGCTATYA?CC?TA??WGTCCA?GA?T?MG?YAA?GT?CRTCKACGCGCGTGCGMCC?CTAGTCCA?TTTTT?GAGGACCC?GT?T??AGTAC?T??T?C?ARTACMAGC????CCCCGTAAA?C?ATC?T?T?TT??YCCCGY??GTA?AA?CCC??GA?CYC??AGT?CRT?G?RGAYGAGMGT??T?CA?TYGGG?CT?R?GGC?T?AC??TTR?CAG?T?CG?CMT?GAWCGC??RTGG?A?TT?AGTC?CTGGT??AR?A?GTT??CCTWAGGRTTC?KGCCCGAA?ATTA???GAT?CAGG?RCGYA?RAT??TGA?TK?GAGCRWGY?AGCC??CTCG?TCTG?G
GGACCGCCT????R??STC?T?KKSC?CWTGG??GTGAT?GCAARCACTATA??ATA?TTGT?GAAGMT?CC?Y??A??TC?GG???GA?GGYR?GA?GCTTW?ATTGC?A?CGR?TG?CCAR?GWTG?AWT?C?R?RTT?GT?T??TGC?GRGT??CGRYRGTG?GRTGKTYCC?GT?GAGGGA?T?TCTGGYC?A?RYCA??AAC?AGTY?GCCATCTGTAY?MG??YGGTMG??TGRGTG?CCC?CYTTTGTTAATGACATCGCG?TACTTAGGAAM?CCG?GTT?W??Y??TW?C?GGR?C?CGTCTCG?RT?GCSTGTRS?TC?G?ATAAGTACGKTYR?GACAAG??AGACATAATTTCGTGYACRCTA?AAT?GS?AAGMA?MG?TGAGCCR?TYYTCSCT?GCTG?GCTGCCGTYA?KG?MGY?G??YCGTGAGAGGAGCT?ACCCCTT?YATKGGACMC?GCACACGTT?CTAYGTTAYAGGTW?CTA?TT?ACG?TWAGGCGA?GATAYCAGG??MCCSAGYTTCRYCG?GTATRGGSG??C?YCCCACCW?A?CC?GCYGTCGTTTGYA??A??TATGY?GCCGT?C?GGWGGC?AGR?YCC?GY??G?Y?RTCARAAC?AA?ARTC?CTGWGAAAAAATAS?RGTTTGATTAYM?CWACAT??GGG?T?CTGGAACT?A?CSGA?C?CA?AAGCCAACR?TCCCCGTGC?S?TCAATTC??MAC??AAGKRG?T?MG?C?GATCRATTY??GCWGA??TTA?CTCC?GRKGAW?G?GYG?T?YCTCK??CCTK??T???CGAGAY?TAGTGAGA?GTAG?AAT?TGA?GATWGAAT?AAAAACT?ATCAGA???TGTTRMATATA?ARATA?ATGG?ASCTG?CGTG?T?ATCGGATCYCCAA?TCA?GAGGAT??ACTG?GAYWAGG?C??TTGCCYWTGAASCAA?TGT??RTCCATG?W??TGTYGCAATTYAA?A?TTMCGGTC
Y?AT??CGGGTGTC??GR?T?CRAGAKCGGC?M?G?RRGGA??GTCGGCYCCTA?C?TGYTCCYR?KC????CAGTTSG?TYCC??GGRTGT?TT??T?TC?R?CCRYGYGMCAAASSCCAAAACATYGCWGCC?TCSCTCGT?CCGGTAAGRATGGAT?T?YRCTG?CTCG??CAGC?GA??CCGAC?GWGGKCGTCAT??AYGCG?YA?RYCC?GATCG?GGCCGYCG??G?R?TCGCTRYK?GGCTCGCT?GCTYRWTWAGCCT?RTTCTCTAGYCGTGRAAYCGAGTTAGCGAAG?C?CYGAGTACWYCACGRMKTSTTT???GCAGCGCRCGGA?ARCCGAGC?GCGAAC?CTCTC?TCTSA?WCGRGGYTTCRATA?AT??AMGGWGGAA?CTACCA?TTC?AGWCTC?RTA?TAAA?AATGTGAAA?RTYCTGCGMTCTGCAWCAAMG???ACGCGGA?AGGGATTGGRSATTRRGGAKGTTCGTGCCGT?YTYAAT?CGCGCGAKACAC?SG?ATG?GTATTAGGYRCASGAGTTTGGCT?C?CRWCCGCCTCWGCTGATTSACC?G?TAMAGMYMCGGAA?MT?AGACCYAAGCAC?CGGG??GACY?G?A?GYACAGCGMTG?TCRG?TMA?GCCCGCATYCC?C?TTG?TGMTGGCYCG?CGRACCT?CA???GGTCC??ACAMACC?S?MGCTA?WASCTSTCCGRCYT?CKCCCCACTTYCCAGWAWKMGC?TAACTAG?SWCYCAGCCCAAT?CTACGC??GCCGGC?AGWAGC?AGYGYG?RTTTGGKCKTACCT?ARAGTTAAAA?GGCATMGATGAWAT?CTCAC?CCWCATCWKCCTCWAATCTGTSGCSCYCC?TCATGCT?C?GCGATGATTCACC?GTAKTGCAGRYATTGTATGAAK??CTTCAAGATT??YYAYRACRCWAATARTAGCAACGGGAK????AC?GWGC?GTT?TCCRYGTSGATTGTATTCKTCRTG
CRTKAM?AY?TGCAA?RA?TGCKCGTCGCTGTG?TC?CMYTTTCTGC?T?CC?SCTACGWYTRTGAGW???TACKRGRCTTA?GGCAYCCRATCCAA??TTG?CCCTRG?GCG?G?CGRTGAACCCCTCGTGSGTCGC?ATCATRCG?G?T?GTAT?AT?TA?GK?CGCRYTATAG??TGAMGGTKATCC?A?CCACAGCATTT?TAATGCC?GWTTYGCCCGCGCG?WAYYGTATCCCTGACA?GATTAGTG?KWTRGAW?TC??GCYTYARRAGGTT?GYRTCA?TTC??ATGGCCACAGYGCKAGTA?GAG?A?GGTACCWGGYCT?GCGGTGRGATMT?YAGTAGGCCTAYCASGCGWGAAWCTGAT?TC?TG?GCAC?AMWAGTGATCAGTCTGYYACA?K?ATSKC?TCCAAKCACCTTCTCAT??TCG?G?Y?GTC?TTAG??GGCCATCYAGGKTACAR?CGTYCGYGA?YGGRCATYGATWGCA?T?AMAW?MGA?RCR?GCCCT?ATCAMGTWTTTCTACTYMTAWGA?TTTCYGCCGA?C?CC?T?T???MRACTAC?TCAW?YACCYRRMGGCCTCCGCKTWGAR?AR?GCT?A?SGTCTGCYTGATGAATCWGGC?GCAGAKCGGARYSC?AACCCGTAATCGAMTATC?Y?WAGRAKCTACCCACTT?GKTTTTGRKSWRT?KGAACTAGTRAT?Y?CA?TACC??T?RTCAGAT?TG?A?ASACGGKG?TAYT?TG?TACTAATAGCC?CAT?ACGC?CARYARARCTCGGCG?GTTAAATAGGGTY??YGGSCGACASGM?CCGRKGGCWYC???GCAYCYW?CC?YAW?RTW?CTG?KCAGC?CTC?AAAAGAKAG?AG?TGATTAAG?TTTT?GTGCMGT?CGRTTT?CG?RATKAC?AGTATAGATTAT?TC?WCCATYAGTYTATAGMY?GRY?ACGRYGRGCC?CYACCYAT?TACGSGCY?AC?C?GM?ACC?G?RGY
?GA?TCRGY?CSA?CCCTCA?C?TCGCACCA?GRCAA?ARCGCTAAAGCCTCAGCGG?YSG?CAAYSCAKTTCCGCAMACG?TCCACGTG?G?CSTA?CACT?A?GAWYACACGA?A?CRTCAATGG?TRGCYWGATT?TCACCGACCSG?MTCTACGCAM?C?GSAGGTAAA??TYYCCGG?KGT?T?CTYTRA?AGCCG?GCTT?TTA?TCGCGGYTGCWTACAAGRCTAKCCTA?TG?ASTCATTCCCCC??AGGCCACGGCAA?C?GGT?TTTGTAGRG?CTGCGCACG?GGGGGTGAWGGGGTC?CA??TG?KCC?GKGCTGCYTYCG?GMYACGG?TARTCT?MCACGCATKT?AGAG?CG?TATTCTT?GCW?WTCGKCYTAGAAACT?GATATTC?GCYCRTG?R?T?AGC?C?TCCG?TAGGTTKKKRGTATACGTTTA?GCTCTCR??AGTCRCMATM?AGAGGCAGG?CTCTA?CCRYAW?CR?AGAATCCCGARTCTAG?CTTTAG?GAGRCWGC?TT??GGR?CTTAATACAGTT?C?GCRA?CGT?A?G?TGYACTRWCAWRCTGTMGCT?GRTCG?CGCWA?MSATCGGWSATGA?CTKYCY?Y?TAAAATYCGARY???CGCYATCSSGWCMCC?M?T?TGT?GAG??C?GCYGGATARGC?AG?GTT?GMC?CGAGCGWCGAGAGGCWRG?GGAAG?A?MTTSAAGYACATKCT?WAAGAATCGA?GTAT?WACAGTGC?K?CC?WATGTGCTGCCA?TTCRGTGTA?C?T?TTT?AYATGMTAACTCCGTCAT?AGTAWTARGA?AGTGACRGACCTGAACTRT?TCWCWGT?TGAAGTTG?TTACYATTCACTCACM?TCTAT?GC??WCWSWATAAACCGGCCWTA??AG?ACTATWCGC?A?TTCAC?GCCTCCAAYCCAA?GGG?CGGTYGGATCCKGACCGWTCTA?YGASCTAARW??A?AGA?YCYGG?C?GTTA
GAAG?YCTTA??YTA?GAATCCCCCMCCTGSTTGGTGTSCCAYCRSCAGAGYWTGCGTTCRTGR?CGAC???TGWRRYTTYCATCCMCTRGCT?RTTCTKGWCAMACTTWACGGRAT?GYGAKCGT?TTCRCTGCGCG?YAACCCAGWACGYKYRCYTKTCG?C?CTAGTCMGC??WGTTRWTGGKCACCWTAACTG?TTA?AGTKTSCGCCTMTTYAGCGTGYTCCC?C???GTTGYWTTGGTACT?YTG?AC??CACAGGC?TT?A?TA?CGKTCCSAYYGMCA?GGC?SAG?YWCTTT??GTASG??CAGCC?T?GCG?YATCTA?T?G?TCTMT?AGGACGRC?CCG?G?ACAG?AGC?AWWGAACCG?AG?MKCA?AA?GGGCCY??C?ACRCAGCTCAGACTWR?CAAGCACYCTC?YTCCCGAA?CTWTATRRG?ATGCAC?T??CGCCGK?GGTGG?G?GTAGTT?GGG?CG?TK?YCYACCMGAT?ATMTGCGACC?CKWRGTWRATGTTAG?GTYCACTGTGA?CATCCG?RYTCTWMT?ACAAA?GM??YTT?T?CKTK?CTGGCCATCG?G?KG?C?ATC?GGRCGTYAYCMC?GTGGCWRTCGATCYTCCCTACGTWCC?TRGSYTAGGY?RAKRCGCTCCCTGM?TWGC?ACASGAYRYTKT?TGWG?GGCTT?YCGT?AA???WT?WGCMCTGR?GACAGCACTY?CMYCAGAA?GTGYCATCGTAGTGCTA?A?AA?TCTYCCCWGTCTWT?YCTT?AAAGAAAYTAAA?G?AY?CGRCCGA?CYR?AWTCMTTT?CYGTCCTAM?GRCGAAYATGGT?AGATGG?CCGCAA?GKCYCAACAAAATGAATAG?C??GGCAGATCT??RA?GTGTRATTTGRTCCKYAYYWCG?TC?CGGAT?GRC?WGGATGGATG?AACA?AATAGYAGC?RCTAAACGGTA?AMGGTCCGRWGTGMAGTCTTGCT?TGTMGT?GAGT?ATCT
KA??AAGAAGRRG?ARGYGRRTRGRTAAAGCGGTCTGAMG?TTCATCYA?GG??GCACGT?TTG?CTATAGC?TCACGG?AAT?G??SYGCCTTCAKKW?GGGCCKAT?TYAATTYATTGCKCYCGCAGAAGGRTAT???C?GR?WTRAGTTSGC?CATAATMCCSGYTCYARAGAAGTRATC?T?AAAGRTRCWSGCTTTGATTMAAGAMMRTATGCCTTY?T?RCTCGTGCCCTACM?GGTCC??AGRGTCA?RAGTGTCWARCR?CTMY?GACSTTT?ATTCRTT?WACCAWAT?CGCA?G?ACCACRTRGGAY?GTCTWGGGWYCTRGCARCTCCA?TAGRAMY?YGGGAACTGCCW?AGCSTG?GAC?GGGGGTTG?GSRMGT?ACR?CTTAC?AACT?TRGRTTWARAR??AGGAGGYTTGAT?A?CCTCG?GACRCCCRCTCACTTYCRCRTC?TMA?C?G?TYTAGCCACGG?AGAMGT???MA?AAR?TYACWG?ATTCCKRTRGGTKG?CGGYTKC?RCCMTWCYGGYGAAKTTGTTCGM?CC?AGAMCS?TYAM?RMSYG?CCR?WGGCAYGATRCAGTACAAYG?CWCCACTAKAGGTTTCATTGCTCCTAYGCA?TAGM?GCCGYCTCCGMGAAAAT?TYKCRAYTATCACCTAYCCACT?AAAYT?ACTGA??C?AYSCA??GGAGGGKCCCGCCTWRGGCCATG?GCT?YT?YTTSCTCTRCCGR?YGTGYTYAAMAYCTGTGCCWC?CCACG?GCGAWAGAGWA?CGCTAAGCGTAT?RCCCTTGG?SACTGRA??RTTAGCCATAAGACTCM?CCRAYCAGGWKCGCGGCGTRA?YATATTA?AACCTAG?AGAAW?RGCGGRGGG?YCGCG?CAGAYR?AATGCTC?SA?TCAY?A?AGYTMAT??AC?TCACA?TAR?CGTTACGWTYGCAGTAAGC?CTGCT?CAGTWCT??CRAGTACAC?CRG?ATTRTAGTTGCAT?
G?RYT?G?AAMWC?AAGAM?TARCRGAC?Y?A?CAA?TKKTKCASTT?G?ACY?TC?G?MWG?C???S?CGYTGTTSTCATWATGARATTGGAAAAASRAAAT?AT?C?GGKMAAARCGGACCCCKCACKCTAA??TTKAATY?CYCATGSATYATAGC?WC??GGGGAGCKCCAG?G?ATG?TCTCCGKTTCTCGGGGACTTATMGARC?GA?CTCGGCCCMATRGCAGTCC?GCTCTWSA?RCYKA?GG?CCAYCAWWGYGT???CCYRGAAG?YYRAACAAATC?RWARGGTKTCYGCWRRCRACTA??GMC?ACCTCGTTAACGWT?ACYT?TKCT?CCTAGAGG?TGGRTATGGT?YCKAAGKTCAAGYMC??AGGTGGTTSATTCATGATGRAYYCGWGCYCAGMA?A?CYCCAWRAGTCMTYTTTMGCRCCC?RGACCCYAT??CT?WCYYGA?TARYCACGGTG?CYRCAKCGR?TTKGYAWGTKCYTGMCC?AAYTCAGCGT?TTGYR??CGCGSCCCW??RYTTCGGGA?AKGGWCGYGAAGC?KGCCTGAM??ACGCGGTCTT?CTTTYATAY??CKCR?Y?AAWC?TYM?TTTWT?CAAGATGGG?ARRGAC?KAC?CGG?C?CACCTC?STCCC?CCAAARCCGRRYTATCCY??CCRMMTGKYCTCG?T?GRCAKCC??RYC?RCTCGTGCMRARTRAAW??AMCTCMA?GAKCYTT?ACK?TC?TTTG?ACGTRA?RC?WT?AGTGGWCCGCWACYTG?CASG??A?T?CTAARCACRCG?KWAGTTGGCMAAACACAG???MGCCAGRATW?TAC???TTGCCCC?GTCT?R?CCCCGTAAGTACRRWGGKGTCAARCWGYGGTCTACAAMCM?CYKCATYTCYAC?RATGTGGG?KMTYGKGTMWWAGYTGGTTYWACACGGATG?CGG?G?TCARTC?AARATG?CGTGCG?CG?CCTCCCA??GCTAYG?TCRCKCGR?CR
ST?KTY?GCAACT??G?GAMGKTMACTAACAWR???CC?KTCCGGGYRC?T?G?A?KAGCTKSTG?TGYCCGY??GTTSTGRTWTTG?ATCTRACTAGCYAT??AR?TTTMASGCTTCTGYCGTSCTYCGRGWGAC??YGYTCWCTYATMGRCGCTTCCC?TC?GTTTG?TTCCCCT?ATGC?RCKCGCAAA?TTGCTRGGACC?TCSGT?GCC?GCGCTMC?A??CKR??C?CCACCCGTTCACCSGCYA?GGG?AAYCGAGGWGGC?YCGYCTTACGASAT?GGCCTTCCKGGAACMAC?TGGC?TSRGCCKGYC?GAWYAC?GAGGYGG?A??A??CGTAACC?WRAGTAMCTSAACAAYA?TYTAGCKACTTYCCAC?GGAY?GA?TSG?T?AKCTTCTMYARRC?TYC?ATGCA?TAG?YTACGATCTCYC?CCGTGG?TGRWTTAYATTYMGTAWATGKWGG?GCGCYTWCTRRCAGC?CGCCR?GGGCWWAGTTAATT?S?KGKYAACCRGGGCC?GCCGG?K?CTMYRCT??ATGCC?ACTT?TGCC?CCT?TRRRY?ATGAGTTCC?MSSCCAKGCSTAGT??GTCCCCGYKTCC?GGAACACTGCTGCKY?GM?CC??YG?AAA?C?ATGTTAWRCTCGGCCCTACTG?GGYC?YRMGMAGTTTAYTGCACGTGAGGYAGTCCCRATCGCCCTCGY?AAT?YAAMGAKYASAGYCWCG?CGGCAC?TCGGR?AT?TCAAGR?CTCCG?KAT?TWT?SSCCAGYGGGGCKCT?TGTTCTTGYTCACC?CTWGGAAAKYTRGGGCACC?YCCACATT?TM?AACW?CTG?K?GCTGGAATCTAGYGAATCKCTGGGTGGA?T??ATMAATGGAAA?CGCT?RCT?G?AG?CTTRARGRAGCA??CCACTCTCCCATGCRCGCCRCGACGCTAWTTTCMCAKKTCSMG?GCCA??RGT?AGAGCMTGG?G?CA?C?ACGYCTTSKYRC?GGAC
GGTKATAYCAAGWG??AGAATCG?GAC?AGYGRCT?GTG?CAMRTC?R??MTK?GCCGRA?GCTGYRGATGT????ACYYCCY?C?TGGYYTAAA?AYTCCC?GCRT?RTRCCWGRR?ACGYT?GTACCGCGC?CTYGY?CGACARAAM?T?TCGCMGYC?AGAG?CMCACAGGGCTTAMC??CGYAYACGAT?MTCC?GGGGGAC?TCCGTGCCGAAG???GACGG?A?C?TGCW?GACCCCMCA?CGC?GAK?A?GTCTAAAGTGCACCAYTT?CAAARC?CYACSTAAGKCCCYCGG?ARCTCCAMR?ATTAT?GGCTTCCCGCGTGACAYKMATGRAC?ATYCCYCAT?TAGGATCCCT??C?ATGC?YW?WGTTYAYSR?AGCMCCCGCGGA?ARRR?ACYY?CCAGGWCAC????AGC?KC?ACRGC?AGTW?SY?RYATCGYA?TGGC?CCC?CCG?RA?CWTTT?AAACGCGGTGCAYCCCATAC?C?C???A?AGCMS?GTGA?TTCC?CW?TTTCTGR?CRTCG?CGGCGCCRRYGCTGTRATG?AR??T??TGGGG?MG?WGGGGCCMG?AAYMACCC?GRCT??SGRTGATCGATGYCAYACA?TT?GTA?T?CTGG?AGGTWRCTGRC??AYKG??G?RGKRRGTCGGTCKCCAYCAGACGRAC?CRTCRAA?CT?SAGCT?YTTTGAACCGCYAC?A?MGTG?CGCAGRATG?GSMTKCCG?ATG?GKC?YCG?TGAC?CTCGTACKCWCTGCA?MTGYAMA?TC?TG?A?TKGR??YK?CGARGGGTWCT?TTTAG?TTA?T?CACWTATCG?TCCT?CTRTAC?KR?TAMCT?A?G?ARCGAY?GGGTTT?CTTMTTRTTATGWCAGCCCCT?CWWG?GACTT?Y?RGM?AATCTCACTCCATAGGTSSRGGTAR?G?TCCKA?A?TYRTT?CGGCCGTCA?TWGGTT??TTCGT?KW?TAAGMCTG?AY?ARTGACGGATAGG
AGGC?CGTYGCTTTYTR?G?GKCY?WTAGRYTYASGAG??GGTC?WC??GATAMCMRG?TYAKCCC?AGC?TGG?ACA?RAG??CGGACRG?ATYGWCGGRC?GC?C?CWGA?GA?CWGGGTTTCGAATYC?TTGAC?CYYCCC?RS?GG?KRMGGRGCCCAMYGTGGGGTGTRTAAT?G?CAGACA?AGWATATATTCACTCGWAAG?K?TG?TWATYGCRTWTCAAAT?GKCCAYW?TTGYRAAM?TCTGGSACC?TTGAMTAGARYGKY?TTYAAAWC?ATCTCCW?CW?G??RGC?TACACAGCACATAGR?TAAACSGCCRRATA?ARARGAACG?YGRCCRCTCT?SGA?KCT?AGTAAGR?T?WY?AAAGCG?CCAGTATTYCCCTATAAGGMR?RMRACMYTCTTCGGCCCCAAAACAMAGG?CATC??AR?GTGCGC?TCG?CA?RYCT?CATGCTCAGCW?YT?CYC?CKAWTCGYTRATAAT?ATRTCG?C?RMGT?AW?GCGRT?ARRAGCTGWCG?MRYMC?AGC?GTYAGACAGYSGRTGCCY?YGTRRC?S?GWCCAGA?TGMRTCRW?AR?TCTGGGAW?G?GT?ACCACGCGYGY??WYCGRGCGCGGA?CTGAATTAGGAKCKG?GCCGGACTAGY?ATTAGTCT?GA?CACY?AYRAGGAGGGCC??C?YTRTGWCGCTGCYTY?CAWY?TA?R?GTCRYACRT?CATA?TTACAWGRT??CAAW?RTAGGCG??TAC?TACGGKT?GSYTATRRGTCCTYGGCTYGTTRYGA?CYAGKR?CCASGGMAG?GGCTYCCTYA?ARTRTACRSACRCCTGGGCCTTAA?C?C?SAAACK?A?RCGAW?GM?TGYACYCATTYMGC?RA?RTRCSCGGA?MCATCCYCCKTCTGYTC?G??MAATGAGCCACAGRGMYTTTG???CYGCRCTCY?TC?CGACGGCAAWGTGAGAGGYA???T?GGCATAC?WTCRCCGRC?CSG
C?YRGGK??GRTGCCARATT?CGGAA??YCTCTT???RWAAS?GGT?YGG?YA?CGY?CAYTTAATCTACACAA?AA?M?CMTCC?CKTCKYTCRSYTAATTAAAA?GCWTCWTAAACRTA?RTGCTCCAATG?CCCMSACWCWCGACGACATTGG?WCY?CYCC?TR?ACA?TYAATWCT?CRYC?GKACGTGGAATSC?STAYRSCTC?GY?WTAGTARSCTG?C?CMMCGCTCCRYGAGCGTC?STAR?TR?AC?CAKCCRGATYCGA?CG?RAT?KGGRTAAAGTAYM?GT??AT?GAA?GCAMACGCG?G?YWGRT?C?RYACGAGYKCACGGTAC?A?KAKTT?TYC?GMGGTTCA?GTGTYG?CCCRC?YTWC?CCG?T?CCRACCCCCC??GAMRTCTT?YCKCAAR?YT??ATGACTCCGCR?SGAGMT?AG?AGYKATWACYTC?TMARACRCTWWTGCRR?CC?T?AYAY?A?CT?WAGTARAGTTRRTGRARYG?R?CAGCC?ACW?CGAAT?T?CSTYAT?AWCYATTCCCGATTRCYMCGRG??CG?T??WCWGWTGSCGK?CAATGTGGCMMAAR?CAMT?GCW?CACTRAA?CG?MWTSC?TC??SCGCRGGTCCTMMATG?CYTWRGAR?MCATSAWKGAC?AG?CRCCTCRTYRTTACCWKGGCCGKC?TTYCTR??ATYKTGC?TGAGRACYMGC?ACAATT?G??TTCGRCGTTAATCCTGYTA?TGCTCCTCCT?GCMC?CTGAGGY?G?G?CTTKTG?A?CAATTAGAA?WCGC?YYCCTTGATTRGWWAATCYGT?AATRCTATGGYCGAWTACCCGC?AGCA?ACCGCMTGCCRCGYTCCCG?CAGCGTTAYCTG?TCMTAGCTTRCM?AMG?T?CTWCGRTRA?TA?AGCGGWA?TWAAC?ACGTTGAMRGAGGMTCCRACCGGCGCCTGTGARAWC?CGRA?A??TRTRGA?AGTCKTG?RC?GTCCCAGKTC?
?KYTCWGW?WAAGAGKGSTG?AY?CTMTTAWGAGWAASGCYTTGCCGGCGYCTARGGTGGCCCTTCCAT?AGAAG?RC?CA?RWG?CGGKGTTCTGC?AMCATYAKRYAAGMCRAGG?W??T??CGTSATTTCTGA?AR?CAGGTTSAGCRAKGCGGACR?C?GTCCWTTAC?R?WYKC?CGGTAAG?CGAARS?MGAGCTGYM?CTY?SCTT?CCGGTAAAMGTAGMC?TTYGTA?KG??GACCGAACASGAAC?CTGYC?CCRCTGAA?AGGGCCATGACATTRRACTRASRATACAT?RGTAGG?RA?CGAWY?AR??AGG?GRRCTAG?TCCTGYC???M?T?GAGTG?CA?TGCA?TTAART?GAGT?TG?TTA?TCCTGR??RWCY??KATACTGRCGCA?CASCMGT?G??T???T?AAR?TT??ACCC?ATAACM??ATGGCAWGC??CGGCAATGR?T?T?GCR?MCT?CA?TTGC??TA?CTGTACAYTAGAMTAG?ACACAGCTGYCTK?CT?A??RYWGCTT?ACKRTCTAT?TTCTRG?GARAKKGC?CAACAT?A?G?WYY?G??TCCAGATGTAGC?TCMYW??R?CCAARACTCCGMYCAARAM?GA?CAG???GCGWG?SWGRGTYG?CC?AYAT???CRA?CAATCC??R?CGWTCGGYARCG?GC?AAKAAYYAGRCG??TT?CA?SA???AKCGYTC?AGAG?R?YTCGTWACTCYSTCC?KGCWCC?GC?GYGGA?T??TTCCCRTA?GTGACARCCTAGTMC?GARY?TGCTT?SGGAGYTC?TGARAGC???TAATYRGTG?GYGCGA?CCC?GGGCRTCAG?AAWAGACCY??GCCTWWTTAACTG??TT?GGA?ACTCC?M?T?SM?TC?AGT?T?GCYT??YTS?CWGTMGGTAARCCACCTA?AW?T?T?AT?GWA?A?AGYGCYGACR?CTRGGTCSA?ATA??CAW???CGGRYYTAT?CCC?GYC?GWAT
W?CCGCGCCCTAYCTAGRTAGGA?AGTCTWC?G?T?GGARTGAT?TW?GC?CA?MTKTRG?TTRWRGAG?RR??GAAGRYAGCGTGTYAGWWAR?CC?AC?SGC??TCCACR?A?T?AG??CCTG?CY?GGGA?CTA???C?CGCW?GCWYWGT?AC?CWWGAGG??TACC?GCG?GKC?TCCCGYCRS?GAACGCGCKRGC?GTWTTTAAGCA?TTR?CC?AATATYCCCGW?C?CAGCAGCKCCRAG?CAGCC?AC?AA?GAA?RAGC?CAG?CAA?GGRGGGATMATTYTY??CG?G?TTAGCGATTYCCKTT?C?CACYACGKA?TAGTTG?RAAA?CCRTTGCTAG?Y?CTMGC??GACTCWKC?GTGTGCGA?RAC?GTACYTRGGTCYCC??GCTAC?GAR?RCTCA?C?CCRCGTGTTATGG?C?CTAGAA??CCGT?CAG?CT?T??G?S?TGY?T?TCAWRCCMGCCRCGSC??G?CA??RCRRAAWYGGATRTCYRSACTTTRTGR?GG??TC?WTATGTRCWAGTGGAMGGGW?RAT??TTT??GKACGGC?CRTT?G?GATG?ATATAGRSCRRTRRCG??YCG?W?C??CGTAGACC?GCWYACTGCCTTWT???ACAAG?GTT?MCGYYYA???CCCACRGM?Y?CT??RGCKTGTY??CR?YCAACARTGGGGCCCC?GTGGA??TTRT?GTGMT?RA?CC?CRTCMGT??TGTWS?R?ATGTTGCACACCTTCRYAGAACTSTCTCG?ATT??TGW??WAC?CCTATTATCGC?YAGRC?CCT?CKCGGR?A???TY??MACKTTGG?CAAARGGGTCAT??M?CATAWCGTC?RCCGYAGCT?ACTTGGR?ATC?GTCWATAYGYCYTCYGTCGTCCG?A?CAGSC??CCGR?W?WAATTGCC?ATTCTACKWGTGC????A?R???TACAAC?CGCGRAC?G??CTCRG?ATYC?GGG??MATTTTGGRG?YCACACTC?G
ACAG?C?ASGTGWR?AA??TG?TRGAAKGCAACWCCCTGCTRT?TCG?GARM?KCGTAKCAAG?YAYAGCAGAG?M?W?ARRCGTCA?G?TAAGR?GAG?MC?ACAT?AATTTCCKCGRA?AC?C?CTATTT?AGACA?GGYAKGRGCGTR?C??MCCATTG??CTGAA?CTWCGYTTG?R?CTG?YT?RRCGGTY???YGACTTRAATGATAAC?TAC?TT?C?R?TTAT?TCCAGGA?CGGRRY??ATAWCTGA?TCRAGACKGSGGC?CAG?CTCRAAGCTYGTCT??G?ACRG?Y?C?RTCTCGGRATTAWACT?TT?MACGGAGGGRATCGCGAA???KG?G???CT??CGYCTGTSTT?CC??AA?T?GSCAAAACTYGCT?TCCCTGTCAYG?GKTGCG?GGAWMAGG??TRCWYRAMAC?CTTGGGGMA?AYGTA?GYA?AGGWRGGCY??TTTTR?AGAA???AGGSTTGA?A?SWAACAAGCG?GCYTKTKAKTW?YTCAAGC??GC?CYWWCMCAC??GTC?CA?WYAMG?GTCARG?T?G?GA?TRCGA?AAGRCCAKAGAA??GMTATTT??G?GAWCC?CTGK??TGAKG?GGTGTAGWCGRG??GMC?TGGT?CCS?TACR?Y??TTCSGY?CTGATG?WGGACCGK?CY??CRCCGGA?GWCK?TT?ACTAC?TCGCARA?TR??TYAGC??TYRT?C?YTTTAA?GGGAG?TCATATW?GAKT???CTGGAGCG?TGACYCG?SCCATCCGAM?CCCC?TMYCA?ATY?CTCTMAWAWAATT?RCC??AMTTCCA?C??TCKGTCT?TT???S?KRGTCT?KAMCCC?GKYACYARWTTAY?T?CTAAAKGTGCGG?W?TCGACTGRGGGGCA?AAT?GCTAWY?ACTAWAT?CGA?TCT??TMRG?C?AAGCTTTT?GGTGCAGRAR?WAGAMG?GCCTYY?ARATCMAG?ACTGSAWCCGT??YGGCCATGGAACGGGCTA
AC?CTRCRAAAGTYTTCACW??A?GCGRMCATGCATC?SWKAGATGCCATGTR?WGGAGWTGG??GAT?CCAAGCCCCCTC?AG??GYT??C?G?ATTG??ATGGAW???GCGCK?TCYCGTACCGCACGTAT?TCCCGT?GG?TGGT??CTCAM??RTTGG?RTAGCGCTGGYTKCAC??TTCATA?CTCCMR?GATSCGCSGCACTTGAACGCTTTT??ATA??AYA??GCCY?R?R?CGKYS??GAACGTTCGTYG?AT?GCTGRMGGAAG???TA?G?CACGYCACGTGTCGAAGGG??GCTAAATGARTG?G?GCGRG?TG?T?CC?TGGSMT?YAAW?GTSCGACG?AC??A?TCSYKAYGGT?GGACGGAT?CGTTC?TTCA?STC??CYGGSGGY?YAGTGM?G?GRTWGC?TACGRGRRG?AC?AACCM?MG??GKTAGAGG?RTCGTGKY?GTTAC?TTTAGS?CGMATTCGC?TT?AAATGTGGGATGCTTYCAYGGA?CA?RAGRCGR?TAACA??AA?CAGACGT??CA?GG??TSGCA?KKT??G?GATYWMTGTGC?A??GGSAGAGTA?TY?GTG?CGGG?MAAT?C?CY?CT?AGTRSG?ATYY??GAG?AM??GGCGCYAAYAGMRTTCC??ARCCCWR?YWATC?Y??CCGCCC?CYC?TTT?TCTRKC?AY?RSATGR?AAGA?GCKA?AYC?CC?AMGCTC?Y?CC??AWG??GTAACG?A??YC?T?AAGGSTA??MYT?AMYC??GAATCGY?YTMGGTG?T??MC??GAWTRT?AW?GTAT?G???M?C?TGGTTT?GT?CRCCT?CACCT??W?GT??GA?G?A?CACG?T?GGTTAY?GMC?C??GA?CWTCGATMGC???ATK?TYGGWTC?TCA?TAGGAYGACYCGRA?WCGGYAYTAYGT?TTR?AS??Y?CTC?ATGKY?TAT??WAG?GG?ACWK?RMC?G?T??AAAT?AT??GGGC???G??TG?A
?GCCSG?ACCGRG????GA?G?GGGCYMC?AAAGA?TC?GRTGC?CCYGT?AATTC?CM?GAGCGTMTA?AGRTTG?CTA?C?C?A?TMC??G??R?TGG?TCACGCTCGT?GCGCGTCWA?CCAAC?YG?G???AGTCTC?W?SGAAATCACGA?AAW?ATG?TA???C??ATC?GGG?AGGTAT?TMCA?CTGCATACGCGCAARCACTAACA?GGAC??TC?GGGGCCYGM?TCGCTTT?GGCCT?TAGT?WGTC?GT?GWYARCTGAWGW?G?GR?AGGAGTWAKGWA?C?TAACCGTSW?AGGSCATCTG?AG?W?A????G?GCRTTACCTTAAGGTW?GA?TYCCAYGC?GTCAGWCCCC?GGCRGCATR?GAA?CT??GT?TTAGYCACAGAAC??GGTTGGTS??GTTWGTTCTTATCGCTCR????CWGGGCTCGGCA?T??T?A??R??GGGAAA?TAGAG?GA?TARCRCATTT?TT?CTG?TGGGT?C?GTG?T?ASTYAAT?C?GGGATMCGACCGR?C?TC?TTTTA?CSTTYTGGYKGGCATTCT?TGC?TCC?AGCYTC?C??ARYACGA?TGT??TGYAACCY???GTC?TCCCG??TCAACGGTGGTYSGGAGCYCGC?TMA?CCRAAKT??TTTGGCCGGCCYK??TT?TCC?TC?TATA?YTC??CARKT?W?ACTAAAGA?C?TA?TCC?TT?Y?A??WGC?W?CC?A?GAGCCCATTG??STYRACYR??TCGTTCTRGWYG?CGTG?C?ACMT?ARRTGTTCAATYAARATCTGT?CC?CTGGCTTTMCGCGCYCRA??C?KGMCAGTCTGCGTT?CGGTTGAGCR??GGWTC?TTATRAWS?CW?CAR?CTGATG?AKTGCCGKTGC?GTCT?KTA?G?TCTTTAGG???TAYTTG?G?GT??YG??AA?KGA?CC?RAG?WATW?CA?TTGCCYC?CTGAW?TGTCKSWY?CK?TRRRYTTSACTTGAGYGWCY
GCATYGYATTACATGYCGMC?AYTTT??RACGCRT?GT??AG?SCCCTYSSCGCTTGCC?GAARGG?YAGCGG?GTCGTGCCCATATGAT?TGCG?GCKTGCA?TKCAGATAGKAC?CTCA?GCAAACACAGAARTS?CTRRCGGACTCCGMT??TAS??MGTMCATWGT?AACA?YYCSG?GGCTTTCMGGW?WSAY?MTRRW?YSKCATCA?GAAGAACARMAGAT???GWT??GGR?MA?TG?AMCGCCACRY?YTTGGCKCGYYTTCGMGTCAMAGTTGGGM?RGTY?K?CTWR??CTCGYCTKTCYY?AAKTA??RAYCCRY?GAAAGA?STTS?SACA?TARCTWACATTKCCACCSTCC?G?GRKCGTAGSGRCTC?GTMTGCCG?G?G??GYACTTYTTTCGCG?TTG?YTRGMGGC?C??W?ATGAAG?CYGYCARTRKC?KAG?CGCGAGATTGTTWCKTC?GAGYG?S???C?YTGCTT?RYCGCRT?RTGGGA??AYT?CGGAC??TTGTGG?GTW?CA?AGWGCGAARC?TACCTCYAYGAKAY?T?GA?CCCGWCCC?C?T?CA?AR?AGKT?CGMAAAW?CAA?GYAAT??CGWG?WTAGTTC?Y?TGTKC??ATRRCCGCWYSGA??CARATGCTSACAAGAG?T?GRCTGGCR???CAA??CAMTAGCWGG?KGAR?R??A?RYTTACGGRG?TWAGCCGAA?S???TTCCRCWTCATTGCAWW?YTTT??CYWTTAGCAT?GGAKACCC?ACACCCYGCGAAAC?AK??CAGCTAAC??TGAGG?CT?G?AAT??WRTAAYCAAAMAYGA?GGGC?G?ARR?CGRAGTSGGMATC?CR???TGC?C?SRTTKR?CATGRA?TGTCASACTGTMGTGRGGCTAG?TW?MRS?TGAATTGGT?ACG????GT?ATG??G?CAGYGGCA?ACAAA?C??GARTCTGAATGYGWRRCCGMTTMWT?AGCRC?GTATCAC?GCCGYG
CCA??MATTTAGRACCTAGCTGA?CAGMTW?CC?RGACACAGCSGRR?GM?AC?CTTT?TCATCCMST?GCAAT??RCRCT?CC?CWA?CT?GCRTGTGC??CCGGKTTGAGYTACTC?TGARATWGAGCG?AGSTCGACMRCAK?T?GTAAM?TCAC?AWCGAYG?TT?TW?YACGR?GYTYW?W?G??CGTRTTCCK?YACCTGTGC?AACGGA?TW?A????GTTGTGGWTTGSKA?TAARTMTCYCCCCAGG?CGG?YGTGYGAYT?A?RACT?TCAYA?AKTCATGGTT?CAR?TG??A?GGTAACATATGARACTKTA?R?TAWAGT?STCGAA?MY?GAT??AC?WGYTRACAGTTRCG?KC?CTA?K?YCRGCA?ASAATGC?TSY?TYCGCGCCGAGA?T?GKSC???TTTCACRCCC?CA?C??ATSAYCTTGCRATTGGYCYRMTYCKKSGGAAAGAGAYCAA?S?TTGGR?GGGTRYGW?A?YWG?AAAY?TARGG?ATTTW?TRATKAATT?G?RCM?TAARGACGCMT??TCGC?CTAC??G?TTAGCACC?TCGWKCTT?AT?TAYTAYTGCCAGYC?GGG?GT?W?GTC?CTT?CT?YTAAGGG?CW?ASGCAMGT?GTSCTAGCGCTCTMACACYTC?CCTGCATGC?CYTAAGGACTCACKG?YG?TTTRGCTCAAGRGA??CAGTTYTA??WGCTWTT?AAMTGYTTYTT?TGTMCWYCTC??ACT?RAGCRCTCTCCTCAT?TY?AGACGC?A??GGYCGA?CGTRGGTTT?RGYRKRC?ATR?K?C?G?AGTYTTMAGCAACA?R?GGWGTGCGGTCAMAG?TAA?CAGYGGCCCAAT?CGTGTGCTC?GG??A??G?C?CGAA?GCGG?CSK?GGA?GGGCACATT?TKTGYG??G?ATT?ACGGCGATTAWAAYKGYGG?TC?ACYTATGMMCRCAC?TACGAG??ATCGTGCCCCCTCGGCAGYAGTR??TG?YAC
[truncated: 1,157,227 more chars]
