# Supplementary material for: Phylogeographic Patterns Are Strongly Associated With Biogeographic Patterns in the Irano‐Anatolian Global Biodiversity Hotspot
Source: Mol Ecol. 2026 Apr 29;35:e70355. doi: 10.1111/mec.70355 (PMC13126619; doi:10.1111/mec.70355)
Supplement: Supplementary file 1 — Appendix S1: mec70355‐sup‐0001‐AppendixS1.zip. [file MEC-35-e70355-s002.zip › Didymophysa_aucheri.nex]

#NEXUS
BEGIN TAXA;
  DIMENSIONS NTAX=35;
  TAXLABELS
    270_Di_1_sub
    270_Di_2
    270_Di_3_sub
    270_Di_4_sub
    290_Di_5
    290_Di_6_sub
    290_Di_7
    290_Di_8_sub
    298_Di_10
    298_Di_11_sub
    298_Di_12
    298_Di_9
    393_Di_13
    393_Di_14_sub
    393_Di_15_sub
    393_Di_16_sub
    402_DD1_sub
    402_DD2_sub
    402_Di_18_sub
    402_Di_19
    402_Di_20
    411_B639
    411_B640_sub
    411_Di_21_sub
    411_Di_22_sub
    411_Di_23_sub
    411_Di_24_sub
    445_B641_sub
    445_B642
    445_B643
    445_B644_sub
    445_Di_25
    445_Di_27
    508_B645_sub
    508_B646_sub
    ;
END;
BEGIN CHARACTERS;
  DIMENSIONS NCHAR=45952;
  FORMAT
    DATATYPE=DNA
    MISSING=?
    GAP=-;
  MATRIX
    270_Di_1_sub		AGCTRCATA?AAGTTCCCCCA?AATA?CTCGGWTATGA?TACCAGCTTCRMKCTTCAACCTTAGTTCCRGACCCTCCTCGCTCRCTATGATGAGCTTGGYGTATCAATACCCAAACTTCGA?AAGTGACCTCGCCTAATCAA?TTGCGWGCCACYTGCCGTCCATRAGCCCCYAAAGGTGTGTCRCCAYATWGTCTTGGTCTYTRACCTAGCTCGCKRGGCTC?CGACWAAMCCTC?AGGCGCC?GCAAGCAGTGCGTGGACCACCGAGCC?GAMA?CACWAATCACAYGGTAAWAGACGGGACGAGTGTAGTSCGMTCAG?CATACAKWCAY?TTGCATATCG?AACGCG?STTTAACAGTTTAGTCRGGACCTAAATWKCCCAGYTYCTGACAGAGTYTAAATSKCGGYAACGTAGMCWGCTGTRAT?CCCGTTGTGATCTTTYGCAYT??CTAGAGGRKC?TT?AACCCCGWGTAACTYTCAC?AATTTGTTTCGRAC?CGCTAAGGTTGGTAGGMACCGGTTT?GGGRACTAGGRGCCGGG?AGACTAGAC?CTGAC?AGTAGATT?TGCGGT?A?C?TACAC?CMAATACGACGCTTG?TWC?TCWWWGCCKTWCY?TATAATYACRGTT?AACCGAGGAGGARCTGATKK?GCCCAAYTYWTA?TKS?TAGTTAGGCAATGAAATCAGCACTAWG?GTGGWCRTRATAATGCAGTG?CTR?GCTCGAAGACAGA?ACAACCTGGWCCGMTATTCACCGGACYGGATCGRTGCTTAACT?C?C?GWCGCGAACGYGAGTGC?AKGGGGGCCAAACTACGCTCTTTACGRTTCCCAGAACRTG?AAAAGCACARAAYGAGCRCATGGACRTAGMGGCTCT?CGAGAGCAGYTGGRCCTTT?CTGWAT?GWGAGSGCTTGRCCAGAATKASACCAGT?AGACCAG?AAATAGTTCKACKCTASGKCAAMGTTCGTCTACTCCMCYGTKAAMTTM??C
YAACAY?YTC?GTCT?RTAACTGGGCCATAARYTCGMCCGCTGCAKWTTCGCGCTCTRG?CCGSACGTKATA?GTCCATCAAAGWGKGGATGCT?GCTAAAGCTGTCACTTTAMAAACAYCTGCTCAGGTTGGRATACGARAACTTTAWGAKAYYWAAACCTW??GCTTTTCATTCTCCTCTGCTTWAAGKTGGTGCRGTGGTCCACTAACKRCTGRATGARA?AAWKATGACCYACARTGTAAAACAAAMGAACRTYRCCGYGGTCGTAWAGCAGGYAGGGAAGGAA?TTATAGTGSCGCTTATGA?TCTTAC?AAGAGGATCWGGSCTGCARGTTGCAAAGGGGCGGGATCTGTGCTSCWATACG?TACKRGKAGMAWCTGACACWGCGTGGRATTTG?TTCTGTRTACACATCT?GCGRTTCACCTTGTCAATT?GAKAWRTTTTGATG?TCGT?GAATAAATGATTTCCAAGCCGWAYCWAAAGT?TYTA?G?KGGCY?GCCCAGTTAWGTGC?GGCTTATG?CTCAYACGATGAGGTRRCKARRAGCCWTKTAAGGGGCCGGGGCG?CGGTTTATCTA?RGGTCGA?AGTAA?AC?TCGYCWCTGCCATGACACACGGAGATTY?CTACCACTTCATGCGTARCCRCACGGGCAATTCGTCCCGG?TAGAYGGCGTCCCSMK?AMCACCG?GATRATYTCACATTTATGCYTGCAAAYAG?ATAATATTKAACAAGCARGAGAAMTCGAGTYT?AAGAAYCA?CAGAAWTCGGTCG?GAAACGAAAAGGGTGCTGATW?CGCTGC?ATTCTCCTAGYACAGATGC?RGAARCTTCACTCATRGACCAATTAAYGTAGGCGTCCTACCAAAA?C?CCRCGCGATCKTG?G?GCTCAGTGAGGACCCSGGCAT?CCTGWCAGCCATCGTRTGCMR?CCACCCT?RTGTAAACGTCCTWTCTAGAATCCTTTGGGGGCAAAAMRAGGAT?KGYCGC?G
ARMGWCCGTGCCTCTGCCTAGAGCCRGCGGGC?ATGASGRAGYTGGGCSCAKGGGA?TTGAAT?CACGAG?CTYCTTCTAAGCGCTTATYCAAATCCGTTAGTGGCACCGCCTGGTGTGRTYCG??GT?CCTGACGCAGCC?CATGTGGAGKAGGTTGGTM?TTATTGCGGGACGTMCTAT?TCGCGGGATTCCCCYACWCGRTTT?WCAYTG?YACT?AACTGCCACGYG?AATC?ACAGCGATAGCAGCTAAGAGCAA?TTCCGGGGRCGAAMATATGAKAG?GACGCGTATAACCCYAAGGT?ATCCCACYWGTGGKCAGCGGC?ACTTCGYAGRCMTCYAARYATGGYATGCATCAGGCCGTWCRGACRYCCCYCTTCKRRGGGCGGTCGATTGAAGATGAAGG?GRARWMTCGGTTCCGGTRSCATTGCAAATGTACACT?WTGAWTAGATTGAACGAGAAAMGAGTAASCAATCWGGATGCAWGWCGGGGACCAGTTAATTTATMTGGTGCACAGAATAACA?CYGTCCGTTTTGTCWAGGGGGTGSACGCTACTCAA?CGAGGATGKGTG?TACTGTGTAGGCTTCCTGTGTTGCAAMCCCGGC?CCYCGCSTAGGC?GCGGCAACATTTGSG?AGAATCTTCWCCYGWGAKGGTMGGCTAGTGG?GGTAGCYCG?AARRAGCCATGATTTTCGATCGGWATS?TACTGYTTTATAAAA?AGGTGCGCGCGTCTCMAGCSATGAGACCGG?TCTCCGTCCWACACCGCTCGCACTTRACCCTGATTCY?G?AATAAGGGGAAGRCA?CGAATGTCYGAKGATCAGYA?AG?AGAGGGAACWTTTCGGCAGAC?CC?KGTGACTGWGM?GAATCTGTGMAGWAGGTCTGGA?ACCGGTCTCCW?RCCCAGRAAATTA?CCCACAYAWAGCTCGAAGGCAAAACRAT?AGCCATCGAACGCCG?AGCAGACCCSGGGGTTCYTCTTAGGAGGCAT
TTACCGCATARC?GTTAGA?AGSGASCCCA?CGMGATCSGRCGCATAAGAGAYCAGGGGC?TACGAACCAACTGATYCCGTGCTACCGAGCTTCCCGAAGCG?G?GATAAGGARMAGAGCATTAACACCT?C??TTYAR?TATCGCGGCTTCCATTTRTYTTYWWRGGACGGACATCCGGTKC?GGCGTCTACAWGCATC?ACAAACCCCTAAAASGGTATCSCAG?WTG?GARGT?GTTGCAGCGCGYTTCAGGTTGGCTGRACGTGAGGGGACGAGCGATAST?ATGTAATATTCTCCAASCTAACGCYTTCAAGTAAAGGAAWWTGACAGGGKTGGCAWCGCA?YGTCCTGCCGYCTGTTTCTTCATGGGGYCTYGGCCTTC?GATTATCWAGAWGT?ACAGAGA?AAGTCTGTTAAYCTCRATCTTGKGAAGACCGAATGGCTTATGWAGG?TYRRYGCGCTTT??CTTTTMASCCGGAGAGCTTGAACGAGATMAGGGCTA?GGTCGACTTTGGCCGTACYTAAGGCTAAATTTTGCTCCA?TAGTATTRTTTAAT?WYTGCAGGRGCATTGSGCCATTTATYCRCCTCAAAARCTCWCAGWAC?ATCAGAACCKCCTRTCGCTGTGTTGGGGAA?AYGWGAGACGCAATGGGCACCCGAACG?TSACAATTATGGCGCGRTCAGAKT?GTTAYGGACTTCWRACGTCGTYGTGCTGGT?CGATGT?TAATACAMAGGATCATTTGAATAGACCGATTCAGGATACGGCC?CC?AATKGTGCCSKTGGAGTTCCCGAGAACC?TGGCATACCGCARRGAGGTAACAAGGGCAC?CCGTTACTTTACCGTASCCGCTA?GGCCGGWSTTGTCTGTCGGCTCCRCATTTAAAGCAGCCCGACATTTCCAYRCAKACTTGTTAAACWGACTAGTAACGTTCGATTGTCTCAAGATG?CCG?GTGWKTGAGK?C?TCCGYCYGTTCTTA?AAGAGTCGG
AGGGGTGCARGACGCT?CGCACAAGAACCCCGTGACGAGGTACTTGTGCTGGCAACCSTTTYTC?CCAKTGCACAATTCCKTACCTTCCA?CACTAGTTCGC?GCAGACGGAMCGGCAGTTMCTACAGTCGCTTGCCGCAAGCCGCTCCYGTCTACTAAGAM?GAAGAG?GGCTATMAAG?TAGGCTTATAAAACGGTGCTGTGGGCGGTCCATAAAGGAGGGGGGWTKGRRA?AAAGACTATGGCGGAGTTGGTTGACACCGTTTGAGTAGGTCARYGGAGCCCGRAAACCCACGGCGAYGACCCTGGTAGC?GTGTTCCW?CGCA?AYATYCGRMCSAGGAYCAAGCGTTC?AWTAACATRAGCTACTGCACCAGCAAYCGGACGCAAGARCCTGTAGCMA?GGCG?CACCACCAGGAAAACYATATGGGGAAACMCKAGCCMAG?ACGGTGAC?GTCTWGGAAGTAGGACTGCCSCT?CCTSGTCRAGGTGTGTT?GAAGCKAATGGCGTTAGCACACTTGTCGGAWCAGAACAKGRGCCTTTATTCYCGAAAG?RATAACACGTTCAGTGGTACGGGCGCTTCCCTYGCTCCTGCCGCGTCT?CG?SCATGTGAGGCGTGGCTRCCCACGYCAAACCAGRAGGCGCRGGTAATYCCWCGAATTTTGTAYCCCC?CGCCCGTATTCYGTAGTGAAACCGGGTTCGCAG?AGCGCACCTYCGCGGTATTTWCCTYCGCC?CARGCAGWTA?ATATGCACTAGGGACCGGA?AG?TAAAGCCGWGGACGCSGGATTTGTCGSTAGTGKGTTCCAGGGGAC?ARGGTGCCTKATGCGRCTGGTGGGGCGCGTTAGTGGGATCTAGTTRARATTCATTCTCGCACCCCAGGGCAGTCGGACTACGGCGWATCACAATGRGTAATCCCACTACGCGGCWTG?CTTAGAAGT?CWCCTGGAAGGGCTCAGCAATCAAWATTMAAGGCGAGTCTAAATGTTACA
CATTTGAAGGCCCGAGCCCRGRAMCRTCTGCMCAGGMGATTYC?CGCRATGCGTCACGGGGTATAGGCAACCCTTTG?GGTRGCG?ACTGGTCGCAGATGACCTTAC?MAATTTGTRGC?TGAGCTAAWGTGTACCAAA?STTGGTGCAAACACTTACAGGCGGMCAAYCAAGCACATCAATGTATAAATTAC?AGWYCGAGA?CRY?GRGGCATCAGCGTTTGATCGTTGGGGCGGGGAGRCTARGCAAGTTATGAG?CKCSCKGATATRGCACAAGTSATCGAMAAAAARATTACTAAW?GGARACTTTAGGTTGGTAGGGC?GYTAATTCAGCATCGACGTGGGCCAGYAGGCGCAACCG??GGG?GCGCGGTGATAACCTAATGTGACGMTTTTTCAGRTGCCGGCAACGCGATAATAKCYYCCCGTGGGTATCAGAAGARCTARAMTCAG?GCGCGTACCGRCGTAYCTCCCSCTGCTATACTAATCTC?RCGYCAGATAGCAACCAKTCGYGGCCAGCAAGTCTTTACGCCATGTGTRWCRAC?TCGWAGCTGAAT?CMSATGACATAGTCAGGCWCATTGGCACAY?AGCATTCGGGCGGTCRATCTGACRAGCGCRGCG?TGTCACTTAYACWAGT?WATCATAAATGGTWACCAGACTGAT?CCAGAGCCRACTCGATCTAMTTGATAATTRGGGGAACGATGTACGGCCGGAGCTGMCASTGGWATGGAACGGATTAARTGAWGGAARTATCMGGCYCTGKCRGGAATSAACRTGCGCCGCGGTTAACTATCAGTCCTCCGGCGRTAA?ATTAGACRMTCGCCRTGAATGAATAATRYGAGGCMCTGAWGTCAGGCCGTGATGKC?CCAGTCCRGGGGCCGTKGRC?CCAGGACAGCTTCCCGGCATCCTTTTCTCGRAKTAGTTTTTAGCGAACMAGATCGAAGGGACGCTCCGCR?CTTTATGCCAGRGKGRGGGTATGGCAAGCGGR
CGCATTYACWYKCGGTATAAGTA?TYTYTCACAGTC?TA?ACGAGGTGTAGATCGTATTGCGCGKACGCGCGRAGCCCMGGTCCCTYGRCCGAAATCCTGAGCTCWAYACRATATACGRCGTTASKCCAWCCCCGTTTGCRATGTCAACKGTACGACACGTT?GGGAAGTCGTTGGAGAGACG?GYAACTCTGGGTGTGKTGCCCGGAYRGAA?TGTCCATCAAACGTGAGGGTAGTTGTCGATMGGGGTAGCA?TGYTCTCGACTGCTGCGGTATCGC?GATCTCMTCTTGGGCGTACCGAC?RGGYCRGGKGATCGGCACTGTSGTAC?AGCTGCCTACCCTCTCGGATTGCTAGAG?G?CGCCCTTACGCCGGTATACAGATGACGACKCGAGGA?GGCCSGGTAACATTAYA?GCGATCTTAA?CCCAAATCTMATMGGAGGCCCCACRMGCCCCGGGAGYWAGCCGTAATAAAGGGCTAATCG?GAWATYGGGACAACCA?GGGKGAAMACTTCCGATCCGGYTGCAARCGTCGGRTAAYACCCCGAATAGGWRGGGTTAATRGGKAA?CGCTCCGRTCCCCAAGCRATGGTGGCGCGGTAGTACYMTATSGTGTCGGGGCGCCCAGRAAWCGCTCAGCATYGGAACAAAMCAGGACGAAAGG?MGCAATYACAARYTGC?GKTYCGTSGCTKAAGAAGACCRAACGRGGAYCKCCGGGCCYCCGTCCG?CSCAATAATWYATATCCCKGTCATCCCC?TCTCACRCTAAAGAGYGTCAGGCCYC?ATATCRWGGATCCTCSTG?AACGTCAACGTTCTTCTGAMCAGTTAGCTAYAGCTCKTTGAYACAARARGAGTAAWCTGAACGCCTGTCACTCATCAKGYT?AGTTCAATTGCTGKTATTATGCCTCCTCTTAGCAWGGTCAGARTCGACCTCTTTCTG?YAWTCGCGCYTAGTCRTM?GGGTAACTTCTTAGGTACCGC?CCAATTACA
CACGGTCAAGCCTACCCTGGACGAAACTAYTGTTAKCRTGTTGTTCRCGCGTGCCAAATTRRCGCAGGGACCCRRCYGGTTATCGGTTCCTTTRGTCTATCG??TAAAGCACTT?AKCCCGACGAACTWTGATCMTCGCCCGCCYACATYAGCGTAGAGGCCMACGTGCRCGCCGTYGCATRCGGTCCGAAAGATAACTGCCGGGGCCWACCGTAGCGGGTTTATCTTATGTGAGCCCGGCKTAG?GGCTCGCTGGC?CACTGGGCGTWGATTKCYKAGAAAACTTATT?CCTCCGTSTASGYGTTGGWGTACAGGTACCTGAGGTYRTGATCRCTACGTYA?GACCTATTSACCCGGTACAATGGACRATGACTCGTAGCCAGCAGCGACGAT?CATTATGGCCACCGAGGAGKTATCTCASGCCATAMGTTATAGCRGCCGAACGGCTGGTCGATTTTGGGGACTGCGTCRTAGACRCCAYCGACTTGGGARACCCTGGYAGAACGTGGTARGCCCA?GAGGCTGTGCAAAAAGGGGTCAGGTAGKTGGGTGCGCAGCACCTCCTCGGACTATATTCCCATCG?RGTGKTAATACGCRGGCAAGTG?GATCMTTCACGATGGTCTCTAACCAGCCTAGTCAAGGCGCGTAARAGCAG?GTACATAGTGATGMTCACCGTCAKTATAGARCCTCAGTGATCCTCACGTTRAGKCCTCC?GTACAGYATAAGTTCAGACRG?GCCR?CCTTRATGGCACGCCCCCGTGGAMAWSTCACAGTATCRRGGCACTRGATAAGATTCTCGRCGTCTGATGTACCRGAMTRCYATTGGCATACAACACTGGATTCYRCCCAAAYTYGGCCATTGTTCCGAGKTAGG?CTTAGAACTGGTTRARACCCCCGTGGACGCASGKCCCCGYAAACGGGGAYCATTTTGGCCAGATTTTATGCCTGCATGMTYGGTAAGGAGATCCGATRCATWAGYACCTTACGCCGCG
CCCAGCCTKATGCGGGGCG?CCCAGCGCTCT?CKCTCMMGGGCGTGAGACACCYGRGTGCTTGCGSCCCGGGACGCAGTATRCCATGTCGCTTAGAACGCACAYGCCCCAGAAGCAGAGTACTTATGMAGTMCCTGCGACGTTGTGYSGCCGCGGTGRGACKGWAGGG?RAGRTCSTGAAMGCRAGGCTGTKGATTTAKGTCGTTTAMYGGAGRCGGACCGKTGGGATGCCACTAAACTMGGACACCRCTRGATCGCTAACGTAACGCAKGGGGGAGAARAG?ATCGGGCATTYCRTCCCCCCACTCCAATGAATCAGTTGACCAAAYCCACTACWCTACGRAYTGCYCGAGTCTACGAACCGTCTCTCGCAATGATTRCCAYCTAAATATTTTCGCTGCATGCCAACGCACTTAATAGCTAGATWGA?ACAGCGGTAGKACCCTCGTGCTTCGGGAW?M?AAGT?CCTACAGGAGACGWTACGCAAGAGGTTCTCTCT?GGC?GAGCGGGATCGTCTGCGCCTRAATAACGAATGMA?ATCGTCCCAGAT?CGTARGTGGAAGYTWACCTGGCAMGCWCTG?GGAGATTWGYCRMCTACGTCTTCCGTTMCAGGTACKAAGCCGCRGGCACTCTGACGTTCWARTRYCGAATGATTAAAACCGTGAGTGGCCCMTAAY?W?AGTAAAGYTTYTGATA?GAAYCTAG?GTSARCTGTCCAACAGTAATGAGTTTGAGRGTWCCAYGKRMAGGCCTGTWAGAACGGRCGGCATGGCGMGAGGRCTGACTCGAGTTACTACGTTTC?TACGAGMAGTTTCCAYAGTCTTCACGTGTACACGGGC?ACATCTCAATTCATCSTTAYGGGA?RAGTGCGGTGYCATAATCYCTCAMAAGTATCGGAGCAACGAGAGATGCCCTMCAGTTTGK?AGGCTCTCCGACAARCAGTGGTGSTAGGGCTCCGCTARACGTGCCTTYACTCATAGCAGGGCMWATGCAAT
TSAGCATGGACTTGACGAATAGAWGCSTGCATGGCAGGACTTCYCMTGCGAAGCYCTAGATGTTAGTYTTGGKCGGCCAAGACGCGGCGGCCAGTTGTACCCTAAAMGCTGGCTYACACTTCGGCACCACGTTCCGCGAAYGTAGGGACACGCCTTGGKTCTTGAGCATGAAC?CGTGATATCACTAGTTGGTGCCTGA?GWGGCTGACTCGACGCATACCGTCAAGTACMGACYTTRCTGGTACTK?AYCTR?AAGGAAATCTGCGGACACAGWATG?CGCCAGCGTGTAGWTCGGCRACCCGKSGTAGTGYYCCTGMTCCTGCGGCTGCACR?CC?ACACCTTGCCCGGCCGGGARTSGCCATCCG?AAGRTATGKAWGACACCTTTGGGCTCAACACACGATTGYACTTCG?TTGGAYCAGTCAWCYCCCTYKAATACGCYGCCAAAGCACAGCGAGAMAYAGTCCTCTCGTGGCGGCCTAGCCGGG?ATCAYATAGKAAMKGARTTRYTYTCTC?ACGCCCGCATCTGCGKCATTCGTARGGTCCCTGWTTA?TCCTCGAAGGCCGGGAGGAGMTTTTCAAATTGGAGGGGAGCAAGGRAT?ACCGCCCGCARWARATYGGCCAARCAACACACCACC?AAACT?CCAAMGGTGCAGGMCGRGARATAAGATACGT?GCCCAGGCGTYGCTCGTTTTTTTCCCCCGC?ACMAGATTCGTGGASGAGTRCTTGCGCARGGCRRTTGAAAGYAGGTGATTGCAGCTRACGCGCTCTAGTAGAGCTYGTRGGCCCRGCCAGCWTCCSGKYGTCGRTYATMMAGWTAMCCCTTRGGTAGGRTYTTCCWCAT?TTGGGG?GGCACCCYAGA?CGT?ARCCTTGCCGTAGGGCTGRCWGTCRCACCAATCYAG?TWAATGGACCYTGGGTCATGGARCG?GCGACGWT?AATTAGTC?GCGGTGCTTTGTGTGTWACCRCGGCGYGCCWWGTTCGCA?GTAG
G?TATGTTYGAAATGCCTATGCGAMTRTGATCGASCCTGAAGAGTTAA?C?ACAMRGTCTTTGCTGGACTCTYGSAGCAKTAAGAATCTCCTWGACGTRCCCYGTGCTGMCTATTAACCTTCCATCCGAGATGYCTCCGGTGCRGTGCCGWCYCTGGYTCCGTCGYAAYTTCCATGATGYAAACGTGGAAGCGTAGRCATYCGAGGSCGCTTCRYGCCGAGAGCAKGAGTRT?CAGCKCGGSGTAGTACTGT?AGCTAACA?WMCCTAGATACAAGGTWGACCTTYGCGCGAMAGGGCTACCA?GRRCGCCCCTTTSCAGAGTGTRYGCGCAGGTT?TTTTTAGGTATAGCGCTGCCCGCCAACATTATYKRAGTGYTGGCACYCARGCKTTCRAGGAYGAASCATT?GCGTGCTCAGMTTYAGGCATTCACAG?CGGGACTCTACY?TRAYGT?GTTCGCCCTGTSATTCGCGGCAGRTTTTCRCCCRCGCTMTGTCAATGATGATCCARCGAACCCAAYRGGCAGTCGCATTGGTCCRAYCRGCATRAGAGCA?GGTCAARGYT?GTTCGGCACG?AAGCMCASCCGTCAGCGTCCGACATCTTG?GCGAGCAAAGATAGCCGRRCWYCAGT??ACCTYYGATGTATCGTACARTGKRGTWGGCCGGCCGGCCCYCC?GMWCAGSTGTTACAATAGGCCTYTATTG??GCCTSACTACCCGTCGCGTTAGATAAGTAA?ACAGTAACCACAA?WACGTTGTRTTGKGTCCACTTCGTCTTGMATTCCGCTCCCATCAACCGGGTRAATACAAAACATACTACTTWACCYAGRCGGGGATCYCATTCCCYGSWC?ACGGRTTTGKCSGTCCAGGCGGTGCGAGAACG?AGYGTTTGAAGTGGCGGGTCCACTC?CGCCTCACAGGAYCACCSCTAAAGCCTAGCATCYTCGCACCTCAGAGAACTAGTGGGTGCGAGY?TCTGATCASTTTGTGATCTG
AAACTTCCATKCCTCATGCTCACCKCCAAGGCGAGCGAAAGC?GACCGCGGTAWGCACCGCGCAGTCWCTRA?GCATAATGCAGATGGG?TCACTTGGARCTGTARATRGGGATTRGGCGACCCCACATTCCATCTGCACCGCCAAAMTCYTGCTG?TATGWGC?CRGCGGATTGCT?CGCGGCGSTGCAACTAATRTGSG?GCWAGGAGA?YCG?TAAGMCTTGGCTCAGGCGCTTGYACTATTAATAGGCAC?GATCGGCWAAGAGCCCAGCGAGAGACGTCGGTGCCTKAGTAWCTATGGRTATGAGTTCACGCTGCTTRAGCCTAATYGCCGGAYCTCTC?CTGCTGCTTAATTGTCTGGTMRKGTTCAAAGACCTGTAYGGCTACGCGTGCCTRCACTTAGRRTGCCCGCGCTCTTTAATACTAAACACCGCTACCAGGCG??CGGTACTT?CCCACTGTC?ACCCRGGTAGATAGTWATTTYGTACTGCASATGGGCCTAGYG?YTAGGCCAAYCGTACRRGCTTWAGW?MGCGAGCAGCACGGCGGCGCCCATATGRGTATACCGT?RTTGCAACTTTGAAAAACGTTMAGKWAYCAATARGTYCTGCTCTGMTCACGGAGYTGAWTAGYSACKAAARAAGACTCGAYCGTGGWGGCCCGGGAGTGGCCGCGATGRTATGTCCGGTMRGCGATCCGAGGCCGCT?ACCCTGAGTAGTGGGTTAGTACAAATATCTCTTCGGCCACCAGGGATCTGCATCGG?CGCCAATCTTCGAGTAAGCKTGGAACGCCCCAGCGATATATGTAAACTKGGCCATRCTCRTACTT?TKAAGCACG?GTGAATATAAG?TGTCCCATAACCGAGCGCAGWCCTCAAGRTCTTCTACGYYTTTGGGCTKCGAGACTGCTTCAGCTAGGTATTAGCGGGYGTCAGCTCATCAAGCCGCGTTCAACTTCGYGGGTTCT?GYRTAATAGWCGTTGAGGCYTWCGYC
TGTCTTAAGACGAGTYAAGCGCCCCYAGCCCCRGCCCCGCTAACGGCGAATTAGGKCCTTGATTAT?TY?ATACT?ACCGTCCRGTT??TCTAGCTATGCRGTCGMRCCGAAACTACTGCKATCTCWGYACGCGTCARCGATATAGCWGRGTAGATAAAAAGAAACGGGAA?GATCTCTGTTTGGCTCRCAATGGGCCCCCATCCTAA?KTGAGACAATATRGGGGGTCGTGACTYATAGGGAGCAYCA?TAGTCCGGTGTTTTTGCCTGWTGTTGAG?AGCCGTAGGATTCGCCKTAAC?RCTGGGAAAYACYCAACMG?TCGTGAATACAACAGTGTAAAGGGTGCCCCGCTCGTAARCCTCTCACAMCCGAYYTGGMAAGGAATTYTAGGCTAGCMATKGCCCACCAAGCCCGGTAGCACTKRCCGTCARGAGTTTYATGGA?TCGAATCYGTCWCCTCCGTATAGCMCTCTGGTCGYACGCACYCGYAGCAGARGKYTGTGCCGGTCACRCC?AG?TAAGRCTTTTGAAGTACATAATTGCMGTTGWTACTACGWMATRGG?GGGTTRTGTTCTTC?RCSYCGCCTCT?TGCTTAKGGACGGGCTAGCTMCGAAGGGGCCKACGAAATATCATCRATTAACGCTTGTGTCGTRTRCMTACGTATGAGRAACCAAATAGCCWTTTCCAATGAGTAGATTCCGTCTYCCCAYTTTCTTGTCGCGATGCAATTTGAGCCAGACCCGATGGTTTTYWGGGTCGTTGTAAGYCAATGCCCGGGATCTTGTCYCGGGCCCTGGCAGC?TATGGCATTCAATCWCAGAATTAAACGCGGCGGATGGGCYGGTASCGCGCGTCTCTAAGTWCAACAGCCCKGTCCGGAY?AAGAGATGGAATGGATMSCGAAATAT?TGATAACCTAGYACGCAACATGGGTAGCCGTAGGTCGTACACCATTCGSCCT?ACRAGCAGRACGACKCCCTCCTC?ACTCGCCAGG
TC?GGGTRWRGATCTTAGCTAGTGCTC?CCATGYTCAGATTCSATAAAGTTTAGAMCGACTG?ATCRGGGGCATAATTGTGGG?AGAGCGGTCCTAC?TCAA?GRTAGCAGYAGTCGCYCCWWGGGCACCCCGAAGGTAGGAGYTGGTGTTTACCCTACCTCTTAAYRCMCWACTGGATAGCATYYGGGAAGCGC?GYTCAACGGGCAAGTCTAGGAAAMTTTTTGAGGTCATCCGGACTTACCGCGTGACTAA?CCCCTT?SATCAGGAMGGMGCCGCAGTCCGGACGAYCTCCTTRGCCGTGACCTGGCCTTAGATAYACATGCGGTRACCAGYGTGCTGTCCGTTCGCCTTAGCTGCCCGACGTGCTRCCTCGCGCAAGRAATTGCRCAGATACTCTTGC?CAKTACTAGTCYTYCTGTGGGTTCGA?ACCCCGTAAGTT?TTCGGAGRAACGGCTKCGGYAATCAMTACTYRCYCGATCCGACAGAAGGAATCTAGTACCAAGTAGCTTGAGCKGCGTACKGCAGCGGCKTGAATTTGGGATCGTGGTCGATATTRCATTGKTAGTGAGTTGCCTATGGTTMTATTCACYCAATAGCATCTATGATMKGTTGTTAGTYGCACCGCCCCCASAGGATTGYGCCAGMCCAAGTCCGCGCATGTCAYRTRT?GGAGCATGTCGACATAGACCGCGATCCK?TAYGCCACGCTACGCCGGTCAACCT?GWACCGGCGGTGTGCRTTGACACGAGGKGCTAGTAGCTAGATCGATACAGCTTCGCC?TACCATCWTAAGTGTACCCTCGAATATAGC??AGATRTCGAMCTGCCCTCGTATGGGGGTGGGGACAGAACTGGGAAKAAGGCAGACCTCGTGTGTGGATCCTTAGCGGAAGCCCCACTR?GCCARCGGRTMGTCCTGGCGCTTWCCGAGCGACGAG?AACWATCAATGGTGCAATCCGAYTRTCACGTRTCCTGGTCKGTCATAA?ACGTAYR
ATTTAACGRGCTKCAGTATCGTCGGGCACATCTCGTCTTTGTWT?CTRT?GCTTCGGGGGTTCACCATCAGAGCAA?TCTTCA?KGCTCAGCGTTGGGGCGTCCTGTTTAT?GTCGCAGCCGAGATGGCTTTCCACACR?TTTAGCCTRCTTGCGCGTGCAACAATTTGGGCTCTT?CTTC?AGGSAGACTCAGCMTGGYCTWCGCGATAGTTGCCTCGCCAAACACGATATSARCG?TCC?GA?AGAAAGTCAACGCTAWGCMCTGTGYGTAACCTCARGTTGWTCCAYGYGAASCCAATACTTGCCCTACAGGY?CATAWAR?TCGGCCTGG?CGCYTAYAGGCGTAATTGTGGTCTGCTCGTTGAACGCGTAGGGTCCGCTAAAGCGCA?TCAGGGCGTCGTGWATGTTGCTGCGCCCGAGTTAKYACCA?GATCACGCCTGAAAGACCYAGTGAGGCCGAATCCGACR?AGT?GAYTCACCTMGTTAMATCACATGAGGAGACGAACGRGCCGCMGYGGAAGCTGTGGTCGTGCTAATACTCGTGRTRGGGRTACTG?GGCGCGGTTGTAGGTCATAAGCSMKGGCTACCCMAGCTCTCRASACGCCAGACCCKTGGACTGCCCCAGCC?CAGACCTCCCCTAATTAKCSATTCAGTTCGGTCGWGCATAGGGRAATCGTGGTTCAGAAMAACCTTACCAAGACACCCYTATCCGGACAACTWC?GCCCTGAYKGGCTYCTC?CAGTYTCTCAGAAACGCGAGCTGTAATAGTGACYACTATTACCGCGTCAAGGGCGCGCCTCRCCCTGCGGTACAGGGTTCACTACCCAGAGTCCRGTGTCTCCCCAAATGTGGTCGGCARTCGGGGACGGCACTCATTGAMYTGWCTGCMGCCWGGTYATTTGGGGCATATTGAGAWCGCGACGACWYCGACACTCCTAGTARATACACAGCCGGGACGACCGTACCSATTGATAGAAGCCGTCACGATKATG
GGTTGAGGCAWGTAAGCAACCATCKCRCTGACCCGTCCACCTGKCATAGCGTGCGGTAAGTGTCTTGCGCGACGACGCCTTAGRTTAAGGRTCTTAMTAGGTTGCTCTGCATCATTAATGCGAAGCTCTKTTCWCGGACGYGAAGKGGCYAYCATGCGCGCAGGACGGCACTAGTTTGMATCAACATCCGCTCAYCTWAAGTTGTGTGCRGGYGCAACATGCARTGACCCCGARCTCCATKCMATCATAGAGATTAARGGKACTGGRAAGAGAATACATGGGCCACKARGG?TCACGTCGGCTR?TRTGCTARGATGCTGGAGTACAYCGTACGCATAGCGACGTAACWATACTTGTTYAAAAGACGGCCTATAC?TAGGATGCSTCGCSACTATGCAGAWGAGGCAGGGCTGGTCCTTCC?ARGGCAACGYACYCRTCACGAGCWCAAAAGAACGAAGKRCGATGGCGCGCCTAGGCTACTA?GCCAACCTCTTCTKTATGACCCGRACGCGAACCACGCGTTCAACCTCCCCAATATCAGAACYCACYGGAATTGGCTAACGGCAAATYCGTATACAGGGTTGATCGRACCTCGCCMACTAACGAGCCAACTTTCTCAACCTCTCGTCGCGAYTTGGTGTKGTCGTGTATTACSTACCYGCTTCTAAATAGCATATGTTTCTCRCGATYCAGAGGAGGGRGCYAGGGGCAT?TGATTGATCGCCCYATTCCGTTGRGCGTCGTGGCTCGAGCATATGYTAGTACCTACCCKAACCGCCWGTTCCGGCAAGCTAYWCGGCCGARCT?GAYRCGTGTYCGACMCTTGTCTATTTAG?TAATTTWACATACGTCTCTTGCTAGTTTGGACRGGATGTCTTAGATGGTGGCCATTGATTGCCTGGAGCCCTGTTYGGCMAGGCAAACGCGCMCGCAAAATTCCATATGC?WTCGTAC?CAGCAGAAAGTGCACGGCTGCGTYACTAGAGCACGGAGGGAGAC
ATGAGTTTACGATTAGCCATAYGTGTATTCCCCGMCYACCCACTAGTRGCCTTAAGSCTCGCACTCTCTCYCYCGACTACCCTGGGGGCAAT?MRGATCAGGGCTCAAGCCKACGCTGCGCAAATACYRGAACCCTCGCGAATACGGGCCTCCTAGCAGACAY?GACTYAGCTGAKGTAGCACAAT?TGATGCAGGTGGTCGTAAGAATGAMACTGACAYAACGGTGATTG?CGCTGYCGGGGCATSATGGTWGGAGTMAACTCTTARGACCATGAGTAARRACGGATCGCAGGCCGTGAATSAYCTCACAWAATGGAGWTGCGGCTTGCATAGTCAT?CCGTGTGGGACYCCCAGGGGAGAACCGGTTGCTCCGWCGATAATCAGCGTTTTAAARCTCGATGCAGAACCCATCATCCTAGCTGGGTATACGACGCCGA?GTGCCATGCCTTGGTTTGYTGCCCTARYASCTGGTTCCATGTGCGTCWCGWCCAGGAGCCTGGAG?MTCCCCCATAGTTGAGCAARGCTT?GACCCGTGATCCGA?RCACGTTCCCATACTACACGGGTRCTGTCTAGAGACTAGGACGCCCAGARCGACGG?AGCGATTGGACGCGTGCGGCACAGACGWGTCCGGGGCACAGGAATGYTTCTCCTAACAGGGTACGGACARCSGGGCASAATACTCTGAGGGTAAATTACAACAGTCTAGWGGCCTATAAGTGCAGYATRCACGACATGAGC?TCTWCCAGACACCAGGAGCTYTGACTCTTACGTTCCCAGAGGACTCGGTCCTCMCTC?ACACRC?R?GACCCTATCATGAATATTTCAAGCCCACCGCAAGTCATATAGCTCTGTCTTRYTYCTAGGATTGAGCCACACTKGATGATAAGGGGRACCCGTTCTYCACRACCTGTAGCCTA?GACTTGTGGACGGACTGGT?TRYTTTCTCCACCAGTTGCACACMAGGCAARCMTGGATYTGAACCTAAGKCAAG
AWGCACGCAA?CTATCGAGTAGTCCTTKCTCGGCAAAAAACTGACATCAAWTAGGGCCGCGCACTAAGCATTTMACTCCCGAATCAACAGACTGRGACACGGGRCGWGGTTTTCTGTWTTTCTGGGACATGCAGATACTG?CAACGCCATGAGGGGGWGAYCGTGGTCAMCAGCCC?RTCATCCCCCCRGGGTGCTTACGGTGATGCCATCCAATGCYGGATT?ACAAGAGGCAAGGTAAGAGGTATASGGTCT?CACGCAYKTCAAAAAGCAGGTCCGATTTYAAARCGAAGGACATGSGGTTGCCTTTCTAGCCAT?CACTGCGTYA?ATGAATMAAAATTCACGTGCGTATCTAAATGACGGCGAMCGGGWTCTATTAGATCAAT?TGCAC?CCAAACWTGTAAWTAACCGCTGGTCGYYT?CGGTGAGCTC?AGCCT?GTCGGTGTAACAGTTACACTTGTTAACGCGTATCGTATATTCTAGCTTGGATGAGTAGAKARTTCAACGGGTTGGTGTAGAAGCYAMC?GGGTCTATCTA?CCCSCCTTTGCTATCTGGCTTAAAATTACACAYGCAGGCCTGGTACCATACACGCCGAGTTTTTAGAAAACCGCAACGCCTGGCTCRTGTRCATGTGGAAATCTGAGATCCAGCGTTWTTACSARCGACCGCCATTGGCCTAGAGTGAAGTGCCGCACCGGRCGRGATKTGCTTG?GTCGTCAYACCGGCTAATTACAATATCTAAGAGGMCGATWATATCATCCCCTGCCRCATTTAGAKGAATCGGCKTCGTTGCCGGTTGACCTGCA?TATCGGCAGGGAAATTTGCAATGGATGYAGATTACACYWGMCAAGACTGGMATGGGGGCAGCTTAATGAGTTCAGATAYCTTTAYGAGGYGGGCTTCCGTCGCCTATACAAGC?CKACGTAGCSAACGCGATTCGTGTATTATGGCTG?CTTARTACATTATTTGGCCTCATCATA?CTCAGTACR
AGGGCAGGAGCACGCAATTGTTCTCAACWCGGGGGG?GCCAGGACGAATTTGCG?CTCAWGA?CTGGATGGTGAAGACGAGAATCTTTATACTCGTAGCCTGCGAAAATGGGCCRGTGTTCAGCTCTAGTGAGACGGTC?TTCAA?GYAACGGAACAACCGRCTCGRCCTTGCGCCGCTACCCACTGTTAYTGTATCGGAGAATCCACCCGGTGCSCYCCTGMTMCCACAGCTGGTGACTGCMCGGTCCTCAGGGAARTAGAGTGGCTTGGTRTTACTCGAAATAGGCTCRTTCCTCYTAACTAAGCATGTCAACTGCTCAATGCTKYATTATACYCARGTGAGTGAACTGGGGGCAGCATTCACACGAACCCGCTTTTCYCRGGGTTTAGCGCCTAAGGCKGCTCAKGCAACGATCCTAGGTCWGTACAAGCAACTGAAATGCATGCCTATCGCCAGAGAARTAGC?GRTGGGCGGTCAAGCTTCTTTGACGAGCATCCTCCACGAAGATACCGGTCCCGAACTCCTTTTTCCWTTGAGTAGACWATCATCCGATATR?TGCGGGATTCACTCTR?YAAACKCGATAGGCCAACATATSTCCGGAATCWGWRTGGGCATAWAGTAATTAACCTAYTATTKGTCGRTCWGCACTTAAGCA?RGTGCGGAACCCCAGGAAGTCCTGGGGGACTCCGGTTAAGCTCGGCCGTGGYCCTCGAGGCCATCTCAA?AGAATTACGGGTTGATC?ATCTGGACATTC?TAATTAATGSGCTAACAAAYGAC?CAYGGGCCCCTKARAGAGTGGGGSGGGGCCACGCTCTTRSTAATAACGGCCAATAGAGCGCCAGRTGC?TACAGTSTCGTYGGTC?KTTCTGTTCTTCTATGCCGAGTATTATCAGGAAYTGGGTWGTCKATGCGCACTGGCTKCGGGCACCAAGATCCCTCACAACTCTCTCAATTATTCMTCRCAAWRATGCCTGATCGAATTTTCAGGAAT
CCCCCCCAGT?TATCTAGGGCGATGTATTACAGAGCCT?AACTAAC?CCATTTCACAAACCGCGAGTA?TCCACCWTGCAYCGAAGACGCGATGACRGA?CTTGTGKGTTACTGCGATTMCGTCCAATGCATAGATTTTTTAGTGWCGCAGGACCYTCGACTGACCCAAGACCGATCTATCCTCCTAATATTMGGTGA?GTAAACACTCAGAACGGTCTGCAGGAT?RCGGTTCACGTCGT?KGGATCTAATCGCRCCTTCCGGGTGTGTCGGCYTTWTGCCCGTCCRTTGGTTCGACTACTTTTTGTTA?GGGAAYCYATGTGCTAMTARCMTMCCTCCTRTAGKCG?AGTATTCCCCAGKCTAAAKGATACACGTCCCTASCCGGCAGCCACCGWTCAAGGCACTATACCCAGCGGAGGTATGCAGAACCAMCAYCACTCATACCCTCAC?GCCCCTGGCGTRCATAAAWGGATAGCCACTWCTCGACCATGAGACKAMAACTTAAGTCGCCGCGTGCTSCAGACGAAACAYCTCCTACAGACWTAAGCCCCGACGTACCTTTTTRCTCTTCAGGCG?TCCCGTGGCCCCTAAGCTGGTGTAGTTTAGTGCYGCACTCYTACTGAAACTCACGMCMGTTCGGTGCCGCTTCGTCAAGCAKTCTACGGCAAGCCAACCAGGCGCTACYGGCACCTCSYGTTACGATATGGACTTAATACTTCGCRGGAKTTAAGTCTTCCCGGWAATACTCCTCATTCGGTGGATGGCGCAAGGTAYTGGGGCTTGAWARGCGCGACTCARTACTACGTCCGCGTGCYGTRCACCCTCGGACTATCAGCTTCGCCGGGTACGGCATGGGAMATTGCGAYGGGGYTACCTACAGACACCRATATGTCGGTACYTATCCCGTCGCGCAAGGACGCCCCTCTGGCSGRAA?TTARAACCATATCCCTTC?CCTCGCCGACTTCAAGGATTGGAGGCAGRTGCTRGCTTTACA
ATTTTCATTTAGCTCACACGTSTTACCAAGGCACTCAGACTACGAAARCATAAGCTCTTATCCACTCGGGYCGATCACAGCGACKTCGATCKATTTACAAYAKAGAYAATTCTATACCCSTAGGCTGTCAGCCTGTGGCCCCAGYTAGTCCGGCGCG?SAGCAAGTCAATA?GTGCGA?RTGGCGCYGT?ATTAGAGAATTATACGCGAAGGCCCCCAACAGAGACGGATCYCTAGGATATTCTGTTTTTGAGTTTGTCRG?GACTGACGGATCCGGTTTCGCCCACGAGATAAGTYAGTAAAAATCGAACATAYTCGAATTCAACCAACGCAYGAACTGTCAAGGAGAMGGCAGYAATAATCGTCAGGCTACMCCTGTTAGCTGG?ATTTYG?CCGGAATACGGYCAGWCAGAATCCYCGTCCCGATCTACCGGGCGCAGGAGGGAGGATACGGTGCACGTTAAGTGAAGATAGTGCKACATGCTGAATCYYGCACGGCTTGTAAACCCATCGTAGGTTCTASTTKTARTTTCTATACGGCTACGGCCACATCACCATTTTATYCCCCRRATCTCTCATGGCCGTCCTCTTCGAACTTATCGCCACTAKCCCCGGGTAGAGYCAATTGCGCAACAATTTCGC?CTTTCAAGTCRGACGRGGGTAA?CCCTCACCCTTAGTGTCCCTACGTMASAGCGGCRCAGTAACAGAGACGACTATTGATTTTAACCCTAAAGATATTCCCAATACACTGCAAACCAGCGATATGTCGGCGAATAAYCACCC?RACSCTGA?GARATCTAGCTCCCCCTAATGGTGTYTGGTTYCCATATCGAATCAATTTCSATTTATCTAGAAGCCTTACCCGCYRTWCACTCGTGCGCRTACATGGGTTYCTCGATCCTGTTAWTAGGGAACTKCAGACCCR?GCGGTTCCACSRCGACATCGGTGGCRTTATACAGTATGTACGGGTSGACAAWATCYMAGGCCTTCARGTA
CACGGAGCKTCGCCGATAAAC?AGCACCGGGCAAATGGTCCCATGGGCCGAGTTGAGAGCYYCCGCAAACCGTACGGTTGTA?AGAGGCGACCCTCCAG?GCCTCGGGGGTCKRTKRAAACTCCGATGCRCACTCCCCTAAAACTGAGTMTGGGCTTGCCTGMCAGMTGYAGAAMGWAGATACCAACATTAGGTACCGATATAACACGCGTACATTAYGCAGAGTGTRCGGATACCCACAGCTGGCTGTTTAGGGCCACGGCCCCAGGTCTGAAAWACAACTTGAWTCAGGAGCTCTTAGTCG?TCRCGCGTGTGGTACCTGATGTGTACCCCAACTGAAAGGCACGACGAGRTCAWRCATGGYGAGTTGGTCGACTTATTCCAAACGTGATTCAGTGGATTTAGGCTCAYGACCKCCTACCATTTCSGTGAGTACACCTTCTCGCTGCCCGTTATGGAGAACACCGATTCCWMCCTGAGGCTGCTATAGGGARAAACAAACGCCGACTCCTCCGTTGGTGTTCGGCGCCACTCAGTGGTCAGACYCAACW?WGGAGGTCGCGCACGCTGTAGTTCAACTWACGAGACTCTCATCTACGCCCTARGCGCGGGTGTTGTMCTAGTGACTCGTMRACGGTGCTTCTAGGCRGACTCACAGA?GCGGATCMTGGAGATYGCACTGGCGAGRCGGGTAGAGGGATAAACSTGG?CGGGGGTAGGTGGTGAAGGTACTGCGTCGCCCGRACTTGGGGCCACGTCGAGAGGCWCACGGCGGGCTGATCTTRGGTGTGTGAATCYAAAGCAGGACGAGGTCTGTCCTAGCTACGATAGCTCTGTCCAGCATCC?GGTAGAAATCWCATGGTGCTAGATRCAAGTACGGGMCAGTTGGTCATTYTAAAAGAGGCCT?RCGGTATATATCTAYCGTACAGGRATCGTACGGTGTCGAACGACGTGTTCGGCCGGCGCCCRGGGATCTCTCGAGCTACACCGGTAACCGG
ATACCGAGCCGAGTTGGCGTTGTCAAARWCTGTTATKCCASTCCYGTACGCTGGAATGTCCACGCTACMCCGCTACGGGGCTTGATCWGCARCCGTGCGGTTTCGGAGGAGAAGATYTCA?CCATATCGGTAGAATCCCYTGTAAACGAGYGCAAATAAATACGCAT?ACGGTCCAGTTTCTCRGCCTTCCMGTWCCACTKTAG?CRRGCKTGGTTTGCTGM?CGGCGGGGTCCYCCAGAACTCCCGGATATTTCAA?SCCACAGGGYCATRTSTTWGGTTTWCTACCACRACTCACAGCAGCCAYCGGTTAAGAACTAACATAGGTTTCCGTCGCCACTAGGCAGTGCCCRYCATCCARGCACACACCGCTGAGTTAAAMTATTAGCGAACGGTATACGGRATATCCTATCTAGAYTATCARYGACCGACGTCCCGAGTCCGCTRGGCTTTAGTCCAAAGTAACGATGAACCCGACACGTGCGGAGCTCAGACCGCATTATACGTCCACACAACCGAAMGATAGGTGCARTATGGGCCTYGGGTCATCTAAACGTCAGTAGTAGCWSGAGCTAGCTTCTGATTGTAAACACGTATCAWCTTYCGGGCGGACGCYGCGGCTCGTTCRACCGTTCTCACTTGGGGACTGATACGCAGGAG?AGGCTTCGAACYTCGGGCTGCATTTTCGCGTCCGGACGCCCGTCTCC?AGTTACCSGTCYTCCCCACCTCGTGACCGTCCCACCCAGTAGACCCAGTCAGGTCAACCTCAGAAWCCCGGGTCTTCTACTTTTTATAGCGGGMACATYGGCTACAACAAWTCACAATC?CAACTAAGCT?CCCGCTACAACTCCGGTCAACAACTCCARGAGGGTCTWATTCCGGACCCCGGGCAGTGYCTTGYGCGTGGCATGTGAATAAGTAAGTYAACGAACT?CACACTCTTTGCCTCCCWTYCCAGSCCAAATCCCACACRGCGGACACTCTCCGGGCCGCATCCR
GTCACGGAGCACCTCAGCATACTAATCACTACCCCTCCCCTCTCCCTCGCTCTCTACACGCCTCCGCTG?GAATCCCCAGTAACTAAGGATCAATATAGTGCCAACTTCCTCAGTCGCWGAAACTAAGTCWAGTAGYGGTTACAGTCACACCMTGYGCCCATCYAAGATGCGTCKCGCGGCGAGCCACYCCATTATGTTCAGTGRCCGKCCTCGGACCCGCTWCCTTGKCGCAGCAATGARCTATTRATTAGGTTYTACAGGTTTCRTAC?GATGCTGGTGGGGGKGAGGCTGGTGGTAAMTAGCAGTACTGAAGGCTGCACCTGGACTCAAGGCTCCKCTTAAGAAAAYATTGAGGGCGAAATAGAYCCTCCCCTYARAGATAGCTGCCACTCGGCWTACGGAATMTWTTTGACAAAAGTTGRAGTATGGTAYTRAGACCCATTAATATATGATGT?ACTCATTATGTACCAAGAGACGGGGTTTTKAKAAAGTAWCRCGKGGCGCCACA?GTGAAGARATCGAYGCAACGGCAGCGAGCGTGCTCTACAGAGCCATWCCTAAGCMTKGTCTATTGGTKGGGTGTGRTCGTAWCATTTTAAATGGAYGACGA?TCARAAGCAGAAGCAG?AGCGCCCRAAGGTCTAAACAGCTTGTGCTAGCGCTAGCATACAGGAAATTCTAAGCATAGCTAGGGACACACGCAG?TCKACCAGACGMCAGCCCCCGTACAGTTCCGGACAACTCTGASGACATAAGGGTCATGTYATTGTATCATGA?ACACCTCWCAGCTTACTAAATCCACAAATCCATAAAGTAGKGACGAWTCTCTGTTACCTSCAYMTRWATTTGGGCCAAGTGCCGCACAATCGACACTCGGCAACAAAGTCGCTCCCTATTAGCTCTTARTGGCACCCGKGTAGAAGTGGCGGCTGAGATGGGCGARTACGAACCKAAATTGG?SGYACC?GAACGCGCCGTGCGCGAGTGACGGACGTG
CACGCACGAGTCGCATGAGGGCRTARGAGACTRCACAGTGA?CGATCTAYGGCTCACTGCGAGGGSCCCAGACCATCTAGAAGCAMGCACGCGCY?ASAATAACGAGGGTGGGTAGCGTCGTGTCGCGACGACTCCTCTCCCAGTTCATCATCTCCGAGCCGCTAYCATCGGGGTGAGCYCGGCGGACTCAGATGGAMATCACAACAGCGCCCACTATTGAYCGACGCTAACTGCCGTCCAWTAATGAAGTACTCCCGGCTCTGCATAG?CGGYATGGCACTTTGCTTATTAGCAATCCGCGCAGACACAGCTMATCTC?AAAGGGTGCCGGCTCGTCAGCTAGAGT?AGCCTGGAACAGYATCTCGCGTATGGACAACGTGTATAGACAGTGCTCGCTTTAGTGACAAGCTCGGCTCAGGATGGAGGCACTWTAGACCCYYAGATATWTTG?CGAYGTTGGAAGTAGGTCTGTTGATTGTCCCGCGGCCTAGAAGCRTAGTGTRARCTAGGACACGTATACCACCCCAGCCCCTACGYGAGCCTCGCCCTTAATRYAAACGAAASTGTTCMATACGTSACAGGATAATCAGGATTCCTCTTGAATMCGGGATTC?AGGGATTCAACKCTGAAAGCAACGCTTCAATTGGTCGGMAGTGCACGTCCKGCGTACCGCTGTTGKGGCCCCACATTCRGACCGTYTGAAGACCAATCTTGRCYATCCGCRATCCGAWCTGACSGAGCACWCCATGGCCGA?G?G?CGAGCACATGCGTGRCCGAACGAATGCATTCCATACCCMS?TGTCCCGCGTGACTTA?CAATTGATCTCGTCCGGCTACTGCATAACGGRTTCGACGAGCTTCAGYTTCCTCATGCGCAATTCAAATCAGGTAGGGAGGGTTAYGTTTGTTTGAACTTCAGGTGGCATATCTGAAGCCTAGCGYSGGSCRCACAGGCCARCTGCAGATTGYATYCGAAAAYAGTATCAGGGYGCRTRC
CTGACAACGCTACCCCTATGCGTTAATAGCCGTGTGGTGACTTAATACTCCAGAGCCCCTAAACYACCGAAGAACGATCTGGGARTAGGTAATATGCCAACGAAGGGCAACATTATCCCCTCTT?AGGTRAATTGTG?CAAGTAACCCAAATCGCGGGGGGTGYCTYCCKWACCCACCTTTGAGCCTGT?AGAAGAG?ATCGTGGTGTTAAACGCCCCTTGTCCCTCCACCGAYCATWAATAACACCAGTGCGCGGGCGCCTACGGTGCGATTTAGTACACGCCTTCCATTCAGGATTGGAGCAATAGAATTGCGCCCGTTTACGCCCTGACGGAGATCACTATCCA?CTTAYCTGTAATGGTGAYAGGAYCTTGGTGG?GACTAT?TCAGATCACGACGCCAGAGTCYTTCT??GATGCACAACGTAYGAGGAAT?GRATGGGGAGATCTCAAATATGTATATKAGGYAAGTGCACACGGATATAYATTCRGGTGCGAAGCGCTTGTAGCGACTGCAGCTCAACAACAACATGGAAGATAACCCTWGCGYTAMCAAGTAGAATCGCTTAGGGCCGCGGGGGCCCTAGAAGCTTSACCGGGTGCCTAKGAMAGTTCCTCATAGC?ACTGSGCGTGGTATGCTCAGCTACGATCGCTCGTTGATGCAAYTCAAAGCTAMCCGCCYAGATCACCCCGGCGGCCTAGTTGCTGTGYTCGAGCATGAGCACTTAAATCACATGRTGAAGTTGGAAATTGATGAGACCTCTAGCAGACRGAGTCGTGAYYCATTACGACTGCGTGTCGCCCGAATACACGTCATCTTGAKATCCGACCGARTGATTCACCATGCAGGGCATGS?TATCAMCGAGTGCYTTGGTTCYATGGCAACAATACCGKTGACCATCAGGGCTASATGTGTCGGCGWGGCACTTCTGAAKAGGCCYTCGCAGAACTTAGCYATGTAAG?CCAAGTTAACCAAGGCAATGCAGAACGGATTAA
CGCTCACAGGCTGGGCATTCCCCCTGGTCCGGCATTCTTCCACTGTTATATCATCTGAGACGACGCCTCACTGCACACCGAAATGGAAKCAGTCCCTCACYTGTGGCGCACRGTAACCAACCCGGTC?TCCTGTTCAAGWCAGTTCCATGATGGGTCTGAGGACACYGMTCTCCCGRACGGGGAGAAAAGTGGCGCTTTGCAGGATCGCAAGCCGTGTGGATTACTYGCCCCCAKATGTTAGTGGAGGGAAAGTGCAGAAAGTGTAGAGACGCGAAGCCTTAGAGGCATARATGGGR?CGAYCCCGAAAGTCCTGCTCACGCCCCGTCGGCCTCCCGCGTMAGAAAGTGGTATAACCRGTATYGCTGCTTACGSGGTTATCGGAAA?GCATCTCAT?TCGACAACGTCAAGAATGCGYAGCGGGACGCAKAACACTAAAGTACKARATAACCCCGGCACGAGATTGAAGCGAWGAGAGCGGTTTGATCGCAGAGAGTTACGGCGATGCTCGTGCGGGCGATACTAACGCGAGGCGCCAGCCCTCGGGYGTGCCGGCCMAGTATGKGRTGAAGG?CCTTCTAMATCACACGCRTACYTTGACRTTAC?CTTTGCGGAATTGGTCYGAACTTATGGCGCTGTGCACYGMGAGCGCCAGAGYCACTRCTCCCCAGGYAGCGTAACCGGCCGCTTGTCATAGGAGGGCTTGCCCACGAAGTTCCGACTACCTYTGTACCTGGGCGGTTACGTAAACACTTAACACCCGYAGAACCTCCCMCACGRCGTACTACTTTTTCGTTGGMGGCAAGTGAGTGTCGTTGC?GCGARCGCTTCTTCCGCCCGGCGCAGTTACGGTTGCTGATACTTGTAT?AACGCGMGCAAGGTGCCACACGCGGTTAAATCATCACCAAC?CCCTCAGTGATAACCC?CCATATTTGCGTCAGAGTCCCTATGRTTAAYGACGGACGGATCGTTATCCWGCGTGCCGCGACCGGGCAGG
AGGTATCGACGCGAGAGGTTACCTCGYYCGTTGCGCACGTCGGGCTCAACTCCCAACACCCGGGMGGCATCCCAGCGAGACGCGGACCTTCGTATTCCGGYGGAAGAMACTAGACTTCGGGGCTCGGGCGTAGCAAAACCGWGTCATAAGYTGCTGCGGCTGGGCCATGCGCAGTAGAGCGTAGAT?GCAACCATCTCAGTCAATTCYCGGCATCTTTKAACGCGCCCGCATAGGCGTCGGGCCGTTCAAACGCGGTGCCTTACGTCAGTTGACGCAGATTACTCTATTTGAAGACTATTCCAGAGATGCGTTCCGCTAGTGTRCTCACTCATCTGGTTAAATCCMCCGCAGAACCAGCGTGTAGGGGTATGAGACCYGACTTCAKGATGCTCTGTGCCTCACCTCAAACCMGACGGACAGTA?CTMTAAAGTCGAAATTCTGAAACTCGCGCACAATGCCTGTACCATGCGTACGTTCGCTCTGCCCCTCGAATCTTCAAAGGCACAATTCTAGCTRCAAGAAGTATGRTGCGCATCTCCTCATCACTGCGCATGATTAAAGCRTTAGATCCAGTGGTAATCACACAACTRCCTCGACACGATACATTACGCCGGCATGGCTGCGAGGCACTAAACAAAAATAAACCTGAAGGTTCRGTG?GTATCATTCTRGGTACTTAGCCCGGAGGCTGCTCRCCCACCTTACCCCGTGTACCCGYCGACTGGMTTCATACGCAGTTGGAAAAAGCGTCCYGAGCGCTTTATCTTCCCGYTCT?TGGTTYATAGCATCGCCCCATAGCYCCCTCAMGCCCCTGCGTCTAACTTCGTGAGTGGTTTTGTGGGCAATCGAARAAGATCACCTCCAGCRATTCGGATTGTATTACACTGCACARRAGCACCCACGCGAGCTTAAGGTCTGCATYGCCRTRCTTATTTCTAAAATGTCCCGRCGTCAWTCTTGGCGGTGAGCAGGRCCTCGATTATGCCGCGYTTAAAGT
TATATAATAAACCCTCGRGAAGACAGGGGTGGAATATAGTAAATGCGAATAGAGTCATTCTGARACATGYGCATGGCCCAATGRCAGGAACCATAG?TGCAYCGCCAATCTCGGAACGCCAGAAAACAAACAACKTGCGKTGGCGATGACGTAACGACTGTGTAAGCCCCATACGTGTAC?TTWCAACACCGCCACCTTCTCAGGRATCAGGGGWGACATGAGAGGTTTCTTGCGCGTGTGSCCAATACCTGAGGTGTCTAGTAGTAACCCCACGG?GCWCAATGATCGRGYAAAGATCTGTCGCCCTGTAAMAAGGTTGATTTAGCTTAAAAARCGAATACGYAACCGTATTCCTGGTAAGTGTTTATGCCTACGTCGGGCAAATCCTCCGATGACAATCCCATCCATGGCGGCATACTTGTYCCCCTRCTAGCCGTGGSAGCGAAAACAGAGCACGCAGCTTAM?RTTCTGGTACGAGCCCACTCAGCGTGGAAGGATGAGACACTCAGTTGCAYTATACGAATGG?AAAGGTTAAAAATATCCGCTCCGGGAGTAGAC?GGCCTGGTTTATMTTCACACATTCA?CAAGACCYGACCTGCCATCTGTAGTACCGACC?AGGAKGGCWATGCTTACTGTAAGTAGSTCGTCCCGCAGAGGGGTTAGATTCATCTCTGAGGGAAAGTAAGGCAATGACAAGTCATAGCTCARTAWGCCCACATGCTTGTGTGCGATCCGTCACTCTRGATTA?CAAGGGATGCGGGACWRAYAGCTCATACACG?TCGTCTTGTCGCGCATGCTCCCCATCCAAGATTAG?GGGKAGTTYGGTAAGACGATAGGGCTCGGTCAAGGGAGCCWATAGGGACATTACGTTACGGTATAGACGCTTTGAATTTCYGACCCACAATAC?GCGAACGATTTTACTTTGATTTGGAGAGCCTATTGCMAAACGATAACAGTGGACTGAACATAGTTAGGGTCCTTTTATGGGTCC
GAACWCCGCGCGTCTTAGCACCCGCTGATCKTTCTCTGWATGYTTCTMCTAGACSTGSG?AGGCA?CGCGCGAGATACAGAACTGTCCCAGGACGAATTGA?ASAAGATATGTACAGAYTGAGCGGTCTTCAGACGYGGGCGA?CGGGAGRCA?GACCGGAACRGCAGCTTAGCCAGCATTTTGGGCRMACCAGAGGAGACTAGCCAGTAGACGCGTATAGGCAGATCCTTCCCGATRAATATCGATCTGTACGGCGCAGTATCGAACACCTCACCTATSGGTGAGTCTCGTGCCACGGTCKTASGCCTTCCGGTAGCCGCGACGTCTAGTGCCGCTAAGAGGTGGTATCTTCGCGTCCAYTAACTMCAACCCA?TCGAGRCTGCGAGTCCCCAAAGTGCTTTGYCCG?GGGGGACATTCTTGTCATTGAAACTACTTCGG?CTGTATACTCYATAGAATATCGATCT??AAWCCATATAT?ATACGTC??CTCACATACCCGTACRCTGTAGGTCTCC?CCGGMKGTCGTGCGCAAG?CTCWTATTAGGCACATMCTTSCYTCCTTACTCCCCGACRGAAACTCTTACTCKAYG?TCGAGTAGGTYTGTGATTGMAGGTTTATRCATGACTTYACGYAAGGTCCTAAGTCGGTCTCTTCAACAATAGGGAAGGCTACCATGGATCGCGACTCKARTGGATATTCCAGAATCTGAYGGTACGGGGATGATCTTCCTTGATCTGCGCCYATCCGTGTGGGTTGTAYTACCATGTGTGGGATYCCCTGACTGTGCGCGCACCCTTCGAGTCCCGGATCAAGGATATCCCAASCAAGTGTAGGGGGAGTGTAGAGTGTGTTTACCCATCATAWGGACYTTGCTAMTGTGACGGATCAATAGGCCAGTACGGRGACGGTAGCTGGAATGGGTAAAAGCTGTCTCCCATGTSKAGAACGCGATAAAGAGTTTGTGGGAAGCCTCATTTGCCTGCACTCGTAGCGG
AGACTAGGCTGATAGAGACATGATTATCCATTCTTTAATCGGGAGTGACGCAACACATTCGCG?ATC?ACATTTTTCCTGACGCAACGGACGTCGTCACGCG?AGCAARGAACGTACCTGTGCCCCTCAGAGCCCATGAAAATGTG?CACACAATCCAACTAGTCATKAGAATCTCTGGGCGTGTGAAAAGTAAAGCTGCTAGCGATCATGTGTTCTTCCGMCGTTGACTCTGGATGCGGTCGGACTAATGTATTGCGCTGCGTAGCGTGCACCACTACAGRGTCTACTGGCCGGGTTTAGACTTAGATCTGTGAGACAAAAGAGGATACGCTATTACACGTGACWCAGGGAATAAAACATGTATATCTGCTGCCTCCKTTTCGACCTCTCTGGAGGAATAGACTT?GTCGCATAATGCAAGCATWGCGGTTRATGGATTCAATCGGCRAGAATCGCTACTACGTATACCTTTGCTATGATCTCCCGGTTGAGACCGACGAGCATGCCACACAAYCAACCRGACGCGACAGATAGCGGTCCCTCCAGWAAGTMCACAATTATATWATCTCGAGGAG?TCTCATYTGCAGTTCGAAGGCCGGCRTGGTTAATGTGATAACGTGGATGAGGGGGACATGTSTGCCTGWAATGTAGTCTCGCAATGACCGATTCTGTGGTCGGCTATWGGCTAGCATCAAGAAGGGTACGCACAGGCCCATCCCT?ATATCTCCCGWCCCGACGAGGGACCTTCGCCGCCAMCCGYCAGCAATTYGGCTCTGTGGCATGAGMCAGA?G?GCGACTCTCAGTGGGAGGGTTGCAAAGAGAAACACCCTAGYGGTTAAGCGCTTAAAGCAAACGCATCGGATCTGATGGGGGATGCCACCAGGTTCCAGTATCGTCCTGAGTATCCCCGTTCCGAGACTGGGGAGTA?GAGGTCARAAATCTATCAGCCCTATTTCCCATCTGGCTCGGC?AGGGAACGG?AGT?CTGCSGGTCR
AATCCGAMGRCGGAATGCCTTCATGTGATGGCTTTTCGCGTAGAAACGGTSSGAGAGCAGGTCAACCTACTGTACGAGCAACAAACTCCTGTTTGGCTCCTATAGGGCCGTCARCTCTAAAACGATCACACAACGAGAAGATAGACCGTATCCCCACGGTTCGGG?CGGTGCGTGWCGATACACTGCAGGGATTACTAGAGCCTACTG?SGAGGGCTTCKTARGCGCAGACGTYACTAKGAATGTYCTTTCGAAGCATCGCAGATAGGGATGYCGGGTTGCTCTGTCC?GCCTACGCCGGTTGCCATCCGCGCGAGCAGACACAAAAAGTTTGGAGRTAGAGCCTCTGCTGGATACACCACTGTCATATCRCAACATAATTAATMCCGAGTTGTTCACTATTCYGGAGTCGTGAGGCAGGCGACCGCGCAGAACMGGTGAGGACATAAGCCACTGTCGAAGGATGCTGRAGGGCGCGACGAGKYCAGGAAAGCTAATAAAGCGACACGTA?G?TTTTAGTTGAAGGAGACCACAGGGTGATAMCTTGATCTGGCGTAATACAGAGGTTCCTAMCAGGAGYCCACCCTGTCGGTMCAGGATCGGGGGTGCA?GACCTCTGACACATWCTGCCGGTACGACTGCGRGTGCTAGGCCCTTTGTGTTGGTGCTGGCTTGGGCRGGMTTTCAGATCTGCCGCCAAGTAACGCGTACTTTAGTATTCCYTCACATCGGTTGRGCTTWGMGATCCCTAGTTCAGGTATAGAAGACCTCCTCCGGAACTCTAACA?TAGGAGGATTATACCGCGAGTCAATCGTCACAATACTGCGGTCCCCGTARCCTCCTACCGCTYCCAGATGAYAATGAACWCGATTTCGACCCCTATGATGRRTAGTGCCCACGTCTGGGAACYACAAAATATCARACACTCCRTTTGT?TCGGCCCATACTGGACCGATACGGCAGAGCRGCACATCGT?CTCTTTGTCCGCGGTCTCGCAC
T?GTATGTCGCGGGRAGACCCTSCCTTCGCTCTGCCGTAGGTCCCGGGAGTAACGCACTTCGCGGATGCGCCTCATAGCTGAGACACTTCWGGTATCGGACRGGCRGGCAGCCTTGTYCAAG?ACGAMCCGCRGTTCCAGGACTCTTGAGGKGTCCACCGAATTGTACGTGTTAWCGCTTGATGTTAACTWTGTACGATCTCCACTGGWACCTCTA?CGGCTGGTAAGCTTGACTCGCCTTAGGWAGTGTTCCTAGGYTATACAACGGCGTAACYTGRCTAAAGCTGCGACCGCT?GGTAGCATCAAGGAGCCSGCY?GTAACGTACGAACTTCGACTAGAACGGCGAAGGCCGTGTAGAAAGCGTTCGTA?ATCTTTRT?TAGGMTCAATCMAAGGGGYGCTGTTGTAATCTTYTGAATTGCGSCTGCTATTYACCAA?ATGCTCCCAGRTTATATAAATTCAARAGCTGTTCGGGTTAAGATGGCTCACCAGGTGGGCAGACGCTTWCGAGCGTGTGWG?AAAWCCGCCGTAGGAWTCCCTGAATGCCCATCCGRGCGGATATAGCGGTGCCCGCAGCCATAAGTAKGCTGTTGTTGGCGCGTGTTCCTGGTAAGGCGCCTTACGAGACCGRGGYCTTTAACCAATCCTTCTMTCTGTAATCTCAGTTTGTCTACGTGSCTTYGCATGATGYTTCARAGA?CTCTCCACGCCTTMGAATGGAMTTT?RTGGCTCATGCTTGATTSCAACTTCCAAGAAGCSGMGGGAGCGATTAAGACTAACTCGTGAGTTTAGGTCAACCTTCGAGGTTAATTGAGAAGCATCTTACAAC?TCRATTCTAGGGTAGCATCGCGAGTYTGAGTCAACCCCCGGTGGCACTTAGAAGTTTTAGACTGGCTCAGGGATCGTGGGCGTTCTGATGATCCCCGAAAACSCAATGCGGCAAATGGTAGTTCCCTGGCTGTCACCACTACCRAAATSGTGATGGTAGGKACGAC
CTAGGGCGTAAAGATACGTGCCATACGGCTTCTCGAGGAATTAATCCTTTTTAGGGCCCGACATCGGCGAGAATTCCAGGGGCTACYATTTCCAAACATTGAAGSCCTGAGATACAACACCCGTGATCCAGAGCTCTTACTCAACACCATCAGCTAGCTTTGATGTGGTGGCTTAGCATCAGCCTGGCGCGRGGCAGTGTYTCGAGGCGCCRAACCGAGCTATGATGCGAATCACCTCGACTTGWGGTGAATRGCCTTCCTGGGCCTCCCCGACTATCGGACGCCCGCCAGGCTTACCTTATTKTAAGGTTGTAATGTTAGTTGGCCACTGGCCCACCAGCAA?GAGCGGTGACTAMCGAAACTGA?CTGTCACGGCTGGTGCGCAGAGRTGGGTGGTCGCGCGAGACTTGGCTGAATGGWACAGATGTATCRCTGTRTGCGCACCYGTGGCGGTCGAGTAGGACCCGGCGTTCTCCGTCAAAGTCAAAARGTTCGCTTCGKCACCTTTCAGTAARTGAGTATAGAAACTCAGTCGGTGGGCAAGACCTCTCCATCGCACCCAGGTCTCTGTAA?GAGGAACGTAATAWATTGGGGCGGCGYCGTCAAACTACGGCTACGATCGGGRATGGGGTCTGAGATAGGTAATCCTGAGGAGAGTGGTGAGCCTGTTCTCCGTACCTCCATTGAGTCCCCGTCGTTCAATGTCCAGTCATGTTTAATTGMGYAACGCACCCTCCTGGGTGGGTTTAGGAAGTACGCAATCATGCTCTGGGACCAAGCCCACGTGTAAGTGAAGGGCCCATGGCTGTTGTCTCTAATACTACTCATCCGTATACTCAGWCTTTCACGTCCGGGGGGGKGCGAGT?TCGGTCTATTGGRCMACCTTCCTACGTGTGCGCGTCTTAAGTGTAGGRGTATAGCCATGGGTTGAATGAGGCCAGATCCGGGACAACTCCCTAGAGAGRAAGATTAATCTGCTGTTCGCGATCCTATTTAA
TGACAGTGACTCAGGCGCCGGACTGCCGGGCCCACGGCGTCAGTTATTRKAGACGTGGCCACGCGTGTATAATTATAAGCCAGTATAAACTGTTAGRCWCAGRATTGTAGCACTTACGGATMCAAC?TAACTAAAGTGTGAGAGGTYTGGCGGTAATTGGATCGCGCGGACTAGCGTATCCGGCCCGAGTTTTCGTATTCGAGATTGTGTGGCGCTCGCTGCGATCTGAGGC?CCACGCCAAGGGACGGATGRTTGTCCTAGCCTCGCGACGYGAGGTGTTACATWTTG?CGGTCCTCC?CGTTGTTCGAGWGCATATTGACCTTCCTAAGTTCCTAACAATYCCAGCTGCGTCGGAGACTGGGCGTCGGCCGGTTCGRTTATTATAGGTAGCACAGTAGTTGGACAATCAATCGRGCGTGCTTGACGATGGCCTACTACAACATGCCCGTTGTATTCATAAATTGGAAAAACGAATTTCCTACACCC?GGTTCTCCGGTACGGGACGTGAATAAATGCGGCATGCCGAWGTAG?TCAA?TGGAAGCGCGAGTACCCGCCTCGTGCCCCCCACGTGTCAAACTTAATACTCGTGGCCGGTGGAAAGTTGGACAATGGCGTGC?GCGAATGAGTCACCAAGCAAGCGWYAATTCCGACTTGACCAGCGGCCACTAAGC?GTTTTAKCKGCCAGGTCGGTGGAAGATCGAAGCAATCCTTTATCGGRGYTGAACCAACCAGGTTCTTGTAGTAGACACCTTCCCACATGAACAGTAAAGTATGGTGAGCGCAGGCCCCAGGGTTTATTCTGCAGGGAGCG?GCGTATGCGGCATTTAACYATTAACGGC?GCGACGRGGGCACCTGATGGCRGACCGTGCTGCARGAATCGATAGTAGAACGGTCCGGCTCACYTAATCAAGTACAGGGACGGAAACCCAGCGAAGCCGGCAACCGCTTTGGCAYGCGMTCCTCCTCTCTGCGCACAGCGTATACTAGATTT
ACCGTCGCTRACCCACGGTCGTYCTTRGCGTGAACCWAATGGCGTCAGCTRACATATACGGACTCGTAAATGTGCTKAYACGTCCTATGTCACTACCACAGGACGGGAGAGCTACAACGCTAGGCCTTTGAAGAAGCACCCGAAAACAACGAACAAACRACTCTACGCGCGCTAA?CGTTTCCCTRAGCAATTCCTCCTGGCGCAGCTATCCAAGGTAYACTCTTACTTAGGGCTGCACGGAGTAAKCTCRKGGTTGCGGCATGTTGAGGTCCTCGTGCTCCAAGCTTCKCCGATCGAGGTAT?TTCCTGGTCATCTTTCGGCGCCGCTGCATGTCGTTC?GCAGKATCTTACCAGTTGTACTCGCRCCCAGAACCCGCACCGACTCAATGAATAGCATTAGGAACCCTGGGACAAAT?TCTGCCGCGGAGGTCTCGGCCTTACATCACGTCGAGCCYTGTGAGGCGCYCASCGAGGTAGCGTATTGCTCAGGAACCTAATGACTARCGCATCTCAGCCTG?GATCAGTCGAGGAGTA?CAAGGGGTGGATGACAA?CGTAGGGGAGAAACGGACAGAATCTGAGTACCCAAGRTCTGATCCCGAWATCCCGAAGAAATCCTAATCGAGCGTAASCGCTGTTACTCAGGGGAGGCGCGTTGTGACCTGGCAGACCCGCCAACCKTWAGCCGCTTGGTCSCAGTCGTTCTTTCTCTTCCGATGC?GGGGCGGACGTAGGACAGACTCTAAGCACCTAAAGGCAGAGATATKGCGGTGAATAACGCGCYGACAGCGTACGCATCTGGAGATAAGGTGTTGGTCGCCGCCTATTTGTGCCCCAAGTCACACATGGCSTGGGACACCATTATAGGCATGCTTGTATGTAGAGCGGGACTGTTCGAYTGGTATGACCGCGAGTGAGACCATGGGAC?GGGTAACAGTTCGACCTKCTCCGGCCYMCTGACCGGTGGGCACGACCGATCTTAGCCAGTAGRGAGCT
STTTCGAGAGGCCCG?ACTAATCRTTATCCTA?AACATCCAGGTACGAAT?CGCTACACAGAGGCAGAACACGGCGACTCGGTGCAAGGAGCGCCTCGTTCGAAGACGCGCGGGAGCGACTGGTGTGCCTGGCAGCTGCGGTCGYGGGATCTCGTTAATCA?ATTGCATGAGCTTCAGTCCGCTGGAAGGGTGCTCAAATRGAGTCGCGCAGGGCACGAGAAAGCCGCCTAGGATAGCAAACGCACAAATATATTTTTCCACGGGCCGAT?GTCCTGTATGGAATCACTTCGTTCAYCATATTAAACTTCCAGTGAAGACACTCTTTGATCCAAGTTGATTCGTGGAAGG?CGGACGGT?CAGTTCCTC??AATAACGGTGACTTAAAGGAACTAATCACCTAATTTTGAATACGGAAG?CAGATCCAGAGCCTACGATCTCTTAAGGGCTGGAGTAGCTACTGAAGATTYACTCA?ATTTGTTCCCGAAGGACACTCGGGTATCATGGGCGAGTGGCCGATGTAAGGCTAGGGCGGCTGACTTTTGCTTCTGGCTGGCTGCGCCTAAGCTGCATGGGCGTCAGTTTGCCAACGCGCTCGAAGTGGGCCTTTGGTAGTAAACAAGTTACAATCC?CCAGATTGGATTTCGAGGTATCTCGCTAGWCATAGCWAGGGGGTGACWCGACGTGAACCGACGCCAGCGTGGATGACTCCTCATCGTCAATGGGCTGTCAAGGGCTGAACGCGAAATCTCAGTCAAT?CGAGTAACGACTCCC?CTG?AGGACCTACCTAGTCGCCGCTACATGGACTCC?TKCCTTAC?AGGATGTCTTTGCAGATTCATTACGACAATAGGGACGACATACCGATGTGCTTAGGTCGGCACGTGAGTCTTTCGT?TKGGCCATGCAATCTGACAGGCTCAATACTCTAGCCTGGGATGATTACGGGCGATCCCTGCCGCGAGCGAATTTTYCCCCCGTCA?AATGCCYCGCAG
GGACGTCACGGGGGGTTATGGGTGGTCCGTRAATTGYTAGTCTGTCACTTTGCGAGTTCTCTACATGCTGCCTAACATCAGTGCGCCACGGGCYGTCGAAAGCGTCAAGGTGAAATRAACCTTGTCGGTACCCGCAATGCGAGTGGGTCTCGTCACGGCAGCGGAGTGCGAACCTAAGCCAGTCTACRTGTGCACTGCTCGACGGAG?TAGTYACA?CTCGGCTCTGAGAGCACATCGTCGCGCAAAGGGRGACGGGCTTMTTTTGGCCGCGGCAACACSAGAAGCCTACGGGCMGGGCACTGATTAGCGTTYACCCCGAGGACGTGGTTTGGCGTGGAGGYGGGARGGAGCGTCTTTCCCGTGCCGCACAGWATAGMC??GACTGTAACCCACCACCGTTGCAGRTGTAGACTACACACGGGAGCTTGAGTGCCTSGTCACGMT?GGGCATTCCGGGTCGATGGCGTGCATCACTTTGGGATGAGGCGCTCGATTCAACTTTTAGGGCACCCTACCTCGGGCGCCCAAKTTC?CACAATCAGTACWGGAAGTACCACTGCCATGTGGTCTGTCCTACGTATCTGAAKCGGTCKGTAGTCGGTTCGGCGGGGCA?CCAGTTGGTCTCTYGAACGTCCGGTGCTGATCTGC?AGTTMRAAATGAAGGTAAGCTGTTTTAGTTAATCTAGGGTMTTTGCGGACCAACTCGTTGGGAGAACGAGA?TGGRCGTGAYACGCCAGAASGGATGCCTTTGCTGCCATTGCCATTCTGTGGTYTTTCTCCTGTGTATATTG?GACAC?T?TTCTWAGAGATTTGGCCCCAGCCACTCGCTCTTGGTTCTCGGCCCGATCCAAGTTCCTGGCTGCCTCCACGGGACGAGTTTCATTCYTGGTATCACACAACATAATTATTCATTACAAATTCATACAGTT?TACGGAWCGTCGATTCTGTCCGGCAGGYGAGGCCGGCGTGTGATTA?AGGCGCCGCCGCGGACTAA
GCACGTTGCAGTCCCCGCT?CTCTCAATCWGGGGGGGAACACCGGTGGCCGGTGGCTGAGACCCCCCTCGAATGRGTAGCCTTAACCCCCTTGCCGCCATC?ATTTTTCTCAGTTAGCCSCT?AGGCTRGCCCTGGCTRACACTTCAGCCGGGCAAGGACGTCCKCCTTCTTGTCAC?TCACTGTGCGTACAACYCGTTTCCCCAGGTAGTCCTCTCAACATTGTAAG?GCGGCGCTCCACGGACCCTCCCGTCTCTTATTACCC?AACCAATTTGCGATAATAGCGTTATGCTACWCCCGTTA?ATCCTCCAACTGCGCTGAGGA?CCGCTGAGAATCCTCGATCCAC?AG?KACTTCATTCTGTTTCCTGGGACCGGCCTCTCACACCTGCTTGTAGCCAAGGTCATGGGKACGGGCATAGCACCCTCCAMGCAGAC?GTTGGGKTTTGCGATTGGCATGTGTCTCCCCGGGTGGTGAACAGTTTGWTGATACTA?GTAGAACAGCAAGAGCGGAGCCGT?ACYGGCATCTTC?TCCMTCTGCAGCGGTTCCMCCTGGTCAAAATGGCCCACACTTTYCAGCT?GC?CAACGACCTGCAAGATTGAAAGAGTTGTCCGATTCACGCTCGTGTCTGTCTGCTCGCCGATCGGTCWCAGCAAATGGGTCTTGTCCTCGGAGGACCATGCAGTTGCTCCGTGTGGGYAT?CGGATGTGAATTGCWTAACTCCACCTGCCGATGCTGCTGGAACACACCGAACTCG?CCATGTTTCTYCCATGTTGCATATTCYMTCACCCGCTTGTATGATCCTTCCAGTGTCCGTGCACCTTCCCCAGAGGGCATGAAAGGTTCTTSGAGATGCCGGCGATARTTCTG?GAGTGATCTGGCGTWCTAGGGCCCCRY?CCCCCCCGGTCTTACTCCGTGACGTCTCATCTACATCGCTCTWTCTCACCCTACGAGGAAYGTCCATCGT?ATCTAGCGGGGCGCTGCGGAAC
CCTCCCCACAGTTTCTTGTGGAAMTCTGGTACGGCTTACCAGGACTGGGTGCAGAGTGGGGCTGCCTAGCTCGCTCCTGTCCAAAATGACCTGAAGGTCAGCAACT?ATTGGCTACTTCTCGTAAAACATCCTTTCCTGTTWACGCCGACCCAGT?TGGCCTGCTATYGTCCATACCTCTACTAGGGARGATGATAGACCCGATTAGTCTTC?CAGTGAACCCTAAGATTAAGTGACC?GTTSCGAGCTGA?TGACACGTY?GATGA?ACTGCAGTCTAAGACACTCAAATGTGTACTCGCGGGGATTGGCACTGCAGAGGGGGCGMGACATAGAAACCGGTATACG?ATCTAGTTGCCGTAGACGAGACCCTCCCACGTAACYTTTGGTAGYCTACGATGCTCATTGCCCGCCGGGACGTGCGTGGGAATGTAATGCCCAAGTGGCGCTTGGTCGGCCCTTCTCACGATCGTWTGCTGACAGACAGGAGCCCTCGTCCTCAG?CATGTGGACACTAATGTCTGAGMATTTTCCAAGATCCGAATTTTATTGGKAATCAGCCTCCTCGAGCTCTTGAAGCCAGTGTTARCTGGCATCGTCTTTCTTTCTGCCTCCCGCGGGAGGYGCACCCGCARCTTTATGCCCGGGAGCCCCACGGCTCAACGAAGTATCCTACTTTTTTCWCAACAGGCYCAGGARGATAGGAAAATCGAGRCAAGCTCGTGGATCAAGCCG?CGTTCCGGAGTAACWACGTCGCGAACCTTAGTTTGGTGGTTGACGCCACYACAAG?TTCTTCTTATCCTGAAATCATCCCTTGGACAGAGAATYATACTAYTTCTCGTGCGGAGRAAAAAGTGCACTAGTCCACATCTYTCAGAATATAGGGATCCGTCTRCGCTTTATACGCTTCCATACCACATGCCMCGCCCCCGG?GTAGKGAGCAAGGCGACMCRCAGATCCTCCGGCACTTGGCAACGCCGCAATCCTTAATTAGGTC
AGATGGTGATGTGACATCATCATTCATAGGGGTAATATACACTAATTCGGTCATCGCTAY?YAGGCCRCGTTCCTCAGGAGGGGCAACTCTCATACACCCACGCGAATATTGTCTATGACGCGGGGCGCACTGTCCAGCGAGTTACCTCGCGGGCCGAGAGTTTGGAACTGRGATGTTTATGAMCGCGGGCCAAGTGCTCTTGCGAGGTCCGACATGCGGTTTTGTGG?TGCCCAGAGGCAGATGTGCGACCTTCATSGACGATTGAGCAACTGTGCTYACGCCAACGAATGCCTACTACCAATGTGTTCCCCTAGGAGGAGTGTC?ACGAAAATGAGTCA?TATATGGTTCGGGTCCTGTGTTTGCGCGGTACCTCGACCCTGTTTTGGAACTGAAGTGATGAGATATACATGATCCAAAAGCCTCCACGGTACGATTTCCCAATTGAGCCTAGTGCGCTCGACTGCCAGTMAACGGGCGGCATCTCCGAACAGCCAGTTGGAGCAGAGCTTCAACCCGTTGTTCTCATTATAGCGCACGGGAATTAACGTGTTCACACATAGCCTGCGACTATACCCRCTTACTGTCCATGTAGTATGGCCCAACCGGTGTCGTCATCACGAGCTGTGCCTCGCCCACTACAAGTACTGCTTCCCGGAAATAGCACTTSCGCTCGGTCTGCTTTTCG?TATGCCTCAGCAAACGCTCACCTCAA?CTGCACGGTCCGTAAGGCCGATTTGAGTTGGTCCAACCC?TATCCCKCGTTGCTCGAATGACCTATTAAGACAACTCGGTGCGTATCGGAAAAAGCCAGCGTAAACTAAGYCGTTAATAATCC?ATACGGCTGGACTCCGTCCCTTGGATTTGGCGATTTCCCACATCACCGGCCTGGCAGTAGCGGAGACTGAATCCTTCCTACAACGTGATCTTCCCCCATTTCGGCTCAGCCCGTCCAATCYGCAGAGAACAGGAGCTACGCAARTTTGGTGACCAGGCG
CCCGTTGCGGAAATTTCTTTRCTACT?ACCCACGWYCGACCGTCCATCTCAATAGATGTTGTACATAAGTTAAGCTCCCCGGCGACTACCTTGGTTTATAGACCCACGGAGGTTGAGGTAAGTTGGGTCCGTTGCTACGAGCT?GGCTAGGTCGCGTGAGCGGTA?YCGCGAAGAAACCGCGCCGAGCAGTAGAACTCCATACGGATCTTGGATCTACTCAGGCTATGCCAGACACATGGCAGTACACGAGAGGTGCTCCGTTTCYTAAGTAACCTCCGGCGACAATTTCTGTGACAATGCTGTTTGT?????????????????????????????????????????????????????????????????????????????????A??????????????????????????????????????C?T????????????????????????C??????????????????A????????????????????????????????????????A??????????G???????????????????????????????????????????A?????????????????????????G??????C????????????????????????????????????????????????????????????????????????????????????????????????????????????????????????????????G???R??????????????????????????A??????????????A??????????????????????????A??????????????????????????????????????????????????????????????????????????????????????????????????????????????????????????????????????????????????????????????????G????????????????????????????R??
??????????????????????????????????????A??????????????????????????????C??????????????C??????????C?T???????????????????????T????????????????????A?????????????????????????????A????????????????????????????????????????????????????????????T????????????????????????????????????????????T??????????????????????????????????????C????????????????????G???????????????T????????T???????????????????????????????????????C???????????T??????T?????G?????C????C??????????????????????????????????????????????A????????????????????????????????T?????T????????????????C????????????????G???????????????????????G????????T?????????????????????????G??????????T??????????????T??????????A????????A???????????????????????T???????????????????A?????????A????????????????????????A??????????????A????T????????????????????????????????????????????A??T????C???????C????????????????????C?????????????????????????????????????????????????????????????????????????????????????T??????????????????????????????????T?????????????????????????????????
???????????????????????????????????????????????????????????????????????????????????G????????????????????????????????????????????????????????????????????????????????????????????????????????????????????????????????????????????G?????????????????????????????????????????????????????????????????????????????????????????????????????????????C????????????????????????????????????????A????????????T?????????????????????????A???????????????T??????????????????????????????????????????????????????C??????????????????????????????????????????????????????????????????????????C???????????????????????????????????????????A???????????????????????????????????T???????????????????????????????????????????????????????A??????????????????????????????????????????????G????????????????????????C?????????????????????A????????????G?????????????????????????????C?W?????????????G??TT???????????????????C??????????????????A????????G?????????????????????T????????????A???????????????????????C????????????????G??????????A???????????
???????????AT?????????R??????A???????????C???????????????????????????????????????????G????????????????????????????????G??????G??????????????????????????????????R????G??????????????????Y??TT????????G?????????????????????????????????A???????T????????????????????????????????????????????????????????C??????????????????????????????????????????????G??????A???????????????????????????????????????????????C?????????G??????????????????????G?T??????????????????????????????????????C???T???A?????????????????C?????????????????????????????????????????????????????????G?????????????C?C????????????????????????T????????????A??C??????G????????????C??????????????????????G??????????????????T?????G?????????????????????????????????????G???C?????????T????T??????????????G?????T????????????????????????G???????T??G???????????C??W??????????T?G????????GA??A?A??A?G???????????T???A?G??A?TTTG??C????C???????????T????Y???T????T????????G???????C????????T?CG??T?TC??AT?A??????T?????C??AG????CT??CC?AY???A??????T?A?????C??????
?????A??A???C??R?????CA??G??T?G?????A????A??A?G??TAC?????AC??T???T??????YG????C??C???G?????????A??C???C?C??????T?A?A????G?????C?????AT???????G??T??C??C???G??ATC?ATGC?A??C?T??T??RA??A??A??A?A??AAGGT???TGA?A?T?C?TTTTC???CG?TTT??C?GGC?TT??CC???C??G?TGTCGG?G?AA??T?AA?CRC????GGT?T??G?TATG?G?A??CC?????GTG?AGGG?ARG?CG??AT?ATAA?????A??GG??AC????????TG?????A?AA?TASG??ACA??CG?T?AGCGTATG??C??G??TG?GAC?CT??GTC?AC????RG?GGG???C???G?????CTG????T?CG?T???????????G?AAY?A?C?TC?????T?A??TA?TGY??????GKAC???T?GTA?C?C?A?GRGG??A??TG?????AG??ATG?CTCCA?A??GG???GAAT?A?C?G?CT?C?R?GG???TC?G??CCC?A??YCA?T??G?TAGTAC???G?C??G??A??T?GTG?TA?G?GC?C???G?C?TCAC???ATGCCCG??????C??A??GGGGA?AG?????CG?CWGAT??CT????GTKG?AC???TG??T???TG?A?CTTTAA??GGA?A?T??AT?G?TA?ACG?C?ACTA??AGG?GC?GA??????A?AK?TGTGT???G????TGC???GGACATG??GA?GC?ATA???G????A??AGGT?T?Y??T??AT?CG?GA??????????WT?AAG??C?CC?A?T??ST?GG???C???????GG?GCCC??TAC??AAC?A??ACAT??TGGM?CC?ACCG?T?A?GTG???T??T??RC??TAA?GGT?TGG?AAG
    270_Di_2		AGCT?CA?A?AAKTTCYCCMAGAR?AAM?CGGWTATGA?TACCAGCTTC?CGYTTCAACCTTAGTT?C?GACCCTTCTCGCTCGCYATGATGAGCTT?GYGTATCA??ACCCAA?CTTCGA?AAGTGACCTCGCCYAAT?AATTTGCG?GCCACTTGCCGTCCATGAGC?CCYAA?GGTGTGWCGCCAYA?WGT?KTGGTCTTTAAY?TAGCACGCTGCGCTCRCGACWMA?CSTCYAG?CGC?AGCAAGCAGTGCG?GGACCACCGAGCC?GRCA?CAYWAATCACRCGGYAAAWG?YGGG?CGAGKGTAGTSYGMTCAGCCATACAGTCA?TTTGCAT?TCG?AACGCGC?TT?AA?AGT?TA?TCR??ACC?AAATWGCYCAGYTYCTGAYAGAGTCT?AATGGCGG?AACG?AGCCWGCTGT?AT?CCC?TTGTGATCTT?Y?CAYTCCCTARAGG?GC?TTAAA?CC?G?GTAACTTTCAC?AATTTGTTTCGGA??CGCTAAG??TG?WMG??ACCGGTTT?GGGAACTAGARGYCGGGCAG?C?AGACGCTGA?CAATAGATW?TGCGGTC?KCGTACTCACAAAT?C?ACGCTTG?TWC?TMWTWGCTKTACYGTATAA??ACRGTTTAMCCGAGGAGGARCTGCT?T?GCCCAAYT?T?AGTTGMTAGTTACGCAATGAAATC?GCACTAAG?GWGGTC?TGATAATGC?GTGGC?A?GCTCGAAGACAGATAC?ACCTGGASCGATATTC?CCGGAC?GGATCRGTGCTWA?CTTC?C?G?CGCGAACGYGAGTGC?ATGGGGGCCAAACTACGCKCTTTACGRTTCCCAGAACRTG?AAAAGCACAGAACGAGCRCATGGACRTAGMGGCTCTCCGA?AGCAGCTGGGCCTKW?CTG?ATCG?RAGGGCTTGACCA?AATK?GRYCAG?TAGACCAGK?AATAGTTCKACKCTACGKCAACGTTCGTCTACTCCMCYGTGAAMTYCATC
CAACRYG?TCAGTCT?RTAACTGGRCCATAA?CTCGA?C?CTG?AKTTTYGCGCTCTAGACCGGAC?TKATA?GACCAT?AWWGWGT?GATGCT?GCTAARGCTGTCACTTTAARAACAYCTGCTSAGGTTGGAATACGARAACTTTAT?AKACYTAAACCTT?YGCTTTTC?TTCYCCTCTGCTT?AAGGTGGTGCRGWGG?CCACTAACTGYTGGATGAA?AAAATATGA?CYACAATGT?AAACAAA?GAA?RTCRCCGCGGTCGTAWAGCMGG??GGGMAGGAATT?GTAGTGSCRC?TATGAATCTTACRAAGAGGATCT?GSCTACARGTTGCAAA?GGGCGGGATCTGTGC?SCWATACGTTACGAGGAGMAAGTGACRC?GC?TGGGATTTGTTTMTKKATACWCATCT?GCG?TTCACCTTGKCAATWCGA?ATRTTTTGAKG?TCGT?SRAYAAAT?ATCTCCARGC?GTAYCT?A?GT?TYTAAG?KGGCTGG?CCAGTT?W?TGCTAGCTTATG?YTCATACGATGAGGTGAC?AGRAGCCTT?T?AGGGGCCGGGGCGWCGGT?TATCTACRGGTCGA?MGYAAR?CCTCGCCTCTGCCACGACACACGGAGATTYACTACYACTW?ATGCGTARCCACACGGGCAA??CGTCCCGS?TAGAYGGCGTCCCSAGRACCMCCG?GATGAYYTCACA?TTA?GC?TGCAAA??GCATAAKATTTAACAAGCARGWGAAMTCGAG??T?AAGAATC?KCAGAA?TCGRTCGGGRAACG?AAARGGTGCTGAT??CGMYGCGATTCTCCCAGTACAGTTGC?RGA?ACKTSACTCATAGACCAAT?AAYGTAGGYG?CCTATCAAAA?C?CC?CG?GATCTTGTGAGCTC?GWGAGGACCCCGGCAT?ACTGWCAGCCATCGTGTGCA??CCACCCATRTGTAAACGT?CTATCTAGAATCCTTTGGGGRCAAR?M?AGGATC?G?CGCGG
ARMGACCGTKCCTC?GCCTA?AGCCRGCGG?C?ATGACGG?G?TGGGCSCAKGGGA?TTGAAT?AACGAR?CTCCYTCTAAGCGCTTATT?AAAT?CGTTAGTGGCACCGCCTGGTGCG?T?C??TG?CCCTGACGCAG?CCCATGWGGAGKWGGTTG?T?YTTATYGCGGGACGTAYTATGTCGCGGGAKTCCCCCACTCGRTTWCWCAT?GGCACT?AWCCGCCACG?G?AATCCACAGCGATAGCAGCTAAG?KCAATTTCYG?GGGCGAACATAYG??AGGGMCGCGTATAACCCCAA?GTAAACCMACCTGTGGTC?GCGGCGACTTYGTAGGCCTCYA???ATGRYRTGCATCAGRCCGTACR??CAYCCCYSTTYT?RG??CGGTC?ATTGAAGAT?AAGGGGRAG?ATCGGTTCCGGTR?CATTGCAAATGTWCACT?WTGA??A?AATGAACGAGA?AAGAGTAA?SAAYCWGGATGCATGACGG?GACCAGYTAATTTATMTGGTTCAC?GAATAWCAAC?RTCCGTTTTGTCW?GGG?GTGSWCGCYACTC?AACGAGGATG?GTGCKACTRTGTAGGCTTCCTGTGTTGCAAMCCCGG??CC?CGCC?AGGCTGTGGCAMCATTTGGG?AGAATCYTCTCCYGTGATGGKMGGCTA?TGGCGGTAGCYCG?RAAGARCCATG?TTT?CGATYGGTATSYYACTGTT?TAYWAAAAAGGTGSGCGCGTMTC?AGCCATGAGACCGGRWCTCCGTCCAACACCGCKCACACTTRACCCT?ATTCT???AATAAGGGGAAGGCAACGA??GTCYGA?GATCAGTAGAG?AGAGK?A?CWTTTCGGCAGACACCKKGTG?CTSAGC?GAATCTGTK??GWAGGTCTGGACACCGGT?TCCT?AMCCAGRAAATTACC?CACWYAAARCTCGAAGGCAAAACGATGAGCCATCRAACGCCG?AG?MGACCCCGGGGTTCYTCYTARGARGCAT
TTAYCG?ATAAC?GTTAGARAGS????CCW?CGMGWTC?GRCGCATAAG?GAYCAGG?GCTTACGAACCAACTGATYCCGTGCT?CCGAGCYTCCCGAAGCGTR?GA?AAGGARM?GAGCATTAACACCT?CTGTTCAASTATCGCGGCTTCC?TTT?TYTTCATAGGA??GACA?CCGGT?M?GGCGTCTA?AWRTATCAACA?ACCCC?RAAASGGTATCSCAGGWTG??A?GTGGWTGCAGC?CGY?TCAGGTTRG?TGGAMGTGAGGG?ACGAGC?MTWSTAATGTAATATWCKCCAACCWAACGCYTT?AAGTAAAGGAAW?T?ACAGKGK?GGCAWC?CATYGTCCTGCCGCCTGTTTCTTCATG?GGTCYYGGCCTKCGGATGATCTAGMTGTGACAGAGAAAAGTMTGTTAACC?CRATCTTGGGMRGACCG?ATGGCTTATGAAGGATC?RCGCGCTTTTAC?TTTC??C?GGAGA?CTTGAACGAGATMAGG??TAAGGTCGACTTTGGCCGTAYTTAAGGCTAAATTTTG?TCCARY??T?TWRTTTWATRWYTGCAGG?GCATTGGTCCATTTATTCACCTCAAAA?CWCTCAGTACAATCAGAACCKCCT?T?GCTGTG?TGKGGAATAYGTGAGACKCAATG??CAC?CGAACG??CACAATTATGGCGYGATCAGAK??GTTAYGRACTTMAAACRTCGTTGTGCTGGTYCGATG?WTAATACACAGGA?CATTTGAATAG?SCGWTTCAGGA?ACGG?CA?CCAATGGTGCCSTTGKAGTTCCCAAG?ACCC?GG?ATACCGCAGAGRGGTAA?AA?GGCACACCGTTA?TTTACCGTASCCGYTACGGC?GGTSTTGTCTGTCGGCTCCACATTTAARGCAGCCCGACRTTTCC?Y?CAK?CTTGTYAAAMTGACTAGT?ACGTTCGMTTGTCYCAAGATG?CCG??TRWTTGAGG?CATCYGYYY?TTCT?A?AA?AGTCGG
AGGGGTGYAAGACGCTGCGCACAAGAACC?CGTGACGAGGTA?TTGT?YTG?C?ACCSTTTCTCTCCAKKGC?CAMTTCCGTACCTTYCAGCACTAGTTC?CAGCRGACGGAACGG?AGTTMCTMC?GTC?CTTGC?GCAA?CCGCCCCCGWCTACT?AGAACGAAR?GKGGCTATCAARTTAGGTTW?T?AAACGGTGCTGYGGGCGGTCCATAAAGGAG?GGGGWKKG??A?AAAGACTATGGCGGRGTT?R?TGAMACCGTTTGAGTR?GK??ACGKAGCCCGRAAACCCAMGG?GACG?CCCTGGTAGC?G?GTTCC?GCG?AC?TAT?CG?MCS?G?A?CAAGCGTTC?AATAACATGAGYT?CTGC?C?A?CAACTGGA?GC?AGAGYCAGTAGC?AGGGM?YCACCWCCAGGAAAACTATAYGG?G?AGCAYKARCCM?GGACGGTGAC?GT?T??GAAGTAGGA?TGCCGCTG?CAS?GCRARGTGTGTT?GAAGCT?ATG?CGTTAGC?CACTYGWCGGAT?AG?ACAGGRGCCWTTATTCYCGA?AGRGATAACACGTTCAGTGGTACGGGYGCTTCCCTYRC??CTGCCGCGTCC?MGGGCATGTGAGG?GTGGCTGCCCRC?TCGARCCAGA?GT?GC?GR??ATTC?ACGAMTTTTGTMYCCCC??GCCCGTATTCCGTAGTG?WACCG?G?CCGCA?CAGCGCACCTCCG?RGTGY?TWYCTYCGC?AYAAGCAGATACATATG?ACTA?GGACCGGAGAGA?RAASCCGWGGAC?CCGGATTTKTCGCTAG?GTGTTCYAGGGGACGAGGGYG?CTKAT?CGR?TGGTGGRSCGCGTTAGKGGGAWCT?GTTRAAATACATTC?Y?C?C?CC?GG?CAGTCGGACYACRGCGAATAACA?TGAGTRAY?CC?CTA?GSGGC?TGCCTTAGAAGYGC?CCTRGAAGGGCTCAGCA?TCAATAT?CRAGGCGRGTCTWAATGTTRCA
CMTTTGAAG?CCGGAGCC?AGGAMYATCTGCACAGG?G???CCRCGCAATRCGTCACGG?G?ATAGG?AACCCT?TGGGGTGG?G?ACTGGTCGCAGATGAYCWTACTAAATTTGTAG?ATGA?C?RGWGTATACCAM?GSTTGGT?CAAACACTTACAGSCGGMCAACCAAGC?CATCAATSTATAAA?TAC?AGAYCGAGACCGCRGGRGCRTCAGMGTT??ATCKT?G?GGC?GGGA?ACTGRGCAAG??AT?TGGCK?GYGG?TATAGCACTM?TGATCGACAARATGATYAC?MATCGGAAA?T?TA?S?WGGTA?GGCGGYTAATTCAGCAT?GACGTGGGCC?GTAG?CGMAA?CGCGGGGTGCGCGG?GATRATCTAMYGTGWC?MTTKTTCAGRTGCCGGCAACGCSATAATAKCT?CCCGTGGGTATCAGA?GARCTAGAMY?AG?GCGCGTACCGGCRTATCTC?CCCTGCTATACTAATCTCYR?GCCAGATAGCAA?CAG?T?YGGCCA?CAAGTCTT?ACGCCATGTGTGWCGMCGTCRTAGC??ARTTCACMYGAC?TAGTCAGGCAC?KTGGCACAT?AGCA?TCGGGCGT?C?ATYTGACRGGCGC?GCGATGTCACYTWCACW?GTGAATCATGAATGGC?AC?ARW??G?T?CC?G?GCCRACTCG?TCTACTTGATAAG?GSKGGAACGATGYACGGCCG?AGCTGC?MSTTGTATGGA??GGATTAA?TGAWGGAAGTGTYMGGCYCTGGCAGGAATSA?CR?GCGCCKMG?T?AACTGYCAGTCCT?CG?CGGTAARAYTAGACRCTCGCCRTGAATKA?TAATRCGACG?MCTGA?GTCAGGCC?TGA?GTCTCCAGTCCAG?G?CMGTKGRCRCTAGGAMAGCTTYCC?GC?TCCTTTYCTSGR?KTAG?TTTTAGCGRAC?AGMTCGAAGGSAC?CTYCGCGCCTTT?TK?CRGATTGRG?GTATGG?AAGCGGA
CGCAT?CACTYGCSGKATAAGTAATYT?TCA?AGTCCTACA???G?TGTAGATCGTATTG?GCG?ACGCGCGGAGCCC?RGTCCCTTG?CCGAAAWCC?RAGCTC?AYACAATAT?CGACKTTASKCCATCCCCGTT??CGMT??CAACK?TACGACACGTTTGGGGA?YCGTTGGRGAGACGAGCAACTCTRGGTGTG?TSCC?GGACGGAA?TGTCCGTCAAACGTGAGGG?AGTTGTCGATCGTG?TAGCM?TGCTCYCG?CTGCTRCGG?AYCGCMG?T?KCC?C?TGGGCGTWYCGACTRGG?C?GGT?ATCGGCCCTGTGGT?CA??CWGCCTAC?CTCTCGGAYYGCTAGAGGGCSGCCCTTACG?CGGTRTA?AGATGACGACTCGAGGAAGGCCSGKTAACA?TATA?GCGATCTTAACYCCAAATCT?ATMGGR?GCCCYAC?CGCCCC?GGAGYWAGCCGTAATAAAGGGCTAATCG?GA??TTGGGACAACCA?GGGKGA?AACTYCCGATCC?G?TGC?A?CGYCGGRTAAT?CCCCGAGT?GG?AGGGTCAR?RG?GA?CCGMTCC?RTC?CCAAGYGATG?TGGCGCGGTA?W?YTMTATSGT?TCGGGGCGYCCAGAAAWCGCTC?GCA?CGGAR?AAAMCAGGACGWAAGGTMGCARTTACAAAYTGCR?GTYCGTSGGTGARGAAGAC?RAACG?GGAYCKCCGGGCCTC?GTCCSGCSCAATAATWCA?ATCCCTGTCATYCCCTTCTCACACTAA?GAGCGTCAGGC?YCMATA?CRTGKATCCTCGTGTAACRTCAACATTCTTCT?A?CAGTTWGC?RTAGCTYT?TGACAC?AAAA?AGTAA??TG?ACGCCTGTCACTCATCAKGYT?AGT??A?TTGCTGKTRTTA?GCSTCCTCTTAGYAAGGTCAGARTTGACCTC?TTCTGRYAATCGC?CYTAGTCGTCTGGST?ACTTCTW?GGTA?CGMWCCAATTAC?
C?MGGT??AGCCWA?CCTG?W?GA?ACTA?TGTTAGCATGTTGTTSRCGCGTGCCAAATTAGCGCAGGGACCC?ACTGGWTATCG?TTCCTTTGG?CTATCGGTTAAAG?ACTT?AGCCCGAC?AACTWT?ATCCTCGCCCGCCCACMTTAGCGYA?MGGCCAACGWGCRCGCCGTYGCATRCGR?CTGAAAGATA?CTG?CG?GGCCA?CCGWWGCGGGTTTAT?TT?TGTGAGC??GGCTTAGWGGCTCRCTGG?MCACTGG?CGTAGATTKCYKAGWAAACTTATT?CC??CSTSTGSG?GTTGGAGTACA?GTACCT?RG?TCATGAT?RCTACGTCACGACCTAAKCACCCGGTACARTG?A?RATGACKCGT??CCARCAGCGA?GATRCRTTRTGGCYAMCGAGGAGTT??MYYASGCTATAMGTTAKGGCAGCCGAACGGCTG?TCKATTTTGGGG??T?CGTC?TAGACACC?TCGA?TTGGGAGAMCCTGGTAGAACGTGGTARGCCCAGGAGR?TGYGCAAAAAG?GGACAGGTAG?TGGGTGCGYAGCACCTMCTCGGACTATWTTCMCAT?GARGTGGTAATACGYAGGCAAGTGWGAT?MTTMACGATG?TMYCYAAC?ARCCTAKTCAAG?CG?KT?ARAGCAGGGTA?ATAGTGATGMTCACCGTC?KTAYRGA?C?TCAGTG?YCCTCAYGTTRAGGCCTCCCTTAC?GYATARGTTC?G?CAGSGCCG?CCTTRAT?GCWCGCC?CC?TGGAMATCTCAC?GYRTCRRGG?RCTGRATAAGAYTCTCGGCGT?TGAKGTA?CRGMCTRCYATTGGCAWACARCACTGGATTCCGCC?AAATTYGG?CATTG?YCCGAG?TAGGGCTTAGAACTG?Y?AAGACCCCCKTGGAC??A?GKCCCCGYAAACRGGGATCATTYTGGCCAR?TTTTAT?CCT?CATGMTYGGTAAAGAGATCCGRTRCATTAGCA?SYTACGCCGCG
CCYAGCCTGATG?GGGGCGCCCCAGC?YT?T?CGCTCMMG???RTGAGACA?CTGRGYGCTTRCGSCCCGGG??GCAGTATGCCATGTCGCTTAGAACGCACRTGCCCC?GAARCAG?G?ACTTAYGCAG?MCCTGC??CGTTGTG?GGCCG?GGTG?RAATGAAGGGARAGATCCTGAAMGCAAGGCTGTKGATTTATGTCGT?TAMYGGA?RCGGACCKGTGGSAYGCCAC?A?ACTMGGACACC?CTRG?TCGCTAACGTAAC?CAGGRGGGAGR?RAGTATCGGGCATTYCRTCCCCCCAC?CCAATGA?TCAGTTG?CCAAA?CCACTACWCTACGAW?TGCCCGAGTCTA?GAACCGTCT?CCGCAATGATTGCC?TCTAAATATYTTCGCTG?MTGCCAA?GCACTTAAW?GCTAGA?TGATACAGCGGYAGGACCCTCGTGCTTCGGGR?CM??ARTAC?TACAGGAGACGAT?CGCAAG?GGWT?TCTCTRGGCM?A?CRGGAYC?TCTGCGCCTGAATAACGAATGMA?ATCGTCCCAGATCCGTAR?TGGA?GTTWACCTG?CAMGCWCTGCGGAGWTTTGYCRCCTACG?CTTCCGTTACAGGTACKAARCCGCAGGCACTCTGACGTTCWARTRTCGMATGAT?AAAAC?GTGAGTGGCCCC?AAYS??AGTAAASCTTCTGATR?GARCCTAG?GYSAA???T?CAATAGTAATGAGTTT?A?GGTWCCAY?GAM?GGCCTGT?AGAA?KKACGGCATRGCGMGAG?G?YGACY?KAGTTACTACGWTTCTWACGAGM?GTTTCC?YAGTCTTCACRTGTACACGGGCCACATC?CAATTCRTCCTTAYGGGATRAG?GCGG?GCCG?A??CYMTCAMAAGTATCGGAGCAACGAAAGRTGCCCT?CAGTTTR?SMGGCWCTCCRACAARCAGTKKTGS?RGGGCTCCGCTAR?CGTGC?KTYACTCATAGA?GGGCCWAT??AAW
TGASCATG?ACWTGACGAATAGAW?CSW?CA?GGCAGGACT?CTYCTGCGA?GCCCTWGATGTTAGTTTTGGKCGGC?AAKA?GCGKCGGCCAGTTGT?CCCTWAAMGCTGGCTYACACTTCGGC?C?ACG?TCCG?G?A??TAGGGACACGCCTTGGKTCTTGAGCATGARCACGTSATATCACTAGTT?GTGCCTGACGAGGCYGACTCG?CRCWTACCGWCAAGTACCGACYT?RMTGGTACT??ATCTRYWAGGAAATCT?CGKA?ACAGW?TG?C?CCAGCGTGTAGTTCGGCAACCCG?GGTGGTGYTCCKG?TC?TGCGGCGGCAC?TCC?A?ACCT?GCYCGG??GGGGRTGGMCATCAG?AAKATATKTA?GACACCTTTGGGCTCAACACACGATCRCAC?T?G?TTGGACCA?TCAWC?CMCY?KAM?AYGC?GCCAAAGCACARCG?GAA?YA?TCC?CTCGTGACGGCYTRGCCGGRTAACACATMGGAAATGAAYT?YTYTCTCCACGCYCCCAWCTGCGGCATTCGTAAGKTCCCTGATYACGCCTC?AAGGCCGGGAGGAGATKTTCAAAWTGGAGGGGA?YWAGGAWT?ACCGCCCGCCAWT?ATC??CCAWACTA?ACACCACCT?RAC?RCCAACGGTG?AGGMCGAGRGATAAGATACGTCGCCCAGGYGTCGCTYRYTTTTT?CCCCCGC?ACAAGATTCGTKGASCAGTACTTGCRCAAGGCARTTGA?RGYAGGTGATTGCAGC?GWCGCGCTYTAGTAG?GCTCGTAGCCCCRGCCAGCWTCCSGTCGTCGRT?ATACWGWTAACCCTCRG?TAGG?TYTTCCTCATGTTGGGGAGGCACC?CAGA?CGTGARC?WTGYCGTAG?GYTRRCWGTCACACCAATCCAGG?TA?TGGGCC?TGKGWCATGGARCGSGCGACGATAAACTAGTC?RCGGTGCT?TGTGTGTWACCG?GGC??RCCWWGTT?GCATGTAG
GATATGTTCGAAATG?CTATGC?AMT?TG?TCGACCCTGAAGAGTTAACC?ACAMGGTCTTTGCTGGACTC?YGSAG?AGTAAGARTCTCCTWGACR?RCYCTTTGCWGMCTATTAAYCTTCCRTCCG??ATGYYT?CGGTGCGGTGCCGTCTCTGGT?CCGTCGYAATTTC?ATGRTGC?AWCGTGGAARCGTAGRCAKC?GA?GSCGCT??R?GCCGAG?GCAKGAGTAT?SAGMTCGGSGTAGTACTGTCAGCTAACACTMC?TAGATACAAG??WGACCTTCGCGAGACAGRGCTRC?AGGGGC?CCCCT?TSCA?RGTGTRCGCGCAGGTT?TTTTYWGGTATAGCGCTGCSCGCCAACATTAT?GAAATGTTGGCACTCAAGCGYTCRAGGAYGAASCATTRGCGTGCTCAGAWTYAGGYATTCR?AG?CGGGACTCT?CYCTAA?GTGGYTCGCCMTGTSATTM??GGCAGGTTTTCRCCC?CGCT?TGTCAATGATGATCCARCGAA?CCAAYRKGCAGTCGCATTGGTCCRAT?AGCATRAGAGCA?GGTCMARGYT?GTTCGGCA?GAAR??ACA?CCGTCA??GTCCGWCATCTTG??CGAGCAWAG?TAGCCGRACTCCAGWRCMSC??YGATG?ATCGTACTRT?K?GT?GRCSGRC?GRCCCTCCTG?A?WSGTGTTACMATWGGCCTYTATTGY?GCCTCACTACCCGTYGCGT?AGATAAGTAATACARTAAC?ACAATT?CGKTGTGTTGGGTCCACTTCGT?TTGAA?TSCGCCCCCATCAACCAGGTGA?TACAAAACAT?CTA?TTWACCYAGRCGGGGATCCC?TTC?CCGC?CTACGGRTTTGTCGGT?CAGGCGGTGCGAGARCGSAG?GTTTGAAGTGGCGG??CCA?TCTCGCCTCAC?GSAYCRCCGCTGAAGCCTAGCATCYTCGCACC?C?GAGRACTAGTGGGTGCGAK?GTCTGATCASTT?GTG?TCTG
AAACTTCCATGCC?CATGCTCRCCGCCAAGGARAKCGAAAGSGGACCGCRTT?WGCACCGCGCAGYCWCTAA?GCATAA??CAGATGG??TCACTTRKARCTGT?R?TRGRGATTRGGCCACCCCWCATTCCWTCT?CACC?CCAAAATC??GCTGTTAYGTGCMCRGCGGATWG?TCCGCGRY???GCAACT?ATGTGGGAGMWAGGAGACC?GGT?ASCG?TGGCTCARGCGCTTGTACTATTAATAG?MACCGATCG?CW?AGAGCCCAG?GAGTGACGYCGGTGCCTGACTAACTAT?R?TATGAGTTCW?GCTRCTTAAGC?TAATYGCCGGAYCTCTCACTGC?GSTTAATTGTCTRKTARGGTYCAAAGAC?TGTAY?G?TACSCGTGCCTACA?TTAGA?TRCCCGCGC?M?TTA?TACTAAACACCG?TAC?AG?YGACTG?TR?TTGCCCACTGTCCACCCAGGYAGATAGTWATT?YGT?CCGCASATGGGCCTAG?GAYTAGGSCAAYCGTACRRGCTT?AGW?MGCGAGC?G?ACGGSGGCGCCCA?ATG?GTATACCGTC?TTRCAACTTYGAAAAACGTTMAGTWAYC?A?AAGTCCT?CTCTGM?C?C?GARCTGAT?WGC?ACGAA?GAARAY?CGAY?GTGGWGGCCCGGG?GTGG?CGCGATGGTATGTCCRGTARGCGATMC?AGGC?GCTKACCCTGRRTAGTGAGTTWGTA?AAMTATCTCKTC?GYCACCAGGGAWCTGCMTCGG??GCCAATCTTCGR?TAARYKTGGAACGCC?CAG?AATATATG?A??CTT?GCCAT??TCATAC?T?TGAARCACG?GTG?ATA?AAG??GTCCCATAACCGAGC?M??WCCYCRAG?TCTYCTRCG?YTTTGG?C?KSGGGM?TG?TTCAGCTAGAT?TTAGCGGG?GTC??CTCATCAAGCYGCGT?C?ACTTCG?GGGTYCWAGY?TAATAGWCGTTGAGG?YTTCR?C
CG?CTTR?GACG??TYARGYGCCCC?ARCCCCAGCCCCGCTAA?G?CGAATTAG??CCTYGAT?AT?TCCATACTGACCGTCCAGTTTATCTARCTATRC?RTCGCACC?WAACTA?KGYKATC?CAAYACGCGTCARCG?TATAGCTG?GT?G?TACARAGAAACGGGAA?GATCTCTGTTTGGCTCR?AATGGGCCYC?ATCCTAA?KTGWGRCAATATGGGRG?TCGTGAC?CATAGGGAGCAYCAKTAGTCCGGTGTTT?TGYCTGW?GTWGAGYAGCCGTAGGATTCGCCG?RAC?GCTGGGAAA?ACCCARCAGYTCGTGAAWAC?AYAGTKTAAAGGG?GMCCYGCTCGTAAACCTCTCACAACCGAYYTGGMAAGSRAYTYTAGGCTAGCMATGGCCCACCAAGC?CGGTAGCACTGACCKTC?A?AGTTTYAT?RR?TCGAATC?GTCACCTC?GTATAGC??YCT?GTCGTACGCAYYYGTAG?AGA?GGYTGTG?CGGTCACA?CTAG?T?AGG?TTT?GAAGTA??TAATYGCMGTTGTTACYACG?CATAGGWGGGTTRTGTTYTTCT?CGY?GCYWCTY?GCTCGGG?ACGGGCTA??T?CGA?GGGG?CKACGAAATATCATCGMTTAAMGCTTGTGTCGTATRC?TACGWAT?AG?AACC?AATR??CWTTTYC?ATGA?TAG?TTCCGTCTTC?CAYTWTCTWGTCG?GATGCRATTTGAGCCAGAYCCGATGGTTTT?WGGGTYGTTGTAAGTCWATGMCCCGGAYCTT?TCCCGGGCCCAGGCAKC?TATGGCACTCAATCACRGAATTAAAYGCGGCGGATGSGCTGGTA?CGCGCG??TCTAAGTACAACA?C?CGGYCYGG?Y?AWGAGATGGAAT?GA?MSC?AAATATGTSATARCCTAGCA?GCAACATGGG?AGCCGT?GGTCGT?CACCRTTCGGCCT?ACR?GCACGACGACKC?CTC???CACTCGCCAGG
Y?CGGGTR?GGATC?TAGCKAGTGC?CTCC?TG?TCAGATTCCAT?AAGKT?AGAMCGACTG?ATCGGG??CATAATTGTGGG?AGAGCGGTCCTAC?TCAA?GRTAGCAGTAGTCGC?CC?WGGGCA?YCYGAAGGTAGGAGYTGGW?TYTWCCCTRCCTCTYAMTR?MCTACT?GRTAGCATCY?G?AARCGCCGYYCAACGGGCAGGTCTAGGAAAMTTTTTGA?GT?ATCCG?ACTTACCGYGTGACTAATCCCCTT?CATCA?GAC?RAGCCGCAGTYCGGWCGAYCTCCTTAGSCGTGACCTGGCCTTAGATACAYATRCGGTAACCAGCGTRCTGTCCGWTCGC?TTAGCTGCCCG?CGTGCCRGCTCRCGC?AGRAATTGY?CAGATA??CTTRCYCATTACWAGTCCTTCTGTGGGTTCGAAACCCCGTAAG?TTTTCGGAGAAA?GGCT?CGGTAATCACTAMTYRCC?GATCCSAMAGAAGGAAC?TAGTAC?MAGTAGCTTGAGSTGCG?A??GCAG?GGCGTGAATTTGGGATCGT?GTCGATATTGCAGTGTTAGTGMGTWGCCTA?GGTTATATTCAC?CAATAGC?TC?ATGA?MGGTTGTT??TYGCRCCGCCCYCASAGGAWTGYRCCAGCMCAAGTC?GCGCATGTCATRTRT?AGAGCATGTCGRCATAGRCCGCGAYCC?CTAYGCCACGCTACGYC?GTCAAYATGGWRMYGGCG?TGTGCGTTGACAC?RGGKG?TAGY?GCTAGATCGATACAAYTTCGCCRTACCATT?TAAGTGTACCCTCGAATATAGC?KA?ATRTCGAACTG?CCTCGTATGGGGGTGGGG?CAGAACTGGGAAKAAGGCAGACC??RTGTGTGKAWCMTTAGCG?AAGCC?CA?TRAGCCA?CGG?TC?TCCTGGCGCTTTCCGA?CGACGAGTAACWATCAATG?TGCAATCCGAYWGTCWCGTRTCST?GTYGRWCATMA?ACGTAYA
ATTTAACGRGCTTC?GTMTCGTCGGGYACATCTCGTCTTTGA?TCCTGT?GCTTCGGGGGTTC??CATCAGAGCAAA?CTTCAKGGCTCAKCGTTGGGGCGTCCTGTTTATTGTCGCAG?CGAG?TGGCTTTCCAMACG?TTTARCCTG?TTGCGCGT?CAACAAK?TGGGCTCTT??TTCRAGGGAGACTCAGCCTGGCCTTCGCG?TAGTTGCCT?GCCAA?CACGAYWTGMRC?WT?CGGACAGAARGTCAACGCTAAGC?CT?TGYGT?ACCTCAAGTTGTTC?WCG??MASCCARTACTTGCCCTAY?GGT??AKAWAG?TCGGCCTGGGCGYYTAY?GGCGTAATCGKGGTCTGCTCGTTRAACGCGTAGGGTCCGYT??AGCGCAATCAGGGCGTC?TG?ATGTTGCTGCGCCCGAGTTAGCACCAYGATCACGCCT?AAAGACCYAGTRAGGCCGAATCCGACRTAGT?GACTCACCTMGTTAAATCACATGAGG?GACGAACGRGC?GCAGYGGAARCTGTGGACGTGS?AATACTCCYGRTGGGGRTACT??GGCGAG?TWGTAGGTCATAAGCGATGGCTAMCCCAGCTCTCRACACGCCA?ACCCKTGGA?TGCCCCAGCC?CAGACCTCCCCTAATTAGCCATTCAGTTCGGTCGWGYATA?G?GAATCGTGGTTCAGAAARWMCTTRCCMAGACACCYCTATCCGGWCAACT?CG?CCCTGACKGGCTTTTCTC?GTYTCTCAGGWACGCGAG?TKTAATAGTGA?YACTATTACCGCGT?AAGGG?GC?CCTCACCCT?CGGT?CWG?KTTCWCTRC?CAGWGWCCGG?GTCTCYCC?A?TGTGGTYGGCAATCGGGGACGGCAYT?ATTGACYTGWCTGCAGC?TGGYYATWYGGGGCATATTGA?RACGCGACGACWTCGACAC?CCTAGTA?ATACACAGMCGGRASGACCGYACC?AYTGATAGAAGCCGTCMCGAT?AT?
?GT?GAGGCAWGTMAGCAACCA?CGCGCTGAC?C?TCCACCTGKCATAGCGTGCGG?AAGTGTCTTGCGCGACGR?RCCTTRGGTT?AGGATCTTACT?GGTTGCT?TGYATC?TTAATGCGAAGCTCTG?TCWC??ACG?GAAGKGGCCA?CATRC?CGCA?GACGGCACT?GTTTGMATC??CATCCGCYCACCTWAAGTTGTGTGCAGGYGCAACATGCAATGACCCCG??C?CCATT?MATCA?AGAG?TTMARGGGACTGGAAAGW?AATACAT?GGCCG?KA?GG?T?ACGACG?CT??TATGCTAGGR?GCTGGAKT?CACCGT?CGCATRGYGACGTAACAAT?CT?GTTTAAAAGWCGGCCTATACGTAGKATGCS?CGYCA?T?T?CAGATGARG?AGGGCTGGTCCTTYC?AGGGCAACG?ACCCG?CACGA??ACAAAAGA?CGAA?GACGATGGCGCGCCTAGGCTACT?GGCCAACCTCTT?T?TATGACCCGAMCGCGAACCACGCGTTC?ACCTYCCCAATATCAGAACYCACCGK?RTTGG?TAR?GGCAAATTCGTATACWGG?GTGAYCGRACCTC?CYAACTAACGAGCCAACTTTCT?AACCTCTCGWMG?GA?TTGGTGTKGTCG?GTATTAC?TACCCGCTTCTAAATAGCA?ATGT?TCTMGC?ATYMRG?GGAGGG?GC?A?GKGCAT?TGATTGATCGYCCYATTCMGTT?RGCGWCGTRGCTCGAG?RTA?GCTAATA?CTACCCTAACCGCCWGTTCC?GCWAGCTACTCGGCCGAACTAGAYRCGWGWYCGA?MCTTGTCTA?TTA?YTAATTTAAMATAC?TCTCT?GCTRGTTTG?ACRG?ATGTCTWAGATGGTGGCCATTGATTGCCTGGAGCCCTGTTY?GCCAGGC?AWCGCGCACGC?AAATTYYA?ATGC?ATCRTAAY?AGCAGA?AGTG?A??GC?GCGTCA?TAGAGCACGGAGGGAGAC
ATGAGTTTACGATTAG?CATAYGTGTATT?CCCG?C?ACCC?CTAGYRGCCTTAAGCCTCGCACTCTCTCCC?CGAC?A?CCTGGGGGCAATC?RGATCAGGGCTCAAACC?ACGCTCCGCA?WTACYAGRACCCTCGCGRATACGGRCCTC?KAGCAGACA?TGACTYAGCYGAGGT?KCA?ARTTTG?KG?AGGTGGTCGTA?GRATGAMA?TGACATAACGG?GATTG?CGCTGYCGGG?CAT?ATGGTTGGAGTM?ACTYTTWGGACYATGAGTAAGGRCGGATCGCWGGCC?TGAAW?ACCTCA?AAAAWGGAGWT?C?GCTTRCATWGTCA?ACCG?GTGGGAC?CYCAGGGGAKAACCGGTTRCTCCGTC?ATAATYAGY?TTTT?AARCTCGAK?CAGAACCCATCA?CCTAGCKGGGTMTACG?C??CGA?GTGCYATGCCTTGGTTTGTTGCCCTAGYRCCTGGTT?CATRTGCGT?WCGTCCAGGAGCCTGGAGMCTCCCCYATAGTWGAGCWA?GCTT?GACCCGTGA?CCG??A?ACGTTCCCAYACT?CATGGGTRCTGWCTRGAGACYAGKAYGCCCAGA?MGAYGGMAGC?ATTGGCCGCGTGCG?CAC?GA?GW?TCCGGGGCACAGGAAKRYTTCTCCTGACAG?G?ACGGACAACCGGGC??A?TACTCTGAGKGTWAATTACAMCAGTCTAG?GGCCTAT?AGKRCAG?AYACACGACRTGAGCCTCTWCMAGACACCAGGAGCTTTGACTCTWACGKTCCTAGAGGACTCGGTC?TC?C??TACAMRCTACGACCCT?TCATGAATA?TTCAAGCCMACCGCAAGTMAKATAGCTCTGTCYTR?GYYTAGGATTGAGCC?CACTTGWTGATAAGGGGRACMCGTT?TTCACRRCCGGTAGC?T?RGACTWGTG?ACGGA?TGGTYTACTTTCTCCACCAGTTGCA?ACM?GGCAAACMTGRWTCTGAACCTAAGTCAAG
A?GCRYGCRAMCTATC?AG?AGTCYTTKC?AGGYAAAAA?CTGA??T?A??T?GGGCY?CGSACTAGG?ATTTACCTCCCGA?TCAACAGACTGGGACATGGGRCGWGGTTTTCTGTTTTTCTGGGACAT?CAGATMCYGCCAACG??ATGAKGGGGTGAYCGTGGTCAAGAR?CCK?TCRTCCCC?CGGGGTGCTTRCG?TGATGCCATCCAATG?YTGATT?ACAARAGGCAAGGTAA?AGGTATASGGTCTWCACGCAYGTCAAAAAGC?GGTCCGAYTTCAAARCGAAGGAYATGSGGTTGCCTT?CTAGCC?TCCACTGCGTCAAATGAATMAGAATTCAC?TGCGTATCTAAATGACG?CKACY?GG?TCTATTAGATC?ATCTGCAC?CCA?ACATKTAWA??ACCGCTGGTCGCCTTCGGWG?GCTCCAGCCTCGTCGGTGTAACWGTTACACTTGTTAACGCGTWTCRTATATTCT?GCTTGGATGAGTWGAK???TCAACGGGTTGGWGTAGAAGCYA?C?GGGTCTATCTATCCCSCCTTTGCTATMTGGCTWAAAAT?RCAC??GCAGGCCCGGTACCATACACG??GAGTTTTTAG?AAACCGCAACG?C?GGCTC?TGTRSMTGTGGAAAYCTGAGAT?CAGCGTT?T?AC?MGCGACCG?CATTGGCCTAGAGAGAARYGCCRC?CCGRRGGRGATKTGCTTGMGTCRTCATACCGGCTAATKACAAT?TCTWRGAGGCCGATT?TATCATCYCCTGCCGCA?TTAGATGAATCGGCTTCGTTGCCGGTT?ACC?GCAGKATCGGCAGGGAAATTY??AAT?GATGYAGATWA?AC?T?MCAAGACTGGMAYGGGGGCAGTTTAAAGAGTTCA?ATAC?TTTA?GWGGYGGGCYTCCGTCGCCTATACAAGCTCGA?STWGCGAACGCG?TTCGTGT?TTATGGCTGTCTTAGTAYATTATTTGG?CTCAY?ATAA?TCAGTACR
AGGGC?GGAGCACGCARTTGTKCTCAACWCGGGRGG?GCCAGGACGAAT?T?CGTC?CAAGA?CTGGATGGT?AAGACGAGMAYCTTTRTACTCGTAGSCT?CGAGAATGSGCCRGTGTTCAGCTCTAGTGAGACGGT?ATTCWACGTA???GAACAACCGR?ACGRCYTTGCGCCRCTACCCAYTGTTAYTGTAYCGGA?AGTCCACYCG?TGCGCCCCTGC?CCCACAGCTGGTGACTGCCCGGTCCKCAGGGAARTAGAGTGGCTTGGT?TTACTCGA?ATA?GCTCATTCCTCCTAAC?AAGC?YGTCARCTGCTCART?CTKTATTATACYCAAG?GRGTG?ACTGRGGGCRGCATTCACACGMACCC?CTTTYCYC?GG?YTTTKCG?CTAAGGCKGCTCAKGC?ACGAT?CTAG?TCTSTACAAGCAAC?GAAAT??ATGCCTGTCGCCA?AGAAGT?GC?GGTGGGCGGTCAAGCTTCGTTGACG?GCATCCTCCACGAAGATACCGGTCCCGAACTCCTTYTTCCATYGAGTAGACTATCATCCGRTAT?R?GCGGGMT?CACKCTG?TAAACKCGATMGGCCAAC?TATSTC?GGAATCW?WRTGRGCAKAAAGTA?TT?ACCTAYTATTKGTCGGT?AGCACTTAAGCA?GG?GCGGAACCC?AGGA??TSCTGGGGGACTCCGGTTAAGCTCGGCCGTKGYMCYCGAGGCCATCTCARKAKAATTACGGG?TGATC??TCTG?ACATTC?TAATTAATGSGCTAAYAA?CGWCCCAYGR?CCYCWGARAGAGTGGGGCGGGGCCACGCTCTTGSTAATARCGGCCAATAGAG?GCCAGRTGC?TACRGTGCCGTYGGTC?KTTCTGTTCTTC??TGYCSMRTATTATCAGGA??TRG?TWGTCKATGCGCAC?GGCGGCGGGCRCCAAGATCCCT?ACT?CTCTCTCAMTTATT?CTCRCAA?RACGCCTGAT?GARTTTTCAGGAA?
CCCCCCCAGT?TATCTAGGKCGATGYA?TACAGA?CCTM?AATAACACCATTTCMCAAACCGCGAGTACTCCACCTTGCAYCGWAGAYGCGATGAC?GA??CTGYGTGKTWCTGCGATTMCGTCCAWTGCATAGAT?TTTTARTG?CGCWGGACYCTCGACTSACACAAGACCGA?CTATCCTCCTAATATTMG?TG?YGTAAACACTCAGAACG?TCTGCA?GATCGCGGTTCACATC?TTKGGATC?RATSGCRCCTTCCGGTTGTGTCGGCCT?WTGCCCGTC?RTTGGTTCGA?TACTTTTTG?TACGGGRATC?ATGTGCT?CTARYCT?CCTCCTRTAGKCGTAGT?TTCCCCAGKCT?WAKGATACACGTCCCTASCCSGCAGCCACCGACCAARGCAYTA?AC?CAGCGGRGGKATGCAGAACCA?CAYCACTCATACCCTCAC?GCCC??GR?GTACATAAAAGGATAGCCACTWYTCKMCCATGAGACTA?AACGTAAGTCGC?GCRTACTCCRGACGAAACAYCTCC?ACAGACATAAGCCYCGACGTA?CTTTTT?CTCTTCAGGCGCTCCCGTRGCCCCTA?GCY?GTGTAGTTTAGTGCYGCACTCT?ACTGARWYTCACGMCAGTTCGGTGCCGCTTCGTCWAGCAGTCTAYGGCAAGCCAACCCGGCGCTAC???CACCTCCYGTTACK?TATGGWCTTARTACT?CGCAGGAKTTWAGTYTTY?MGGAAATACTCCTCA?TCGGYGGWTGGC?CAA?GTACTGGGGCTT?AWAAGCGCGACTCA?TACTACRTCCGCGTGCCGTA?A?CCTCGGAC?ATCAGCTTCGCCGGGTACGGTATGGSAMATT?CGATGGGGTTRCCTACAGA?ACCRAT?TG?SGGYACYTATCCCGTC?CGCAARGACSYCCCTCTGRCC?RAA?TTAGRA?CATATCCCT?C?CMTCGCMGRCT?YAAGGAT?GGAGGMAGGTGCTRRCTTTACA
ATTTT?RTTTAGCTMACACGTCTTRCCAAGTCAC?CAGACTACGAARRCATAAGCTCTTATYCAMTCGGGTCGATCACAGCGACKTCGAT?GATTWACAATAKAGATAATTCTATACCCSTAGGC?GTCAG?CTGT?GCCCCAGTTAGTCC?TCKCGCSAGCMA?TCWATA?G?GCGA?AYRGCGMYRC?ATTASAGAMTTATACGMGAAGGC?CCCAA?AGAG?CGGATCTC?AKGATATTCTGTTTTTGAG?YTGTC?GGG?C?GACGGATCCGGTWCC??CCACGAGRTAAGTCAGTAAAAACCGAAC?TAYTCGAATTCAACCAACGSAYGARCTGTCAAGGAGACGGCAG?AAK?ATCGTSA?KCTACMYCTGT?AGCTG?TATTTYGTCCGGAA?ACGGCCAGTCAGAATCYTCGTCCC?ATCTACCGGGCGCAGGAGGGAGG?WAYGGTGCACGT?AARTGAMGAT?KTGC?ACATGCTGAATCYYGCACGGYT?GTAAACYCA?CGTAGGTTYTASTTKTARTTTCTATACGGCTACG?CCATATCWCCATTTTCTYC??CRRAYCTC?CA?GRCCGTCCTCTTCKWAYWTATCGCCACT?TCCCCGGG?AGAGTCAAKTGCGCAAC?ATTTCGCG??TTCAAGTCRGAYGGGRGTAAACCCCCAC?CTTAG?GTCCCTWCGTMA?AGC?GCRCRGTAAYAG?GACGACWATTGATTTTRACSCKAAAGATATTCCCAATACACTGYAAACCRGCGAWATRTCG?CRAA?RACCACC?TRACSCTGACGA?ATCTAGCTC?CCCTAATGGTRT?TGG?YTC?ATATCGAATCA?TTTCSAT?TRTCTWGAAGCC?TACCCG?TRTTCACTCGTGCGCGTATATGGGT?TCTCGAT?CTGTTAW?AKGGA?CTTCAGAMCC?GGCGGTTYCAC?GCG?CA?CGG?GGCRTTATACAG?ATGTACSGGTCGACAAWATCYMAGGCCTTCARGTR
CWCGGAGCKTCRC?GATAAACAAGCAYCG?GMAAATGG?YCGATGGGCCGAG?TGARAGCYTCCGCA?ACCGTACGGTWKTA?AGAGGC?ACCCTCCAGYGCCTCGSGGGTCTRTGAAAACTCTGATGC?CACTYCCCT?AAACTGAGTMTGGGCT?GCCTGMCAGCTGCAGAACGTAGATA?CAACA?TAGGT?CCGAWATAACACGCGY?CATWAYGCAGAGTGGACGGATACCCACAGCTGGC?GYTTAGGGC?AMGGCCCMAGGTCTGAAAWACAACTTGATTCWGG?GCWCTTAGTCRGYCACGCGTGTGGTACCTGATGTGYACCCYRACTGAAAGGCACGACGAGGTCAWGCATGGTGA?TTGGTY?AYT?ATTCCAAACGTGATYCAGTG?ATTTAGGCTCRCGACCKCCTACCAWTTCSTTGAGTAC?CCTT?TYGCTRCC?GT?AYGGRGAACACCG?TTCCT??C?GAGGCTGYTATAGGGA?AAACAAA?GCCGAC?CCTCCGTTGGTGTTMGG?GCCACT?AGTGG?C?GACYCAACTCTGGAGGTCGCGCACGCTGTAGTTCAACTARCGRGAMTCTCAYCTAYGCCCTARGCGCGGGTGTTGT?CTAGTGACTCG??RACGGTGCTTCTAGGCAGACTCACAGA?GCGGATCMTG?AGATTGCACTGGCGAG?CGGGTAGAG?GATAAAC?TGG?CGGGGGTAGG?TGTS?AGGTACTGCGTCG?CCGRACT?GGGGCCRCGTCGAGRGGAT?AC??CGGGCTS?TCTTGGGWGTGTGAATCYAAAGCAGGACGAGGTCTGTCCTA?CT?CGRTAGC?CTGTCCAGCATCCGGGTAG?AATCTCAWGG??CTAGATR?AAGTACRGGMYAGTTGG?CATTTTAAAAGAGGCCTC?CAGTMTATATCTACCGT?CAGGAATCGTACGGTGTCGAACG?CGTGYTCGGCCGGCGCCCAGGGATCWCTCGAGCTA?MCCGGKAACC?G
GTAC?GAGCCGAGTTGGCGTTGTCAAARW?TGTYATTCCASTMCTGTACGMTGGAATRTCCRCGCT?CCCCGCTACGGGGCTTGATCWGCRGYC??G?GGTTTCGGAGGAGAARATYTCACCCATATCG?WAGAATCCCCYGTAAACGAGCGM??ATAA?TACGCAT?MCGGTCC?G?TTCTCRGCCTTS?M?TW????TGTAG?C?RGCT?GGTTTGCTG?G?GGCGGGGTCCCCCAGAACTCCCGGATWTTTCAA?SCCRCAG?GCCAYRYG?TTGGTYTWC?ACCACR?CTC?CA?CAGCC?TCGGTTAA?AACTAACATAGKTTTCCGTC??CACKAGGCAGYGCCC?C??TCYRRGCACACACCG?T?AGTTAAAMTATCARCGAACGGTAT?CGRAAT?TCCTATCWAGAYTATCARCAACCGRCGTCCCGAGTCCG?YRGGCTTTAGTCCAA?GTAACGATGAA?CCGGCACGTGMGGARCTCAGACCG??TTATACGTCCA?ACAACCGRAAGATAGG?GCAGTATG?GCCTYGGGTCGTCTAAACGTCAGTAGTWGC?SGWG?TAGCTTCTGAT?GTAAACACGTATCATCTTYCGGGCGGATKC?GCGGCTYGTTCAAS?GTTCTCACTWGGGGACYGATACGCR?GAGATG?CTTCGAACYTCGGGCTGCATTTT?GCGT?CGGACGYCCGTCTCYCAGTTACCGGTC?TCCCCAYCTC??AWCCGTCCCACCC??TAGACSCAG?CAGGTCAACC?CAGAATYCCGGGTCTTCTACTTYTTATAGCGG?MA?A??G?CTACAACAA?TCACAATC?CAACTAAKCTTCCCGCTACAACTCCG?TCAACAACTCCAAGAGGGTCTTATTCCGGACCCCGGGCWCWGYCTTG?GCGTGTCATGT?AATAA?TR?GTYAACGAACTTCACAYTCTTTGCCTCCC?TCCCAGSCCAAAYCCCAC?CAGCGGACA?TCTCCGGGCCGCMTYCG
GTCACGGARCACCTCAGCATACTAATCACTACTCCTCCCCTCTSCCTCRTTCCYTRC?CGCCTCCGCTG?GAAT?CCCAGT?ACTAAGRA?C?A?RTAGTRCCAACTTCCTCAGTC?CTGAAACTAA?TCWAGTAGYGGTTACAGTCACAYCATGYGCCCATCCAAGATGCGYC?CGCGGMGAGCCACYCCRTTATGTTCAGTGRCCGKYCCC?GACCCGCTWCCTTG?CGCAGCAATGARC?ATTAAYTAGGTTCTACAGGTTTC?TAC?RATGCTGGTGGGGGTGAGGC?GGTGGTAAMTAGCAGT?CTAAAGGCTGCACCTGGACTCAAGGCTYCKCTTAAGAAAATRTTGAGGGCGAAATAKAT??TCCCCYTAAAGATA?CTGCCACTCGGCTTACGGA?TCTWTTTGACGAAAGTTGAAGT?TGGTA?TGRGAYC?ATTAATATATGMTGTKAC?CATTATGTWC?AAGA?ACGGGGTTTTKW?AAAGK?WM?MGKGGCGCCACATGTGAAGARATCGAYGCAACG?CAGCG?GCR?T?WCTACAGA?CCATACCTAAGCATGGTCTATTGGYTGGGTGTGRTCGTATCATT?TAAATGGAYRATGAWTCA?AR?CRG??G?AG?ARCGYCC?ARGGT?TAAACAGCTTGTRCTAGCRCTA?CATACAGGAAATTC?RWGCATAGC?AGGGACAYRCG?AGGTCKACCAGWCGACAGCCCCCGYA?W?TTCCGGACAAYTCTGAGGA?ATAAGGGT?ATGTYATTGT?TCAT?A?ACACCTCTCAGCTTACTAAATCCACA?AWCCATWAAG?AATGACGAATCTCWGTTRCCTGCACMTG?AKTTGGGCCAA??GCCGCACAATCGAMACTCGGCAACAAAGTCGCTCCCTATTAGCTCTTAGTGGC?CCCGKGTWGAAG?GGCGGCTG?GATGRGCG?RTA??AACC??AATTGGTSGYACCGGAACGCGCCGTGCGCGARTGACGGAC??G
C?YGCACGAGTCGCATGAGGGCGTAAGAKRCTRCACAGTGAGCGATC?ACGG?TCACTGCGAGGGSC??AGM?CATCTAKAAGCACGCATGCGCTTA?MATAACGWGGGTGGGYAGCGTCGTGYCGCG?CGACTCC?CTCCCAGTYCWTCATCTCC?A?CC?CTAYCATCG?GGTGAGCYCGGCGGACKC?GATGRAMAT?ACAACAGCGCSC?YTATTGA?CGAC?CTAACTGCCR?CCATTR?TGAAGTACT?CC?GCTCTGMATAGACGGYATGGCACTTTKCTTCTTA?CAATCCGYGCAGRCACA??TMATCTCTAAAGGGT?CCGGCTCGT?AG?KAGAGTAAGCCTGGAACAG?AT?TCG?GTATGGACAACGTGTAWAGAYAGTGCTCGCTTTWGTGRCAW?CTCGKCTCAGGATGGAGG?ACTATA?ACCCCYAGAYATTTTGCCGATGTTGGAAGTAGGCCTGTTGATT?TCCCGCRGCCTAGMAGCATAG?SWRARCYAG?AMAYGTATACCACCCY?G?CCCTACGYGAGCCTCGCCCTTAATGCAAACSAAAS?KTTCMATACGTSACAGGATRATCA?GATTCCTCTTGAATMCGGGATTC?AGGGATTCA?C?CTGAAAGCAACGCTTCMAKTGGTCGGMAGTG?AM?TCCKGCTTACCGCTGTKGKGKCCCCAC?TT?R?AYCGTYTGAAGACCAATCTTGACYATCCGC?ATCC?AWCYGACCGAGCAYWCCACGGCYGARGTGGCGRGCACATGCRTGRCCGAACGAATKYAYTCCATACCYAS?TGTCCCGCGYGACYTACCAATTGATCTCG?CCGGCTACTACAYAACG?RTTCGACG?KCTTCAGTTTCCTCA?GCGCAATTCAATTCAGG?RGGGAGAGT?AY?TTT?TTTGARCTTCAGGT?GC?TATCTGAAGCCTAGCGYCGGSC??ACAGGCCAR?TGCA?AYTGCAT?CGAAAACAGT?TCAGGGCGCATRC
CKGAMAACGCT?CCCCTRTGCGTTAATARCCGTGTGGTGA?TTAR?ACTCCASAGCC?CTAAAC?ACCGAARARC?ATCTGGRARTAG?TAATAT?CCAACGARGGGCA?MA?YATCCCCTCTY?AGATR?ATTRTG?CAAGTAACCC?AATCGSGGGGGGTGYCYYCCKTACCCACCTTTGAGCCTGTC?RARRAGTATCGTGGYGYTA??CGCCCCTT?TCC?T?CACCGRTCAT?AA?AACACCAGTGCKCG?GCGCCTRCGGT?CGATTTARTACACGCC?T?CATTCAGRATTGG?GCAA?AGA?TTGCGC?CGTYTACGCSCTGASGGRGAT?A?TATCCA?CC?RTCTGTA?TGGTGAYAGGATCYTGGTGGT?ACTATATCAGA?CACGACGCCAG?GTCYTTCT?CGA?RC?CAAYGTAYGAGG?ATAGAATGGGGA?ATCTC?AGTWTGTATATGAGGYAAGTGCCCRCGGATATAYAYTC?GGT?CGAAGC?CTT?TAGCGAC?GCWRCTCAACAACAACATGGWAGATAACCC??GCGTTAACAAKTAGAAWCGCTTAGGGCC?CGGGGGCCCTAGAAGCTTSACCGGGTGCCTAGGAMAG?TCCTMRTAGCGWCTGCGMGCG?WATGATCWGCTACGMWCGCTYGYTGATGMAATTCAAA?CTAMCMGCCTA?AT?ACCCCGGCGGCCTAG?TGCKGTGTTCGAGCATGAG?ACTTW?MTCACATGRTKMAGT?GGAA?TTGA?G?GACCTMWAGCAGAC?GAG?C?TGATTCWTTACGACTGCGYGTCGCCCRA?TACACGTCATCTT?AK?TCCGA?CGAGTGATTCACC?TGCARGGCA?GS?TATCAMCG?GTKCYTTGGTTCCATGGCAACAATACCGGTG?CYATCAG?GC?ASRTGT?TMGGCG?GSCASTTCTGAAKAGGCYCTCGCMGAACTTAGCCM?GTAAGCC?GGGTTAACC?AGGCAATGCAGWACGGAYTAA
CGCTC?CAGGCTGGG?ATTCCCCCTGGTCCGGCATTCT?CCACTGTTATATCAYCTGAG?CGACGCCTCACTGCACACC?WARTGGAAKCAGTCCCTCACY?GTGGCGCAYGG??ACCAAY?CGGT??TTCTGTTCAAGWCMGTTCCATGATG?GTCTGAGGACWCCTMTCYCCCGGACGKGGAGAAAAGTGGCSYTTTGCAGG?TCGCAAGCC?TG??GATTACTCGCCCC??TATGTTAGTGGAGRGAAAGT?CR?AAW?TGTA?AGAC?CSAWGCCTTRGAGGCWTARATGGGRA?GAY?CCGAAAGTCM?GCT?ACSCYCCGTCGGCCTCC?GCGTAAGAAGGYGGTA?MMCCGGTAT?GCYGCTTACGSGGTTATCGGAAARK?ATCTCAT??CG?CMAC??CAAGAATGCGYAGCGGGACGCAGAACACTAAAGTACGAAATA?M?CCGGCAC??GATWGAAGCGAAGAGAGCGGTTGR?TCGCAGAG?GTTACGGCGATGCTCGT?SSG?CGA?ACTAACGCKAGGSGCMAGCC?TCGKGTGTRCCGRCCMAGTAYGKGGTGAMGGCCCTTCTAAATYACACGC?WACYTTGAMRTTAC?CTTTGCGGAATTGGTCCSAACKTA?GG?GCTR?RY?C?GCGARCGYC?GAGYYAYTRCTCCCCRRGCAGCG??ACCGGCCGCYTRTC?TAGGAGGGCTTGCCC?CGAAGT?ACGAYTACATYTKTAYCTGGGCGG?TRCGTMAAC?CTTAACACCCGYAGAACCTCCCM?ACG?CGKACTAYTTTTTCGTTGGAGGCAAGTGAGTGTCGWTGCRRMGRGCGCTTCTTCMGCCCGRCGCAGTTRCGGKTGCTGATWCTTG?ATCARCACGAGCAAGKTGCCASACGCG?TTAAATYATCACCAACACCCYCAGTGAYAACCC?CCATATTTGCGTC?GRGTCCMTAWGRTTAATGACGGACGGWTCGTTATCC?GCGTRCCGCGACCGGGCAGG
AGGYAT?GACRCGAGAGGTTACCTCGY?CGTTGCGCACGTCGGGCTCAACTCCCAACACCCGGGMG?CATCCCAGC?AGACGCGGACCTTC?TATTCCGKCGGAAGAAACTRRAYT?CGGGGCWCGGGCGTAGCAAAACCGTGTMATAAGYTGCTGCGGCTGGRC?ATGCGCAGTWGAGCGTAGA?GGCAACCATCTCA??CAATTCTCAGCATCT?W?AACGCGCYCGCRT?GGSGTCGGGCCG?TCAWWC?CGGTGCCTTACGTCAGTTGAC?CAGATTACYCTATTWGAAGWCYATW?YA?GGATG?GTTC?RCTA?TGTRCTCR?TCAT?TKGTTAARTCCCCCRCAGAACCWGCGTGTAGG?GTA?GAGACCYGAC?TCA?GATGCTCTGTGCCTCACCTCAAACCCGRMGGAYWGTACCTM?AAAGTCGWAATTCTGAAACTCGCGYACAA?GCCTGTAYCATGCGTACGTWCGCYCTGCCCCTCGAATCTTCAAAGGCACA?TTCT?GAY?CAAG??GT?TGRTGCGCA?CTCCTCATCACT?CGCATGA?TAAAGCRTTAGATCC?GTGGTAATCACACAACKACCTCGACACGATWCAKTAY?ACGGCMWGGCYGCGAGG?ASTMAA?AAAWAT?AACCTGAA?GTKC?GTGR?TATCATTC?AGGTACTTAGYCCGGAGGCTGCTCRCCCRCC?WACCCYGTGTAC?CG?CGACTGGCTTCATACGYAGTTGGAAAAA??GTCCYGAGCG?WATAT?TTCCCGYTC?TTG?TWYATA?CRTCGCCCCATA?CYCC?TCA?GCYCCTGCGTCTAACTTCG?GRGTGRY?TTGTGGGCAATCGAAGAAGMTCACCTCCRGCAATTCGG?TTGKATTACACTGMACARAAG?ACCCACGCGAGCTTARGGT?KGCGTYGCCGTRCTTATTTCTAAAATGTCCC?RCGTCATTCTTGGSGGTGAGCAGGG?CWCGATTATGCCGCG?TTAARKT
TAT?TAATAAACCCTCGRGAAGACAGGGGTGGAA?ATAGTMA?TGMGAATAGAGTYATTCT?AAACATGCGCATGGCCCAATGRCAGGAACC?TAGT?G?A?CGCCAATCTCG?AACGCCAGATAACAAWCRA?KTGCG?TGGCGATGA?GTAACGACTRTGTAWGCCCCATACGTGWACATYACRACAC?GCC?CCTTCTCRGGAATCAGG?GTGACATGAGAKGTTTCTTGCG?GTGTGGC?AATWCCTAAGG?GTCTAGTAGYAACCC?ACGGAGCWCAATGATCGAGYAGAGATTTGTCGCCCTGTAAAAAGGTT??TTTAGCTTAAAAARYGAA?ACG?AR?CGTATTCCTGGTARGTGTYTAT?CCTACGTCGGGC?AATCCWCCGATGACA?TCCCAT?CATGGCGGCATACTTGTTCCC?TACTAG??GTGGSWCYGAAAACAGR?CACGYRGCTTAA?AWWCTGGT?CGAGCCCA?T?AGCGTGGAAGGAKK?GACACWCRGTTGCATTATACGAATGG?AAAGGTKAARAWTTT?CGCTCCGGGAGTAGGC?GGCY?G?TTTATMTT?ACA?AT?CA?MAA?ACCY?RCCTGCC?TCTGTAGT?CC?AC?AAGGA?GGC?RTGCTTRCTRTRARTAGGTC?T?C?GCAGAGGGGTTAGATTCATC??TGAGGGAAAGT?AGGCAATG?CAAGTCATA?CTCA?TA?G?CCACATGCTTGTGTGYGATCC?TCAMTCTGG?TCA?CAAGGGATG?GGGACTRAYAGCTC?TACACG?TCGTCYTGTCGCGCATGCTCCCCATCCAAGATTAGCRGGTAGYTTGSTAAGACGATAGGGTTCKG?SAAGGGRG?CAATAGGGACATTACG?TACGGTATR?ACGCTTTGAATTTCYGACCCACAATACAGCGAACGATT?TACTYTGATTTGGAGAGCCTATTGCCAAACGATRACAGTGG?CTGAACATAGTTAGGGTCYYTTTATGGGTCC
GAACTCCGCGCGTCTTAGCACC?GCTGATCGTTCTCTGAAT?TTTCT?CTARACG?GCGCAGGCAKCGCGCGAGA?ACA?AACKGTYCCAGGACG?ATTGATWSAAGAT?TGTWCAGATTGAGC?GTCTKCAGAMGTG?G?GAGCGGGRKGC?GGACCGGARCGGCAG?TTAGCCAGCATTTTGGGC??ACYAGAGGAGACTAGCCAGTRGAC?CGTATAGGC?GA??CTWCCCGA?ARATAKCR??C?GTACGGCGC?GTATCGAMCA?CTCACCTATCGGTGRGTC?CGTGCCACGGTC??AC?CCTTCCGATAGCCGCGACGTYTAGGGCCGCTAMRAG?TGGTATCTTCGCGTCCACTAMCTCCAACCCATTCGAGR?TGCGAGTCCCC?AAGTGCTTTGCCCRWRGGGGACATTC?TGWCATTGAAACTACTTCGG?CTGTATACTCY?TAGAATATCGATCT?GAATCC?TATATCA?ACGTCAACTCACA?ACCCGTACRCTRTAGGTCTSCACCGGM?GTCGYGCGCAAGACYC?TATCAGGCACATMYTT?C?TCCTTACTCCCC?ACGGAAAYWYT?A?TCTAYGGTCGAGTAGGTTTGTGATTGCA??TTTATACA?GACTYYACGCAAGG?CYTAWGTCGGTC?CTTCMACAATAGGGAAGGCTACYATGGATCGCGACTCGAGTGGA?ATC?CAGAATCTGATGGYACGGGGATGATCTTCCT?GATCTGCGCCYATCYGTG?GGGTTGTA?TAYCATGTGT?SGATCCCCTGACTG?GCGCGCACYCTTCGAG?CCCGKATSAAGGATATCCMAWGSAAGTGTAGGGGGAGTGTAGAGTGTGTTTAMYCATCAKAWGGRCYTTGCTACT?TGACGGAT?CATAGGSCAGWACG?GGRCGGTWGC?GGAATGGATAA?AGCTGTCTCCCATGTC?AGAWCKCGATAAAGGGTTTGTGGG?AGCMTCATTTGC?TGCACKCGYAGCRG
?GACTAGGCTGATAGAG?CATG?TTATCCWTG?TTTAATCGGGAGTGACGCAACACATTCGCGYATCMACATYTTTCCTGA?GC?ACGGACGTCGTCACG?GCAGCAGAGAACGTMCCTGTG?CCCTCAGAGCCCAT?AW?ATGTGTCAAACAATCCAACTAGT?WTTAGARTCTCTGGGCGTG?GA?WAGT?AMGCTGCTAGCKATCATGTGTTCTTCCGCCGTTGACTC?GGATGCGGTC?GACT?AT?YATTSYKCTGMGTAGCGTGCACCAMTACA?AGTCTACTGG?CGGGTTT?GACTY?SATCT?T?AGRC?AAAGAG?ATA?GC?A?TACACGTGACWCAGGGAAKAAAAYATGTATATCTGCTGMCTCGKTTTCGACCTCTCTGGMGGA?TAGACTTY?TCGCATAATGCAAGCATWGC?G?TAATGG?TTCAATCGGCGAGAATCGCTACKR?GTATACCTTCGCTATGATYTCCCGGTTG?G?YCG?SGGGCATGCCACACAA?CAACCGGACGCG?CA?RTARCGGTYCCTYCAGAAAGTMCACAAT?RTATAATCTCGAGGAG?T?WYATY?GCAGT?YGAAGGCCGGCATGGTTAATGTGATAACGTGGAYKAGGGGGACATGTSTG?CTGWAATG?AGTC?CGCAATGAMC?R?TCTGTGGTC?GCTATTGG?TAGCATCAAGAAGG?TACGCACA?GCCCATCC???ATATCTCCCG?CCCGACGA?GR?CCTTCGCCGYCAACCGTCAGC?RTTYKGCT?T?TGGC?TGAGCCAGACGTGCGACTCTCAKTGGGAGGGTTGCAAAGAGAAACAC?CTAGTGGTWAAGCGCTTAAAGCAAAC?CATYGGRTCT?ATGGGGGATGCCACCAGATTCCAGTATCGTCCTGAGTATCCCCGTTCC?AGACTGGGGAGTAGGAGG?C??AAATCTATCAG?CCTRWTTCCCAKCYGGC?CGG??AGGGAAC?G?AGT?CTGCGGGTCG
ARTCCGACG?CKGA?TGCCY?CATGTGATGGCTT??CGCGT?GA?ACGGTSSGAGAGCAGGT?AACCTACT?YACGAGCAACAAACTC?TGKTTGGCTCCTAKA?GGCCRTCARCTC?AAAACGAC?ACACAACGAGAAG?TAGACCGYAYC?C?ACGGTTCGGGACGGTGCGTGWCGATACACTGCAGRGATTACTAG?GCCTA?TG?SGAGGGCTTCGTAAGCGCA?ACGTYACWAKGAATGTYCTTT?GARGCATC?CWGATAGGGATGYCGGGT?GCYCTGTCC?GCCTACGCCGGTTGCCATCCG?GCGAGCAGACACAAA?AGTTTGGAGGTARAGCCTCTGCWGGATRC?CCACTGTCATATCRCAACATGATCAACMCCGAGYTGTTCACYATTCCGGAGYCGTGAAGCAAGCGACCGCKCRGAACMGGTGAGGACATA?GCCACTGTCGAAGGATGCTGGA?GGCGCGA?GAG?YCACGA?AGCTAATAAAGC?A?AC?TATG?TTTTAGTTGAAGGAGACCACAGGGTGAT??YTTGATCTGGCRTRATACA?AGG?TCATACCAGGRGYCCACCCTGTCGGYMCAGGATCGGGGGTGCAAG?CCTCTGACACATWCTGCCGGKAC?ACTGCGGGTGCTAGG?CCTTTSTGTTGGTG?TGGCTYGGGCAGG?T?TCAGATCTGCCGCCAAGTARCGCGTACTTTAGYWTTCC?ACACAYCGGT??AGCTTAGC??TCCCT?KTTCAGGTATAGAAGACCTCCTC?GG?ACTCTA?CAGTAGGA?GRTTAT?YCGCGA?TCAATCGTCAC?ATACTGCGGTCCCCGTAACCTCCTAC?GCTCCCAGATGWTAATGRACTCGATWTCGACMCCTATG?TGGRYAGTGCYCACTTCTGGGAACCAYAWAATATCAGACA?TCYG?TT?T??CGG?CCATACTGGRCCGATACG?CA?AGCGGCACATCGT?CTCTTTGTCCGCGGTCTCGCRM
T?GTATGTCGCGGG?AGACCMTCCCTTCGCYCTGCMGTARGTCCCGRGAGTARCGCWCTTCGCGGATGC?CC?CRTAGCTGAGASACTTCWG?TATCGGACRGGCRGGCAGCCTTGTYCAAR?MCGAMCCRCGGTTCCRGGACYCTTGAGG?GWMCACCGAATTGTACGYGW?AWCGCTTGWTGTTAACYATGTACGATCTCCACTGGWACCTTTA??GGCKGGTAAGCTTGAMTCGCTWTAGG?AGTGTTCCTAGGCTA?AYAACGGCGTAACYYGGCTAAAGCTGCGACCSCTRGGTAGCATCAASGAGC?CGCYYGTA?CGTACGAACGT?GACT?KAACGGCGAAGG?CGTGTAGRAAGCGTTCGTATATCTTTATATAGGATYMATCMAAGCGGTGCTGTTGTARTCCTT??A?TTGCGCCTGCTATWTWCCAMTATGCYCCCAGGT?ATATAA?TTCAARAGCTGTYCGGGTTAAGATGSCTCACCAGGTGGG?A?A?GCTTATGAGCGTGTGWGRAAATCCRCCGTAGGATWCCCTGAAT?CCSATCCGAGCGGATATAGCRGTG?C?GCAGCCA?AAGTAKG?T?TTGTTGACGCGTGW?C?YRGTAA?GCGCCTTACGAGACCGAGGYYTTTAACCAA?CCTTCTAT?TGTA??CTC?ST?TGTCTACRTGCMTT?GCA?GRTGYTTCAAAGA?CTCTCCA??CCTTCGAATGG?ATKTARTGGCTCATRCTTGAKT?CAACTTCCAAGAA?CSGAGGGARCGWTWAAGGCTAACTCG?GAGTTTA?GTCAACMTYCGAGGT?AATTGGGAAR?RTCTTACAACC?CRATTC??GGGTM?CGTCGCGAAWTWGAGTCAACCCCCGGTGGYACTTAGAARYTTTAGACTKGCTCAGSGATCGTGGGCGTTCTGATGATCC?CGARAACSCAAT?CGGCAAATGG?AGTTCCCTRGCT?T?ACCMCTACCRAAATSGTGRYGGTAGGGASGAC
CTAGGGCGTAAAGATACG?GCTATACGGCTTCTCGWGGAA?TAA?CCTTK?KAGRGCCCGACA??GG?GAGAAT?CCAGGG?CTACTATTTC?AAACATTRAAGCCCTGAGATACAACAYYC?TGATCCAGAGCTCTTACTCWACGCC?TCAGCTAGCTTTGATGT?GTGKYTTAGYATCAGCTTGGYGCGR?GCAGTGTCTCGAGGCGCY?AA?C?AGCT?TRATG?KAA?CA?CTCGASTTGWGGTGAATAGCCTTCCTGK?C?TCCCCRACTATCGGAC?CCCRCCAGGCTKACCTGATTGTAAGGYTGTAATGTTAGTTGGCCACTGGCCCACCAGCAR?GAGCGGTGACTAACRAAMCT?A?C?GT?ACGGCTGGTGCG?AGAGRTGGKTGGTCGCGCGRGACWTGRCTGARGGCW??AG?TGYAT?ACTGTA?GCGCACCTGTGG?GRTCGAGTAGGACCCGGC?TTYTCCRTCATAGTCAAAARGTTCGCTTCG?CAC?TTTCAGTAA?TGMGTATAG?AWYYCAGTCGCY?GGCAAG?CCTMTCCATCG?ACCC?KGTCTCYGTAACGAGGAACGTAAT?AATTGGGGCRGCGYCG?CAAACYACGGCTACGAGCGG?RATG?GGTCT?AGAYAG?TAATCCTSAKGAGA?TGGTGARCCTGTTCTCCGTACCTCCATTGRGTCC?CG?CGTTCAATGTCCAGTCATATTT?ATT?CGC?ACG?ACCCTCCTGGGTGGGT?TAGGA?GTAYGY?ATCAT?CTCTGGGACCAAGCCC?CG?GTAAGT?AA?GGCCCAW?GCY?TTSTCYCTAATACTACTCATCCGTATACTCAGWCTTTCAYGTCCG?GGSGATGCGA?TYTCGGTCTATTGGACMACCTTCCTACGTGTGCGC?TCTTAAGTGTAGGAGTATAGCCATGGGGTGA?TGAG?CCAGATCCGGGACAACTCCCTAGAGAGRAAGATT?ATCTKCTGWTCGCGATCCTATTTAW
TGAC?GTGACTC?GGCGCCGGTCTGCCGGGCCCACGGC?GCAGTTATTR?AGACGTGGCCAYGCGTGTATARTTAT?ACMCAGTATAAACTGKTAGRTWCGGRATTGTA??A?TTACSGATM?AACATAACTARRGTGTRAGAGRTCTGRCGGTAATTKGATCGCGCGGA?TARCGTATCCGGCCYG?GTTTTYGWATYCGA?ATT?TGTGGCGCTCGCTGCGATCCGAGGCRCCACGCTA?GGGACGG?TGRTTGTCCTAGCCTMGCGACGCGAGGTG?TRCATTTTGG?GGTCCTCMYYGTTGTT?GAGAGYATATTGACCTTCCTA?GTTC?TA?CAATYSYAGCTGCGWCGGA?ACTGGGCGKCGGCCG?TTCGAT?ATTATAGGTAGCACAGTAGTTGRACAATCAA??GGGCGTGCTTGACGATGGC?YACTRCAACAT?CYCGTTGTAT?CATAA?TTGRAAAAWCGARTTTCCTAC?MCCSGGTTYTCCGGTACGGGACGTGAAT?A?TGCGGCATR?CGATGTAGATCA?GTGRAAGCGCGA?TACCYG?YTCGTGCCCCCCAMGTSTCAAACTTAATACTCKTG?CCRGTGGAAAGTTGGACAAT?GCGTKCAGCGRAKRAGTC?CCAMGCA?GCR??AATWCCGACTTG?MCAGCGGCCACTAAGCTGTTTTAGCKGCCAGGTCGGTGGARSATCGAAGCAATCCTT?AT?GGGGCTGARCCAACCAGGTTCTTGTAGTAG?CA?CTTCCCACATGAACAGTARARYATGGTG?GCGCAGGCCCCAGGG?TTA?WCTGTAGGGAGCGKGC?TATGCGGCRTTTAACYATTAACGGCCGCGACGRGGGCA?CTGA?GGCRGASCGTGCTGCAAGAAKCGATRGTAGAACGGTCC?GMTCACYTW?TCAAG?WCRGGGACGGAAA?YCAGCGAAGCCGGCAAMCGYTTTGGCAYG?SMTCCTCCTMTCTGCGCACAGCGTRTA?TAGATTT
ACCGTCGCTAACYCWCGGTCGTYCTTGGCGTGAAT?WARTGGCGTCAGCTAACWTATACGGAYTCGYAAAYGT?CTTAYACGTCCCRTGTCACTAMCACAGGACGGGAGARCTAC?ACG?TAGRCCTTT?AAGAAGCACCCGAAAAYAAC?AAMAAACGACTCTACGCRMGCTAACCGTTTCCCTGAGCAATTCCTCCTGGCGCAGCT?TCCAWGGTATACTCTTACTTAGGGCTGCAMGGAGWAAKCWCGTGGTTGYG?CAT?TTKAG?TCCTCGTGC?CSAA?CTTC?CCGATCGAGGTATCTTCCT?GTCA?CTTTCGGCACCGCTGYAYGTCGKTC?GCAGKATCTTACCAGTTGWACTCGMACCCAGAACCCGCACC?ACTCAATG?AYA?CATYA?GRACCCWGGGACAAAT?TCTGYCRCGGAGGTCTCGR??TTACATC?CGTCGAGC?YTGTGAGR?GCYCAGCGAGGTAGCGTATTGCTCAG?AACCTAA?GAYTARCGCATCTCAGCCWG?GAYCARTC?AKGAKTATCAAGCGGTGGATGACAAYCGTAGGGGAGRAACGGA?RGCA?CTGAGTACCCAAGATC?GATCC?G?W?TCCCG?RGAAATGCTAAC?GAGCGTAAGC?C?GTTACTCAGGGGAGGCGCG?TGTGACC?GGCAGACYYGCCAACCGT?AGCCGCTTGGTCSCAGTCGTTCTTTCTCTT?CGATGC?GG?GCGRACGTAGGAC?GACTCKA?GCAC?TAAA?G??RAGATATKGCGGTGARTAACGCGCCGACMGCG?ACGCATCTGKAGATAA?GTGTTGGTCGCC?CCTATTYGTGCCCCAAGTCACACATGGCGTGGGACACMAYTATAGGC?TGCTTGTATGGAG?GCGRG?YTGTTCGMTTGGTATGWCCGCRAGTGAG?CCA?GGGAY?GGGTAACA?TTCGACC?KCTC?GGCC?CCTGAC?GGTGGGYACGAMCGWCCTWAGCC?GT?GRGTG?T
?TTTCGAGAG?CCCGGACTA?TCATTATMC?ACAACATCCAG?YA?GAATACGCTA?ACRGRGGCAGAACWCGGCGACTC?GTGCRA?GAGCGCC?MGTTCGRAGA?GCGCGRRAKCGACTGGTGTGCCAGGCRAC?GCGGTCGYGGGATCTCGTTAAWCA?RTTGCATG?GCTTCRGTCCG?TGGAAGGGTGCTCAAATGGAGTCGCGC?GGGCACGAGAAAGC?GCC?AGG?TRGCAAM?GCACARA?ATATT?TTCCACGGG??GATKGTCCTGTATGG?ATYWCTTCGTTCACCATRTTAAACTTM?R?TGAAGACACTCTTWGATCY?ACKTGATTCGTGGAAGGRCGGACGGT?C?GTTC?TCMCAATAACGGTGRCTTARA?GRRCYAATCACCT?AT??TGAATACGGAAGACAGAKCCAKAGCC?ACGATCTSTWAAGG?C?GGAGTAGC?ACTGAAAATTYACTCA?A?AT?TTYCCGA?GGACACTC??GTA?CRTGGGCGRGTGGCCGATGTAAGGCT??GGCGGCTGACTTTTGCTTCYGGCTGGCTGCGCCTAAG?TGCATGGG?GTCAGTTTGC??ACGCGCTMGAAGTGGGCCTTTGGTAGTAA?CAAGTTA?AATC??CCAGA??GGRTTTCGAR?TGTC?CGCT?GWCATAGCWAGGGGGTGACWCKA?GTGAACC?ACGCCAGCGT?GAWRACTCC?CATC?TCAATGGGCTGTCAAG?GCTGAACRCGAAATCTCAGTCAATGCGAGTAWCKA?TCCC?CTG?AGKACCT?CCTAGTCGCCKCTACATGGACTCC??KCCTTACC?GGCTGTCTTTGCMGATTCATTACGACAAWA?GGACGR?ATACCGATGTACTTAG?TCGGCR?GTGAGTCTTTCGTYTGGGCCATGCAATCTGACAGGCTC?ATACTCTARCCTGGGATGRTTACG?GCGATCCCTGCCGCGAG?RAATTTTYC?CCCGWCAAA?TGCC?CGCAG
GG?C??CACG?G?GGTYAT?GGTG?TCCGTAAAYKGTTAGWCYGTCACTTTG?GAGTTCTCTAYATG?TGCCTAACACCAGTGC?CCAC?GGCTGTCGAAAGCG?CWAGGTGAAATGA?CCTTGT?G?TACCCG??ATGCGAG?GG?TCTCG??ACGGCA?CG?AGTG???ACC?AAGMCAG?CT?C?TG?GCAC?GCTCG?CGG?GAYAGTCACATCTCGGCTCAGAGAGCAYATCGTMGC?CAA?KGRAGACGG?CTTMTTTTGGYCG?GGYAACACGAGAAG?CTRCG?GCMGGGCACTGAKTARCG?TTAYCCCKAGGAC?TTGTTTGGCGYRGARGCGGGARGGAGCGT?TTTMCCGTGCCGCACAGW?TAGCCTGGACTGTAASCCACCACC?TTG?RG?YGTAGACTAM?CAC?GGAGCTTGARTGCCTCGTCAC?CTAGGGCATT?CGGG?CGCTAGCGTGC?TCAYKTYGGG?TGM?GCG??CGA?TCAACTTA?AGGGCACCCTA?CT?GKGCGMCCAAGTTC?CACAAT?AGTRYAGGAAGTMCCAY?GSYATGTGG?CTGTCCTACGTA?CT?AA?CGG?CGGTAG?GAG?TCGRCGGAGCAYCCWG?TGGYCTCTYG?AC?TCCGGTGCTGAKCTGYYCGTTC?AAGTGATGGTAARCTGTTTT?GKTAATCTAGG?TA?TTGCGGASCA?C?CGTTGR?AGA?C?AGA?TGGRCGTGA?AC?CCWGAASGGATG?CTTTGCTGCC?TTGCM?GTCWGTG?TYTTTC?CCTGTGTATATYGGG?CA??TGTTCTTAGAGATTTRGCCCCAACCACTCGCTCTTGGTTCTSGRCC?GWT?CRAGTTCCTG?CTGM?KCCT?GGGACGA?YTTCATTC?TGGTATCACACRACATAATAAT?CAT?ACAAATTCATAMAGT??TACGGAW?GTCGAT?CTGTCCGRCAGGYGAGGCCGGC?T?TG?TKACA?GCGCCGCCKCGGACTCA
GCAM??TGCAG?CCC?RCT?TTC?CAMTYTKGGGGGGAACA?CG?TGGCCGKTGG?T?AGACCCCCCTCGAATGRGTAGC?T?AACCCCCTTGMCGC?ATC?ATTTTTCTMAKT??KCCGCTAAGGCTRRCCCTGG??RACACTTCAGCCGGGCAAGG?CGTCCTC?TTCTYGTCAC?GCACTGTKC?TACWASTTGT???SCCAGG??GKCCTSTCAWCGTTGTAAGGGCRGCGCTCCACK?ACYC?CACGTCTC?TATYACYCCAACMAATTTGCGAKAATAGCGTTATGCT???CCCGTTACW??CTCCA?CTGCGCTG?GGACCCGCTGRGA?KCCTCRATCAA?SC??GACYTCATTCTGTT?CCTGGGACC?GCCTCTCAC?CCTGCTTGTAGYC?AGGT?ATGGGKACGGGCAT?GCA?CCTYCAMGCA?AC?G?TGGGKTTCGCTAT?GGCMTGTGYCTYGCCK?GTGGTGAACAGTTTGATG?TA?TGKGTAGAA?AGCAAGAGCGGAGCCKT?G?TGACGTCTTC?TCC?TCTGCAGCGGTTCCC?CTGGTCA?AATGGCCC?CACATTYCAGCT?GCGC?ACGA?CT?CAAGATTGAGAGAGTTGTCCGATTCAS?CTCGTGTCT?WCTGCWCGCCGATY?GTCWCWGCAAAT?GSTCTT?TCMTCGRAGGGCCATGCAGTTGCKCCGKGTARGTATCCGGRTG?GRWTTRCA?AAC?CC??CTRCC?ATGCT?YTGGAA?ACA?CGAAMTCG?CCWTGTTTCTYCCATGTTGCATATWC?MT?ACYCGCTTGTAT?ATCYTTCC?G?GTCCGTGCACC?TCCCCRG?G?GCATGG?AGGCTCTT?GAGATGSCGGCGAKART?CTGRSAGTRATCTGGCGTACTAGGG?CC??C?CCCCCC?R?TCKTGYTCYRTGACG?CT?ATCTACATC?CTCT?TCTCRCCCYWCGAGGAACGTCCAWCGTGATCTAGCGGRGCGCTGC?GAA?
CCTCCCCACAGTTCCTT?TGGAAMTCTGGWACGRCTTACCAGGACTGGGT?CAGAGTGKGGCTRCCTAGCTCGCTCCTGWCCAARA?G??CTGAA?GTC?GCARCT?ACTGGCTAMTTC?CGTWAAACATCC?TT?CGGTTWAYG?CGACCCAGT??G?CCTGCTAT?GTCCATACCTMTAC?AGGGAGGATGATAGACC??ATTAGTCTTCRCAGT?AACCC?AAGWTTAAGTGACCTGKTCCRAGCTGATTGACACGT??GA?GAGACKGCAGTC?AAGA??CTC?AAT???TWCTCGCGGGGATTGGCACTGCM?A?GGGGMGCGACATAGAAACCGGTATA??GWTCTAGTTGCCGT?GACG?GACCCTCCCWCGTCAC?T?T?RTAG?CTA?GATSCWCATTRCCCG?MGRGACGTG?GTGGGAATGTAATGCCCAAGTGGCGCYTGGTY?GCCCTTCTCA?G?TCGTA?GCTGA?AGASAG?AG?CCTCGTSYTCAGRCATG?GGACAYTAATGTCTGAGCWTTTTYCAAGAK?CGAATYTTATTG?TAAT?AGTCTC?TCGAG?TCTTGAA?CCAGTGKYAACTGGCATCGTCTTTCTKTCTGYCWCCCGMGGG??GC??ACCCRCR?CTTTAT?CCCGGGAGCCCCACRGCTCAWCGAA?TATCCTAYTTT??TCWCAACAGKCTC?GGARGM?AGGAAAATCGAGRC?AGCT?GT?GAT?AMGC?G?CGTTCAGGAGTAWCAA?GTCGCGMACCTTAGTTTGGW?GTTGAC?CCWC?ACAAGGT??TTCTWAT?CT?A?ATC?TCCCTYGGACAGAGAAT?ATAYTAC?TCTC?TGCGGAGRAAAAAGTGCACTRGTCCACTTCTCTCAGAA?ATAGGG?T??G?CTACGCTTTAWACGCTTCCAYACCACA?GCYACGCCCCCGG?GTAGGGAGCAAGGCGACAC?CAGA?CCTCCGG?ACTTGG?AACGCCGCAA?CCTTWA?WAGGTC
AGATGGTGATRTRACGTCAT?A?TCATAGGGG?AWTATACWCTAATT?GGTCATCGCKWCY???GCCGCGTTC?TCAGGAGRG?CAACTCTYA?MCACYCW?G?GAATATTGTC?ATR?YG?GGGGCGCACTRTCCA??KAGTTACCTCGCGRGCCGAKAGTKTGGA?CTG?GATGTT?ATRAA??SGGGCCAAGCRCTCTTGCGAGGTCCGACATGCGGTTTTATG?T?GCCCAGAGGCAGATGTGCGACCT?CAT?GAC?ATTGAGCAACTGTGCT?RCGCCAAC?AATG?CTACTAYCAATGTGTYCCCMTA?GAGGAGTRTC??CG?AAA?GAGKCWGTATA?GGYTCGGGTCCTGTSTYTGCGCRGTACCTCGAMCCTSTTTTGSAAMTGAAGTGATGAGATA?ACATGA?CCAAAAGC?TC?ACGGTGCGATWTCCYAAYTGA?CCTAGTGCG?TCRACTRSCAGKCAACRGGCGGCMTCTCCGAACAGCCAGATGGA?CAGAG?TTCAACCCGTTGTTCTCATTGTAGCGCACGGGWATTA?CGTRTT?AC?CAT?GCC?GCGACTATACCC?CTTACTGTCCATGTAGTATGGCCCAACCGGTGTCGTCA?CAC?AG??GTGCCTC?CCCRCTACAAGTACTGC?WCCCGG?MA?AGCACTT?CGCTCGGTCCGC?TTTCAYTATGCCTCAGCAAA?GCTCACYTC?A?C?G?ACGGTCC?TAA?GCCG?WYYGAGTT?GT?CAAC?CGTAT?CCKCGWTG?TCRA?T?AC?TATTAA?A?AACTCG?TG?GTATC?AAAAAAGCC?GCATRAA?TAAKCMKTWAAGAATTCGGTAYGACTGGAYTYCGTCCCTTGGATTTGG?GAT?TCCCACRTCACCGGCCTKGCAGTAGCGGAGACTGAMTACKTCCTACAACGTGATC?WCCCCCATTCCGGYTCAGCCCGTC?AATCTG?A?ARAACA?GA?CTACGCAARTTTGGTGACCWGGC?
CCCGTTGC?GAAAYYTCTTT?CTACT?ACCCACG?TYGACTGTCTATCYCAAT?GATGTTGTACAT?AGTYAAKCTSMCCGGCGACTACCTTGRTTTATARACC??CSGAGGTTGAAGTAAG?TGGGTC?G????TA?GAGCTG?GCTAGG?CGCGTGAG?GG?A??CKCGAAG?A?C?G?GCCGAGCAGTA?AACTCCATA?GGATCTTGG??CTAC?CWG?CTATGCC?GACACATGGSAGTACACGA?AGGYGCTCCGT?TC?TAAGT?A?CTCYGTCGACAATTYCAGTGACAATGCTGT?KG?GGC?CKARTGARMTG?WGG?A?C?GYACCTGGGCGCYGAATGTAYAYA?RARGCCGAWC??TGGRRAYGGCCT?YCCA?GWAGRRMYTCTCCGTAWSWCGGCGATAYTGTRCYGTTG?RACYTGACGGT?RYWC?RGCYGCATARTATAW?GCKARCATG?KC?GAATRTATARYCGWGTGATCGGCCTG??YRGCCTCC?M?AGYGA?AGTCGAT?GG?CCCCCCGYGTRC?CRCTGRRWGAGYCTGGTAC?AAMTGT?CRWGTTTCCCCSGKGCGGATACAGGA?TG?RTGGGCGCSGCGGGGGAWYGA?TTGATGGGTAMC?KAGACTYACGTYYCKRGWTACGG?GCKWCGGGGTGCACR?CCTTCTGGACCCACRAMRGTGTGGGAY?GAGGGCGTYRMKYG?KCCTGCTGTAA?RCCGGCAGGC?G?AWTRCTCAGRGGT?CCGGGWCAGCYMGM??YCKCKWGATAGCWGCTYGG?YGTYACTW?MAGKATCCTTCGGTAGCCC??GCC??AR??GTGGGGCCGCGTTCRTG?CAGWACTGASGGTGCCYRCAACMCMCTCGCTTKYYCCGARA?GSC?GAGCGAGGCCMGCRCGGG?AGCGAACGCGGCCACGGATGCCACTGATGSWGCTTTCGWWTAGGCCCACRGGGRARYGSCRC?GCGAGG?MRAAGRGATTTGGCGCT
CGCGWAYGARA?GGATCTTCATGRTCCTACTAYCT?YGACR?AGTACGGATGTCYGTGKTTR?ASY?CGCGGWYCGGGRGGACYCM?TATTTGGTCAKACGGAGYGCCTTTGAATGCGAGCWCGYAAGCACTTGCAGYCTATAGGTGGMTCCGTTWCCAGRCWAGTGAAGTATGTG?GTGAAATGRGGTCTATATTCAGGGGCCYRGRAAAGCTGGGAATG?T?SG?TTGTYAAGWGGCTCCTCG?AAGCMGCCACTAK??CCGAYAGGCGAGAARYTTCCATTGGAACTCAGCGAC?CCC?CA?ATGCTAATA?TGCTRRCGGAGWGCTGGATGAACA?SCATATTTRGWAGCGGMCGTGGCTCAGCGACAT?GGTGCC?TTCAGGAGKAGCGCAG?TTGCCCGKGAG?KATGCCCCAYACTKCTGAGACCYTCYTACTGGGT?GGACCCWCAKGGG?AGTGCCTACCC??TRYGS?CKRRACKCWCGC?CTCGWA?AGAGTYCGA?Y?CTGGAKYGYTAGGGCTTRGKYC?GTGAGACTCCGCAYGGTG?KGTAATCGGCT?AGGAACCGCGGKGCAGRCTKCTAGATCYAATTWTGCCCGCGGTTARGW?GGGGGGGCGGGT?ACATSMYYAGMCCAAGCC?CGTGTCCCTGARR?RTA?R?MGCTGTAMC?CGKTTCMATAGATWTGACCCATYGGAASGKAACRCG?GAYKTA?CTCCTTGTCTCTGCYCCTRTRRRCATGGGG?GTRAATGAACAGCTCCTCCATGTKRMGGTTAACYTGTTGGAGCGRCYCTWCAGGGCATRAATGTAGCTCCYGACA?TGATTGTCGCKCGTKC?CCCGCACAGGGCTTTTAYTGGRTRGWTMG?KWRA?GRCRTTTAAYYCARCCGGWRGCRTCGCGGTCTCTCRAGATRTTG??CAGGGGCTGACACAARRTMGAGCARGCAT?KGGYA?TMYAACTGKAGAACC?CCCCGMGYGTCGGYTAGCGGCTGA
?CGGT?AKAGGTATTY?SATGCGTTYCWCCCGCGATGAAACYTCWCKYGACG?ACGACTATTAYTTTYCATCTSCCGGAAGTCGGRTCCTRTGCGCYGSTCTRCTGTRYCACGSCACAGCCC?TWWTCTAGCCGCAACCCKTA?ACARTCGTYCA?CGGYCTTGCTGTCGCTGGGTCGSTGGRAGWT??TAKAGCTSAMAAT?KACWGGCTGTGYAAAGAAGAC?CATAGGGG?CGGCCMCCCWCWGAKCTSGYAGYACTCATAC?RGARTCC?GAGATGRAGSGCACGGYCYCSGTCTTGMGAGTWGGY??GCGTWCGTAGWACWTCGTRTGMCCGGTYGRGGTATRCGWGAAGK?CTTGCACRCGAGWR?GGR?ATWGACGCAGGATGTCGRM?AWGGCCCGTCCTRSAGTRMCRGRGGGCGGC????T????????????????????????????????????????????????????????????????C????????????????????????????????G?????????????G?????????????????C???????C????????????????????????A??????????M???????????????????????????????????T???????????????????????????????????????????????????????A??????????????????????????????????????????????G??????????????????W?????C??????????????????????????????????G?????????????????????????????C????T?C???????????TT??C??????????????????????????????????AA??????????????????????????????T????????????A??????????????????W????C????????T???????G??????????????????????
????C??????A?????????????????A???????????C???????????????????????????????????????????G???????????????????????????????Y??????????????????????????????????????????G????G??????????????????Y????????????GC?????????????????????????????????????????????????????????????C???????????????????????????????????C?????C??????????????????????W?????????????????G??????A?????????????????G?????????????????????????????C????????????????????????????????G??????????????????C?????????????????????C???????A??????????????????T?????????????????????????????????????????????????C?A????G?????A??A????C?C???????Y????????????????K????????????A??????????????????????C??????????????????????G??????????????????????????????????G??????????C??????????????????????????????TT???T?R????????????G??????????????????????????????????????W??G??????????????A??????????T?G????????????W????A?G?????T?????TT????G??M?TYTG??C????C????????????????????T????T???A????G???????C????????T?????T?TC??A??A????????A???C??AG?TCA?T?GCC?A?????G??C??T?A?????CGT????
???G?AT?A?T?C???????????????T??C????AG??R????????T????C???C??T????T??T??TG????C??????G???C?????A??CC?GCAC??????K?A?A????????ACC??C?AA???R????G?C?T?C??????G?CA????TRC????CTT?K?T??A?????A??A?A??AA?G???T?GATATTCY??TT?S???CGAT?T??CAGG??TTGGCC??CCCAGGTG?CGGTGTAAA?T?AA?C??TCACGRT?TT?K?TA?G?G?A?AC?ATA???YG?AG??CARG?MGT?ATC?WAA??YG?AC?G?G?ACG?G?A?C?TG?YC?AA?AAATA?G??????WCK?TGA?C?TRT???C???G?TG?GMCT????GTC??CCT?CRG?GGK??KCMC?G?TA?G??G??TA??T?RT???C??Y?CC?G?AATGACC?T??T?T?TCAC?T??TG????A???TA????T?G?AT????AC????ATA?G?GGG?T?AG?TA??A?TCCA?AG??G???GA??????GG?C?Y?CG?G?G?CTCA?A??CC?AY?C?A?T?AGCTA?TAC?RW??C?WR??A?TTAK?GAWA??A?C??C?CG?TTT?A?T?TACGC???YTG?C?CC?A??RG?GATA???TGAYG?C?G?K?CCT???YG?K?TA????T?C?T?CC?G?RCCTT?A??TGGAC??T??AT?G?TA?A?GC?AACTAC?A??GG???????A??AC??C?GT?T??TG?GC?T???T?GRACATGTKGA??YAAT?TGT????AACCA?GT????Y??W?A?TAGAGA?GTACTT?A?A??AG????KCC?AATCTST?GG???CGAT???TGG?GCCC??TRTGAA?C???AACA????GGCCTCRACYGG?GA?GTGGT?W?YCTTGY?A?A??GGT?T?GTAAG
    270_Di_3_sub		AGCYGCATAAAAGTTCCCCCAGARTA?CTCGGWTATGA?AACCMGCTTCRCGCTTCAACCTTAGTY?CAGAC?CTCYTCGCTCGCYATGATGMGCTTGGYGTATCAA?ACCCAATCTT?GA?AAGTGACCTCGCCTAATCAATTYGCGWGCCACTTGYCGTCCATRWGCCCCTAA?GGTGTGTCRCYAYATTGT?TTGGTCWTTRTY?TAGCACGCGRGGCTCRCGAYACAACC?CTAG?CGCC?GC?AGCA?TGCGTKGACCACCGAGCCKGAAAGCCYAAAT?AC?TKG?AGWAG?TGGGTMGAGKGTAGTSCGMTCAGTCATAC?G?CAC?TTGCATATCG?RACGCG?STTTRASAGTTTAGTCGGGACCTAAMTWKCCCAGCT??TKACAG?GTT?AAATS?CGGYA?CGTAGCCWGCTGTART?CCCGTTRTRATCTTWTGCATTCCCKCGA?GATC?TTAAA?C?CGTGTAACTTTCACCAATTTGTTTCGAA??CGCTAAGGTCGGTMG?CACCKGTTT?GGGRACTAGARGCCGGGCAGACTAGACGCTGA?CA?TAG?TT?TGCGGT?AKCKTACTCACAAAT??GACGCTTGGT?CY?M?TAGCCTTACCRTATAATYACRGTTTAMCCGAGGAG?AACTGCT?TAGCYCAACT?TTARKKGATRGTT?CG?AATGAAAT?RGCACTAWGAGTGC?CATAATAATGCAGTGGCT??G?TCGAAGA?AGATWC?ACCTGGWG?GATAT?CACCGGRCCAGATCGATGCTTRACTTMTC?GTCGCGAAYGCGAGT???A?GGGGGCCAAACTACGC?CTTTACGRTTC?CAGAAC?TG?AAAAGCACAAAAYGAGCRCAYGGACRTAGMRGCTCTCCGARA?CAGCTGG?CCTTTGCTGTAT?GWGAGGGCTT?RCCAGAAW?ASGCCAGT?AGACC?GTAAATAGTTCGRCKCTA?GKCAACGTTCGTCTACKCCCCCGTKAACTYCG?C
CAACAY??TCGGTCT??TAAMTGGACCAT?AGTTCGMCSGCTGYATWKTCG?GCTCTGSACCGC?CST?AWACGACCATTAWAGTGGGCATGCT?GCTAA?GCTGTCACTTTAMAAACATCTGCTCAGG??GAGATACGARAACTTTATGAGACYWAAACC?WRYGCTTTTCTTT?TCCTCTGCTTTAA?GTGGTGCGGTGGTCCACTAAC?AT?GAATGAG?AAAA?ATGACCYACAGTGTAAAACAAAAGAACRTYA?CGTG?TCGTAAAGCAGGCAGGGAA?GAA?TTRTAGTGGCACTT??GATTCT?ACACAGAGGATCAGGSMTGCAG?TTGCA?AGGGGCGGGATCTGTGC?CCAATACGTTACTRGKAKAAAGTGACRCTG?G?GGAWTTT??T?ATGTATACACATCTAGCGRTTCACCT?GGCAATT?GA?AARTTTTGA??STCGTGGAATA?ATGATTTCCAAGG?GTATC?AAAGT?TYTAG?WGGGCCKGCMCAGTTCWGTKCTGGCWTATGYCTCACATG?TGAG?TAACTAAAAGCCTT?TAAGGGRCCGGGGCGTCGGTTTATCCAC?GGTCGAAMGTAAAMCYTCGYC?CTKCCAC?WCACACGGAGRTTYRCTASYACTTGATG?GTAGCCGCAC?GGCWATTC?TCCCGGYTAGACRGCGTCCCGAK?ACCACC?TGATGA?TTCACA?TTA?GCTTGCA?ATGGAATAATATTGAACAAGCAGGTGAA?TC?AGTTTTAAGAATCWGCAGAAWTCGGTC?RGAAACGA?AARGGTG?TGATARCGCTRC?ATTCTCYCAGTACAGTTGCT?GAAGCTTCACTCATGGACCAATTAAYGTAGG?GTCCTACYAAAACCRC??CGCGATYKTGTGAGCTCAGAG?GGACCCGGGCATT?CTGACAGCCATCGWGT?CAGTCCACC??KATGTRAACGTCCTATCTAGAATC?TTTGGGGACAAR?ARAGGRKCTGY?GCGG
CRAGACCGTTCCTCTGCCYAGAGC?GKCGGKS?ATGA?GAAGTTGGGCSCAGGGGRTTTGAAT?MACGAG?CTCCTTCTAAGCGCTTATTC?AAKCCGTTAGTGG?ACCGCCTGGTT?GATCC??GGTMCCT?ACGYAGCCCCATGTGGA?KT?GT?G?TMCTTATTGCGGGACGTAYTATTTCGCG?GAKTCCCCYACTCGATT??ACAC?GGTACT?AA?TGCCWCGYGAAATCAACAGCGGTAGCAGCTAAGAGCAATTTCCGGKGGC?AACATATGMGAGGGMCGCGTA?AACYCTAAGGTTAACCCACCAGTGGTCAGCGGCGACTT?GCAGG?CTYCAAA?ATGGYA?GCATCAGRCCGTWCRGAC?YCCCCC?TYTRGGGGCGGTCGATTGAAGAT?ATGAG?AAGAAYCGGTTCCGGTRCCWTTGGAAWTGTACWCTGTYGAWTAGATTGAACGAGARACGAGT?ASGAATCAGGATGC?WGACKKGGACCAGTTTATTTATATGGTGCACAGAATAACA?CCGTCCGTTTTGTCTAGGGGGTGGWCGCTACTCA?AGGAGGATGTRT?STACTGTGTAGGCTTCCTGTKTTGCAAACCCGGYACMYCGCSTAGGCWGTGGCAACM?TTGSGAAGAATCCTCTCCYGAGA?GGTMGGCTAGTGG?G?TAGCYCGGAAAGA?CCATGATWWTCGATYGGTATGCTACTGYTT?ATTAAAAAGGTGCKCGCGTCTCCAGCSATGAGA?CGGATCTCCGTCCAACACCGYTCRCACTTAACCCTGATTCCTG?AATAAGGGGAAGRCAACGAATGTCYGA?GATCAGY?GAG?AGAGGGAA?ATTTCGGCRGAC?CCKT?TGACTG?GCTGAATCTGTGAAGWAGKTCTGGACACCKGTATCCTSAMCCAGGAARTTAYCCCACWYAWAGYTCGAAGGC?AAACRAKA?GCCATCGA?CRCCG?AG??G?CCCSGGGGTTCTTCTTAGGARKCAT
TTACC?CATAACCGTTAG?A?GSG?GCCCWRCGMGATCGGGCGCATA?GAGAYCAGGGGCTTACGAACCAACTGATCCCGTGCWACCGAGCTTCCCGAAKCGGG?GWTAARGAAMMG?GCATTRRCACCTACTRWT?AA?TATCGCGGCTTCCATTT?TTCTYAARGGACKRACATCCGGTGC?GGYGTSTACAWG?ATC?ACAAACCCCTRAAASKGTATCGCARSWTG?GA?GT?GTTGCAGCGCGCTTCAKGTTRGCTGRAC?TGAGGGGACGAGSGATACWAATGTAATATWCTCCAACCTAA?GCCTTCAAGTAAAGRAAW?TGACAGTGTTGGCATCGCATYGTC?TGC?GCCTGTTTCTTCATGGGGTCY?GGCCTTC?GATGATCAMGATGTGACAGAGAAAAGTCTG?TAACCTCRATCTTGGGARGACCGAATGGCWTATGAAGGTTCAA?GCGYTTTGACYTTTMRCCCGGAGAGCTTGRACGA?ATMAGGGCTA?GGTCGACTTYGGCCGYACCTAAGGCTAMATTTTGCTCCAR?AGTGTTRTTTAATRATTGCAGGAGCATTGS?CCMTTTMTTCACCTCMAAWRCWCWCRGT?C?RTCARAACCKCCTRTSGCTRTG?T?TGGAATAYGWKAGACG?AATGGSCACCCGAACGGTGACAATTMTGGCGYGATCAGAKT?GTTAYGGACTTA?RAC?TCGTCGTGCTGGYTCGATGTATAAWASA?AGGATYRTTTGAA?AGASCGTTTCAGGATACGGCCAACCAATGGTGCCGGTG??GTTCCC?AG?ACC?TGG?ATACCGCAR?GAGGTAACAAGGGCACGYCGTTA?TTTACC?TACCCSCTA?GGCCGGTCTTG?CTGTCGGCTCC?CATTTAAAGCAGC?CGRCATTTCCAYRCAKTSTTGTTAAAC?GACTAGTAACGTTTGMTTGTCTCAAGATGCCCGAGTRWGT?AGKCCGTCYGYTYGTTCTTA?A?GAGY?GG
AGGGGTGYARGACGCTACGCACAAGAACCYCGCGACG?GGTWCTTSTGCTGGCAACCGWTTTTCTCCAKKGC?CAMTTCCTTACCT?CCA?CA?TAGTYCGCAG?AGACGGAAC?G?AGTTMCTC?AGTCGCT?GCCGCAAGMCGCTCCCGTCTACTAAGAMCGAARAGGRGCTATA?AGCTAGGCTWATAAAAC?G?SCT?TGGGCGGTCCATR?A?GRRGGGGGWTKGGAATAAAGACTATGGCGGAGTTG?TTGACACCGTTTGAGTA?GGCTG?GKMGCC?G?AAACCYAMGGCGAYGACCCTGGWAGCTGTCW?CCWGC??A?AYAT??GAM?C?SGATCAAG?GTTC???TAACATRAGYTACTGC?CC?GCAACTGGATGC?AGA?TC?GTAGCCAGGG??C?ACCAC?ARGAAAACYATA?GA?G?AGCAYG?G?CCA?AACRGTG?CGGT?TAGGA?GTAGGAYTGCY?CYGCC?CGGC?A?GTKTGT??GRAGCG?ATGGCGTTAG??CACTT?A?GGAA?AGAACATGRGCCTTTATTCCYGA?AGGGAYAACA??TTCWGTGGTA??GSTGCTYCCGTCRCT?CTGCCGCGTCCRAGGGCAT??GAGGCGTGGCTACC?AC?TMAAGC?AG?AGTCGCGGG??ATTCC?CGAATTTTGKC?CCC?CCGCCCGTATTCTGTAGTGRAACCGGGACYGCAGCAGCGCACCTYCGCRGTATTTWTCTTCGC?ATAAGCAR??AC?TAKGCAMTG?SGA?CGGAAARA??AASCCGT?TAC?CGGGATTTGTCRSTAGTGTGTTCCAGGGGAC?A?GKTGCCTGAT?CGGCTGGTGGGSCSCGYT?G?GGGAWCTAG?TAAAAT?C?T?CTCGCRCCCCAGGGCAGTYGGACYACG?C?AAT?ACA?TGGGTAATCCCACTACGCGGC?TG?CTTAGAAGYGCTCCTAGAAGGGCTCAGCAATCAATATTC?AGGCGAGTCTTAATGTTACR
CMTTTGAAG?CCCGAGCCCAGRAACATSTGCMCAGGMG?TTCCGCGCRAT?CGTCACGGGGTAT?GGCAACCCTTTGTG?TRRCGAACTGGTCGCAGATGA?CATACCAWATTTGTRGS??GA?CTAAWSTGTACCA?AGSTTGGTGCAAACWCTTACAGGCG?ACAATCAAGCWCATCAATSTAKAAATTACA?GWCCRAGACCGYRGGGGCGTCAK?GYTTKATCG?TG?GGC?GG?AGACTRRGCAAGTYATGWG?CKCCTKGCTATGGCACAARTGATCGAAAAAAWGAT??CT?AWCGGAGACTTTAGG?TGGTAGGGC?RCTAAT?CAGC?TCGACGTGGGCCAGTAGGCGCAACCGCAGGGTGCGCGGT?ATRA?CTA?YGTGACRCTT?TTCAG?TGCCGGCAACGCCATAATAKCT??CCGTGGGTATCAGA?GAR?TAGAMC?AGCG?GCGTA?CGGCGTATCTCCCGCTGMTATACTAA?CTC?G?GYCAGATRGC?ACCAGTCGTRGCCAGCAAGTCTTYACGCCATGTGTGAC?ACGTCG?AGCTGAATTCCSMTGAC?TAGTCAGGCWCATTGGCACATCAGC??WCGG?CGTCCGATYTGACGAGCGC?GCGGT?TCACTTA?ACTAGTTTATCATGAAWGGCAACCAGWC?GATG?CAGWGTCGA?TCGATCTACTTGAKAAGTGGGGGRACGATGTACGGCCGG?GCTGMYAST?GTATGTAA?GGAT??A?TGAA?GAARY?TTAGGCCCTGKCGGGAA?SAASGTGCGCCGAGGTTAWCTG?M?GTC?T?CGG?GRTAAAATTAG?CGCTCGCCATGAAT?AATAATACGAGGCMCTGAT?TCARGCC?T?ATGTCTC??GTCCGG?G?CA?TGGRCRYTASGAAAGCT?CCCAGCATCCTTTTCT?GRATTAKATT?TARCGRACAAGATMGAAGGGACGCTCCGC?ACTTTTTGCCGGAGKGRGGGGATGGCAAGCGGA
CGCATTTACTY?CCGTATAAGTAATYTCTCAYAGT??TATAC?RGGTG?AGATCATAYTGCGCG?ACGCGCGGAGCCCMGGTCCCTTGGCCGAAATCCA?AGCTCAATACAATATACGACGTTAGTCCATCCCCGTTT?CRATGTCAACKGTACGACACGTTYGGG?AGCCGTTGGRGAGACG?GYA?YTCKGGGTGTGKTC?C?GRATGGAW?TGTCCGTC?AACGTGA?GGTAGTTGW?GATCG??GTAG?A?YGTTMTCGMMTGCTGCGGTA?CGCAG?TYTCCTCTTGGGCGTACCGACTGGR?CAGGGGATCGGCACTGTGGTACAAGC?GCCTACCCTCTCGGATTSCTAGAGGG?CGCCCTTMCG?CGGTATACAGAWGACGACTCGAGGAAGSCCGGGTAACATTACATGCGATCTTAACCC?A?ATCT?ATMGGACGCCY?ACAAGCCCCGGGAGCTAGCCGTA?TWAAGGGCTAATCGTGAACTCGGG?Y??CCA??GGGTT??ACT?CCGATCM?GTTGCAA??GTCGGRTAAYACCCCGARTRGG?GGGGT?AAKAGGTA?CCGCT?CGRTCCCCAAGCA?TGRTGGCGCGGTARAACYCKATGGTGTCGGSGCGCCCAGRAAWCGCTCAGCATYGGAAC?AA?YAGGACGAAA?K?MGCA?TCACAAAYTGCAGTTCCGTSG?AKAAGAAGACYGAACGAGGAYCG?CGGGYCTCCGTCCGGCGCAATAAT?CA?ATCCCTGTCATCCC?TTCTCACGCTAAAGA?YGTCAGGCC?CA?YATCGWRGATCCTCGTGCAAC????ACATTCTTCTGWAMAGT??GCTACAGCT?KKTGAYA??AAAGGA?TAAA?TGAACGYC?GTCAGTC?TCATGTTAAGTTCC?TTG?TGTTGTTAYGCGTCCTCYTAGC?AGGTCAGAAT?GACCTCKTTCTGGYAATCGCGCYYAGTYATCAGGGT?ACTYCT?AGGTACCG?ACCAATTACA
C?MGGTCAAGCCTA?CCT??ACGTAACTA?TGTTATCGTGTTGTTCRCGCGTSCCAAATTARCGCAGGGACCCGGCTGGTTA?CG?TTYCTTT?GTCTATCR?TTAAAGCACTTTATCC?GAC?AACTATGATCATCGCCCGC?CACATCAGCGTA?AGGCCCACGTGCRCGCCGTCGCAWRCGRTCCGAA?GMTWACTGCCGGS?CCT?C?G?AGCRGGTTTATCTTATGTGAGCC?GGCGT?GWG?CTCGCTGGMA?ACTGGGCGTTGATTKCCTAGAAAA?TTATTRCC??CSTCTASGCGTTGGTGTAGAGGTACCTAR?GTC?TGATCRCTACGTYAYGACCTATTGACCCGGTACAATGGACAATG?CTCGTAA?CAACAGCGACGAT?CATTATGGCYACCGAGGAGKTTT?TCAGGC?ATAAGTTA??GYGGCCGAAMGGCTGGTCKAT?TTGGGGACTGCGYCRTAGACGCCATCGA?TTGGGAGAACCTGGTAGAACGTG?TAGGCC?AKGAGGCTGTGCAAAAAGGGGTCAGGTAGGTGG?AGCKCAGCACCTCCT?GGACTAT?TTC?CATCGAA??GTTAA?ACG?GGGCA?GYGTG?TMCTT?ACGATGGTCTCTA?CYAACC?AKTCAAG?MGCGTCAAAGCAGKGTA?ATAGT?ATK?YYACCGTCATTWTAGARCCTYAGTGATCCTC??GYTAAGKCCTCC??TAC?GCATAAGTTCAGACAGSGCC??CCTTGAT?GCACGC?CCC?TGG?A??GTCACAGYATSGRGG?ACTRGATAAGATTCTCGRCGT?TGAKGTACCRGACTGCCATTGGCAWACAACACTKGATTCTACTCAAATTY?G?CATTG??CYGAG?TAGGACT?AGAACTGGCTRRGACC??MTTGGACGCA?GGCCC?GYAAACGRGGATCATTCTGGCCARATTTTATGCCTGCATGMTTGGTAAGGAGATCCGG?ACGYTAGYACSTTACGCCGCG
CCCAGCCTTATG?G?GGYG?CC?RGCGTTCT?CKCYCCC?GGCG?GAGA?GCCYKAGTTCTT?YGGCCC??G??GCAKTAT?CCATGTCGCTTAGAACG?ACACGCCCCAGAAGCA?AGTACTTA?G?RGTACCTGCG?CG?TG?GYGGCCGCGGTGRGACTGTAGGGAAAGAT?GTGA?AGCRTGRCTGTKGAT?TAGGTCGTTTA?TGGWGAC?GA?CKKTGGG??GCCACYARACTAGG?CACC?YTAG??CGYTAWCGTAAMRCAGGRGG?AGAAAAGTRTCGGGCA?T?CRTCCCCCCGC?CCAATGAATCAGTTGAYCRAACCCACTACACTACGAWYTGCTCGAGTCYA?GAACCGTCT?TCGCAATGATT?CCCTCT?ARTAT?TCCGCTGC?TGCCAACGCACTTAATAKCTAGA??GA?ACAGCGGTAGTACCCTCGT???WCRGG?W?CCAAGT?Y?TACAGGAGACGWT?CGCAAGAGGTTCTCTCTRGGCA?AGCRG??T?GTCTGCGCCTRAATAWCGAATGCACAT?GTCCMAGAT?CGTARGTGGA?GCTWAMYTGGCACGCTCTG?GGAGATTTGCCGACTACGTCTTCCGYTM?AGGTACTAAGCCGCAGGCACT?TGACGTYCAAATGTCGAATRAT?AAAAYCGTGAGT?GCCCATAAYSACAGTAAAG?TTCTGATGMGAA?CTAGRKTGARCTGTCCAAY?GTAATGAG?TT?AG?GTWCCAYGGAC?GGCCTGTWAGAACTGGCRGCATGGCGMGAGC?CTGACYC?A?TTACTACGTTTCCTACGAGM?GT?TCC?YA?TC?TCACGTGTACACGGAC?ACATCTCAATTCATCSTTATGGGATGAGTGCGGTGC?RTAATCYMTCA?AAGTATCGGAGCAR?GWGAGRTGC?CTMCAGTTTGGGAGGCTCTCC?ACAARCAGTGGTGSCAGGGCTCCGCTAGCCSTGY??TYACTMATAG?AGGGCCAATGCAAT
T?CCCATGKACATGACG?ATAGAACCSTKCGTRGCAGGACT?CYYMTGCGA?G?TCTAGATKYTAGTCTT?GGCGRCCAAG?CGYGKC?GCCAGTTGTAYYCTAAAC??TGGCTYACACTTCGGCACCACGTTCCGCGAACGTGGGGACRCG?CTTGGKT?TTGAGCATGA?C?CGTCATATCRCWAGTYG?TGCCTGR?GTGGCTGACTCG?CGC?TACCGTCAASTACMGAYTTTRCT?GT?CT?TACCTGTAAGGAAWTCTGCGG?CACAG?CTG?C?CCA?CGTGTAGTTCGGCRWCCC?T?GTGGYGYCCCKGMTC??GCGGSGGCACRTCCG?CA?CTTGCYCGGCCSGGRRTGGCCAT?CG?AA?RTAT?TA?GRCACCTTTRGGCTCAA?ACACGATTGCACTTCGCTTGGACCAGTCWAC?CCCY?GAATACGC?GCYAAAGCACAGCGAGACAT??TCCTCTCGTGGCGG??TAGCCGGGWATCATACMGGAA?GGA?YTGYTCTCTCMA?GCCCCCATCTG?G?CATTC?TAAGGTCCCTGWTYAM?CCTC?AAGGCS?GGAGGAGMTTTTCARA?TGGAGG?GA?CAAGGRTTWA?CGCCCGCAGATRATYGGCYAAGCWACACACCAC?TAAACWRCCAAMGGTGCAGGMCGGGAR?TAAGATACGTGGCCCAGGCGTCGCTCGTTYTTTTCCCCCGC?ACMAGATTCGTTGACGAGTGCTTGCGCAGRGCRGTTGAR?GCARRTGATTGCAGCTRACGCGCTCTAGWAG?GC?Y?TGGGCCCGGCCAGCWTCCSGKTGTCGGTYATC?WGTTA??CCTYRGGTAGGATYTTCCWCACRTTGGGG?GGCA?C??AGACCGT?AG??TTGTCGTAGSGC?GGCTGTCAMACCAATMC?GATTA?TGGGCCTTG?R?CRTGSAGC?GGC?ACGTTGAATTAGTC?GCGGTGCTTTGTSTGTAACCRCGGCGYGCCTAGTTCGCA??TAG
G?TATGTTCGAAATGCCTAYGCGAAT?TGAT?GACYCTGAAGAGTTAWC?AWCA??GTCTTTGCTGGAM?C?CGCAG?AGTAAGAATCT?YWTGACRTG?TCC?TGCWGMCTATT?MCCTTCCATCCGAGATGTTT?C?GTGCAGKGCCGTCTCTGGCTCCGTCGYAACTWCCATGAKGCAAACGTGGAARCGTAGGCATYCGAGGS?GCTTCACG?CGAGAG?AGGAGTRTACAGCGCGGSGTAGTACTGTCAGCTAA?ACAMCSGAGAT?CAA?GTTGAYC?TTGCGAGAMA?GGCT?C?AGGRGCGCCC?TWTGCAGRGTGTGCGCRYA?GTTGTTYTYAGGTMTAGCGCTGCCCGCCGAYATTATYGRAATGCTGGCACCCA?GCKYTCGAGGATGAASCATTAGCRTG?TCAGAT?YAGGCATTCA?AG?AGGGACTCTACC?TRWCGT?GTTCGCCC?GTSATT???GGMAG?TTTTC?CCSACGCT?TGT?AATGATGATCCAAC?AAC?YAAC?GGYAGTCGCATTGGTCCRACCRGCATAAGAGCA?GGTCAAAGTT?GTTCGGCAC?AAAGCCCASCCGKCA?CGTCCGWCATYYT?CGCGA?CA?AGATAGCCGRRSWTCAGTRGAC??Y?GATG?ATCGTAC?GTGKRGT?GGCSG?CCGRCCCTC?TGM?CASGTG??AYCATAGGC?TCTATTRCAGCC?SRMTACCCGTY?CGTTAGATRAKTARWACAGT?ACCACAATAACG?CGTRT??K?TCCACTTCGTCTTGAAAT?CG?TCCCAYCAACCAGGTAA?TACAAAAC?T?CTACTTAGCCYAGRCGGGGATC?CATTC?CYGGTCTACGGRTTWGTCSGTCCAGGYGGTACGAKAGCG?AG??TTTGAAGTGGCGGRTCCACTCCC?CC?CA?AGCAYCACCGCT?RAGCCTAGCATCCTCGCACCTCRGAGAA?T?GTGGGTGCGAGYGTCTGATTASTTTGT?ATCTG
MAACTTCCATKCCTCAKGCTCGYCGCCAAGGCGAGCRAAAGGRGA?CGCGGTMWGCACCGCGCAGTCACTGAAGCATAWTGCAGATGGG?TCACTTG?ARCTGTAA?TAGGGAT?GG?CGACCCCACATTCYAWCT?CAMCGCCAAAA?C?TGCWG?YATGA?CCCRKCGG?YAGCT?CGCGGYGCTGCAACT?ATGTGCGTGCAAG?A?A?CCGRTCAGMCCTG?CTCAGGCGCTT?YACTATTAATAGGCACCGAKCGGCWAAGAGCCCWGCGAG?GACGTCGGT?CCTKAGTATCTAT??ATATGARCTCA?GCTGC?TAAGCCTAATYGCCRGACCTCTCACYGCC?GTTAATTGTCTGGTCRGGTTCAA?GACCTGTATGGCTACSCGTGCCTGCACTTAR?GTG?CCGCGC?CKTTAATACTAAACACC??TAC?AGGT?A?CGGTRCTTGCSCACTGTCCMCCCAGGTAGAT?G?AATTTCGTACTGCASATGGGCCT?SCGTYTAGGCCRAYC?TACG?GCTTAMGTGAGCGAGCAGCRCGGCGGCGCCCATATGRGTATACCGTMATTACAACTTYKAAAAACGTTAAG?WAYCAATAGRTTCTGCTCTGCTCAC?GAACTGA?TAGYGAC?AAAGAAGA??CGA?CGTGGWGGC?CGGGAG??G?CGCGATG??ATGWYCAGTCRGCGATCCGAG?CCGCT?ACCCTGRATAGTG?GTTWRTACGAATATCTCKT?SGYCACCAGGGATCTG?ATCGG?GGCCAATCTTCGAG?AAGTKTGGAACGCCCCASCAATATATGTAAACTG?GCCATRCTCRTACTT?TKAAACACG?GTGAATAW?AG?TGTCYTA?AACCGAGCGC?GWCCTCRAGRTCTTCTGCGCCTTTG??MTGC??GACTGCTTCAGCTAGRTAYYAGCGGG?GT?AGCTCATCAAGCC?CGTTCGACTTCGYGGG?T?TAGYGTARTAGTCGTTGAGGCYT?CGYC
CG?C?TRAGRCG??TCARGCGMCCMYARCCCCAGCCCCGCTAA?AKCGAATTAGGKYCTTGRTTATYTCCATACTGACCGTCCAGTTTMTCTAGYYATGC?GTCGMGCC?AAACTACTGCTATCACA?YACGCGWCAGCG?TATAGCWGR?T?GATACARAKAGACGGGA??GAYCTMTGTTTGGCTCRCA?TGGGCCCCCATCCTAA?GTGAGACAATAT?GR?GGTCGTGACTTATAGGG?GCATCAGTAGTCCGGTGTCTTTGCCTGATGYTGAGTAGCCGTAGGATTCRCCGTATCAGCTGGGAARCACCCAACCGTTCGTGWAT?CAACAGTGYARAGGGTGCCCCGCTCGT?RGCCTCTCACACCTGAYYTGGCAAGGAACTYCAGGCTAGCCATTGCCCACCAAGC?YGGTA?SACTTR?C?TCA??AG?TTCAT?GAATCGAATC?GTCTCCWCCGTATAGCMCTCTGGYCGYACGCMYCCG?AGCAGA?G??TGTGCCGGTCACRCYKAG??AAGRCTTTTGAAGYAT?TAATTGCA?TTGATAC?ACGTAATRGG?G?GTYATGT?CTYCYGCSCCGCCTCKT?GYTCAGGGACGGG?TAGTTACGW?GGGGCCKACGAAATATCAKCGATTAWCGC?TGTRTCGTATRC?TA?GWATGAG??ACCA?A?AGCCWT?TTCAATGAGTAG?TTCC?TCTYCCCACTWTCT?GTCGCGAYGCAATTTGAGCMAGACCCGATGGTTTT?WGGGTCGTTGTAAGCCAATGCCCGGGWTCTTGTCYCGGGCCC?GGCATCTTWTRGCACYCAATCTMAGAATTAAAYGCGGCGG?TGGG?TGGTASCRCGCGTCTCTWAGTACAWCAGCMCG??CCGGAYRA?GAGATGGAATGKATCC?GAAATATKTGATAACCTAG?A?GCAACATGGG?RGCCGTAGGTCGTASACCATTCGGCCT?ACRAGSA????GACGM?CTCCTCAACTCGC?AGG
TCCGRGTAAAGATCTTAGCTAG?GMTCTCCATGT?CAG?TYCGATTAAGTYWAGAMCGACTG?ATCG?GGGCRTAATTGTGGG?AGAGCGGCCCTACCTCAA?GRTAGCAGTAGTCGC?CCTAGGG?ACCCYGAARGT?GKAGTTGGTGTTTWCC?TACCTCTYAATGCACTACTGGRTAGCAT?C?GGARGCGCCGCCCAACGGRCA?GTCT?GGAAAATTTTTGA??TCWCC?GGACATACCGCGTG?CTAATCCCCTT?CATCAGGA?KRCGCCGCAGWCCGGWCGACCYCCTT?GCCGTGASCT??CYTTAGATACACATRMGGTGACYAGTGTGCTGTYCS?TCGC?TTAGCTGCCCGACGTGCTRGCTC?CGCGAGRAAT?G?ACAGATA?TC?TGCTCAGTACWAGTCCTTCTGTGGGTTCGAAMC?CCGTAA?TTCTTCGGAGRAAYGGCTGCGGYAAT?AAYACTYRC?C?A?CCGACAGAAGGAAT?TAGTACCAAGTASC??GAGCGGCG?A?KG?AGCGG?KTG?ATTTGGGATCG?GGTCG?TATTGCATTGGT?GTGAGT?GCCTATGGTTCTATTCACYCAATAGCATC?AW?ATAGGTTGTTGGTYGCAC?GCCCTCA??GGAT?GYRCCAGACCAAG?CCGCKCATGTCATGTATAGG?GCRTGTAKACATAGACMGCKATCC?CTACGCCACGCTACGCC?G?CAACCTGGTRMCGGCGGTGTRCGTTGACAC??GGGGCTAGYAGCTAGATCGATACARCWTCGCCGTACCAT?WT?MGTGTACMCYCGAAT?TAGCGTACATRTCRAMCTRMCCTCGTATGGGGGWGGGGGCAGAACTGGGARGAA?GCAGACCT?GTGTGT?GAACCTTAGCGGAAGCC?C??TA??CCAGCGGATC?TCCTGGCGCTTACCGAGCGACGAGTAACAATCA?TGRTGCAATCCGATWGTCACGTRTCSTGAYCGRACATAACACATATA
ATTTAACGRGCTTCRGTMTCGTCGGGYACATCTCGTCTTTGWATCCTGT?GC?T?GG?GGTTCA?CATCAGRGCAATTCTTCAGGGC?CAGCGTYGGGGCGTCCT?TTTATWGTCGSAGCCGAGATSGCTKTCCAMACRTTTTAGCCTG?TTGCKCGTGCAACAATTT?RGCTCTT?CTTCGAGGCAGACTCAGCATGGC?TWCGCGMTRGTT?CYTCGCCAATCAC?ATATGAGCGTTMCGRACAGAAAGTCAACGCTAAGMACTGTGYGTAACCT?AAGTTGTTC?AYG?GMGCCCRRTACTTGCMCTMCAG?C?CAKMAAATTCGGCCTGGACGCYTAYAGACGYAATTGT?GTCTGCTCGTTGAACGCGTAGGGTCCTCTAAAGCGCA?TC?GGGCGTC?TGAA??TTGCTGC?CCCGAGTTAKCACCACGATCACGCCTGA?AGAC?YAGTGMRGCCGAATCCG?CR?AGYWGAYTCACCTAGTTACATCACATGMGGAGACGAACGAGCCGCMGYGGAAGC?GTGGTCGYGCTAAWAYTCGTGATRGGGGTACTGGGG?G?GGTAGTAGGTCATAAGCGAGGG?TACCCAAGCTCTCR?GRCRCCAGACCCKTGGA?WGCCYCAGCCTCAGA?CTCCCC?AATTA?CGATTMAGTTCGGTCGWGCATMGGGAAM?CGKGGTTCAGWA?AACCTTACCAAGACACCCYTATCC?GACAATTTCG?CCCCRAT?GGCTTTTC?CAGTTTCTCAGRTACGCGRGCTGTAATAGTGACCACTATTACCGCG?CAAAGG?G?GYCTCACCC?GCGGTACWG?KTTCACTGCCCAGAG?CCGG?G?CTCYCCAA?TGTRGTYGGCAA?AGGGGACGGCACTCATTGACTT?TCTGCCGCYWRGTTATTCGGGGCATRTTGARRWCG?GAC?ACACCKACACWMCTAGYAGATWCACAGCCGGRACRACCGTAYC?A?TGATAG?AGC?GTCMCGAT?RT?
RGTTG?GGCATGTAAGCAACCATCG?RCTGACCCGTCC?SMTGGC?CAGCGTGCGGTAAGTGT?TTGC?CRACRA?RCCTTAGGYW??GGATYTTAAT?GGTTGC?CTGYATCMTTAATGCGAAGCTCTKTTCTC?CACGCGAAGGGGCYWYCAT?CGCGCAGGACGGCRCTAGTTTGCA?CA?CA?CC?CTCACCTWAAGTTGTGTGCAGGTGCAACATGC?RKGACCCCR?A?TCCATTCCATCATAG?GRTTAARGGGAC?GGRAAGAGRATACRTGGGCCGCKARGG?TCACGACGGCTG?TATG?TARGATGCTGSAG?ACAYCGTAMGCATRGCGACGTAACA?TAC??GTTYAAAAGACGGCCTATACKTAGGAT?CGTCGCSACTATGCA?AAGARG?AGGGYTGGKCCTTCCRAGGGCAACGCACTTATCACG?GC?CAAAAGAACGAA?GACGATGGCGCGCCTAGGCTACTAAGCCAACCYCTTCTKT?TGACCCGAMCGCGRACCACGCGTTCAACCTCCCCAATATCAGAACCCACCGG?GTTGGCTMRCGGTAAMTCCGTWTACAGGGKT?ACCGGACC?CGCCAA?YAACGAGCYAACTTTCTCAAMCTCYCG??GCGA?TTGGT?TGGTCGTGTATTACGTACCYGYYTCTAA?TAGCATATGTT?STCACGAGCC?GAGGAGGGRGCCA?GGGYAT??GATTGA?CGYCCYATTCCGWTGGGCGTCGTRGCTCGAGCA?ATGYTAATACCTMCCCKAACCGCCTGKTCC?GCAAGCTRCTCGGCCGAACT?RACRYGWGATCGACCCTTGTCTATTTA?TTAATTKAA?ATASGG?TCTCGYTAGTTTGGAC?GGATGTCT?AGATGGTGGYCRTTGATTGCCTGRA?CCCTG??YGGCAAGGC?AACGCGCCCRC?AAATTCCATATGC?ATAGTAC?CAGCAGAAAGTGCACGRCTGTGTCACTAGAGCACGGAGGGMRAC
ATGAGYTTACRATTAGCCATACGTGTATAYCCCG?CYACCYA?TAGTGGC??TA?GGCTCGCACT?TCTCTC?CGACTATCCTGSGGGCAATCM?GATC?GGGCTCAAACCKACGCTCCGCAAATRCCGGGACCCTCGCGAATWCGGGCCTC?TAGCAGACAYYGACTY?GCTG?GGTMKCAGAAT?TGAKGMAGGTGGT?GTAA?AATGAAACTGACATAACGGTG?TTSGCGCTGYCGGGGCATCATGGTWGGAG?A??CYCTTAAGACCATGAGTAA?GACGGWTCGCWGGCCGT??ATGATCTTACATAAWGRAGTTGCAGCYTGCATWGTCATACCGTGTGGGACCCCCWGGGGATAACCGGTTGCWCCGTC?A?AATCAKCGTTTTCMARC?CGATGCAGAAC?CA?CATCCTAGCTGGGTMTACGWCGCCGAWGTG?TATGCCTTGSTTTGYTGCCCTAR?ASCTGGTTCCATAT?CRT?WCGWCCAGGGGCCY?GAGMMTCCCCCATAGTTGAGCAA?GCYT?GACCCGTGATCCGA?ACACGTTCCCAYACTACACGGGTRCTGTCTGGAGACTAGTACGCCYA?AGCGACGGCAGCAATTGGCCGCGTGCG?CACAGAC??GTCCGGGG?ACMGGAATRCTTCTCCTGRCAG?GTACGGACAGCGGGRC?CAA?ACTCTGAGGGTAAAT?ACAACAGTCTCGTG?CCTA?AAGTGCAGYAC?CACGACATGAGCCTCTACCAGACACCAGGAGCTTTGACWCTTACGTTCCYAG?GGACTCGGTC?TCMCTC?WCACGCTRCGACCCTATCATG?AT?TTTCAAGYCC?CCGCAAGTCAKATAGCTCTGTCTTGT?YCTAGGATTGAGCCACACTKGATGATAAGGGGAACCCGT?CTTCACRACC?GTAGCCTCRGACTTGTGGACGGACTGGTYTGYTTTCTCCACCAGTTG?ACACA?GG??ARCAT?RATCTGAACCTAAGKCAAG
ATGCACGCAAMCTAT??AGTAGTCYTTKCG?GGYAAAAAWCTGAYCTCAAWTAGSGCC?CGCACTAAGCWTT?AACTCCCGA?TTAACAGACTGGGACATK?GGCGAGGTT?KCTGTTTTTCTGA?ACAT?CAGATMCYGTCAACGCCATGA?GGGGTGAYCGTGGTCAM?AG?CYKRTCATCCCCCCGGGGTGCTTACGGTGA?GCCATTCAATGCCKGWTT?ACA?G?GGCAAGSTAAGAGGTATAGKGWCTTCACGCAYKTCAA?AWGC?GGTCCGATTTCAAAACGAAGGACATGSGGT??CCTTTCTAGCCATCCATGGCGTTATAYG?ATCAGRATKCRC?TGCGTAWCTAAATGACGGCKACCGGGTTCTA?TAGMTCAATCTGCAC?CCAAACWTGTAAATA?CCG?TGGTCGCCTACGGTG?GCTCCAGC?TCGTCGGTGTA?CAGTTACMC?TGTTAACGCGTAACGTAT?TTCTAGCTTGGATGAGTWGTKGRTTYAAC?GGTTGGARTAGAAGCCAMCCGGGT?TATCTATCCC?CCTTTGST?TCTGGCTTAAAATTACAC??GCAGGCCTGGTACCA?ACACGCCGAGTTYTTAGTAA?CCG?AACGYCTGRCTY?TGTGCATGWGGMAATCTGAGATTCAGCGTTTT?AC?MACRAC?GCCACTGKCCTAGAGAGAARYGCCGMACCGRGCGAGRTKTGCTTGMGTCGTC?TACCGGCTAATTAAAATGTCTAAGAGGACRATWATATCATCCCCT?MCACA??TAGAG?AATCGKCTT?GT?GCCGGTTAACCTGCAGTATCGGCAGGGAAATTT?CAATGGRKGYAGAT?W?ACY?GMCAAGACTGG?AT?GGGGCRGCTTAAAGAGTTCAGATWYCYTWA?GAGGCGGGCTTC?GTCGCCTATACAAGYCCTAC?TWKCGAATGCGATTCGTGW?TKATGGYYG?C?TAATAYATTATTT?G?CCCA?CATWACTCAGTACG
AR?GCAGGAGCACGCA?TTGTGCTCAACTCGGGGGGWGYCAGGACGAATGTSCGTYTCATGAYCTGGATGGTGAAGACGAGAA?CTKTATACTCGTAGCCTKCGA?ARTGGGCCRG?G?TCAGCTCTAGTGAGACG?T?ATTCAAMGYAAC?GAACARCC??CWCGRMYTTG?GC?ACTA?CCACTGTTAYTG?ATCGGAG?RTCCA?CCGTTGCCCTCCTGMTACCACAGCTGGTGA?TGCCCGGTCCTCAG?RAARTAGAGTAGCTTGKT?TTAC?CGAAAT??RCTCRTTYCTCCT?AC?AAGCAYGTCAACTRCT?A?T?CTTYATTAKACYCA?GTGRGTGAAC?GGRGGCRG?ATTCACACGAACCCGMTTTTCYCAGGGTTTWKCGT?TAAGSCTGCTCWGGC?ACKATCCTAGGTCTCTACAAKCA?CTGAAAYGYATGCCTATCGCC?G??AAGT?GC??ATGGGCGGTCAAGCTTCGTTGWCGAGCATCCTTCACGARGATACCGKTCCCGARCTCCTTTTTCCWTYGGGTAGACTATCATCCGRTRT?RTRCSGGAT?CAC?CTRRYAAACKCGATAGGCCAACATATSTCCGGAATCTGWGTGGGYA?WTAAT?ATTWAYCTATKATTTGTCGRTCWGCMCTKAAGC?A?GAGCGGAACCCCAGGA?R?CCGGGGGGACTCCGGTTA?GYTCGGCCSTKGY?CTCRAGGYCATCTCAR?AKAATTA?GGGTTGA?C?ATCTGGACATTC?TAA?TAAYG?GCTAACAA?TGACMYATGGGCCCCTGA?AGAGTGGGGGGRGGCCACG?TCTTASTAATTGYG?CCAAT?GAGCGCCAGGTGCCTRCAGTGCMGTT?GTC?GTTCTGTTCTTCTATGCCS?ATATTATCAGGMGYTRGRTWGTCKATGCGCA?KGGCGT?GGGCGCYAAGATCCCT?ACAACTCTCTCA?TTATT?CTCRCAAWAA??CCTGWTC?AATTTTCAGGAAT
CCCCCMCAGTMTATCTAGGGCGATGTATTACAGAGCCT?AA?TAACACCATTTCCCAA?CCGCGA?TACTCCASCTTGCACCGTAGACGCGTTGACRGA?YTTGTGGGTT?CT?CGATTM?GTCCAWWGCATAGATT?TTTAGTG?CGCAGGACCTTCGACTSACM?AAGACCGATCTATCCTC?T?ATATWCGGTG?YGTAAA?RCTCAGRACGGTCTGCA?GATT?TGGT?CA?ATC?T?KGGACCTAATGGSGCCTTCAGGGTGTGTCGGCYTT?TRCCCGTC?GTTGGTTCGACTACTTTTTGTTATGGGRACCCATGTRCTAATARCMTCCCTCCTATAGGC??A?Y?TTMCCCAGKC?AAATGATACACGTCCC?ASCCGGMAGCCACCGAYCAAGGCACTATACC?AGCGGAGGTATGCAGAAMCACCACCACTCATACCCTCACYGCCC??GGCGYACATAAAAGGAT?GCYACAWTTCTCCCATGAG?CGA?AACTTAAGTCGMC?CGTRCTGC?GACGAAACATCTCCTACAG?CWTA?GCCYCGACGTAYCCTTTTRGT?TTCAGGCGCTCSCGTGGCCCCTAAGCYRGTGTAGTTTAGTGCYGCAC?C?TAYTGARTCTC?C?C?CGTTCGGTGCCGCTTCGTCAAGCAKT?TA?GGCARRCCAACCCGGCGCTASY?GCWCCTCCTGYTACGATATGGAC??ARTACTTYGCGG?ATTTTAGTCTTCCCRGAAATACT?CTCATTCGGTGGWTGGCGCAAGGKAYTG?G?C?TGAAARGCGCGACTCAATACTACGT?CGCGTGCCGTGCACCCTCG??C?ATCAGCTT?GCCGGGTACGG?ATGGSACAT?GCGATGGGGCTAC?TACAGACATCRATATGWCGGTWCCTATCCYGTCGCGCAARGACGCCCCTCTGRCSK?AAATTAGAAC?ATATCYCTTC?CCYCGCCGACTT?AAGGATTGGAGGCAGATGCTRRCTTTACA
WTTTT?ATTTAGCTCACAYGTSTTACCAAG?C?CTCAGACYACGAAAGCATAAGCTCTTATYCAC?CGGGTCGATCACAGCGAC?YCRATCKATTTACR?CAKAGAYAATTCTATACCCSAARGCW?TCAGCCT?T?GCCCCAGYTAGTCCGTCGCGCGAGCAAGTCAATA?RTGCGA?RT?GCGMTG??ATTA?AK?MTTATACGCGAAGGCCCCCAR?AGAGACGGATCYCTAGGATATT?TGTTKTTGRGTTTGT??GGGWC?GACGGATYCGGTT???CCCACGARATAAGTYAGTA?AAA?CGAACATATTCGAATTC?AMSAACGCAYGAACTGTCAAGGAGAAGGCAGC?AT?ATCGTSA?GYTACAY?TGTTAGC?GGTATTTYKTCCGGAACACGGYCAG?CAGAWTCCYCRTSCCGATCTACMGGGCGCAGG?GGGAGG?WACGGTGCACGTYAAATGAAGMTAGTGCKAAATGCTGAATCYYGCACGGCTTGTATACCCATCGTAGGTTCTASTTGYA?TTTMTRTACG?YTACG?CCACAWSTCCATTT?CTCCC?CGAATCTCTCATGRCCGTCCTCTTCGAAC?TA?CGCCACT?KCMCCGGGTAGAGTCAATTGCGCAACAATTTYGCGCTTTCAAG?YRGACGRGGGYAAACCCTCACCCTTAGWGTCCCTACGTMASA?CGGCACAGTAACAGTGACGACTATTGATTTTGAC?CTAAA?ATAT?CCCAATACACTGCAAACCAGCGATATGTCK?CRAAGAACCACS?YAACGCTGACGARATCTAGCTCCCCC?AWTGGTGTYTGGTTCM?ATMTCGAATCA?TTTMSAT?T?TCTAGARG?CCTAMCCGTTGTACACTYGTSCGCATACATGGGT?CCTCGRTCCT?TTAWTAT?GA?CTKCAGAC?CRGGCGGTYCCACSACGWCWTCG?TGGCRTTATACAGTATGTACSGGTSGACAAWATCCARGGCCTTCAAGTA
CACGGAGCGTCGCYGATAAATA?GCACCGGGMAAATGG??C?ATGGGCCGAGTTGAGAGYTYCCGCRAACCGTACGGTTGTAAAGAGKC?GCCCTC?A?TGCCTYGGRGGTCGATTGAAACYCYGAWGC?CACTCCCCKAAAACTGAGTCTGGGCTTGCCTGCCAGMTGTAGARAG?AGATA?CAACA?TAGGT?CCGA?A?AACACGCGY?CATWACGCAGAGTG?ACGGATACCCACAGCAGGCTGTTTAGGGCCAC?GCCCAAGGTCTGRA?WACAA?TTGAA?CAGGARCWCTTAGTCG??CACGCGTGTGGTACCTGATGTGYACCCCAAC?GAAAGGCAYGACGAGRTCATR?AT?GCGAGTTRGTCGACTTATTTCAAACGTGA??CAGTGGMTTTAGGCTYATGACCTCCTACCATTYCGGTGAGT?CACCTT?TYGCTG?CCGTTATRARGAACACCGATTCCTACCTGAGGCT?CTAWA?GSARAAACAAMCGCCGACTCCTCCGTTGGTGTTAGGCG?MACT?AGTGGTC?RACTCARCWC?G?AGGTCGCGMACGCTGTAGTTCAACTW?CGAGACTC??ATCTACGCCCTARGCGCGGGTGTTGT?CTAGTGACTCGTMGACGGTGCYTCTAGGCAGACTCACAGA?GCGGATCCTGCAGATYGCA?TRGCG?GACG?GTAGAGGGATAARCGT?GACGKG?GTA?GTGGTGAAGRTAYTGCRTCGCCCGRA?TCGKGGCCACGTCGAGAGGCWCACGGYKGGCTCATCTTRGATGT?TGAATCTARAGCAGGACGAGGTCTKWC?TAGCTACGGTAGCTCTGTCCAGCATMCGGGTAGAAATCWCATGR?CCTAGATRCCAGTACRGGMCRKTTGGTC?TTTTAAAAGAGGCYTTRCRGTCTATATCTA?CG?ACAGGGATCGT?CGGTGTCGAACRACGTGYTCGGCCGGCGCCCGGGRATCTCTCGAGCTACACCGGTAACCGG
GTACCGAGCCGW?TTGGMGTTGTCAAAGA??GTYATGCCAGTCCTGTACGCTGGAATRT?TGCGCT?CCCC?CTACGGG?YTTGATCAGCAGCCGTGCGGTTTCGGAGGAGAA?ATYTCA?CCATMTCG?WAGAATCCCTYGTAAACGAGCGCA?ATAA?TACGCAT?ACGGTCCAGTTTCTCGGCCTTCCCGTWY??CTKK?G?CRGGCT?GGTTTGCTG?GCGGCGGGGTCCCC?AGMACTCCCGG?TATYTCAAACCYACAG?GTCATG?S?TAGGTTTTC?ACYACRACTYMCAGCAGCCGCCGGTTAAAMACTAACATAGGT?TCCGTYGCC?CTRGG?AGYGCCC?C?ATCC?GGYACACACCKCYGAG?TA?ACTATCAGCGAACGGTATACGGGAT?TCCTATCTAGAYTATCAGYGACCRG?GTCCCGART?CGACG?GCTTTAGTCCAAAGTMACGATGAACCMGGCA?GTGCGGAGCYCAGACCGCATTATACG?CCWCACAACCGAAM?ATAGG?GCAATATGGKCCTCGGGTC?TCTAAACGTCAGTAGTAGYWCGAGCTAGCTTCTGATTGTARACACGWATCATCTTCCGGGCGGACGCCG?GGC?YGTTCGAC?GTTYTCACTTGGGGACTGATACGCRGGAGRWGGCTT?GAAC??CGGGCTGCATTTTCGYGTMCGG?CG?CCGTCYCYCAGTTACCSGTYYTCCCCACCTCGTA?YCGTCCCACYCATTAGACCCAGTYAKGTYAWCCTGAGAA?CCCGGGTCTTCTACTTYTTATAGCGGGMA?ATYG?CTACAACAA?TCAMAATCYCAACTRAGCTYCCCGCKACAACTCCGGTCAACAACTCCAAGAGGGTCKTATTCCGGA?CCCGGGCWGTGC?TTRYGCGTGGCATGTGAATARGTAAGTYAWCGAACTTCACACTCTTWGC??CCCW?CCCA?CCCAAATCCCACRCGGCGGACACTCWCCGGGCCGC?TCCR
?TCACGGAGCACCTCAGCAWACTAATCACTACYCCTCC?CTCT?CCTCG?TCY?T?CA?RCCTCCG?T?AGARTCCCCAGT?ACTAAGRATTTAWATAGTGC?AACTTCCTCAGTCAMWGAAA?TAAGTCTAGTAGYGGT?ACAGYCA?A?CA?GYGCCCATCTA?GATGCK?C?CGCGGAGA?CCACCCCATTATG?TCAGTGR?CGGYCCCGGA?CCGCTWCCTT?TCGCAGCAATGAACTATTAATTAGRTTCTACAGGTTTCATAC?GRTGCTRGTGGGGGTKAGGCTGGTGG?AA?TAGCAGTACTAAAGGCYGCACYTG?ACTCAAGGCTCCGCTTAAGAAAAYATTGAGGGCGGRATAKRTYCTCCCCTYAGAGW?AGCTGCCACYCG?CTY?CGGAATC?ATTTGACGAAARTTGGAGTATGGTATTGAGATCCATTAATATATG?TGTKACTSATTATGTACCAAGAGACG?GGTTTTK??AAMGKWAMR?GTGGCGCCACAAGTGAAGA?ATCGAYGCMACGACAGC?AGCGTGC?CTACAGA?CCATTCCYAAGC?TGGTCTATTGGYKGGGGGTGATCGTAACATTATAGATGGA??ATGA?TCA?RAGCAGAAG?AGTAGCGCCTGARGGTCTAAACAGCTTGTGCTRGCGCT?GCATACAGGAA?TTCTRAGCRTAGCYAGGGACATGCGCAG?TCGTCCAGACG?CAGTCCCCGYACASTTYCGGACAACTCTGWSGACATAAGGGTCATGTTATTGTATCRTAAA?CACCTYACAGCTTACTAAATCYAYAAAWC?AYTAAGTRGGGACGAWTCTCWGTCACCTCCACMTATAKTTGGGCCAAG?GCCGCACAATCGACACTCGG?AACAAAGTCGCTCCCTATTAGCTCTTAG?RGCACCCGKGTAGAAGTGGCGGCTGAGATGGGC?AATA?GAACCGAAATTGGTSGCACCGGA?CRCGCTGTGCGCGAA?GACGGACGY?
CACGCACGARTCGCACGAG?GCGTAAGAGACWACACCGTGAGCGAT?TAT?GCTCACTGCGMGGGCCCCAG?C?ATCTA?GAGCACGCAT?CGCCAGCAATAACGAGGGT?GGCAGCGTCGTGTCGCGA?RACTYCTCTSCCAGTYCWTCATCTCCTW?CCGCTATC?TCKGGGWGAGCYCG?CGG?CTCAGMTGGACATCACAACAGCGCCCACTATTGAYCGACGCTAACTSCCG?C?ATTGATGAAGTACTCCCGGCTCTGCATAGACG?CATGGCACK?TG?TTMTTARCAATCC?Y?CAGGCACAGCTCGTCTCTRA?GGGTGCCGGCTCGTCAGCTAGAGTAAGCCTGGAACA?YATC?C?CGTATGGA?AACGTGT?TAGACAGTGYTCGCTTTAGTGACAAGCTCGGC?CARGATGGAGGCACTTTMGACCCYTAGA?ATTTTG?CGAYGTTGGAAGTAGGCCTKTT?AYTGTCCCGCGGCYTAKAAGCRTAGTGWAA?CCAGG?CAYG?ATAYCACCCYAGCCC?TACG?GAGCCTC?CCCTTAAYATAAA?GAAAGTGTTCAATACGTGACAGGRTAATCA?GATTMCTCTTGAATM?GGGWTTCCAGGGATTCAACTCTGAWARCGAYRCTTCAATTGGTCGGC?GT?CAC?YCCTGAGTAYCGCTGTTGGGKC?SYACATCCAKACCGTCTGAMGACCAATCTTGACTATCCGCGA?CCGAWCYGACSGAGCACWSCATGGCYGARGTGGCGAGCACAYGCGTGRCCGAACG?ATTCATTCCATACCCMC?TGT?CCGCGTGAC?TACMAMTT?ATCTCG?CCGGCTACT?CATAACGGGTTCGACGAKCTTCAGTTTYCTCATGCGCAAWTCAA?TCA?GTAGGGAGRGTTACGTTTGTTTGAACTTCAGGTGRCATATCTGAAGCCTAGCGYGGGCCGCACAGG?CAR?TGCAGATTKTAT?YGAAAATA?TATC?GGGYGCRTGC
CGGACAACGCT?CCCCTATGYGTTAATA?CCGTGTGGTGACTTAATA?TCCAGWGCC?CYAAASCACC?AAGWAC?RW?T??RA?WMGKTAA?AKGCCAACGAAGGGCAAMACTATCCYCT?TTTAGGWA?ATTGTGGCAAGTAACCCAAATCGSGGSGGGTG?YTYCCTAACCCA?C?TTGAGCCYGT?T?A?AAGTATCGTGGTGYTA?ACGCCCCTTGTCCCTC?A?C?ACCAT?AATAACACCAGTGCGC?GGCGCCTACG?TGCGGTTTAGTACCCGCCTT?YATTCAGAATTGGGGCAATAGA?TTGCGSCCGTTTACGCCCTG?CG?GGATCA?TWTCYACYCTRYCTGTAATGGTGACAGGA?C?TGGTGG?KAMYATTTCAGAWCACGACGCCWGAGTCCTTCT?CGRT?CACAATGTAYGAGG?AT?GAA?GGGGAGATC?CAAGTATGTATATTRGGYAAGTGCACRCGGATATATAYTCGGGTG?GAAGCGCTTGTAGCGACTGC?ACTCAWCAACA?CATGGAARATAACCCTTGCGTTAA?AATTAGAATYGCWTA?GGCC?CGGGGGCCCTWGAAGCTTSAYCGGKTGCCTA?GAMAG?TCCTCATARCGACTGCGCGTGGTATGCTCAGCTACGATCGCCCGTTGATGCAATTCAAARCYACCCG?CTAGAWCACCTCGGCGKCCTARTTGCTGTGCTCGWGC?TGA?CACTATACTCACATGRTGCAGTT?GARATTGTTG?GACCTCTAGCAGACRGAGTCG?GACTCATTAMGACTGCG?GTCGCCMGAATACACGTCATCTTGAKMTCCGACCGARTGAT?CACCATGCAGGGCATGSRTATC?CCG?GTTCCTTGGTTCYATG?CAACAATRCCGGTGACCATCAG?GMTAGATGTRTCGGCGAGGCA?TTCTGMA?AGGCYTTCGCMGAACTCAGCCMTGTAAG?CCGRGTTAAYCAAGRCAATGCA?WACGGATTAA
CGCTSACAGGC?GRGCATTCCCCCTGGTCCGGCATTCTWMCWCTGTTATATCATC??AGACGACGCCT?ACTGCA?ACCGAA?TGGAAKCAGTMCCTCACTTGTGGCGCACAGTAACC?A?CCGGTC?TCCTGTTCAAGTYMGTTCCATGATGGGTCTGAGGACACYGMTC?CCCGGACGGGGAGAAAA?TGGCGCTTTGCAGGATCRCAAGSCRTGT?GATTACTTGCC?C?AT?TGTTAGTGGAGGGAAAGT?SRGMAAGTGTAGAGACGCGAAGCCTTRGAGGCATAAATGGGAR?GAYCCCGA?RGTCCTGCTCACCCCCCGTCRGCYTCTCGCGKMAGAA?GTGGTATAACCGR?AT?GCCGCTTACACGGK?ATCGGAARRGCATCTCAT?TCGAC?A??TC?AGAAWGCGCAGCGGGAC?CAKAACACTAAAGTACGAAAT?W?CCCGGCACGAGAWTGAARSGAAGAGA?CGGTTGRATCGCAGAGAGTTACGGCGATKCTCGTKGGGGCGATACTR?CGCTAGG?GC?RGCCCTCGKGCGTGCCG?CCAAGTATGG?GTGRMGGYCCTTCTWMATTACAYGC?TA?CTTGACRTTA??MTTTGCG?AA??GGTCTSAACTTA?GGCGCTG?R?ACCGAGAGCGCCAGAGCCACYACTCCCCA?GTAGCGTAACCGGCCGCTYATC?TAGGAGGGCTTGCCCACGAA?TTCC?ACTACATYYGTACTTGGGCGKTTRSGTAARCACTTAACAYCCGTAGARCCTCCCC?ACGGYGTACTACTTTTTCGTTGGCGGCAAGTG?GTGTCGTTGC?RCGRGCGCTTCGTCCGCCCGGCKCAGTTACGGTTGCTGATACTTGTATYAACACGAGCAAGKTGCCACACRCGGTTAAATTATCACCAAC?CCTTCAGTGATAACCC?CCATATTTGCGTCAGAGTCCCTATGR?TAA?GACGGACGGWTCGTTAYCCAGCGTRCCGCGRCCGGRCAGG
AGGYATYGACGCGARAGGTTACCT?GY?CGTTGCGCACGYCGGGCTCAACTCCCAACACCCGGGMG?CATCCCAGCAAGACGCGGACCTTCGTAWTCSGGCGGAAGAMACTAGACTTCGGGGCTCGGGCGTAGC?AAA?AGAGTCAYAAGCTGCTGCGGCTGGGCCATGCGCAGT?GAGCGTAGA?KGCAACCATCTCAGTCAATYC?TARCATCTCW?AACGCGCCYGCATAGTCGTCGGGCAGTTCAAACGCGGTGCCTTACGTCAGWTGACGCAGWTTA?CCTAWTTGAAGACTAT?C?AGGKATGCGTTCCRCTAGTGTGMTCATTCAT?TGGTTWAGT?CACCGCAGAACCAGCGTGTAGGGGTATGAGACC?GACTTCA?SWTGCTCKGTGCCTCACCTCAAACCAGACGGATAGTACCTMWAA?GTCGTAAGT?TSAAAC?CGCGYAY?ATGYCTGTACCATGCGT?CGT?C?CTCTG?CCCTCGAATCTTCAAA?GCACA?TTCT?GCTACAAGAAGTATGAYGCGCATCTCCTCATCWCT?CGCATGATTAAAGCRTWWGATCCAGTGGTAATCACACRAC?RCCTCGACACGATACATTAYGACGKCAW?GCTGCGAGGCACTA?A?AAAWATGAACCTGAARGTT??GTGAGTATC?TTC?AGGTACTTAGCCCGGAGGCTGCTCRCCCACCTTACCCCGTGTAYCCG?CGACTGGCTTCATACGCAGTTGRAAAAAGCGTYCTGAGCG?WTTAYMTTCCCGYTC?YTK??TCATT?CRTCGCC?CATAGCCCC?TCACGC?CCTGYGTCTAACTTCGTGAGTGGTTTTGTGGGCAA?CGA?GAAGATCACCYCCARCAATTCGGATTGTATTACACTRCACARAAGCACYCACGCGAACTTAAGGTCTGCGTYGCCGT?CTTATTWCWAAAATKTCCCGR?GTCAATCTTGGCGGYGAG?AGGGCCTCGATTAT?CCRCGCTTWARGT
TATATAATAAGCCCTC?AGAAGACAGGGGTGGAA?ATAGTMAATGCGAATAGA?TC?TT?TGAAACATGC?CATGGCCCAATG??WGGAACCAT?GT?GCA?CGCCAAT?CCR?AACGCCAGATAAC?AAC?A??TGYGKTGGCGATGA?GTAACKACTGTGTAAGYCCCMTACGTGT?CATCACRACACCGCCGCCWTCTCGGGRATCAGGGGWGACATGAG?KGTTYCTT?CGCGTGK?GCCAATA?CTRAGG?GTC?WG?AKTAACCCCACGGAGCACA?TGATCGGGCAGAGAAYT?TCGCCCTGTAAAAAGGTTG?TTTAGCTTAAAAAA??AATACGCAGCCGTATTC?TGGTAAGTGCTTATGCCTAC?TCGGGCAAATCCWCCGAT?ACAATCCCATCCATGGCGGCATACT?GTCCCCCTACTRGCCGTGGCAGCGAAWACAGAGCACGCRGCWTAA?R?TCTGGTACGASCCCA?TCARCGTGGAAGGWGG??ACACWCAGTTGCAY?ATACGAATGRAAAAGGYTAAAAATATCCRCTCCGGGAGTAGGCAGGCT?G?TTTATCTTCACACATTCA?AAA?ACCYRACCTGCC?T?TGTAGTA?C?ACCGAGGA?GGC?ATGCTTACTATAAGTAGSTCRY?C?GCAGAGGGGTTAGACTCATCTCTGAGGGAAAGTA?GGCAAT?ACAAGTCATAGCTCARTAAGCCCRCAWGMTWGTGTGCGATCCGWCACCCTGGRTCA?CAAGGGATGCG?GGCARAYAGCTCAT?C?CGCTCGTCTWG?CGCGCATRCTCCC?ATCCAAR?TTAGCGGGGRGTTYGG?AAGACGATAGGGCTS?GTSA??GGAG?CAATAGGGACAKTACGTTACGGTATAGACGCTTTGARTTTCYGAC??ACAATACA?CGAAYGRTTTTACTTTGATTTGGAGAGCCTATTGCAAAACGATRAC?GTGGA??GAACATAGTTAGGRTCCTTTTATGGGTCC
GAAYTCCG?R?GTCTTAGYACCCGCTG?TCGTTCTCYGAATGTTTCTMCTAGACC?GGG?AGGCA?CGCGCGMGAYAC??ATCTGTCCTAGGACGAATTGATACAAGAT?TGTACAGA?TKAGCGGTCTGCAGACGTGGGCGA?CGGGAKACRGGACCGGARCGGC?GCTTAGCCAGCATTTTAGG?G?ACCARAGG?GACTAGCCAGTRGACGCGTATAGGC?GAKCCTWCYCGATGAAT?TCGACCTGTACGG?GCAGTATCGAACACCT?ACCTRTCGGTGAGTCCCGTRCCACKRTC?TAGGCCTTCCGATAGCCGCGACGTCTAGTGCCGCTAMGMGGTGGTATCTTCGCGTCCAYTAACCCCAACCCATY?GAGR?TTCGAGTCCMC?AAGTGYTTTGC?CG?AGGGGACATTC?TGTCATTGAAACTACTTCGG?CTGTATACTCCATAGAATATCGATCT?CAA??Y?YA?ATCATACGTCAACTCACATACCCG?ACGCTGTAGGTCTCCAC?RGCTGTCGYGCGCAAGGCTC?GATYAGRCACATCCTTCC?TCCTTRTWCCCC?A?GGAAAYTCT?ACTCTACGGTCGAGTAGGTTTGTGATTGAAGRTTTATACATGACTTYACGYAAGGYCTTAAGTC?GWCTCTWCAAYRATAKGG?AGGCT?CCATGGATCGCKACTCGAATGGATATTCCAGAATCTGACGGTACGGGGATGATCTTCCT?GATCTGCGCCYATCCGTGTGGGT?GTA?TACCA?GTGT?GGAKYCCCTGAC?GTGCGCGC?CCMTTCGASTCCCGGATCAAGGACATCCCAASCAAGTGTAGGGGTA?TGTAGARTGTGTTTACCCATCATAWGGGCTTTGMTA?TATGACGGATC?ATAGG?CAGW?CGGGGACGG?WGC?GGACTGGGWARGAGCTGTCTCCCATKTGKAGAWC?CGATAAAG?GKTTGTGGGAAGCMTCATATG??TGCACKCGTGGCRG
AGACTAGGCTGATAGAGACATGATTATCCWTGCTTTAATCGGGA?WGACGCAACACATTCGCGTAWCCACATYTT?CCTGACGCTACGGACGTCGTCMCGCGYMGCAAGGA?YGTACCTGTGCC??TCAGAGCCCATGAAAATGTGTMAAAC?WTCCAACTWGTCWTGASAATCTCTGGGCGTGTGAAAAGT?AAGCTGCTAGCTATCATGTGTTCTTCCG?CG?TGACTCAGGATGCGGTCGGACTAAT?TAYTGC?CTGCGTAGCGTGCACCACTACAGGGTCWACTGGCCGGGTT??GACTTAGATCTGTKAGGCWAAA?AGGATACGCTATTACACGTGACTCAKGG?ATAAAWYATGTATATCTGCTGCCTC?GTTTCGAC?TCTCTGGAGGAATAGACTTY?TCGCAT?AYGCAAGCATTGCGG?TRATGGATTCAATCGGCGAGAATCGCTACTAYKTATACCTTTGCTATGATCTCC?GGT?GAGACCGAGGRGCATGCCACACAA?CAACCG?ACGCRA?AG?TARCGGTCCCTCCAGAAAGWMCAYWAT?ATATTATCTCGAGGAG?TCTCATCTRC?GTTCGAAGGCCGGCGTGGTTAATGT?ATAACGTGGATGAGRGG?A?ATGTGWGCCTGTARTGG?GTCTCGCAATRAMCR?TTCTKTGGTCGGCTATAGGCTAGYATCAAGAAGG?TACGCACAGGCCCATCCCT?ATATCTCCCGWCCCGACGAG?RACCTTCGCCGCCACCCGTCAGCAGTTYGGCT?TG?GGC?TGAG?CAG?CGTGCGACTCTCAGTGGGAGGGTTGCAAAGAGARTCRC?CTAGTGGTTAARY?CTTAAAGCAAACRC?TCGGRTCT?A?GGKGGATGCCAC??GATTCCAGTATCGTCCTGAGTATS?YCGTTCC?AGACTGGGGRGTAGGAGGTCAGAARTCTATCAGCCCTRWTTCCCATCTGGCTCGGC?AGGGAACGG?RGT?YTGCC?GTCA
ARTCCG?MGGCGGAATGCCTTCATGTGATGSCTTTTCGCGTAGAMACGGTCSGAGMGCAGGTC?ACCTAC??TACRAGYAACAWACTC?T?TTTSGCTCCTATAGGGCCRTCAGCTCTAAAAYGATCWCACAACGAGAAGAWAGACCGTATC?C?ACGGTTCGGGCCGGTGCGTGTCGATA?ACTGCAG?GWTTACTRGAGCCTACTGTGGGRGGYTTCKTAAGCG?AAACGTTACWAKG?ATGTYCTTTCGAAGCMTCACAGA?AGGGAT?CCGGGT?GCTYTGTCC?G?CTACGCCRGTTGCCATCCGCGCGAGCAGACACAMAAAGTTTGGAGGTAGAGCCTCTGCWGGATACTCCACTGWCATAYCRCAACATRATTAACACCGAGTTGWT?ACTATTCCGGAG?CGTGAGGCAAGCSACCGCKCAGAACMGGWGAGGACATAAGCCACTGTC?AAGGATGCTGA??GRCGCGR?AAGGTCACGAAAGCCAATAAAGCGAYACRTWTGATTTTAGCTGAAGG?GACCACAGGGTG?TMACTTGATCT?GCRT?ATACAGAGGTTCMTAACAGGAGYCCACCCTGTCGGT?CAGGATYGGGGGTGCAAGRCCTCWGACACAT?MCGCCGGTACRAC?GCGAGTGCTMGGCCCTTTG?GGTGGTGCTRGCTTGRGCGGGAT?TCAG?TCTGC?GCCAAGTAGCGCGTACWTTAGYATTCCTWCACA?MKGTTGA?CTT?G??ATCCCTAGTTCAGGTATAGAAGAC?TCCACCGGAACTCTAACAGTAGG?G?ATTATACCGCGAGTCAATCG?CACA?TACTGCGGTCCCCGTAAYCTCCTACCGCTTYCAGWTGAYAATGGA??CGATTTCGACCCCTATKATCGAYAGTGCYYACKTCWGGGAACY?CAAAA?ATCAAACACTC?R?TTGTCTC?GCCC?TACTGGACCGRTACGGCAGAGCAGCACAKCSC?YTMT?TGTCCGYGGTCTCG?AA
T?GTATG?CACGGG?AGAC?CTGCCTTCGCYCTGC?GTAGGT?CC?RGAGTAACGCACATCGCGGATGC?CC?CATA??TGARACACTTCWGGTATCGGACGGGCAG?CAGCCTTATCCAAGGACG?ACCGCGGTTCCAGGACTCTTGAGGGGT?GACCGAATT?TACGTGTTAWCSCTTGWTGYTAACYTTGTACGA?CTCC?C?GRAACCTCTAC?RGCTGGTAAGCTTGAAKC?CCTTAGGWAGTGYTCCTAGGCTATRCAR?GGCGTAAC?TGGCTAAAGCTG?GACCG?T?GGTAGCATCAAGGAGCCCGCYTGTAACGTACGAAC?T?GACT?GAACRGCGAAGGCAGTGTAG?AAG?TTTMGTATAT?TTTATM?AGGATCAATM?AAGGGGTRCTGTTGTAATC?TY?GAATTGCGCC?RCAATT?ACCA?TATGCTCCCAGG??ATATAAWTTCAAAAG?TGTTCGGGTYAAGATGGCTCACCAGGTGGG?AGACGCTTT?GAGCGTGTGTG?AAAT?CG?CGT?GGAAWC?CTGAATGCYCATCCGRGCGGATAYAGCRG?GCC?GCAGCCATAAGTAKGCTGTTRTTG?CRCGTGTTCCTGGTAAGGCGYCTTAYGAGACCGGGGCCTTTGACCAATCCTTCTMTTYGTAATCTCGGTTTS?CTACATGSCTTCGCATGATGYTTCA?AGAACTC?CCAMGCCTT?GAATGRAMTGT?ATGGCTCATGCT?GATWCCMACTTCCAAGAAGCSGAGGGAGCGWTTAWGACTAACTCGTGAG?TTAGGTCAACATTCA?GGTT?ATTG?GAAR??TCTTAC?AC?TCGRTTCTAGGGT?GCA?CGCGAGWTTGAGTCAACCCCC?GTGGCACTTRG??GTTTTAGACTKGCTCAG?GA?YGTGG?CGTTCTGATKA?CCGCGA?AR?CCAATGCGGCAAATGG?AGTCCCCTGGCT?TYACCMCTACCRAAAGGGTGATGGTRRGTACGAC
?TAGGACGTAAAGMTACGTGC?A?ACGGCTTYTCG?KGAATTAA?CCTTT?TAGGGCCCGA?ACCGGCGAGAATTC?AGRGGCT?YTATTTCCAAACATTGAAGGCCTGAGATACAACAYTC?TGATCCAGAGCTCTTACTCWACGCCRTCRGCTAGCTTTGATGTGGTGKCTTAGCATCAGCCTGCCGCGAGGCAGTGTCTCGAGKCGC?GTACCGAGCTATGATGCGAA?CACCTCGACTTGWGGT?AATRGSCT?CCTGGGCCTCCCCGACWATCG?A??CCCGCCAGGCTKACC?GATTGTAAGGTTG?AATGTTARTT?GCCACTGSCCCACCAKCAA?GAG?GGTGWCTAACGAACC?GAGC??T?ACGGCTGGTGCGCAGAGGYGGGT?GTCGCGCGAGACTTGGCTGAAGGGAACAGATS?ATCACTGTATGCGCACCTGTGGCGGTCG?GTAGGACCCGGCGTTTTCCGTCATAGTCAAAAGGTTCGCTTCKGCACCTTTCAGTAA?TGMGTRTAGAAWCTCAGTCGGYRGGCAAGMCCTC?CMATCGCACCCAGATCTCTGYWAGGAGGAACKTAAT?TATTGGGGCGGCGCCGTCAAACTACGG?TACGTTCGGGAMTGGGG?C?GR?ATASGTAATCCYGAGGAGAKTGGTGA?CYTGKTCTCCGTACCTCCATTGAGTCCCCGYCATTCAATGTMCAGTCATATTT?ATTGAGYAACGCACCCTCCTGGGTGG?TT?MGGA?GTACGCAAT?AT?CTCTAGGAY?AAGCCCACG??TAAGTGAAGKGCCCATGGCTRTTGTCTCTAATACTRCTCATC?GTATACTCAGWCTTTCATGTCC?GGGCGAT?CGA?T??CGGTCTAWTGGGCCACCTTCCTACGTGTGCGCG?CT?AAGTGTAGGGGTATAGCCATGGGTTGACTGA??CCAG?TCCGGGACA?YTCCCTAGAGAG?AAGATT?ATCTGCTGTTCGCG?TMCGAT?TAA
TGACAGTGACTCAGSCGC?GG?CTGCCGGGCCCATGGC?TYAGTTATTR?AGACGYGGCCATGC?TG?ATAATTATAAGCCGGT?TAAACTGTTAGRCACGGGATTGTAGCA?TTACGGATMCAACGTAACTAGAGTGT?AGRGGTCTGGCGGTAATTGGATCGCGCGGACTARCGTATCCGGCCTGAGTWTTCGTATTCGA?ATT?TGTGGCGMTCGCTRCGATCCKAGGCGCCACGCTWCRGRACGG?YGRTTGTCMTAGYSTCGCGACRTGAGGTGTTRCATT?TG?CGGTMCTCCTYGTTRTTCGAGAGCATA?TGACCTTCCTAAGTTYC??ACAATTCC?GCTRCGTCGGAGACTG?GCGTCGGCCGGTTYGGTTAYTATAGGTA?CACAGTAGTTGGACWATCA???GRGCGTSCTTGACGATGGC?T?CTACAACATGCCCGYTGTATT?A?AAWTT?GAAAAACGRATTTCCTAY?CCCCGGTTYTCCGGTACGGGACGTGRA?AAATGCG?CATRCCGATGTAGAT?AAGTG?AAGSGCGARTA??CGC?WCGTGCCCCCMA?G?STCAAACTTAATACTCGTGGCCRGTGGAAAGTTGGA?AATGGCGYGCAGY??ATRART?WCCAAGCAAG?G?TAATTCCGACTTGRCCAGCGGC?ACTAAGCT?TTYTAKCGGCCAGGTCGGTGGAACATCGWAACWATCCTK?ATCGGAGCTGAACCAACCAGG?TCTTGTAGTAGACAYCTTCCCACGT?AACAGTAGAGTATGGTG?GCGCAGGCCCC?GGGTTTATTYTGYAGGGAGCGTGC?TATRCGGCRTT?AACTATTAACGG??R?GACGRGGGCAGCTGA?GRCAGA?CGTGCTGYAAG?ATCGATAGTAGAACGGTCCGGAYCACCTAATCAAGTACRGRGACGSAA?CCCAGCGAAGCCG?CAACC?CT?TGGYAYGCGATCYTCCTC?CTGYGCACAGCGTAYACTA?ATTT
WCCGTCGCTRACCCACGGTCGTYC?TAGCGTGAAC?AAATGGCGTCA?CTAAC??ATACG?A?TCGYAAA?GTGCTGACACGTCCYATGT?ACTACCACAGGACGGGAGAGCTAC?ASGCTAG?CCTTT?TAGAAGCACCCGAAAAC?ACGAACAAACGACTCTACGCGCGMTAAYCGTTYCCCTRAGCARTYSCTCCTG?CGCAGCTATCCAAAGTATACTCTTACTTAG?GCTGCAMGGA??AAGCWC?TGGTYGYGGCRTGTTGAGGTC?TCGTGCTCCAA?CTTC?SCGATCGAGGTAT??TCCT?GTCATCTTTCGGCGCCKCTGYATKTCGTTC?GCRGT?TCTTACCAGTTGTACTCGMGCCCAGAACCYGCACCRACT?AAYGAA?AGCA?TAGGRACCCTG?GACAAMT?TCTGYCGCGGAG?TCTCGG?YTTACATCA?GTCGAGCCCTGTGAGG?GCCCWCCGAGGT?GCGTATTGCTCAGGAACCTACTGA?TARCGCATCTCAGCC?G?GATCAGTY?AGGAKTATCAAGCGGWRGATGACAATCGTAGGGGAGARACGGA?RA?GCCTGAGTACCCCAGA?C?GATCCCG?TATCCC?AGG?AAT?CTAATCGAGCGTAACCGCTG?TACTCAGGGGAGGCGCGT?RTGACCKGGCAGACCCGCCAMCCKTAAGCCGCTTGGTCGCAGTCGTYC?TTCTYTTTCGAWRC?GGKGCGGACGTA?GACAG?CTC??RGCACCTAAAGGYAGAGATATG?CGGTGAATAACGC?CTGWCAGCGTACGCATCTGGARATAM?GTGTTGGTCGCCGCCWATTYGTGC??CAAGTCACACATGGCGTGGGACACMATTATAGGCATGCTTGTATGGAGAGCGGGTCTGTTCGAYTGATATGACCGC?AGTGAGACCATRGGAC?GGGTAACAG?TCGMCCTKCTCC?GCCCCCTGACCGGTGGGCACGA?C?ACCTTAGCCAGTAGRGWGMT
?WTTCGWGAGGCC?G?ACYA?T?GTTATCC?ASAACATCCAGGTACGAATACRCTACAYGGAKGCARAACWCGGCGACTCGGTGCAAGGA?CGCCTMGTWYGARGAYGCGCGGGAG??ACTGGTGYGCCTG?C??CTGCGGTCGTGGGATCTCKKTAAACATAT?GCWTG?GCTTCRGTCCGCTGGAAGGGTGCTCAACTAGAGTCGCGCAGGGCAY?RGAAAG?TG?CTMGGATAGTAAACGMACAAATATAT?TTTC?ACGGGYCGATKKTCCTGTATGGAATYACTTCG?TYATCATATTTAACTTMCAGTGAAGACACTCTTTGATCCAA?T?GATTCGTGGAAGRACGGRCGGT?CAGTTCCTCCYA?TAACGGTGACTTAA?GGAAC?AWTCACCTRATCTTGAATACGGA?R?CAGATCCAGAGCCTTCGATCTCTTAAGGGCTGGWGTAGCTACTGA?RATTYACTCACAWTTGTTCCCGR?G?AC?CTCSGGTATC?TGGGCG?G?GGCCGATTY?AGGCWA?GRCGGCTGAYTTT?GCTTC?GGCTGKCTGCGCCTAMGCTGCATGGGMGTCA?TTTGCC?RCGCR?TM?ARGTGGGCCTT?GGTAGTAA?CAAKT?A?AATCCGCCAGA?YGGATTTCGAGGTGTCTCGCTAGAC?T?GCTAGGGGGTKAC?CGACGTGAACA?ACGCCARCGTGGATGACTC??CATY?TCAATGG?CTGTCAAK?GCTGAACGYGAAAY?KCAGTCGATACGAGTAACKA?TYCC?CTGAAGKACCTACCTAGYYGCCKCTACATG?ACTCYT?KCCTTACCAGG?TGTCTTWGCAGWTTCATTACGACAATAGGGACGRCATACCGATGTRCTTAGGTCGGCATGTGAGTCTT?MGTYTGGGMTATG?AATCTGACAGRCTCAATACTCTAGC?TGGGATGATTACGGGCGATCCCKGCCGCGAGTRAATTTTYC?CCCGTCAAA?TSCCCCGCAG
RGAC?TCACG?GGGGTTAT?G?TGGTMCGYAAATTGTTA?WCTGTCA?TTYGCKMGTTCTCTACMTGCT?CCYAMCA??AGTGCGCCAC?GGYYGTYGAAGGCG?CWAGGTGAAA?GAA?CTTGT?G?TACCCG?AATGAGAGTGGGTCTCGA??CGG?AG?G?AGTGCGWACCTAAGCCRGTT?ACGTGTGCACT?CWCGA?GG?G?CAG?TACA?S?CGRCTCAGAGAGCA?AYCGT?GCGCAAAGG?GGA?GG?CTTATTTTGGTCG?GGYAMCACGAKAAGC??ACGGGCMGGGMAC?GA?TAGCGTTTATCCCGA?GACG??GTTTGGCRTAGAGGCGG?ARGGAGCGTCTTTMCCGTGMCGCACAGT?TAGCCT?GACTGTAASCCACMWCCSTTGTAGRCGTA?ACTRCRCRCG?GAGCTYGAGYGCCWCGYC?CG?T?GGGCATTTCGGGTMGATGGCGTGC?TCATTYTG?G??GCGGC?CYCGA?TCAACTT?TAGGGCACCCTASCTC?KGCGCCCA?TCTC?CACAA??AGTAYAGGAAGTACCATKGCCATGTGGK??GTCCTACGTATCT?AA?CGG?CGGTAGT?RGT?CGGAGGRK?A?CCAGTTGG??YCTCGAACGTCCGGTGCTRAGCYRT?AGTTCGAAATGA?GGTAAGCTGT?TT??TTAATCTAGG?TA?TTGCGGACCA?CTCGTTGG??GAACGAGACTGGGCRTG?CA?GCCAGAA?GGAT??C?TTGCTGC?RTTGMC?GTCTGTGGTYTTTCTACTGTGTATATTGGG?CA?CTGTTYTAAKAGATTT?GCCCCAACCAC?CGCTCTT?GTTCTGGGCC?GAT?C?AGTTC?TGRCTGC?T?CWCKGG?CGATT?TC??TCYTGGTATCACACAACATAATAATTCGTTACAAAYTCAYACA?TTTTAMGGA??GTCGAT?STGWCCGGCAGGCGAAGCCRGCGTGTGRTGACAARCGCCGCCGCRKACTCA
GCA??TT?CAG?CCCCGCTCCTC?CAMTCTGGGGGGGAACACCG?TGGC?KGTG??TGAGACCCCCCTCGA?TGAGTAGCCTTAACCCCCTTGCCGCCAACCATTTTTCTCAGT??GYCGCTAA?GCTA?CMCTGGCTGACACTTCAGCYRGGCAAGGACGTCCGC?TTC?CGTCACCGCACYGY?CGTACWACCYGT?T?CCCAGGT?G?CCT?TCTAC?T?GTAAG?GCGGCGCTACACGTACCC?C?MGTCTCTTA?TACCC?AAC?AATTTGCGAGAATAG?GTTATGCTA?TC?CGTTAYATCCTCYAACTGCGCTGR?GGCCCGCTGAGA?TCCTC?AKCAAYCA?CGACTACRTTCTGTT?CCTGGGA?CAGCCTCTCRCGCCTGCTTGTAGTCCAGRT?ATGGRKA??GGC?YAGCACCCTCCAMRCA?A??G?TGGGGTT?GMGATTGGC??GTGYCTCGCC?GKTR?TGAACAGTTTG?TG?TA?TGT?TAGAA?AGC?AGAGCGGAGCCK???????C?TCTTCATCC?TCTGCA?CGGTTCC??CTGGCCA?AATGGCCC?CCCAYTCCAGCTWGCGC?ACGACCTGCA??ATTGAGA?AGTTRTY?G?W?CAS?C?CGTGTCT?WCTG?TCGC?GA?CGGTC?CAGYAAATGGCTCTTGTC?TCRGAGG?CCATGSAGTTGCTCCGTGWGGATATCCGGGTG??AWT?GCATAACTCC?ACTGCC?ATG?YGCTGGAACACA?CGAACTCG??CT?G?TTC?YCYATGTT?CATATTC?A?CA?YCGC?TGTATAATCYTTCCWGTGTCCGTGCACCYTC?CCGGGGGGCATGAARGG?TCTTCGAGATGCCGGCGATAGT?CYGRGAGTGATCTGGCGTWCTAGGGACCCACACCCCCC??GTCT?GYTCCRTG?CG?CTC?T?TACRTC?CTCTTTCKC?CCCY?CGAGGAA?GTC??TCGTAAT?TRGYGGGGCGCTGC?GAAC
CCTCCCCAMA?TT?CT?GTGGAACTCTRGTACG?CTGACCAGGACWGGGTACGGAGTG?GSCWGCCTAGCTCGCTCCWG?CCAARA?GA?CTGAAG?TC?GCAACTAACTGGCTA?TTCTCGT?AAACATC?TTW?CTGTTWAYGCCGACCCA?TC???CCTRCTATC?TCCATACCTCTAC?AGGGAAGAT?ATAGACC??ATTAGTC?TC?CAGTGAACCCTAAGWTCAAGTGACC?GTTCYGAGGTGATTGACACGT??G?AGAGACTGYAGYCCAARATGCTCAAWT???TAC?MGCGGGGATTGGCACTGC?GAGGG?GCG?GACATAGAAACCGGTWTAC?GATCTAGTTGCCGTAGACGGGAC?CTCCCACGTMAC?TYT?GT?GTCTA?GATGCTMATTGCCCKCCGRGACGYGTGTGGGAATGTARTGC?CAAGTAGCGC?TGGT?GGCCCTTCTCACKAT?RTA?GCKGACAGACAR?AGCCCTCGTCCTC?GGCATG?GGACACTAAKGTCTGAG?WTTTT?CAAGA?CCGAWYCTT?YTGRK?AT?AG?CTC?TCGAG?T?TTGTAGCCARTGTTAACTGGCATCGTTTTTY?KWCTGYCWCCCG?GGGA?GTGCACCCRCARCTTTATRMCCGGGAGC??CACRGCTCW?C?RAGTATCCYACTTTTTTCTCAACAGKCTC?GGA?G????GA?AAT?GAGGC?AGCTCGTGGAK?AMGC?GWCGTTCCGGAGTAAC?ACGTCGYGAACCTTAGTT?GGTGATTGACGCCAC?ACAAGGTWMTTCTTAT?CTGARWTC?T??CTYGGACATASAAT?ATACTA??TCTCGTGYAGAGAA?AAAGTGCACTAGTCCACATCTCTCRGAATATAGGG?TYCG?CT?CGCTTWA?AYGCKTCCATACCACATSCC?CGCMCCCGGGGTAGGGAGCAAGKCGACACA?RGATTMTCCGG?GCTTGGCAACGCCRCAA?CCTTAMTTMGGYC
AGAYGGTGATGTGACATCATCA?WCATAGGGG?AAGATACWCTAATT?GGTYATYGCTAC?YGGGC?ACSTTCGTMAGGAGAGGCRACTCTCATACA?CCA?GAGA?TATTGTC?ATGA?G?GGGGC?CACTGTCCW???AGTTACC?CGCGGGCCGAGAGTTTGGAACTG?GATGTTTATGAC?GCGGGC?AARTGCTCTTGCGAGGTCCRM?ATGCGGTTTTGTGGTTGCSCAGAGGCWGATGTG?G?CCYTCATCRACGATT?AGCAATARTGCY?ACGCCAACGAATGCCTACTACCAATGYGTYCC?CTAGGAGRAGCGTC?ACGARAACGA??C?GTATAYGGTTCGGGTCCTGTGTTTGCGC?GTACCT?GACYCTGTTTTGGAACTGAAGTGATGAGATR?ACATGA?CCAAAAGCCTCCGCGGTGCGATTTCCCAACT?A?CCTAGTGCGGTCGACTGCCAG???RCGGGCGGCATCTCCGAA?AGCCAGTTG?AGCAGWGCTTCAACCCGTT?TTCTY?TT?TAGCGCA?GGG?ATTAACGTGYTCACCSATAGCC?GCGACTATACCCACTTACTGTCCATGTA?TATGGCCCAA?CGGTGTCGTCATCAC?AGCCKTGCCGCTCC?RCTA?AAGTAC?GC?ACMCGGGAATA?CACTT?CGC?MGSTCCGC?GKTC??WATGCCTCAGC?AACGCTCAC?TC?A?CTG?AC?GTCCGTAAGGCCGAWTTGAGTTGGTCCRACCCGTAT?CCTCGTTGCTCGACTGACCTATT?AGACAACTCGGTGAS?ATC?AAAAAAGCGAGCRT?AA?TAAGCC?T?AR??RTTCG?TAYG?CTGGATTYCG?CCCTTGGAWTTGGCGATTTCCCACGT?WCCGGCCT?GCA?TAGC?GWGACTGAATMC?TCCT?CAACGTGATCT?CCCCCATTTCGGCTCAGCCCGTC?AATC?GCAGAAAACAG?A?C?ACGC?ARGTTGGWGACCTGGCG
C?CGTTGC?GAAATTTCTTTGCTAC??AYCCACGTTCGACYGTC?ATCTCAATRGATGTTRTACMWAAGTTAA?CTCCCAGGCCWCTACCTTGGTTTATARACC?A?GGAGGTTGA?GWAAKTT??GTCCG??GTTA?GAGCT??GC?AGGTCGCGTGAGCGG?AGTC?CGA?GAAGC?GCGCCGAGCAGTA?AACTC??TACGG?TCTTGSAT?TAYTC?G?CGATGCCAGACACATKGGAGTACAYGAGAGGYGCT?CGT?TC?TAAGTWACCTCCGT?GACAATTTCTGTRACAATGCTGT?TGT?GC?CTA?T?AA??G?AGGCAK?G?CAC??GGG?KC?GAACG?RTAT?A?AAGCCG?TCT?TG?GAA?GG??T?YCCAGGWAG?A??AC?TCGWA???YG?SGATA?TR?G?C???????C???GCG??T?C??T??Y?????C?W?CA??GC??RCACT?TTT??ATGTA??A?AG?GC??TC??C?GGMCY?G?CA??TCCAS??AGA??CGA???G????CC????T??TCG??G?AWSA?Y??G?CA?CA?A??T????GTT??CCCCRG?CGR?Y???G?AT?GA??R?GCGC???RGGGGAT????TT?AT?GGA???TTAGACT???GG?????GWTWCGGGR?????GGG???A???C??TC?????C?T?GA?AGTGT?G?AYCGA?GG?GTCRC??G?G?M??C?GC?A??C?G?C??G???RA???C?CAGG??TA??GGGA??R??AGAA??CG??WGWTA?CAGAYTGGATG?TACT???AG?G??YGTCGG??GCMCAT?C??GAGAT?T????CC?CG????T???A???YT?RCG??GCY??C?A??C??TC?CGTKY???GAGWS?G?CGAG?G?G?CCCSCGTKG?AAGCT?ATG?G??????TAT??YA?CG???C?GCGGTC?ATT??GCCCA?R?G???GYGCC?CRGCGA??YA?AA?AGAT?T?GC?C?
?R??WA?G??AYGG?G??TC????T?C?ACTA????YRA?AG?G??CAGAT?T?TA??GTT?AAC?G?GCGG?T?GGGG?GACYCM???TTTG?TC?TACG??R?GC?T???????CG??CTC??A??CAY???M?????ATAGTT???TCC?TT??AARGC?MR?GRA?CA?G?G??T?A??T?R?RTCTATAYCCRGGG???T?GR?RRG?T?GG??T??T??S?TTR?YAT??GGC?CAT?G??AG?CG?C?CT?K??CCR?YAG?GGA??C??TT???TTG?AA??CAG?GA???CM?AAC?T??TAA??????T????GA?W??TGG???GA??GC?ATACT?A??A?CT?MC?TGGCT?A?AG?CRT??G?GYC???M??G????G??????K??C??GK??GGGTC?CC?CA?A?TG?TG?G?????C????C?GA?G?C?CC?TC?GG????G???G??M??C??GC??YT?G?????A?GTKC?CGAACA?A???CGGTY?Y?RG?TT???AGGT?T????YTRS?GAG????YA?A?????????????GC?TG??G????RC???GCA?AC?GY?ASAT?????T?T?CCCG?G?TTA?GAC?G??GG?C??G?AG??T??TCC??YC??G??TCGTGT??C??R?GG????GAC?T???WC?G?G?YT?A?T?RATT?AA?C??T??GAAC?GGACA?GG???G?AA?TYCT??G?K?CG?C?C?A??RG??YKGG?CG???WY??ACTGCTCC?C??TR??G?G??T??????C???A?CGA?CC?WM?G???AYA??????SC?TCTG??C??GAT?G?Y??G?RTGGGCCCG?A??G?GCT?TTAT??GGK???TMG?K?A?C?R??T?T?AYTCAGCC?R?R?AA???C?GACTC?C?A?AT???????AG?G?TTGACRCAAR??MGA??RA?C?T??GG?A??A?AA?TG?AGAA??Y?CGCGCG?GC?????A?C?G???G
TCG?T?A??GG??KT??G?TG??GG???CCT???AY?A??C?TC???CGAC?S?T??CT?TTATT?TTCA?CT??TG?AA?TC???T??C?T?CG?TGCTCY?T?GTR?CACG?CRCA?YCY?T?T?CT??CCGC?ACCC?CAC???A?CG???A?C?GYC??GCTGTCGCT?G?TM?GT?AA?GT?AC?AK?G?TGA???T?KAC??GCT???CGAAR??SC??C?AAGGGGYCTGCCM?C?W??GAK???CTAGYAYTTATACARG??TCCWG?G??GAA?GACAT?G??TCG?T?TWG?G?G???GC?R??GYWC?TAGWA?A?C???T???CCR??AAA??AAGCGW????GMCK????CGCG??A?C?G?AATT?AC?C?G?ATGT??GCYA??C??CGTCMTR??G?GAC?GAG??TG?SCAGCTYS?CSWTWATMGYTGWACTRAA?CSKGGTCTAGTGCCTWMGSGYCGGYACAGAS?AGTAKAGGTCTGACTGGATAGAAG?ARGTGTYT?ACCCAMGCGA?CACGTG?TAGGAGW?TGCRTARGGCACCGTGMGCGTTCGAT?RGCCMGCTCCAGCMAACTAGGGGACACAGCA?AGGKCTATCGCATCTAAGGATA?YCTAGTYGACACGGACAGACCGGGTTCTGAAG?AGMGWACAGTGYG?CACGCCGCKCTCA?GYSAAGCACGCTTTKACACGY?CMCCRCACCGCTCCCTCGATGGCGAGMMTCTCTGGTCTCYAWCA?CTGCTCTGGGATTACCAY?TTTAGAGCCCGGGTG?ATGRRTGTAAGCGTTTCGACGGAATAT?GTTYT?GC?YRTRACTAGATGCCRCACGTTGCYTTCGCTATTGAWTCKTGTAGW?ATSAGTACC?AGGAATA?AKTWCTC?TGCAGAAGTRCTGAGAAAGCYTGTAGAGGARAGGYGGTGTACASTT?G?GGTGTAWGAATYAGWTATCGATCRCGGTGTKGCTCCATGTACATCCTGAAG
TCCG?GCCRCCATYYGRCRCTGGRGTGTARGTYGCCC?CAT????????????????????????????????????????????G???????????????????????????????TG??????????????????????????????????????????????G??????????????????Y??WT????????G?????????????????????????????????A???????T????????????????????????????????????????????????????????C?????C???????????????????????????G??????????T?G??????A?????????????????G?????????????????????????????C?????????G??????????????????????GCT?????????????A????????????????????????C???T???A?????????????????CT???????????????????????????????????????????????????A??????????A?????????C????????????????????????T???????????????C??????G????????????C???????????????????????????????????????????????G?????????????????????????????????????G??????C?A????TT??????????A???????G?????T??????????????????????????A?????T??????????????C??A?????????T??G????????G?????R??A?G????G??????TT??????TA???TG??C????C???????????T?????????????T?????C??????????C????????????????TCG?A???????????????CT?A????AC??GC??AC???A?G?C????A?????CG???C?
????AAT?A?T?C??????A?????G??T?GC????A?A?RA???????T???????A???T???TTC???A??????C??????G???C???????AC??GC?C????????A?A????G????CC?????AT??G????GCCTT?C?G????G????C?A?GC???GCTT??T??G?G??T?A?????GCAA?GT???TGAT?TTC??TTT?C???C?AT??GG?AGGCC?T?G??R?CC?AGG??T?G?TG?A???T?AA???C?CACGG??TT?GGTA??G??A??CCATAA?????A??RC?AGCCG?C??C??AAT?CGR?C?GGGTAC???????ATG?Y??A?????TA???A??A?TCKYT??GCG?RTRG?CAW???T?C??CT?T?A??C?AC?T?CRG???G??T????G?YA???KGR??ATC?G?TC???G?CA?T?G?A???????TC?WAT?TC??CTA????????A?GK?C???T?GTATCGC?ASGRGGA???GT?GGT?G?G?TATG?CT?CACA??GG???G??Y?AG?GG??TTCC??GGGTC??AGAGCC??A????AATTAG?T?GTACGRAG?YRT?G?ACATA?T?ATA?R??CTCYA????TT?A???TATGC?C?Y??A?CC??A?G??GG?T???A?GA?GTCAGA??CCT????G?KGY?CC??TG?TTGC?TG?AC?TT?AR?TGGAC?CT??AT?GTT??ACGC??ACTACKAG?G?C?RA???A??A???CW?TGT??TGTGC?TGCAT?G?A?A?GT?G????AATA?GTGG?????TA?GT?T?????A??T??GA??TG?AC?T??GA?A?G??C??CC?AR????TGGGTC??KA????CG?CG?C??C?A???AA??WC?ACAT??TG??C??A?YCGGT?A?GTGG?G???CTW??T?TA??G???TG??AAG
    270_Di_4_sub		AGCYGCATA?AAGTTCCCCCWGAATARC?CGGWTATGA?AACCMGCTTCGCGCTTCAACCTTAGTYCCAGACCCTCYTCGCTCGCYATGATGMGCTTGG?GT?TCAA?ACCCAAWCTTYGA?AAGTGACCTCGCCTAATCAATTTGCGWGCCACTTGYCGTCCATRWGCCCCT?AAGGTGTKTC?CYAYATTGT?TTGGTCTTTRTCTTAGC?CGCKRGGCTCRSGA?ACAACC?C?AG?CGCC?GCAAGCAGTG?G?GGACCA?CGAGCCKGAAAGCCYAAATAAC???GTAGWAG?TGGGTMGAGTGTAGTSCGMTCAGTCATAC?G?CACATTGCAT?TCG?AACGCG??TTTAASAGTTTAGTCGGGACCTAAMTW?CCCAGYT??TKACAG?GTTTAAATS?CGGYA?CGTAGCCWGCTGTART?CCCGTTRTRATCTTWTGCATTCCCTMGASGATCGTTAAACCCCGTGTAACTTTCACCAATTTGTTTCGAACTCGCTAAGGT?GGTMGRCACCKGTTT?GGG?ACTAGA?GCCGGGCAG?CTAG?CGCTGA??A?TAG?TT?TGCGGTCAKCGTACWCACAAAT?CGACGCTT??T?CYTMWTAGCCTTACCGTATAAT?ACRGTTTAACCGAGGAGGAACTGCT?TAGCYCAACT?TTARKKGATRGTT?CGCAATGAAATCRGCACTAW?RGTGCTCATAATAATGCAGTGGCT??GYTCGAAGACAGATWC?A?CTGGWGCGATAT?CACCGGRCCAGATCGATGCTTRACTTMTC?GTCGCGAAYGCGAGT?C?A?GGGGGCCAAACTACGCKCTTTACGRTTC?CAGAAC?TG?AAAAGCACAAAAYGAGCRCAYGGACRTAGMRGCTCTCCGARAGCAGCTGGGCCTTTGCTGTAT?GWRAGGGCTT?RCCAGAAT?AGGCCAGT?AGACCAGTAAATAGTTCGRCKCTACGKCAACGTTCGTCTACKCC?CCGTKAA?TYC??C
CAACAY?YTCGGTCT?GTAA?TGGACCATWAGTTCGMCCGCTGYATWKTCGCGCTC?GSACMGCAC?T?AWAYGACCATTA?AGTGGGCATGCTCGCT?AGGCTGTCACTTTAMAAACA?C?GCTCAGG?TGAGATACGARAACTTTATGAGAC?WAAACCTW?YGCTTTTCTTTCTCCTCTGCTTTAA?GTGGTGCGGTGGTCCACTAACGATTGAATGAG?AAAATATGACCCACAGTGTAAAACAAAMGAACRTYACCGTGGTCGTAAAGCAGGCAGGGAAGGAA?TT?TAGTGGMAC?T?YGATTCTWACRCAGAGGATCAGGSMT?CAG?TTGCAAAGGGGCGGGAT?TGTGC?CMAATA?KTTACTRGKAKAAAGTGACRCTG??TGG?WTTT??TTATGTATACACATCTMGCGRTTCACCT?GGCAATTTGAKAARTTTTGATGGTCGTGGAATA?ATGATTTCCAA?GCGTATC?AAAGTATYTAG?WGGGCCGGCMCAGTTAWGTKCT?GCWTA?G?CTCACA?GATGAG?TAACTAAAAGCCTTTTAAGGGRCCGGGGCGTCGGTTTATCCACRGGTCGAAMGTAAAMCYTCGYCWCTGCCACGWCACACGGA?ATTYRCTASYACTTGATGCGTAGCCGCAC?GGCWATTCGTCCCGGYTAGACRGCGTCCCGA?RACCACCS?GATR?TTTCACATTTAT?CTTGCA?A?GGAATAATATTGAACAAGCAGGTGAA?TC?AGT?T?AAGAATC??CAGAAWTCGGTCGRGAAACGAMAARGGTGCTGATARCGCTRC?ATTCTCYCAGTACAGTTGCTAGAAGCTTCACTCATGGACCAATTAAY?TAGGCGTCCTACYAA?ACCRC?RCGCGATYKTGTGAGCTCAGAG?GGACCCGGGCAT?CCTKACAGCCATCGWGTGCARTCCACCC?TRTGTRAACGT?CTATCTAGAATC?TTTGGGGACAAR?A?AGGAKCTGYCGCGG
CRAGACCGT??CTCTGCCYAGAGCCGGYGGGG?A?GASGAAGTTGGGCSCAGGGGATTTGAATMMACGAG?CTCCTTCTAAGCGCTTATTCAAAKCCGTTAGTGGCACCGCCTGGTT?GATCCRSGGTMCCTGACGCAGCCCCATGTGGA?KT?GTTGGT?CTTATTGCGGGACGTACTATTTCGCG?GAKTCCCCYACTCGATTWCACACTG?TACTTAACTGCCACGYGAAATCAACAGCGGTAGCAGCTAAGAGCAATTTCCGGKGGCGAACATATGMG?GGGMCGCGTA?AACYCTAAGGTTAA?CCACYAGTGGTCAGCGGCGACTT?GCAGGCCTYCA?ATATGGYATGCATCAGGCCGAWCR?ACA?CCCCCTTYTRGG?GCGGTCGATTGAAGATSA?GAGGAAGAAYCGGTTCCGGTRCCWTTGGAAWTGTACACT?TTGA?TAGATTGAACGAGAAACGAGT?ASSAATCAGGATGC?WGTCKKGGACCAGTTTATTTATATGGTGCAC?GAATAACA?CYGTCCGTTTTGTCWAGGGGG?GGWCGCTACTCAAAGGAGGATGTRTRCTACTGTGTAGGCT?CCTGTKTTGCAAACCCGGYACMYCGCSTAGGC?GTGGCAMCMTTTGSGAARAATCCTCTCCYGAGATGGTMGGCTAGTGG?GRTAGCYCGGAAAGAGCCATGATWWTCGATYGGTATGCTACTGYTTTATT?AAAAGGTGCKCGCGTC?CCAGCSATGAGACCGG?TC?CCGTCC?ACACCGCTCRCACTTA?CCCTGATTCCTGGAATAAGGGGAAGRCAA?GAATG?CYGAKGATCAGY?GAGGAGAGGGAA?ATTTCGGCRGAC?CCKTGTGACTS?GCTGAATCTGTGAAGWAGGTCTGGACACCKGTATCCTSAMCCAGGAAATTA?CYCACWYAAAGYTCGAAGGCAAAACRAKAAGCCATCGAACRCCG?AGC?GACCCSGGGGTTCTTCTTAGGARGCAT
TTACCGCATAACCGTTAG?A?GS?TGC?CWACGMGATCGGGCGCATAMGAGAYCAGGGGCTTACGAACCAACTGATCCCGTGCWACCGAGCTTCCCGAAK?GGGMGWTAARGAAM?GAGCATTRRCACCTACTRWTYAASTATCGCSGCTTCCATTT?TTCTY??RGGAC?GACATCCGGT?M?GGYGTSTACAWG?ATCAACAARCCCCTAAAASKGTATCGCARSWTG?GAGGTRGTTGCAGCGCGCTTCAKGTTRGCTGRAMGTG?GGGGACGAGCRATACWAATGTAATATWCTCCAACCTAA?GCCTTCAAGTAAAGRAAWTTGMCAGTGKTGGCATCGCATYGTCCTGCCGCCTGTTTCTTCATGGGGTCYTGGCCTTCGGATGATCAMGATGTGACAGAGRAAAGTCTG?TAACCTCGATCTTR?GA?GACCG?ATGGCWTAT?AAGG?TC?A?GCGYTTTGACTTTTCRCCCGGAGA?CTTGRACGAGATCAGGGCTA?GGTCGACTTYGGCCGYACCTARGGCTAMATTTTGCTCCAR?AGTGTTGTTTAAT?ATTGCAGGAGCATTG??CCMTTTATTCACCTCMAAT?CWCWCAGTWC?RTCARAACCKCCTRTSGCTRTG?T?TGGAATAYGWKAG?CG?AATGGSCACCCGAACGGTGACAATTMTGGCGYGRTCAGAKT?GTTA?GGACTTA?RACGTCGTC?TGCTGGYTCGATGTATAATACAMAGGATYRTTT?AATAGASCGTTTCAGGATACGGCCA?C?AATK?TGCCGGTGGRGT??CC?AG?ACC?TGG?ATACCGCARGGAGGTAACAAGGGCACGYCGTTA?TTTACC?TASCCSCTACGGCCGGTCTTGTCTGTCGGCTCCACATTTAAAGCAGCCCGRCATTTCCAYRCAKTSTTGTTAAAC?GACTAGTAACGTTYGMTTGTCTCAAGATGCCCGAGTR?GT?AG?CC?TCYGYTYGTTCTTACAAGAGY?GG
AGGGGTGYA?GAC?CTACG?A?AAGAACCYCGYGACGGGGTWCTTSTGCTGGCAACC?WTTYTCTYCA?KGC?YAMTTCCTTACCTTCCARCACTAGT?CGCAGCAGACGGAACAG?AGTTMCTCC?GTC?CTTGCCGCAAGMCGCTCC?GTCT?C?AAGAMCGARRAGGRGCTATMAAGCTAGGCTTATAAAACGGTGCT?TGGGCGGTCCATR?AGGRRGGGGGWTKGGAA?AAAGACT?TGGCGGAGTWGG?TGACACCGTTTGAGYA?GGC?GCGGMGCCCGRAAACC?A?GGCGAYG?CCCTGGTAGC?GTCW?CCW?C??A?AYAT?CGAMCCASGATCAAGCGTTC?AWTAACATRAGYTACTGC?CC?GCAATTGGATGC?AGA?TC?GTAGCCAG?G?GC?ACCACYARGAAAACYATA?GA?G?AGCAYGAGCCMAGAACRGTGACGGTCTAGGAAGTAGGAYTGCC?CTRCC?CGGCGMGGTKTGTT?GAAGCG?ATGG?GTTAGC?CACTTGA?GGAA?AGAACATGRGCCTTTATTCCYGA?AGGGAYAACAC?TTCWGTGGTA?GGS?GC?YCCG?CRC?CCTGCCGCGTCCRAGGGCAT??GAGGCGTGGCTA?CSACGTCAA?CCAG??GTCGCGGGTWATTCCWCGAATTTTGKC?CCCCCCGCCCGTATTCTGTAGTG?WA?CGGGACYGCAGCAGCGCACCTY?GCGGTATTT?TCTTCGCCATAAGCAR?TACMTA?GCAATG?GGA?CGGAAARATGAASCCGTGTACGCGGGATTTGTCRSTAGTGTGTTCCAGGGGACAA?GKTGCCTGAT?CGGCTGGTGGGSCSCGYTAGTGGGATCTAGYTAAAAT?CAT?CTCGCRCCCCAGG?CAGTYGGAC?ACGGC?AAT?ACA?TGGGTAATCCCACTAC?CGGCWTG?CTTA?AAGYGCTCCT?GAAGGGCTCAGCAATCAATATTC?AGGCGAGTCTTAATGTTACR
?ATTTGAAG?CCC?AGCCCAGRAACATSTGCACAGGMG?TTCCGCGCRATGCGTCACGGGGTAT?SGCAACCCTTTGKGGTRRCG?ACTGGTCGCAGATGAYCATACCAWATT?GTRGSATG??CTAAWSTGTACCAMAGSTTGGTGCAAA?WCTTACAGGCG?ACAATCAAGCWCATCAATGTATAWATTACA?GWCCRAGA?CGYGGGGGCGTCAKCGTTTKATCGTTG?GGY?GGGAGACTGRGCAAGTYATGWG?CKCCTKGCTATGGCACAARTGATCGAAAAAAWGAT?AC?MAW?GGAGA?TTTAGG?TGGTAGGGC??CTAA??CAGCRTCGA?GTGGGCCAGTAGGC?CAACCGCAGGGTGCGCGGTGAT?A?CTAAYGTGAC?CTT?TTCAG?TGCCGGCAACGCCATAATAKCTYCCCGTGGGTATCAGA?GARCTAGA?CTAGCGCGCGTACCGGCGTAT?TCCCGCTGMTATACTAATCTCTGYGYCAGAT?GCRACCAG?CGTGGCCAGCAAGTCTTYACGCCATGTGT?AC?AC?TC??AG?TRAATTCCSATGAC?TAGTCAGGCWCATTGGCACATCAGCWKTCGGGCGT?CGATYTGACGAGCGCRGCGGTGTCACTTA?ACTAG?KTATCATGAAWGG??ACCAGACTGATG?CAGAGTCGACTCGATCTACWTGAKAAGTGGGGGAACGATG?ACGGCCGG?GCTGM?ASTGGTATGTAA?GGATTAA?TGAWGGAART?TTAGGCCCTSKCGGGAA?SAACGTGCGCCGAGGTTAWCTG?M?GTCCTCCGGCG?TAAAATTAGACGCTCGCCATGAATTAATAATACGA?GCMCTGATGTCARGCC?T?ATGTCT??AGTCCGGGGGC??TGGRCRYTASGAMAGCTTCCCAGCATCCTTTTCTCGRATTAKATT?TARCG?ACAMGATMGAAGGGAC?CTCCGC?ACTTTTTGCYGGA?TGRGGGTATGGCAAGCGGA
CGCATTTACTYGC?GTATAAGTAATYTYTCAYAGTMCTATA?GRGGTGTAGATCATAYTGCG?G?ACGCGCG?AGCCCCGGTCCCTTGGCCGAAATCC?GAGCTCAAYACAATA?ACGACGTTAGKCCAWCCCCGTTT?CGAT?TCAACKGTACGACACGTTYGGG?AGCCGTTGG?GAGACGAGYAA?TC?GGGTGTGKT?CCYGAATGGAW?TGTCCGTC?AACGTGA?GGTAGTTGW?GATMGG?GTAG?ASYGTTMTCGA?TGCT?CGG?A?CGCAGATCTCCTCTTGGGCGWACCGA?TGGR?CAGGGGATCGGCACTGTGGTACAAGCWGC?TACCCTCTCGGAT?STTAGAG?G?CGCCCTTMCG?CGGTATACAGATGACGACTCGAG?AAGGCCGGGTAACATTRC?TGCGATCTTAACCCCA?ATCTMATMGGACGCC??ACAAGCC?CGGGAGCWAGCCGTAATWAAGGGCTAATCG?GAACTCGGGAYAACCACGGGG?TAAACTTCCGATC?KGTTG?AA?YG?CGGRTAAYACCCSGAR?GGG?GGGGTTARKAGGTAWCCGCT?CGRTCCCCAAGCA?TGGTGGCGCGGTARAACYCKATGGTGTCGGSGCGCCCAGRAAWCGCTCA?CATYGGAACAAACYAGGACGAAAGK?MGCA?TCACAAA?T?CAGTTCCGTSG?AKAAGAAGACYGAACGAGGAYCGCCGGGYCTCCGTCCGGCGCAATAAT?CATATCCCKGTCATCCCMTTCTCACGCTAAAGAG?GTCAGGCCCCA?YATCGTGGATCCTC?TGCAAC?TA?ACATTCTT?T?AAMAGTTWGCTAC?GCTCKTTGACACAAAAGGAGTAAA?TGAACGYCTGTCAGTCATCATGTT?AGTTCC?TTGCTGTTGTTA?GCGTCCTCYTAGCAAGGTCAGAAT?GACCTCTTTCTGGYAWTCGCGCY?AGTCATM?GGGT?ACT?CTWAGGTACCG?ACCAATTACA
C?MGGTCAAGCCTA?CCTGG?CGTAACTA?TGTTAKCGT?TTGTTCRCGCGTGCCAAATTARCGCAGGGACCCRGCTGG?TA?CG?TKCCTTT?GTCTATCRGTTAAAGCACTT??TC?C?ACRAACTATGATCATCGCCCGC?CACATCAGCGTA?MGGCCCACGTGCRCGCCGTCGCATRCGRTCCGAA?GMTWACTGMCGGS?CCTACCGWAGCRG?TTTATCTTATGTGAGCCCGGCGTAGWG?CTCGCTGGMACACTGGGCGTWGATTKCCTAGAAAA?TTATTRCCTCCSTCTASGCGTTGGTGTAGAGGTACCTAAGGTCATGATCRCTACGTYAYGACCTA?TGACCCGGTACAATGGACAATG?CTCGTAACC?ACAGCGACGATGCATTATGGCYACCGAGGAGKTTT?TCAGGC?ATAAGTTA?RG?GGCCGAAMGGCTGGTC?ATTT?GGGGACT?CGTCGTAGACGCCATCGAMTTGGGARAACCTGGTAGAACGTGGTAGGCCCAK?AGGCTG?GCA?AAAG?GGWCAGGTAGGTGGGAGCGCAGCACCTCCTCGGACTAT?TTCCCATCG?A?TGT?AATACG?GGGCAAGYGTG?TCCTT?ACGATGGTCTC?AACYAACCAAGTCAAGGMGCGTCAAAGCAGKGTA?ATAGT?ATK?YYACCGTCATTWTA?AACCTYAGTGATCCTC??GTTAAGKCCTCCC?TAC?GCATAAGTTCAGACAGGGCC??CCTTGAT?GCACGCCCCC?TGGAAAWGTCACA?YATSGRGGCACTRGATAA?ATTCTCGRCGT?TGATGTACCRGACTGCCATTGGCAWACAACACT?GATTCTACTCAAATTTGG?CATTG??CYKAGKTAG?ACT?AGA?CTGGCTRRGACCCCMTTG?AC??A?GGCCCCGYAAACGRGGATCATTCTGGCCAG?TTTTATGCCTGCATGMTTGGTAAGGAGATCCGGTACA?TAGYACSTTACGCCGCG
CCCAGCCTTATG?G?GGYGYCCCRGCGTTCTCCKCYCCC?GGC??GAGA??CCYKAGTTCTT?YGG?CCG?GGCGCAKT?TGCCATGTCGCTTAGAACGCACACGCCCCAGAAGCAGAGTACTTAYG?RGTACCTGCGACGTTG?GYGGCCGCGGTGRGACTGTAGGGAAAGATCGTGAAAGCRTGGCTGTKGATTTAGGTCGTTTAMTGGWGACGGA?CG?TGGGMCGCCAC?ARACTAGGACACC?YTAG?GCGCTAWCGTAAMRCAGGRGGGAGAAAAGTATCGGGCATT?CRTCCCCCC??TCCRATGAATCAGTTGACCRAACCCACTACACTACGAAYTGCTCGAGTCYA?GAACCGTCTCTCGCAA?GATT?CCCTCT?ARTRT?TCCGCTGCCTGCCAACGCACT?AATAKCTAGA?WGR?ACA?CGGTAGTACCCTCGT?CTWC?GGAW?C?AAGTAY?TAC?GGAGACGWTRCGCAAGAGGTTCTCTCTRGGCARAGCRG?ATCGTCTGCGCCTRAATAACGAATG?ACATCG?CCMAG?TCCGTARGTGGA?GCTWAM?TG?CACGCTCWGCGGAGATTTGCCGACTACGTCTTCCGYTMCAGGTACTAAGCCGCAGGCACT?TGACGTYCAARTGTCGAATRATTAAAACCGTGAGTGGCCCATAAY?ACAGTAAAGCTTCTGATG?GAA?CTAGRKTGARCTGTCCAAY?GTAATGAG?TT?AGRGTWC??YGKAC?GGCCTGTWAGAACTGGCRGCATGGCGMGAG??CTGAC?C?AGTT?CTACGTTTCCTACGAGMGGTTTCCAYA?TCTTCACRTGT?CACGGGC?ACATCTCAATTCAYCSTTATGGGA?GAGTGCGGTGCCRTAATCYMTCA?AAGTATCGGAGCARCGAGAGGTGC?CTMCAGTTTGGGAGGCTCTCCGACAARCAGTGGTGS?AGG?CTCCGCTAGCCSTGY?KTYACTMATAGAAGGGCCAATGCAAT
TS?CCATGGACATGACGAATAGAAGCSTKCATGGCAGGACT?CYCMWGCGA?GCTCTA?ATGYTAGTCTTGGGCGGCCAAG?CGYGKCRGCCA?TTGTAYTCTAAAC?CTGGCTYACACTTCGGCACCA?GTTCCGCG?ACGT?GGGAC?CGCCTTGGKTCTTGAGCATGAAC?CGTCATAT?ACWAGTYR?TGCCTGACGTGGCTGACTCGACGCTTACCG?CAASTACMGACTTTRCTGGTACT?TACCTGTAAGGAAWTCTGCGG??ACAGWCTG?C?CCAGCGTGTAGTTCG?CAWCCC?TSGTGGYGYCCCKGMTC??G?GGS?GCACRTCC?A?ACCTTGCCCGGCCGGGARTGGCCATCCGAAAKGTAT?TAWGRCACCTTTRGGCTCAACACACGATTGCACTTCG?TTGGACCAGTCWACYCCCYTGAATACG??GCCAAAGYACAGCG?GACATMGTCCTCTCGTGGCGGC?TAGCCGGAWATCATATMGGAA?GGA?T?GYTCTCTC?A?G?CCCCATCTGCG?CATTCGTAAGGTCCCTGWTYACGCCTC?AAGGCSGGGAGGAGMTTTTCARATTGGAGG?GA?CAAGGRTTWA?CGCCCGCARA?RATYGRCYA?G??ACACACCAC?TAAAC?RCCAA?GGTGCAGGMCGGGAR?TA?GATACGTGGCCCAGGCGTCGCTCGTTCTTTTCCCCCGC?ACMAGATTCGTTGA?GAGTGCTTGCGCAGRGCRGTTGAARGCAGRTGATT?CAGCTRACGCGCTCTAGTAGAGCTYGTGGGCCCGGCCAGCWTCCSGKTGTCGGT??TCMAGTTAM?C?TYRRGTAGGATYTTCCWCACRTTGGGG?GGCACCCYAGACCGT?AGCCTTGYCGTAGSGC?GGCTGTCAMACCRATMCAGRTTAATGGGCCTTGKRTCRTGGAGCGGGCGACGTTGAATTAGTC?GCRGTGCTTTGTGTGTAACCRCGGCGYGCCTAGTTCGCA?GTAG
G?TATGTTCGAAATGCCTACGCGAATRTGATCGAC??TGAAGAGTTAWCCAWCA?AGTCTTTGCTGGACTCTCGCAGCAGTAAGAATCTCYWTGACGTGCTCC?TGCWGMCTATTAMCCTTCCATCCGASATGYTTCCGGTGCAGKGCC?TCTCTGGCTCCGTCGYAACT?C?AYGATG?AAACGTGGAARCGTAGGCAT?CGAGGS??CT?YACGCCGAGAGTAGGAGTRTACAGCGCGGSGTAGTACTGTCAGCTAACACAMCSKAGATACAAGGTTGAYCCTTGCGAGAMA?GGCTRC?AGGRGC?CCC?TWTGCAGRGTGTRCGCRYA?GTT?TTTTYAGGTATAGCGCTGCCCGCCGACATTATTGRAATGCTGGCACCCAGGCKYTCGAGGATGAASCATTAGCGTGMTCAGAT?YAGGCATTCATAGYAG?GACTCTACC?TRWCGT?GTTCGCCC?GTCATTM??GGCAG?TTTTCGC?SACGCTATGT?AATGATGATCCAAC?AACCCAACAGGCAG?CGCATTGGTCC?ACCGGCATAAGAGCATGGTCAAAGTT?GTTCGGCACGAAAGCCCASCCGKCA?CGTCCGWCATYYT?CG?GAGCAA?GATAGCCGRRCTTC?GTRGACCTYYGATG?ATCGTAC?GTGK?GTTGGCSGRCCG?CCCTCCTGMW?ASGTGY?AYCATWGGCCTCTATTGCAGCCYSA?TACCCGTYGCGTTAGATAAKTAATACA?TWACCACAATAA?GTCGTRTAGKGTCYACTTCGTCTTGAAAT?CGCTCCCAYCAACC?GGTAA?TACAAAACATTCTACTTAGC?YAGRCGGGGATCYCATTCCCYGGTCTACGGRTTWGT?SGT?CAGGYGGT?CGAKAGCGCAGYGTTTGAAGTGGCGGRTCCACTCCY?CCTCACRGCAYCACCGCT?RAGCCTAGCATCCTCGCACCTCRGAGAACTGGTGGGTGCGAGYGTCTGAT?ASTTTGT?ATCTG
MAACTTCCATKCCTCA?GCTCGYCG?CAAGGCGAGCRAAAGGRGA?CGCGGTMWGCACCGCGCAGTCACTGAAGCATAATGCAGATGGGYTCACTTGKARCTGTAAATAGGGA?TGGGC?A?CCCACATTCYAWCTGCACCGCCAAAATCYTGC?GTYATGAGCCCRKCGG?YAGCT?CGCGGYGCTGCAACT?ATGTGCGTGCAAGSA?ATCCGRTCAGC?CTG?CTCAGGCGCTTGYACTATTAATAGGCACCGAKCGGCWAAGAGCCCWGCGAGWGACGTCGGTGCCT?AGTATCTATAA?TATGARYTCA?GCTGCTTAAGCCTAATYGCCRGACCTCTCACTGCC?GTT?ATTGTCTGGTCRGGTTCAAAGACCTGTATGGCTACSCGTGCCTGCACTTAAA?TG?CCGCGCTCTTTAATACTAAACAC?GCTAC?AGGTGA?CGGTR?TTGCSCAMTGTCCMCCCAGGTAGAT?GTAATTTCGTACTGCASATGG?CCTCSCGTYTAGGCCRAYCGTACGRRCTTAMGTAA?CGAGCAGCACGGCGGCGCCCATATGRGTATACCGT?ATTACAACTTYKAAAAACGTTAAG?WAYCAATAGRTTCTGCTCTGCTCAC?GAACTGATTAGYGACKAAAGAAGA??CGA?CGTGGWGGCCCGGGAGTGG?YGCGATA?TATGTYC?GTCRGCGAT?CGAG?CCGCT?ACCCTGR?TAGTG?GTTWGTAC?AATATCTCGTCSGYCACCAGGGATCTG?ATCGG?GGCCAATCTTCGAGWAAGTKTGGAACGCC?CASCAATATATGTAAA?TKGGCCRT?CTCRT?CTTTT?AAACACG?GTGAATAWAAG?TGTCYTA?AACCGAGCGC?GWCCTCAAGRTCTTCTGCGCCTTTG??MTGCG?GACTGCTTCAGCTAGRTAYYAGCGGG?GTCAGCTC?TYAAGCC?CGTTCRACTTCGYGGGYTCTAGYGTAATAGTCGTTGAGGCYTWCGTC
CG?CYTR?GA?GA?TCARGCGCCCMYARCCCCRGCCCCGCTAA?A?CGAATTAGGKYCTTGRTTATYTCCATACTGACCGTCC?GTTT?TCTAGYYAT?CRGTCGMGCCGAAACTACTGCTATCACA?YACGCGWCAGCGATATAGCWGRGTAGATACARAKA?ACGGGAR?G?YCTMTGTTTGGCTCRCAATGGGCCCCCATCCTAA?GTGAGACAATATRGG?GG?CGTGACTTATAGGG?GCATCAGTAGTCCGGTGTYTTTGCCT?ATGYTGAGTAGCCGTAGGATTCGC?GTATCAGCTGGGAA?CACCCAACCGYTCGTGWAT?CAA?AGTGYARAGGGTGCCCYGCTCGTARGCCTCTC?CACCTGAYYTGGCAAGGAACT?CAGGCTAGCCATTGCCCACCAAGCCYGGTAG?ACTKRCC?TCAR?AGTTTYAT?GAATCGAATC?GTCTCC?CCGTATAGCMCTCT?GYCGYACGCMYCCGTAGCAGA?G?CTGTGCCGGTCACRCYTAGT?ARGRCTTTTGAAGYATATAATTGCAGTTGWTACTACGTAATRGGWGGGTYATGTTCTYCYGCSCC?CCTCTTKGCTCR??GACGGGYTAGTTACGA?GGGGCMKACGAAATATCAKCGATTAWCGY?TGTRTCGTATRCMTACGWATGAGAAACCA?AKAGCCWTTTTCAATGA?TAG?TTCC?TCTYCCCACTWTCT?GTCGCGAYGCAATTTGAGC?AGACCC?ATGGTTTT?WGGGTCGTTGTAAGCYAATGCCCGGGWTCTTGTCYCGGGCCCTGGCATCTTWTGGCACYCAATCTCAGAATT?AAYGCGGCGGRTGGGCYGGTA?C?CGCGTCTCTWAGTACAWCAGCMCGGTCCGGRYRAAGAGATGGAATGGATCC?GAAATATKTGATAACCTAGYACGCAA?ATGGKTRGCCGTAGGTCGTASACCATTCGGCCTSAC?AGGAC?A?GACGCCCTCC?CAACTCGCCAGG
YCCGRGTAAAGAT?TTAGCTAGYGMTCTCCATGTTCAG?TYCSATTAAGTYWAGAACGACTG?A?CG?G?GCRTAATTGTGG?CAGAGCGGCC?TAC?TCAA?G?TAGCAGTAGTCGCYCCTAGGGCACCCYGAA?GTAGKAGTTGGTGTTTACCCTACCTCTYAATGCACTACTGGATAGCATTCGGGARGCGCCGCCCAACGGRCA?GTCT??GAAAATTTTTGATGTCW?CCGGAC?TACCGCGTGGCTAATCCCCTT?CATCAGGAC?RCGCCGCAGWCCGGWCGACCTCCTTRGSCGTGASCTGSCYTTAGATACACATGMGGTGACYAGTGTGCTGTYCSWTCGC?TTAGCTGCCCGACGTGCTRCCTCACGCGAGRAAK?G?RCAGATA?TCTTGCTCAGTACTAGTCCTTCTGTGGGTTCGAA?CCCCGTAAGTTCTTCGGAGRAACGGCTGCGGYAATCAAYACT?RCYC?AWCCGACAGAAGGAAT?TAGTACCAAGTAGC?TGAGCGGCGCA?KGCAGCGGCKTGAATTTGGGATCG?GGTCGATATTGCATTGGTAGTGAGTTGCCTATGGTTCTA?TCAC?CAATAGCATC?AWGATAGGTTGTTRGT?GCACCGCCCTCA?AGGATTGYRCCAGACCAAGTCCGCGCATGTCATGTATMGGAGCRTGTAKACATAGACMGC?ATCC??TACGCCACGCTACGCCGGTCAACCTGGTR?CGGCGGTGTRCGTTGACAC?RGG?GCTAGYAGCTAGATCGATACAGCWTCGCCGTACCAT?WTAMGTGTACMCYCGAAT?TAGCGTA?ATRTCGAMCTR?CCTCGTATGGGGGWGGGGRC?GAACTGGGARGAA?GCAGACCTCGTGTGTGGAACCTTAGCGGAAGCCYCA?TA?GCCAGCGG?TC?TCCTGGCGCTYACCGAGCGACGAG?AACAATCAATGRTGCA?TCCGAT?GTCACGTRTCSTGGYCGRACATAACACATATA
ATTTAACGRGCTTCRGTM?CGTCGGGYACAT?TCGTCTTTGWAT?CTGT?GC?T?GG?G?TTCACCATCAGAGCAAATCTTCAGGGCYCAGCGTTG?GGCGTCCT?TTTAT?G?CGCAGCCGAGATGGCTTTCCAMACRTTTTAGCCTG?TTGCKCGTGCAACAATTTGRGCTCTTMCTTCGAGG?AGACTCAGCATGGCST?C?CGATRGTT?CYTCGCCAA?CAC?ATATGAGCGTTMCGGA?AGAAAGTCAACGCTAAGM?CTGTGYGTAACCT?AAGTTGTTCCAYGCGAGCCCRRTACTTGCMCTMCAGGCA?AKAAAATTCGGCCTGGRCGCYTAYAGACGTAATTGTGGTCTGCTCGTTGAACGCGTAGGGTCCTCTAAAGCGCA?TCAGGGCGTC?TGAA?GTTGCTG?GCCCGA??TATCACCACGATCACGCCTGAAAGACCYAGTGMGGCCGAATYCGACA?AG?WGA?TCACCTMGTTACATCACATGMGGAGACGAACGAGCCGCMG?GGAAGCTGTGGTCGTGCTAAWAYTCGTGAT?GGGGYACTGGGG?G?GGTAGTAGGTCATAAGCGAGGGCTACCCAAGCTCTMRAGRCRCCAGACCC?TGGA?WGCCYCAGCCTCAGA?CTCCCCTAATTAGCGATTMAGTTCGGTCG?GCAT?GGGAAMTCGKGGTTCAGWAMAACCTTACCAAGACACCCYTATCCGGACAATTTCG?CCCCGATTGGC?Y?TCTCAGTTTCTCAGRTACGCGAGCTGTAATAGTGACCACTATTACC?CGTCAA?GGCG?GYCTCACCCTGCGGTACAGGKTYCACTGCCCAGAGACCRGTGTCTCYCCAAATGTRGTYGGCAAW?GGGGACGGCACTCATTGACTTGTCTGCCGC?WRGTTATTCGRGGCATRTTGAGRTCGCGACKACACCKACACWMCTAGTAGATACACAGCCGGRACRACC?TA?C?ATTGATAGAAGC?GTCMCGATKATG
?GTTG?GG?ATGTAAGCAACCATCGCRCTGACCCGTCCASCTGGCACAGCGTGCGGTAAGTGTCTTGC?CRACGACRCCTTAGGYTWAGGATYTTA?TAGGTTGCTCTGCATCMTTAATGCGAAGCTCTKTTCTC?CACGCGAAGGGGCYWYCATRCGCGCAGGACGGCACTA?TTTGCATCAACAT?C?CTCACCTWAAGTTGTGT?CAGGTGCAACATGCAGKGACCCCRAACTCCATKCCATCATAGRG?TTAA?GGGACTGGRAAGAGRATACRTGGGCCGCKA?GGATCACGACGGCTG?TATG?TARGATGCTGSAGTACAYCGTAMGCATRGCGACGTAACA?TA?TYGTTYAAAAGACGGCCTATACGTAGGATGCGTCGCSACTAT?CAGAAGARG?AGGGYTGGTCCTTCY?AGGGCAACGCACTCATCACGAGCTCAAAAGAACGA??GACGATGGCGCGCCTAGGCTACTAAGCCAACCYCTTCTKTATGACCCGAACGCGRACCACGCGTT?AACCTCCCCAATATCAGAACCCACCG?A?TTGGCTMRCGGTAAMTCCGTWTACAGG?KTGACCGGACC?CGCCAACYAACGAGCCAACTTTCTCAAMCTCYCGTCGCGA?TTGGTGTGGTCGTGTATTACGTACCYGYYTCTAAATAGCATATGTT?STCACGAGCCGGAGGAGGG?GC?A?GGG?AT?TGATTGATCG?CCYATTCCGTTGGGCGTCGTGGCTCGAGC?CATGYTAATACCTMCCY?AACCGCCTGKTCC?GCAAGCTRYTCGGCYG?ACTAR?CRY?WGATCGAC?CTTGTCTATTTA?TTAATTKAA?ATWSGG?TCTCGYTAGTTTGGAC?GGATGTCTWAGATGGTGGYCATTGATTGCCTGGAGCCCTGTT?GGCAAGGC?AACGCGCCCRC?AAATTCCATATGC?ATAGTAC?CAGCAGAAAGTGCACGRC?GTGTCA?TA?AGCACGGAGGGMRAC
ATGAGTTTACRATTAGCCATACGTGTATA?CCCG?CYACCYACTASTGGCS?TAAGGCTCGCACTYTCTCTCYCGACTAC?CTGSGGGCAATA?AGATCWGGGCTCAAA?C?ACGCTCCGCAAATRCCGGGAMCCTCGCGAATWCGGGCCTC?TAGCAGACAYYGACTYAGCTG?GGTMGCAGAAT?TGAKGMAGGTGGTCGTAASAATGAAACTGACATAACGGTG?T?SGCGCTG?CGGGGCATCATGGTWGGAGTAA??TCTTAAGACCATGAGT?A?GACGGATCGCWGRCCGTGAATGATCTTACA?AAWGRAGWTGCRGCY?GCAT?GTCATACCGTGTGGGACCCCCWGGGGATAACCGGTTGCTCCGTCGATAATCAKCGTTTT?AARC?CGAT?CAGAAMCCATCATCCTAGCTGGGTATACGACGCCGAWGTGCTATGCCTTGSTTTGYTGCCCTAR?ASCTGGTTCCATATGC?T?WCGWCCAGGGGCCYTGAGAMTCCCCCAT?GTTGAGCAA?GCCT?GACCCGTGATCCGAGACACGTTCCCAYACTACACGGGTRCTGTCTRGAGACTAGTACG?CYAGAGCGACGGCAGCAATTGGCCGCGTGCGGCACAGAC??GTCCGGGG?ACMGGAATRCTTCTCCTGACAG?GTACGGACAGCGGGRC?CAA?AC?CT?AGGGTAAATTACAACAGTCTCGTGGCCTATAAGTGCAGYACACACGACATGAGCCTCTACCAGACA?CAGGAGCTTTGACWCTTACG?TCYYAGAGGACTCGGTC?TC?CT??WCACGCTRCGACCCTATCATGAAT?ATTCAAGCCC?CCGCAAGTCATATAGCTC?GT?TTGT?YCTAGGATTGAGCCACACTTGATGATAAGGGGAACCCGTTCTTCACRACC?GTAGCCTC?GACTTGTGGACGGACTGGTYTGYTTTCTCCACCAGTTGCACACA?GGCRARCAT?RATCTGAACCTAAGK?AAG
ATGCACGCAACCTATC?AGTAGTCYTT?CG?GGCAAAAAWCTG???T?AAWTAGGGCCGCGCACTARGYWTT?AACTCCCGA?TTAACAGACTGGGACA?GGGGCGAGGTTTTCTGTTTTTCTGAGACAT?CAGATACYGTCAACGCCATGAGGGGGTGA?CGTGGTCAAGAGCCYK?TCATCCCCCCGGGGTGCTTACGGTGATGCCATTCAATGCC?G?TT?ACA?GAGGCAAGSTAAGAGGTATASK?WCTTCACGCAYKTCAAAAWGC??GTCCGATTTCAAAACGAAGGACATGSGGT??CCTTYCTAGCCATCCATGGCGTTATAYG?ATCAARATKCRC?TGC?TA?CTAAATGACGGCKACCGGGTTCTA?TAGMTCAATCTGCAC?CCAA?C?TGTAAATAACGGCTGGTCGCCTACGGTGAGCTC?AGCCT?GTCGGTGTAACAGTTACACTTGTTAA?GCGTAACGTATATTCTAGCTTGGATGAGT?GTKGRTTYAACGGGTTGGAGTAGAAGCCAMCCGGGTGTATCTATCCCSCCTTTGCTATCTGGCTTAAAATTACAC?YGCAGGCCTGGTACCAYACACG?CGAGTTYTTAG?AA?CCRCAACGYC?GRCTCRTGTGSATGWGGMAATCTGAGATTCAGCGTTTTTAC?MACGACCGCYACTGGCCTAGAGAGAAGTGCCGCACCGRGCGAGRTKTGCTTGMGTCGTC?TACCGGCTAATTAAAATGTCTAAGAGGACRAYWATATCATCCCCTG?CACA?TTAGAGGAATCGGCT?CGTTGCCGGTTGACC?GCA?TTTCGGCAGGGAAATTT?CAATGGRKGYAGATTW?ACY?G?CAAGACTGG?ATRGGGGCAGCTTAAAGAGTTCAGRTWYCTTTAYGAGGCGGGCTTC?GTCGCCTATACAAGYCC?A??T?GCGAATGCGATTCGTGWATKATGGCYGCCTTAATATATTATTTAGCCCCA?CATAACTCAGTACG
ARGGCAGGAGCACGCAATTGTKCTCAACTCGGGGGGWGYCAGGACGAAT?TGCGTYTCATGAYCTRGATRGTGAAGACGAGAAYCTKTATACTCGTA?CCT?CGARARTGGGCCRG?GTTCAGCTCTAGTGAGACG?TCATTCAAMGYA?C?GAACAACC?RCWCGRCYTTGCGCCACTACCCACTGTTAYTG?ATCGGA??RTCCACCCG?TGCCCTCCTRATACCACAGCTGG?GAYTGCCCGGTCCT?AGGRAA?TAGAGT?GCTTGGT?TTACTCGAAAT?GRCTCRTTYCTCCT?A?TAAGCAYGWCAACTRCTCAAT?CTTYAWTAKACYCAAGTGRGTGAACTGGAGGCRGCATTCACACGAACCCGMTTTTCYCAGGGTTTWKCGTCTAAGSCTGCTCAGGCAACGATCCTAGG?CTCTACAAKCAACTGAAAYG?ATGCCTATCGCCAG??AAGT?GC?GATGGGCGGTCAAGCTTCGTTGACGAGCATCCTTCACGAAGATACCGGTCCCGARCTCCTTTTTCC?TYG?GTAGACTATCATCCGRTRT?RTRCSGGAT?CACTCTR?YAAACKCGATAGGCCAACATATSTC?GGAATCTKWGTGGGCAG?TAATAATT?AYCTAT?ATTTGTCGRTC?GCACTT?AGC?A?GAGCGGAACCCCAGGA?R?CCGGGGGGACTCCGGTTA?GYTCGGCCSTKGYA?TCRAGGYCATCTCAATA?AATTACGGGTTGAWC?ATCTGGACATT??TAATTAA?G?GCTAACAA?TGACCYATGGGCCCCTGARAGAGTGGGGGGGGGCCACG?T?TTASTAATTGCG?CCAATAGAG?GCCAGGTGC?TRCAGTGC?GTTGGTC?GTTCTGTTCTTCTATGCCSAATATTATCAGGARYTRGRTWGTC?ATGCGCA??GGCGTCGGGCGCCAAGATCCCT?ACAACTCTCTCA?TTATTYCTCRCAA?AAC?CCTGWTCGAATTTTCAGGAAT
CCCCCCCAGTMTATCT?GGGCGATGTATTACAGAGCCT?AAATAACACCATTTCCCAAACCGCGA?TACTCCASCTTGCACCGTAGACGCGATGACRGA?YTTGTGGGTTWCT?CGATTMCGT?CAWTGCATAGATT?TTTAGTGWCGCAGGACCT?CGACTSACMCAAGACCGATCTATCCTC?TTATATWCGGTG?CGTAAACACTCAGRACGGTCTGCA?GATT?TGGTYCACA?C?TGKGGACCTAATGGSGCCTT?CGGGTGTGTCGGCTTTWTGCCCGTC?GTTGGTTCGACTACTTTTTGTTATGGGRACCCATGTRCTAATARCMTCCCTCCTATAGGCRTAGYATTMCCCAGTCT?AATGATACACGTCCCWASCCGGCAGCCACCGAYC?AGGCACTATACCCAGCGGAGGTATGCAGAAMCACCACCACTCATACCCTCACYGCCCCTGGCGY?CATAAAAGGATAGCYACTWTTCTCCCATGAGACGAMAA?TTAAGTCG?CGCG?RCTGCAGACGAAACAYCTCCTACAGACWTAAGCCYCGRCSTAYCTTTTTAGTCTWCAGGCGCTCSCGTGGCCCCTAAGCY?GTGTAGTT?AGTGCYGCACKCCTAYTGARTCTCACGCCCGTTCGGTGCCGCTTCGTCAAGSATTATA?GGCARRCCAACCCGGCGCTA?CGGC?CCTCCTGYT?CGATATGGACTTARTACTTYGCGG?ATTTTAGTCTTCCCRGAAATACTC?TCATTCGGTGG?TG???CAAGGTAYTG?GGCTTGAAARGCGCGACTCAATACTACGT?CGCGT?CCGTGCACCCTCGGAC?ATCAGCTT?GCCGGGTACGG?ATGGSACATTGCGATGGGGCTACCTACAGACATCRATATGWCG?TWCCTATCCYGTCGCGCAARGACGCCCCTCTGRCSKRAA?TTAGAACCATATCYCTTCCCCY?GCCRACTTCAAGGATTGGAGGCAGATGCTRRCTTTACA
WTTTT?ATTTAGCTCACAYGTSTTACCAAGTCAMTCAGACTACGAAAGCATAAGCTCTTATYCAC?CGGGTCGATCACAGCGACKTC?ATCKATTTACR?CATAGAYAATTCTATACCCSAAGGCTGTCWGCCTRT?GCCCCAGYTAGTCCG?CGCG?GAGCMAGTCAATA?GTGCGA?RT?GCGCTGC?ATTASAKAMTTATACGCGARGGCCCCCAR?AGAGACGGA?CYCTAGGATATTCTGTT?TTGRGTTTG??RGGGACTGACGGATYCGGTT?C?SCC?CGAGATAAGT?AGTA?AAACCGAACA?ATTCGAATTCAAMSAACGCAYGAACTGTCAAGGAGAAGGCAGCAATAATCGTSA?GYTACAY?TGTTAGCTGGTATT?YKTCC?GAACACGGYCAGTCAGAWTCCYCRTSCCGATCTACMGGGCGCAGGAGGGAGG?WACGGTGCACGTYAAATGAAGMTAGTGCKAAATGCTGAATCYYGCACGGCTTGTATACCCATCG?AGGTTCTASTTGYARTTTMTATACGG?TACGGCCA?AWSTCCATTTTCTCCCCCGA?TCTCTCATGRCCGTCCTCTTCGAACWTATCGCCACT??CCCCGG?TAGAGTCAATTGCGCAACAATTT?GCGCTTT?AAGTYGGACGRGRGTAAACCC?CACCCTTAGTGTCCCTACGTMAGAKCGGCACAGTAACAGTGACGA?WATTGATTTTGACCCTAAAGATATTCCCAATACACTGCAAACCR?CGATATGTCK?C?AATAACCACS?YAACGCTGACGARATCTAGCTCCCCCTAWTGGTGT?TGGTTCMCATATCGAATCA?TTTCSATTTATCTAGARGCCCTAMCCGTTGTACACT?GTSCGCATACATGGGTTCCTCG?TCCT?TTAW?ATGGARCTKCAGACCCRGGCGGTYCCACSACG?CWTCGGTGGCATTATACAGTATGTAC?GGTSGACAAWATCCARGGCCTTCAAGTA
CACGGAGCGTCGCYGATAAA?AAGCACCGGGCWAATGG?YC?ATGGGCCGAG?TGAGAGYTYCCGC?AACCGTACGGTTKTAAAGAGKCGGCCCTC?AG?GC?TYGGRGGTCGATTGAAACYCYGAWGC?CACTCCCCTAAAACTGAGTCTGGGCTTGCCTGCCAGMTGTAGA??G?AGATA?CAACATTAGGT?CCGATA?AACACGCGYACATWACGCAGAGTGTACGGATACCCACAGCAGGCTGTTTAGGGCCACGGCCCAAGGTCTGR?AWACAACTTGAA?CAGGARCWCTTAGTCGG?CACGCGTGTGGTACCTCATGTG?ACCCCAAC?GAAAGGCAY?ACGAGRTCAT?CAT?GCGAGTTRGTCGACTTATTCCA?ACGTGA?YCAGTGGMTTTAGGCTCATGACCKCCTACCWTTYCG?TGAGTACACCTT?TYGCTG?CCGTTATRARGAACACCGATTCCTACCKGAGGCTGCTAWAGGGAAAAACAAMCGCCGACTCCTCCGTTGGTGTTARGCGCM?CTCAGTGGTCARACTCARC???GGAGGTCGCGMACGCTGTAGTTCAACTWRCGAGACTCTCA?CTACGCCCTARGCGCGGGTGTTGT?CTAGTGACTCGT?GACGGTGCTTCTAGGCAGACTCACAGA?GCGGATCCTGCAGATYGCACTRGCG?GACGGGTAGAGGGATAARCST?GACGKGKGTAGGTGGTG?AGRTAYTGCRTCGCCCG?ACT?GKGG?CACGTCGAGAGGCWCACGGYKGGCTC?TCTT?GATGTGTGAATCTARAGCAGGACGAGGTCTKWCCTAGCTACGATAGCTCTGTCCA?CATMCGGGTAGAAATCTCATGRT?CTAGATR?CAGTACRG?MCRKTTGGTCATTTTAAAAGAGGC?TTRCRGTCTATATCTAYCGTACAGGGATCGTACGGTGTCGAACGACGTGYTCGGCCGG?GCCCGGGRATCTCTCGAGCTACACCGGTAACCGG
GTACCGAGCCGAGTTGGMGTTGTCAAAG?CTGT?ATGCCAGTCCTGTACGCTGGAATGT?TGCGCTACCCCGC?ACGGG?YTTGATCAGCAGCCG?GCGGTTTCGGAGGAGAAGATYTCA?CCATMTCG?WAGAATCCCTYGTAAACGAGCGCA?ATAA?TACGCATYACGGTCCAGTTTCTCGGCCTTCCCGTWY??CTKKAG?C?GGCT?GGTTTGCTG?GCGGCGGGGTCCCC?AGMACTCCCGGATATYTCA??CCY?CAG?GTCATGTSTTAGGTTTTCGACCACRACTY?CAGCAGCCGCCG?TTAAGAACTAACATAGGTTTCCGTYGCCACTAGGCAGYGCCCGCCATCCAGGYACACACCKCY?AGTTAAACTATCAGC?AACGGTATRCGGGAT?TCCTATCTAGAYTAT?AGYGACCRGCGTCCCGART??GMCGGGCTTTAGTCCAAAGTMACGATGAACCCGGCACGTGCGGAGCYCAGACCGCATTATACGTCCWCACAACCGAAMGATAGGTGCAATATGGGCC?CGGGTCGTCTAAACGTCAGTAGTAGYWCGAGCTAGCTTCTGATTGTARACACGWATCAT?TTYCGGGCGGACGCYG?GGCTYGYTCGACCGTTYTCACTTGGGGACTGATACGCAGGAGRW?GCTWCGAACYTCGGGCTGCATTTTCGYGTMCGG?CGCCCGTCYCY?AGTTACCSGTYYTCCCCACCTCGTAWCCGT?CCACYCR?TAGACCCAGTCAKGTYAACCTGAGAA?CCCGGGTCTTCTACTT?TTATAGCGGGMA?ATYG?CTACAACAA?TCAMAATC?CAACTRAGCTCCCCGCTACAACTCCGGTCAACAACTCCAAGAGGGTCKTATTCCGGA?CCCGGGCWGTGTCTTRYGCGTGGCATGTGAATARGTA?GTYAWCGAACTTCACACTCTTWGCCYCCCWTCCCAGSCCAAATCCCAC?CGGCGGACACTCWCCGGGCC?C?T?C?
GTCACGGAGCACCTCAGCATACTAATCACTACYCCTCC?CTCTCCCTCG?TCYYTRCA?RCCTCCGCTG?GARTCCYCAGTAACTAAGRATT?ATATAGTGCCAACTTCCTCAGTCAMWGAAAYTAAGTCTA?TAGYGGT?ACAGYCACACCATGYGCCCATCTAAGATGCKTC?CGCGGCGAGCCACCCCRTTATGTTCAGTGR?CGGYCCCGGMCCCGCTWCCTT??YGCAGCAATGAACTAYTAATTAGRTTCTACAGGTTTCATACAGRTGCTRGTGGGGGTKAGGCTGGTGGTAA?TAGCAGTACTAAAGGCTGCACCTG?ACTCAAGGCTYCGCTTAAGAAAAYATTGAGGGCGGRATAG?TYCTC?CCTYAGAGW?WGCTGCCACYCG?CTY?CGGAATC?ATTTGACGAAARTTK?AGTATGGTATTGAGATCCATTAATATATGATGTKACWSATTATGTACCAAGAGACGGGGTTTTKTGAAMGKAACRMGTGGCGCCACAAGTGAAGAAATCGA?GCA?C??CAGC?AGCGTGCTCTACAGAGCCATTCCYAAGCATGGTCTATTGGYKGGG?GTGATCGTAACATTATAG?TGGA?RATGAATCA?RAGCAGAAGCAGTAGCGCCTRARGGTCTAAACAGCTTGTGCTRGCGCTAGCATACAGGAA?TTCTAAGCRTAGC?AGGGACA?GCGCAGRTCGTCCAGACGACAGTCC?CGYACA?TTYCGGA?AACTCTGWSGACATAAG?GTCATGTTATTGTATCRTAAWACACCTYACAGCTT?CTAAATCYACAAAWC?ATTAAGTAGGGACGAWTCTCTGT?ACCTCCACMTATATTTGGGCCAAG?GCCGCACAATCGACACTCGG?AACAAAGTCGCTCCCTATTAGCTCTTAGTRGCACCCGKGTAGAAGTGGCGGCTGAGATGGGC?AATA?GAACCGAAATTGGTSGCACC?GAACRCGCTGTGCGCGAA?GACGGACGYG
CACGCACGA?TCGCACGAG?GCGTAAGAGACTACACCGTGAGCGATCTATGGCTCWCTGCGMGGGCC??AGACCATCTAKGA?CACGCATGCGCCAG?AATAACGAGGGTGGGCAGCGTCGTGTCGCGACRACTYCTC?SCCAGTYCWTCATCTCCTWGCCGCTATCATCKGGGWGA?CYCGRCGGACTCAGMTGGACATCACAACAGCGCCSACTATTGAYCGACGCTAACTSCCGWCCATTGATGAAGTACT?CCGGCTCTGCATAGACG?CATGGCACKTTKCTT?T?ARCAATCC?YGCAGGCACAGCTCGTCTCTAAAGGGTGCCGGCTCGTCAGCTAGAGTAAGCCTGGAACAGYATT?C?CGTATGGACAACGTGTATAGACAGTGYTCGCTTTAGTGACAAGCTCGGCYCARGATGG?GGCACTTTMGAYCCYTARATATTTTGTCGAYGTTGGAAGTAGGCCTKTT?AYTGTCCCGCGGCYTA?AAGCRTAGTGTAA?CCAGG?CAYG?ATAYCACCCYAGCCCCTACGYGAGCCTCGCCCTTAAYATAAACGAAAGTGTTCAATACGTGACAGG?TAATCA?GATTMCTCTTGAATMCGGGWTTCCAGGGA?TCAACTCTGAAARCGAYR?TT?AATTGGTCGGC?GT?CAC?YCCTGCGTACCGCTGTTGGGKCCCYACATCCAKACCGTCTGAMGACCAATCTTGACTATCCGCGA?CCGAWCYGACSGAGCAC?SCATGGC?GAGGTGGCGAGCACAYGCGTGRCC?AACG?ATTCRTTCCATACCCMCYTGT?CCGCGTGACCTACMAMTTAATCTCGYCCGGCTACT?CATAACGGGTTCGACGAKCTTCAGTTTYCTCATGCGCAAWTCAAATCAGGTAGGGAGRGTTACGTTTGTTTGRACTTCAGGTGRCATATCTGAAGCCTAGCG?GGGCCRCACAGGCCAR?TGCAGATTKTAT?CGAAAAYAGTATCAGGGYGCATGC
CGGACAACGCT?CCCCTATGCGTTAATAGCCGTGTGGTGACTTAATA?TCCAGWGCCCCYAAASCACCGAAGWACRR?CTKGRA?WAG?TAATATGCCAACGAAGGG?AAMACTATCCYCTCTTTAGGTAAA?TGTGGCAAGTAACCCAAATCGSGGSGGGTGYYTYCCTAACCCA?C?TTGAGCCYGTC??A?AAGTATCGTGGTGYTAAACGCCCCTTGTCCYTC?AYCGA?CAT?AATAACAC?AGTGCGCGGG?GCCTACG?TGCGGTTTAGTACCCGCCTT?YAYTCAGAATTGGGGCAATAGAATTGCGSCCGTTTACGCCCTGACGGGGATCA?TWTC?A?YCTRYCTGTAATGGTGACAGGA?CTTGGTGGWKAMTATTTC?GAWCACGA?GCCWGAGTCCTTCTACGR?GCACAATGTAYG?GG?AT?GAATGGGGAGAT?TCAAGT?TGTATAT?RG?Y?AGTGCACRCGGATATATAYTCGGGTGCGAAGCGCTTGTAGCGACTGCAACTCAWCAACA?CATGGAARATAACCCTTGCGTTAACAATTAGAATYGCWTA?GGCCGCGGGGGCCCTWGAAGCTTSAYCGGKTGCCTA?GAMAGTTCCTCATARCGACTGCGCGTGGTATGCTCAGCTACGATCGCCCGTTGATGCAATTCAAARCYAC?CG?CTAGATCACCTCGGCGKCCTAGTTGCTGTGCTCGAGCATGAGCACTWTACTCACAT?RTGCA?TT?GARATTGTTGAGACCTMTAGCAGACRGAG?CG?GACTCAKTACGACTGCG?GTCGCC?GAATACACGTCATCTTGAKCTCCGACCGA?TGATTCACCATGCAGGGCATGSRTATCWCCGCGTTCCTTGGTTCYATGGCAACAATRCCGGTGACCATCAG?GCTAGATGTGTCGGCGAGGCACTTCTG?AGAGGCYTTCGCMGAACT?AGC?ATGTAAGCCC?RGTTAAYCAAGRCAATGCAGWACGGATTAA
CGCTSACAGGCTGRGCATTCCCCCTGGTCCGGCATTCTTMCWCTGTTATA?CATCKGAGACGACGCCTCACTGCACACCGAAATGGAAGCAGTCCCTCACTTGTGGCGCACAGTAACC?AYCCGGTCRTCCTGTTCAAGTYMGTT?CATGAT?GGTCTGAGG?CACYGMTCTCCCGGACGGGGAGAAAA?TGGCGCTTTGCAGGATCGCAAGSC?TGT?GATTACTTGCCCCCATAYGTTAGTGGAGGGAAAGT?SRGMAAGTGTAGAGACGCGAAGCCT?RGAGGCATAAAYGGGAR?GAYCCCGAWRRTCCTGCTCACCCCCCGT?RGCYTCTCGCGKMAGAA?GTGGTATAACCGRTAT?GCCGCTTACACGGKTATCGGAARRG?ATCTCAT?TCGACMA??TCAAGA?WGCGCAGCGGGACGCAKAACACTAAAGTACGARATAWCCCCGGCACGAGAWTGAARCGAAGAGAGCGGTTGGATCGCAGAGAGTTACGGCGATKCTCGTKGGGGCGATACTRACGCTAGG?GCCRGCC?TCGKGCGTG?CGGCCAAGTATGGGGTGR?G?YCCTTCTWMATTACACGCRTA?CTTGA?RTTACCCTTTGCGGAATTGGTCTGAACTTA?GGCGCTGT?CMCCGAGAGCGCCAGAGC?ACYACTCCCCA?GTAGCGTAACCGGCCGCTYATC?TAGGAGGGCTTGCCCACGAAGTTCCGACTACATYYKTWCTTGGGCGGTTRSGT?AACACTTAACAYCCGTA?ARCCTCCCCYA?GGYGTA?TAYTTTTTCGTTGGCGGCAAGTGAGTGTCGTTGC?RCGRGYGCTTCTTCCGCCCGGCKCAGTTACGGTTRCTGATACTTGTAT?AACACGMGCAAGKTGCCACACGCGGTTAAAT?ATCACCAACACCTTCAGTGATAACCC?CCATATTTGCGTCAGAGTCCCTATG??TAAYGACGGACGGWTCGYTAYCCAGCGTGCC?CGRCCGGRCAGG
AGGYATYGACGCGARAGGTTACCACGYYCGTTGCGCACGYCGGGCTCAACTCCCAACACCCGGGMGGCATCMCAGCAAGACGCGGACCTTCGTATTCSGGCGGAAGAMACTAGA?TTCGGGGCTCGGGCGTAGCAAAACAGAGTCATAAGCTGCTGCGGCTGGGCCATGCGCAGT?GAGCGTAGATKGCAACCATCTCAGTCAATYC?TAGCATCTCW?AACGCGCCCGCATAGTCGTCGGGCAGTTCAAACGCGGTGCCTTACGTCAGWTGACGCAGWTTACCCTA?T?GAAGACTATTCCAGGKATGCGTTCCGCTAGTGTGMTCATTCAT?TGGTTWAGTCCACYGCAGAACCAGCGTGTAGGGGTA?GAGACC?GAC?TCAKSWTGCTCKGTGCCTCACCTCAAACCAGACGGATAGTACCTMTAAAGTCGTAAGT?T?AAACYCGCGYA??ATGYCTGTACCATGCGTACGTTCRCTCTG??CC?CGAATCTTCAAARGCACA?TTCTRGCYACAAGAAGTAYGATGCGCATCTCCTCATYWCT?CGCATGATTAAAGCRTWAGATCCAGTGGTAATCACACRACKRCCTC?ACACGATACAT?ACGACGKCAWGGCTGCGAGGYACTAAA?AAA?AT?AACCTGAA?GTTCRGTGAGTATCATTC?AGGTACTTAGCCCGGAGGCTGCTCRCC?ACCTTACCCCGTGTAYCCG?CGACTGGCTTCATACGCAGTTGRAAA?AGCGTCCTGAGCG?WTTAYMTTCCCGYTCTYTKA?TCATT?CATCGCCCCATAGCCCCCTCA?GC?CCTGYGTCTAACYTCGTGAGTGGTTTTGTGGGCAAKCGA?GAAGAWCACCYCCARCAATTCGGATTGTATTACACTRCRCARAAGCACYCACGCGA?CTTAAGGTCTGCGTYGCCGT?CTTATT?CWAAAATKTCCCGRCGTCA?TCTTGGCGGYGAG?AGGG?CTCGATTATGCCRCGCTT?ARGT
TATATAATAAGCCCTY?AG?AGACAGGGGTGGAAAATAGTMAATGMGAATAGAGTC?TTCTGAAACATGC?CATGGC?CAATGACWGGAACCATAGT?GCA?CGCCAATS?CR?AACGCCAGATAACAAA?RACKTGYGKTGGCGATGACGTAACGACTGTGTAAGYCCCMTACGTGTAC?TCACRACAC?GCCGCCTTC?CGGGRATCAGGGGWGACATGAGAKGTTYCTTKCGCGTGKGGCCAATA?CT?AGGTGTCTAGTAKTAACCC?ACGGAGCACAATGA?CGGG?AGAGAATT?TCGCCCTGTAAAAAKGTTGATTTAGCTTAA?AAACGAA?ACGYAGCCGTATTCCTGGTAAG?GCTTATGCCTACGTCGGGCAAATCCTCCGATGACAATCCCATCCATGGCGGCATACT?GTCCCCCTACTAGCCGTGGCAGCGAAAACAGAGCACGCRGCWTAA???TCTGGTACGASCCCACTCARCGTGGAAGGWGG??ACACWCAGTTGCAYTATACGAATGR?AAAGGYTAA?AATA?CCR?TCCGGGAGTAGGCAGGCT?GGTTTATCTTCACACATTCARAAA?ACCYRACCTGCC?TCTG?AGTACC?AC??AGGA?GGCAATGCTTACTATAAGTAGSTC?Y?C?GCAGAGGGGTTAGAYTCATCTCTGAGGG?AAGTAAGGCAATGACAAGTCATAGCTCARTAAGCCCACAWGMTTGTGTGCGATCCGWCAC?CTGGRT?A?CAAGGGAT?CG?GGCARAYAGCTCAT?CACGCTYGTCTTGTCGCGCATRCTCCCCATCCAAR?TTAGCGGGG?GTTYGGTAAGA?GATAGGGCTS?GTSAA?GGAG?CAATAGGGACAKTACG?TACGGTATAGACGCTTTGARTTTCYGACC?ACAATACAGCGAAYGATTTTACTTTGATTTGGAGAGCCTATTGCAAAACGA?RACAGT?GACTGAACATAGTTAGGRTCCTTTTATGGGTCC
GAACTCCGCGCGTCTTAG?ACCCGCTGATCGTT?TCYGAATGTTTCTMCTAGACCTGGGCAGGCA?CGCGCGAGATACA?A?CTGTCCTAGGACGAATTGATACAAGATATGTACAGACTKAGCGGTCTGCAGACGTGGGCGA?CGGGAKACR?GACCGGAACGGCAGCTTAGCCAGCATTTT?GG?G?ACCARAGGRGACTAGCCAGTRGACGCGTATAGGCAGAKCCTTCYCGATGAATATCGACCTGTACGG?GCAGTATCGAAC?CCT?ACCT?TCGGTGAGTCCYGTGCCACKRT?TTAGGCCTTCCGRTAGCCGCGACGTCTAGTGCCGCTAMGMGGTGGTATCTTCGCGTCCAYTAACCCCA?CCCA?YCGAGR?TTCGAGTMCMCAAAGTGTTTTGY?CG?AGGGGACATTCTTGTCATKGAAACTAC?TCGG?CTGTATACTCCATAGA?TATCGATCT?CAA?CYAYATATC?TACGTCAACTCACATACCCGTACGCTGTAGGT?TCC?CCRGCTGTCGYGCGCAAGGCTC?GATYAGRCACATCCTTCCYTCCT?RYWCCCCSA?GGAAAYTCTTACTCTACGRTCGAGTAGGTTTGTGATTGAA?RTTTATRCATGACTTYACGTAAGGYCTTAAGTY?GWCTCTWCMAYRATAKGG?AGGCT?CCATGGATCGCGACTCGAATGGATATCCCAGAATCTGACGGTACGGGGATGATCTTCCTTGATCTGCGCCTATCCGTGTGGGTYGTRYTACCA?GTGTRGGAKYCCCTGACTG?GCGCGCACCMTTCGASTCCCGGATCAAGGAC?TCCCAASCAAGTGTAGGGGKAGTGTAGARTGTGTTTACCCATCATAWGGGCTTTGMWA?TRTGACGGATCCATAGG?CAGWACGGGGACGGTAGCTGGACTGGRWARGAGCTGTCTCCCATKTGKAGAWCKCGATAAAG?GKTTGTGGGAAGCMTCATATGC?TGCACKCGTGGCGG
AGACTAGGCTGATAGAGACATGATTATCMWTGCT?TAATCGGGA?TGACGCAACACATTCGCGTAWCCACATYTTTCCTGACGC?ACGGACGTCGTCMCGCG?MGCRAGGA?YGTACCTGTGCC??TCAGAGCCCATGAAAA?GTGT?AAACAATCCAACTWGT?ATGASAATCTCTGGGCGTGTGAAAAGTAAAGCTGCTAGCTATCATGTGTTCTTCCGMCGTTGACTCAGGATGCGGTCGGACTAAT?TAT?SC?CTGCGTAGCGTGCACCACTACAGGGTCTACTGGCCGGGTT??GAC?TAGATC?GTKAGGCWAAAGAGGATACGCTATTACACGTGACTCAGG?AATAAAWCATGTATATCTGCTGCCTC?GTTTCGACYTCTCTGGAGGAATAGAC?TY?TCGCATAAYGCAAGCATTGCGGTTRATGGA?TCAATCGGCGAGAATCGCTACTA?KTATACCTTTGCTATGATCTCC?GGTTGAGACCGAGG?GCATGCCACACAAYCAA?CG?ACGCRACAGA?ARCGGTCCCTCC?GAAAGWMCAYWAT?ATATWATCTCGAGGAG?TCTCATCTRCRGTTCGAAGGCCGGCG?GGTTAATGTGATAACGTGGATGAGRGGGA?ATGTGWGCCTGTAATGG?GTCTCGCAATRAM?RATTCTKTGGTCGGCTATAGGCTAGYATMAAGAAGG?TACGCACAGGCCCATCCCT?ATATCTCCCGWCCCGACGAGGGACCTTCGCCGCCACCCGYCAGCAGTTYGGCTCTGTGGCATGAGCCAGACGTGCGACTCTCAGTGGGA?GGTTGCAAAGAGARTCRC?CTAGTGGT?AARY?CTTAAAGCAAAC?C?TCGGRTCT?A?GGKGGATGCCACCAGATTCCAGTATCGTCCTGAGTATSCYCGTTCCGAGACYGGGGRGTAGGAGGTCAGAARYCTATCAGCCCTRWTTCCCATC?GGCTCGGC?AGGGAACGG?RGT?YTGCC?GTCA
ARTCCGWMGGCGGAATGCCT?CATG?GATGSCTTTTCGCGT?GAMACGGTCSGAGMGCAGGTC?ACCTACT?TACGAGYAA?AWACTC?TGTTTGGCTCCTATAGGGCCGTCARCTCYAAAAYGATCWCACAACGAGAAGATAGACCGTATCCCCAC?GTTCGGGCCRGTGCGTGTCGATACACTGCAG?GWTTACTRGRGCCTACTGTGGRRGGCTTCKTAAGCGCAA?CGTTACTAKGAATGTYCTTTCGAAGCMTCACAGATAGGGAT?CCGGGT?GCTCTGTCC?GYCTACGCCRGTTGCCATCCG?GCGAGCAGACACAAAAAGTTTGGAGGTAGAGCCTCTGCWGGATACTCCACTGTCATAYCGCAACATRATTAACACCGAGTTGTTCACTATTCYGGAGTCGTGAGGCAAGCSACCGC?CAGAACMGGWGAGGACATAAGCCACTGTC?AAGGATGCTGAA?GGCGCGR?AAGGTCACGAAAGCCAATRAAGCGAYACRTWTGATTTTAGCTGAAGGAGACCACAGGGTG?TAACTTGATCTGGC?TAATACAGAGGTTCMTAACAGGAG?CCACCCTGTCGGT?CAGGATCGGGGGTGCAAGRCCTCWGACACAT?MCGCCGGTACRAC?GCGAGTGCTMGGCCCTTTG?GGTGGTGCTRGCTYGRGCGGGA?TTCAG?TCTGCCGCCAAGTAGCGCGTACWTTAGYATTCCTWCACATCKGT?GA?CTTWGA?ATCCCTAGTTCAG?TATAGAAGACSTCCACCGGAACT?TAACA?TAGG??GATTATACCGCGMGTCAATCGTCACAATACTGCGGTCCCCGTAAYCTCCTACCGCTTYCAGWTGAYAATGGA?TCGATTTCGACCCCTAYKATCGAYAGTGC?YACKTCWG?GAACYACAAAATATC?A?CACTC?RKTTGTCTCGGCCCATACTGGACCGATACGGCAGAGCAGCACAKCSC?YTMTTTGTCCGYGGTCTCGCAA
T?GTATGTCACGGGRAGAC?CTGCCTTCGCYCTGCAGTAGGT?CCGRGAGTARCGCACATCGCGGATGCGCC?CATAGCTGARACACTTCAGGTATCGGACGGGCAG?CAGCCTTGTCCAAGGACGAACCGCGGTTCCAGGACTCTTGAGGGGTCGACCGAATTGTACGTGTTAWCSCTTGWTGTTAACYTTGTACGA?CTCCAC?G?AACCTCTA?YRGCTGGTAAGCTTGAAKCGCCTTAGGWAGTGTTCCTAGGCTAT?CARCGGCGTAAC?TGGCTAAAGCTGMGACCGCT?GGTAGCATCAAGGAGCCCGC?TGTA?CGTACGAAC?T?GACT?GAACRGCGAAGGCAGTGTAG?AAGMTTTMGTA?ATC?TTAT??AGGATYA?TMAAAGGGGTRCT?TTGTAATC?TY?GAATTGCGCCTGCAATTTACCAATATGCTCCCAGGT?ATATAAWTTCAAAAGYTGWTCGGGTTAAGATGGCTCACCAGGTGGGCAGACGCTTT?GAGC?TGTGTG?AAATCCGCCGT?GGAAWCCCTGAATGCYCATCCGRGCGGATAYAGCRGTGCC?GCAGCCATRAGTAK?CTGTTRTTG?CGCGTGTT??TGGTAAGGCGCCTTA?GAGACCGGGGCCTTTGACCAATCCTTCTMTTYGTAATCTC?GTTTS?CTACATGSCTTCGCATGRTGYTTCAGAGA?CTC?CCACGCCTTMGAATGGAMTGT?RTGGCTCATGCTTGATW?CAACTTCYAAGAAGCSGAGGGAGCGATTAAG?CTAACTCGTGAGTTTAGGTCAAC?TTCAAGGTTAATTGGGAAG??TCTTACAACCTCG?TTCTAGGGTAGCATCGCGAGWTTGAGTCAACCCCC?GTGGCACTTRG??GTTTTAGACTKGCTCAGGGATCGTGGGCGTTCTGATKATCCGCGAAARCCCAATGCGGCAAATGG?AGTCCCYT?GCT?TYACCACTACCR?AA?GGTGRTGGTRRGTACGAC
??AGG?CGTAAAGATACGTGCYA?ACGGCTTYTCG?KGAA?TAA?CCTTTTTAGG?CC?GA?ACCGGCGAGAATTC?AGRGGCTMYTATTTCCAAACATTGAAGGCCTGAGAYACAACACTCKTGATCCAGAGCTCTTACTC?ACGCCATCAGCTAGCTTTGATGTGGTGGCTTAGCATCAGCCTGC?GCGARGCAGTGTCTCGAGKCGC?GAAYCGAGCTATGATGCGAA?CACCTCGACTTGWGGT?AAT?GSCTTCCTGGGCCTCCCCG??WATCRGAC?CCC?CCAGGCTKACCT?ATTGTAAGGTTGTAATGTT?RTT?GCCACTGGCCCACCAKCAA?GAGCGGTGWCTAACGAACC?GAGC?GT?ACGGCTGGTGC?CAGAGGYGGGTGGTCGCGCGAGACTTGGCTGAAGGGA??AGATS?ATCACTGTATGCGCACCTGTGGCGGTCGAGTAGGACCCGGCGTTTTCCGTCATAGTCAA?AGGTTCGCTTCKGCACCTTTCAGTAA?TGMGTR?AGAAACTCAGTCGSTRGGCAAGMCCTCTCMATCGCACCCAGATCTCTGYAAGGAGGAACGTAATATATTGGGGCGGCGCCGTCAAACTACGG?TACGTTCGGGAMTGGGGTCGGAGATASGTAATCCYGAGGAGAK?GGTGA?CYTGKTCTCCGTACCTCCATTGAGTCCCCG?C?WTCAATGTMC?GTCATATT?AATTGAGYAACGCACCCTCCTGGGWGGGTTTMGGA?GTACGCAATCAT?CTCTRGGAY?AAGCCCACG??TAAGTGAAGKGCCCATKGCT?TTGTCTCTAATACTACTCA?CCGTATACTCAGWCTTTCATGTCCGGGGCGATGCGA?T?TCGGTCTAWTGGGCCACCTTCCTACGTGTGCGCGTCT?AAGTGTAGGGGTATAGCCATGGGTTGA?TGAG?CCAGRTCCGGGACAAYTCCCTAGAGAGRAAGATT?ATCTGCTGTTCGCG?TMCGATTTAA
TGACAGTGACTCAGSCGCCGG?CTGCCGGGCCCATGGC?TYAGTTATTRGAGACKY?GCMATGCGTGTATAATTATAAGCCRGTATAAACTGTTAGRCACGGGATTGTAGCA?TTACGGATMCAACGTAACTARAGTGTRAG?GGTCTGGCGGTAATTKGATCGCGCGGACTARCGTATCCGGCCTGAGTWTTCGTATTCGA?ATT?TGTGGCGCTCGCTRC?ATCCKAGGCGCCACGCTTCRGRACGG?TGRTTGTCCTAGY?TCGCGACGTGAGGTGTTRCATTTTGGCGGTMCTCCTYGTTRTTCGAGAGCATA?TGACCTTCCTAAGTTCCTAACAATTCCAGCTRCGTCGSAGACTG?GCGTCGGCCGGTTC?GTTAYTATRGGTA?CACAGTAGTTGGACWATCAA?CGRGCGTSCTTGACGATGGCCTACTACAACATGCCCGYTGTATTCA?AAATTGGAAAAACGRATTTCCTAYRMCCCGGTTCTCCGGTACGGGACGTGRATAAATGCGGCATRCCGA?GTAGAT?AA?TGRAAGSGCGAGTACCCGCTWCGTGCCCCCMACGTGTCAAACTTAATACTCGTGGCCRGTGGAAAGTTGGACAATGGCGYGCAGYGGATGAGTCWCC?AGCAAGMGWTAATTCCGACTTGRCCAG?GGC?ACTAAGCTGTTTTA?CGGCCAGGTCGGTGGAACATCGWAACWATCCTTTATCG?AGCTGAACCAACCAGGT?CTTGTAGTAGACACCTTCCCACGT?AACAGTAGAGTATGGTG?GCGCAGGCCCCAGGGKTTATTYTGYAGGGAGCGTGC?TATRCGGC?TT?AACTATTAACGGCCRTGACGRGGGCA?CTGATGRCAGASCGTGCTGCAAGAATCGATAGTAGAACGGTCCGGAYCACCTAAT?AAGTACAGGGACGSAAWCCCAGCGAAGCCG?CAACC?CTTTGGYAYGCGATCYTCCTCTCTGYGCACAGCGTA?ACTA?ATTT
WCCGTCGCTGACCCACGGTCGT?CTTRGCGTGAACCAAATGGCGTCA?CTAAC?KATACG?A?TCGTAAA?GTGCTGRCAYGTCCYATGT?ACTACCACAGGACG?GAGAGCTAC?ASGCTAGGYCTTT?AAGAAGCACCCGAAAACAACGAACAAACGACTCTACGCGCGCTAA?CGTTYCCCTRAGCARTYSCTCCTG?CGCAGCTATCCAAAGTA?ACTCTTACTTAGGGCTGCACGGAG?AAGCWCRTGGTY?CG?CRTGTTGAGGTCTTCGTGCTCCAAGCTTCTSCGATCGAGGTAT?TTCC??GTCATCTTTCGGCGCCKCTGYATGTCGTTC?GCRGT?TCTTACMAGTTGTACTCGAGCCCAGAACCYGCACCRACTCAAYGAAYAGCA?TAGGRACCCTG?GA?AAAT?TCTGYCGCGGWG?TCTCGG?YTTACATCA?GTCGAGC?CTGTGAGG?GCCCWSCGAGGTAGCGTATTGCTCAGGAACCTAMTGA?TARCGCATCTCAGCC?G?GATCAGTY?AGGAKTAKCAAGCGGWRGATGACAACCGTAGGGGAGARACGGA?RA?RCCTGAGTACCCCAGR?CAGATCCCG?TATCCCTAGGAAATGCTAATCGAGCGTAACCGCTGTTACTCAGGGGAGGCGCGTTRTGA?CTGGCAGACCCGCCAACC?TAAGCCGCTTGGTCGCAGTCGTYC?TTCTYTTTCGAT?C?GGGGCGGACGTAGGACAGACTCTARGCACCTAAAGGYAGM?ATATGGCGGT?AATAACGCGCYGW?AGCGKACGCATCTGGARATAA?GTGTTGGTCGCCGCCWATTTGTGCCCCAAGT?ACACATGGCGTG?GACACMATTATAGGCATGCTTGTATGGAGAGCGGGACTGTTCGATTGATATGACCGCRAGTGAGACCATRGRAC?GGGTAACAR?TCGMCCTKCTC?GGCCYMCTGACCGGTGGGCACGACCGACCTTAGCCAGTAGRGWGMT
GWTTCGWGAGGCC?G?ACYA?TCGTTATCC?ASAACATCCAGGTACGAAT?CGCTA?AYGGAKGCARAACWCGGCGACTCGGTGCAAGGAGCGCCTMGTWCGARGAYGCGCGGGAG??ACTGGTGYGCCTG?C?RCTGCGGTCGTGGGATCTCKTTAAACATAT?GCATGMGCTTCAGTCCGC?GGAAGGGTGCTCAACTAGAGTCGCGCAGGGCAYGA?AAAG?TG?CTAGG?TAGTAAACGMACAAATATATTTTTC?ACGGGYCGATKKTCCTGTATGGAATYACTTCG?TYATCATATTWAACTTMCAGTGAAGACACTCTTT?ATCCAA?TTGATTCGTGGAAGRACGGACGGT?CAGTTCCTCCTA?TAACGGTGACTTAAAGGAAC?AWTCACCT?ATCTTGAATACGGAARACAGAGCCA?AGCCT?CGATCTCTTAAGGGCTGGWGTAGCTACTGA?RATTYACTCACAWTTGTTCCCG??GGACACYCGGGTATC?TGGGCGAGTG?CCGATTY?AGGCTA?GGCGRCTGAYTTTTGCTTC?RGCT??CTGCGCCTAMGCTGCATGGGAGTCAGTTTGCC?RCGCRGTMKARGTGGGCCTT?GGTAGTAA?CAAKT?ACAATCCGCC?GATYGGATTTCGAGGTGTCTCG?TAGAC?TGGCTAGGGGGTKACACGACGTGAACAGACGCCAGCGTGG?TGACTC?TCATYGTCAATGGG?TGTCAAK?GCTGAACGYGAAAT?KCAGTC?ATACGAGTAACGA?TYCCKCTGAAG?ACCTACCTAGYCGCCKCTACATGGACTCYT?KCCTTACCAGGATGTCTTWGCAGWTTCATTACGACAATAGGGACGA?ATACCGATGTRCTTAGGT?GGCA?GTGAGTCTTTMGTYTKGGMTATGCAATCTGACAGRCTC?ATACTCTAGC?TGGGATGAT?ACGGGCGATCCCTGCCGCGAG?RAATTTT?CCCCCGTCAAAATGCCCCGCAG
RGACGTCACGAGGGGTTAT?G?TGGTMCGYAAATTG?TAGWCTGTCACTTTGCKMGTYCTCTACATGCT?CCYAMCA?YAGTGCGCCAC?GGYYGTCGAAGGCGTCAAGGTGAAA?GAA?CTTGT?GGTACCCG?AATGAGAGTGG?TCTCG??ACGG?AGCG?AGTGCGAACCTAAGCCAGT?TWCGTGTGCRCT?CWCGACGG?GR?AG?TACATCTCGRCTCAGAGAGCATAYCGTCGCGCAAAGGRGGA?GG?CTTATTTTGGTCGCGGYAMCACGAGAAGC?WACGGGC?GGGMACTGATTAGCGTTTAYCCCGA?GACG?TGTTTGGCRTA?AGGCGGGARGGAGCGTCTTT?CCGTGMCGCACAGT?TAGCCTAGACTGTAACCCACCACCSTTGYAGR?GTAGACTRC?YACG?GAGCTYGAGYGCCWC?TCACGMTAGGGCATTTCG?GTCGMTGGCGTGCATCATTYTGGG?KGCGGC?CYCGAGTMAACTTATAGGGCACCCTA?CTCRKGCGCCCA?TCTC?CACAA??AGTA??GGAAGT?CCATTGCCATGTGG?CTGTCCTACGTATCTGAA?CGGTCGGTAGTGRGT?CGGCGGRK?ATCCAGTTGG?CYCTCG?ACGTCCGGTGCTRAGCTRTCAGTTC?AAATGATG?TAAGCTGT?TTGGTTAATCTAGG?TA?TTGCGGACCA?CTCGTTGG?AGAACGAGA?TGGGCRTG?CA?GCCAGAACGGAY??CTTTGCTGC?ATTGMCAGTCTGTGGTYTYTCT?CTG?GTATATTGGG?CA??TGTTCTAAGAGATTTGGCCCCA?CCACTCGCTCTTSGTTCTGGGCC?GAT?C?AGTTC?TGRCTKC?TCC?CGGGACGA?T?TCA?TC?TGGTATCACACAACATAATAATTC?TTACAA?YTCATACA?TTTTAMGGA?TGTCGATWSTGWCCGGCAGGCGAAGCCRGCGTGTGATGACAR?CGCCGCCGCRGACTCA
GC?C?TTGCAG?CCCCGCTCCTC?CA?TCTGGGGGGGAAC?CCGRTGGCCKGTGG?TRRGACCCCCCTCGAATGAGTAGCCTTAACCCYCTTGCCGCCAACCATTTTTCTCAGT??GYCGCT?A?GCTA?CMCTTGCTGAC?CY?CAGCCRG?CRAGGACGTCCGCCTTC?CGTCAC?GCACYGT?CGTACA?CCYGTTTCCCCAGGT?GKCCT?TCT?CGT?GTAAGGGC?GCGCTACACGGACCC?CAMGTCTCTTA?TACCCCA?CMAATTTGCGA?AATAGCGTTATGCTA?AC?CGTTAYATCCTCCAACTGCGCTGA?GG?CCGCTGAGAATCCTC?AKCAA?CA?CGACTACATT?TGTT?CCTGGGA?C?GCCTCTC?CGCCTGCTTGTAGTCCAGGTCATGGGKAYGGGC??AGCACCCTCCA?RCA?A??G?TGGGGTTCGMGATTGGCM?GTGYCTC?CC?GKTG?TGAACAGTTTGWTG?TA?TRTGTAGAAYAGC?AGAGCG?AGCCGT?G????C?TCTTC?TCC?TC?GCA?CRGTTCC??CTGGCCAAAATGGCCC?CCC?YTCCAGCTAGCGC?ACGA?CTGCA??ATTGAGAGAGTTRT?CGAWTCASGC?CGTGTCT?WCTG?TCG?CGA?C?GTCACAGCAAATGGCTCTTGTC?TCRGAGG?CCATGSAGTTGCTCCGTGWGGATATCCGGGTG?RAWTTGCATAACTCC?ACTGCC?ATGCYGYTGGAACACACCGAACTCG?CC?TGTTTC?YC?AT?TTGCAT?TTCCM?CACYCGCTTGTAT?ATCYTTCY?GTG?CCGTGCACCYTC??C?G?GGGC?TGAARGGCTCTTCGAGATGCCGGCGATAATGCYGRGAGTGATCTGGCGTWCWAGGG?CCCRCACCCCCCC?GTCTTGYTCCRTG?CG??TCATCTACRTC?CTCT?TCKC?CCCT?CGAGGAACGTCCTTCGTAATCTGGYGGGGCGCTGCGGA?C
CCTCCCCAMAGTTCCT?GTGGAACTCTRGTACG?CTGACCAGGACTGGGTACGGWGTG?GSCWRCCTAGCTCGC?CCWG?CCAARA?GACCTGAAGGTCWGCAACT?ACTGGCTACTTCTCGTAAAACATCCTTTMCKGTTWACGSCGACCCA?T??G?CCTRCTAT??TCCATACCTCTAC?AGGGAAGAT?ATA?ACC??ATTAGTC?TC?CAGTGAACCCTAAGWTCAAGTGACC?GTT?CGAG?TGATTGACAC?TCAGAAGAGACTGYAGYCCAARA?GCTCA?WT???TACYMGCGGGGATTGGCRCTGCAGAGGGGGCGCGACATAGAAACCGGTWTACR?A?CTAGTTGCCGT?GACG?GACCCTCCCACGT?AC?T?T?GTAGTCTA?GAT?CTMATT?CCCGCCGGGACGYG?GTGGGAATGTAATGC?CAAGT?GCGCCTGGTC?GCCCTTCTCACGAT?RTA?GCTGACAGACAR?AG?CCTCGT?CTCAG?CATG?GGACACTAAKGTCTGAGCATTTTCCAAGAG?CGAWYCTTATTGGKAATCAG?CTC?TCGAGCTCTTGTAGCCA?TGTTAACTGGCATCGTYTTTY?TWCTGYYWCCCGCGGGA?GTGCACCC?CAACTTTAT?MCC?GGAGC?CCACRGMTCA?C?RA?TATCCYACTTTTTTCTCAACAGGCTC?GGA?G????GA?AAT?GAGGCAAGCTCGTGGAT?AMGCTG?CGTTCCGGAGTAACAACGTCGYGAACCTTAGTTKGGTGATTGACGCCACTA??AGGT??TTCTTAT?CTGARWTC?T?YCTYGGACATAGAAT?ATATTA??TCTCGTGYAGAGAAAAAAGTGCACTAGTCCACATCTCTCRGAATATAGGG?TYCG?CT?CGCTTWATAYGC?TCCATACC?CA??CCACGCMCCCGG?GTAGGGAGCAAGKCGACACA?AGAT?CTCCGG?ACTTGGCAACGCCRCAA?CCTTAATTA?GYC
AGAY?GTGATGTGACATCATCA?WCATAGGGGWAAGATACWCTAATT?GGTYATYGC?AC???GGCCACSTTCGTMAGGAGAGGCAACTCTCAKACACCCACG?GAATATTGTCTATGA?G?GGGGCGCACTG?CCAR??AGTTACCYCGCGGGCCG?GAGTTTGGAACKGAGATGTTTATGAC?GCGGGCCAARTGCTCTTGCGAGGTCCRACATGCGGTTTTGTGGTTG?SCAGAGGCAGATGTGCG?CC?TCATCRAC?ATT?AGCAA?ARTGCY?ACGCCAACGAATGCCTACTACCAATGYGTYCC?MTAGGAGRAG??TCTACGAR?ACGARTCTGTATRTGGTTCGGGTCCTGTGTTTGCGCRGTACCT?GACYCTG?TTT?GAACTGAAGTGATGAGATRTACA?GA?CCAAAAGCCTMCGCGGT?CGATTTCCCAACT?A?MCTAGTGCG?TCGACTGCCAGTCARCRGGCGGCMTCTCCGA?CAGCCAG?TGGAGCAGTGCTTCAACCCGTT?TTCTY?TT?TAGCGCA?GGGAATTAACGTGYTCAC?SATAGCCGGCGACTATACCC?CTTACTGTCCATGTA?TATGGCCCAACCGGTGTCGTCATCAC?AGCCKTGCCGC?CC?RCTACAAGTAC?GCTACMCGG?AATAGCACTT?CGCTMGSTCCGCGTKTC??WATGCCTCA?CWAACGCTCACYTC?A?CTG?AC?GTCCGTAAGGCCGA?TTGAGTTGGTCC?ACCCGTATYCCTCGTTGCTCGA?TGACCTATTAAGACAACTCGGTGAG?ATCGAAAAAAGC?AGCRT?AA?TAAGCCTTTAA?AATTCG?TA?G?YTGGATTCCG?CCCTTGGAWTTGGCGATTTCCCACGT?ACCGGCCT?GCAGTAGCGGAGACTG?ATMCTTCCTACAACGTGATCTTCCCCCATTTCGGCTCAGCCCGTCCAATC?GCAGAAAACAG?A?CTACGCAARGTTGGWGACC?GGCG
CCCGTTGC?GAAATTTCTTTGCTACT?AYCCACG?TCGACYGTC?ATCTCAAT?GATGTTGTACMWAAGTTAA?CTCCCCGGCSWCTACCTTGGTTTATAGACCC??GGAGG?TGARGWAAK?T?GGTCCG??G?TA?GAGCTGGGC?AGGTCGCRTGAGCGGYA??CGCGAAGAAGCCGYGCCGAGCAGTA?AACTC??TA?GGATCTTGSAT?TAYTC?GACGATGC?AGACACATKGGAGTACACGAGAGGTGCTCCGT?TCCTAAGTAACCT?CGT?GACAATTTCTGTRACAATGCTGT?TGTGGC?C???T?AACTG?TGGCA??CG?WY??GG??K??GAACGK?TATTAA?AGCCG?TC??TG?G?AC?G??T??CC???AAGAR??T???CGWW?S?YG?SGATATTG?G?CG???R?ACCT?GC????A???TGGT?????C???C??G?C??????T?T?TG?ATGT???A?AGTGCG??C??C?GG?C?AGC??C?TCC???GA?AGCC?A??G?????CCC????AG?CGC?G?A??AG??WG?CA???A??GTG??AGTT??CC??GTGCGGAYAC?A??T?GA????GCGCCGCRGGGG??C???T??ATG?GTWA?T?AGCCTY?CG??YC?GG?????GGRC?????GGTG?A?G?C???C????GS?T?GA??GTG???GAYCG??GG?G?CAC??G???C??CTGC?A?GC?GGCARG??AA????C?CAGG?G?AC?GGG???R?????A??C??GWGW???CA?C?TGGATR?CACTT??AG?GA??G?CGG??GC???TG???G?G?T???GKACC?C?????T??C???TYT?RC?G?GC?Y?C??C?C?C?CGCGTK???C?AG?G???CGAGCG?G?C??GCAT?GG?AGCKAA???G?C??CGGAT???A?????RC?GCGKT????T???CCCA??GG???GCG?C??GGCGAG??A?AA?A??TTTGGCAC?
???G?AYG??AYGGRG?KT???G?TCCTAC?A?C???RA?R??G???AGAT?T??A?G?TTR?WC?GCGCGG??C?RG??GAC?CAM?A?TTGGTC?TACGK?RC????T??A??GCGA?CTC?YAA?CAYK?G???C??ATGGGT????C??TTA?A??GC?ARTGRA?CA?G?G????A?AT?R??TCTATA?CC?GGG????GG???A??T??G?ATGT?T?G??TA?CAW??TGCTCCTYG??AG?CG?Y??T?TC?C???Y?G?GGA??C??TTC??TTG?AA???AG?GA???C??A??WTG?TAATAY??C?????GAG?G??RG???GAC?G?CA?AC??AG??GCT?ACGT?G?TC??A??C?TT???GT??T???G??G?AG?GC??CK??C??G?GAG?GTT???CCA???TTC?G?G?????CT??CCR?A?GGC?C???C?GG??????GC?????C?YC??G??Y??R??KCAC??KC?CG?ACA???YY??GYC?C??GA?????AGG??TTA???????GA?A???CACA?GG?SCG?T?AT?G?C??AG?????RCS?GGCA?ACTG??A?AKC????T???C??GSGGTT??G???????GGC??G?A?C???C???G???AA???TC?TGT?C???RR????A?GAC?TT??AC?GCGGT?C??TA?A?T??A??C?T?G??AC???R???GGR?YGTAA?TT?T???C??CG?TC??A???G?A?G?G?C??R?????AC?G?TCC??TA?R?GG?G??T?A??T???R??????C?C?A??GG?YA??A???T?SC??C?G??C?T?AT?G????G??T?GG?CC?CA??GGGCT?TTAT??GGT?G?T?G?K?A?C????T?T?A?TCTAC??G?R??A???C?GACTC?CG?GAT?T??Y?YAG?G??TR?C??AA?R?AGA?GRA?C????GGCA??ATAA?TG?AGAA??T?C?CGCGCG??G?Y?ARC?R???G
TCGGT?A??G??G?T??G?T?C?GG?Y?CCT??GA??A??CYTCACG?GACR?GCG??T???A?T?TTCA?CT?C?G?AAGTC???T????TG?G?YG?YCY????TG??ACGGY?CAGYC?YTAT?CT??CCGC??CCC??A??M?ATCGTY?A?C?G?C?TGCTG?CGC??GKTMGGTGA?AGAT??TAK?GC?GA???T?KACAGG?????YG?ARA?S?TGC??AGGGGTCGG?CM?CCW?AGAKYT?C?AGY?Y??ATA?A?G????YAG?GA?GAA?GRCAT?G???C??T?TTG?G?GTT?G?T???G??C?T?G?A??TCG??TGCCCC?T??G??TA?GCG?G?????CT????C?CG????C?GAA?TW?ACG?TGR?TGT????CA???C?CGTCCTG????GACGGAG??CG?CC?G?T?C?CS?T??T???TGAACA?A?TC????T????K????A??G??C?????AG??????AG?GG?CTA??TG????GA???AGG?GTCT??C??G?GCG??CACGTGGTAAGA???T?CRC???G?ACCGTG?GCG??CAATGRGCC?R?TC?AGA?AACT??G?G??ATA?CAAAGGKCTAT?GC??CTC???ATA??CTAGT?GACA?TGA?A?AC????T???GTAG?????WA?AA?GC?GC?C?CCR?G??C?AG???AACACGCTCT?AAACG?AC????CT?C?C?????A??K?????????CC?G?????????TW???G?T?WRG?TT???T????T??G??CCCG??T?A?T???????G???T??CAA???A??GT?CTT??KGC????GCC?ARGTG?????????GA?KT???A???G???C?T?????A??CA??WCC?AGG??TA?A?T??TCGTG?A??AGTR?TGA?A???C?TGTAGA?GGRA??YGATRA???S???G???T?TAWGA??CAG?TA?C?ATTRCG??GTG?CT??A?CAGC??CCTGAAG
TC?GCG?C?CC?T??G?CRC?GGG??GTRRGT???CC?CATCGCWCGYS??YTG?GRYTCCTGGGTTMAACT?TGCCC?CTGGARGTGTCGCTAAGGCGACSAGATCCAACR?AGACTGGARAAKGAATCCGTGGCCAC?CWTAGGMGGRC?GATGGCGCRCCKCGGRTCTTYAACCGTA?TAAYGGWTACCCGGTCGCGGTTAGSCCAC?CKTAGACGCRCTGCGTGWCCAACCYGCGTAYSTGRCCGAYCCRTTAG?CCCAARCTKGGTGTGCCK?TCAAAGTW?????????AC?????A???????????????????????????G??????????T?G??????A?????????????????G???????????????????????????????????????G???????????A???????????CT?????????????A????????????????????????????T???A?????????????????C??????????????????????????????????????????????????????????????????A????C?C????????????????????????T????????????A??C??????G????????????C?????????????????????????????????????????T?????G????????????????????C????????????????G??????C?A????T????T??????????????G?????T????????????????????????????????T?????????????????A????????????G????????GA??A?A????G?????T?????TT???A??TA?T?TG??C????C?????????????????????????T?????C??????????C????????T????TT??CR?AT????????T??????T?A?????CT?GC??AC??K?G??C????A?????CG???C?
???GAA??A?T?C??????A?CA??G??T??C?????G??GA??A??C?T?C???????S?T???TTC?T???G??Y?C?G????GT??C?????A?A???GCAC????????A??????????ACC?????AT??G????GCCTT?C?G?????????C?A?GC???ACTT??T????G??T?A????AGCA?GGTC??TGA?A?TC??TTT?C???C?ATT?G??AGGCCTT????A?CCCAGGT?TGGGTGTA?A?T?AA???C?C?CGGT?TT?GG?A?GG??A??C?ATAA????AAG??C?AGCCG?CA?CA?AAT?CGR?CCGGGTAC???????ATGG?C?AA???ATASR?AW?A?TCGT??AR?GTRT???CAA?G?T???AC?CTG?GTC?AC?TTCR??GGG??TY?C?G??A???TGR??AT?CG?TCG????CA?T?G?A??GA?Y?T???AT?TC??CTA?TG?????A?G?AC??GT?GT?TCGC?ACGRGGACA?GTG?G?TG?G??A?G?CT?C?CA??G????G???TA??GGC?T?CC??GGG?C?CAGA?CC?CAYA??WA?TAG??AGTACGR?GT??TGG?AC?TA?T???A????CTC??C???TTCWCT??ATG?CC?CT?AC?C?GA?G??GG?T?G??TGAYGTCAG???CCTA??TGTKGT?CC??TG?TTGC?TG?AC??T?AA?TGGAC?CT??AT?GT?A?ACGCC?ACTACT?G?G?CAGA??????AC?TCW??GT???G?GC??GCAT?G??CA?GTGG??GCAATATG??G??A??TA?GTC??????T?AT?C?A??TG?AC????G?TG?G??CCTCC?A?T?Y?TG?GT????AC????G??G?C??CTR??AAA??W???CAT??TGG?CC???CCGGTGA?GTG??G???CT?????????GG??TGGKAAG
    290_Di_5		AGCTG?ATM?AA???CCCCA?GA?TAAM??G??TATGATTWCCA?CTTCGC?CTTCAAC??TA?TTCCRGA??C?TCTYGC?CGCYATGATRAGCTTTGTGT?T?AACACC?AAAATTCGA?ATGTRACCTCKCCTAAT?AA?TTGCGA??CATCTGCCGT???TGAGCYACTAGAG?TGTGWC?CCA?AKTGTCTTGG?CTTTAAYTTRGC???CTGCGC?CGG??CACA?CC?CTAG?CRYCAGT?AG?A?TGCGTGGACCACCRAG?CTGGCAR?MTTAAYAACACGKTA??AGG??A?TCGAGTG?AG?CTGCTCAGTCA?AC?G?CA?ATTTSA???CGCAWCGCGCCTTYAACAGTTTAGTCGG?ACCC?AATTTCCCAGTC?CTKAYAG?GTY?AAATGGCGGCAACGTAGACAG?TGCRATGCCCRT?GK?ATCTTTC?CAY??CCT?AAGG?KCATTWTC?CCCGAKTAWCTT?CACCAATTTGTKCCGGTC??GC?AARRK?S?TCGG?ACY?GTTT?G??GAS?AKA?GTCGGGAAGAC?AG?CR?T?ACYA?TATATTM?GCGGT??GCGTA?ACACCTAT????CGCTTGGTWCCTC?TWGC?TTTCCGTA?AATCACRGTTTAMC?GAGGAT?AACTGCT?G?R?CCMACT?W?AAKTCATAGTTGCGCAATRAA?TC?GCACTAAGG??GGTCGTAATAATGCAGG??CTACGCTCGGA???ARATA??AC?TGGTGCGCTA??YAYCG?AYCGGAWCGGWGMTAGA?TT?TCKGTCGCGAACGY?A?T?C?T?GR?GGTCAAACTACACTMTTT??GGTYCCCAGAAC??A?AC?AACAC?AAACGGGTACA?GGA?ATAGCGG?TCTCCG?GAGCAG?TGTGCCTGTGC?G?ATY?AARGGG?TT?GCCA?AATG?CGCCAGTTAG?CCAG?AAATAGWTCGACTCCACGGCCA?GTTC??CTW??CYC??GT?AG?TTAGTC
?ARCAT?CC?RGTCC?GTAA?TGGRMCATTAGCTTGACC??TGCATT?TYG?GCTC?GG??MRG?CGKTATATGACC?TTAATTTGGTGATGC?TRYT??RGCTGTCAC?ATAAACACACCT?CTGAAG??G?GATAC?AAAACTTTRT?A?RCTAAAA?CTTATGC?TT?CATT?TCCTTTGCTTATAGKTGGT??GGAGGT??ACAAA??GT??AATGAGAAMWAKATGACCCA?AATGTAAAACAAACGAACRTYG????G?Y?G?AA?GCATGYAGGGAA?RAA?TT?TG?T?CA?TTT?TGAATCYAACG?W?AGG?TC?G??CTGCAGGTTGCAAWAGGRCCGGAT?T?TR??CAAATA?TTTRC?AGGA?AAAGAG?CA??G?GTGGGTTTTG?T?CTGGGTA?ACA?C??RCRGTTCAC?TTGTCAATTCGAGAA?TTTTG?TKCTCGTGG??CAAMTGATYTCCA?GGCRTATC?AAAGTGTCTAGGTGGGCTKGYCCAGTAAAATGCT?RMTTATG?CTYA?ACGATRAG?TGACTAGGARCCW?TWAAG?G?CC?GGG?GACGGTTYATCYA?GG?TCGAAAG?AA?AC?TCCCCTCT?CCACGACRCATGG?GATTYGCTACTACTTGATGCGTAGCCGCAAGGGSWATT?GT?CCGG?T?GACG?CG?C?CGMTGGCCACCGGGATAATTTC?CA??TA?GA?TG?AAATAG?ATAAG??TGA?CAAGCRGG?GAACTYGAGCCT?AA?AAC?AGCAGAAWTCTGTCG?GAAA?GAAAAAGGTGCT?ATARCGATGCRAT?CTCCCWRYAYRGATGCTAGRTACTTCACTYAT?GACCAA?TACYATACRTGT?CT?C?AA???CRMCGCGCGATCTTGT?AGCTCAGWGTG?RCY?GGGCAT?CCTKACA??C??TTTATGSAATCCACCCAKGTGTAAATGGCYCATCTAGARTCC?TTGGGGACAA?AMGAGGATCGGYCGCGG
AGAGACCGT??CTCTG?CCAG?GCC?G?A?GGRA?GWC?RMGTTGRGC?CA??GGR?TTGAATCAACGAG?CTCMTTC?AAGYGTTTATTYAA?TCCGTTAGT?G?ACCR?CT?G?TYGGT?CGSTTYC?CTG?CGCW?YY?C?T?TG?A?GTGGT?G?TCC?W??TGCGGGACGTAT?T?G?CGMGGGA?TYCCYCACT?GATTAYACAT?GR?A?TT?WCTGCCA?GYG?AATCCACRGCKATAGCAGCT?AGAGMAAGTTCTGGGGA??GAA?TA?GCGAG?G?C?CGTATAACC?C?AAGTAA?CCCAGYTGTGGKCAGCGGCGAYTT??YAGACCTCYA?ATA?G?CAYGCC?CRR?YMG?TSGGG?A?CMCCGTTTKAGG?G?GKTYGATT?AAG?TGAAGGT?GA?WATCGGTT?CG?TASCATY?GAAAT?YATACTGAT?AAT?KATTGAA?GAGAAAAGA?A?AGCAATCTGG?T?C??G?CGG??AC?AGTT?ATTTA?ATRRTGCAC?G?ATAACARCCACCCGTTTCGT??AGGGGGTGGWCGS?MCTCW?MGGAGGATGTGTG?T??WG?GTA?GC?TCCT?TGTTGMAAACCCGACG?CCCGCCT?GKCT??GGC?ACATTTGGG?AAA?TCCWCTCCYGWGAKGGTAGGCTA??GGCGGTAGCTCGGAAAA??YCAT?ATTTTCGATTRGW?AGCCAGTGT?T??CA?MACA?GTGGGCGCRTMCCMMG?GMTGAG?CCK?GTC?C?GTCCTATACCGCTAACACTTA??C?TG?TTCC?GC?ATC?GGGGAAGG?AWCGA??GTCCGA?GATCAGTAGAGGAGAGGGAACWTTTCGACAGA?ACCGTGTAR?TCWGM?GAATCTGCGCGG?ARG??TGGACACCGGTCTCCTGACCMAG?ARATTACC?CAC?TATAGCT?SAAGGC?GAACGRTGAGCC?TCG?ACGCCG?AG?A?ACCCCGG?G?TC?TA?TARGAGGCTT
?TWCCGCWTAACCG?TRGA??GG?AGC?GTACGCAWTCCGACGC?TACGAGAT?AKGGAC?TA?G?A??AACTGA?TCYGTGC??CCGAGC?TCMTGAAKM?GGAGATAAAGAACA?AGCA?T?GCACMTTCTGT?CRGSTATCGCSGA?TCCATTTRTYCTYWT??G?CTGAYGT?CAGTTCRSGC?WCWA?AAGTATCRWCA?RC?C?TRAAAC?GTATCGCAGGATG?GA?GTRRT?GCA?MGCGCYT?AGGTTGG?TGGACRTGAG?A?ACGAGCGAWAGW??T?T?ATATAC?Y?AC?CWAACGCTTTTAAGTWA??GAAW?TGACAG?GGTGRCAT???ATCGTCCTG?CSTCT?TYCCTTC?CGGGGTCTT??CCTGCGGACGATC??A?TGTGAC?GAGGAAAGT?TG?TAACCCCAATYGY?GGAAGACC??M?GGCTTAT?AACGATTGA??CRCTYW?CATT?TC?CCCG??GA?M??SA?CGAGAWAAGGG?TAAGGTCGACTTTGGTCGTACCTARCG?TAMATTKTGCTCCA?YATTGTT?TTYATTR?TTGCAGGAGMAKTGCGCYAT?TACTCACCT?AAAA?CACT?A?T?CAATCTGAACCG?CT?T?GCWGTG?TGGGGA?TAC?AGAGAC??AGTGGGCACMCGAACGA?CACMWWYAYGGC?CG?TC?GATT?GTT?CGAACTTC?AACGT?GTCGTGCTGGTT?GATG?TTAA???ACAGR?TCATTTGWATWGAGCGATTCAGGAKACGGCC??CCA?T?GTGCTGTTAG?GT?TYCAAG?ACC?TGG?AA?C?GCA??GATGTAA?AAGGGT?CGC?GTTA?TTTAC?GTA?CCG???CGGCCGGTCTTGTC?GCCGGY?CC??AYTTAAAGCAACC??ACGTTTCCRT?TAGTCKT?TTA??AT?A?TWG?AACGTT?GCTKGTCTTAAGATGCC??A?T?AGTGAGGTCGTC?G?YTG?TTTAACAAGAGT?GG
AGGGGTGTAAR?C?CTACGCACMA?AACCCC?TGA???GGW?CTTGTGCTGACAAC?CTTTCTT?TCAGGGCAYAMT?CCGTACCTTCCAGCA?TAG?TCGCAGCAGACGGAMC?G?AGYTCMTA?AGTCGCT?GCCGC?AGCCKCTCCC?TCTACTAAGRCCGA?RMGGGGCTATC?AA?T?GGCT?ATAAWAC?GTG?TGCGGGGGGTCCATA?AG?ARGGGG?AGG?GAA?AA?GAC??TGCCGG?GTTGG?TGAC?YCGTC?GAGCAGGGC?ACGTAGCCCGGAAACCCA?GGC?ACGACCMTGGTAGCGGTGTTCCA?CG???ATAT??GAC?G?GGATYGAGCG??C?AWWAACRTGAGCTCCTG??C?AGCARTTG?ACGCAARAGTCAGTAG?CAG?GAGCCACYACCAAGARA?CTATA?G?GGAA??AYGAACCAA?ARCRGT?ACK?TCTT?GWRGTTGGACTKCCGCCA???CGGCGCGGAGTATTCG?AGCTAATGG?GTT?GC?CACTCGTC?GAACAGAA?AGGGGCYWT?ATACYCGA?AGGGAT?A?AC??TCW?TAGT?CGGGCGC?YCCC?CGCTCA?GCCGCGT?CAAR?G??T?TGAGSCGTGGCTGCCCGCGYCAAGYCAG??GT?GCGGR?TATTCCTCGAC?TTTGTC?CCY?CA?CCC?TA?TCTGTAR?G?TA?CGGG?YCGCAGCAGCGCACCTCCGCGGT?TYTTTCYTC?CCATAARCAGATACATATGCACTGGGGAC?GGAG?G?TGAACYCG?GG??GTC?GATAT?TT?STAGTGTTTTC?AKG?RTCRA?GGYG?GTGMTGCGGCAGGTG??GCGY?TT?GTGGGAACTAGTTGAGAT?CATTY?YGCACTCCGGGGY?ATCAGMC?ACA?CGTACMACA?TG?GTAA?CCCACTRCGCAG?ATG?CTTAAAAGTG??CCTGGA?RCGCTCAGSAATCA?WWTTAAAGGCGA???TATATGT??C?
CATCWGAAG?CCCGAGC??AGAA?YGTCTGCACAGGCGTCTTCGCGCAATG??T?A?GGGGTMTAGGC??CCCTCK?GGGWGGARRATTGGTCGCAG?TGATC?TA?C?AA?TTGT?GGW??AAC?A?TGTG?A?CA?A?CGTTGTKCAA?AACAAACA?GY?GACWACCA?GAACGTCTATST??AWA?TACT??A?CGAGA?CGCAGGAGCGCCA?CGTGTGATCG?TG?GGT?RRGG?GCTAAGCAAGTTATK?GGCKCS??G?TATAAC?C??ATGAT?GAAAA??TGRT?ACKAAT??GAGAMTWTAGG?WKGTA??GCK??TAA??CAGCGTCGAAGT?GG?C?GCAGGCGCAACYGCG??GCGCGT?GTGATAA?CTACTGTGWCA?T?TTCCA??TGCAGGCT?CGCCGTAWYGGTTCCMCCTG?GTATCAGAAGAGCAAGWCCTTGTGYG?G?AYCAG??WATCTCYCCCTGCTA?AATAMTCTC?GTG??AG??GACRACCAGG?GTGGC?AS?AAGTCTTCWCGCCACRTGT??CGACATCAAAG?CAAATTCCC?CGACACAGTCA?GCWCG?TGGCA?ATC?GCATACGGGCGGTCAA?TTGRCGG?CGCGGCTGW?TCACCTTCA?T?GWGTA?CATA?AWR?T??MCAAWCTGGT?CCTGW?TCGACTCKWTYT??AWGAGAM??GCTGGGACGATG??C?GCCKGCGYTGCTA?T?GTA?G?AACC?AYTAAAT?ATGGAAG??T???GCTCTCTC??G?ATSA?CGC?CG?CTAGKTYAAYTGC?A?TCCTCCGGCG??AAAACTAGA????CG?CA?GA?TG?A?AATATTW??CCCTCGTGTCAGGCCCT?ATGGC??CAGTCCGGG??CCGT?G?C?CTAGAGCAGC?TCCCAK?ATCCTTWCCTCGRGTTAG?TT?CAGYG??M?AGATCGAAGGCAC?CT?CRC?CC?TT?TTSYGGG?GGA?GGTW?GCCAAGCTR?
GGAAKT?A?TTG?SGTAARAGTMA?Y?CWCACAGTCCT??ACGAG??GTAGATCG?ATTCCGCGG?CGC??G?AGTCTCGG?CYC?TGGCC?AAATACTGAG?T?TATACG?TATACGGC?T?AGGCS?AGYCCRTCGGC?M??TGAACT??ASGACACRTAT?G?GAS?CGTTG???A??CG?GCA?TACTGGGTGTGTT?C?TGG??G?WATTKT?CGTYCGACGTGA?GG?A??TRTCTAT?GGGAT?GCA?TGTTCY?GA?TGCT?CG?TATCGCM?AT?TCCCC?TRG???TACG?WCTGGGYCAGG?GAT?GGMCCTG?GGCA??AG?WACC?AT?CTCTCAGATTGCTAGAGGG??GM?CTT?TGCCR?TATACRR?TGATGACGCGAGGACGCC?GGGTAAC??TGTAYGCGWTCTTAACCCCTAATCTAA?CGR?C?CCCCACGC?CCCCAGGT??AAKTY?TAATA?ASG?CTTCACG??ATATCGG??CAAC??CGGGGGAG??A??CCGRWCCTGCAGCARACG?TGGA??A?A??CSGAGWGGGA?GG?T???TRG?GAACCGCTSC?G???TCA?GYGAWGGTGGCGCG?TAGAATCCTATGGTGTY?KG?C??CCARGAATCGCT???CAT?SGAGCCA?CCA?GACGAAAGG?AGCARTTWCA?AC?GC??GTCT?TGGCAGAGGAATAGYAAACG?GG?CTG?GGTA?CTCCGTCCGGCGCWATAATTCATACAA?GGTCATT?C?CTC??ACGCTA?AG?GC?TA?GGCYCCAGTA?TGTA?M??CGCG?GCAACGKA?ACACTCCT???A?CA???TGCT?TGGC?C??TGATACWAA?GGAG?A?T?TR?RCACCTGTCTCTCACCATATA???T?C?ATTGYTGT?GTTAT?C?YCC?CCGAGC??TKGCAAA?T?GAMCTCTT?CWGGCATTCGCG??TA?TCA??T?GG??ACT?CT??AGTACCA?TCCAAWTACT
?ACTGCCAARCCTACCCC??TC?AAGCTATTGTTAGA?TGTAGTTGGCGC?TCC?AAATTA?CGYWGGGAYYCAGC??GAT?CCGG?T?CTTTGGTC??T?GGT?AAAG?ACTC??G????ACR?ACWWT?G?C?TCA?CCG??CA?A?CAGCGTA??GGCCAACT?G?RCG??ACTGCATACGAKCCGAA?GATAACAGMCGTGGCY?A?CG??GCGGAYTTATCTTA?GWGAAT?C?AYTTTRWG?C?CGM?G?CACACTGR?C?TAKAATT??GAG?AAACTTATTGCCWCCCTCTGCAT?TTAATKTACA?G?ACCTGRGGTCATG?TC?CKACGTTG??CCCTAATGACYCGG??CAGTAGACGGAGACTCRTAAMCAACAKC?ACGA??CAT?ATGGC?ACC??AGAGT??ACT???GC??TAAGTTATA?CGGTCGAACASMCG?TT?A?T??GG?GA?T?CG?CATAGAC?CCATCGACTTRGG?A?AC?GGGCAGAAC???GTAGG?CTAGGGGACTG?GYM?AAMGRGCACAGGT?ATTGGGTG?GCA??ACCYCC??GKA?TAWTTT?CCATCA?GG?GTW?ATTCG?GG?CA?AC?ATC?CCTT?AC??CGGTATC?AAC??GYCTAGTCAR?GAKGKTCAGA?CAGGG?AY?WAGTGAT??TCACCGTC?TTACAGG?CYTC??K?A?CC?CATRTTG?GGM?CCM??GACAG?ATARGAT?AKA?AACGC?GACCTTGATT?CACG?Y??C?T?GAA?TG?CACAGCATCGA?GCAC?GGAWAAGRCTCCCGG?GT?TGAGGTGCCAG?CKGCCAWT?GCATA?AACACT?AATTCTGAC?AAA???GG?C?TTG?TCCTAGGTAGGACT??GRTCCGGTTA?ATCC?ACTTG?AC?GAGTGCCCMGCAAATRGTGACMA?TCTGGCCA?ACT?TATGCCTGCA?GAT??GTAAGGAGATCC?GYGCAT?TG?A?GTTACACCG?G
AC?AACCTTATACGGGGCGC?C?A?ARTTC?CCGC?CAC?GGCA?G?GA?GCCTGAGTG?TTGTGC?CAGGA??GCA?AATGY?ACGTCG?TTTGAAC?CGCAC???CCAGA?GC??A?AACT??C?CAG?A?CTGCG?CG?TGTG??G??GCGGT?GAAC?G?A?GG?AA?ATCG?GA?AGCAAGATC?CGGAT?TAT?TCTTTTACT??AGA??GGCCGGTGG?ACGCCATCAAWMTCGRACA?C?CTAG??CGC?AACGTAA?RCAGGGRGGAGAAAAGKA?C?AGCA??TCA?CSCC?CAC?CCAATGGRTCAGYTGA?A?AACC?ACT?CACTAC?GA??G?TCGAGTTTA?GA?CCGTCTC?CGSAACGATTG?CCCCWWAATR??TTCGCTA?CTGCC??CGA?CTT?AAC?CT?GAT?GGTACASCS?CGCTACCCTCGTT??TC?GAAT?C?AAGT??CTACAGGAGACGTTGCGCAAGA?GWTCTCTCTAGGCAA?G?GG?ACCG???ACGCCTAAAT?ACGGATGCA?ATCGGC?AAG?YCCR?AGG?GGA?GCCAAC??GGCRCGC??AGY?GA??TTAGCCGATTAYGTCT?CCGTTACRGGTACGG??CC?CGGGCACTCTGGCTGTTAAG??TCGCATGATTRAAA?YGGGAGTK?A?CCTAATGACAG??AAGCTTCTGATG??AACC?AGGGCGAACTG???ARC?GTAATGAKTTT?A?GGTA?CATG??C?GGYM?GTWAGAMCTT??AGYAT??CGC?AGGGYTGACTY??RTTA?TACGT?TCCAWCGAGCGG??TCCATAGTT?T?A?ATRTACACGGGC?ACATCTCAATT?GYCG?TA?GAGG?G?GTGCGGTRCCG?AATCTATCACAAG?ATCAGA??AA?GAG?G?TGC?CT?CAG?TT?K??GRTACTC?RATMAACAGT????C?GGGGCT?CG?TAGACGTGCCGATA?C?AT??AMGGGACAAC?C???
???G?AT?GACAT??CGG?TGGATGCC?GYATGRCAG??CKTC?CCWGTGA?G?CCTTRATG??ATTC?T?G?C?GCYAAGWCRCGGCGGCCAATTGTACCCTAA?CGCTGGCTCACACT??GRCACCACGTTCCGCGGACGT?GGGAYGCG?ATTG?T?MTC?AGCATGAAC?A?TS?T?TY?MTAGCCG????CCGATKW?RYTGA?YCGMC?CT?ACCG?CCAGTACCGATT??RCT?GTAMTGCATCTATAAGKACATCTGA?K??ACAGA?WG???CCG?YGWGTA?ATCCGCAACCCG?GGKGGTGTT?CTGA??CT?CGGS?GCACACCC?A?ACCTTGC?CGGCCGGG?AT??ACAT?AGGAAGATAC??A?GA??CC?TAGGRCTYAA??CAS?AT?GCA?TTMG?TT??ACCA?TCAAC?YC??YGACTA?GCTGCCARAGCAC?ACGAGAC?T?GTACWCTYGTGGCGGCCTGGCCGA?TA?C?CGTAGTAAATRA?TTGCTCT?WCCWC??CYCC?TC?GCGT?ACTCGTAGGGT?CC??ATT??TACTCGAAGA?C?G?AG?GGCTTTTCAAA?TGGAAGKGAGCAAG?AWGAAACGCCCGC?A??AGTCAATCAAG??ASACACC?C?TAARCTACCAA?GGCGCAGGMC?GGAA?TAATACACGTGGCCMA?GC?TCK??CG?TTT??TCC?CCGM??C?ATA??MGTTGAG??GTGCTTGT?CA?RGCAGTT?AAGGCAAGTG?TTG?AGCY?ACGCGCYCTAGT?GWGCT?RKGGSCC?GACC?R?T?CCGTKCGTCAGT?ATCCTGTTAA?CCATAGGTAGRA?CT?CC?C?C?TTGG?KAGG?AYCCCARATCAGGA?C?WTG??GTAGGGCY?GCA??C?CACCAATCT?G??TAATGGACCCTRTG?CATGSAAC??GC??CGAT?AA?TAGTCRAC?GTG?T?TGTGTGTAACCG?GGCGCG?CTT??TCGCATGTAG
G?TATG?T?GTAATGCCTACGCRRAYRTGAT?GACY?T?AAAA?TTAAC?A?CA?GGTCTTTGMTGGACT???GCAR?AGAAAGA?TC?C?TAAAC?TA?TCT?TGCWG?C?ATT?ATCTYCCATCC?ACAT?C?TCC?GTGM?GTGTC?T???T?GTTCCG?CGTAACTTC?A?GAGGCAA??GT?GGAACCTRGG?ATTCGAG?GCRMWGTGC?C?GAGAKTAGGAGTATACAG?TCG?GGTAGT?CTGYCAGCTAACG?AACSTRGA?AC?AGRTTGACCCTCG?GAGACCGAGCT???AGGGGCGYCCCTT?CCAGA?TATATGAGC?GGTT?CT?TCAGGTATAGCGCTGC?CG?TRA?TTTATCGA?GTGCTGGCA?CCAGGCGCTCGAGAAT??AGCRTTATCGTGCCCAG?T?CAGG???TCGTAGYCGGGACT?T?CTCTAAC?TGGCTCG?CAAGT?ATGCTCGGC?G?TTTTCACCC?CGGWMCGTCAATC?TGAT?CAAAK?ACMCAATATGCA?TCGCATTGS?CCGAC???CCTAAGAGCATGGTYAAARTWRGTT?G?CMTGAA?GCM??CCCG?C?GC?TC?G??ATCCCGCGM??G??TMAATAG?CGGACTTC??TGC?CC??CGA?GAAGCGT??TR?GTGGTTG???GAA?GACSCTCCCG?A?TC?TSCTA?AA?TGGCC?CCA?T?C?GCCYC?CT?CC?GTCGCGCTA?ATAAGTA??WC?GTAACAACAACTA?GTTGTG??GGG?CCAC???C?CTTGAAATGCG?TCCC?TCAACCGGGTGA??ACAAGACAT?CT?CTTTGC?CAT?CGAKGATCYC?TTCCCCGCTTTACGGRTTTGTCGG?YCAG?CGGT?CG?GMRCGSAGCGT?TGAAGYGGCGGG??CTCTG?YRCCTC?CG?CAYCAC?CTT?GA?CCT???ATCCCCGYACC?CAGAGA??YGATGG?TGCGAGTG??TGAYC?GTTTGTGAT?TG
?AA??TC?ATGCC?CA?GC?C?CC??C?C?RCGAGC?AAAA?GRAC?GCGG?AT??AC?GCGCAG?CACGAAGGCGT?A?G?AGAGGGGCTCCCCTGK?ACTGTAA?T?RRGA?TGGGCG?SCCCTCTTGCCATCT?CAA?G?TA?RATCC??TWG?TATGAGCCCA?CGG?TA?CT?CG?G?????GCAACTRA?GTAG??GCAAG?AAA?CYGGTCA?A??TGGCTC?RGCGCTTGC?TYCTTAATAGGCA?CGTTCGGGTAAGAGCCCAT?G?SAGACGCCGATG?CTGAGTAT?TATAGATATGAG?TCA?ACTGC??GA?CC?AATCG?CGGATC?CTCWCTGCTCG?C?ATTG?CTA?TCAGGT?CAA?GATCTGTAC?G?TACCCGTGCCYACACTTA?A?TGC?CGC?CTC?TTAATA?TAWAC?CCGYTAC?AGGTG?CCGATA?T?GC?CAATGTCTACCCAG?TAGATART?A?TTC?TAC?GTA?T??GGCCTAGCGAC?A???C?ACCGTACAAACTTA?GA?C?CRR?CAGCACG?CGGCG?CSATATGGGTAT?CTGTCRTTACAACWTCG?AAAAC?Y?AAGGAACCTATAGGTCCC?CTCTGCTCACGGA?CTGA?CA??GACGAGA?AA?A??CGACAGTGG?CGCCCGCGAG?GRCT?C?ATA??ATG?CCRG?CAGTGATCCA?G???GCTKAC??TG?GTGG?RGGTYAATAC?AAKA?YTY?TC?GTCMACAGGGATCTGCCA?GGTGGCCAA?C?TCGG???AGT?TGGAACGCCCC?SCA?TATATGTWAACCG?GSCGTAC?CAT?CTTCT??CGTACG?GT?AATAAAAG?TR???TATA?CC?AGCA?TGACCCC?GGAT?TCTT?CGTYTTTG??CK??G?GA?TGCTTCA?C??G??ATTAGCGGG?GTC???T?ATTAAGCC?CGTACAWM?TCGCGGGTTCT?G?ATAAT?GTCKTCGASGTTTTCGCC
C?CC?TGA??CG?AT?A?GCGCCCACAGC?CC?GCCCC?CTATCGGC??AA?AGGT?CTYG?TTMT??TYC?ACAGWCCGT?CGGY?C??Y?AGC?AYACAG?C?CGGCRAA?CTACTGTKCTCACAATACGCGACAGC?A?ATAGCTGGGTA?ATACA?AGA?ACGGG?AYG?CATCTGTCTGA?TCACAAWSGG?CTCCA?CC?ARGKTAAGAC?ATGTG?AG??YCGTGAC?T?TA?GGAGCATCC?TAGT?CKCTG?TACGGC?TGA?GTAG?G??GCT?TAGGAT?C??AGTA?C?GCTGG?MAGYACYCAGCCGCTCGTGAAT?CCA?A?T??AAAG?GTG?TYCG?TCGGCAGYCTCTCACACCTGACYTG?CAGGG???TYC?GGCTAGCCATTAC?CACCRAGM?CGGTAG?GCTG?CCGTCAAGAGTT??ATRGAATSG?MTCYGYCTCCACCRTATAGCC?YC??GTCG?ACGCA??TG?AGCAGAAGT?TGTGTCGGGCA?ACCTAGYTGGGRCTTT?GAR?TA???AATY??A?TTGTTACY?CG?CATAGGWTGGTTA?GTTYTTCTACGCCGCCTCTYG?CTC??G?CC?GGCTA?C??CGAAGGGGCAGACGAAATATCA?C?AT?AAAGCTTGTGTCGT?YGCMTACGAATGAGGARCCAA?TATC??TTCTCAATAAGTAG?TTCTGT?T?MCCATTAT?TAGTC?CGACGCA??TTGATC?AGA?M?GATGG?T?TCAGGATC?TTGTAW?CTAATGC?MCGGA?ATT?YC?CGGG?TY?GGYATCT?ATAGCACCCA???ACAGAATTAA?TGCGGCGGATGGKCC??AA??GTGC?TCYCT?AGTACAACA?CACGGTCC??GCGATGAGATG?AAC?GATAC?GAAATATTC?TT???CTTGC??GC??CAT?G???TCCGT?GG?CG??CWT?R?TCG?CCTCACAAGCASGCCG?C?CSCTCCTCMACTCGC?AGG
C??GAGTG?AGATMCT?RC?AG?GATCTCCRTGC??AGATTCCATAAA?TTTAGAMCGA?TG?GACGGG?GC?TAATTGTGGRAAGGGYGG??YTACTTCAATGGTA?SAG?AGTCG??CCTAGGGCA??CTG?AG?YAGGAGTTGGAG??CTCCCTATCTCTTMACG?ACWRCTG?AYA?CAT?CGGGAAGCGCCGC??A?CKGGC?GGTCT??GAAAAACTTK?A?KTCA?CYG?AC?TACCGCGT??CTAATCCCC?T?C?T?W??A??GAGCCGC??TC??TACGRCCTYCTTGGGCGT?ACTTGSCCTW?GATAYR?AT?CGGT???CAGTG??C?GTCCGATCKC?TTAGCTGCCC?AGGYGCCAC?TCGCGCGRGGAAG?GCGCWGA?ACCMTTACCCATTACTA?T?TTTCTG?GGGTCCG?AMCC?CGTTA?TT??TYGGATAWA?G?YYGCGGTAATCAATG?WTACCY?AT?CSAAAGAACG?ACC?AGTA?CAAGTA??T?GAGCTGCGCACTG????G?CKTG?ATKTGGGTT?GTGGTAGATATT?GGTGGTTAK?G?GTTGCCYATGGT?CTACTCGCTCGATACA?TCTATGATAGGTTGTTAA??G?ACCG?CC?CACAGG?T?GTRCCAGCCCAAGTCCGCGSA?GTSACG?ATMGGAGCATGTCGACGTAGA?CGYGAT?CG?TTCGCCAC?ATACGCCRGTCAAC?TGGA?CCGG?GGTGTGCRTTTTCAC?RGKTGCT?GC?GCT?GATC?ATAC?GTTTCGCTRTA?CATCAYAAGTGTAC?CTCGA?TATAGCGGACAT?T?GAAC??MCCT?GTATGGG?GTGGGA?CAGAAC??GGAAGAAGGCAGA?C?CGTG??YGGAAYATTAGCGGRGG?C?CAACA?GCCAGCGGATCRCCCTG?CG?TCTMCGAGMGA?GAGTAACTATCAATGGT?CA?TCCRATAATCWCTT??CSTGGTYKGA?ATAACACGTATG
RTWT?ACRRGG?T?RATCTCGTCGG?YAC?TCTCGTCCTTGAW??CTGTGGCTTCGGGGG?TC??CA?CARAGCARATCT?CAGGACTCA?CGTTGGGGCGTCCTGTTTATTGTCG?AGC?GAGATGGC??TCAA??CGCTTTRACCTGCTTGCGCG?GYAA?AAKTCGGGGTCTC??TTCG?AGGA?ACTCAGC?TAGT?TTCGCGATAGTTGCCTG?CYAA?CA??ACTAGAGCATTCCG?AC?GAAAGYC?ACGYT?AGCCCTGCGY?TAACC?CTAGTTGWCCCA?GC?CAS??RGAACTTGCCCTACAGGCAC?GAAA?C?CGGCCYAGGCGCT?ACAGACGTAATT?TGG?CTGC?CGTT?AACGCRWAGG??CTGCTAAAGTG?AAT?AGG?CGTC?YGAA?GTTACTG?GCCCKAGGTAGCAYCAYAMTCAC??C?AAAARACC?A??GA?GCCGAAT?CAACA?AR?WGACT?ACCWCGTTAC?TCAC?TGARGAGA?GAACGAGCMGCCGCGGAGACCGWGGTCG?GCTAATACCCCTAAAGGGGAC?CTG?GGTGCGGTT?T???TCATAAGCGCGGKCTA??C?AG?TCTMAAC?CGTCR?ACCCKGGGATTG?C?CGGCCTCAGR?CTCCACTWAATAGCGATT?AGT?TGSTCGAGCAYA?R?GAAT?GTGG?T??GAAAAAC?TT?CCAAGG?ACA?CT?TC??GACAACTACG?CC???A?GGGCT?Y?CTCGCTTTCT?AGGTWGGCGA?C?G?AA?AG?ACTCATTAYGACCG?GTCAR?G?CG?GCC?CGC?CTG?GRTAC?GGTTCMACAGC?CARAGA?C?GTGTCYC???GAATGTGG?CGG?A??CGGGGRCGGCWCT?ATT?ACYTGACTRCA?CTW?G?YATATG?GGMWTA?TGAGAAAGCGAC?ACTCCGACAYTCCTAGCAG?TACW??GCAG?AAC?AC?GTAC?GAYTGATAGRGRCCATCMCGATKATG
?ATYGGGACGTRTAAGCAACMATCGCGYTGRCCCGTCCACC?GGCATA?CGTGCAKCAAGTGTCTY?MGCGAC?AMACCTTAGG?AAA?GGTCT?ACTAGGTTGCTCTGC?T?C?TAATGC?AAGYTYTTTTCTCGCMCGT?A?GGRGC?ACCATGCG?GCAGGWCG?CACTWGT?TRCATCA?CATCYGMCCATCTTAAGT?GTGT?CAGGTGCAA?TTGCAATGCCCGCGAA?CCCAT?CCATCAT?GARGTTC?AGGGRC?G?GA?RAG?ATACAT???CCGCG??GGATCA?GACGG?WA?TGTGCTAGG?TG?TGGAT?ACACCK?ACGGATGG?GACGTCWCAAG???CGTTTAAAAGACGGC?TATAC??CGGATGCGTC?CCACTA?KCAGATKAAGGAGGGCTGGGCMTTCY?RGGGCAACRCACC?GTCACGAKC?CAAAAGG?CGATGGRCGCTGGMGCGCCYAR??TAYTAAGCCAACCCCTTCK?YA?G?C?CGAAT?YRAAC?ACKC?TTTAACCTC?CCAATRTCAGRAC?CACC??A?TTGGCTAAC?GCAAA?YCGY?TACARGGTTGATCG?WC?T??CCAACYARCGAGC?A?CTTW?TCTACGT?YCGT?GCAAT?TG???TG?TCGT?TATYACS?ACCCGCTTCG?AATAGCATATR?TTC?MAC?AT?CGGAGGAGGGAGC?AGGGGTA?TTGA?TG?TCG?CCCACTCMGTTGA?CG??GT?GCKCGTGCGCATKCWAAKAYCTACCTGT?C???CTGTWCCGGC?MGCTA?TC?G?CGAACTA?TC?C?TG?C?GRCACTTGGCKATAT??CTARTTT?AC?TTCGT?TCTCGCTAGTTTGGACA?GATGTCTAMGAAGGTG?T?AT?GA?TGMCTGGAGCCC??T?T??CC??GCAA??RCKCCYGC?AAATTCCATA?GCGTTCG?AMYCAGCAGAACGTG?AC?G?TGCG?CAYT??AACACGGA?CGA?TC
AT??GT?CACGA?WAGCCAKACGTGTACTTCCCGACTMYCC??YA?CGRCCT?AAGCCTCGCACTCTCT?CCCCGACTA?CCTG?GGGCRATACAGATCAGGGCT?AGACCKRCGCTG?GCAAATACCGCAAC?CTCGCGAATWCGGGCCTCC?WGC?GACA?TGACTCAGCTGWGGTA?C?CAATCTGGKGCAAGTGGTCGTAACAGTGRAGC?GACA??RCGGGGATYCACGCT?TAGRGGC?T?ATGGTTGGTG?C?RCTTT?AGGA?C?CACG?CAARGCGGAT?ACWGRCCG?GAATCACCTCACAA?AAGGAGATGMGACTTGCMTAGTCAT?CGGTGTGGGG?TYCCAGGGGGGAACCGGTTG?TCCGWCGGTAATCAGCGTTT?CA?GCTTGAK??MGAAACC??CATCMTAGCTGGGTCAACKACGCM?A?GYGCTATGCCTTGGT?WTTT?CCCT?G???CTGG?T?CATGTGCGTC??GACMA?GGRYCC?KAGA?T?C?CTATA?TTAAGCAAGGCTTATACCCGTAATCCKRG??GCG???CCAYGCTACA??GGTRCTGTT?A?AGACCAAGACTTCCA?AACCACAAAAG?RA?TGGCCGCGTGMCRCTCAG?CG?GT?CGGG?CACA??AAT?CTTCT?CTGRCAGAGTACGGACTGT?GGGCAGAA?TC?CYRAGTRTAAATTACAACAGTCTAGTRGCYTATAAGG?CAGCAC?CACGWCAT?MGCCTCTAACWGAC?TCAGG?GCT?TGWCTCTWA?GTTCTCWGA?GACTCG?TC?TCCCTC?ATA?GC?ACGACC?TGTC??GAATAA?YCA?G?CCACTGCAA?TCATA?AGCTCTATYTAR?GT?TAGGAA?GA?YCACACTTKATGATAWG?GGAACAS?TTCTTCCCAACCTG???C?TCGGCC?TG?GG?CGTACTGGTYTGC?TTCTCCACCWGTTG?ACA?AGGGCA?ACATG?AT?TGAACCTA??TC?AG
A?GCACGC?AACTAT?GAG?AGTC?TT?C?CG?CAAAAA?CTG??C?CAAT??GGGCT?CGSACTTGGTTCT?ACCTCCCGARTC?ACAGA?TGGK??AT?GRGCGAG?TTTTYTGTTT?TCTGGA?CATGCARA??C?GCCAACKY?A?GAGGGRGTG??ATTRGTCAA?AGCC?GGTCA?CCCACCG?GGTGCTTAYGGTGA?GCCAT?CAWKG?C?GWTT?ACAAGAGGSAATGTAAG??GYRTACG?AMTTCACG?ACGGCAA??AGC??GTCCGWC?T???AACGAAGGATRTGC?GTTGTCT??CTAGCCAT?CACKSC?CCAAATG?ATCA??ACTC?CGTGCGC??CTG?ATGACGGC?ACCGGGWTCCATTAGA?TCRT?T?CA?YCCAAACA?G?A???CW?CGCTGGTCGCCTT?G?AGGGCTC???C???RTCG?TGTA?CTGTY?CACTTAATAACG?GTA??GTAT?YTCKAACCWGGA??AGTTGAG??TTCRA?RGG?TGGWGTA???GCC?AC?GGGT??ATCKATTCCSCCT?TGCTATCTGG?TT??AATTACAC??GCAGGCCCRGTAC?ACA?ACGYYGA?C?T?TG?A?AACTA??ACGT??GGTKCGAGTGGCTGTGGACA??TGWGAT?CAGCGTTTTTACCCGC?ACAGC?ACTGGCCTA?CGAGG???RCCGC?CCGGG?GAGAT?TG?T?GMGTC?TTRCACCGGCAA??GACA?TAT?TAAGAGRCCGRCAATAT?ATCCCCTGC?GCATTTG?W?GA?T?GGCTCC??WG?CGGTTG?CM?GCAGT?TTG?CA?RR?AATCYGCAWTCGA??CW?ATAA?AAYAGACAAGACWKG?ATG???GC?GCTTAATG?G?TC?GG?AY?TTTATGWGGCGGGC?TC?G?C?CCTACACA?GCTCGAYGTT?CCAACGCGA?T?GTG??TTATRGCTATCTTAGYACATTATTT?GYCTCA?CATTACTCGGTASG
MGKGMAGRAGC?C?CW?TTGTT??CAACTC?KGAGGAGC?AGG?CGAATTTGCGCTTSA?GACCCAGATGGTGG?GRC?A?AA?CTTTGTRCT?GTA?CCTKCGWAAATG?GCCR?TG?TYAGCTCTRGTGGGAC?GWCATWM?A?GTAAC?GAA?AACC?ACAYGACCTTGCSCYGCTACC?MCTGTT?TT?TTYCG?AK?ATCSACCCGGTGCCC?CYTACTCCCATRGCAGGW?RCC?YMGG?T?CGTAGGGARGTAGAG?GG?TTRGTG?TACTTG?T?TAKR?TYGTTCCTCCTAAAAA?GCAY?TCAACTGCT?GA?TCTGTTATAGACCC?A?TG?GTGAATTGGGGGCARMATTCWCACGCWSTCGCT?TTTCCAGSRTTTTGCKCCTAA?GCTGCT?AGGCA?CGATCAT??GCCTGTACAAG?AWC?GATAT?CATGCCTGTCGCCAAWGAART??CCG?TGKA?GG??AAGCCTTGTTK?CGAG?ATCCTCC?CGAAGATAC??GTCCCRGA?T??T?T?TCCTTTGAG?AGGCTACTATCCGA?ATGATGCGGGAWTCACTCTGGT?AACGCA?TCGGCC??T?CATCT??GGGGTC??T?TGAG??G?WAATAATTWATC?AT?ATTGG?CGATCWGCACT?ACGC??RGA?TGGAACCCMARSA?AACCTGGGGKWYTCCRGTAA??CTCGRC?GTGGTCCTCGAGGCTATCTCAGG?GAATTACGGGTTGATCWATC?GGA?ATTCTGATTTAA?GCGTYAAYAA?CRWCMCATG??CC?CTKWRA?AGTGGGGCGGGG??ACG?A?TTGGTAATAG?GGY?AATAK??AG?CARGTGTCTACA?TGCCGTTGGAC?TTTCTGTCCCTCTAT?TC??GT?TTATTAGGA?CTRGA?A?TCGAK?CGCA???GCGTCGGRTACCAA?ATCCCTTACAACTCTCTAAATTATTTMTCAYAAA?G????TGATCGMATTTTC?GGAWT
??CCCCC?GCC?ATYTAGGGC?ATGCATTACAGMG?CTCAAAT?ACACTATTTCCT?AG?CGCGA?TA?TCCACCTTGCCCC?TA?A?GCGATKA?GGA?TCWGTGTSTWT??GCGACCCCGTCCAAAGCATAGATTTTTT?GT?AMGC?GGACCC?CGGC??WCACAASACCGATCTAYCCTCYTWATATTCG?TKA??CRAACAC?CA?AAC?GTCTGC?AGATCGTGGAC??CATCGTGGG??TGCG?TCGCGYGTTCCG??CGTATCGGCTTTTT?CCCGTC?ATTKGT?CGA?TACTTTTT?TTWCGGGAACCTATGT?YT?A?ARC?TC?CWCTTAGWGGCG?AG?AT?CCCYAGGCT?AA?GATA?A?GT?CCTAGY???CAGCCAMCG?CCGA?GC??TACR????GCGAAGRTAKGCAGGGCCAC?ACC?CTC?TACCC?TGCCG?TCYTGACG?ACATRAGA?RAT?RYCAY?ATTCTCCCAT?AG?CGRMCAC?TAAKACGC?GC?CGCTCYAGA?GCAA??CCTC?TACA??AWTARGCCC?G?C?TACCCT?TTGGC?TAC?GGCGCCCCCRTGGCYC?TAGGCTGGTGT?GTT?AGTGCCGCAC?CCTACT?ARACTCAC??Y?GGT?GGTRTCGCTWCGTCAAGGAG?AT?CGGC?AGCCGACC?G?CGCTACT??MWC?TCCCGC?ACG?TATGGACTTAAT?CTGCGAAGG?GT?AAGTC?TCCAGGAAATACT?MTC????GG?GGTTGGCRCAAGGTACT??GGCTCGRAAG?C?CGRCTCAGTACTRC?TTCGCTTG?CSYGYAC?CTC?GA?CATTRTCCTCRCCGGG?WCGG?ATSGGACAT?GCGATAGG?CWA??TACAGGCACCA?TATGWCGRC?CTTATMCCATCGCGCA?GGACGCC?CTC?GA?CGGAA?TTAG?AACATATCCCTC?CCCTCTC??RCTCCARGGRTYGGA?GCAKGTGCTGAC?TTACR
AT??W??TTTACCTCASATGG?TWACCAAGTY?AT?AGACCACG?AGGAAT?A?C?CCTW?TMAATC?GGCCGA?T?CAGCGACGTCGATCG?TT?ACGACRGAG?CAATTCTA?ACCCSTR??C?GACT?CCTGTA?CCCCAT?TAGTYMG?CGCC??GGCCA??YAAKACGTGYGAYATG?CRAT?C?ATTACAGA?TYATRCGCAA?GRCTCCTAACAGA?ACGGATCYCWAGGATATT?TGTTGTTGAG?CTGY?AG?GAA?GTCGGM?T?GGTT?CGCTMA?GARATAAGT?AG?A?AAACC?AACATAC?A?AATTCAACCAACG?ATGAACTGTCAAGGAGAAGGCAGT?ATAATSGTCWG?TTACAT?TGT?AGCTGKT?TTYC?C?CCGAA?ACGGCCRRTCAGAAT?CCYG?CCCGATCTACCGAGMGGA?GAG?GAGGAAACGG??CAYGTTAA?TGAAGCTAKTG?GACATGCTGRATCCYGCGCGGTWTGT?AAY?YA?CGTAGGTYCTACTTTTAATTTCT?TAC??CTACG?CCATATCWCC?TTTTCTCYC?C?GTTCYCTCATGGCTGTCCTCTTCGAAC?TA?CG?CACTATYMCCGKKGAAAKTCAAGKGCG?AASAATTTYTCGC?TTGTA??CARGC?GGA?TAACCCC??ACYCTCAG?GTCC?TTGGTCACG?CGGCAC?GTAACCGAG?CG??TWTTGATTTTGACCCTAAAGATATTCCCAATACACTGCA?ACSGRCKM??TGTCGGC?????RYCACCYTAACSCT?RCGAGATTTAGCTCCCCCTAA?GG??TCT?GT?CCCAT?TCGAR?CAGYYTCCRTTTA?CTAGMAGCCCTACC??TTGTTCACTCGWGCGCR?ACATGGGTTTCGTG?T?MTGTTAATGTGSAAATKCAG?CCC?GGCGGTTCC??CGCG?CATCGGTG?CGTTATACAGWATGT?CGGGGCG?YAAAATM?CAG?CCTTCAAGTG
CACGKAGCGTTGCYG?TAAA?GAGA??CCGKAAAATC???MGATGGGCCGAG?TTWAAGCCCC??CAGMCC?TAC?GTTTTAGAGA?GCGA?SCTC?AG?CCC?CG?GGGTTGATG?A?ACTCTGA?GC?CACTT?CMTAARA?TGAR?CTGGGCTGR?C?GC?AGCTGTGGAGCGTAGRTC?CA?C???AGG?ACCGAA?T??CACGCG?AC?WA?CGCAGMG?GTRCAG??ACCCACACCAGGCWTTTT?GRGCCACGGCCCARTGTC?GAAA?ACAA?TTGAATC?C?GGCTS?TAGTCGR??AC?CGA?TGGTG?CTGATGTGCATCCCAACT??AAGGCCCG?CTGG?TCATGCATGGCGAGTT?GTC??CTTRTTCCAA?CSTG?CYCAT?GGATTTACGCTC??GACCTACTA?C?ATT?G?TRAG?AC?TMTT?TTGCTG?CCGTAATGGAGAACACCGATTCCAACCGK?GCCCGYYATAGGGAAAAA?CAACGCCGACTCCT?CGTT?GTGTTAARAGCCGCT?AGCG?TCAGAYCCAACT??R?WGGG?GCGCACG?TGTAGTTCA?CAAACGAGACTC?CACA?A?GCCCTAAKAGCGGGTG?TGTMCTGGTS?ATCGACGACG???C?TCTA?GCAGACCCAYAGA?S?GGATCATGCAGATCTTACYGGTGAGGCC?G?AGAGGG?TAAAC??KTGCAGRGGYA?GT?RTG?AGGTA?TGCGW?GSCCG?A?TCGGGGC?ACGT?GAGAAG?TCACGGY??GCG?GYCTT?GGTGTGTGGATCTAA?GCAGGACGAGGT?TTTCC?AGCTWCGATAGCYCTGGCCA?CATCCGSGGAGAAATCTCATGAT?CTGGAT?CAAGYRCGGGCTAGTTRGTCATT?TAAAAGASGMCYCACA?TCTTTATCTACCGTCCAGG?AT?GT?CGGTG?CGA?CGACGT?YTCGGGCGGYGC?CAG?GAT?TCTCGAGTTRMMCCA?TGACCGG
GTAC??ARCMGAG?TGGCGTT?T?AAA?ACTAT?AT?C?AGTCCCGGACGMTGGAATGTCCGCGCTACCCCGC?ACGGG?YTTG?TC?A?AGCCG?GCGGT?TCGTAGGAAAAGA?TTAA?CC?TATAGGTAGA?TCCCTTG?W?ACGAGTGC?AATRAATA?GTAT?ACGGTCCAG?TTC??GGCCTTCCCGTACC?CTGTGG?CAG?CT?GGCTT?CTKMGCGKARGR?TC?TC?AG?ACTC?CGGATAT?T?AMAGCC?CAA?G?C??ACCG?A?GTTY?MT??CACAACT?ACAGCAGCCACCGGTTAAGAACTAACCT?GTTTTTC?TCGMC??GA?GCAGTGC?MGCCAT??GGG?AC?CACMGCTGAGT?AAACTATCGGCAARC?GTATRCG?GATTT?CKATCAA?ACTAT?AG?AR?CGGCGTCCCGMGCCCTMCGRGCTTTA?TCCAAAGT?ACGATGA?YCC??CA?GTGCGGAGCCC?GACCGC?TTATACATC?ACACAAC?AAAAGATAGGTGSAGTATGGGCCTC?RGT?GTC?AAACGTCAGT?GTTGCACGAGCYAG?TTTTGATYGT?AAC?????TC?TCTTTCGGGY?G?C?CTGCGGCTTGCT?AACYATTCTCACCTC?GGACTGRTACGA?GGRGG?GGCTACGAAYCTCGGGCTGCATYTTCGCGTCCAGACGT?CTTGTCT?AGTTATC?G?CT?CCCMA?CTMTTAACTGT?CCACCCG?GAGACGCAGYCATGTTAACYTCAAAAACCCGGGT?WTCTACTTCTT?TAGC?RGCAA?T?GGCTACAAC??AT?AC?ATCCCAMCTA?GCT?C?C?CT?CAACTCCGR??AACRACTC?G?GAGRG??TT?TTCC?G??CCCGGGCAGW?TCTTGCGCK?GTTATGTARAYAARTRAGTTAAMGAM?TTC?GACT?TTTGCCTCCCA??CCAG?CYAGAYCCCTC?CGGMG?ACAYTCTMCGGGCC?CATTCG
GTC?YGGRGCACCTCAGCATACTAATCACT?CT?CGCTCCT?TGCCTCRCTCTYTR?A?GCCYCCG?TG??AAGCCTAA?T?ACTAAGGA?T?ATGTAG?RCCAAMTT?MTCAATCG?TG?A?TTA?GTCTAGTAG?KG?TAT?GTCACACCC?GTGCMCA?CCAAG??GCG?CGCGCGGCGMGCCA?CC?ATCATGTTCAS?GG?CGGCCCC?G??CCGCTA?CTTGKYGCAGCA?TGAGCTA??AAT?AGGYTCWACA?GTTTCGTACAGAT?CTGGTGGGRGTGAGGCTGGW?GTAA?WAGCA?YACYAAAG?CTG?AYCWRGACTCAAGGYTCCGCC?T?GAAAAYAT?GAGGRCTAG?TAKATTCT???CT?AGATATT?CT?CCACTCGGCWTAC?GAATC?WTTTKAM?AW?GTTTGAGTATGGTACT?AGATCCATGAATATRTAATGT?MCACATTATGTTCCA?GGRACRGGGTTT??TGAA?G?TAMAMGTGGCGCCACAAGTGATG?GAYC?A?GCA?C????GC?AGYATK?TCTACAAA?C?ATAC?TAAGS?Y??TCWATTGRTT?G?TGTGGTCRTATCA?TTTWAGTGGACGATGAWTCAG?GGCASAAGCAGCAACGYCCGTAGGT?TAAA?A?CTTGT?CCAG?GC??GA?TAC?GGAAGTTCTG?GC?TAGCTAG?GCCATGCGC?GRTCG?CCAGAY?MC?GTCCAYGT?CTGTTYCGGACAACTTTGAGGACATAAG?ATCA?GTCATTGTAT?GTGA?AMACCTC?TAGY?T?CTAAATC?A?AAATCYATTATGY?GG??CGAA?CTCTGTTACCT??ACCTGTAGTT?GGCTA?GTGCCGCACAATCGTCACTCG?TA?C?AWGTCGCTCCC?A??TKTT?TTR?TGGC?C?CGTGTAGGAGTGGCGGC?KAGATGGSCGAATACGAACCGAAA??GGTSG?ACCGG?A?GCGC?GTKC?AA?RTGA?GGA????
CAYGTACGAAYCG?A?GACGGCGT?R?AGACTACAMAG?GG?CGA?CTA?GG?TCTCTGCGA?GGCC?CAGACCA?AKATGA?CACGCACA?GCCAAGAATAACG?GGGT?GG?AG?RTCGTG?CGCGACGACT?GTCTGCCA?TTCTTCATCWCCG?GCCSCTATCATCGGRRTG?KTCTGR?GG?CTCAG?TAGACAT?ACAACCGCKC??A?AAT?GAYCGACGCTG?C?GCCGAY?GTTAA?GAA?TAMTY??RGC?C?GCAT?G?CG?CATGACACKTCTYCTATTAG?AATCAGC?CAGACACATCTCGT??YCAAAGGG?GCYGGCTCAK?AAGKATAGTMAACCTGGAA?A?CATTTCGYGTATSGM?AACGT?TAT?GATA??GCTCGCTTTTGTGACATGYTCGTCCCAGGA??RTGGCRCWATAGAY?CCTRAAT?TTTTG?CGA?GT??GAR?GA??CCTGT?G?YTGTYCCGCG?CCT??AAGTACAKT??AA?CTAGGACAT?TATACCC?CCCAGCCCCTACCCGA?CCTC?CCCTTARTGC?TA?CRAAGKTTTCAGT?CGTGAYAGGGTAAYTAR?ATTMCTTGTGAATC??GGATTCCAGGGAGTCAMYTCTGAWAGMGA?GCTTCAAGTGG?CRGCA?T?CA?GTCCG?CTTACCGCTATGG?AGCCC?ACATTCAGACCGTCT?AA?ACCAG?CTTG?CTC?YCGCGWTCCGATCTGAYGGAGCACACCATG?C?GAGGTGGCGAGCACATGCGTGACCG?ACGAATTCRT?MCATACC?A?YTGTC?TAC?TGACCTA?CAATTRATCTC?TCCGGCCAC??CAT?A??GGTTA?ACAA?T?TCWGTTTCCYC?TG?G?AA?TCAAATCAGGGAG?GA?A?TTATG?TTTT?TG?ACCACAGG?AGCA?ATCTGAAGCCTA?CGTGGGCCGCAAA?GC?AACTKCAAAYTGCATTCGGA?ACAG?ATCAGRGCGCATGC
YGGACRACGCTACCC?TA?GC?TTA?TAG?CGTGTGGTGTATKAA?ATTC?AGAG?CCCTA?ACCACC?AARAACAAACTGGARRTAG?TAMTATGCCMGCG?AGG?CAACATTATCSC?TC?T?A?GTAAA?TG?GG?ARGTAACGCAAA?CGSGGG?GGTG?CTT?CGAA?CCACC?TTGA?CC?G??AARRGAGYRTCGTGSCGYTAAACG?CCC??GTCCYTC?A?CGGTCAT?AA?AC?ACGA?TGCKC?GGCGCTTACGGTGCG??TCARTAT?CG?TTT?TACCCAG?A?TGGGGCAATA?AATTGCRCY?GTTYACGACCTRAGKGA?ATCG?TATCTACCCWACCTGYAATGGTGM??GKATC?T?GTGGTGACTACATC??ATCA?GACG?CAGA?TCCTTCTACGAT??AYAGTGC?TR?GG?ATAGAACGGGGA?ATCTCAAGTATGTATAT?AG?TWRGT?CCCACGG?T?TATACYCGRTTG?GAAGC?CTTGTAGCGACT?CTGCCCCA?AACAACATGGA?GATRA????A?CGTT???MA?TAGRAACGCT?AGGGCCGCGGGGGCCCTAGAAACCT?ACCGGGTGCCTAGGAMAGTTYCTAATAGCGACWGCSCGTA?TAYG?CCAGCTTCGMTCGCT?GTTGATGCAATTMAAAAC?WCACGTC??GA?TACA??KGGGGCCTAGTT?CTCTGT?CGARCATGA?CACTTTA?ACAC?TGGTTAAATYGGAATTTGWYGAGTCCTAAAR?AGAAGGAGTAGTGA?TCA?TAC?ACT?CG?GTCGCCAGAATACACKTCATCTTRAGCTC?GAC?SAGTGATTCACCATGCAG?GYATRGATATTA?CGCGT?CCG?GG?TC?MT?GCAACAATACCGG?GGC?ATTAG?GCTAGACGT?T?GGC?TGGCASW?CTGCAGAG??CTTCGY??AACTTAGC?ATGTAAGYCCGAGTTAACCAGGGCAAAG?A?AA?GGA?TAA
CGCTCACAGG?TGGGCATT?CCCCAGGTCCSGCATTT?T?CACTGTTATATCWTC?GAGACG?CGCCTCACT?CA?ATCGTAA?GGAATCAGT?CCYC?CTCKYGG?GCACGGTAA?C?R?CAR?TCA?CCTT?TCAAGTCCGT?MCATGAT?GGTCTGRGGG?A?CGMTC??CC?GACGGGGAGAAAA?TGRTCCT?TTCARGATCGYAAACC?TG??GATTASTCGCC?CTATATG?TMG?GG?GGGAARGT?CA?AA?GTGTAGAAAC?ACAAGCCT?G?AG?CTTAAACGGG?GT?ACCCY?AAAA??CTGCTCATCGCCCGTCG?CCTCT?GCGTCARAR?GTAGTATAAACAATATTGCTRCTTA?G?G??KACCGGCAAGGYATCTCAT?CCG?CCASGT?AAGRGTG?C?C?C?GGACGCTGATCAYTAAGGTAY??RATAACCMCGG?CCSAGATTGAAG?GATGMGAGCRG?G?AAT?G?AGAGAGCTACGGCGATGCTCGTGGGG?CGATACGA?CGCKAGGCGYCAGC?CTCGT?C?T??SG?CT?AGTGTSGAGT?ACGCCGCY?CWAAATY?CA??CGTACCTTGACATT??MCTTTG?GKAATTGGTCC?AM?TTACGGCGCTGTG?CCCGCGAG?GCCAGAGCCA?TACTCCTCA??TACC?GAACC?G?CGCT?RTC??AGGAGRAC?TRAC?ACCAA?TTC?GA?TAC??TT?TWCCWGGTCAGTTACGGCAACACT?AACA?CCGCASAAC?TCCCCTWCGGCGTAC?ATTTT?TCGT?GACGGC?AGW?AGTTT?GTTGAGGCGAGCGC?TCT?CCGCCTG?YGTAGTWACG?TT?CT?ATACTT?CATTAAYACGAGYAAGKTGCCA?ACG?GGTTAAA?C?TTACMCA?ACCCTCA?TGA??ACCC?CCATATTKG??TTAGAGTCCC?ATKRTTAMTTRS?GACTGA?CGTTACYCT?SG??CC?CGACCG??CAGG
AGGCATCGACAGGAGAGRTTA?CTMRCYC?TTGCG?ACGCCGGGCTCAACTC?CAACACCCGGGAG?CA??ACAGCGAGACR?GG??YTTMGT?TCCCCGCAGAAGGMACT?GACTTCGGGGCTCGG?CGT?GYWAARCCGTGTCA?TA??TGCTGMKG?TGGG?CGTG?GCAGWAGA?C?TRSAWT?MRACCACCTCWK?TAATTC?TAACATCT?TTA?C?CGCCCGCRTAGGCGTC?G?TC?TTCAAAYGC?GTG?YTTACGTYARTAGAYG?AGAT?AC?CTAATAGAAGACTAT?A?A?GKATGC??TCCRCTGGTGC?MTC?TTY?T?KGGTTAA?TCC??TACAAAACCAA?SCGTAGGGGTATGAGWCCCGAC?TCAKGATGCTCTGCG?CT?AC?TCAAMCC?KAAGGATAGTC?CTCTAAAATTGTA?K?CYGAAA?C?GCGCA?AATGT??GTACMTTGCGTAYAT?CGCTCT??CCC?T?T???WTC?AAGGCA?GA???TR?CCRCAARAARTCC?GTGCG?ATCT?C?CATTACT?C?CAKGATWAG?GCATTAGATCC??TGGTARTCACGYAA?TACCTCGATACG?T?CATTAC??CGGCATGGCT?CGA?GYACTAAACAAA??T??ACC?G?A?R?TSGGTGAGTAYMATTC?AGGTACTTAGCCCGGAGGCTGCTCGCMCAYCTA?CCCTG?GTRCG?G?AG?CY?R?TTCATACGTA?TTGGA?AAAGCGTCC?RAGCGTTT?AT?TTMCCGY??T?TG?TTCAT?ACR?CGCCYCTTAGA?CGCKCACGC?CCT?CGTCTAACCTCGTGAGTGGYTTTGT?GGCC?TCG?AG?AGCTC?CMTCCAACGATTC?GA?TG?ATTACACTGARCRGRAGCACCTACGYRAGCC?AR??TC?G???CGCCRTGCYT?TT?CTAAAAWGTCCCGACGTCAT?C?TGG?G?TGMGCRGGRCC??GATTAGGC?GC?YTC?AGGT
TATM?AAT?AGCC??YGAGMAGAYAGGRGTGGAATAT?G?CAATGMGRATAGG?TCATTCTGAAA?A?GTTCAT?GC?CAATG?C?GG?ACCATAGTTG?ACCGCC?TK?TC?GRACGCCAGTTCACAAWC?A?TTGCGKTGGCGATGACGT?ACGATTR?KTAAGCCCCATGCGTGA?CTTCTCRACACATYCG?Y??CCCGGG?ATC?K??GTGAYAT?A??GGCTCCTT?CGCG?GGGGCCAAATC?T?A??TGTCTA?TAGTAATCCCACGG?GTACA?TGAAYRGGCMGAGATCT????CCCTG?R?AAATRTTC?TTTAG?TTAAGAAACGAAG?TA?AA?CGTAWYCCTARTAAGCGTT?ATRCCT?CGTTAGGCRAATCGTTCG?CGAC?CTC?CA?C?AC?ACGGCATACTCGTCCCC?TGC?RGCCGK?KCA??GAAAACAGRGC?CG?GGCTTAAGGTTCGGGTACGAG???AC?CTGCGTGGAAGGATG?GACCCTCGGTTG?AT?AYACGAATGG?A?A?GT?AA?ATY??CCGTYCCG?GAGTAG?TGG?C?TGGTTTATCTTCACACATTCARAAA?ACCTGACC?CCC?TCTG?AG?ASTAT??AAGRAGAGS?GTGCTTACTG?AARTAGGTYATCC?GCAGAGGGGTTAGATT?ATCCCTGAGGGAARGTCAGGCAATRGCAAGTCATAGCTC??TAAC?CCG?ATG?TTG?GTGCGATCCGTCACTCTAAATCAT?A?GG?ATGCGKGGCTGACAGCTCAT?TAC?C??GTCTWG??GCG?A?GCTCCC?ATCCARGRTWAGCAGGT?TTTCG??ACTR?GA?A?GGCTCT?YCAA?GGGRC?AATAGGGACATTRTG?TACCGTAT??ACRCTTTG?ATTC?TAAC??ACA?TACAGCGARCGATT??ACT??GATTT?GGGAG??TAYT???AAACGAT?A?AGTGGA??KAACAT?G?T?GGGT?CCTTTATGGTTC?
RA?C?CCGCGCGYCCTAGCACC?GYTG?YYTT?STCTGWAT?TTWCTACTAR?YCTGGGC?GRCAGCGCG?GAGATA??GATCGGT?CTAGKACG?A?TGAGACRAGAT?TGTACAG??T?AGCGGTCTTCA?AMGYGGG??AACRGGAKGYA?GACCGGAACG?CA?CTTARCCAGCATT?T?GGCRAACYAGAGGAGACWAGCC?GTAGGCGCGYCTAGKCAGA?CCTT?CCGATGAATATCG?CCTGTAC?GTGCARTAYAGAAC??CTCMCCTATSG?TGAKTCTCGTG?YA?GGTA?T?CGCCTTA?GGTAGCCG?GAC?TCYAGGGCCGCTAAG?GGTGRGAKCTTC?CG?CCATTAAC?CCGAC?CWYTCGR?GATGCGCGTCCCT??GGTGCTTTGTCCA?AGG?GACAT?CTTGTCATKGAAACTACTTCGG?CCGTA???TCCATAGARTATCG?TC?ACAAW?C??ATMTCATACATCAACGCACATACCAGTA?GCTGTATGTY?GY?T?GGCG?T?GCGCACAAGACCCTGA????GTGC??M?TTSC?TCCC??CTCCCC?WC?GA?ATTCTTACTCT?CGAT?GAGTAGGTYAGTGA??G?A?G??TAAA?ACGACTTYACGCAAG?TT?TAAGTTRGAYTC?TC?ACA?WAKRGAAKGCTACCATG?AT??CGACTCGA?TGGATWTC?CAG?RTCCGA?GGYAC?GGGATGAYCTTCC??GATT?GTGCCCATCTGTGAGGGTY?AGC?MCCATGGGTGSA?TC?CCTGRC???GCGCGCACTCTCCAAGYYTCGGATCAAG?ATATCC?AACCA?TTGGAGGGGGAGT?TTGAGTCA?WTYAC?CAT?A?A?GGGC??T?C?ACT?TGAYGGATCCTYAGGGC?G?ATGRGGACRG?A?CTGGACTGGAAWAGARCT?CCACCCAWGTCTTGATCTTGGWATRGGGT?T?TGGGRARCCTMATA??C?TGCACGCGTRGC?T
?GGC??GGCTGAAA?AGAC?TGATTATCAATGCTTTATCCGG?A??GACGCAACACAKWCR?GTATYCWCA?TT?YCC?TACGCAA?GGACGT?GT?ACG??YA?CGAGG??CGTCC?TG?GT????C?GAGCCCATGATAATGTGTMAAACATTCCAACTWGTCTTTA?AAGTYCTGGGCGTGTGAAT?GT?RMG?TACTA?GGATTATGTGTTCTTCC??YGTTGTCTCAGG?TGCG?TC?GACT?ATG?A?TCCGCT?C?TAGCGTGYCCCAATACTGGA?CW?C?G?CCGGGTTTAGTC?TAC?TCW??KAGGCTAM??WGG?TACGCT?TWAYACGTGACTCAGGG?AGAAAA?ATGTRT??CTGCTGCTTC?GTW?MG?CTTCTCTGGAGGRATAGAATTY??C?CMT?ATG?CAGCGT?GCGG?Y??TC??YT?AATYRG?GAGMATCGC?ACT?C?T?TRTCTTC?CTATGACTTM?CGGT??AG?CCGAGA?GCA?G?YACACAA??GACCGGAC?CG?CAG??AGCGGTCMC??MT?A?AGTCCACAAT?G?AT?ATCTCGAAGRG?TCTCATC??C?GTTTGAAGGC?GGCA?G?K?AATGT?AYAACGTGG??GAG?GGGACA?G?GAASCWG?AATG?CGTC??GCAATGAACAAT?CTGTGATCTRCTATTG?CTAGCATMA?GAAGGG?ACGCAMACGCTCWTCCT??ATTACTC??G?CCCGAC?AGRA?CCTTC?YCG?CACCCGCGAG?AG?TTGGCGCTG?GRC?TGAG?CAGACK?RAGAY?CTAA?T?GGAAGG?TGCTAAGAGAATCGC?CTA?CG?TAAAGYACTTA?ARCAAAC?C??Y?GGTCT??TGGGRG?CGC??CCAGATTC?AGTG?C?TCCTGAG?ATC?CCGTTCCG?GA?CGGGGAGTA???GGTC???AACCTCTCRGCCCTA??TCCCATCCGGCTCGGS??GGRAACGGCA?T?CT?A?G?CC?
?A?CCG?C?GCGGARTGC??TCAKG?SWT?G?TT?TCGCG?AGA??C?G?C?GAGMGCAGGT??ACCYACTGCACGAGC?AC?AACT??TGGTTGGCW?CTAT?GK??TGY?AACTC?AAAACGATMAAACWAC?A?A?GAW?GACCG?ATCCC?ACKRTTCGGG?YRGT?CGTGTCCCTACA?TGMA?G?AT?AYT?G?KMCT???GA?KAGGGYTTCGTAA?CGCA?GCGTCRC?R?RAATGTCC?TTCGAG?C?YCGCAGRTATGGTTGCTGAG??GCTCYGTCC?GCCTACGCCGG?T?CYATC?GCGCGAKCAGACACAA?AAATT?GGAGA?A?AGC??TG?CTKA?TA?ACCTCTG?CA?ATCACAACAT?ATCTACCCCCAGC?GTYCACTRTT?YGCAGTCAY?A?GTAGGCGA?CGCGCAGARCCGGTG??GACATAAGCCAYTGTCGAAGGATGCTG??GGGCGC?ACGAGKYCACGA?ARCCAAT?RAGCGWC?CGT?TGATTYTAGTTGRAK?AGACC?CA?G?TGAT?MCTTGAKCT?GC?TRAT?CAGAGGCTCATAACAGAG?YC?ACCCTGYCGGYCCAGGATC??AGRTG?AAGASGT?AGAC?CMTA?TGCCGGGATGA?TGCGGGTGCTASGCC??TTGCGGTGGCGCTGGCTYGGACGG?CT?TCAGATC?SCCGMCAAGTAGCG?GTACTGT?G?AWTCCTACACATCGG??GAGCTTAGC??T?CCTAGTTCAK??ATAGACGACS?CCTCCRGAACTCTAACA?TA?????ATW?T?TCRCGAGTCAATCGTYAC??T?CTRCG?TCCCCGT??CCTCYTACC?CT?CCAAAYGA?CATGGA?TCG?TTTCGACC?CTACGAT??ATAGTG?CCACTTCT??GAAC?AC?AAATGTYAGGCATTSCGGTT?TCTC?KCCCACACTGG?CCG?WACGGCA?A?CGGTACATCG?T?TCTTTGACCGCGGTCTTGCGM
TGGTA?G?CGCGRGR?GTCCCTGCCTTCGCCCTGCCGTA?G??CTG??AGT??CKTACTTTACRGATGC?C?TCATAG?GRRG??ACTTCAGGTATCGGACRGGCAG?TA?CCATGTCCA?GGAMG?ACAACGGWTCCAGRACC?TCGAGGGR?ACWTCR?ATTGTACG?GTTAATGCTTGA?GYGAACC?TGTA?GACCTCCAC??GAACCT?TA?CGGCTGGTWWGGT?GA?GCG?CAT?GAA?G?GTTMCT?G?CYATAT?GCGAC?YAG?CYGGCTTAARCTG???CCCCT?GG?AG?AGC?AGRAGCCCSCTCATTA??KAG?AAC?TCG?CTAGAACGGCGA?GG?CGTGTAGGAAGCK?TCRTA?AT?GTT?T?KAGSA??AAT?CAA??GGC?CTGTTATAGTCTTTTGAATTGCGCC?GCTATT?AGC??TATGCTTCCAGGT??TCTAA?TTCAAGAGTTGWCCKTGTTAA?GT?C?CCACCAGGTG?G?ARACR?TTTTGGGCGTGGGTG?R?A?CCGCCGTA?GAAT?CCTGA?TGCCCAT??RAGCGGATAYAGCATTGY??GCAGCC?WR?GTATGTTGTT?TCG?CG?AT?W?CC?GGTAAGGMGCCCTACGCGACCGGG?CYTTTGACCAATCC?TCCAWCTGTARTCT??ST?TGTC?ACGTG?CCTCGCGCGGTGCTTCAGAG?ACTCCCCAM?CCTTCAAAT?AAATG?A?KGGCTCA?GCYTGATT?Y??CTAA?AAGA?GCGGM?GGAGCGATT?AA??TCGCTCKTGWG?TTA?GTCACC?CCCG??GTT?ATTGGGAAGT?TCTT?MAACYCCGA?TCGAGGGTARAATCG?G??TTTGAGTCT?MCCCC?GTR?CA?KTAGAA?CTTTAGACTTGCTCAG?K????TKGGM?T?C?GWTG?TACCCGAGAA?CCACT???GCAAAT?G?AGTCCCCTRG?TGTYRCCACTACCA?AA?GGTGAYGGTAGGTACGAC
YCAGGGC?TAGAGATACG?GMCATWCGGCKTC???WKGAA?AAAKCCTTTT??R?GCCCG?CACCGGAGAGAATTCCARGGGCTACTATT?CCAAACATTGA?GCCCTGAGACA??R?ACTCTTGATCCMG?RCTCTWAA?C?ACGCC?WCAGCKAGCYW?GATGTG?TGKYC?A?CA?CAGC?TGGCGCGAAGCRGTGT?T?GAGGCGCCGAGTCGAGCTRT?RTG?GAATCACMTCA?GTTS??GTGAATGGC?GTCCTSTACCTCCCCR?MAATCAGG?ACCCGCCAG?C?KACCT?ATKGTAA?GC?GT?GTGTTAGTT??CA?CTGGCC?WCCATCA?WG?GCGGT??CTAACGAA??TG?TC?GYCACRGCT??TGCGCAGAGGYGGGTGGTCGYGCGAGACTTGGCTGAA?G?AA????TCCAT??MTGTGTGCGYWCCTGTGG?GA?CG??TAGGAC?CAGCGTTTTACGTTATA?TCAAAGGGT?CGCK??TGC?CCTTT?AGTAARTGAGTATA?AAACCCWGTCGCC?GGCMM?ACCTCTCCAT?GCACCCAGGTCTTTGC?ACGATGAAC?T?A?ATACTGG??CAGCGCMRTCAAATCACGGCTACGATC?KSA?TGGGA?CGKA?ATAGGTAATCMCCCGKAG?TTGGTGA?CCTGTTCT?CGTAC??CCATTGAG?YC??G?C?AACAATG?C?AGT???A?T?AATT?C?CAATGC?CCCTSCTG??WG?G?GTAG??AGTATGCATTCATACTCTGATCT?AAGC?C?CG?GTAAGT?AAAGGC??A?KG?CRTTGACTCTAA?ACTAYCCAT?CGTATACTCWGTCA?TCATGTCCG?GGCG?TGCG??T?T??GTCTAT?GGG?CA?CT?CCTACGTGTGCGC?WCT?AWGTGTA?R??T?TATCCAT?GG??GA?TGA?TCCAGGTCCGK?AYAACT??CTAGAG?GAATG??TT?TCWGCTGTTCACG??C?KAATTGA
YG?CAGT?A?TCACSCGCCGG?AASACG?GCCCATGGC?GCAGTTATTG?A?ASKCGGCAACGCGTGTATA?YTAA?ACCC?GTA?ARACTGT??GGTACG?GATT?CAGCGCKTGCGGA?ACARCGTAACTA?AKTGCGAGAGGTYTGGCKGTTATTTG?GCK??CGG?CTAGCATATCCGGCC?GAG?TTTCGT??TCGA?A?TGTGTG?CGCTCCGTGC?ATC??AGGCGCCACGCTACGGGACGGATGGTTATCCTAGC?TCGT?A?G?GAGG?GT??CATTWYG?ACGTCCT?CTTGTTGT?TGWGA?CATAT?AACCTTYCTT?G?TCCTA?C?ATTCT?CYTGCGTAGSA?GCTGGG?GTCGGCCGKT??GATTA?T?TGGGTG?G?CAGTAGTTGAACAAT?A?T?AGGCGTGCATKACGAT?GCCTACCACAAC?WGCCCGTTGAATTCATAAATT?GAAAAAAR?A?TTCCTA??MCCGGGT?CTCCGGTA?G?GACGTGG?T?AATGCG?CATGCYGA?G??GAT?AA?TG?AAGCGCGAG?ACCCG??TCGYG?CCCCCA???GTCAAACWTAATACTCGTGTTC?GT?G?AWGTYGGACAATG??GT?CCGCGGA?GA?T?WCCAAGC??ACGWC??TTGCGACTTGRC?T?MGGC?CCTA?GCT?TTTCGGCGGCC?GGTCGG?GGAGCAT?GAAGCAATCCKTTWTCGCGCTTC??CCAACCAGG??CTTGYA?TAGACACCCT?GCA?GT?AWCWRTARAGTATGG?G?GTGCARGCCCC?GGGGTTAT?CTTTAGGG?GCG?GC??A?G?RGCRT?TAA?TATTAACKG?CGTGACGA?AAC??CT?CTGGCAG?CCGTGCTG?AAGMAGCGATAG?AGAAY?GW?CGGATCA?YTAC?CA?GT?CAG?GACGGAGACTC??CGAAG?CG?C?G?C?CT?T?GC?T?CGM??YTCC?C?CCGCGMACA???TG?ACTAG?TTY
?CCGTCG??R?CC?ACG?TCGTYCTTGGCGTGA?T?T?ATGGCGCCA??TAACWKATACGGACT?G??RATRTGCT?R?ATGTC?YGTTTC?MT?CC?CCR?ACRGGA?AAATA???CGCYAAGTCT?C?AATAAAC?CCCGAAAACAAMCAACAAACGA?TCTA?GCRAG?TAA?C?TTCCCC?GAGCAGTYCCTC???GC??AG?TATCC?AGGTATACWCTTAYTTAGGGCTGCACGGA?TA??CT?GTGACT??GC?GTG?TGM?RTCCTC?TGCCC?AA?CTTC?CMGAT?GAKGTATG?T?CT??TY???TTTCGGC?CCKC?GY?T?TCG?TC?KCA?TA?CT?RYCA?YTGT?CTC?A?CC?AG?AC?CG??A?GACKCART??AYARCA?YG?GA?CCCTG??ACAAAT?TCC?CCGM?GAGGT?T?GGTC?T?CACCA?GTCG?GCCTTGTGAGGCACC?A?CGAGGTAGC?T?TTG?KCAGGAACCCA??GACTAA?GCATY??R?CTTGA?ACAAATC?AGGAGTAGCAAGC?ATGRGTGA?AA?C?T?GGG?AGAARCGSACGG??C?T?AGTAGYCATGR??AAAT?CGGA?A?C?C?R?GAAATSCTAA?YG?GCGTAAGCGTA??TRCTC?GG?GAGGCG?GT??TG??C?GGCTG?CCTSCCAACYKTAAKCCGCTC?GTCGCAR?TGTTCTATCCCT?CC?ATGCGG??GCGGGC?TAGGACAG?C?C?AGGCACCTA?AGG??GM?ATA?T??GGT?AATAAC?CK?CGACAA?GGACGC?TGTGKAGA?AA?GTKTCKKTYGCCGCCT?TCTTTGC?CCA?GT?ACR?ATGGC?TGG?AC?C?ATTGTAGGCATGCTT?TATGGAG?G??GG??TGTTCG?TTGG?ATGTCCG??A?TGAGATCATGGGG?GGGATAACAATTCGCCCTTC?CTR?CC?ACTGACAGRAGGGYACGAACGTCCTT?GCCAGTA???A?CT
?TTTC?A??AAC??G?WCTAA??ATTATMCG?SAT?ATCCGGGT???ART?C?CTACACGGGGGCAGAACACGRTGACT?GGY?CGAGGA?C?CCKA?GTCG?GGACGCGC?GGCGC??C?G?TGT?YCTGGG??CTGCGGTCGTGGGAT?Y?GTCAR?CATATTGAWT?CAGTT???TCCGMTGGAA?AG?ACTCAAACGGAG?AG?GCGGGCCATTA???AG?CGCCTAG??TA?C?AC?GC?CAAATATA?T?TTCCAC?G??CGAT?GTCTTGTATG?AATTW?TYCRTTCAC?ATGTT?AA?TT?CAGTGAAGTCACTCKTAG??C?AA?T??ATTCGTGGA?GRGTGGGCA?TRC??TT?STCACA?WAACG?YGATKCAAAA?AACTT?T?CCCT?AT??Y?AATAC?GA?G?CA?AGCCA?AGCCTTCGATCTC?T?AG?GCY?GTGTAGCT?CTGA??RTTT?CTCATAATTGTTTCCGG?GGAC?TY??RT?ATC?YG?SCGRGTGGCCGATKTAAGGCTA?GGCGG?TTACTTT???TTT??GC?GGCTG?CYCTACG?TGCAT?AGAG?CA?TTTGCC????TG?T?GAAATGGGCCT??GGTAGT???CAAGTT?CGGTCCGCCAG??CGRATTT?GAA?TGTCTCG??W?ACCTG?CAA?GKA?T?ACTYT?C?TGA?CCGACR?CAACGTTRATGA?TYCT?ATCGTCA?TGGGC?G?C?A???MTGTA?GCGAA?T?TCAG?C?ATG?GAG?T?C?ATTCYC?CT?CA??A?CT?CCTAR?CGCYTC?ACTTG?A?T?C?TTCCTTACCGGG?TS?CTTT??C?AT?CAT?ACGACAAAATGSACR??WTACMGATGTACCTA??TCAGCA??G?AGTYT?TC?TTC?GG?CAT?CAATC?GRCAGG?T?TWTACTCTA?CCT?GAATGA??ACGAGCAA?CCMTGYCGCGA?CGATTTW?TAMTCCGTCA?WTY?CCT?GCGG
?G??GT??CG?RG?G?TAT?GGCK??CCGTAA?CK?YTAGTCTGT?A?TTTAT?CGTCC??TACATGCTG?CTA?CA?CAGTGCG??A?G?GC?GTCGA?A?CGTCTAGGTGCA?TGWW?CYT?TC?A?R?CMG?WACAC?AG?GGGT?T?GTCACGG???MG?A?YGCG?ACC?AAGCCAKT??TCGG?TGCGCT?CTGTAC?G?GA?RGTCACA?CTCG?TTCAGA?AGM?TRYCGT?GC?CRAAGGGG?AGGG?CTKCT?T?GC?CG?GRC??CACGA?AA?CCT?CK?????SGCAC?GA?TTGCGCTT?CCCCTRAGAC?TTG?TTGSCG?R?ARC?GGGAA?G??CGTS?TT?CCGTACCGCAC?GW?TCGCCTGGACTGTAACCC?CC??CSTTGCAGG?GCRGACTAC?T?MGGG?GCTTGAATGC??G?T?AC?C?TGGGC?TTTCGGGT?GCTGGCRTGC?T?ATTTCG?G?T?CGG??CTCG?GT?AA?TT?YAGGGC?YC?T?SCTMAGG???CCAAGTK??CACRA???GTAC?GGAA??AC?ATTGCCATG?GCTYTGTCYT?CGT?GCT?AA?CGGTCG?TA?T?GG?TCG?CGRGGC?T?CAGTTG?TCTCTYGAAC?TCCAG?GCTGATC??TCAGC?C??AATGAAGG??G?CTGTYTTGKTTWATCTASG?TA?TT?CGGWSCAACT?GTTGA?AG?GCGA?A?TG?GCGT??CTCGCCAGAAGG??CG?C?TC??TGCAATTGCCATTYT?YK?TTT?TA?CCTG?GTATATTGGGACA??T?TT?T???AGGTTY?GCCCC?ACCACTCGCTCTTGGTTCTSGGC????T?CGAGTCCCTRGCTTCC?CCTC?S?ACGATT?TC?TTCCTRGTA?CACACARCATAATTATTCATT?CTAWTTCA?ACAGTTWTTCK?ATTG?CG?TW?T?T?AA??W?G?GAG?YC?GCGTG?GATGGCRGAYG??G?CGCG?CY?CW
G?AC?YTG?AGT?CCGACTCCYCTMT?TTATRGK?GKAAC?CC?G?GG??KGTGGCTAGGA?CTCCCTCGACTGAA?A?CCTTAACCCYCTTGC?GCCATCYATT?KTC?A?GTTAGCC??T???GCTGAC?CTTGC?GAY?CC?CAG??GGKY?G??ACGTCMGC?TACTCCTCACCG?A?TG?GCGTACA?CCCGTGC??C?AGAT?GGCCTCTCA?GGT?GTAAGG?C?GCGCTC?ACGGACTCTCACGTCTC?TATT?T?A????CWAC?TKCGM?A??MGCGT?ACGCTA?ACTYGT?AC?CCCYC?A?C????CTGAGGA?CCGCTG?GA?GCCT?GATCA???CRCG?CYTM?TTCTGT?TCC??GA?CC?G?CCCWCACG????CT?GTAG?CC?GATC??GGG?A??GGCATA?CACCCTCCA??YAGACTG?T?GGTTT??CGATTGGCA?GTTYCTC?CC?GGTGAC?ATYAGTTTGTTGAT??T??G?AGAA??GCAAGA?M??AGCCKTA?C???C?TCTTCGCCC?T?TGCAG?AGTTC?C?YTGGCCAAAA??GCC??S?CAT?CCA?CTAG?GCARC?ACCTG?A??ATT???AGAGTTGT?CGA?TS?C?CTCGTG?CTGTCWGYA?GY?GA?C?GTC?MAG???AT?GGTCTTGTY?TC??ASGGCSATRCAGT??CTCCGTGTGGGYATCCG?GTG??AATTRCA?AW?TCC?A?Y?CC?ATGYTGCTGGAACAYACCGA??T?KA?C?T?T?TCTCCC?WGTTG?A??T?C???C?CTCGCTT?TAT?ATCCTTCC??TAWCCRTGCAC??TC?CCGG?G?RCTTGAAAGACTCTTCGAGM?GCCGGCSTTA??GCCGGGAGTGATCTGG?ST?CAAG?GCCCCG??CCCCCCC?RTCT?GCGCTG?GACGTCTCATYTACA?CGC?T???CTC?C?C?T?GA?GAACGYCTWTCG?GAT?T?GTGGGTCGCTGCG?AGC
C?TCCCAAC?GTT?CTTATGGCTCTCGGGT?CG?CTGGCC?GGAC?GGGT?CAATGTGKGGCAR?CWAGC?GGC?CCTG?CCAAGTTGAC?C?AASGTCT??AAYTGACYGGCT?CTT??CGT??RGC??CCTTT?CGGYTAA?GCCG?CCYA??TTG?CCAG?YAT?GTCCGTMCCTMTAC?A?GGAGGATGACAAACC??ATTAG?CTT?ACA?TGGACYCTAA?ATTA?GT?AAC?GKT?CGAGCTGAT?GACA?GTCAG?A?AGACG?CAGTCYTR?ACGC?CAAATGTATACT?GCGGGGATTGGC?CTGCAGARGGGGCRCGACATAGAAA??GGTATACG?A?CCAGTTGCCGTAGACG?GACC?T?CCACGYAAC?TCCGAT?GTCT??GAT?C?CGTTG?CCGCAGGGACGTGCGT??GAWTKTAAT???G?AGGRRCGCCTGG?CGGC?CTT?TCACGATCGKA?G?TGACAGACAG?AG?CC??GTCCTC?GACA?G??TACAC?A?TAT?AGAG?ATTTTCCARGAGCCGAATCTT?TTG?GAAT?ARCC?CC????GYT?TTGAAGCCAGTGTT?GCTG?CATAG?Y?TTCGTTCTGCYACCC??KGG?GGCGCA?C?GCA?C?TTA??C?CGAGAG???CACG?ATYA?C?AARTA?C?TM?TTTGTTCTC?ACAGGC??GG?ARGAAAGGAAAATCGAGGCTAGC?CATGGAT?AA?C?G?C?TTCC???GTAAC?AYGTCGCGAACCTTGRTTGGGTG?TTGA?GCCAC?A?AW??TT???CTT?T??T??AA?C?TYCCTTGGACAGAGAAT?ACATTA??WCTTSTGCGGAGAAA?ACGTGC?CCGGTCCACTYCT?T?GGAA?ATAGGATTTCRTMTA?GYYTTATAYG?KT?CATGCC?CATCCCACKCCCCMKGSGTAG?RAGCAAAG??RC?CGGAKAT?CT?CGG??CTTTGCRA?GCCGCARTCCT?AATTAGGTC
AGATGGTGATGTR?TATC?YC?TT?ACCGGGGT??GAYA?TCT?ATTCGGT?ATCGCKACYCGGGCCGCCTTC?T?AGGGRAGGCAACTCY?AKACACCCAC??G???A?AG?CTAT??CGCGGGGCGCACTGGCCAAC?G?TTAACTC?Y??CCC?RGA?TGT?GR??G??GATGTTTATGG?CGGGGGC?A?GTGCT?TTGTG???TCCGACA?GCGR?GTT?TGG?TGCCCAGAG?CAGATGKGC??CCC?CATCGAC?ATWGAG?AR??GT?CTCACGCCAA?R?ATKCCT?CTACCAGT?TGTTCC?CT?GGAGGAGCGT?CACGCA?AT?A?KCTSTMCG?RG?TCGGG?CCTGTG?CT??GY?GTACMTCGACCCTCTKTTTG?ACTGAA?TGTTGAGATATA?ATGA??MAAAARCCYA?GCGKTGCGAT?TTCCAAYTTA?ACTAGTGCACTCGACTGCCAGTCAA?AGGCGGCC?CTCCGAA?AGCCAG?YGTAGCAG?RCT???ACCCGTTTTTCACATT?TARCGC?Y?GS?ATTAAC?TRT?CAC?CWTAGCCKGMG?CTAT??CS?C?TRC??TCCATGYA?TATG?CCCAAC?GGTTTCSTC?TCA??AACTTTGCCGC?C?C?YTACAAGTWC?GC?ACCCGG?CA?AGCCCTTGC?CTCGGTCCR??TTTCACTRT?CCTCGGCAA??G?TCACTTCRAT?TGMACGGTCC?T?G?GCYGA?TTGGRTTRRTCCAA?CC?YAYCCCKCGWTGTTC?A?TGACCTATT?AGAAAAC?CGRTGCGCATC?ACAAAAGC?AGCGT?AA?TAAGCCGT?AAGA?TT?GATA?G??TGGACT?CG?CTCTTG?A?TCGGCGG?TTTCC?CAT?A?CGG?CCTGC??TA??G??GGCTGAAKACTTCC??CWACGTGATTT?CCCC?ATTTCGGYTYAGC?CRTCCAATCTGCASAAAA?A?GA?C?ACGSAAGGYTGGWGACC?GGAK
CCCGTTGCG?ACA??T?TTGG?TAC??ACCSACGTT?GACCGTC?ATCCCAAT?GAT?TTGTA?A?G?GTTAATYTCCCCGGCG?CT??CTTAGTTTATGGTCCCAC?GAGGYTGA?G?AAGTTG?GTCC?T????ATG?GCTG?CC?AKGTCGCATGAGC??CAGT?GCGA?GGA?C?GTGCCGAG?AGT?GAAC?CYATA?GGATCTTGGT?CTACT??G?C?AT?C?AG?CACATGGSAGW?CACGAGAGGTGCYCCGTTT?CTAAGTAA?CTA?GT?GA?MA?TTC?GTA?CAATGC?RT?KGWGGC?C?A?T????YRKT??CWG?CG??YCTGGG?GC?GAA?RKACACTAGAGGCCG??CC?WG?G?A?R?CCT?T?CA??AAGAGACT??Y?GT?TCACGGCGATATTG?GC?GTTGAGAC?T?AC?G??A????G?TYG?AT?G?ACA?G?C??????T?T?YGA?TGT???AT??TGTG??C???CTGCC?AGC??CSTCYCG?GAGAGCG?ATTGG?C?C?C?RC??RC?CRC?G?A?GAGTCTAT??CYAA??GTG???G?KCCYY?GG?GCGGATACAA??T?GAGC?K?C?CCGGAG?GG??CG??WGG?TG?CTW?T?TAACYT?RCG??TC?GG?T???G?GST??G?G?TG?A?G?Y?T????GAG??T?GA??GTG???GATTG?GGG??GC?CG?R?TC?T??TKC?R??CTR??AGGCTRR?T?GC?C?GG??TMC?GG???GA?CC?AAA??GCKT??TAKC?A?TTGGAC?G??ATA?CAG???TCG?CG???GC??W?GCT?R?G?TGTGG?GYC?C???CGT?GC?GATCT?AC?RCGT???CAGCCCMCCCGC??G??C?G???CG?CC?AGCT?G?C??G?A??GG?AG?GA?C?CAGC?ACK?AT??CA?C??TG??AC?TTM??TCAGGCCCAC?GGG??GCK?C?CGG?GAGGCAAMA??RATTK??CAC?
CG?G?ATG?AACGGAGC?TT??G?T?YTA?TAT?WG?AGCG??ATAAAG???T?C??G???GCACTGCGCCG?T?GRAGAGA????MTATYTGG?CATACTGAGC?CC?YT?A?TGCGARCTMGC?AGCACKT?CA???CCCAG?CG?C?CC??TT??A??CAC?TGA?GTR???AA?GCAARTGRK?TGTATACC????G?CCT?G??????T?G?AA?G?TTCGT?TA??AA?ATRCTTC?C?AA????G?TA?TATCTYCG??RG?GG???C?TTT??A?TGGA??C?G?CATC?C??KA??WTG??A?TAC??C??A?KGAG?GCYGG?TGG?YG?C?A?AC?T?GA?GCT?A?GT?A?TC?GC?CC??T?G?GCCG?T?AG??AGAGCGCCGCTTR?TCG?G???G?T?CTCCA???TTC?G?GG?YTTCTA?CCG?GTGG??C?YTCAKGGGGA??GCG???CC?TYR?TG???A?GTGCA?G?GC?CGWACWCRACC???CCCCGGGA?C?TTA?GGC?TA?K??GG?GAR?CT?CACA?TGTG???TR?GC???TA?GGAACCGCC??RYA?ACTKCYA?ATCTT?TT???C??G?GGTT??GWC??GR?GG?G?G?AA??TCC?T??????A?C?TCGT?TCYA?GGGA?G?ATGACG?TA?TCM??AG???A?TR???T?GT??YT?T?AAA??T?ATA?GGAATGT?AC?C?TTC????T?CTC?G?TR?G?W??GG?CG?GA???ACC?G?TC???TAT??G??R?CT?A?CT?T??????G?CCMTA???GG???AA?TGC?????Y?GA??CTGACCGTC?C??G??GGCAMTCA??GGGCTW?TATT?GRTGGTTCG?GTGA????RTTT????STAT?RGAGGCRT??Y?K??TA?CG?GA?G?T?CACASGG???GACAATA?GK??AGGGAT???CTGAC??TATAC?TG??G???CTCC?CGCGCG?TG?TKAGCGGCTG?
TTSGTGA?AGR??TTCKG????GG?CCACCCG??A?????STT?ACKC?AC?G?CR?CTA??A?T?T?CAGCW?C?G???GTCG?A?C??GTG?RCCRGT?C???G?GT?A?GGTATAGCC?Y?ATTCKT????CAAC?C??ATAM?ATCGTY?RCYGR?CTTCCT??C?T???KTCGGTRA??GTTAYTA?TG???A??ACCT?CAKG??G?GTAAAGA?C?TGCT?ATGG?TCG??MCC?CTCAGTGYT??CAGCGTYTATAMA?GAGK?T?A?GAWGAAT?GCAC???CTCC?W?T?G?GAGTTGG?TAG?G???G?AGAACWTC?T?T?MCCG?T???GGTA?GCG????G??C???C?CACG?ATGCG?AA?TAGACG?TAA??G?C???CMTG?C??GTC?TG??GTR???GGGGGCG?CCWG?T?CTCG?T?AT?G?A?AA???A?TY???G?????TA?CTAAG??CCGGCR?G?AG?GGG??GR?T??A?C?G?G?CG??GC??A??T?TT?C???A??G?TC?CT??RTWGGGG?T??CGC?GG??G?TAC??R?AT?C???GGGSC?G?T?C?GCCAA??AG??STC?CA?CTA?GGGCTA??GCA???C?G?AT????CC?WC?AC??TRWCGGGCY?AG????G?A???A?C?A?AA?G?AGC?CRTTA?G????TG???AACA?G??CT?A?ACG?TCATC?TT?C?C??C?TA??TKGMAR????T??G?????A??A?AC?T?TT?TAG?TTC?TT????TA??AGC??RGG??A?TR?G???AGGG??T?CAA?G?A??GTG?T?CYGGCC???GCCTTRAT??GA??C?C?G?T??CRCW???G?A?C?T?T??WAATGGGC???TAGC?ATMAA??A?TCK???A???AGGCC?AGA??GC??AK?GAGG?GA?ACGAGAA??A?GTGGA?GTGTGAGR??C?G?T??T?WTTGCK?GG?G?AT??A?CA????CCGGAAG
T?C?CA?CAC??T??GACAC?G?GGCGTGA?T???CC??MGCGC?CGCCCCY?GGG?CKCCT??GTTARAST??GC?CGCTGGAA?TGTCGC?AAG?CGACCAGATCCAACAG?GACYGGA?A?KGARGYCGC??C?ACCC?TAG?CG??CG?WARGCGC?CCTMGGA?CT??A?CCGK?AT?WTGGTTACCC?GTC?C?A?TTGCCCACCCGTAGACACACC?TG?GW?CAACCCGTGT?TST?ACC?AC?CAYTAGCC?C??GCT?GGTGT??CTWTC?AA??AMACTGGYGCACCCTATCATRCGRGGCCACTCGTTACCACAACGCTAGGTCACTRGYGGGCTCMTRTTGYRCC?GGKGGRCTA?GGTCCRRGGTGGCCCACARSCGCCCTGCGTCGGATYCTCGTCCGGCCGCTYACTAACATTGTGATGGCGGCCSCGGACGRACACACGCCGCTTCAGGTGC?YGCGGCTGGAWGCCGTGGAGGTGATTGTTTCTGGGRAMGCGAAGATTCTGACAGCCGWCATTCCGCSAGTGAGKACCGTCGGGAAAGGCCGWAAGTGCGCMGCTGTGCTCTGGGKTATATAACTCGTKCGAAAGGTTCCAWAGCTTCAGAATTGACCAGTCGAYGCGTAGACGGATATACGAAAYARTCTATCCACATTCAGGTCKTACAAGCCGGTYGGTGTYCACACAGGTGCTGTGATCCG??????????????A?????T??C?????????????????????T????????????????????????G?A????????????????????Y??A?????????T??G???T?T???AA???A????G?????T?????T????A???A??TTG?????????C?????????T????C???T????C???A?C??G????A??C????????T??GC????CA?A???????G?T?A??????AGTTCA?Y??CC?A??CKAGG?C??T???????CGT??C?
C?AGAATTA?TGC?A??????CA??G??T?G?????AG??G?????GC??A???C???CC?????TTC?T?G?G????????????T????????A??CC?GCAC?????GT?A??????T???AY???C?WRTG?A?C??GC?T??C?G????G?YA?C?ATGC?AA?C???KTT?G??G?T?AT???A?CAAS?TC?TTGAT???C?TTTTTCA??C?AT?TGGCA???CTTGGCGG?C?MA??TG???K??TAA??T?AA??G?TC???GTTT??GG??AG??C?AAC?ATA?T??GWA??GCAGGCCG?AA?CATAAT??GA?CCGGGC?C??GGA?CA?G??CTAA???RTACGGAT?A?TC?TTGAGCG?GTG?CYAA??CWGC??CTCTSA?TC??CC?TC?GAGGGG?KC?C?G?TAA?TTGG?CA??CGGT?GGCGACA?T??CAATGGACT?CCTAT?T?ACCK??TGC?ATAAC????ACGTYG??YCG??A???G???A?GT???TTG?G???TG?C??CA??GCGGGG??G?????C??CC??CCG?G??T??CA??GCC?CATA?CTATTA?CTAGTTC?GAG??A?GGCAC?TA?TGATAGGAG?TCCACGC?TTC??TGTAYGCCCG?TGACCC?GA?G?G???C??A?TTAC?TC?GATG???AG???T?GTACTAT?GCT???CTG??CCTTTA?C?GG?C?CTCCAT?G?T??ACGCC?ACTAC?AGGGGC??A?ARWG?ACAGCWG?G??G?G?G?WTG??TCGGAC?TGTTGAAGCAA???GWGGM??AGCA??T???C?CTAG?YTCG??AGGT?C???AGA??A?G?C?TC?TGR?CTSTG?GTC?CGACCYT?GGC?CC?ACT???A?A??WCA?CATG?TGGC?TC?A?CG?TGAG?TGGTGAC??TTG??A???C?GT?TGG??AK
    290_Di_6_sub		AGCTGCATM?AAGTWCCCCAWRA?T?AAT?G??TATGATTWCCAGCTTC?C??TT?AAC?TTR?TTCC?GA??STTCTCGCYCGCYATGRTGAGCTTTGTGTATCAACATC?AAAATTCGA???GT?AYCTCKCCTAATCAATTTG?GA?CCATYTGCCGCCCATGAGCYACTAGAGGTGT?WC?CCACAGWGTCTTGGTCTTTAATYTGGCTC?CTGCGCYCGGG?CACAACC?CTAGRC?CCAGTAAG?AGTGCGTGGACYACCGAGCCTGGCAGY?TTAAYAACACGG?AAWAGAT?AGTCGAGKG?AGTCTGCTCAGTCAGAC?GACATATTTSATATCRTRACGCGCCTTCAWCAGTTTAGYC?GAACCCAAATT??CCA?TCCCYGACAG?GTYTAAATGGCGGCAACGTAGACAG?TGCAATGCCCG?TGTGRTCTTTC?CAT?CCCTAA?GGRTCATTATC?CCCG?K?AWCWT?CACCAATTTGKKCC?GT?TCGCTAARGT??RTCGGCACCGGTYTGGR?RACTAGAGGTCG?GAAGACTAGACGCT?RC?A?TAGATT??GCGGTYATCGTACACTC?WATGCG?CG?TTG?T?CCTCWTARC?TTTCCGTATAATCACRGT?TACCCGAGGATGAACTGCKGGA??CCAACTYW?AAKTCMTAGTTGCG?AATGAAA?C?GCACTAAGGGAGGTCGTGCTAATGCAGGTA?T?C?CTCGGA?ACARATA??ACCTGGTGCGATAT??ACCGGACCGG?WYGGTGCTA?ACTTCTCTGTCGCGAACGCGAGT?CTAKGRGGGTCAAACTACRCTCTTTRMGGTTCCCA?AACGTA?ACAARCAC?AAACGAGTACATGGACATAGAG?CTCTCCGAGAGCAGCT?TGCCTGTGCTGWAT?GAAAGGGSTTRGCCAAAATGACGCCAGTTAGACCAGTAAATAGTWCGACTCCACGGCCRCGTWCGTCTWG?CCC?CGTGAGATTCGTC
CARCAT?CYCRGTCC?GTMAATGGACCATTAGCTYGA?CGAAGCATTGTTGCGCTCTGGACCGGACGKTATATGACTATTAATKTGGTG?TGCTT??TAARGCTGTCACC?TAAACACACCT???GAR??TGGGATACGAAAACTTT?TGA?ACTAAAACCYTRTGCTTTTCATTCYCCTTTGCTTATAGKTGGTG?GGTGGTCCACAAAC?GTTGAATGAGAAA?AKATGACCCACAATGTAA?ACAAACGA?CATTR?YGCGC?CGTAAAGCATGT?GGGAAGAAA?TTGTGGT?CAGTTTATGAATCYAACGAA?RGGATC?GASCTGCAGGTTGCAA?AGGACCGGATCYGTG??CATATACTTTGC?ARGAGAAAGAGWCA?AGCGTGGGTTTTGTTTCTGGGTACWCM?CT?GCAGTTCAC?TTGTCAAT?CGAGAAATTTTGWTT?TCGTGGA?CAACTGATCTCCA?GGCRTATCTAAAGTGTCTAGGTGGGCTGKYCCAGT?AA?TGCTRG?TTATG?CT?ACA?GATR?G?TGAYTAGGARCCATTTAAAKGGCC?GGGCGACGGTTTATM?ACGG?TCGAAAGCAAAAC?TCCCCTCT?CMACG?CACATGGWGATTYGCTAST?C?TGAT??GTAGCCGCAAGGGCAAT??GT?YCGGTTWGACGGCGTCTCG??GGCCMCCGGGATAATTTCAC?T?TATGA?TGCA?ATAGMATAAG?TTGAACAAGCAGG?GAACTY?AGCC?TAAGAACC?GCAGAAWTCT?TCG?GAAA??AAAAAGGTGCTGATAACGA?GC?ATTCTCCC?RYACAGATGCTAGAT?CTTSACTCATGGACCAAWWACYGTACRTGT?CTA?CAA?ACC?MMGCGCGAT?TTGTAAGCTCAGAG?GRACCCGGGCATTCCTKACAGCCATTKTATGGAAT?CACMCA?GTGTAAATGKTCCATCTAGAATCC?TTGGGGACAAAAA?AGGATCT?YCGCG?
AGAGACCGT?CCTC?GCCCAGAGTC?GYRGGSRATGA??GMGTTGGGCSCAGGGGGWTTGAATCAACGAA?CTCMTTCTAAGCG?TTA?TYWAATC?GTTA?TGGCACCGYCTAGTT?GG??C?CTT?CACTGACGCWAYYYCATGTGGAGGWGGCTGGTCCTWAWTGCGGGACGTMT??CGTCG?G?GAKTCCCCCACTCGATTAYACATCGGC??TTAACTGCCACGYR?AATCCATAGCGR?AGCAGCTAAGAKMAAKYT?TGSGGR?GAAAATATGC?A?GG?CGYGTATAACCCC?AAGTAA?CCCAG?TGTG?GCAKCGGCGA?TTTGYAGAC?TCCA?ATM?GGCATGC?TCAGRCMGTTCGGGCACCCC?STTYTAGGGGYGGTYGATTCAAGATGAAGGT?GA?TATCGGT?T?GGTACCATTGGAAATGTACACTGAYGAATAGMT?GAACGAGAAAAGAKAAAG?AATCTGGAYGCATGAC?GK?ACCAGTT?ATTTACATR?TGCAC?GAATAACAACCAYCCGTTTCGTCTAGGGGG?GGTCGSYACCCA?MSGAGGATGTGTGCT??T?TGTAGGCTTCCTGTGTTG?AAAYCCGACGY?CCGCCYRGTCWGTGGCGACATTTGGG?AAAATCCWC?CCTGAGATGGTAGKCTAGTTGCGGTAGCTCGGAAARAGYCATGATTT?CGATT?GWTAGCCAG?GTTTTAYAAAACAGGTGGGCGC?T??CMM?CGATGAGACCGGATC?CCGTCCTATACCGCTMACACTTARMCCTGATTCCTGC?ATC?GGGGAAGGCATCGA?CGTCCGAGGRTCAGYAGAG?AGAGG?AAYWTTTCGGCAGACACCGTGTGGCTCTGC?GAAKCTG?GCGGTARG?CTKG?CACCGGTCTCCTGACCCAG?AAATTACCCCACWT?TAGCT?GAAGGCAGAACGGTGAGCCATCG?ACGCCG?AG??RACCC?GGGG?TC?TMCTA?GAGGCTT
TTACCGYTTAACCG??AGRAA?GSWGCYGTACGC?ATCCGACGCATACGAGATCAGGGRCTTA?GGAS?AACTGMTTCCGTGCTACCGAG?CTCMTGAAGC?GRAGATAAAGAACAGAGCATTAGCACMTTC?GTTCAGCTATCGCGGMYTC?GTTT?TYCTCATRGGACTRACGTCC?GTTC?CGC?ACAACAAR?ATCRACAA?CCC?TRAAACGG?ATCGCAGGTTG?GAGGT?GTTGTAGMGCGCTTCAGGTTGGYTGGACATGAGGAGACGAGCGA?AGWA?TGT??TATAC?CCACCCAAACGCTTTTAAGTWAAGGAAT?TGACAGGGGTGGCATMACATCGTCCTGCCGTCT?T?CCTTCACGGGGTCT?GRC?TGC?GATGWTCTA?ATGTGACAGAGGAAAGTCTG?TAAYCCCAATT?T?KGMAGACCGTATGGCTT?T?AACGAKT?A??CACTT??CA?TYT?ACCAGGAGA?CTG?AACGAGATAAGGGCTAAGGTCGACT?TGGTCGTACCTAGCGCTACATTGTGCTCCA?YATT?TTATTTAWTRATTGCAGGACAATTGCGCYATTTACTCACCT?AAWAACACT?AGW?CAATCTGAACCGCCYGWSGCTRTGTTGGGGA?TRC??GAGAC?YARTGGGCACMCGAACGAT?ACMTWTA?GGCGCG?TCAGWTTAGTT?CGAA?TTC?A?CGT?GTCKTGCTGGTTARATG?TTAAWAGACAGGA?CATTTGAATWGAGCGATTCAGGAGACGGCC??CCAATTGTGCTGTTAKA?T??CCAAGAACCC??GCATWC?GCAGRGRGGTAMC?AGGGYCCGCCG?TA?TTTACSGTWSCCGCTACGGCCGGTCTTGTCTGTCGGYTCCAGATTTAAAKCAAC??RACGTTTCC?T?TAGTCTTGTTA?AATGA?TAGGAACGTTCGCTGG?CTTAAGATGCCCGAACAAGYGAGGTMGTCCGTYT?TTTTAACACKAGTCGG
?GGGRTGTAA??CGCYAC?CACAA?AACC?CGTGAC?AGG?ACTTGTGYTGRCAACCCTTTCTYTTCAG?GCACAATTCCGTRYCTTCCAACACTAG?TCGCARCAGACGGACCGG?AG?TCCTAC?GTC?CT?GCCGCAARCCKCTCCCGTC?ACTA?GRCCGAAACGGGGCTATCAAACTAGGCTWATAAAACRG?GYTGCGGGGGGTCC?TAAAGGAGAGGGGAGKARAATAAGGACAATGCCGGAGTTGGTTGACA?CRTCT?AGCAGGGCTAC?TAGCCCGGAAACCCAMGGCGACGACCCTGGTAKCGGYGTTCCA?CGCA?ATRTTCGACAG?GGATCGAG??GTC??TAAAC?TGAGCTCCTGCRC?AGCAA?TGGACGCCARA?TCAGTAG??AGRGA?C?ACTACCAAGA?AACTA?A?GGGGAG?CATGAACCA?SARCRGTG???GT?TT?GA?GTW?GACTKCCGCCACCA??GCGCG?WGWATTCGRAGCTAAT?G?GT?AGC?CACTC?ACRGATCAGAACAGGG?CYTTYATACTCGAWAGGGATAACAC?TTCW?TRGTAM?GGYGCTTCCC?CGCTC?TGCC?CGTCCAA?GG?ATGTGAGGCGTGGCTGCCCRC?YCAAG?CAG??GTCGCGGG?TA?TCCT?GACYTTTGTC?YCCCCAGC?CGTACTSTCTAGTG?TAYCGGGACCGCAGCA?CGCACCTCCGC?GTGTYTTCCCTC?CCATAARCAGATACMTATSCACTGGGGACCG?AGTGW?GAACC?GT?GAC?TC?GATATKTCGSTAGTGTTTTCCA?G?GTCAAGGGCTCCTGAT?CGGCAGGTGGGGCG?RTTGGTGG?AACT?RTTGAGAT?CATTYTCGCRCTCCGGGGYRRTCAGCCYACAG?GTAY??CA?TGRGTRATCCCACTRCGS???ATGCCTTAGAAGTGCTCCTGGAAGCGCTCAGCAATCAAWATTA?AGGCGAGTCTA?ATGTTACA
CAT?TGAAGGCCCGAGC?CAG?AMYGTCTGCATAGG?GTCTTCGMGCAAT??ATCACGGGGT?TAGGCAWC?CTCTGGGGTGGAAGATTGGTCGCAG?TGATCATACC?A?TY?GT?GG?TGAACTAGTGTG?AY?AMAGCGTTGT?CAAAAA?WAACARGC?GACAACCATGMAC?TYTATSTATATATTACTAGAYCGAGWCCGCAGGAGCGCCAGCGTTTGATCG?TGGGGT?RG?GGGCTAA?CAAGTTATGAGGCKCSCTGATATAACACW?ATGATTGAAAAAATGRTYMCGAATC?GAGR?TTTAGG?TGGT?GGGCGGTTAATTCAGCGTCGA??T?GGCCA?CAGGCGCAACCGYGGGGCGCG?GGTGATAATCTACTGTGACA?TTTTCCAG?TGCMGGCTMCGC?GTAAYGGTTCC?CCTGGGTATCAGAAG?GCWAGWCCTTGCGCG?ATACCAG?ATATCTCTCCCTGCTAYAATAMTCTCCGT?C?AG?TGGCAACCAGG?GTGGCCA?CAAGTCYTCWCGCCACGTGTRACGACATC?AA??CAAATTCCCCCGACACAGTCAGGCWCGTTGRCACATCGGCATACGGGCGGTCAATTTKACG?GCGC??CTGTGTCAC?TTCWCT?GWGTATCATRM?TGRC??MCAAACTGGTGCCT?WGTCGACTCKTYYT??ATGAGAMGKGCTGG?ACGATGCACGGCCGGCGCTGCTASTKGTATGGAACGGATTAAATRATGGAAGTGTTAGGCTCTCTCA?GAATGA?CGTGCGC?TAG?TTAA?TGCCA?TCCT?CGGCGGTAAAACTAGRMGCYCGCCATGAATG?ATAATAYKWCGCCCTCGARTCA?GCCCT?ATGTCW?CAG?CCGGGG?CCGTTG?C?CTAGAGCAGCTTYCCAG?ATCCTTWCYTCGRGTTAGTTTKYAGTGRAACMGATCGAAG?CAC?CTYCRCRCC?TTTTT?YGGGGGGA?GGTATGCCAAGCTRG
GGAATTC?CTTGCGGTAARAGTAA?CCYWCACAGTC?TACACGAKGTGTAGATCGTATTCCG?GGACGCGCGGAGTCYCGGYCCCTTGGTC?AAATACTRAGCTCTATACGGTATACGGCKTTA?GCC?AGCCCGTCGGCAMYKAGAACT?TACGACACATAT?G?GACCCRTTG??GAGACGA?YAATACT?GGTGTGKTSCCTGG??GGWA?TK?CCGTYCGACGTGAGGGTAATTRT?KATMRGGAT??CACTGTGCYCG?CTGCTGCGG?ATCGC?GAT??CMCC?TGGTCGTACG?TC?GGGTCAGG?GAT?GGMCCTGTGGCA?AAGCAACCTATCCTCTCAGATTGCTAGAGGG?CS?TCTTATGCCRGTATAYR?ATGATGACGCGAGGACGSCYGGGTAACATTRTAT?CGWTCTTAACCCCAMATCTAACCGG?C?CCCCACGCGCCCCGGGTGCAATTTGYAATAAAGGGCTTCACGT?ATAWCGG?GCA?CCACGGGGGAGAAAT?CCGA?CCTGCWGCARACG?YGGACAATACGCCGAGTGGGWAGGGT?WG??GGGAACCGMT?C?GWCCTCA?GTGGTGGTGGCKCGGTAGARTCCTATGGTGTCGGGGCG?CCARGA?TMGCT?AGCA?CSGAGCCAGCCA?GACGAAAGGTAGCA?TTTCAARC?GCA?GTCYGTGGCAGAGGARTAGCAAACGAGGACTGCGGTAC??C?GTTCGGCGC?ATAATTCATAYMACGGTCATTCCCYTCCCACGCT?AAG?RCGTMAGGCTCCARTA?TGTAGATCCGC?TGCAACGK?CACACTC?TC?GA?CA??TTGGTRTGGCT?GKTG?TACAAAAG?AGTAAT?TRAGCACCTGTCWCTCACCATATW?AGT?CCWTTGYYGTTGTWA?GCCYCCCCYGAGCAATKGCAAAATTGAACTC???CAGGCATTCGCGC?TAGTCATATGGG?AACTCCT?GGGTACCA?TC?AATTRCT
?ACTG?CAAGCCWACCCYG?TCAAAGCTATTGTTRGAGTGTAGTTGGCGCGT?CTAAATTAGCG?AGGGACYCAGCT?GATACCGGT?CCTTTGGTMTATCGGTCAAA?CACTC??GCTC?ACAAACTATRGAC?TCGCC?GC?CACATCAGCGTAGCGGCCAACTTGC?CGC?ACTGCATACGATCCGAA?GATAACTGMCGTGGC??A?CGAAGCGGA?TTATCTYATGTG?AT?MGAYTTTG?GACCCGCYGGCACACTK?GCATA?ATTTCCGAGAAAACTTATT?CCACCCTCTGCAT?TTGATGTACA?GTAYCTGAGGTCATGATCGCTACGTT??GCCCTAATGACCCGGCACWGTRG?CGRAGACTC?TAACCAACAGMGACGATGCAT?AT?GC?ACCGAAGAGT?TACTCASGCTCTAAGTTAT?GCGGTCGAACA?CCGGTTKATT??GGGGATTGCGY??TAGAC?CCATCGACTTG?GMA?ACC?GGCAGAACGTGGTAGGCC?AG?GGACTGCGCMTAAAGAGCACAGGTAATTGGGTGSGCA??AYCTCCCCGGACTAWTTTCCCATCAARGTGTWAATWC?TGGGCAA?CGA?C?CCTTCACGACGKTATCYAACCAGCCTAGTCAGGGAKGKTC?RAGCAGGGCA?ATAGTGATGATCACCGTMATTAYAGGGC?WCA?TGAYCCTCATGTTGAGGMCCCCCTGAC?GCATA?GATCAGA?RRCGCCGACCTTGATT?CACGCY?CCGTGGAAATGTCACAGCRTCGAGGCACTGGAAAAGACTCCCGGCRTCTGAGGTG?YAG?CT?YCA??KGCMTAMAACACTTAATTCTGAC?AAATCC?GCCGTTGTYCCTAGGTAGGA?T?AGATCCGGTTAAR?CCCCMTTGGACGGAGTGCCC?GCAAATRGKGACAATT?TGRCCA?A?TT?A?GCCTGCCTAATTGKTAAGGAGAYCCGGCGCA?TWGYA?GTTAYACCGCG
?CCAACCTTATRC?GGGCGCCCCAGAGTTYGCCGCTCACGGG?A?GAGACGCCTGRGTGCTTRTGCCCMGG?ACGCAGAATGCCACGTCGCTTTKAACGCGCAC?C?CCAGA?ACAGAGAACT?ACA?AGTACCTGCGACG?TGTG?CGCCGAGGT?GAACTGTA?GGA?AGATCGAGAAAGCRAGATCGCGGMTTTATGTCGTTTA?TGGAGATGGGCCGG?GG?ACGC?ATCAAAMTCGGACACC?CTAGATCGCTAACGTAACACAGGG?G?AGAMAAGGRT?GAGCATTYCATCGCCCCACTCCAATGG?TCAGYTGACAAAACCCACTAC?C?ACGGAC?GCT?GAGTTTA?GAACCGTCTCYCR?AACGATYG?CC?CAWAAT?YCTTCGC?RCCTGCCG?CCAACT?AA?C?CTAGATTGGTACASCG?C?CTACCCTCGTTCTTCGGAATCCTAAGTA?CTACARGAGAMGTTGCGCAAG??GAT?TCTCTAGGCAGAGCAGGAYCGTCTACGCCTGA?TRACGRATGCATATCGKCCAAGATCCGCAGGTGGA?GCYAACCTGGCACGCT?AGY?GAK?TTAGCCGATTACK?CTTCCGTTAC?GGTACGGA?CCGCGRGCACTCTGGCTKT?AAGTGTCGCRKGAT?AAAAYYGGGAGT??ACCCTAATGACAGTAAAGCTTCTGAT?CGAACCTAGGGCGAACTGTC?AACTGTAATGAGTWT?A?GGTACCTTGGACAGGCCCGTAA?AA?TTACAGTATAGCGCTAGG?YTGACTTKARTTA?TAC?T?T?CAACGAGCGGTTTCCATAGTTTTCAYATATACACGGGC?ACATCTCAA?TCGTCGTTA?RAG?TGAGTGCGGTACCG?AATCTATCACAAG?ATCRGAGGAAAGAGGG?TGCCCT?CAGTTTGGCAGGCACTCC?ATAAACARTGGTGC?RGGGCTCCGCTAGACGTCCCGATAYCCATRGAAGGGACAA??CA??
TGMGCATGGACATKGCGGATGGATGCCTKY??G?CAGGACTTCCYC?GTGAAGCCCTTAA?GTCA?TCTTGGGCGGCCA?GAMACGGC?GCCA?TTGTACYCTAAACGCT?GCTCAMACTCCGRCACCACGTTCCGCGGACGYRGRGACGCG?ATTG?TTCTCGAGYATGAACAMGTSATATTGCTAGCCRGW?CCCGATTTGR?YGACTCG?CGCTTACMGTCCAGTACCGAYTTGGCT?GTACT?CATCTATA?GGACATCTG?GGRCACAGA?AGGCRCCGGCGWGTAGATCCGC?ACCCGTGGKGGTGTT?CTGAT?CTGCGGSGGCACACCCG??MCCTTGCTCGGCCGRG?RT?GACA??AGGAAGATRCKGATGACACCTTAGGGCTYAA?WCAS?ATYGCA??TAG?TTGGACCTGWCAACTC?CT?GA?WATGCYGCCAAAGCACAACG?GAC?YA?TACTCTCGTGGCGGCCTGGCCGAR?ATCACATMGTAAATGA?YTGCTCTCTCCTCGCCCCCA?CCGCGTCA?TYGTARGGTCCCYGATYAMGACTCTAAGA?CGGKAGSAGMTTTTCAA??TGGAA?K?AGCWAGGAAGAAACGCC?GCCAATAGTCAATCA??CAA?ACACAACCTAA??TACYAACGGCGCAGGCCGG?RA?TAATAYACGTG?CCAAGGCGTCGCTCGTTTTGTTCC?CCGCRAC?AKW?T?GTTGAGGAGK?CTTGYGCAGGGCAGTT?AAGGCARGTGGTTG?AGCCAACGCKCTCTA?TAR??CTCR?GG?CCCGGCCAACTYC?GKKCGTC?GTYATCCTGTTAACC?ATAGGTAGGA?CTTYC?CWCG?TGGGKAGSCAYCCCAGRTCAGGAGCCATGTCGTAGGGCCGG?AGTCGCACCRATC?AGG?TA?T?GACCCTGTGTCATGGAAYGCGCGRCGAT?AACTAGTC?ACRGTGCT?TGTG?GTAACCG?GGCGCGCCTT?TTCGCATGTAG
GATATGTTCGTAAWGCCTAYGCGAATGTGATCGACC?TGAARAGTTAAYCAACACGGTC?TTGMT?GACTCTCGCWGCAG?A?GAATCTC?TAAACATACTCTTTGCWGACWATTAA?CTYCCATCC?ACAT?CTTCC?RTGMGGTGTCGTCTCTGGTTCCGTCGYAAC?TC?ACGAGGCAAA?GTRGGAACCTARGCATY?GAG?GCR??GTGCGCCGAGAGTAGGAG?ATACAGCTCG??ATAGGACTGYCAGCTAACGYAAYSTAGATACAAGRTWGACCCTCGCGAGACCGAGCTACTAGGGGCGCCC?TTTCCAGA?TA?A?GAGCAGGTTRCTTTCAGATATAGCGCTGCGCGCTRACWTTATCGAARTGCTGGCATCCAGGCGCTCGAG?AT?A?GCRTTATCGTGCYYAGA?TCAGGTMTTCGTAGYCGGGACTAT?CTCTAACCTGGCTCG?CAAGTGAT?CT?GGCAGGTTTTCGCCC?CGGWMCGT?AATCATG?TCCAAAKAACCCAATRTGCAGYCGCATTGS?CYGACTA?CMTAAGAGCATGGWYAARGTTGGTT?GGCATG?AAGCMCAGCCGTCA?CTTCCGACATCCCGCG?KAG?A?AAATAGCCGRAC?TCAGTGC?CC?CCGAYGAAKCGTACTATCT?GTTGGCGGAA?GACSCTCCCGMA?TCSYSCTACAATWGGCCTCCATTGC?GCCYCACTACCCGTYG?GCTA?ATAW??AA?WCMGTAACAACAA?TACGTYGTGTWGGGT??AC?TSSTCTTGA?ATGCGTTCCCATCAACCAGGTGARTACRAGACATAC?ACTTTACCCATGCGAGGATCTCGTTCCCCGCTYTACGGGWTTGT?GGTYCAGG?SGT?CGRGAGCGCAGCGT?TGAAGTG?CGTGTGCTCTG?CRCCTC?CGGCATCACCCYTGGAGCCTARCATCCCCGCACC?CAGAGAACYGATGG?YGC?AGTG?CTGATCAGTTTGTGATCKG
ARAC?TCYATGCCTCATGCTCRCCGCCACGGCRAGYGAAAACGGA?CGCGGCAT?CACCGCGCAGTCACGAAGGCGTAATG?AGAGGGG?TSCCCTGTAACTGT?AAY?GRGATTGGGCGG?CCCTCTTTCCATCTGCAACG?TA?RMTCYKATTGTYATGAGCCTAGCGGTTAGCT?CGCGRC?CTGCAA?TRWTGT?GGAGCAAGCAAA?CCGGT?AGA??TGGCT?AAGCGCTTGYATCATTAATAGGCACCGWTCGKGTAAGAGCCCATTGAGT?ACGCCGRTGTCTGAGTATCTA?AGATATGAGTTCA?ACTGCCCGA?MC??ATCGMCGGATCTC?CACTGTTCGTCRATTGTCTATTCAGGTTCAAAGAY?TGTACTG?TACCYGTGCCYACACTTA?AATG?MCGCG?TMTTTAATA?TAAACACCGCTACCAGRYGACCGATR?TTGC?CAATGTCTACCCAGSTAGATAGT?ATTTCGTAC?G?AGTT?GGCCTAGCGWCTA?GSCAACCGTACA?ACTTAAGWAC?CRA?CAGCACG?CGGCGCCSAYATGRGTATA?TGTCGTTACRACTTCGAAAAACGTTAAGGAACCWATARGTCCYGCT?TGCTC?CGGAACTGA?CAGCGACGAGA?AA?ATTCGAYAGTGGTGGCCCGSGAGTGGCT?CGATAGTATGWCCRG?CAG?GATCCAAGGCCGCTKACTCTGR?TGG?RGGT?AATACAAA?ATTT?K?CGGTCA?CAGGGATCTGCC?CGGTGGCCAATCTTCGGGTAA??GTGGAASGCCCCAGCAATATATGT?AACCT?GGCGTAC?CATAC?T?TGA??TA?GTGTGAATAAAAGATG?CCTATAACCGASCACTGACMCCAGGA?CTCTTACGTTTTTGG?C?TGG??MCTGCTKCAGCTAGAYATTARCGGG?GTCAKCTCATTAAGCC?CGT?M?T?TTCGCGGG?TCT?GCATAATAGTCKTCGASGTTTWCRCC
CGCCTWG?G?CGAAT?A?CYGCCCACAGCCCC?GCCCCGCTATCGGCGAAATAG?TCCT?GGTT?T?CT?CYACAGACCGTCCGGYTC?TYTAGCTACACAGTCGCGGCGAAACTACTGTKCTC?CAA?RCGCGACAGC?ATAKAGCTGGGYAGATACAAAGARACGGGAAYGACATCT?TTTGA?TCACAATGGGMCTCCAK?CTWRGKTAAGAC?ATGTGGAARGYCGTGACTTATASGGAGCATCC?T?GTCSGCTGTTACGGCCTGAYGTAG?GT?GCTGTAGGATTCGCMGT?ACAGCWGG??A?CAC?CAGCCGCTCGTGAATACCATA??KTAAAGGGTGCTCCGCTCG?CAGYCTCTCACACCTGA?TTGGCAGGGAA?TTYGGGCTAGCCATTACCCACCAAGMCCGGTA?CGMTGGCCGTCAAG?GTTKYACRGAATC?AMTC?GYCTCCWCCGTATAGCC?YC??GTCGTACGCACCTG?AG?AGAA??TTGT?TCGGGCACA?CTAG?TRGGACTTTTGARGTACGCAATCTCAGTTGTTAC?ACG?CAYAGGWTGGTTATGTTYTTCTACGCCGCCTCT?GGCTCGGGGCCGGGCTA?CTMCGAAGGGGCAGA?GAAATATCATCR?TTAAAGC?TGTGTCGTGTGCCTA?GAATGAGGAACC?AATATC?TTTCTCAATAAGTAG?TTCTGTCTYMCCATT?TCTAGTCGCGA?G?AA?TTGATCCAGACC?GATGGTTTTCAGG?TC?TTGTATGCTAATG?CCCGGAYATTT??CCGGGCTYAGGYA?CT?ATAGCACYCAMTCACAGAATTAATTGCGGCGGATGGGCCGGAAC?GCGCGTCTCTAAGTWCWACAGCACGGTCCG?GCGATGAGWTKAAACGGAAAC?G?AATATTTCWTAGCYTTGCAYGCMRCAT?GT?ATCCGT?GGTCGYACATMATTCGGCCTCACAAGCASGMCGRCGCCCTCCTCCACTCGCCAGG
CC?GAGTGAAGATCYTAACTAGCGATCTCC?TGCTCAGATTCCATAAAATTTWGAMCGRCTG?GACGAG?GCGTAGTTGTGG?MAGGGCGGCC?TACTTCAATGGTAGSAGTA?TCGC?CCTAGGGCACYCTG?ARRYAGGA?TTGGAGT??WCCCTAYCT?TTA?CG?AYTGCTGGRTAGCATYCGGGAAGCGCCGCCCAACKGGC?GGTCTAGGAAAAACTT?GATKTCATCC?G?CWTACCGCGTGACTAATCCCCTTT??T??AGACGGAGCCGCA?TCCATACGACCTCCYTGGGCGTGACYTGSCCTAAGATACRYATRCGGT??CCAGYGWRCTGTCCSATCGCCTTAGC?GCCCGA?GTGMCACTTCGCGCGGGGAA?TGCGCTGATA?CCTTACCCATTAC?AGTMTTTCT?TGGG?CCG?AACCCC?TTAGT?TTTCKG?TATRCGTCT?CGGTAATCAATG??TACCCGATCCGAAAGAACGAACYTAGTA?C?AGTA?CTTGAGCTGCRCA?TG?AGCGGC?YGAATTTGGGTTSGTGGTAGATA?TRGRTGGTT?TTG?GT?KCTCATGGTTCTACTCGMTCGATACMATCTATGATAGRTTGTTARTTGCACCGCCCTCACAG??TWGTR??AGCCCAAGT?CGCGGAGGTGACGTATCGGAGCATATCGACGTAGACCGCGATCC?CTTCGCCACGMTWCGYC?GTCAACCTGGARCCGGCGG?GTGCGTTKTCAC?GGGTGCYAGCAGCTAGATCKATACTGTTTCGCTATAC?AT?AYAAGTGTAC??TCGAATATAGCGGACATGTMGAACT?CCCTCGTA?GGGGGTGGGAAC?GAGCK?GGAAGAAGGCAGACCKCGTGTGCGGAACATTARCGGAGGCCTCAACAA?CCAGYRGATC?CCCTGGCG?TCTCCGRRCGACGAGTAACTATCAATGGTGCAATCCGATA?TCACK??TCCTGGTC?GACATAACACGTAT?
RYATTACGGGGTKSRATCTCGTCGGRYACATCTCGTCCTTGAWTCCTGTGGCTTCGGGGG?TCACCATCAGAGCAGA?CTTCAGGAC?YAGCGTTGGSGCGT?CTGT?TATTGTCGCAGCC?AGATSGC?TTCAAC?CGCTTTAACCTGCTTGCGYG??CAACAA?TCGRGGTCTC?YTTCGAAGGAKACTCARCATAGCCTTCGCGATAGTTGCCTG?CCAAACAYGACTAGAGCATTCCGRACAGAMAGYC?ACGYTAAGCCCTG?G?GTWACCTCTAGTTGWCCCACGCGCACCCAGTACTTGCCCTACAGGCMC?GAAAGYTCGGCCTRGGCGCTTACARACGTAATTGTGGY?TG??CGTTRARCGCAWAGG?TCTGCTAAAGTG?AAT?AGG?CGTCGTGWATGTTRMTG?G??CGAGGTAGC?C?A??ATCACGCC?AAAARACCCAKTGAGGCCGAATTCRACATAGYTGACTCACCTCGTTACRTCAMRTGAGGRGACGAACGAGC?GCCGCGGAGA??GAGGWCGYGCTAATACCCCT?AAGGGGACACTG?GGYG?GGTTGTAGGTCATAAGCSMGGTCTA?CC?AG?TCTMAACACGTCAKACCCTGGGAYTGCCCCGGCCTCAK?CCTCCACTAAATAGCGATT?AGTTT?CTCGAGCAYAGG?GAA?CGTGGTTCAGAAMAAC?TTRCCAAGG?ACMTCT?TC?GGACAACTACG??C?TAAYGGGCT?TKCTCGCTTTCTCAGGTWGGYGARCTGTAATAGTACTCAYTACGACCGAGTCAAGGK?GCGCCTCGC?C?GCGATA??GGTTCCACWGC?CARAGA?C?GTGTCYCTCCGAATGTGGTCGGCAAW?GGGGRCGGCTCTCATTGACYTGACTGCMGCTTGGTYATATGRGGCA?ACTGAGAA???GA?KACWCCGACACWCCTAGCAGATACACAGCM?GAAC?ACCGTAC?SAYTGATAGGGRCCRTCCCGAK??TG
?ATCGGGACGTRTAAGC?ACCATCGCGCTGGCCCGTCC?CCTGGMATAG?GTGCRGCAAGTGWCTYGAGCGACG?MACCTT??GTAAA?GGTCT?ACWAGGTTGCTCTGCCTCCTTAAT?CGAAGYT?TTT?CTC?CCCGTGAAGGAGCCACCATGCGMACAGGACGGCACTAGTTTRCAT?AACATCYGMCCATCTTAAKT?GTGTGCAGGTGCAA?TTGCAATGCTCGCGAACYCMATGCCATCAT?G?GGTTMAAGGGRCTGGGAAGAGAATACATGGGCCGCGA?GG?TCACG??GR?WA?WGTGCTAGGG?GCTGGATTA?ACCTWACGGATGGCGA?GTCACAAG?CTCGTTTAAAAGACGGCCTATAC?A?GGAT?CGTC?CCAC?A?KCAGAWKAAGGAGGGCTGGGCCTTC?GRG?GTAACGCACCTGTCACGA?CWCARAAGG?CGAT?GACGCTGGAGCGCCCARGCTACTAAGCCAACCCCTTCKGYATG?CCCGAATGCGAAC?AC?CATTTA?CCTYMCCAATRTCAGAACCCACCGGA?TTGGCTAACAGCAAA?TCGTWCACAGGG?TGATCGGTCCTCAC?AACYAACGAGCCAACTTTCTCTACSTY?CGTAGCAATYTGGYATKAGCG?SKAT?AY?TACCCGCTTCGAAATAGCATATGTTTC?CACGATYCGGAGGAGGGRGCCMGGGRTA??TGAGTGATCGYCCCAYT??GTT?AGC?ACGTGGCGSGTG?GCATGCTAATAYCTACMTGT?CTGCCTGTTCCGGC?AGCTATTCTGCCGAACTA?WCRCGTGAY?GGCACTYGGCG?TWT?GCTAATYTAACATTCGTCTCTCGCTAGTTTGGACAGRATGTCTA?GAAGGTGGTCATTGATTGMCTGRAGCCCTGTTTAGCCAGGCAATCGCKCCTGCAAAATTYCATATGCGTTCG?AMYCAGCAGAACGTGCACGGCTGCGTCATT?AAACAC??AG?GA??C
ATGAGTTYACGATTAGCCAGACGTGTACTTCCCGAC?ATMCACTAGCGGCS?TA?GCCTCGCACT?TCTCCCCCGACTACCCTG??GGCAATACAGATCTGGGCTTAGACCKACGCTGYGCAAATACCG?AACCCT?GCGAATATGGGCC?CC?WGCAGAC?CYGACTCAGCTG?GGTAGSR?AATCTGGGGCAAGTG?TCGTAACAGTAAAGCTGACATA?CGGGGAT?CACGCTATAGGGGCATGA?GGTTGGAGTC?ACTTTYAGGACYACAAGTMAAGACGGATCACWG?CCGTGAATCACCTCAYAAAAAGGAGATGMGACTTGCATAGTCATAC?GWGTGGGRCTCCCAGGGGAGARCCGGTTGCTCCG?CGR?AATCAGCGWTTTCAAGCYYGAT?MMGAAACCWTCATCCTAGCKGGGTC?AC?W?GCCGAAGTACTATGCCTTGGT?WTTTGCCCTAGYACCTGGTTCCATGKGCGTYTCGACCA?GGGCYCGGAGACTCCCCTATAGTTAAGCAAGGCTTA?ACCYGTAATCCKGRACGCGCT?CCAYRCTACA??GGTACTGTYTARAGACCAAGACTTCCAGAACCACAR?AGCGA?AGGCCRYGTGMCRCTCAGACG?GTCCGGGGCACAGGAAT?CTTCTCCTGGCARAGTRCGGACTGTGGGRCRGAA?TC?CY?AGTATWAATTACAACAGTCTAGTRGCYTTTAAGGRCAGCACACACGACATGCGCCTCTACCAGACCTCAGG?GCTCTG?CTCT?ACGTWYTCTKARGACTCGGTCCTCCCTCTATACGCCACG?CCCTGTCA?GAAT?ATYCACGYCMACTCCAAGTCATA?AGCTCTAT?TAACGT??AGGAATGAGCCACA?TTKAYGATATGGGGAACASGTTCTTCCCAACCTGTMGC?TCGGM?TTGTGRACRTACTGGTTTGCTTWCTCCACCAGTTGCACACAGGGCAAACATGAATTTGAACCTAARTC?AG
A?GCACGCAAMCTATCRAGAAGTCCTTTCTAGG?AAAAA?CTGRYCTCAAT?AGGGCTGCGSA?TWGGTTCTTACCTCCCGA?TCAACAGACTGGT?CATGRGGCGAG?TTTTYTGTTTTTCTGGRRCATGCA?ATMCTGCCAA?KTGA?GAGGGAG?R?TATTAGTCAAGAGCCTGGTCAYCCCACCGCGGTGCWTAYGGTGATGCCATCC?WKGCCKGATT?ACAAGAGGCWATGTAAGA?GYATACGRA?TTCACG?ACGT?AA?AAGC??GTCC?AC?TC?AAACGAAGGATATGC??TTGTCTTTCTAGCCATCCAC?GCRCCAAATGRATCAGAAC?C?CGTGCGCATCT?AATGACGGCGACCAGGTT?CATTAGATTCATCT?CAC?CCAA?CATGTAAATC?CCGCTGGTCGCCTT?GGAGGGCTYCAGCMYCRTCGTTGTAACTGYT?CACTTRAT?ACGCGTA?CGTATATTCKAACC?GGRTGAGTTGAGGATTCRACGGG?TGGTGTAGRARCCAA??G?GTC?ATCTATTCC?CCTTTGCTATMTGGCTTAAAATTACAC?TGCAGGCCCAGTACCACACACG?TGAGC?TTTRGAAAACTACAACGYTTKGTTCGTGTGGCTGTGGAMACCTGAGAT?CAGCGTTTT?ACCAGCGACAGCTACTGGCCTAGCGAGGAGTGCCGCTCCGGGCG?AATTTGCTWGCGTCRTYRCACCGGCAAATGACA?TATCTAAGAG?CCGAYAATATCATCCCCTGCCGCATTTGGWKGAMT?GGCTTCGTWGCCGGTTGACC??CAGTTTTG?TA??RAAATCYKCAWTCGATTCAG?TAACAMTAGACAAGACTGGAATGG?KGC?GCTTAATGAGTTC?GGTAC?TTTATGTGGCGG?CTTC?GTC?CCTACACAAGCTCGA?GTTGCCAACGCGA?TAGTGTTTTATAGCTATCTTA?TACATKATTTAGYCTCA?CA?TACTCGR??CG
AGGGCAGRAGCACG?AGTTGTTYTCAACTCGKGAGGAGCYAGGACGAATTT?CGCTTCATGA?CCAGATGGTGGAGACGAGAACCTTTGTACTCGTAGCCTGCGWAAATGGGCCRGTGTTTAGCTCTAGTGGGACGGA?ATTCAACGTA?CGGAACAACCGACACGACCT?GC?C?GC?ACC?ACYGTT?T?GTAYCGGA?AGTCCACCCGTTGCCC?CYTACTC?CAYAGCAGGTARCCGY?GG?TCCGTAGGG?AGT?GAGTGGCTTRGTGTTACTYGATATATGCTYGTTCCTCCT?AA?AAGCACGTCAAMTGCTYR?TTCTGTTATAGACCCAAGTGGGTGAA?TGGGGG?AGCATCC?CACGCASTCGCTTTTTCCRGGA?TTTGCKYCTAAGGCTGCTGAKGCAACGATCATAGGCCTGTACRAGCAACTGATAT?CATGCCTGTCGCCAA?GAARTAGCC?GTGGRCGGCCARGCCTTGTTGACGAGCATCCTCTACGARGATAC?GGTCCCGRA?T?CTTTTTCCTTTGAGTARGCTATCA?CCGAYATGATGCGGGATTCACT?TGGT?AACGCAAKCGGCCAATACATCTC?GGGRTC?TTGTGAG?AGATAATAATT?ATC?ATTATTGGTCGAT?TGCMCTTACGCAA?GAGTGGAACCCA?RGARATCCTGGGGG?YKCCGGTAAAGCTCGGCSGTGG??CTCGAGGCCATCTCAGGAGAATTACGGGYTGATCWATCCGKA?ACTCTGATTTAATGCG?TAACAA?CRWCACATGGGCC?CTTWRA?AGTKGGGCGGGGC?ACKCA?TTGGTAATAGYGG?CAATATCRAG?CARGTGTCTACAG?GCCGTYGGACTTTTCTGTCCCTCTATGTCGA?TRTTAT?AGGAGCTAGATA?TCGATGCGCA?TGGCGTCGGGTACCAA?ATCCCTT?CAACTCTCYMAATTATT??TCAYAA?RGCGM?WGATCG??TTTTC?GGAAT
C?CCCC?MGC??ATTTA?G?CAATGCAYTACAGMG?CTCAAAT?ACACTATTTCCTAAG?CGCGAGTAATCCACCTTGCCCCGTAGAYGCGATG?CGGAC??AGTGTCTWTCTGCGRCCCCGTCCAAAGCATAGATTTTTTAGTG?C?CAGGACCC?CGGCTCACACAMCACCRAT?TATCCTCCTAATATTCGGTKA?GCAAACACTCA?AACG?TCTGCAAGATCGTGGA?CACRT?GTGGGG?TGCGATCGCGYGTTCCGG?CKTATCGGCTTYTTGCCCGTCSAT?GGTTCGA?TACTTTTWSTTWCGAGAACCTATRTGCT?A?ARCCTC?CTCTTAGTGGC?TAGTATTCCCCAGGCYAWAKGATACA?GTCCCTAGTCGRCAGCCACCG?CCGARGCWTT?CAMCCAGCGAAGGTAK??AGGGCCACTACCACTC?TACCCGTGCYGCTC?TGA?G?ACATRAGAGGATGAYCA??ATTCTCCCATGAGWCGR?CACGTAAGWCGCC?CGYGCTCCAGACGARACACCTCCTACAAAAWTA?GCCCCGACSTACCYTTTTGGCCTACAGGCGCC?CCGTRG?TCTTAGGCTGGTGT?GTTTAGTGCCGCRCTCCTACTAARACTCACG??CGGTCGGTRYCGCTWCGTCAAGGAGTATACGGCRAGCCGACCCG?CGCTASTGGC?CCTCCCGCTACGATATGG?CTTAATACTGCGMAGGAGTTWAGTCCTCCAGGAA?TACTMMTC???CG?TGGWTGGC?CAAG?TACTGGGGCTYGAAAGGCGCGACTCAGTACTRC?TTCGCTTGYCGTG?A?CCTCSGACCATTRTCYTCGCCGGGTACGGCATSGGACATT?CGMTAGGGCWACCTACAGGCACCATTATGTCGRCACTTATMCCGTCGCGCA?GRAC?CCCCTC?GA?C?GAAATTAGGAMCATATCCCTCCCC?TCGC?ARCTCYAAG?ATTGGAGGCAGGTGCKGACWTTACR
ATTTW?GTTTACCTCACACGG?TWACCAAGTC?MTCAGACCACGAAGG?MTAAGCTGCTATTMAA?CGGGCCGATTA?AGCGRCGTCGATCGGYTTACGACAGAKAYAATTCTATACYCGTRG?C?GACTGCCTGTAACCCCAT?TAGTCMGTC?CC?SGGCCAG?YAGTACGTRYGACATAGCGAT?C?ATTACAGMCTTATGCGCRARGACTCCTAACAGAGACGGATCCCTAKGATATTCTGTTGTTGAG?CTGTY?GGGAA?GTCGGM?TYGGTTCCG?TCATGAGRTAAGTCWGTA?AAACCGAACATACTMGAATTCAACCAACGSATKAACTGTCAAG?AGAMGGCAGTAAKAATCGTCA?GTTACMTCTGW?AGCTGKTATTYCG?C?CGAAYACGGCCGATCAGAATCCCCGACCCGATCTACCGAGCGGARGAGGGAKGAAACGGTGCACGTTAAGT?AAGCTAGTGCKACATGCTGGATCC?GCRCGGT?TGT?AACTCG?CGTAGGTYCTACTTTTAATTTCT?TACGGCTACGGC?A?ATCWCCGTTT?CTCTCGCGGTTCCCTCATGGCYGTCCTCTTCGWACATRTCGCC?CTR?CCCCGKGGARATTCAAGGGCGCAAC?ATTT??CGC?TTGTAGYCA?GCGGGAGTAACCCCCCACYCTCAGWGTCCCT?CGT?ACGGCGGCACAGTAACCGAGRCGACWWTTG?TTTT?ACSCTAAAGATATTCCCAATACACTGYAAMCCGACTMTAWGTCGGCA?AT?GCCACC?TAACGCTRACGAGATTTAGCTCCCCCTAATGGCRTCTCGTCCCCA?ATCGAATCAGTTTCCATTTAT?TAGAAGCC?TACCCATTG?TCACTCGTGCGCGWACATGGGTTTCGTGAT?ATRTTA?TRTGGAAMTTCA?ACCCAGGCGGTTCCACCGCGACATCGG?GGCGTTATACAG?ATGT?CGGGGCGRTAAAATMCCAGGCCTTCAAGTG
CACGTAGCGTCGCTGATAAATGAGAAYCCGG?AAATCT?YAGAT?GGCCGAG?TTAARGCCCSC?CAGMCC?TACGGTTTTAGAGAG?CGATSCTCCAG?CCCTC?SRGGT?GATGAAAACTCTGATGC?CACTCACCTAAG??TCAGGCTGGGCTGGYCTGCCAGCTRTGGAGCGTAGRTC?CARCATTAGS?ACCGAACTAACACGCGYAC??AACGCAGARTGTACAGATACCCACACCWGGC?TYTTAGGGCCACGRCMCAATGTCTGAAATACARCTTGAATCACGGGCTCWTAGTCGG?CACG?GAGTGGTGCCTGATGTGYATCCCAACT?AAAGGCCYGMCTGGGTCATGCATG?CGAGTTGG?C?WCTWGTTCCAAACSTGACT?ATCGGATTTA?GCT?G??ACCTACTACCTATTCGTTGAG?AC?TCT?TTTGCTGCCCGTAATGGAGAACACCGATTC?WA?CGTTGCCCGTTATAGGGAA?AATCAACG?CGACTCCT?CGTTGGTGTTAAAAGCCGCTCAGCGGTCAGATCCAACT??AKTGGKCGCGCACGYTGTAGYTCA?CAAACG?GACTCTCAC??ACGCCCT?AGMGCGGGTGTTGTMCTGGTSAMTCGACGACGGTGCTTCTAGTCAGACCCACAGACSCGGATCATGCAGATCT?ACCGGTGAGGCCGT?AGAGGG?TAAACC?KT?CRKAGGYA?GTTAT??RGGTACTGCGTCGGCCGGA?TCGGGG?CRCGTYGA??AG?TCACTGTGAGCGS?TCTT??GTGT?TGGATCTAAAGCRGGAC?AGGTCTTTCCCAGCT?CGGTA?CTCTGGCCA?CA?CCGG?KAGAAAT?TCAWGA?CCTRGATRCAAGTACGGGC?AGTTAGTCATTTTAAAAGASGCC?CRCAGTCTTTTACTACCGTCCAGG?ATCGTAC?GTGTCGR?CRAC?TGCTCGG?YGGCGCCCAGGGATCTCTCGAGTTR?MCCRGTGACCGG
GTACCGAACCGAGTTGGCGTTGTYAAAGACTATYAT?CC?GTMCCGTACGATGGAATGTCCGCGCTACCCCGC?A?GGGGT?TG?TCAACAGCCGTSYGGT?TCGTAGGAAAAGAYTTAAMCCATATAGGWAGAATCCYTTGTAAACGAGTGCA?ATRAATACG?ATTMCGGTCCAG?TTCTYGGCYTTCTCGTA??ACTGTRG?CAGGCTTGGCTTGCTGMGCGGMGG?GTC?TC?AGAACTSCCGGATATTTCAA?GCC?CRRGGCC?CAC??TAGGTTCACTACCAC?ACTCACA?CAGCCACCGGTTAAGAACTAACMTAGTTTTTCTTCGCCWYGAGGCAGTGCCCGCCATCCGGG?ACACACMGCTGAGT?RAACTATCAGCAAACGG?ATGCG?GATWTCCTATCAARACTATYAG?AA?CGGCGTCCCGMGC?MTACGGGCT?TAGTCCAAA?T?ACGAT?AACCCGGCACGTGCGGAGCCC?GACCGCGWTAT?CRTCCACACAACCAAWMGATARGTGCAGTATGGGCCTCGAGTCGTCYARACGTCAGTAGTTGCACGAGCTAG?TT?TG?TTGTAAACAC?TATCATCTTTCGG?CGGACGC?GCGGCTYGCTMAACTATTCT?ACCTCGGGAC?GATACGMAGGAGG?GGCTACGAACCTCGGG?TGCATYTTCGCGTCCAGACGYMCTTSTCTCA?TTAYCGGCCTTCYCCACCT?TTAACYGTCCCACCC?TTAGACGCAGYCAKGTYAACYTCA?RAACCCGGGTCTTCTACTTCTTATAGCAGGCAAATCGGCTWCAACAGATCAC?ATCYCAMCTAAGCTCCCCRCTACAACTCCGA??AACAACCCCR?GAGGGCCTWGTTCCGGCCCCCGGGCA???TCTYGCGCGTGTTATGTR?ACAA?TGAGTTAAAGAACTTCWGACT?TTTGSCTCCCATCCCAG?CCAGATCCCTCACGGCGCACATTCTCCGGGCC?C?TTCG
GTCMCGGGRCACCT?AGCATRCTAATCACTACTCCGCTCCTCYGCCTCG?TCTTTA?A?GCCYCCG?TGTGAAGCYTCAGT?ACTAAGGA?T?A?GTAGTGTCA?MYT?ATCAATCG?TGAAATTA?GTC?AGTAGCKG?T?TAGTCACAYCCTGTGCMCATCCAAGATGCGTC?CGCGGCGAGCCACCCCRTCATGTTCAGTGG?CGGCCCC?GCCCCGCTACCTYG?TG?AGCAATGAGC?ATTAATTAGGTT?WACAGGTTT?GTRCAGATRCTGGTRGGRGTGAGGCTGGWGGTAMCTAGCA?YACTAAAGGCTGSACCTGGACTCAAGGCTYCGCCTAAGAAAACATTGAGGGCTARATAKATTCTC??CTCAGATATTGCTGCCACTCGGCWTACGGAAYCTTTTTKAAAAAAGTTTGAGTATGGTACTGAGATCCAT?AATT?RTAATGTTACACATTATGTTC?A?GRGACGGGGTTTT?TGAAMGTTACAAGTGGCGCCACAWGTGAWGAG?TCGAYGCA?C??YAGC?AGYAT?YTCTACAAAGCCATACCTAAGSAYGGTC?ATTGRTTGGGTGTGGTCGTATCA?TTTWAGTGGWC?ATGAATCAGA?GCASAAG?AGCAACGCCCGTGGGTCTAAACAGCTTGT?CC?GYRC?ACAATACAGRAAGTTCTGAGCGTAGYTAGGG?CATGCGY?GGTCGTCCAG?CRCCAG?CC?CGT?CT?TTYCGGACAACTTTGAG?RCATAAGGATCATGTCA?TGYATCGTGAAA?A?CTCTTAGCTT?CTAAATCCAYAAAWCYATTAWGCAAGG?CGAATCTCTGTTACCTC?ACCTG?AGTTGGG?TARGTGCCGCACAATCGTCACTCG?TARC??WGTCGCTCCMTATCTTTTCTT?ATGGCGC?CGKGTAGGAGTGGCGRCT?AGATGRGCGAATACGAACCKAAATTGGTCG?ACCGGAACGCGC?GTGCGAAARTGAYGG?C?TG
CACGTACGARYCGCAYGASGGCGTAAGAGACTACAMAG?GGGCGA?CTATGGCTSTCTGCGAGGGCCCCAGACCATAKMTGAGCACGCACR?GCCAA?AATA?CGAGGGTGGGTAGCRTCGTG?CGCGACGACTTGTCTS?CA?TTCTTCATCTCC?AGCCSCTATMATCG??GTG?GTCTG??GGACKCAGCTRGACAT?ACAACCGCKCSSATAATTGA?CGACGCTGAC?GCCGATYGTTAA?GAAGTACTCCC?GC?C?GCATGGACG?CATGACACGTCTCYTATTARCAATCAGCGCAGACACATCTCGTCTTCAAAGGGTGC?GGCTCRT?ARGGATAGTCAACCYGGAACA?CATTTC??GTATGGMCAACGTGT?TAGATAGTGCWCGCTTTWGTGACATGCTCGTCCCAGGATGGTGGCACTATAGAYCCCTR?AT?TTTTG?CGAT?TTGGAGRGAR?CCTGTT??YTGTTCCGCGCCCTA?AAGTACAGTCAAAAC?AG?ACAYSTATACCCCCMCRGYYCCTACCCGAGCCTCGCC?TTARTGCATACCAAASGTTTCAGTACGTGATAGGGTAACCAAGATTMCTT?TGAATCTGGGATTCCAGGGA?TCAAYKCTGAAAGMGACGCTTCAAGTGGTCGGCA?TGCAMGTCMG?CTKACYGCTATKGGAGCCCCACATTCAG?TC?TCTRAAGACCAGTCTTGRCTMTCCSCGW?CCGATTTGATGGAGCACACCATG?CTG??GTGGCGAGYACATGCGTGACCGAACG?ATTCAT?CCATACYYAC?TGTCCT?CGTGACCTACCAAT?GATCTCG?CCGGCCACT?CATAACSGRTTARACRAGTTTCTGYTTCCTCATGYGMAATTCAAATCAGGG?GGGAKAGTTATGTTTTTTTGGACCACAGGT?GCATATC?GAASCCTAGCGTGGGCCGCAAAGGCCAATTTCAAA?TGCAT?CGGAAACAGTRT?AGGGCGCATRC
YGGAMRACGCT?CCC?TATGC?TTAATAG??GTGTGGTGTATT?RTATTCCAGAGCC?CTAAACCACCGAAAAAC?AA?TGG?A?TAG?TA??A?GCCMGCG?AGGGCAACATTATCGC?TCTT?AGRTAAATTRTGGCARGTAACGCAAATCGGGGGRGGTGCCCTCCTAACCCACC?TTGAGCCTST?AAGAGAGTRTCGTGG?KYTA?RCGYCCCTTGTCCCYCCA?CGRTCATWAATAATACSAGTGCTCGGGCGCTTRCGGT?CGATTCARTAT?YGCTTT?TACTCAGAATTKGGGCAATAGAATTGCGCCTGTTYACGACCT?AGKGAGATCGMTATCTA?CC??CCTGYAATGGTGACAGKATC?TGGTGRTGACTA?ATCAGAWCACGACG?CAGAGTCC?TCW???ATGCW?AGTSCAT?AGGGATAGAAYGGGGAAATCTC?AGTATGTATAT?AG?T?RGTGCCCACGGATATATACCYGGTTGCGAAGCGCTTGTAGCGACTG?WGCCCCACAWCAACATGGAA?ATRAYCCTAGCGTT?ATAATTAGRAACGCTTAGGGCCGCGGGG?CCCYAGAAACCTCACCGGGTG?CTAGGAM?G?TTCTAATAGCGACAGCCCGTAGTATGCCCAGYT?CGATCGCTYGYTGATGCAATTCAAAACTACACGTCTAGATYACACCKGGG?CCTAGTT?CTCTGTTCGAG?ATGAGCACTWTMAACACATGGTTAAATYGKAAWTTGATGAGTCCTAAAACARAARGAGTAGTGAYTCAGTAMGAYTGCGYG?CGCC?GAATACACKTCATCTTGAG?TCCGACCGAGTGATTCACCWTRCA?RG?AT?GATATTACCGCGTTCCGTGGTTCTCTGGCAACAATACM?GTGGCTATYAG?GCTAGACGTGTMRGCGTKGCACTTCTGAAKAG??C?TCG?AGAACTTAGC?MTGTAAGCCC?AGTYAACCA??GCAAAGCAAAACGGACTAA
CKGTCACAGGCTGGGCATTYCCCCAGGT?CGGCATTTAT?YACTGTTATATC?TCTGAGACGACGC?TCACTRCACATCRTAA?GGAATCAGTCCC?C?CTCT?GGTGCACGGTAACC?GTC?GG?CGTCCTTWTCAAGTCCGTT?SATGATGGGTCTGRGGGTACCGATCTSCCGRACGTGGAGAAAAGTGGTCCTTTTCAAGATCGCAAGCCRTGT?GATTACTCGCCCCTATATGTTCG?GGAGGGAAAGTGCA??AWGYGTAGAAAC?MCMAGCCTWGGAG?CTTAAACGGGRGTGACCCTGAWAA?CCTGCTCATCSCCCGTCGGCCTCT?GCGTCAAAAGGTAGTATAAMCRATATTGCTGCTTACGCGGGTACCGGCAAGGCATCTCAT?CCG?CCASGTCAAGGGTGSCCCGTGGG?C??TGAWCAYTAAGGTACGA?ATAACCMCGGTCCGARATTGAAGCGATG?GAGCAGTGGAATCGCAGAGAGCTACGG?RATGCTCGTGGGG?CGA?ACKAACGCTAGGCGCCAGC??TCGTGC?YG?CG?CTCMGTRTGG?GTG?CGC?GCTTMWAAAY?ACACGCGAACC?TGACATTTCCMTTTGCGGAATTGGTCC?AACTTA?GGCGCTG?RTCCCGCGAGSGCC?GAGCCACTAYTCCYMR?GTCCC?GAACCGGCCGCTTATC?TAG?AGRACTTGMCGACCAAGTTCC?AYTACAKTTGTWCCWGG?CAGTTACGGCAAYACTTAACACCSGCAGAACYTCCCCTACGRCGKRCYATTTTTTCGTTCACGGCAAGTRAGTTT?GTTGM?GCGRRCGCTTCT?MCGCCTGGCGTRGTWACGG?T?CTGATACTTGY?TTAACACGMGCAAGTTGCCAGAYGCGGTTAAATYATTACCCACACCCTCW?TGACARCCC?CCATATTKGCGTT?GAGTC?CTATTRTTA?TTGCGGACTGA?CGTTACYCTGCGYRCAGCGACCGGGCAGG
AGGCATCGACAGGAGAG?TYACCTCGC?CCTTGCGMACGC?GGGCWCAACTC?CAASACCCGGGAGGCATCACAGC?AGACG?GGAYCTTA?TCTC?CSGCAGAAGGAACTARAYTTCGGG?CTCGGGCGTMGTAAA?CCRTGKCR?TAGCTGCTGMKGCTGGGM?GTGSGCAGTAGAKCGTAGAWTGC?ACCACCTCAKTTAATTCTTAACATCTCTTAAMGCGC?CGCRTAGGCGTC?GGTC?TTCAAAYGCGGT?CYTKGCGTCAGTWGACKMAGATTA??CTAATWRAAGACTAT??YA?GKMTGC?TTCCACTGGTGCAMTCRTTTRTCTGGTTAAGTCC?CYACAAAACCAACGCGTAGGGGTAYGAGACCCGACTTCA?GATGCTCTGCGTCT?AC?TCAAMCCAGAAGGATAGWCCCT?TAAAATTGTAAT?C?GAA?CCAGCGCA?AA?GT?AGTACCATGYGTATRT?CGCTCTG?CCCTTGTATCTTY?AAGGGACGAYTCTGGCCACAARAARTCYA?TGCGCATCTC??CATTACTGCGCATGAT?AGAGCATTAGMTCCA?T?GTAATCACGCA?CKACCT?GAT?CG?TAC?T?AY?ACGGCATGGCTGCGAGGTACTA?ACA?AWATG?ACCKS?ARGTTSGGTSAGTATMATTM?AGGTACTTAGCCCGGAGGCTGCTCGCCCACCTAACCCT?TGTACSCG?ARRCYGR?TTCATACGTAKTTGGA?AAAG?GTCCTGAGCGTTTTATATTACCGTCCYTTGATTCATAAC?TCGCYCCAYAGA?CGCT?ACKCCCCTR?GTCTAACCTCGTGAGTGGCTTTGTGGGCCATCG?AGAAGCT?ACCTCCAACGATTCRGATTGTATTACACTGAGC?G?AGCACCTACGCRAGCCTARAGTCGGCG?CGCCAT?CTTATTTCTAAAAWGYCCCG??GTCAT?CGTGGCG?TGAGCAGGGCCACGATTAGGCSGYATYC?AGGT
TATCTAATAAGCCC?YGAGCAGAYAGGRGTGGAATAT??YCAATG?GRATAGGGTCATTCTGAACMA?GTTCAT?GCCCAATGACAGGAAMCATAGTTG?A?CGCC?WKSTCG?GACGCCA?TTC?CAAA?GA?TTKCGKTGGCGATGACGTAACGAYT?TGKAAGCCCCATRCGTGA?CWTCTCGACACAKCCGCCTTCCCGGGAATCAGACGTGACATGAGAGGCTCCTT?CGCG?GG?GCCAATWCCTAARGKGTCTW?TAGTAATCCCACGG?GYAYAATGAWCGGGCAGAGAWCT???GCCCTGTAAAAA??TTCCTTTAGCTTAAGA?ACGWAGA?R?AACCGTA?TCCTAGTAAGCGTTAAT?CCTACGTTAGGCRAATCSTCCG?CGACACTCCMATCCAYGACGGCATACTCGTCCCCGTGCTAGCSGTGTCACCGAAAACAGR?CACG?GGCTTAAGGTTCGGGTACRAGY?C??TCTGCGTGGAAGGATG?GACCCTCGGTTGSATTATRCGAATGGAAAA?GT?AA?ATTT?C?GCTCCGGGAGTAG?TGGGCC?G?TTTATCTTCACACAT?CA?AAA??CCTGACCTCCC?TCTGTAGTAGTATC??AGGAGAGCTGTGCTTACTGYAARTAGGTCATCC?GCAGRGGGGTTAGATT?ATCCCTGWGGGAAGGTCAGGCAA?RGCAARTYATAG?TCAATAAC?YCGTATGCTTGT?TGCGAT?CGTCACTCTARATCATCA?GGGATGCGKGGCTGACAGCYCATATAC?G??GTC?TGTTGCGYATGCTCCCCATCCAAGAT?AGCAGGTAGTTCGSTACTACGATA?GGCTCTGTC?A?GGRA?CAAT?GGRACATTRTR?TACCGTATATACGCTTTGAATTCCT?ACCAAC?ATACAGCGAACGATT?WACT?TKATTTGGGGAGCC?AYTGC?AAACGATAACAGTG?ACTGAACAT?GTTAGGGTCCC?TTRYGGTTCC
?A?CTCCGCGCGCCCTAGCACC?GCTGAYC?T?STCTGAATRTTTCTACTARACCTGGGTAG?CAGCGC?CGAG?TACAGATCGGTYCTAGGACR?AT?GAGACRAGATATGTAC?GACTGAGCKGTCTKCAGACGTGGGCGAACRGGRTGYAGGACCGGAACGGCTGCTT?GCYAGCATTYTAGGCRAAC?AGAGGAGACARGCCAGTAGGCGCGCCTAGGCRGATCCT?CCCGATGAAYATCGACCTGTA?RGYGCAGTRYASAACACCTCACCTATGGKTGATTCTCGTGC?ACGGTMGT?CGCCTTACGGTAGCYGTKACGTCTAGGGC?GCTAAGAGGYGRGATYT?CGCGTCCATTAAC?CCGACCC??TCGGGRATGCGCGTCCCTAAGGTGCTTTGTCCAA?GGGGA?ATGYTTGTCATGGAAACTACTTCGGGCCGT?Y?CTCCATAGAATATCGATYT?CAAT?C??ATATCA?ACRTCAACGCACATACCAGTACGCTGTATGTYYGCAT?GGCGSTCGCGCACA?GACCCTGAT?AAGTGC?TCCTTGY?TC?C??CTCCCCC?CGGAGATTYTTACTCTACGATCGAGTAGGTY?GTGATYGMAGGTTTAARMACGACTTTACGCAAGGTTCTAAGTTARACTCYTCCACAAAAKGGAAGGCTACCATGGATCGC?ACTCGA?TGGATAT?CCAGARTCCGWYGGYAC?GGGATGATCTTCCTTGATTTGCGCCCATCTGTGAGGGTT?AGCTACCATGGGTRSAATCCCCWGAC?G?GCGSGCAC?CTCCAAGCTTCGGATSAAG?ATATCCCAAS?AATTGGAGGGGGAGTGTTGAGTCAGTTYACCCATMATA?GGGCT?T?CAACTGTGATG?ATCCTYAGGGCAGAATGRGGACGG??KC?GGAMTGGAAAA?AGCTACCACCCATGTCTWGATCTTGGTATAGGGT??GTGKG?ARCCTCATA?GCATGCACGCGTGGCAT
RGGCWAGGCTGAAAGAGACATGATTATCAAT?CTTTATCCGG?ARTGACGCAACACATTCGCGTATYCTCA?TTTCCCTK?CGCAACGGACGTCGTCACGTGCAGCGAGGAGCGTCCCTGTGTCC?YCAGAGCMCATGA?AATGTGTMAAACATTCCAAC?AGTCTTTAGAAGT?CTGGGCGTGAGAAT??TAGMGCTACTARGGATTAYGTGTTCTTCCTCCGTTG?YTCAG?G?GCG?TCGGACTTATGCA?TCCKC?GCGYAGCGTGCCCCAAWACTGGRTCTMCYGGCCGGGTT?G?TCTTA?ATC??TKAGGCTAM?AAGGMTACG?TATTAY?CGTGACTCAGGGAAGAAAATATGTATATC?GCTGCTTCGGTWTCGACTTCTCTGGAGGRATAGAATT?STCGCMTAATGCMAGCGT?GCSG?YRRTCG?CTYAATTAGCGAGCATCGCTWCTRC?TATGTCTTC?CTATGACTYMCCGGTTR?GRCCG?GAGGCAKGCCACACAA?CGACCGGACGCG?CAGATAGCGGTC?CWYMTGAAAGTCCACAAT?GTATAATCTCGAAGGG?TCTCATCTGCRGTTTGAAGGCTGGCATG?GTAATGTGATRACGTGGATGAG?GGGACAGGTGAA?CWGTAATG?CGTCTCACARTGAACARCTCTGTGGTCTGCYATTGGCTAGCA?MAAGAAGGGTACGCA?ASGCTCATCCTTCATTACTCCCGWCCCGACGAGRARCCTT?RYCGTCACCCGCGAGCAGCTTGRCGCTATGACCTGAGCCAGACGTG?GAC?CTAAGTGGGRGGRTTGCWAAGAGAA?CGCCCTAGCGGTAARGC?CTTAAAGCAAACGCATCGGGKCTGATGGGGG?CGCT?CCAGATTCCAGTGTCGTCYTGAGKATCCCYGTTCCGAGACCGGRGAGTA?RASGTCA?AAACCTCTCGGCCCTAATTCCCATCCGGCTCGGS?A?GGAACGGCAGTACTGACGKCC?
AACCCGAC??CKGMGTGC?Y?CATG??ATGGCTTTTYGC??AGA?AC?GTC?GAGMGCAGGTCMACC?ACT?CACGGGCAACAAACTCTTGGTTGGCTCCTA?AGG?MTGY?AACTC?AAAACGAY?A?ACAACGAGAAGATA?ACCGTATCCCCACTATTCGGGCCRGT?SGTGTCCATACACTGMA?GGATTACTAGGGACTACTGAGGAGGGCT?CGTAAGCGCAGGCGTCGC?ATRAATGTCCTTT?GAGGCAYCGCAGRTAKGGTTGCTG?GT?GCTC?GT?C?GCCTACGCCGGYTRCYATMCGCGCGAGCAGACATAAA?AATT?GGA?AYARAGCCT??GCTGAAT??ACCTCTGTCATATCAYAACATGATCTRCCCCSAGCTGTTCA?YATTC?GSAGTMRCRARG?AGGCGACCGCGCAGAACCGGTGARGACATAAGCCAYTGTCGAAGGATG?TGGAGGRC?CAACGAGGTCACGAAA?CCAATGGAGCGTCAC?TTTGATTCTAGTTGGAK?AGACCACAGG?TGATMCCTTGAKCTGGC?TRAT?CRGAGGCTCATAACAGRGG??CACCCTGCCGGTCCAGGATYGGAGGTGYAAGASGTCAGACACAT?CTGCCGGGATGACTGCGGGTGCTAS?CCCTTTGCGGTGGCGCTGGCTYGGACGGGCTTT?AGATCTSSCGCCAAGTAG?G?GTACTGTAGT?TTCCTACA?AT?GGT?GA?YT?AGCR?T?CCTAGTTCATGTATAAACGACSTCCTCCGGAACTCTAACAGTAGKARGAT?ATGTCGCGAGTCAATCGTCAC?ATACTGCGGTYCCCGTA?CMTCCTACCGCT?CCAAATGATMATGGAMTCGATTTCGACCCCTAYGATGGATAGTGCCCACTTCTGGGAACCACAAAATGTC?GGCATTCCGKCTATC?CGG?CC??ACYGGRCCGATACGGCAGAGCG?TACATCGTTCTCTTTGACCGCG??CYTGCGM
TGGTACG?CGCGGGGAGTCCCTGCCTTCGCCCT?C?GTAAGTACTGR?AGTRRC?TA?TTCRMGGATRCGCCTCATAG?GGRGRCASKTCAGATATCGGACRGGCAGGTAG?CAT?TCSA?GGACGAACAACGGWTCCAGGACCCTCGAGGGGTACTTCGAATTGTACGTGTYAATGCTTGA?GYGWACCTTKTAAGACCTCCACTGAAACCTTTA?CGGCTGGTAAGGTTGRCGCGCCATAGAW?GTGTTCCTAGGCTATAYR?CGAC?CAGCCYGGCTTAAGCTGCTACCCCTGGG?AGCAKCAACGAGCCGSCTCATTACGTAGGAACGTCGRCTAGAA?GGCGATGGCCGTGTAGGAAG?G?TCGTATATCGTTATMK?GGAC?AATCCAAGGGGCGCTGTTATAGTCTTTTGA?TTGCGCCTRCTATTTAGMCATATGCY?CCAGGTT?TCTAAATTCARGAGTTGWCCGTGTTAAG?TGCC?CACCAGGTGGGC?AACRCTTTTGGGCGTGGGTGGA?AWCCGCAGTAGGAA?CCCTGAATGCCC?TMCG?GCGGATATAGC?TTGCCMGCAGCCATGAGTATGTTGYTGTCGGCGCRKGWTCGCGGTAAGG?GC?CTACG?GACCGGGGCTTTTGACCAA?CCYTC?AWCTTTARTCTC?CT?TGTC?ACGTGCCCTCGCGCGGTGCTTCAGAGRACTCTCCAC??CTTCRAATTA?ATGTAGTGGCWCATGCCTGA?T?CAACTAMYAAGAA?CGG?GGGAGCGATTAAA??T?GCTCGTGAG?TKWAGTCACCMCCCGAAGTTAATTGGGAAR??T?TTAC?ACCCCGRTTCG?GGGTAGAATCGCGAGTTTGAGTCTACCCCC?GTAG?A?GTAGAA?YTTTAGACTTGCTCAGSKATY?TKGGCTTTC?GTTGGTACCCGAGAACCCACT??GGCAAATGG?AGTCCCCT?GYTGTYACCMCTACCARAA?GGTGATGGTAGGTACGAC
CCAGGGCGTAGAGATACGTGMCATACGGCKTCTC??GGAA?WAAGCCTTTTT?GAGCCCGACA?CGGAGAGAATTCCAGGGGCTAC?ATTTCCAAACATTRAAGCCCTGAGACA?AAAACTCKTGA?CCAGAGC?CTTAAYCWACGCC?TCAGCTAGCTT?GATGTGGTGKTC?AGCA?CAGCCTGGC?CGAAGCGGTGT?T?GAGGCG?CGA?TCGAGCTRTGATGCG?ATCRCCTCAAGTTG?GGTGAATGGCCG?CCTSTAC?TCCCCG?MAATCAGG?AC?CACCAGGCTKACCTGATKGTAAGGCTGT?GTGTTAGTT?GCAACTGGCCAACCATCA?AGAGCGGTGACYAACGAACTTG?GCTG?CACGGCTKGTGCGCAGAGGYGGGTGGTCGCGCGAGACTTGGCTGAAGGCAA?AGAYCYATCGMTGTGTGCG?ACCTGTGG?GATCGAGTAGGRC??AGCGTTTTACGTYATAGWCAARGGRTTCGC?WCTGCACCTTTAAGTAAATGAGTATAKAAACCCAGTCGCC?GGCAA?ACCTCTCCATCGCACCCAKGTCTYTGCAACGATGAAC?TAA??TA?TG?GKCRGCGCCRTCAAWTCACGGCT?CGATCCTSA?TGRGATCGTA?ATAGGTAATCC?C?G?AG?TWGGTGAACCTGTTCTCCGTA?CTCCATTGAGATC?CG?CGAATAATGYC?AGTC?TA?TC?ATTGC?CAA?GCACCCTCCTGSG?GGGTGTAGGAAGTRT?CAATCATACTCTGA?CTCAAGCCCACG??TAAGT?WAAGGC?CATKGCYRTTGTCTCTA?GACTA?CC?TACGTATACTTWGTCWWTCA?GTCCGGGGCG?TGCG?GT?T?GGTCTATTGGGCC?GCTACCTACGTGTGCGCA?CTAAAGTGTAGG?GTRTATCCATAGGT?GA?TGAG?CCAGRTCCGKAACAACTCCCTAGAGAGAATGA?TTATCTGCTGTTCACGACCCTAATTGW
TGACAGT???TC?SGCGCCGSAA?G?CGGGCCCATGGCGGCAGTTATT?GASACTC?K?AACGCGTGTATAATAAAAAC?CAGTR?AAACTGTTAGGTACG?GATTGCAGCGCTTRCG?AT?CAACGTAACTARAKTGCGAGAGGTYTGG??GTAAT??G?GCK?GCGGACTAGCATATCCGGCCTGAGTTTTCGTATTCGAAA?T?TGTGACGCTCCGTGC?ATCC?AGGCGCCWCGYTACGGGAYGGATGGTTATCCTAGCSTCGYGA?GCGARRTGTTGCATT?TGGACGTCCTTMTTCTTGTTTGTGAGCATATT?ACCTTCCTT?GTT?CTA?CWATTCTACC?GCGT?GCAGGCTGGGCGTCGGCCG?TTCGATTATTWTGGGTRR?GCAGTAGTWGAACAATCAATSRGGCGTGCTTGACGATGGCCTACYACAACATGCCCGTTGAATTCATAAATTGGAAA?AAAGACTTCCTAC?CCCGGGTTCTCCGG?MCGGG?CGTGGATAAATGCGRCATG?YGA?GTAGAT??AGTG?AAGCGCGARTACCCG?TTCGYG?CCCCCACA?STCRAACTTAATACTCGTGTT?GG??GRATGTTGGACAATG?YGTTCCGCGGAKRA?TC?CCAMGCAAACRW??RTWCYGACTTGACCWGMGGCCCCTA?GCTGTT?YRGCKGCCAGKTCGGAGGAGCATCGAAGCAATCCTTTWTCGCGCTTCAACCAASCAGGTTCTTGYAGTAGACACCCT?CCA?GT?AWCWGTARAGTATGGTG?GTGCAGG?CCCAGGGKTTAAWCTTTAGGGAGCGGGC?TATGCGGC?TTTAAYTATTAWCKGCCGCGACGAGAAC?GCY?M?GGCAGACCGTGCTSCRAG?A?CGATAG?AGAAC?GW?CGGATCAYYTACTCA?GT?CAG?AACGGRGA?TC?GCGAAGCCG?CARACG?TTTGGCATGTGCTMYTCCTCTSCGCGCACAGCGTG?AMTA?WTTT
ACCGTCGCTGACYCACGGTCGTCCTTGGCGTG?WTCTAATGGCG?CAGCTAAC?GATACGGACTTGYARAT?T?CTGAYATGTCCYGTTTCAAT?CCGCCRGACRGGAKAAMTAC??CGCCAAGTCTTCRAATAAACAC?CGAAAACAAMCAACAAACGA?TCTACGCRAGCTAACCGTTCCCCTGAGCAGTT?CTCCTGGCGCAGCTATCCAAGGTATACTCTTACTYAGGGCTGCACGGAGTAAG?TCGTG?YTGCGCC?TGTTGAG?TCCTCGTGCCCSAAKCTTCTCMGATCGAKGTATC?T?CTT?TTAT?TTTCGGT?CC?CTGYAYGTCG?TC?KCAGKATCTTATCAGTTGTATTC?A?CCCWGRACCCGCAC?GACTCAGTA?A?AGCATCGAGAACCCTGGGACAAAT?TCCGCCGMGGAGGTCTCGGTCTTRC?CCA?GTCGRGCCTTGTGAGRCACCCAGCGAGGTAGCRT?TTG?TCAGGAACCCA?WGACTAACGCATCTMRGCTTGAGACAAATC?AGGAGTAGCAAGC?ATGGRTGA?AWTCGTAGGG?AGRARCGGACGG?ACYTGAGTAGCCATGGACAAATCCGG?TA?CCCGAGGAAATGCTAA?CGAKCGTAAGCGYAGWTRCTCAGGKG?GGCGCGTTGTGACC?GGCWRACCTCCCAACTGT?AGYCACTCGRTCGCAGTTGTTC?ATCCCT?CCAATGCGGGGGCGGGCGTAGGACAGACTCKAGGCACCTAAAGGCAGC?ATATTGCGGT?RATA?C?CGACGACMRCGGACG?ATGTG?AGATAA?GTGTCKGTCGCCGCCTATCTTTGCCCCAGGTCACACA?GGCGTG?GACCCCATT?TAGGYATGCTTGTATGGAGAGCGRGACTGTTCGCYTGG?ATGTCCGCGAGTGAG?CCATGGGGCGGGRT??CAATTCRMCCTTCWCTRA?CCAC?GACAG?AGGGTACGAAMGWCCTTAGCCAGTAGA????W
?TTTCGAGAAACACGGWCTAA?CAYTATCMGAGATCATCCGGGT????RTAC?CTA?ACGGGGGCAGAACACGRTGACTCGGTGCGAGGA?CGCCKAGKTCGAGGACGCGCGRGMKCGACTG?TGTG?C?GG???CTGCGGTCGTGGGATCTCGTTAAACATATTGMTTCCAGTTCAGTCCGCTGGAARAGTASTCAAAC?GAGTAGCGCGGGCCA?GAGAAAGCCGCCWMG?RTAGCAACCGC?CAAATWTATTWTTCCRC?GRYCGAT?GTCYTGTATGGAAYYWCTTCGTTCACCATGTTAAAATTCCAGTGAAGTC?CTCKTAGWTCYAACTTGAT?MGTGGAAGGGTGG?CRATACAGTTCCTCACA?TAACGGTGATKCAAAAG?RCTTATCCCCTRRTCTTKAATACGG?AGACAGAGCCATAR?CTTCGATCTCT?RAGSGCT?G?GTAGSTACTGAAG?T?T?CTCAYAATTGTTTCCGG?G?AC?TTCGRTTATCRT?GSCGRGTGGCCGATKTAAGGCTAGGGCG?CTTACTTT?GCTTT?GACTGGCTGTCYCTWCGTTGCATCAGAGTCAGTTTGCC?A??TGGTCGAAGTGGGCCTTYGGYAGT?AACAAGTT?CGGTCC?CCAGA??GGRTTTYGAASTGTCTCGY?WGACCTGACAATGGAGTGACTYTAC?TGAWCCGACACCAACGTTRATGACW??TC?TCG?CAATGGGCTG?CAA??GCTGTA?GC?AAAT?TCRG?CGATGCGAGWT?C?ATTCCC?CYGCAGKACCTACC?AGTC?C?TCTAYTTGGACT?CCTT?CTTACCGCGATSTCTTT?CC?ATGCATAACGACAAAWTGCACG??WTACCGATGTACCTAGGTCAGCA?GGGAGTCTTTCGTTC?GGCCATGCAATCTGACAGGCTC?A?ACTCTAACCTRGAATG?TTACGAGCAATCCCTGCCGCGAGCGATTKTWTAMTCCG?CA?A?TGCCT?RCGG
GGA?GTCACG?GGGGTTATGGGCGGTCCGTAATCTGTTAGTCTGTCA?TTTATGCGTCCTCTACATTCTGCCTAACACCAGTGCGC?AYGGGCTGTCGAAAGCGTCTAGGTGAAATGWACCCTTTCGATGCCCG??AC?CGAG?GG?TCTCGACACGGCA?CGRARYGCGAACCTA?G?CAGT?TTCGGGTGCGCTGCT?TACRGGGATAGTCACATCTCGGTYSAGAGAGCATACCGTCGCG?A?AGGG?AMGGG?CT?CTYTTGGCCGCG?CWACAYGATAAGCCTACGG?CMGGG?AC?GAKTTGCGCTTACCCCTAAGACGTTGTTYGSCG?GTARC?GG?AA?GMGCGTSTTT?CCGTACCGCACAGWWTCACYT?GACTGTAACCCWCC?CC?TTGCAGG?GYGR?CTACGYAMGGG?GCTTGA?TGCCTGGTTACR?TTGGGCRTTTCGGGT?GCTGGCGTGCGTYATTTCGGG?TGCGG?GCTCGAGTMAA?TT?CAGGGCACCCTACCTAAGG??CCCAAGTG??CACAATMAGTAC?GGAAR??CCATTGCYATG?G?TCTGTCCTACGTAGCTRAAGCGGTCGRTA?TGGGTTCGGCGG?GCATCCWGTTGGTCTCT?G?AC?TCC?GTGCT?AKCT?T?AG?TC?AAATGA?GGTAGGCTRTTTTGKTTWATCTAGR?TA?TTGCGGWSCAACT???T?ARAGMGYGAGACTGGGCGKK?CT??CCAGAAGGRGCG?CTTC?CTGCARTTGCCATTYTGTKKTYTYTCTCCTGTGTATWTTGGG?CA??TGTTCTTAGAGGTTTRGCCCCAACCACTCGCT?TTGGTTCTSG?C??G?TCCGAGTCCCTGGCTTCCTCCTCGSGACGATYTTCTTACCTGGT?TCACAC?RCATAATTATTCAT?ACT?ATTCATACAGTTTTWCG?ATTGTCGG?ACTGTC?AACWGGCGAGGCC?GCGTG?G?TGGCRGATGCYGCCGC?GMCTCA
GCA??CTGCAGTCCCSACTCCTCTAT?TTA?GGGSGKAACACCGGTKGCYGGTGGC?ARGA??TC?CTCGACTRAATARCC?TAACC?TCTTKCCG?CATCYATT?TTCTMAKTTAG?CGCTAARGCTGACCCTTRCTGA?ACC?CRGC?GGTYGGTGACGTCAKCCTACTCCTCACCGCACTGYGCGTACAACCCGTT?CCCCAGATAGGCCTCYCAWGGTTGTAAGGGCAGCGCTCYACGGACTCTCACGTCTCATATYATCACA?CCWACTTGCG??AATCGCGT?ATGMTRCACTCGTTACW?CCTCTAACTG?GCTGAGGACCCGCTGGGA?GCCTCGRTCA?YCCRCGACCTMA?TC?GTTTCCYGGAGC??GCCCCTCACGTCTGCW?GTAGTCCAGAT?ATGGGTACGGGCATAGCAYCCTCCACACAGACTGTT?GGTTTCGCGRTTGGCA?STT?CTCGCC?GGTGACGATYAGTTTGTTGATA?T?TG?AGAAC?GCAAG?GMGGAGCCTTAGC???MGTCTTCGYCCCT?TGCAGCAGTTY?C?CT?GCCA?AR?GGCCA?C?CAT?CCAGCTWGCGCAACG?CCTGCAAGATTG?GAGAKTTGT?CGATTSACGCTCGTGWCT?TCAGCA?GY?GATCGGTCA??A?AAATGGGTCTTGTTATCGRACGGCCATGSAGT??CKCCGTGTGGGTAT?CGGGTGTRAATTRCAYA?YTCC?A?T?CC?ATGCTGCTGGAACATACCGAAM??GATC?TGT?TCTCCCWTGTTGCAY?TACCATCACTCGCWTGTATRATCCTTCCWGTATCCGTGCACTTTC??CGGRGGAYWTGAAAGACTCTTCGAGMTGCCGGC?TTAATGCYGGGAGTGATCTGGCGTACAAGGGCCCCGC?CCCCCSC?RTCTTGCGC?GTGACGTCTCATTTACATCGCTT?W?CTC?CCCCT?GAGGAACGCCTAWCGTGATCYAGYGGGGCGCTG?CGRGC
CCTCCCAACAGTTCCTTGTGGCTC?C?GGTA?GRCTG?CCAGGA?TGGGT?CARTGTGTGGCAGCCTAGCTGKC?CCT?WCCAAG?TGACCCGAAGGTC?GTAAYT?ACCGGCTACTT?TCGTWAAGCATCCTTTCCGGTTAACGCCGACCYAGT?TG?CCWGCT?T?GYCCGTMCCTCTAC?ARGGAGGAT?ACAAACCCGATTAGTYTTYACAGTGGACCCKAA?ATTAAGTRACCTGGTCCGAGCT?ATTGACACGTCAGAARARACG?CAGTCCTAGACGCTCAAATGTGTACTCRCGGGGATTGGYACTGCA?AGGGGGMACGACATAGAAA?CGGTATACG??YC?AGTTGCCG?AGACGAGA?CCTCCCACGYAAMTTCYGAT?GTCTW?GATGCWCGTTGCCCGCAGGKACGTGCGTGGGAATGTAATRCYGAAGGGRCGCCTGRTCAGYCCTTCTCA?GATCG?ACGCTGACAGACAGGAGCCCTCGTCCTCAGRCA?GCGTACAC?AATATCAGAGCWTTTTYCARGAGCC?AATCTTATTGRGAATCARTCTCCTYGAGCT?TTGAAGCCAGTGTTAGCTG?CATAG?CCTTCGTTCTGCYACCCGMKG?AGGCGCACCCGCARCATTATGCCCGRGAGCC?CACGGATTA?CRAAAT??CCTM?TTTGTTC?CWA?AGKCTCGG?RRGAA?GGAAAATCGAGGCTAGCT?ATGGAT?AAGC?G?YGTTCCGK?GTAACAAYGTCGCGAACCYTGATTGGGTGATTGA?GCCACTA?ATRG?T?T?CTWATYCTKGAATCATCCCTTGGACAGAGAATCAYATTAC?WCTTGTGCGGA??AAAACGTGCAC?GGTC?A?TYCTCTCGGAATATAGG?TCT?GTCTACGTTTTATA?GYKTYCAT?CC?CATGCCACKCCCCCTGGGTAGG?AGCAAAGCKRC?YGCRGATCCTCCGKG?CTTTGCAAMGCCGCARTCCTTAATTAKGTC
AGRT?GTGATGTRATATCATCATTCACARGGGTAWGACAMTCTAATTCGGTCRTCGCGACCCG?GCCGCCTTC?TMAGGRGAGGCARCTCT?AKACACCCACGMGRATATAG?CTATAGCRCGGG?CGCACT??CCAACGGRTYAAYTC?CGRSCCG?KARTGTGGRTMGSAGATGTTTATGG?CGGGGGCCAAGTRCTCTTGTGAGATCCGACAAGCGGTGTTRTGGTTGCCCAGAGGCAGATGTGCGGCCCTCATCGAC?ATTGAG?ARC?GTGCTCACGCCWAA?GATGCCTACTACCAGTGTGTTCCC??AGGAGGAGCGTCCACGCAAA??AGKCTCTACGTGGCTCGGKTCCTGTGTCTGCGCRGTACATCGRCCCTCTGTTTGM?CTGAAATGWTGAGATA?ASATGA?YAAAAAGCCCACGCGKTGCGATTTCCCAACT?AAAYTAG?GCA?TCGACTGCCAKTCAACRGGCGGCCTCTCCGAACAGCCAGWTGTAGCAGARCTT?AACCCGTTTTTCAC?TTGTARCG?GC?GGAATTAACGTATACACCCAT?GCCGGCGACTATATCC?CTTACTGTCCATGYAGTAWG?CCCAACCGGTTTCSTCTTCAC?AAC?T?GCCGC?CCCG?TACAAGTACTGYTACCCGGGCAT?GCCCTTGCACTCGGTCCRC?TTTCACTATGCCTCGGCAA??GCTCACTTCAAW?TGCAC?GTCCGTA??GCYGAAYTGGRTTGRTCCAACCCGTATCCCKCGWTG?TCAA?T?ACCTATTAAGAAAACTCGRTGCGCATC?AC?RAAGCGA?CGTRAA?TAAGCMGTWAAGAAWTCG?T?CGGCTGGA?TY?G?CYCTTGGATTCGGCGGTTTTCCACAW?WCCKGCCCTGC?GTA?CGGAGRCT?AAGACTTCCKACWACGTGATTTWCCCCCATTTMGGYTTAGCCCGTCCAATYTGCASAAAACA?GAGCTACGCAAGGTTGGTGA?CWGGAK
CCCGTTGCGGACATTT?TTTGCTACTGWCCCACGTTTGACCGTCTRTCCCAAT?GMTGTTGTACATGAGTYAAGYTCCCCGGCG?CTACCTTAGTTTATGGTCCCACGGAGGYTGAGG?AAGTTG?GTCCGT??T?ATGAGCTGG?CTAG?TCGCRTGAGCGRCAG??GCGAAGGAGC?GTGCCGAGCAGTAGAA?YCCATA?GGATCTTGGTG?T?CT??GACTATGCCAG?CACATKGSAGWACACGAAAGGYGCTCCGTTTCCTAAGTAA?CTM?GT?GACAAKTYC?GTAACAATGCTRTTTGTGGC?CKARTTA?MYATT?GC???CG?WCCTG?GCGCYGAATATAYACAWGAGGCCGATCCA?GGGG???GCCTGTCCA?G?AGAGACTCT?CGTATCACGGCGATATTGTGCCRTTGAGA??TGRC?G??AYWC?GGC?G?ATCGTACA?GG?GRRCA?T?T?TGAGTG??TAAT?GTGTG?TCGAGCTG?CCAGCC?CCT??CCCG?GAGCGGATT?G?CCCC?YGC?TACTYRC?GGATGAGYCTAKTTCYAA?TGTG?RAG?GC??CSGGKGCGGATACAA?A?T?ARCGGGCGCCGGAGAGGA?YGATTGGATGGSTA??AGAAAYTCACGK?TCKGGA??YGG?G?TA?GGG?TGCACGSC?TTC?GGAGCYT?G?AG?TGTG?GATTG??GGCRGC?CGY?CTYCT?TTGCARG?CTG?CAG??YRAAT?G??C?GG?GTCCCGGKT?G??CCGAAAYCGCKTGWTAGCWR?TY?GACGGCAAT??CAGT?ACCGTCGGCAGCMC?TGCT?AAAR?GTGGGGCCGCGTK?GTRGC??AWCT?ACGGCGYYT?CA?CCC?CYC?CG?GYTCYGAGACGSYC?A?CTMGGCC?GCA???G?AG?GA?CGCARTMACGKATGC?AC?G?TGGT?CKTYCCW?TAGGCCCA??GG?AAGCG?CGCGGCGAGG?MGAW?R?ATTT??CRCT
?G?GAATG?AA?R?AG?TTT??GRTCCT?CTATCTGYAGCG?TATAA?????TCC??G?????A??RCGCCGATCG?AGRGACCCA?TATCTGGTCATRC?KAGC?CC?TTGG?TG?GAGCTCGC?A?CACTTGC?GYCCMCGG?CG?C?CCG?T?CAAGRCACGTGA?GTRA???AGG?A?A?GRGGTGTATAYCC?GGG?CCTGG???AGCTGGGAATS?TT?GTCTATCAA?AGGCTTCTCGAAM?CAGCTA?TATCWCCGRY?GGGGAG?CRTTTC??TTGGAR?Y?GG??TC?CCC????TTGC?AATACTSCC?A?GGAG?GCTGG??G?ACGRC?A?A??T?GAAGCTGACKT?ACTCAGCGCCATTGGYGCCGTT?WGG??GAGCGCCGCTTG?TCG?GA?RG?T?CTCCAYACTTC?K?GA??TTCTTACCGGGTGG??CC?TCAGGGGGAGTGCG???CC?TC?TGG?CTARGCGCACG?GTTCG?ACACRATCC??CCCCGGGA?C?CTAGGGCT?AGTCCRG?GAGACT?CRCAYTGTG?KGTA?G?T??TAAGGMACCGCC?KRCARACTGCTAGMT?T??TTWT?CC?GCGRTT??G?CGGGRGGGCGG?AAAC??CC?TACCC?AAGCCACGTT?CCA?GGRR?G?ATGACGCTAA?CC??AGT?CAACAGAT?TGTC??A??GA?A?GT?ATAMGGAATGT?ACTC?TTCKCT?TGCTC??ATARGSWT??G?CGTGA???A?CWGCTCCT??ATGT??MRACT?ACC?GTTRG?G?GR?CC?AMA?GGTATAA?TGCA?CTYC?GA?CMTGA??G????GMGTTGGC?CTYACAGG?CYTTTAYTGGRTG?TTMGTGTGAY?AM?TT??A?TCTATCGGAGGCATCGTG??TYATCGAGATG?TGCRC?GGGK?TRACACTAAGTMGAGGGATCA?ST???A?TATAC?TG?MG??CCYCC?CGCGC?Y?G?TTAGCGGCTG?
?CSGT?AKAG?TRTT??G?KG?GG?CCAC??GC??Y?T?GSTTCACKCKAC?GAC?ACTATTACTTT?CATC??CYG?AAGTCGSGCCCTRTGCA?C?GTCCR?TGTGTCACGS?AYAGCC???A??CK?G?C??AACCC???TACAA?CGTTCGCYGA?CTTCCT?TAGTT?GGTCGGTGG?AGTT?YTAK?GC?CAM??CCT?CAG?CTGTGTAAA???C?TGCA?AKGGG?CG???CCC?TCAGTGCTG?CAG?G?YTATA?ARGARK?T?AAGATGAATCGCACGG?CTCC?TCTTGCGAGTTGGYT?GCG??CGTAGAACATYG??T?ACTG?TTGRGGTA?GCG?GAAGGMCKT???CACG?ATRCRGA?ATWGA?G?TAA?TGWC?G?CA?G?CCCGTCMTRSAGTGA?AGGGGGCG?CCTGCTYC?CG?T?AW?GCAGAACA?AATYCKGG?T?CTTRTCTAAG??CYGGCA?G?AGSGGGA????TC?A?YTGRG??G??GCAAR??TC?T?CT?GA?CGATCACT?GGTWGGGG?T??C?CA?GG?GT?ACK?GCRW?C?T??GGCC?G?T?CAGCC?A??A??G?TCACA?CTA?G??CTAG?GCAG?YCAG?ATAT?C?C?TCGACRCTA?CGGGYTA?????TGAAG?WA?C?AC?A?G?AGCGCGTYA?GYWCATG?SCAAM?CGC?CT?A?A?GTTCAYCATW?C?CTCCYTA?GTGGC?A?A??YYTGGGT??A?RATAC?T?TTCTGGGTTC?TTW??TTA??AGCC?GGG?GARTR?GT??AGGGGC??CAA?G?AGTGT?CT?CYGGC?C?CGC?TTAAT?CGA??C?C?GAT?YCAYAA?TGTA?CGT?T?TAM?T??GC??STA?CA??AAAGCA?TCG??TAG?AA?GCC?AGAT?GC?AAT?GAG??G??A?GGGAA?CAGGTGGAR?TGTG?GRCTC???T?TYR?TTGC??GGGG?ATC????AG???YCGGA??
T?CK?G?CAC?AT?TRACA??GAGGCGTGAAT?GCCCW?AG?GC??GCCCCTGGGGGCTCCTGGGTTAGAC?GTGCCCGCT?GAAGTGTC?CTAAGGC?ACCAGA?CCAACAG?GACCGG?GA??GA?G??GC?GCCA?TMWTA?GC?GACC?ATGGCGCGC?TCRGA?CTTCAACCGTAATAATGGTWACCCGGTC?CG?CTTKCCCACCC?TARTCR?RCYGTGAGTCC?ACCC?CGTGTCTGACCRAC?SACTGGCYCC??GC?KGGTGTG?CGWT??AAGTAC?CTGGYRC?CCCYA??ATRCR?GGCCA?TCGTTACCAC?A?G?TAGGTYAY?GGTGGRCTCA?ATT?YAC?AGGG?GACTAGGGC?C?AG??GGCCCACAG?C?CCCTACG?CGG?TCC?CGTCCG?C?GCTTACTAACATWGCG?T?G?G?CCSC?GACGAACRC?CGCCGCT?CAGGTGCGYGCGGCTGGR?GCC?TGGAGGTGAWTGTCCCTGGGR?CGCG?CGATTCTGACAGCCGACATTCCGCCAGTGAG?AACGT?GGGAAAGGCCG?AAG??CGCMGCTG?GCTCTGGGG?A?ATAAC?CGT?CGAAAGG?T?CAAAGCTTCAGAATTGACCA?TCGATGCGTAGACGGATATACGACA?AGTC?ATCCACATTCATGTCTT?C???CCGGTTGGTGTTCACACAG?CGCTGYG?TCCGAGYYGGCACMGA?TASAGGTTGASCTGCRGKAATGGGCCKAACAYAACCCGSCGTYT?GAGCTGGTYTACGGGTTCGAWGARAACTGCCGCCTYGGAATGSGASCC?GTGTT?GCWGC?AAC?TGAGAAGGCGTGTYTKCATYAAAATCCAATTTGGGCGTGGTYCTTTCCGYRGTC?CT?TAATGWCGYCGCATTCAGCGTA?GACGGGCCATGTT?GCTT???A?ATA?????G???A??????????M???G????A??CGA?G?C??T???????CG???C?
C?AGAA?TA?TGC?A??????????GGCT???????AG??GA????GC?T?C?????A?C?????T?C???G?G??T?C?GC???GT??C?????A??CC??CAC????????A???????????Y?T???AATG?A????G?A??????T???G?TAT?CATG?????C?T???T?GA?G?T?AT??TAGCAA??T??T??A?A??C???T?TCA??CGAT?T???AK??CTTGG?GG?CC?AA?TGT?GGT?TAA??TWAAG?G?TC?????TTT?G?T?????C??ACSA?A?T?Y?T?GTGCAG???GCA?TC?TAAT?YARAYCGG?YACG?GG?TCA?GGT?T????AATA?GGATC?GT???T?A?CGC?TGGCC?A?G?T?C??C?CT?AGTCCACCTTC???GGGG?TC?CTG?????T?G??T???CG????GCGACA???GC??TG?ACT?C???TAT?A?CK?CTGT?ATA?CK?ACACGT?GTAY?GC?AS??GGACA?G????TC??G?T??GCC???ACAGCG?GG??G??Y??C??CC?TCCGT???T?????A?CC?CAT??C?AT?AGC?AGTTC?GAG?CAT???AC??AG?GWTAGG?GC?CCACGC?T?C??TG?ATG??CG?TCAYCCCGAGGGGGGAC??AA?TA??T??GAT?CCTAG??GT?G?ACT?TTGCTT??CT???CCTTTAAC??GACAC?C?ATCG?TA?A???CAACTAC?ARGG???GA?A?AG?AM?GCAGTGTCGTGK??ATG?A??GG?CATGTTGAAGCA????GTG?ATTAGCAG?TC??CTCTAGA?T???G?GG??C?T?AGWTAA?G?C?TYCTG??CTC?GGGTYA??AC?C?CGG?RCC??CTAYRAAAC?W?AACATGG?G??C?CRACCGG?G??GTGG?G??C?TTA??AT?ACGGT??G??AAG
    290_Di_7		AGCTG?ATM?AAGTTCCCCA?GA?TAAATYG?TTATGATTWCCA?CTTCRC?CTTCAAC?TTA?TTCCRGA??STTCTCGC?CGCYATGATGAGCTTTGTGT?TCAACATC?AA?ATTCGA?ATRTRACCTCTCCTAAT?AATTTGCG???CATCTGCCGCG?AT?AGCY?CTAGAGGTGTGACACCA?AGTGTCTTGGTCTTTAATYTRGC?C?CTGSGCCCGGG?CACAACCTCTAG?CRCCASTAAG?A?TGCGTGGACCACCGA?CCTGGCAGTATTAACAACAC?G?A??AGGT?AGTCGAGTG?AGTCTGCTCAGTCAGAC?GACATATTTSAT?TCGTAACGCGCCTTYAACAGTTTAG?C?GGACCCAAATTT?CCAGTCCCTGACAGAGTYTAAATGGCGGCAA?GTAGACAG?TGC?ATGCCCATTG?GATCTTTCGCAC?CCCKAA?GGATCATTATMTC?CGAK?AACTT?CACCAATT?GTKCCGGTCTCGC?AARRTTGRTCGGCACTGGTTT?GR?GACTAKA?GTCGGGAAGAC?A?ACGCT?RCYAGTAGAT?M?GCGGT?AKCGTACACACMWAT?CGRCGCTTGRT?CCTMATAGCCTTTCCGTA?AAT?ACAGT?TAACCGAGGATGAACTGCT?GART?CMACT?A?AAGTCATAGTTGCGCAATGAAA?C?GCACTAAGGGAGGTCGTGMTAATGCAGKKACTACGCTCGGAKACAAA?A??AC?TGGTGCGMTATT?WCCGGACCGGAWCGGTGC?A?ACTTCTC?GTCGCGAACGCGAGT?CTW?GRGGGTCAAACTAC?YTCTTTGMGGTTCCCA?AACGTA?ACAAACAC?AAACGAGTACATGGACATAGMGGYTCTCCGAGAGCAGCTGTGCCTGTGCTGWATCGAAAGGGGTT?GCCAARATGACGCCAGTTAGACCAG?AAATAGTWCGACTCCACGGC?ACGTTC?TCTASKCYCACGTGAG?TTAGTC
CARCAT?CYCRGTCC?GTAAATGGAMCATTAGCTYGACCG??GCATTGT?GCGCTC?GG?CCGGACGKTATATGACYATTAATTTGGTG?TGCTTR?TAARGCTGT??C?ATAAAAACACCTKCTGAAGTTG?GATACGAAAACTTTATGA?ACTAAAACCTT?TGC?TTTCATTCYYCTTTGCTTATAGGTGGTGCGGAGGTCCACAAA?GGTTGAATGAGAAAWA?ATGACCCACAATGTAAAACAAACGATCATTG?YG?GC??G?AAAKCATGTAGGGA?GAAA?TT?KG?T?CAATTT?TGAATCYWACG?A??GGATC?G?SCTGCAGGTTGYAA?AG?ACCGGAT?TKTG?TGA?ATA?TTTRC?AGGAGAAAGWGWCA?AGCGTGGGTTTTGTTTCTGGGTACACMTCT?RCRGTTCACCTTGTCAATTCGAGAAATTTTGWT??TCGTGGA?CAA?TGATCTCCAAGGCGTATCTAAAGTGTCTAGRTGGGCTKKYCCAGTWAWATGCT?GMTTATG?CTTA?ACGAT?AG?TGACTAGGARCCWTTTAARGG?CMGGGGMGACGGTTTATCTACGGGTCGAAAGCAAAAC?TCCCCTCT?CCACGACRCATGGWGATTYGCTACTACTTGATGY?TAGCCGCAAGGGSAATTCGTCTCGGYTAGACGGCG?CCCG?TGGCCACCGGG?TA?TTTC?CATTTATGA?TGCAAATAGAATAAG??TGA?CAAGCAGG?GA?CTYGAGCCT?AAGAACCAGCAGAAATCTGTCG?GAAA?GAAAAAGGTGCT?ATARCG?TGCRATTCTCCCWRYACGGATGCTAGRTACTTCACTCATGGACCAAWTACY?TACGTGT?CTACCAA?A?CRCMGCGCGATCTTGTRAGCTCAGAG?G?RYYCGGGCAT?CCTKACAGCCATYTTATGGA?TCCACCCAKGTGTAAATGGCTCATCTAGAATCC?TTGGGGACAAAAAGAGGA?CTGYMGCGG
AGAGACCGT??CTCTG?CCAGAGYC?GC?GGGRA?GW??GMGTTGGGCCCA?GGGA?TTGAATCAACGAG?CTYMTTC??AGYGTTT?TTYAAATCCGTTAGTGGCACCGTCTAG?TYGGTYC?CTTYCACTGACGCW?YYCCATGTGGAGGTGGTTRGTCC?T?TTGCGGGACGTAT?TCGTCGMGGGA?TCCCCCAYTCGATTAYACATCGGCA?TTAWCTGCCACGYGWAATCCA?AGCG??AGCAGCT?AGAGCAAGTTCTGG?G??GRAAATAYGCGA??G?CGYGTAWAACCCC?AAGTAA?CCCAG?TG?GGTCAGCGGCGACTT?GYAGA?CTCYA?ATA?GGCATGCMTCRA?YMG?TCGGGCA?CMC?GTTT??GGGG?GGWYGATTCAAGATGAAGGT?GA?TATCGGTTTCGGT?CCATY?GAAATGTATACTGA?RAATA?ATTGAACGAGA?A?GAGA?AGCAATCTGGATGC?TGACKGK?ACCAGTT?ATTTAC?TGRTGCAC?G?ATA?CARCCACCCGTTTCGTCTAGGGGGTGGWCGSYACYCT?CGGAGGATGTGTG?T?YWGWGTAGGC?KCC?GT?TTGMAAAC?CGACG?CCCGCCT?GKCTGYGGCGACATTTRGG?AAAATCCWCTYCYGWGAKGGTAGGYTAG?KGCGGTAGCTCGGAAAAAGYCATGATTTTCGATTRGATAGCCAGTGTTTTACA?AACAGGTGGGCGCRTMCCCMGCGAT?AGACCG?ATC?CCSTCCTATACCGCTAACACTTAACCSTGAWTCCY?CAAKCAGGGGAAGGCATCTA?CGTMCGAKGATCAGCAGAGGAGAGG?AACWTTTCGGCAGACACCGT?T?GCTCTGM?GAATCTGCG?GGTARG?CTGGA?ACCGGTCTCCTGACCCAG?AAATTACCCCACATATAGCTMSAAGGCA?AACGR?GA?CCGTCGAACGCCG?AGCA?ACCCCGGGG?TCCTMCTARGAGGCTT
TTTCCGCTTAACCG?TAGAA?KG?WGCYGTACGC?ATCCGACGCATACGAGATCA?GGACTTA?G?ASCAACTGA?TCCGTGCT?CCGAGCCTCMTGAAGMGGGAGATAAAGAA??GA?CATT?GCACATTC?GTTCRGCTATCGCGGAYTCCGTTTRTYCTCWTRGGACTGACGT?CAGT?C?CGC?WCAACAAGTA?CRACAA?CCC?T?AAACGGTATCGCAGG?TG?GA?GT?GTTGCAGMGCGCTTCAGGTT?GYTGGACATGAGG?G?CGAGCRAAAGAA?TGT?ATATAC?C?AMCCWMACGCTKTTAAGTWAA?GAAW?TGACAGGGGYGGCATCACATCGTCCTGCSG?CT?T?CCWTC?CGGGGTCTTGRCCTGC?GAYGATCT?R?TGTGAC?GAGGAAAGT?TG?TAACCCCAATT?T?GGAAGACCG?ATGGCTT?T?AAC?AKT?A??CRCTC??CAT?TTC?CCMGGAGAGMTGGAACGAGATAAGGGCTAAGGTCGA?T?TGGTCGTACCTAGCGCKAMATTGTGCTCCA?YATTGTTATTTAWTR?TTGCAGGAGAATTGCGCCATTTACTCACCT?AAAAGCACT?R?TWCAATCWGAACCG??TGTCRCTGTGWTG?GGAATRCRAGAGAC??A?TGGGCACACGAACGATCACM?WTAYG?C?CG?TCAGATT?GTT?CGAACTTCTAACGTCTTCKTGC?GGTTAGATG?TTAATAGACAGRATCATTTGAATWGAGCGATTCAGGAKACGGCC??CCAATTGTGCTGTTAGAGTTTYCAAG?ACC?TGG?ATWC?GCAGGGAGGTAMCAAGGRTCCGCMGTTA?TTTACCGTACCCGCT??GGCCGGTCTTGTCTGCCGGC?CM?GATTTAAAGCAACC??ACGTTTCCGT?TAGTCKTGTTA?AATGA?TAG?AACGTTCGCTGGTCTTAAGATGCCCGAAYGWGTGAGGTMGTCCGTYTG?TTTAACA?GAGT?GG
AGGGGTGTAAG?C?C?ACGCACAA?AACCCCGTGAC??GGW?CTTGTGCTGRCAACCCTTTCYTTTCAGGGCACAATTCCGTRCCTYCCAGCACTAG?TCGCA?CAGACGGACCGGCAGYTCCTAC?GTCGCT?GCCGCAAGMCTCTCCCGTC??CTAAGRCCGAAGMGG?GCTATC?AACT?GGCTTATAAWWCRGTG?TGCGGGGGGTCCATA?AGGAGRGGGGAGGRGAA?AAGGACW?TGCCGGAGTT?GTTGACAYCGTCTGAGCAGGGC?A?GTAGCCCGGAAACCCACGGCGACGACCCTGGTAKCGGCGTTCCAGCG?A?ATATT?GACAG?GGATYGAG?GGTCCATAAACRTGAGCTCCTGC?C?AGCAATTGGACGCAARAGTCAGTAG?CAGGGAGCCACYACCAAGAGAACTATA?GGGGAA?CAYGAACCA?GARCAGTAAC?GTCTT?GWGGTTGGACTGCCGCCACCACGGCGCG?WGWATTCGAAGCTAATGGCGTT?GC?CACTC?TCGGAACAGAACAGGGGCCTTTATACTCGA?AGGGATAACAC?TTC??TAGTAMGGG?GCTYCCC?C?CTCATGMCGCGTCCAARGG?AT?TGAGSCGTGGCTGCCCGCGCCAAGYCAG??GTCGCGGG?WATTCCTCGACTTYTGTC?CCC?CA?CYCGTA?TCTGTAG?G?TA?SGGG??CGCAGCAGCGCACCTCCGC?GT?T?TTCCCTC?CCATAAGCAGATACATATSCACTGGGGACCG?AGAGWTGAACCCGTGGACGTC?GATAT?TC?STAGTGTTTTCCATGSGTYRA?GGCTCCTGATGYRGCAGGTGGGGCGTGTTGGTGG?AACTAATTGAGAT?CATTY?YGCACTCCGGGGT?ATCAGAC??CRGCGTACMACAATG?GTAATCCCACTRCGSAS?ATG?CTTARAAGTGCTCCTGGAAGCGCTCAGSAATCAA?ATTAAAGGCGAGTATATATRTTACA
CATCTGAAGGCCCGAGC??AGAA?YGTCTGCACAGGCGTCTTCGCGCAATG?ATCACGGGGTMTAGGCAWC?CTCTGGGG?GGAA?ATTGGTCGCAG?TGATCATA?C?AATTTGT?GGWTGAACTA?TGTG?AYCACAGCG?TGT?CAAAAACAAACA?GCRGACWACCAWGAACGTCTATGTATATATTACTAGA?CGAGT?CGCARGAGCGCCAGCGT?TGATCGYTGGGGT?RGGG?GCTAAGCAAGTYATG?GGCTCGCTGATATAACAC??ATGATTGAAAAAATGGT?ACKAAT??GAGAMTTT?GG?TKGTAGGGCG?TTAA?TCAGCGT?GA?GT?GGCCAGCAGGC?CAACCGCGGG?CGCGTGGTGAT?A?CTACTGTGWCA?TTTTCCAGRYGCMGGCTCCGCCGTAWYGGTTCCACCTGGGTATCAGAAGAGCWAG?CCTTGCGCG?RTACCAG?AWATCTCYCCCTGCTATAATACTCTCYGYG?CAGATGGCAACCAGGCGTGGCCAS?AAGTCYTCWCGCCACRTGTRACGACATCAAAGCCAAAT?CCCCCGACACAGTCAGGCTCGTTGGCACATCRGCATACGGGCGKTCAATTT?ACGGGCRCGGMTGWGTCAMCTTCA?T?GWGTATCATA?W?G????MCAAACTGGTRCCTGWGTCGACTCKATTTA?AWGAGAAGK?CKGGGACGATGCAC?GCCGGCGYTGC?AGTGGTATGGAACG?ATTAAAT?ATGGAAG??TTA?GCTCTCTC??GAMTGA?CG??CGCCTAGGTTAAYTGCCA?TCCTCCG?CRGTAAAACTAGAMGCCCGCCATGAATGAATAATATTA?GCCCTCGW?TCAGGCC?TGAKGKCT?CAGTCCGGGGGCCGTKGAC?CTAGAGCAGCT?CCCAG?ATCCTTACCTCGGGTTAGTTTTCAGCG?AMCAGATCGAAGGCACGCT?CAC?CC?TTTTTSYGGG?GGA?GGTWTGCCAAGCTAG
GGARKTCACTTGYSGTAARAGTAA?C??ACACAGTCCTACACGATGTGTAGAWCGTATTCCGCGGACGCG?GGAGTCTCGG?CYCTTGGC?RAAATACTGAGCTCTATACGGTATACGGCGTTA?GCCAAGYCCRTCGGCAATTWGAACTG?ASGACACRTATAGGGACCCGTTGGA?AGACG?GYAATACTGGGTGTG?T?CCTGG??GGAATTGT?CGTYCGACGTGAGGGTAATTRTCTATMGGGATAGCACTGTKCYCGACTGCTGCGGTATCGCCGAT?TCCCC?TG?TCGTACG?WCTGGGYCAGG?GATCGGCCCTGTSGCA?AAGCAACCTATCCTCTCAGATTGCKAGAGGG?CGCTCT?ATGCCRGTATAYR?ATGATGACGCGAGGACGCCYGGGTAACATTGTATGCGWYCTYAACCCCAAATCTAAYCGG?C??CCCACGCRCCCCRGGTGCAATTT?TAATAAAGGGCTTMACGC?ATATCGGGGCAMCCACGGGGGAGAAATYCCGAWCCKGCAGCAAACG?TGRAYAATACGCSGAGWGGGAAGGGTT?GTAGGGAACCGCTSCGGAC?TCA?GTGRWGGTGGCGCGGTAGAATCCTATGGTGTYGGGGCG?CCARGAATCGCT?RGCATCCGAGCCAGCCA?GACGARAGGTAGCWRTTWCAAAC?GCRKGTCTGTGGCAGAGGAATAGYAAACGRGGACTGCGG?ACCTCCGTCCGGCGS?ATAATTCATAYAACGKTCATTCCC?TCCCACGCTAAAG?GCGTCWGGC?C?AGTATTGTAGATCCGCGTGCAACG?A?ACACTCYTCW?W?CA?TYTGST?TGGC?CGTTGATACAAAAGKAGTA?T?TRARCACCTGTCTCTCACCATATW?AGT?CCATTGYTGTTGTTATRCCTCCCCCGAGCA?TKGCAAAAT?GAMCTCKTCCAGGCATTCGCGC?TAGTCAT?TGGG?AACTCCT?GRGTACCA?TCCAATTACT
?ACTG?CAAACC?ACCCCG?TCAAAGCTATTGTTRGAGTGTAGYTGGCGCGT?CTAAATTA?CGYWGGGACYCAGCT?GATACCGGTT?CTTTRGTCTATCGGTCAAA?CACTC??GCYC?ACAAMCTATGGTC?TCRCCCGC?CAYATCAGCRTAGCGGCCAACT??CGCGCCACTGCWTRCGA?CCGAAAGATAAC?GMCGTGGCY?ACCGAAGCGGA?TTAT?TTATGTGAAT???AYTTTGTGAC?CGAYGGCACACTKRGCATAGAWTT?CGAGAAAACTTATTGCC?CCCTCTGCRTCTT?ATGTACA?GTAYCTGAGGYCATGATCGCKACGTTGCGCCCTAATGACYCGGCACWGTAGACGGAGACTCRTAACCAACAGCGACGATGCAT?ATGGC?ACCGAAGAGTTTACTCA?GCTCTAAGTTATAGCGGTCGAACASCCGGTT?ATT???GGGATT?CG?CRTAGACGCC?TCGACTTGGGCR?AYCGGGCAGAACGTGGTAGGCCYAG?GGACTG?GYMWAAAGAGCACAGGTAATTGGGTG?GCA??ACCTCCCC?KACTAWTTTCCCATCA??GTGTWAATTCGCGGGCAAACGATC?CCTT?ACGACGGTATC?AAC?AGCCTAGTCARGGAKGGTCAGA?CAGGGC??ATAG?G?TGATCACCGTMATTACAGGGCYTCA?T?A?CCTCATGTTGAGG?CCCC??GACAGCAKAA?ATCAKA?AACGCCGACCTTGATTGCACGCC?CC?TGGAAATGTCACA?CATCGAGGCACWGGAAAAGACTCCCGGCGT?TGAGGTGCCAG?CTGCCAWTGGCATA?AACACT?AATTCTGAC?AAA?CCGGCCGTTGYTCCTAGGTAGGRCT?AGATMCGG?TAAATCCCCMTTGAAC?GAGTGCCCMGCAAATRGKGACMATTCTGRCCA?AC?YWA?GCCTGCATRATTGGTAAGGAGATCCGGCGCAT?TGYACGTTAYACCGCG
?CCARCCTTATACGGGGCGCCC?AGARTTCKCCGCTCAC?GG?A?G?GACGCCTGAGTGCTTGTGCCCMGGAAYGCAGAATGCCACGTCGCTTTGAACGCGCAC???CCAGA??CAGWGAACT?GCRCAG?ACCTGCG?CGCTGTG?CGCCGCGGT?GAACTGTA?GGAAAGATCGAGAAAGCRAGATC?CGGMTTTAT?TCKTTTACTGGAGATGGGCCGGTGGCACGCCATC?AACTC?GAYACC?CT?GA?CGCTAACGTAAMRCAGGGRG?AGAAAAGKATCGAGCAATTCATCGCCCCACTCCAATGG?TCWGYTGACAAAACCCACTAC?CTACGGACTGCTCGAGTTTA?GAMCCGT??CYCR?AACGATTG?CC?CWWAATRTCTTCGCTACCTGCCR?CCAACT?AAAC?CTAGATTGGTACASCSGYGCTACCCTCGTT?TTCRGAATCCTWAGT??CTACAGGAGAMGTTGCGCAAG??GWT?TCTCTAGGC?G?GC?GGA?CGTCTACGCCT?AATRACGG?TGCATATCGGC?AAG?TCCR?AGGTGGA?GCCAACCTGGCACGCT?AG??GAT?TTAGCCGATTACGTCTTCCGTTACAGGTACGGA?CCGYGGGCACTCTGGCTGTYAAGT?TCGCRTGWTTAAAATCKGGAGTG?MCCCTAATGACWGTAAAGCTTCTGATGMGAACCTAGGGCGAACTGT??ARCTGTAATGAGTWT?AKGGTACCWTGGACAGGCC?GTAAGAACTTA?AGTATRGCGCTAGGGYTGACT??ARTTACTACGT?TCCAAC?AGCGGTTTCCATAGTTTTCACATATACACGGGCCACATCTYAATTCGTCGTTA?GAGG?GAGTGCGGTACCG?AATCTATCACAAGAAYCGGAGGAA?GAGRGATGCCCT?CAGTTTGKCAG??ACTCC?ATMAACAGTGG?GC?GGGGCTCCGCTAGACGTSCCGATA?C?AT?G?AGGGACAAC?CA??
TG??CATGGACATKRCGGATGGATGCCTGYRTGACAGGA?TTCCCC?GTGA??CCCWTA?YGTCATT?TTGGGCGGCCA?G?CACGGC?GCCAATTGTACCCTAAACGCTGGCTCACACTC?GR?ACCASGTT?CGCGGACGY?GGGACGCG?ATTGGTTMTCGAGCATGAACAAGTCATRTYGMTAGCCRGWGCCCGATTAGR?TGRCYCGMCGCTTACCGTCCAGTACCGA?TTGRCT?GTACTGCRTCTATAAGKACATCTGAGKR?ACAGA?WGRCACCGGYGWGTAGATCCGCA?CCCGTGGTGGTGTT?CTGA??CTGCGGSGGCACACCCTA?ACCTTGCTYGGCCGGG?RT?GACAT?AGGAAGATAC?GATGACACCCTAGGRCTCAACWCAS?ATTGCA?TT?G?TT?GACCWGTCAACT?CCTYGAMTACGCTGCCAAAGC?CAACG?KACCTAGTMCTCTCGTGGCGGCCTGGCCGA?TATCACGTMGTAAATRA?TTGCTCTCTCCWCGTC?CCATCCGCGTAACTCGYAGGGT?CCYGATTAA??CTCGAAGA?CGG?AG?AGCT?TTCAAA?TGGAAGKGAGCAAGGAAGAAACGCCCGC?AATAGTCAA?CAAGCAASACAC?ACCTAARCTACYAA?GGCGCAGGCCGGGAAATAATA?ACGTGGCCMARGCRTCKCTCGTTTTGTTCC?CCGM?AC?ATA?TMGTTGAGGAGKGCTTGTGCAGGGCAGTT?AARGCARGTGGTTGCA?CYAACGCKCTCTAGTAGW?CT?RKGGGCC?GGCCAACT?CCGTKCGTCAGTY?TCCTGTTAA?CCATAGGTAGGA?CTTCC?C?CGTTGGGKAGSCAYCCCAGATCAGGAGCCATGTCGTAGGGCCGGCAGYC?CACCRATCTAGG?TAATGGACCYTGTG?CATGGAACGC?CGRCGAT?AA?TAGT?GACGGTGCT?TGTG?GTAACCGCGGCGCGCCTTATTCGCA?GTAR
G?T?TGTTCGTAAWGCCTAYGCGAATGTGATCGACC?T?AAAAGTTAACCA?CACGGTC?TTGMTGGACTCTCGC?G?AGAAAGAATYTCCTAAACATACTCT?TGCWGACWATTAATCTYCCATCC?ACAT?CTTCCGRTGMGGTGTCGTCT??G?TTYC?TCGYAACTTCAACGAGGCAAA?GTRGGAACCTARGCATTCGAG?GCRMWGTGCGCCGAGAGTAGGAGTATACAGMTCG?GRTAGTACTGCCAGCTAACGYAACSTAGATAC?AGRTWGACCCTCGCGAGACCGAGCTACYAGGGGCGCCCCYTTCCA?AGTATATGAGCAGGTTAYTTTCAGRTATAGCGCTGCGCGCTRACATTATCGRAGTGCTGGCATCCAGGCGCTCGAG?A?SAAGCATTATCGTGCTYAGATTCAGG??TTCGTAGYCGRGACT?T?CTCTAACCTGGCTCG?CAAGTGATKCTCGGCAG?TTTTCRCCCACGGWACGT?AATCWTGATCCRAAKAACMCAATATGCA?YCGCATTGG?CCGACTA?CATAAGAGCATGGTYAARRTTGGTT?GGCATGAAAGCM?ASCCGTC??CTTCCGA?ATCCCGCGMT?GC?TMAATAGCCGGACTTC?GTGC?CC?CCGA?GAAGCGTACTATST?GTT?GCGGAA?GACGCTCCCG?A?TCGTSCTACAATTGGCCTCYATT?C?GCCY?ACTMCCCGTCGCGCTA?ATAAGTAA?WCMGTAACAACAA?T?CGTTGTGKAGGGTCCAC?T?CTCTTGA?ATGCGTTCCCATCAACCGKGTGAATACAAGTCATAC?ACTTTGC?CAT?CRAKGATC?CATTCCCCGCTTTACGGGTTTGTGGGTYC?G?CSGT?CG?GAGCG?AGCGT?TGAAGYGGCGKGTGCTCTG?CGCCTC?CGGCAYCACCCTTGGAG?CTA?CATCCCCGCACC?CAGAGAACCGATGGGTGCGAGTG?CTGAYCAGTTTGTGAT?TG
AAAC?TCYATGCCTCATGCTC?CCG?C??GGCGAGCGAAAACGGA??GCGGTATGCACCGCGCAGTCACGAAGGCGT?ATG?AGAGGGGCT?CCCTGTAACTGTAAAT?RGGA?TGGGCGGGCCCTCTT?CCATCTGCAACG?TAAAATCY?RTWGTTATGAGCCTAGCGG?TAGC??CGCGGC?CTGCAACT?ATGTAGGAGCAAA?AAA?CYGGTCAGA?CTGGCTCAGGCGCWTGCATCATTAATAGGCA?CGTTCGGGTAAGARCCCAT?GASWGACGCCGATGTCTGAGTATCTATAGATATGAGTTCA?ACTGCC?GA?CC?AATCG?CGGATCTCTCACTGYTCGTCRATTGTCTAGTCAGGTTCAAAGATCTGTACTG?TACCCGTGCCCACACTTAAARTGCC?GCGCTCTTTAATA?TAAACACCGC?ACCAGRTGACCGATR?TTGC??AATGTCTACCCAGSTAGATAGT?ATTTCGTA??GYA?TT?GGCCTAGCGACTAGGGCAACCGTACA?ACTTAAGA?C?CRA?CAGYACGGCGGCGCC?ATATGGGTATACTGTCGTTACAACWTCGAAAAACGTTAAGGAACCTATAGGTCCCGCTCTGCTCACGGAACTGA?CAGCGACGAG??AA?ACTCGATAGTGGT?GCCCGCGAGTGGCT?CGATAGTATGAYCGG?CAGTGATCCAAGGCCGCTGAC?CTG?GTG??RGGT?AATAC?AAKA?CTT?TCGGTCMACAGGGATCTGCCACGGTGGCCAATCTTCGG?TAAGTGTGGAACGCCCC?SCAATATATGTWAACCK?GCCGTAC?CATACTTCT?A?GTACGTGTGAATA?AAG?TR?CCTAKAACC?WGCACTGACCCCAGGATCTCTTACGTTTTTGGTCTTG??GACTGMTKYAGCTAGAYATTWRCGGG?GTC?KCTCATTAAGCC?CGTW?AT?TTCGCGGGTTCT?GCATAATAGTCGTCGACGTTTTCGCC
?GCC?TGAG?CGAAW?AGSCGCCCACAGC?CCRGCCCCGCTATCGGC?AAA?AGGTCCW?GGTTMTYCT?CTACAGACCGT?CGGTTCATYTAGCTAYACR?TCGCGGCRAA?CTA?TGTKCTCASAATACGCGACAGC?ATATAGCTGGGYAGATACAAAGA?ACGGGAA?GACMTCTGTYTGA?TCACAATGGRMCTCCATCCTARGKTAAGAC?ATGTGGAG??YCGTGACT?ATAGGGAGCATCC?TAGTCCGCTGTTACGGCCTGACGTAGTGT?GCTGTAGGAT?CGCAGTA?CAGCTGG??AG?ACTCAGCCGCTCGTGAATACCATA?TGTAAAGGGTGCTCCGCTC?GCAGTCTCTCACACCTGAYYTGGCAGGGAATTTCGGGCTAGCCATTRCCCACCAAGC?CGGTAG?G?TGGCCGTCAAGAGTTGTAYRGAATCGACTCCGTCTCCAMCGTATAGCC?YC?GGTCG?ACGCACCTG?AG?AGAA??TTGT?TCGRGCACACCTAGTTGGG?CTTTTGARGTA?GCAATCGCAGTTGTTACYACG?CATRGGTTGGTTA?GTTCTTCTACGCCGCCTC??GGCTC??GGCCGGRCTA???ACGAAGGGGCAGACGAAATATCATCAATT?AAGC?TGTGT?GT?YRCCT?CGAATGAGGAACCAAATATC??TTCTCAATAAGTAG?TTCTGTCT?ACCATTWTCTAGTCGCGACG?AA?TTGATCCAGA?A?GATGGYTTTCAGGATC?TTSTAWGCTAATGCCCCGGA?MTTTYCCCGGGCTCAGGCATCTTATAGCACCCAMTCACAGAATTAAWTGCGGCGGATGGKCCGGAACYGYGC?TCTCTAAGTACWACAGCACGRTCCG?GCGATGAG?TGAAAC?GAWAC?GAAATATT?CTTAGCCTTGCAYGC??CATGGT?RTCCGT?GGTCG?ACAY?A?TCGGCCTCACAAGCA?G?CG?CGCCCTCCTCCA?TCGCCAG?
C??GAGTGAAGATCCT??CTAGCGATCTCC?TGCTCAGATTCCAWAAARTTTAGAMCGA?TG?GACGRG?GCGTARTTGTGG?AAGGGCGGC??T?CT?CAATK?TAGSAGTAGTCG??CCWAGGGCACCCTG?AGRYRGGAGTT?GAGT?C?CCCTA?CTCTTMACG?ACWGCTG?ATARCAT?CGGGAAGCGCCGCCCAACKGGC?GGTCTA?GAAAAACTTK?ATKTAATCC?GAC?TACCGCG?GACTAATCCCCTT?C?T?WAGAC?GAGCCGCA?TCC?KACGRCCTYCYTGGGCGT?ACTTGSCCWAA?ATATRCATGCGGT??CCAGTGAGYTGTCCGATCKC?TTAGCTGCCCGAGGTGCYACTTCGCGCGRGGAAG?GCRCWGATACCCTTACCCATTACTAGT?TTYCTGTGGG?CCG??MCC?CATTAGTTTTTC?GAKATATGTCTKCGGTAATCAATGCWTACCCGATCCGAAAGAACG?ACYTAGTATCAAGTA??TTGAGCTGCG?ACTG?AGCG?CKTGAATKTGGGTT?GTGGTAGATATTGGRTGGTTATTGAGTTGCCCATGGTTCTACTCGCTCGATACAATCTATGATAGGTTGTTAATTGCACCGCCC?CACAG??T?GTAY?AGCCCAAGTCCGCGGAGGTGACGTATMGGAGCATGWCGA?GTAGACCGCGATCCG?TTCGCCACGATWCGCCRGTCAACCTGGARCCGGCGG?GTGCGTTTTCAC?RGKTGCTAGCAGCTAGATCGATAC?GTTTCGCTATACCATCAYAAGTGTAC?YTCGAATATAGCGGACATGTCGAACT?CCCTCGTATGGGGGTGGGA?C?GARCT?GGAAGAAGGCAGACCGCGYG?RYGGAAYATTAGCGGRGG?CTCAACAAGCCAGCGGGTCRCCCTGGCG?TCTMCGAG?GACGAGTAACTATCAATGGTGCAMTCCGATAATCTCKT?TCCTGGTC?GA?ATAA?ACGTATG
RTWTTACGGRGTT?RATCTCGTCGGGYACATCTCGTCCTTGAWT?CTGTGGCTTCGGGGG?TCACCATCAGAGCAGATCT?CAGGACTCAGCGTTGGGGCGTCCTGTTTATTGTC?GAGCCGAGATGGC?KTCAA??CGCTTTRAC?TGCTTGCGCG?GCAACAATTCGGGGTCTC?CTTCGAAG?ATACTCAGC?TAGYCTTCGCGATAGTTGCCTG?CCAAACAY?ACTAGAGCATTCCGGAC?GAAAGYCRACGYTAAGC?CTGYGYGTAACCTCTAGT?GACCCAYG?GCACCCAGAWCTTGCCCTACAGGCACAGAAAGY?CGGCCTAGGYGCT?ACAGACGTAATTGT?GYCTGCCCGTTGAACGCAWAGGGTCTGCTAAAGTG?AAT?AGGGCGTCGTGWATGTTACTG?GC?CGAGGTAGCAYCAYAMTCACGCCCAAAAGACCCA?TGA?GCCGAATTCAACA?AG?TGACTCACCTCGTTACRTCAC?TGAGGRGA?GAA?GAGCCGCMGCGGAGA?YGAGGTCGTGCTAATACCCCTARAGGGGACACTGRGGTGCG?TTGTAGGTCATAA?CG?G??CTAA?C??G?TCTMAACACGTCAKACCCKGGGATTG?CCCGGCCTCAKA?CTCC?CTWAATAGCGATT?AGTTTGSTCGAGCA?AGG?GAATCGTGGTTCAGAAMAACCTTACCAAGG?ACATCT?TC?GGACAACTACGA?C?TAA?GGGCTCC?CTCGCTTTCTYAGGTWGGYGARC?GTAATAGTACTCAYTAYGACCGAGTCAA???CG?GCCTCGC?C?G?GRTACAGGTTCCACAGC?CARAGAYC?GTGTCYCT?CGAATGT?GTCGGCAAW?GGGGRCGGCWCT?ATT?ACCTGACTRCCGCTTGGTYATAYGAGGMATA?TGAGAAMGCGA?TACWCCGACACTCCTAGCAGATACWCAGCAGGAAC?ACCGTAC?GAYTGATAGRGRCCRTCCCGAK?ATG
?ATYGGGACGTGTAAGCARCCATCGCGCTGGC?CGTCCACCTGGMATAG?GTGCAKCAAGTGACTYGAGCGACGAMACCTTAGGTAAA?GGTCTTACTAGGTTGCTCTGCCTCCTTAATGC?AAG?TTTTTTCTCRCCCGT?AAGGAGCCACYATGCGCACAGGWYGGCACKAGTKTGCATCAACAT?YGMCCATCTTAAGT?GTGT?CAGGTGCAACTTGCAATGCYCGCGAACCCCATGCCATCAT?GARGTWCAAGGGRCT?GGAAGAG?ATACATGG?CCGCGA?GGATCAYG?CGGCWA?TGTGCTAGG?TG?TGGATTAYACCK?ACGGATGGCGACGTCACAAG?CTCGTTTAAAAGACGGCMTATAC??CGGATRCGTC?CCACTA?GCASATKAAGGAGGGCTGGGCMTTCYGRGGGCAACGCACCTGTCAC?AKC?CAAAAGG?CGA?GG?C?CTGGAGCGCCCAGGCTACTAAGCCAACCCCTTCTGCATRAC?CGAAYKY?AAC?ACKCATTTAACCTC?CCAATGTCAGAACCCACC?GA?TTGGCTAAC?GCAAA?TCGTWTACARG??TGATCGGTCCTYACCAACYARCGAGCCAACTTWCTCTACSTYYCGTAGCAAT?TGGTATGAKCGTGTATTAC??ACCCGCTTCGAAATAGCATATG?TTC?CACGAT?CGGAGGAGGG?GCCAGGGGTA?TTGAGTGATCGCCCCACTCMGTTRAGCG?CKTGGCGCGTGCGCATG?TAAKAYCTACCYGTACYGCCTGTWCCGGCTAGCTATTCTGCCGAACTA?TC?CGTGTC?GGCACTTGGCGATAT?GCTAATCT?AC?TTCGKCTCTCGCTAGTWTGGACAGGATGTCTA?GAAGGT?GTYATTGATTGMCTGGAGCCCTG?TT?GCCAGGCAA??RCKCCTGC?AAATTCCATATGCGTTCG?AMYCAGCAGARCRTGCACGGCTGCGTCATT?RAACACGGAGCGA?TM
AT?AGTTCACGATTAGCCAGACKTGTACTTCCCGACTAYCCACTWGCGGCC?TAAGCCTCGCACTCTCT?CCCCGACTACCCTG?GGGCRATACARATCWGGGCTTAGACCGACGCTG?GCRAATACCGCAACCCTCGCGAATWYGGGCCTCC?AGCAGACA?TGACTCWGCTGAGGTAGCGCAATCTGGKG?AAGTGGTCGTAACAGTGAAGCTGACA?ARCGGGGATTCACGCTATAGGGGC?T?AYGGTTGGWGTCARCTYT?AGGACC?CA?GT?AAGRCGGAYCACTG?CCGTGAATCACCTCA?AA?AAGGAGATGC?ACTTGCATAGTCATGCGGTGTGGGGCTCCCAG?GGAGAACCGGTTGCTCCGACG?TAATCAGCGWTTTCAAGCYYGAKRC?GAAACC?TCATCCTAGCTGGGTCAACTACGCCGAAGTRCTATGCCTTSGTAWTTTG?CCT?G?A?CTGGTTCCATGTGCGT?TCGACCA?GGGYCCG?AGA?TSCCCTATA?TTAAGCAAGG?TTATACCCGTAATCCKG??CGCGYT?C?AYGCT?CAC?GGTACTGTT?A?AG?CCAAGACTTCCA?AACCACAAAAG?GA?TGGCCGCGTGMCRCTCAGACG?GT?CGGGGCACAGGAATGCTTCTCCTGRCAGAGTACGGACTGTGGGGCAGAA?TCTCCRAGTATAAATTACAACAGTCTAGTRGCTTWTAAGGGCAG?ACACACGACATGCGCCTCTAMCWGACCTCAGGTG?T?TGWCTCTWA?GTTCTC?KA?GACTCGGTCCTCCCTC?ATACGCCACG?CCTTGTCAYGAAY?A?YCACGCCCACTSCAAGTCATA?AGCTCTAT?T?ACGT?YAGGAA?GAGCCACACTTTATGATAWGGGGAACASGT?CTTCCCAACCTGT??C?TCGGCCTTGTGRACGTACTGGTTTGCTTTCTCCACCAGTTGCACA?AGGGCRAACAT?AATTTGAACCTAA?TCAAG
A?GCACGCAAACTRTCGAG?AGTCCTT?CTCGGCAAAAA?CTG??CTCRAT?AGGGCYGCGSACTTGGTTCTTACCT?CCGARTCRACAGACTGGK?CATGGGGCGAGGTTTTCTGTTTTTCTGGRAYATGCARATCCTGCCAACKT?ACGAGGGAG?G?TATTAGTCAAGAGCCTGGTCA?CCCACCGCGGTGCWTACGGTGATGCCAT?CWTK?CC?G?TT?ACA?GAGGSWATGTAAGR?GY?TACGGA?WTCACG?ACGG?AAARAGCT?GTCCGACTTCAAAACGAAGGATRTGC?GTTGTCT?TCTAGCCAT?CAC??CRCCAAATG?ATCA?AACTC?C?TGCGCA?CT?AATGACGGCGACC?GGTTCCATTAGA?TCRTCT?CAC?CCAAACATGTAAATCACCGCTGGTCGC?TT?G??GGGCTYCARCMYC?TCGTTG?AACTGTCCCACTTAATWACGCGTA?CGTATATTCGAACC?GGGTGAGTTGA?GATTCAA?RGG?TGGWGTATGA?CCAAC?GGGTC?ATCTATTCC?CCTTTGCTATCTGG?TTA?AWTTACAC?TGCAGGCCCRGTACCACACACGCYGAGC?TWTGGARAACYACA?CGT??GGTTCGWGTGGCTGTGGACACCTGAGATTCAGCGTTTTTACCMGCGACAGCTACTGGCCTAGCGAGGA?TGCCGCTCCGGGCG?RATTTGCTWGCGTCGTTRCACCGGCWAATGACA?TATCTAAGAG?CCGACAATATCATCCCCTG?CGCATTTGGW?GAAT?GGCT?CGTWGCCGGTTGACCTGCA?T?TYG?TA?RRAAATCTGCATTSGA?TCAGATAACAATAGACAAGACWGGAATRG?GGC?GCTTAATGWGTTC?GGTAY?TTTATGTGGCGGGCTTC?G?C?CCTACACAAGCTCGA?GTTGCCAACGCGA?TAGWG??TTATAGCTATCTTAGYACATKATTTA?YCTCATCATTACTCGGTASG
?GGGCAGAAGCACGCA?TTGTT?TCAACTCGKGAGGAGC?AGG?CGAATTTGCGCTTCATGAYCCAGATGGTGGAGACGA?AAYCTTTGTRCTCGTA?CCTGCGWAAATRGGYCRGTGTTYAGCTCTAGTGGGACKGWCATTMAACGTAACGGAACAACCGACAYGACCTTGCSC?GCTACC?ACTGTTATTGT?YCGGAKARTCCACCCG?TGCCC?MYTACT?CCATAGCAGGTAGCCGTCGG?T?C?TAG?G??GTARAGTGG?TTRGTGTTACTTG?W?TATGCTYGTTCCT?CTAAAAAAGCATGTCAAMTGCT?GA?TCTGTTATAGACCCAAGTGGGTGAAYTGGGGGCARCATTCWCACGCASTCGCTTTTTCCAGGGTTT?GC?CCTAAGGCTGCTGWGGCAACGATC?T??GCCWGTACAAGCAAC?GATATGCATGCCTGTCGCCAA?GAARTAGCCRGTGGACGGC?ARGCCTTGTTGACGAGCATCCTCTACGARGRTAC?GGTCCCRGA?T??TTTWTCCTTTGAGTAGGCTATYATCCGA?ATGATGCGGGATTCACTCTGGT?AACGCAATCGGCCAAT?CATCTC?GGGRTC?TTGTGAG?AGATAATAATTWATCTAT?ATTGGTCGATCWGCACTTACGC?AGGA?YGGAACCCAARGA?A?CCTGGGGGAYTCCRGTWA?GCTCGGCSGTGGTCCTCGAGGCTATC?CARGAGAATTACGGGTTGATCTATCTGGA?AYTCTGATTTAATGCGTTAACAA?CRWCACATGGGCC?CTKTRRGAGTGGGGCGGGGC?ACGMA?TTGGTAATAGCG??CAATAKM?AG?CAGGTGYCTACAGTGCCGTTGGAC?TTTCTGTCCCTCTAT?TCGAGTATTATTAGGAGCTAGATAATCGATGCGAA??GGCG?CGGGTACCAAGATCCCTTACAACTCTCTAAATTATTTMTCACAA??GY?MGWGATCGCATTTTCAGGAAT
CCCCCCCAGCC?ATT?AGGGCAATGCATTACAGMGCCTCAAATAACACTATTTCCTAAG?CGCGA?TA?TCCACCTTGCCCCGTAGAYGCGATG?CGGACTCAGTGTSTATCYGCGAYCCCGTCCAAAGCATAGATTTTTTAGTGWCRC?GGACCC?CGGCTCWCACAASACCGAT?YAYCCTCCTAATATTCGGTKATGCAAACACTCAGAAC?GTCTGCAAGATCGTGGACCACATCGTGGGGATGCGATCGCG?GTTCCGG?CGTATCGGCTTYTTGCCCGTCCATTKGTTCGR?TACTTWTTSTTWCGGGAACCTATGTGCTRATARCCTC?CTCTTAGTGGC?TAGTATTCCCCAGGCTAWA?GATACACKT?CCTA?YCGGCATCCACCG?CC?A?GCT?TACAMS??GCGARGRTAGGCAGGGCCACCACCACTC?TAC?CGTGCYGCTCYTGACG?ACATGAGAGGATGRCCAY??TTCTCCCAT?AGTCGA?CACTTAAKWCGCCGCGYGCTCCAGACGARA?ACCTCCTACA?AAWTARGCYCCGA?CTACCYTTTTGGT?TACAGGC?CCCCCRTGGCYCTTAGGCT?GTG?AGTT??GTGCCGCACTCCTACT?AR?CTCACG?YCGGTCGGTGYCGCTWCGTCAAGGAGTATACGGCAAGCCRACC?G?CGCTA?TGGCTC?TCCCGCTACK?TATGGACTTAATACTGCGAAGGAGTTAAGTCCGCC?GGAAATACTCMTC???CGGTGGTTGGCRCAAGGT?CT?GGGCTCGAAAG?CRCGACTCAGTACT?C?T?CGCT?GTCGTG?WCCCTYSGA?CATTRTCCTCGCCGGG?W?GGCATSGGACATTGCGATAGGGCWACCTACAGGCACCATTATG?CGRCACTTWTMCCGTCGCGCA??GACGCC?CTC?GA??GGAR?TTAG?AM?ATATCCCTCCCCCTCGC?AACTCCAAGGATTGGAGGCAKGTGCTGACTTTACR
ATTTWC?TTTACCTCASAYGG?TAACCAAGTY?ATCWGACCACGAAGG?MTAAGCTSCTWTTCAA?CGGGCCGAKTACAGCGRCGTCGATCGGYT?ACGACAGAGR?AATTCTATACCCGTGGAC?GACTGCCTGTAACCCCAT?TAGTCMG?CGYC?SGGCCAG?CA?KACGTGTGAYATRGCGAT?C?ATTACAGACTTAT?CGC?AAGACTCCTAACAGAGACGGATCYCTAGGATATTCTGTTGTTGAG?CTGY??GRGAATGWCGGM?TYGGTTCCGCTCAYGAGATAAGT?AG?A?AAACCGAACATACWMGAATTCAACCAACGCATGAACTGTCAAGGAGAAGGCAGTAA??ATCGTCAGGTTACAT?TGTGAGCTGGTATTYCGCCCCGAMYACGGCCRRTCAGAATCCYYGACCCGATCTACCGAGCGGARGAG?GAGGA?ACRGTGCAYGTTAAGTGAAGCTAKTGC?ACATGCTGGATCCYGCGCGGTWTGTTAAC?Y??CGTA?GTCCTACTTTTAATTTCT?TACG?CTACGGCCAYATCACCGTTTTCTCTC?CGGTTCYCTCATGGCTGTCCTCTTCGAACATATCG?CA?TRTCMCCGGGGARAKTCAAGGGCGCAA?AATTTYTCGCYTTGTAGTCARGCGGGAGTAACCCC?CACCCTCAGWGTCCCTT?GTCACGGCGGCACAGTAACCGAGGCGAYTWTTGATTTTGACCCTAAAGATATTCCCAATACACTGCAAACCGACGMTAWGTCGGCA???GGYCACCYTAACSCTRACGAGAT?TAGCTCCCCCTAATGGCGTCT?GTCCCCA?ATCGAATCAGY?TCCATTTATCTAGAAGCCC?ACC?ATTGTTCACTCG?GCGCRAACATGGGTTTCGTGAT?ATGTTAATGTGGAAMTKCAGACCCAGGCGGTTCCACCGCG?CATCGGTGG?GTTATACAGWATGT?CGGGGCGAYAAAA?ACCAGGCCTTCAAGTG
CACGTAGCGTCGCTGATAAA?GAGAA?CCGGAAAATC??YAGATGGGCCGAGTTTAAAGCCCCCGCA?ACCGTACGGTTTTAGAGAGGCGATSCTC?AGCCCCTCGGGGGTTGATGAAAACTCTGATGC?CACTY??MTAAGA?TSAGGCTGGGCTGGCCTGC?AGCTGTGGAGCGTAGATC?CA?CATTAGG?ACC?AACT?ACACGCGTAC?WAACGCAGAGTGTACAGAWACCCACACCAGGCWTTTTAGRGCCACGGCCCAATGTCKGAAATACAACTTGAATCACGGGCWCTTAGTCGR?CACGCGAGTGGTGCCTGATGTGCATCCCAACT?AAAGGCCCGMCTGG?TCATGCRTGGCGAGTTGG?C?WCTWGTTCCAAACSTGACTCATCG?ATTTASGCTCG?SACCTACTA?CTATTCG?TGA?WACWTCYTTTTGCTG?CCGTAATGGAG?ACACCGATTCCAACCGTTGCCCGYYATAGRGAAWAATCAACGCCGACTCCT?CGTTGGTGTTAAAAGCCGCTCWGCGGTCAGAYCCAACT??A?TGGG?GCGCACG?TRTAGTTCA?SA?ACGAGACTCTCACAWAYGCCCTAAGMGCGGGTGTTGTMCTGGTSACTCGACGRCGG?GCTTCTAGKCAGACCCA?AGACGCGGATCATGCAGATCTYACYGGTGAGGCCGKTAGAGGGATAAAC??KTGCAGGGGYA?GT?ATGA?GGTACTGCGT?GS?CGGACTCGGGGCCGCGT?GAGAAG?TCACGGTGAGCGSGYCTTGGGTGT?TKGATCTAAAGCAGGACGAGGTYTTTCCCAGCTTCG?TA?CYCTGGCCA?CATCCGGGKAGAAWTCTCAWGAT?CTRGAT?CAAGTACGGGC?AGTTGGTCATTTTAAAAGAGGACTCACAGTCTTTWTCTACCGTCCAGGGATCGTACRGTGTCGR?CGAYGTGCTCGGGCSGYGCCCAGGGATCTCTCGAGTTG?MCCAGTGACCGG
GTACC?ARCMGAGYTGGCGTTGTYAAAGACTAT?AT?CCAGTCYCG?ACGATGGAATGT?CGCGCTACCCCGC?ACGGG?TYTG?TCAACAGCCG?SCGGTTTCGTAGGARAAGATTTAA?CC?TATAGKTAGA?TCCTTTGTW?ACGAGTGCA?ATRAATACGTATTACGGTCCAGCTTCWYGGCCTTCYCGTACCACTGTRGTCAG?CTTGGCTTGCTKMGCGGARGAGTC?TC?AG?ACTSCCGGAYATTTCAM?GCC?CAAGGCC?CACCGTAGGTTY?CTACCACARCT?A?AGCAGCCACCGGTTAAGAACTWACCTAGTT?TTCTTCGCC?YGAGGCAGTGCCCGCCATCCGGG?ACACACMGCTGAGT?AAACTATCGGCAAACGGAATRC?GGATTTCCKATCAA?ACTAT?AG?AR?CGGCGTCCCGAGC?MTMCGRGCTTTAGTCCAAAGTAACGATGAATCCG?CACGTGCGGAGCCC?GACCGCGTTAT?CRTCCACACAACCAAA?GATARGTGSAGTATGGGCCTCGAGT?GTC?AAACGTCAGTAGTTGCACGAGCTAG?TTTTGATTGTAAACAC?TATCAWCTTTCGGGCTGACGCTGCGGCTTGCTCAACTATTCTCACCTCGGGACTGRTACGAAGGAGG?GGCTACKAAYCTCGGG?TGCATYTTCGCGTCCAGACGYCCTTGTCT?AGTTATCGG?CTYCCC?AC?TCTTAACYGTCCCACCCG?TAGACGCAG?CA?GTTAACCTCAAAAACCCG?GTCTTCTACTTCT?ATAGCARGCAAATCGGCTACAACAGAT?AC?ATC?CAACTAA?CT?CCCACTACAACTCCGR??AACAACTCCG?GAGRGC?TT?TTCCGGCC?CCGRGCAGWTTCTTGCGCKTGTTATGTRGA?AAGTGAGTTAAAGAACTTCAGACTCTTTGSCTCCCATCCCAG?CCMGATCCCTCACGGCGCACATTCTCCGGGCC?CATTCG
GTCACGGGGCACCT?AGCATACTAATCACT?CT?CGCTCCTCTGCCTCRYTCTTTA?A?GCC?CCG?T?AGAAGCCT?AGTAACTAAGGA?T?ATGTAGTGCCAAMYT?ATCAATCG?TGAA?TTA?GTCAA?TARCKG?TAT?RTCACACCCTGTGCMCATCCAAG?TGCGTCGCGCGGCGAGCCACCCCATCATGTTCASTGG?CGGCCCC?GCCCCGCTACCTTG?TGCAGCAATGAGCTATTAATTAGGTTCTA?AGGTTTCRTACAGATGCTGGTGGGGGTGAGGCTGGAGGTAACTAGCA?YACTAAA?GCTGCACCTGGACTCAAGGCTCCGCCTW?GAAAATAT?G?GGGCTARATAKATTCTC??CTCAGATATTGCTGCCACTCGGCWTACGGAAYCTWTTTKAAA?AAGTTTGAGTATGGTACT?AGATCCAT?AATWTRTAATGTTACACATTATGTTCCA?G?GACGGGGTTTTKTGAA?GT?AMAMGTGGMGCCAC?AGTGATGAGATC?AYGCAAC??YAGC?AGYATGCTCTACAAAGCCATACCTAAGGAYGGT?TATTGRTTGGGTGTGGTC?TATCAAYTTWAGTGGWCGATGAATCMGAGGCACAAGCA?CWACGCCCGTRGGTCTAAACAACTTGTGCC?GC?CTACAATACAGRAAGTTCTG?GCGTAGCYAGGGCCATGCGC?GGTCGTCCAGACRCCAGTCCAYGT?CT?TTTCGGACAACTTTGAGGRCATAAGGATCATGTCATTGTATCGTGAAAAACYTCWTAGCTT?CTAAATCCA?AAATCYATTAWGCAAGG?CGAATCTCTGT?AC?TCCRCCTGTAGTTGGRCTA?G?GYCGCACAATCG?CACTCG?TAAC?AAGTCGCTCCCTWTYT?TTCTTRATGGCGCCCGTGTAGGAGTGGCGRCTKWGATGGGCGAATRCGAACCKAAATTGGTSRCACCGGAA?GCGC?GTGCGAAAGTGACGGAC?YG
CAYGTACGARTCGCA?GACGGCGTARGAGACTACAM?GTGGGCGA?CTATGGCTSTYTGCGAGGGCCCCAGACCA?AKATGAGCACGCACA?GCCAA?AATAACGWGGGT?GGTAG??TCGTGCCGCGACGACTTGTC??CCA?TTCTTCATCTCCGWGCCSCTATCATCGG?RTG?KTCTGG?G??CTCAGCTAGACAT?ACAACCGC?C?CATAATTGA?CGACGCTR?C?GCCGATYRTTAA?GAAGTACTY???GC?C?GCAT?G?CG?CATGACACGTCTCCTMTTARCAATCAGCGCAGACACATCTCGTMTYCAAAGGGTGCCGGCTCAT?AAGKATAGTAAAYCTGGAACA?CATTTC?TGTATSGMCAACGTGTATAGATAGTGCTCGCTTTTGTGACATGYTCGTCCCAGGATGRTGGCACTAT?GAYCCCTRAAT?TTTTGYCGATGTT?GARGGAA?CCTGTTGACTGTTCCGCRSCCTAKAAGTACAKTC?AA?CTAG?ACAC?TATACCCCCMCAGYCCCTACCCGAGCCTCGCCCTTARTGCATACCAAASGTTTCAGTACGTGAYAGGRTAACYAA?ATTCCTYGT?AATCT?GGATTCCAGGGAGTCAAYTCTGAAAGMGACGCTTCAAGTGGTCGGCA?T?CA?GTCMG?CTKACCGCTATKGGAGCCCCACATTCAG?YCGTCTGAAGACCAGTCTYGRCTCTCCSCGWTCCGAT?TGATGGAGCACACCATG?C?GAGGTGGCGAGCACATGCGTGACCGAACGAATTCA??CCATACCCACYTGTYCTACGTGACCTACCAATTRATCTCGYCCGGCCACT?CATAACSGGTTAGACAAGTTTCTGTTTCCYCATG?G?AATTCAAATCAGGGAGGGAGAGTTATGTTTTTTTGGACCACAGG??GC?TATCTGAAGCCTAGCGTGGGCCGCAAAGGC?AAYTTCAAATTGCATTCGGAAACAGTRTCAGGGCGCATRC
CGGACAACGCTACCC?TATGC?TTA?TAG?CGTGTG?TGWA?TARTATTCCAGAGCCCCTA?ACCACCGAAAAACAAACTGGAA?TAG?TACTATGYCMGCG?AGG?C?ACATTATCGC?TCTT??GGTAAATTGTGGCARGT?ACGCAAATCGSGGGGGGTGCCTTCC??ACCCACC?TTGARCCTGT?AAG?GAGTRTCGTGGCKTTWARCG?CCCTTGTCCCTC?A?CGGTCAT?AATACCACSAGTGCKCGGGCGCTT?CRGTGCGATTCAGTAT?YGCTTT?TACCCAGAATTKGGGCAATAGAATTGCRCC?GTTCACGACCTRAGK?A?ATCG?TATCTACCCTACCTGYAATKGTGAC?GKATCTTGGTGGTGACTACATC?SATCACGACG?CAGAGTCC?TCTATGATGCWYAGTGCATRCGGAATAGAACGGGGAAATCTC?AGTATGTATAT?AG?T?GGTGCCCACGG?TMTATACYCGRTT?CGAAGC?CTTGTAGCGACTGCWGCCCCACAACAACATGGAA?ATAA??C?AGCGTT?ATAATTAGRAACGCTTAGGGCCGCGGGGGCCC?AGAAACCTCACCGGGTGCCTAGGAMAGTTTCTAATAGCGACW?CSCGTA?TATGCCCAGYTWCGATCGCT?GTTGATGCAATTMAAAAC?WCACGTCT?GAT?AC???KGGG?CCTAGTT?CTCTGT?CGARCATGAGCACTTTAAACACATGGTTAAATCGGAATTTGATGAGTCCTAAAACAGAAGGAGTAGTGATTCAGTACGAYTGC?TGTCGCCAGAATACACGTCATCTTRAGC?C?GACCGAGTGATTCACCATRCAG?GYATRGATATTACCGCGTTCCGT?GTTC?CTGGCAACAATAA?GGTGGC?ATT?G?GCTAGACGT?T?RGCGWGGCASTTCTGAAKAGG?CTTCG??GAACTTAGCTATGTARG?CCG?GTTAACCAGGGCAAAGCAAAACGGACTAA
CGCTCACAGGCTGGGCATT?CCCCAGGTYCGGCATTTAT?CACTGTTRTATCWTCGGAGACGACGCCTCACTGCACATCGTAATGGAATCAGTCCCCC?CTCTCGGTGCACGGTAACCTRTCA?GTCRTCCTT?TCAAGTCCGTT?SATGATGGGTCTGRGGGTACCGMTCTGCMG?ACGKGGAGAAAAGTGRTCCTTTTCAAGATCGYAAACC?TGT??ATTASTCGCCCCTATATGT??GTGGAGGGAAAGTGCA?AAAGTGTAGAAAC?ACMAGCCTTGGAG?CTTAARCGGGRGTGAC?CYKAAAA?CCTGCTCATCGCCCGTCG?CCTCT?GCGTCAAAG?GTAGTATAAACAATATTGCTRCTTACG?GGGKACCGGCAAGGCATCTCAT?CCG?CCASGTCAAGGGTGSCCCGYGGGACGCTGATCACTAAGGTACGAGATAACCCCGGTCCGAGATTGAAGCGATGMGA?CAGTGGAAT?GCAGAGAGCTACGGCGA?GCTCGTGGGG?CGA?ACGAACGCKAGGCGCCAGC?CTCGTGC?TGCSGGCTCMGTGTGGRGT?ACGCYGCTTCWAAAT?ACACGCGWACCTTGACAT?TCMCTTTGCGGAATTGGTCCGAACTTA?GRCGCTG?GTCCCGCGAGSGCCAGAGCCACTAYTCCTCAGGTACC?GAACCGGCCGCT?RTC?TAGGAGAACTTGASGACCAAGTTCCGA?TACA?TTGTWCCTGGTCAGTTACGGCAACACTTAACACCSGCASAACYTCCCCYWCGGCGTACTATTTTTTCGTT?ACGGCAAGWAAGTTTCGTTGA?RCGAGCGCTTCT?CCGCCTGGCGTRGTWACGGTTGCTGATACTTGYATTAACACGMGCAAGKTGCYACACGCGGTTAAATCATTACMC??ACCCTC??TGA?AACCC?CCATATTKGCGTTAGAGTCCCTATTRTTAMTTGCGGAYTGA?CGTTACYCTGSGCGCMGCGACCGGGCAGG
AGGCATCGACA?GAGA??TTACCTCRCYCCTTGCGAACGCCGGGCTCAACTC?CAASACCCGGGAGGCATCACAGCGAGACG?GGA?YTTAGT?TCCCCGCAGAAGGMACTAGACTTCGGGRCTCGGGCGTAGYAAAGCCRTGTCACTA?CTGCTGMTGCTGGG?CGTGSGCAGTAGAKC?TAGAW?TMGACCACCTCWGTTAATTCTTAACAT?TCT?AACGCGCCCGCGTAGGCGTC?GGTC?TTCAAATGCSGTR?YTTRCGTCARTAGAYGCAGATTWC?CTAATAGAAGACTAT?ACA?GGMTGC?TTCCACTGGTGCAMTCAYTTATCKGGTTAAGTCCC?TACAAAACCAACSCGTAGGGGTATGAGACCCGAC?TCA?GATGCTCTGCGTCTCAC?TCAAMC?AGAAGGATAGTC?CTCTAAAATTGTAAT?CCGAARCCAGCGCAYAATGTM?GTACAATGYGTAYATTCGCTCTGSCCCTTGTAT?TTC?AA?KSACGA?TCTGGCCRCAARAARTCCAGTGCG?ATCTCCKCATTACT?CGCAKGMTTAGAGCATTAG?TCCA?TGGTAATCACG?AACKACCTCGATACGATACATT?C?ACGGCATGGCTGCGAGGYACTAAACAAA?AT??ACCKG?A?GTTGGGTGAGTATMATTM?AGGT?CTT?GCCCGGAGGCTGCTCGCMCACCTAACCCT?TGTACGCG?AR?CYGA?TTCATACGTA?TTGGA?AAAGCGTCCTRAGCGTTT?ATATTACCG?CCTTTGATTCAT?ACR?C?CCYCWTAGA?CGCTYACKC?CCT?CGTCTAACCTCGTGAGTGGYTTTGTGGGCCATCG?AGAAGCTC?CMTCCAACGATTC?GA?TGTATTACACTGAGCAGRAGCACCTACG?RAGCCTAARGTCGGC??CGCC?T?YTTATT?CTAAAATGTCCCGACGTCAT?CGTGG?GTTGMGC?GGG?CACGATTAGGC?GCATYC?AGGT
TATCTAATAAGCCA??GAGCAGATAGGRGTGGAATAT?GCCAATGMGGATAGGGTCATTCTGAAAMA?GTTCAT?GC?CAATGACAGGAACCATAGTTGCACCGCCAWK?TC?GRACGCCA?TTCACAAACRACTTKCGKTGGCGATGACGTAACGAYTGCGTAAGCCCCATGCGTGAACTTCTCGACACATYCGCCT?CCCRGGAATCAGRCGTGACAT?AGAGGYTCCTTGCGCGAGG?GCCAAWTCYT?A?GTGTCTA?TAGTA?TCCCACGG?G?ACAATGAACGGGCAGAGAWCTG??GCCCTGTAAAAAT?TTCMTTTAGCTTAAGA?A?GAAGW?ATMACCGTATYCCTARTAAGCGTTAAT?CCT?C?TTRGGCRAATCGTTCGACGACACTCCMATCCACGACGGCATACTCGTCCC?GTGCT?GCCGTGKCAGCGAAAACAG?GC?CGC?GCTTAAGGTTCGGGTACGAG??CA?TCTGCGTGGAAGGATGGGACCCTCGGTTGCATTATACGAATGG?AAA?GTTAA?AWT?TCCGCTCCGGGAGTAG?TGGGCCTGGTTTAT?TTCACA?ATTCARAAA?ACCTGACCTCCC?TMTGTAGTASTATCC?AGRAGAGCTGTGCTTACTGCAARTAGGTC??CC?GCAGAGGGGTTAGATT?ATCCCTGW?GGAAGGTCAGGCAATAGCAAGTCATA?CTCAATAACCCCGYATG?TTGTGTGCGATCCGTCACTC?AAATCATCA?GGGATGCGGGGCTGACAGC?CATATAC?GYCGTMTTGTTGCGYATGCTCCCCATCCAA?ATTAGCAGGTGKTTCGGTACTACGA?A?GGC?CTGTCAA?GGGACCAATAGGGACATTATG?TACCGTATATACRCTTTGAATTCCT?ACC?A?ARTACAGCGAACGAYT??ACT?TGATTTSGGGAGCCTAYTGC?AAACGATAACAGTGGACT?AACAT?GYTAGGGTCCC?TTGTGG?TC?
RA?CTCCGCGCGYCCTAGCACC?GCTGAYC?T?STC?KAATGTTWCTACTAGACCTGGG?AGRCAGCGCGCGAGATACAGATCG?T?C?AGKACG?ATTGAGACGAGATATGTACAGACTGAGCGGTCTTCAGACGTGGGCGAACRGGAGGTA?GACCGGAACG?CAGCTTARCCAGCATTTTAGGCRAAC?AGAGGAGACWRGCCAGTAG?CGCGYCTAGG?AGATCCTTCCCGATGAAYATCGACCTGTACGGTGCAG??YAGAAC?CCTCACCTATSG?TGAKTCTCGTG?TACGGTAGT?CGC?TTACGGTAGCCG?GACGTCT?GGGCCGCTAMG?GGTGGGATCTTCRCGTCCATTAACTCCGACCC?YTCGGGGATGCGCGTCCCTAAGGTGCTTTGTCCR?AGGGGACATGCTTGTCATGGAAACTACT?CSG?CCGTAT?CTCCATAGAATATCGATCTACAAW?C??ATATCATACATC?ACGCACATACCAGTACGCTGTATGTYCGY?Y?GG?GSTCGCGCACAAGACCCTGAW?CAGTGCMTCCTTGCYWCCCW?CTCCCCCWCGGARATTCTTACTCTACGATCGAGTAGGTYAGTGA??G?AGGTTTAARCACGACTTTACGCAAGGTTCTAAGTTRGACTCTTCCACAAAAGGGAAGGCTACCATGGATC?MGACT?GAGTGGATATYCCAGAGTCCGW?GGYACRGGGATGATCTTCCTTGATTTGYGC?CATCTGTGAGGGTT?AGCTMCCATGGGTGSAATCCCCTGAC?G?GCGSGCACTCTCCAAGYTTCGGATCAAGCATATCCCAAG?AATTGGAGGGGGAGTGTTGAGTSAGWTTACCCATMATA?GGGCTTTGCWACTGTRAYGGATCCWTAGGGCAGAATGAGGACGGTW?CTGGA?TGGAATARAGCT?CC?CYCAWGTCTTGATCTTGGTATAGGGT?T?TGGGAAACCTMATA??CCTGCACGCGTGGC?K
?GGC?AGGCTGAAAGAGAC?TGATTATCAATKCTTTA?CCGG?AATGACGCAACACAKTCGCGTATCCTCA?TT?CCC?KACGCAA?GGACGTCG?CACGYGCAGC?AGGAGCGTCCSTGTGTCC?TCAGAGCMCATGATAATGTGTMAAACATTCCAAYTAGTCTTTAGAAGTYCTGGGCGTGAGWAT?GTAG?GCTACTAGGGATTATGTGWTCTTCCT?CGTTGTYTCAGGGTGCG?TC?GACTTATG?A??CCGCT?CGTAGCGTGCCCCAATACTGG?TCWCCTGGCCGGGTTT?GWCTTAC?TCW?TKAGGCTRM?AAG??TA?GCTATTAY?CGTGACTCAGGGAAGAAAATATGTATATYTGCTGCTTCCGTWTCGACTTCTCTGGAGK?ATAGAATT??TCGCATAATGCCAGCGTTGCSGWYGGTC??CT?AWTYRGCGAGCATCGCTACTA??T?TA?CTTC?CTATGRCTYACCGGTTGAGACCGAGA?GCA?GCCACACAA?CGACCG?ACGCG?CAGA?AGCGGTCAC?CMTGAAAGTCCACAAT?GTATWATCTCGAAGGG?TCTCATCTGC?GTTTGAAGGCTGGCATG?GT?ATGTGAYAACGTGGATGAG?GG?ACAGGTGAAS?WGTAATG?CGTCTCGCAATRAMCAAT?CTGTGRTCTGCYATTGGCTAGCATMAAGAWGGG?ACGCAMACGCTCATCCT?CATTACTCC?GACCCGACGAGRA?CCTTCRYCG?MACCCGCGAGCAGCTTG?CGCTGTGACMTGAGCCAGACG?GAGAY?CTAAGTGGGRGGG?TGATAAGAGAATCGCCCTAGCGGTAAAGCGCTTAAAACAAAC?CATC?GGTCTGATGG?GG?CGC??CCAGATTCCAGKGTCGTCCTGAGTATCCCCGTTCCGAGACCGGGGAGTA??AGGTCAG?AACCTCTCGGCCCTAATTCCCATCCGGCTCGGS??GGRAACGGCAST?CTGACG?CC?
AACCCG?CGRC?GMGTGC?TTCAKG?SWTGGCTTTTCGCG?AGAM?CGGTC?GAGMGCAGGT??ACCCACTGCACGAGCAACMAACTCTTGGTTGGCWCCTATAGG?ATGY?ARCTCCAAAACG?TCAAACAACGAGAAGATA?ACCGTATCCCCACTATTCGGGCCRGTGCGTGTCCCT?CAC?GAAGG?ATTACTAGGGMCTA?TGAGGAGGGYTWCGTARGCGCAGGCGTCGCTATRAATGTCCTTTSGAGGCAYCGCAGRTATGGTTGCTG?GT?GCTCYGT?C?GCCT?CGCCGG?TGCTATCCG?GCGAGCAGACAYAAAAAATT?GGA?ATARAGCC?TG?CTKR?TA?ACCTCTGTCATATCAYAACATGATCWRCCCCCAGCTGTCCACTRTTCCGCAGTCAC?AA?TAGGCGACCGCGCAGARCCGGTGARGACATA?GCCACTGTCGAAGGATGCTGGAGGGCGC?ACGAGKTCACGAAAACCAATGRAGCGTCACGTTTGATTYTAGTTGRAG?AGWCCACAGG?TGATACCTTGAKCTGGCGTRAT?CRGAGGCTCATAACAGAGTYCCACCCTGCCGGYCCAGGATCRGAGGTG?AAGASGTCAGACACATA?TGCCGGGATGACTGCG?GTGCTACGCC?YTTGCGGTGGCGCTG?CTYGGACGSGCTTTCAGATCTCSCGCCAAGTAGCG?GTACTGT?GTAWTSCTACACAT?GG??GAGCTTAG??AT?CCTAGTTCAT?TATARAC?AC?TCCTCCGGAACTCTAACA?TAGG?GGATWATGTCGCGAGTSAATCGTYAC?ATACTGCGGTYCCCGTA?CCTCCTACC?CTTCCAAATGATCATGGAMTCKATTTCGACCCCTAYGATGGATAGTGCCCACTTCTR?GAAC?AC?AAATGTYAGGCATTCCGGYTAT?TCGGCCC??ACTGG?CCGATWCGGCAGAGCGGTACA?CGTTCTCTTTGACCGCGGTCTTGCGM
TGGTACG?CGCGGGRAGTCCCTGC?TTCGCCCTGCCGTAAG?ACTGGAAGK??CKTACTTYGMGGATGC?CCTCATAGCGGGG?CAC?TCAGRTATCGGACRGGCAG?TAGCYATRTCCA?GGACGAACAACGGWTCCAGRACCCTCGAGGGGTACTTCRAATTGTACGTGTTAATGCTTGA?GYGAACCTTGTAAGA?CTCCAC?GAAACCTCTA?CGGCTGGTAWGGWTGACGCGCCA?AGAA?GTGTTCCTAG?CTATAY?RCGAC?TAG?CCGGCTTAARCTKMGACCCCTRGG?AGCAGC?ASGAGCCGSCTCATT?CGKAGGAAC?TCG?CTAGAA?GGCGATGGCCGTGTAGGAAGCG?TMRTA?ATCGTT?T?GAGGA??AATC?AAGGGGCGCTGTTATAGTCTTTTGAATTGCGCCTGCTATTTAGMC?TATGCTYCCAGGTT?TCT?AATTCAAGAGTTGWCCGTGTTAAGRTGCTCCACCAGGTGGGCA?ACGCTTTTGGGCGTGGGTGGA?ATSCGCMGTAGGAA?CCCTGA?TGCCCATCYGAGCGGATATAGCATTGCC?GCAGCCATGAGTATGTTGTT?TYGGCGCATGWTCG?GGTAAGGAGCCCTACGMGGCCGGGGCYTTTGACCAATCCTTCCAWCTKTARTCTC?CTTTGTC?ACGTG?CCTCGCGCGGT?CTTCAGAG?ACTCCCCAC?CCTTCAAATTAAATGTAGTGGCTCATGCYTGATT?CAACTAATAAGA?GCSGM?GGAGCGATTAAA??TCGCTCGTGAGTTTAAGTCACC?CCCGAAGTTAATTGGGAAGT?TCTTACAACYCCGATTCGAGGGTAGAATCGCGAGTTTGAGTCTAMCCCC?GTRGCA?KTAGAA??TTTAGACTTGCTCAG?GA??GTKGGMTTTC?GTTGGTACCCGAGAACCCACT??GGCAAATGG?AGTCCCCTGGTTGTYACCMCTACCARAA?GGTGATGGTAGGTACGAC
?CAGGGCGTAGAGATACGTGMCATACGGCTTC?CGAGGAA?WAAGCCTTTTT?GRGCCCGACACCGGAGAGAATTCCAGGGGCTACTATTTCCAAACATTRAAGCCCTGAGACA??AAACTCTTGATCCAGAGC?CTTAA?C?ACGCCATCAGCKAGCYW?GATGTGGTGKYC?AGCA?CAGCCTGGCGCGAAGCRGTGT?T?GAGGCGCCGAGTCGAGCTATGATG?GAATCRCCTSAAGTTGAGGTGAATGGC?GTCCTSTRCCTCCCC??MAATCRGG?ACCCRCCAGGC?KACCT?ATKKTAAGGCTGT?GTGTTAGT??GCAACTGGCCAWCCRTCA?AGAGCGGTGACYAACGAACTAG??C?GYCACRGCTTGTGCGCAGAGG?GGGTGGTCGYGCGAGACTTGGCTGAA?G?AA?AGATCCATCGCTGTGTGCGC?CCTGTGG?GATCGA?TAGGACCCAGCGTTTTACGTTATAGTCAARGGGTTCGYK?CKGC?CCTTT?AGTAAATGAGTA?AKAAACCCAGTCGCCRGGCAM?ACCTCTCCAT?GCACCYAGGTCTTTGCAACGATGAAC?TAA?ATATTGGG?CA?CGCMRTCAAAT?ACGGCT?CGATCCKSA?TGRGATCGGAGATAGGTAATCMCCCGGAGRTTGGTGAACCTGTTCTCCGTAC?TCCATTGAGWTC?CG?CGAATAATGTC?AGTCATA?TYAATT?C?CAATGCACCCTCCTGCGWG?GTGTAGG?ARTATGCATTCATACTCTGATCTCAAGCCCACG?GTAAGT?AAAGGC?CAT?GCCRTTGTCTCTAAKA?TATCCATACGTATACTYWGWCA?TCATGTCCGGGGCGGTGCG?GT?T?GGTC?ATTGGGCC?GCT?CCTACGTGTGCGC?TCTAAAGTGTAGG?GT?TATCCATAGG?TGA?TGA?TCCAGGTCCGTAACAACTCCCTAGAG?GAATGA?TTATCTGCTGTWCRCRACCCTAATTGA
YGACAGTGA?TCACSCGCCGGAAAGACGGGCCCA?GGC?GCAGTTATTGKA?ACTC?GCAACGCGTGTATA?TWAAAACCCAGTA?AAACTGTTAGGTACG?GATT?CAGCGCKTGCGGATMCAACGTAACTA?ATTGCGAGAGGTYTGGCKGTWAT??G?GCK?GCGGACTAGCATATCCGGCCTGAGTTTTCGTA?TMGAAA?T?TGTGRCGCTCCGTGC?ATCCGAGGCGCCACGYTACGGGACGGATGGTTATCCTAGC?TCGYGA?GCGAGG?GTTGCATT?TG?ACGTCCTYCTT?TTGTTTGWGAGCATATTAACCTTCCTTGGTT?CTA?CWATTCTACCWGCGTAGCAGGCTGGGCGTCGGCCGKTTCGATTATTTTGGGTGRGGCAGTAGTT?AACAATCAATSAGGCGTGCATGACGATGGCCTACYACAACATGCCCGTTGAATTCA?AAATTGGAAAAAAR?A?TTCCTACACCCGGGTTCTCCGGTMCGGGACGTGGATAAATGCGACATGCCGA?GT?GATYAA?TGGAAGCGCGARTACCCG?CTCG?GCCCCCCACA?GTCAAACWTAATACTCGTGTT?GGTGG?AWGTYGGACAATG??GT?CCGCGGA?GAGTYTCCAAGCA?AAGWCA?TTSCGACTTGACCWRMGGCYCCTA?GCTGTTTCRGCGGCCAGGTCGGAGGAGCATCGAAGCAATCCTTTATCGCGCTTCAACCAASCAGGW?CTTGTAGTAGACACCCT?SCA?GT?AWCTGTAGAGTATGGTG?GTGCAGGCCCCAGGGGTTAW?CTTTAGGGAGCG?GCGYATGCGGC?TTTAAYTATTAWCTGCCG?GACGAGAAC??CT?CTGGCAG?CCGTGCTGCAAGCA?CGATAGYAGAAC?GT?CGGATCAYCTACTCA??TTCAG?RACGGAGACTC?GCGAAGCCG?CAGACGCTTT?GCATGCGMTMYTCCTCTC?GCGCACAGCGTG?ACTA??TTY
ACCGTCGC?GRCCCACGGTCGTYCTTGGCGTGAWTC?AATGGCGYCAGCTAACWKATRCGGACTTGTA?ATGTGCTGRCATGTCCTGTTTCAMT?CCGCCRGACAGGA?AAMTA?A?CGCYAAGTCTTCGAATAAACACCCGAAAACAAMCAACAAACGA?TCTACGCRAGCTAA?CGTTCCCCTGAGCAGTYCCTCCTGGC?CAGCTATCCAAGGTATACTCTTACTTAGGGCTGCACGGAGTAAGCTCGTGACTGCGCCGTGTTGM??TYCTCGTGCCCSAAKCTTCTCCGAT?GA?GTATGTTTCT?GTTAT?TTTCGGY?CCGCTG?ATGTCG?TC?TCAGTATCT?AYCA?TTGTACTC?AACCCAG?AC?CG?AACGACTCAGTGAAYAGCAT?R?RAACCCWG?GACAAATCTCCGC?GCGGA?GTCTCGGTCTT?CAYCACGTCGAGCSTTGTGAGGCACCMASCGAGGTAGCGTATTG?TCAGGAACCC?AAGACTAACGCATCT?AGCTTGA?ACAAATC?AGGAGTAGCAAGC?ATGRRTGA?AATCGTAGGG?AGAARCGSAC?G??CTTGAGTAGCCATG??CAAATCCGG?TA?CCCGRGGAAATGCTAA?CGAGCGTAAGCGTAGTTACTCAGGGGAGGCGCGTTGTG?CCTGGCTGACCTCCCAACYKTAAGCCGCTCGRTCGCAGTTGTTC?ATCCCT?CCAATGCGGGGGCGGGCGTAGGACAG?CTC?AGGCACCTAAAGG?AGM?ATAKTGCGGT?AATAAC?CKACGACAACGGACGCATGTGKAGATAAAGTGT?KGTYGCCGCCTATCTTTGCCCCAGGT?AC?CATGGCGTGGGACCCCATT?TAGGCATGCTT?TATGGAGAGCGGGACTGTTCGCTTGGTATGTCCGCGA?TGAG?YCATGG?GCGGGATAACAATTCGCCCTTCWCTRACCCACTGACAGGAGGGTACGAACGWCCTTWGCCAGTAG??AGCT
?TTTCGAGAAACACG?ACTAA?CRTTATMCGAGATCATCCGGATA??ART?C?CWACACGGGGGCAGAACACGGTGACTMGGTGCGAKGAGCGCC?AGKTCGAGGACGCSCGGGCGCGACTG?TGTGCC?GGG??CTGCGGTCGTGGRATCTCGT?AR?CATATTGAWTCCAGTTCAGTCCGCTGGAAGAGWACTCRAACGGAGTAGCGCGGGCCATKAGAAAG?CG?CTAG?GTAGCAACCGC?CAAATATATTTTTCCAC?GATCGATTGTCTTGTATGGAATTWC?TCGTTCAC?ATGTTWAAATTCCAGTGAAGTCACTCKTAG?TC?AA?TTGATTCGTGGAAGGGTGGGCAATRCAGTTCCTCACA?TAACRGYGATKCAAAAGAACTTATCCCCT?ATCT?KAATACGGAAGACAGAGCCAKAGCCTTCGATCTCTTGAGGGCT?GTGTAGCTACTGAAR?TTT?CTCATAAWTGTTTCCGG?GGACATYCGRT?ATC?TGGSCGRGTGGCCGATK?AAGGCTARGGCGGCTTACTTTTG?TTTCGGCTGGCTG?CCCTACG?TGCATCAGAGTCRGTTTGCCAA??TGGTCGAAGTKGGCCTT?GRYAGT??ACAAGTT?CGGTCCGCCAGA?CGRATTT?GAASTGTCTCG??AGACCTGACAA?GTAGTGACTYTAC?TGAACCGACRCCAACRTTGATGACTY?TCATCGTCAATGGGC?G?CAA???MTGTA?GCGAAAT?TCAG?CGATGCGAGTTTCGAYTCC??CTGCAG?ACCTACCTARTCGCTTCTAYTTARACTCC?TTCCTTACCGSGATCTCTTT?CCRATGCATWACGACAAAATGCACGA?ATACCGATGTACCTA?GTCAGCA?GGGAGTYTTTCGTTCGRG?CATGCAATCTGACAGGCTC?ATACTCTAACCT?GAATGAT?ACGAGCAATCCMTGTCGCGAGCGMTTTWWTAMTCCG?CAAATTGCCT?GCGG
?GA?GTCACG?GGGGTTAT?GGCKG?CCGTAAT?KGTTAGTCTGTCA?TTTAT?CRTCCTCTACATKCTGCCTAACA?CAGTG?GC?ACGGGC?GTCGAAAGCGTCTAG?TG?AATGTW?C?TTTCGATGMCCG?AACACGAGTGGGTCTCGTCACGGCAGCG?A?YGCGAACC?A?GCCAKT?TTCGGGTGCGCT?CTGTACRG?GA?AGTCACA?CTCG?TTC?GA?AGCATRCCGTCGCRCRAAGGGGA?GGGTCTGCTCTTGS?C?CGGC?ACAYGA?AAGCCTACGG?YM?SGMAC?GATTTGCGCTTACCCCTARGACGTTG?TYGSCG?RTARCYGGRAA?GAGCGTSTTT?CCGTACCGCACAGT?TC??CTGGACTGTAACCCWCC??CCWTGCAGG?GYGRA?TACGTAMGGG?GCTTGAATGC?TG?TYACGCTTGGGCRTTTCGGG??GCTGGCRTGCG?YATTTC?GG?TGCGGCGCTCGAGTAAA?TT?YAGGGCAYCC?ACCTMAGGC?CCCAAGTG??CACAA??AGTACTGGAAG??CCATTGCCATGKGCTCTGTCCTACGT?GCTRAA?CGGTCG?TAAT?GGTTCGGCRGGGCATC?AGTTGGTCTCTTGRAC?TCCAGTGCTGAKCT?T??GC?C?AAATGAAGGTAGGCTGTYTTGGTTAATCTAGG?TATTTGCGGWSCAACT?GTTGA?AG?GYGAGA?TGGGCGTG?CTCGCCAGAAGGAGCG?CTTC?CTGCAATTGCCATTTTGYKKTTTYTCTCCTGWGTATWTTGGG?CAC?TGTTCTTAGAGGTTY?GCCCCAACCACTCGCTCTTGG?TCTSGRCG?GTTCCGAGTYCCTGGCTTCCTCCTCGSGACGATTTTCTTWCCTGGTATCACACAACATWATTATTCATTACTAWTTCATACARTTTTTCGGATTGTCGRTW?TGTCCAACW?GCGAGGCC?GCGTGTGATGGCGGATGCTGCCGC?G?TTCA
GCACGCTG?RGTCCCCACTCCYC?AT?TTATRGGSGGAAC?CYGGT?GCYGGTGGCTAGGA?CTCTCTCGACTRAATA?CCTTAACCCTCTTGCCGCCATCC?TTGTTCTAAGTTAGCCGCT???GCTGAC?YTTGCTGA?ACC?CRGC?GGKCGGTGACGTC?GCCTAYTCCTCACCGCACTGYGCGTACAACCCRTKTCCC?AGAT?GGCCTCYCA?GGT?GTAAGGGC?GCGCTCYACGGACTCTCACGTCTCATAT?ATCA?A?CCTACTTGCG??AA?CGCGT?A?GMTACACTCGTYAC?CCCTC?AACTGC?CTGAGGA?CCGC?GRGA?GCCTCGRTCA???CACGACYTAA?TCTGTTTCCTGGARCC?GYCCCTCACGTCTGCTAGTAGTCCAGATCA?GGG?ACGGGCATAGCAYCCTCCACACAGACTGTT?GGTTTCKCGATTGGCA?STTYCTCGCC?GGTGACGATCAGTTTGTTGATA?TGKG?AGAACGGCAAGARMGGAGCCTTAGC?G?CGTCTTCGCCCCT?TGCAG?AGTT??C?CTGGCCARAA??GCCM?SACA??CCAGCTAGCGCAACGACCTGCA?GATTG?GAGAGTTGT?CGATTSACGCTCGTGTCTGTCAGCACGY?GATC?GTC?AA??AAATGGGTCTTGTT?TCGRACGGCCATGCAGT?GCTCCGTGTGGGTATCCGGGTG?RAATTGCATATCTCC?A?T?CC?ATGCTG?TGGAA?AYACCGAACTTKATC?TGT?TCTCCC?AGTTGCATMTWC?A?YACTCGCWTGTAT?ATCCTTCYAGTATCCRTKCACTTTCCCCGGGGGGCTTGAAAGACTCTTCGAGMTGCCGGCSTTA?TGCCGGGAGTGATCTGGCGTACAAGGGCCCCGC?CCCCCCC?RTCTTGCGCYGTGACGTCTCA?YTACATCG?TT???CTC?C?CCT?GA?GAACGYCTATCGTGATCT?GYGGGGCGCTGCS?A?C
CCTCCCMAC?GTT?CTTGTGGCTCTCGGGTACG?CTGGCCAGGACTGGGT?CAATGTGTGGCAGCCAAGCTGKCCCCTG?CCAAGTTGAC?CGAASGTCWGCAAYTGACCRGCTACTT??CGTWAARCATCCTKTCCGGTTAACGCCGACCTA?TTTG?CCAG?TAT?GYCCGTCCCTCTAC?A?GGAGGATGACAAACCC?ATTAGTYTTYACAGTGGACCCTAA?ATTAAGTAAMC?G?T?CGAGCTGA??GACACGTCA?A?RAGACG?CAGTCCTAGA?GCTCAAATGTGTACTCGCGGGGATTGGYACTGCAGAGGGGGCACGACATAGAAA?C?GTATACG?AC?CAGTTGCCGTAGACG?GACC?TCCCACGYAACTTCCGAT?GTCTW?GAT?CTCGTTGCCCGCAGGTACGTGCGTR?GA?TGTAAT??YGAAGGGGCGCCTGG?CRGCCCTTCTCRCGATCGTACGCTGACAGACAG?AGCCCT?GTCCTCAGACA?GCGTACAC?AATATCAGAGMATTTTYCAAGAGCC?AATCTTAYTGGGAATCAR?CTCCTCGAGCT?TTGAAGCCAGTGTTAGCTG?CATAG?YCTTC?TTCTGCTACCC?C?GGAGGCGCACC?GCA?CWTTATGCSCGARAG???CACGGATT?AC?AAATA?CCTM?TTTGTTCTCWACAGGC?CGG?A?GAAAGGAAAATCGAGGCTAGCTCATGGAT?AAGC?G?YGTTCCGK?GTAACAAYGTCGCGAACCTTGRTTGGGTGATTGA?GCCACTA?ATG?TT?TWCTTWTCCT?RAATCATYCCTTG?ACAGAGAATCAYATTA??WCTTSTGCGGAG?AAAACGTGCGCYGGTTCACTYCTCTCGGAATATAGGATTTCGTCTACGTTTTATAYG??TTCATGCC?CATSCCACKCCCCMTGSGTAGGGAGCAAAG?GRC?CGCAKAT?CTCCGG??CTTTGCAAAGCCGCAGTCCTTAATTAGGTC
AGATGGTGATGTGATATCATCATTAACMGGGGTAAGACACTCTAATT?GG??ATCGCKACYCG?GCCGCCTTC?T?AGRGGAGGCAACTC?YAKACACCCACG?G?ATATAG?CTATA?CGCGGGGCGCACTGGCCAAYGG?TTAAYTC?C?GCCCGAGARTGTGGR?M?GAGATGTTTATGG?CGCGGGCCAAGTRCTCTTGTGAG?TCCGACAAGCGRTGTT?TGGTTGCCCAGAGGCAGATGKGCGG?C??CAT?GAC?ATTGAG?AR??GTGCTCACGYCAAM??ATGCCT?CTACCAGTGTGTTCCCC?AGGAGGAGCGTCCACGCA?ATGA?TCT?TACGTGG?TCGGGTCCTGTGTCTGCGY?GTACATCGACCCTCTKTTTGMACTGAAATGTTGAGATA?ACATGA??MAAAAGCCY?CGCG?TGCGATTTYCCAACTTA?AC?AGTGCACTCRACTRCCAKTCAACAGGCGGCCTCTCCGAA?AGCCAG?YGTAGCWGAGCTT?AACCCGTTTTTCAC?TT?TAACGCGCCGGAATTAACGTRTACAC?CATAGCCGGCGACTAT?TCSAC?TRCTGTCCATGCAGTATG?CCCAACCGGTTTCSTCTTCAC?AAC?TTGCCGC?CCCGYTACAAGTACTGCTACCCGG?CATAGCCCTTGCGCTCGGTCCRC?TTTCACTAT?CCTCGGCAA??G?TCACTTCRAW?WGCACGGTCCGTAGGGCCGA?TTGGRTTRGTCCAA?CC?TATCCCKCGWTGTTCAA?TGACCTATTAAGAAAACTCG?TGCGCATC?ACAAAAGCGAGCGT?AA?TAAGCCGTTAAGAATTCGATAC??CTGGACTCCG?CTCTTG?ATTCGGCGGTTTTCC?CATCACCGGCCCTGCGGTA?CG?AGGCTGAAKACTKCCTACAACGTGATYTWCCCCCATTTCGGYTCAGCCCGTCCAATYTGCASAAAA?AAGA?CTACGSAAGGTTGGWGACCAGGAG
CCCGTTGCGGACAT?TCTTKGCTACTGACCC?CGTT?GACCGTC?ATCCCAAT?GMTGTTGTA?AT?AGTTAATYTCCCCGGCG?CT?CCTTAGTTTATRG?CCCACGGAGGYTGAGG?AAGWTG?GTCCGT??TKATGAGCTGGCC?AKGTCGCATGAGC?GCAG??GCGAAGGA?CCGTGCCGAGCAKTAGAACCCCATA?GGATCTTGGT?CTACT??G?C?ATGCCAG?CACATGGCAGWACACGARAGGTGCTCCGTTTCCTAAGTAA?CTACGT?GACAA?TTCTGTAACAATGCTRTTTGWGRCTC?AAT????YAKT??CAGCCGC?CC?G?G?GCCGAACGKACACTAGAR?CCG?TCCATG?G?A??GCCTGTCCA??AAGAGACTC??CGT?TCACGGCGATATTGTGCCGTTGAGAC?TGAC?G??AT?YTGGC?G?ATCG?ACA??G?G?????T?T??GA?TGT??A?TA?TGTG?TCG?GCTGCC?AGC??CST?YCG?GAGAGCG?ATTGG?CCCC??RC??AC?CAC?G??TGAGT?TAT?TSCAA?T?TGY?AG?GCCYCSGG?G?GGATACA?G?T?G?GC??GC?CCGGAGGGG??CGA?WGGATG?C?WA?AKAAMYTCGCGG?TC?GG???T?GGGS???G?G?TG?A?R?Y?T?C??GAGC?T?G??GGTGT??GATTG?GGG?RGC?CG???TYCT?CTKCAG?ACT??CAG??YRA?TTGCTC?GGG?TMCCGG?T?GA?CCGAAA?CGCGTGWTAGC?A??T??ACAGCAATA?CAGT?AYCG?CGGCAGC???TGCT?A?R?TGTGGGGTC?C???CGT?GC?GATCT?AC?GC?T?TGS?GCCCAC?CGCG?G??C?G???CG?T??AGCTMGGY??GCAT????AG?GA?C?CARC?ACK?AT?CCA?C??TGC?AC?TTCC?TYAGGCYCAC?GG??AGCG?CGCGGCGAGGCARAA??RAYTTG?CAC?
?GCG?ATGA?ACGGAGCTTT??G?T?YTACTAT?TG?AGCG??ATAAA????TCCA?G???GMAC?GCGCCG?TCGRAGAGA?CCAMTATCTGG?CATACTGAGC?CCTTTGR?TGCGAGCT?GC?A?CAC?WKCA?C?CCCAG?CG?C?CCG?TTTAA??CACGTGA?GTAAG?AA??GAW?TGRK?TGTRTA?CC???G?CCTGG?????CTR???A?CTTT?GTCTAT?AA?A?GCTTCTCGAAA?CA??TA?TATC?CCGG??G?G?A??C?TTTC?ATTGGA??C?G?CATCCC?CGA??WTGC?AATACT?CY???GGA??GCYGG??GGWCGAC?A?AC?T?GA?GCT?A?GT?A?TC?GC?CC?TT?G?GCCG?T?AGC??GAGCGCCGCTTR?TCG?G?G?G???C?CCA???TTC?T?GG?YTTCTA?CCG?GTGG??Y?CTCAKGGGGA?TGCG???CC?TC??T??CT??G?GCA?GTG??CGWRCWC?AYC???CCCCGGRA?C??TA?G?CTTA?K???G?GAG?CT?CACA?TGTG?KGTA?KC??TTAA?GAA?CGCC??RYAAACTGCYA?AT?T??T????C?CG?G?T???GTCRGGR?GGYG?G?AAC?TCC?T??C??AA?CC?CGTTTCTA?G?GA?G?ATGACGTTAATCCG?AGT?CA??R??TT?GTC?YT??GAAA??T?RTA?GGAATGTTAC???TTC????TGCT??GRTRAG????G??CGCGA??GACC?G?TCCT??AT?????RACT?ACCT?T????????TCCTA??GGGTA?AATTGC?GC??C?GACCCTGA?CGTC?CG?GT?G?CCMTCAC?G?GCTT?TATT?RRTGGTTCGTGTGA??A?ATTT?A?YCTAT?GGAGGCA?C?T?K?CCA?CG?GATG?TGCAC?SG???T?ASAMTA?GTAGAGS?ATM??CTTACA?TMTAC?TG?CGC??CTCCGCGCKCG?TG?TTAGCGGCTG?
TCSGTGA?AG??RTTC?G????GG?CC?CC?GCG??G??ASTT?ACKC?AC?GACRACTA??A?TTTCCAGCW?C?G?AAGTCG?RCCC?G?G?G?C?GTCC???G?GT??CGGTATAGCC?Y?A??CK???YGCAAC?C??ATAC?ATCGTTCGCTGA?CTTCCT?TM?T???KTCGG?G???GTTATTA??GC?CACA?CCT?CAGG??G?GTAAAG??C?TGC??ATGG??CGG??CCC?TCAGTGCTG?CAGCGTTTATA?A?GAGT?T?A?GA?GAAT?GCAC??TC?CC?W?T?GCGA?TT?G?TAG?G??CGTAGAACATC???T?MCCG?T???GGTA?GCG?G??G?CC???C?CACG?AT?CG?AA?TWGACGCTA???GTC???C?TG?CCCGTC?TG???TRAYAGGGGGCG?CCTG?T?CTCG?T?ATCG?AGAACA?A?TY??GG?????TRTCT?AG??CCG?CR???AGCGG???GR?T??A???G?G?CGA?GCA?AT?TCTT?CT??A?CGATC?CT?GGTW?GGG?T??CGC??G?CATTACG?GCAT?Y?A??GGCC?G?T?CAGCCAA??AGR?STCACA?CTAA?GGCTAG??CA?C?CRG?A??T?CCMGTCGAC??TATCGGGCTAAG????G?AG??A???A?AA?G?AGC?CGYTA?G?WC?TG??CAA?A?G??C??M?ACGTTCA?T?T??C?CA?C?TA?GTKGCAR?A?TT?????T?TA??A?AC?T?TT?T?G?TTC?T?????TA??AGCMCGGG?G??TA?GT??AGGG?C??CAA?G?AG?GTGCTCCCGGCC??CGCC?TAATG?GA??C?C??A??TC?CA??TG?A??GT?T?TAA?TGGGC???TA?C?W?AAAGCACTCG?G?A?TAAGGCCGAGA??GCTAA???AGK?GA?RCGAGAA??AG??GGA??TGTGAGGC?CTG?T??T?ATTGCK?GG?G?AT?CATCAGC??CCG?A?G
TTC??G?CAC?AT??GACAC?GAGGCGTGAAT?G?CC??AGCGY?C?CSCCYGGGGGCTCC?GGGTTAGAS?GTGCCCGCTGGAAGTGTC?CTAAGGCRMCCAGA?CCAACAG?GAC??GA?A?KGARG??GC?GC?ACYCATAG?C?GACS?ATGGCRCGYCTCGGATCTTCAACCGTAATRATGGTTAC?CGGTC?C?GCTTGCCCACCCGTAGACACRCCGTGAGT?CAACCCG?GTGTCTGACC?AC?CAYTAGCC?C?AGCT?GGTGTGCCTTTC?AAGTACACTGGYGCACCCTA??ATRCGAGGCCAC?CGTT?CCACWACGCTAGGTCACT?GTGGRCTCATRTTGYRMCAGGK?GR?TAGGGC?C?RG?TGGCCCACAGSCGCCCTGCGTCGGATCCTCGTCCGGCCGCTYACTAACATTGT?MTGG?GGCCG?GGACGAACACACGCCGCTTCAGGTGC?YGCGGCTGGAAGCCGTGGWGGTGATTGTY?CCGGGRACGCG?CGATTCTGACAGCCGWCATTCCGCCAGTGAGKAMCGTYGGGA?AGGCCGWAAGW?CGCCGC?G?GCTCTGGGGTATATAACTCGTTCGAAAGGTT?CAAAGCTTYAGAATTGACCAGTCGAYGCGTAGACGGATATACGAMA?AGTCTATCCACATTCAKGTCTTACAAGCCGGTTGGTGTTCACACAGGTGCTG?GATCCG?G?CG???C?G??TA??GGTTG?CTTGCAGK?A?GGGC??AA???TAC??GGC?T?T?G??CT?G?YTACG?A?TCGA?GAARAC?G?C?CCTT??A?T???A??C??TGTTRT?WGCGAACATA??AA????G????G??T???AA?C?A?TTTGG?CTTG?TYC?T??C?CRGTCG?TY??AT?TCGYC??AT??AGC?TA?GMC?RG?CA?GTTTSCTKATCAAATAAATCAGCTCAAGCGTCA?T?C??TGACC?A?TCGAG??C??T?A?????CGT??C?
C?AGA??TA?TG??A??????????G?CT??Y????AG??GA????GC?TAC?????????T???TYC?T???G????C?G????G???C?????A??CC?GCA??????GK?A?A????K???AT?T?C?AATG?A?C??GC??????GT???G??A?CSATGC?AA?C????TT??A?GAT?AT?AT?GCAAG?TC?TTGATATTC??T??TCA?????T?T?GCAG??CTT?GCGG?C?MA?GTG??GKTG?AAA?TTAA?CGCTC???GTTTT?GG?AAGA???AA??A???TGTGW?G?GCAGGCCG?AATCA?AAT?CGAAYTGGGCACG?GG?TCA?G?TYTA?CAAATA?GGATCA??CGT??AGCG??T??CCAA???TGC??CTCTGAGTCC??CT?C??A?GGG?KC??TGTYA??TT??TCA??CG?T?GGCGACAC???CA?TG?MCT?CCTATAT?A?CK?CT????TAACG?AC?CG?CGT??CGC?A?G?GGA?A??????TT??G?T?TGC??CCA?AG?GGG?AGG???A?C??CCTTCCGT????CTCAR??C???AT??CT?TTR??T??TTC???G????GGCAC??AGTGTTA?GAGCTCCAC?CCTTC?CT??AYG?C?G?TGA?C????G??GGGAC?AAATTACGTC?G?T???T?GC?GT?????T?TTGCTA??CTGT?CCT?TA?C?GGACACTC?AT??????AC??C?ACTA?TAG?GGC????ARAG?AMAGCAGTG??GTG?G?AT??AT??GAC?T?TTGAAG?AAT???WGGAT?A?CAG?TCT?CTC?A?AT????GA?G??C?TC?G???AGG?C??C?TG?TCT??G?GTCA?GAC?T??GGCR?C?A?TACGAAAC?WCAACA?GGTG???TCGACC?GT?AGGTGG?GACCCTT?C?A?AA?GGT???GTAAK
    290_Di_8_sub		AGCTGCATA?AA?TTCCCCAWGA?TAAAT?G?TTATGATTACCA?CTTCRCKCTTCAACCTTAGTTCCRGA??CT?CTCGC?CGCYATGRTRAGCTTTGTGTATCAACAY??AAAATTCGA?ATRTRACCTCKCCTAAT?AATTTGCGA?CC?YCTGCCGYG?ATGAGC??CTAGAGGTGTGAC?CCAYAGTGTCTTGG?CTTTAATTTAGC?C?YTGCGCCCGGG?CACAMCC?CT?G?CACCASTAAG?A?TGCGTGGACCACCGA?CCTGGCA?YATTAACAACAC?GTA??AGGTGAGTCGAGTG?AGTCTGMTCAGTCAGAC?GACATATTTCAT??CGTAACGCGCCTTTAWCAGTTTAGTC?GGACCCAAATT??CCAGTCCCTGACAGAGTCTAAATGGCGGCAACGTAGACAG?TGCGATGCCCATTGKGATCTTT?GCAY??CCKAA?GGATCATTWTC?CC?GATTAACTT?CACCAATTTGTKCCGGTCTCGC?AAGRTTGGTCGGCACCGGTTT?GGTGACTAGA?GTCG?GAAGAC?AAACGCT?ACYAGTAGAT?M?GCGGT?AGCGTACACACCWAT?CGRCGCTTGRT?CCTMA?ARC?TTTCCGTA?AAT?ACAGT?TAAC?GAGGATGAACTGCT?GA?TCCAACT?AWAAGTCATAGTTGCGCAATGAAA?C?GCACTAAGG?AGGTCGTGCTAATGCAGK?ACTACGCTCGGAKACARATA??AC?TGG?GCGATATTYW?CG?ACCGGAACGGTGC?AGACTTCTCTGTCGCGAACGCGAGT?CTWTGRGGGTCAAACTACACT?TTTGCGGTTCCCA?AACGTA?ACAAACACAAAACGAGTACATGGACATAGCGGYTCTCCGAGAGCAGCTGTGCCTGTGCTGAAWCGAAAGGG?TT?GCCAAAATGACGCCAGTTAGACCAGTAAATAGTWCGAC?CCACGGCCACGTTC?TCTASGCCC?CGTGAG?TTMGT?
CARCAT?CCCAGTCC?GTAAATGGAACATTAGCTYGACCGA?GCA?TGTCGCGCTC?GS?CCGGACGKTATATGACYATTAATTTGGTG?TGCTTRTTAAGGCTGTC?CTATAAAAACACC??CTGAAGYTG?GATACGAAAACTTTATGA?ACTAAAACCTT?TGC?TTTCATTCTCCTTTGCTTATAGGTGGTG?GGAGGTCCACAAAC?GTTGAATGAGAAA?AKATGACCCACAATGTAAAACAAACGATCATTG?CG?GCY?GTAAAKCATGTAGGGAAGAAA?TT?KGGT?CA?TTT?TGAATCYWACG?AGRGGATC?G??CT?CAG?TTGCAAWAGGACSGGATCTKTGATGATATA?TTT???AGGAGAAAGWGACA?AGCGTGGGTTTTG?TTCTGGGTACACA?CW??CGGTTCACCTTGTCAATTCGAGAAATTTTGTTK?TCGTGGA?CGA?TGATTTCCARGGCGTATCTAAAGTGTCTAGGTGGGCTKKYCCAGTAAAATGC??G?TTATGTCTTA?ACGATRAGRTGACTAGGARCCATTTAARGG?CCGGGGMGACGGTTCA?CTA?GGGTCGAAAGCAAAAC?TCCCCTCT?CCACGACACATGG?GATTYGCTACT?CTTGATGCGTAGCCGCAAGGGSAATTCGTCYCGG?TWGACGGCGTCCCGATGGCCACCGGGATAATTTC?CATTTMTGA?TG?AAATAGAATAAG?TTGA?CAAGC?GG?GAACTYGAGCCT?AA?AACCAGCAGAAWTCT?TCGGGAAA?GAAAAAGGTGCTGATAACRATGC?ATTCTCCCWRYACAGATGCTAGATACTTCACT?ATGGACCACWTACYGTACGTGT?CTACCAA?ACCRCMGCGCGAT?TTGTAAGCTCAGAGTGGACYCGGGCATTCCTKACA?CCATYTTATGGAATCCACMCA?GTKTAAATGGCCCATCTAGAATC??TTGGGGACAAAAAGAGGATCTGTCGCGG
AGAGACCGT??CTCTG?CCAGAGYC?GCAGGGRA?GWC?GCGTTGGGCSCA?GGGR?TTGAATCAACGAR?CTC?TTCTAAGCGTTT?TT?AAATCCGTTAGTGGCACCGTCTAG?TCGGTYCGCTTYCACTGACGCWAYTYCATGTGGA?GTGGTTGGTCC?A?TTGCGGGACGTAT?TCGTCGMGGGA?TCCCYCATTCGATTAYACATCGGCACTTAWCTGCY?CGYGTAATCCACAGCKRTAGCAGCT?AGAGCAAGTTCTGGGGA???AAATATGCGAGGG?C?CGTAWAAC?CC?AAGTAATCCCAGTTGTGGGCAGCGGCGACTT?GCAGACCTCCA?ATATGGCATGCCTCAA?TAG?TCGGGCA?CCCCGTTTKRGG?RCGKTCGATTCAAGATGAAGGT?GA?WATCGGTTTCGGTRCCATT?GAAATGTATACTGATGAATA?ATWGAACGAGAAAAGA?AAAGCAATCTGGATGC?TGACKGG?ACCAGTT?ATTTAC?TGR?G?AC?G?ATAACARCCACCCGTTTCGTCTAGGGGGTGGWCGGCACTCA?CGGAGGATGTGTG?T?YWGWGTAGG??TCCTGTGTTGMAAACCCGACG???CGCCT?GTCTGTGGCGACATTTGGG?AAAATCCWCT?CYGTGATGGTAGGYTATAKGCGGTAGCTCGGAAAAAGCCATGATTTTCGATTRGATAGCCAGTGTTTTACAAAACAGGTGGG?GCRTCCCMMGCGATGAGACC??ATCTCCGTCCTA?ACYGCTMACMCTTA?MCCTGATTCCYGCAATCAGGGGAAGG?ATCGA?CGTCCGATGATCAGCAGAGGAGAGG?AA?ATTTCGGCAGACACCGT?TGGCTCTGMTGAATCTGCGCGGTARG?CTGGA?ACCGGTCTCCTGACCCAG?AAATTACCCCACWTATAGCT?GAAGGCAGAACGRTGAGCC?TCG?ACGCCG?AGCM?ACCCCGGGG?TC?TACTARGAGGCTT
TTTCCGCTTAACCG?TAGAA??G?AGCYGTACGC?ATCCGACGCATACGAGATCAKGGACTTA?G?ACMAACTGATTCCGTGC??CCGAGCCTCM?GAAKMGGGAGATAAGGAACAGAGCATTAGCACATTCTGTTCAGCTATCGCGKACTCCRTTTRTYCTC?T?GGACTG?CGT?CAGTTCRCGY?WCTACAAGTATCRWCA?ACCC?TAAAACGGTATCGCAGG?TG?GA?GT?GTTGCAGCGCGCTTCAGGTTGGCTGGACATGAGGA?ACGAGCGAAAGWR?TGT?ATATAC?C?ACCCAAACGCTTTTAAGTWAA?GAAT?TGACAG?GGT?GCATCACATCGTCCTGCCGTCT?TTCCTTC?CGGGGTCTTGRCCTGCGGA?GATCT?A?TGTGACAGAGGAAAGTCTGTTAACCCCAA?TKYRGGAAGACCG?ATGGCTTATKAASG?TT?A??CACTTW?CATTTTC?CCMG?AGA?MTKGAACGAGATAAGGGCTAAGGTCGACT?TGGTCGTAC?TAGCGCKACATTGTGCTCCAGYATTGTTATTTAWTR?TTGCAGGAGAATTGCGCCATTTACTCACCT?AAAA?CACT?A?TTCAATCWGAACCG??TG?CGCTGTGTTGGGGAATACRAGAGACG?A?TGGGCACACGAACGATCACMWTTAYGGCGCGATC?GATT?GTT?CGAACTTC?AAC?TC?TCKTGCTGGTTAGATG?TTAATASACAGGATCATTTKA?TTGAGCGATTCAGGAKACGGCC?ACCAATTGTGCTGTTAGAGTTCCCRAG?ACCCT?GMATWC?GCAGGGAGGTAAC?AGGRTCCGCMGTTA?TTTACCGTACCCGC?A?GGCCGGTCTTGTCTGCCGGC?CCAGATTTAAAGCAACC??ACGTTTCCRT?TA?TCTTGTTA?AATGA?TWG?AACGTTCGCTKGTCTTAAGATGCCCGAAT?AGTGAGG?CGTCCGTYTG?TTTAACA?TAGT?GG
AGGGGTGTAAG?C?CYACGCACAARAACCCCGTGAC??GGAACTTGTGCTGACAACCCTTTCYTTTCAGGGCACAATTCCGTRCCTTCCA?CACTAG?TCGCA?CAGACGGACCGG?AGYTCCTACAGTCGCT?GCCGCAAGCCTCTCCCGTC?ACTAAGACCGAAACGG?GCTATC?AACT?GGCTTATAAWACRGTG?TGCGGGGGGTCCATA?AGGAGGGGGGAGGGGAM?AAGGACW?TGCCGGAGTT?GTTGACMYCGTCTGAGCAGGGC?ACGTAGCCCGGAAACCCACGGCGACGACCCTGGTAKCGGCGTTCCAGCA?A?ATAT??GACAGAGGATCGAGCGKTCCRTWAACRTGAGCTCCTGC?C?AGCAATTGGACGCCARAGTCAGTAG?CAGGGAGCCACYACCAAGARAACTATA?GGGGAAGCATGAACCA?SARCRGT?ACKGTCTT?GW?GTTGGACTTCCGCCA?CACGGCGCG?AG?ATTCGAAGCTAATGGCGTT?GC?CACTC??CRGAACAGAA?AGGGGCCTTTATACTCGA?AGGGATAACAC?YTCA?TAGTACGGG?GCTYCCC?CGCTCCTGCCGCGTCCAA?GG?AT?CGAGGCGTGGCTGCCCGCGYCAAGYCAG?GGTCGCGGG?TA?TCCTCGACTTYTGTC?CCY?CA?CCCGTACTCTGTAG?G?TA?CGGG?CCGCAGCAGCGCACCTCCGC?GT?TYTT?CCTC?CCATAARCAGATACATATGCACTGGGGACCG?AGAG?TGAACCCGTGGACGTC?GATAT?TC?GTARTG?KTTCCATGGGTCRA?GGCKCCTG?TGC?GCAGGTGGGG?GTRTTGGTGG?AACT?RTTGAGAT?YATTT?CGCGCTCCAGGGC?A?CAGCC?ACAGCGTAYMACAATG?GTAATCCCAATRCG??SCATG?CTTAAAAGTGC?CCTGGAAGCGCTCAGCAATCAAWATTA?AGGCGA?TATATATRTTACA
CATCTGAAGGCCCGAGC??AGAA?TGTCTGCACAGGCGTCTTCGCGCAATG?ATCACGGGGTMTAGGCAWC?CTCTGGGGTGGAAGATTGGTCGCAG?TGATCATA?C?AATTTGT?GGATGAACTA?TGTG?ACCACAGCKTTGT?CAAAAACAAACA?GCRGACWACCAWGCACGTCTATGTATATATTACTAGA?CGAAW?CGCAGGAGCGCCAGCGTKTGATCGYTGGGGT?RGGG?GCTAAGCAAGTTATGAG?CTCSCTGATATAACACACATGATTGAAAAAATGRT??CGAAT??GAGAMTTT?GG?TGGTAGGGCG?TTAA?TCAGCGTCGA?GT?GGCCAGCAGGCGCAACCGCGGGCCGCGTGGTGATAA?CTACTGTGACA?TTTTCCAGGTGCCGGCT?CGCCGTAAYRGTT?CMCCTGGGTATCAGAAGAGCAAGACCTTGYGCGYATACCAG?ATATCTCTCCCTGCTATAATAMTCTCCGTG??AGATGGCAACCAGGCGTGGCCAG?AAGTCTTCTCGCCACG?GT?ACGACATCAAAGCCAAATTCCCCCGAC?CAGTCAGRCTCG?TGGCACATCGGCATACGGGCGKTCAATTT?ACGGGCGCG?CTGTGTCACCTTCA?T?GAGTATCATAA??G????MCAAACTGGTGCCTGWGTCGACTCTWYTTACATGAGAA?TGCTGGGACGATGCAC?GCCGGCGYTGCTAGT?GTATGGAACSGATT?A?T?ATGGAA?C?TYAGGCTCTCTC??GAMTG??CG?GCGCCTAGGTTAACTGCCA?TCCTCCG?CAGTAAAACTAGGAGCCCGCCATGAATGAATAATATTA?GCCCTSGT?TCAGGCCCT?AKGTCT?CAGTCCGGGG?CCGTKGAS?CTAGAGCAGCT?CCCAG?ATCCTTACCTC?GGTTAGTTTTCAGTG?AMCAGATCGAAGGCAC?CTCCGC?CC?TTTTKSTGGG?GGA?GGTATGCCAAGCTRG
GGARKTCACTTKYGGTAAGAGTAA?C?CWCACAGTMYTACACGAGGTGTAGAWCGTATTCCGCGG?CGCG?GGAGTCTCGG?CCCTTGGC?RAAATACTGAGCTCTATACGRTATACGGCGTTAGGCS?AGYCCGTCG?CAA?TAGAACT??ASGACACRTAT?GGGACCCGTTG?A?AGACG?GYAATACTGGGTGTGTT?CCTGG??GGAATTGT?CGTYCGACGTGAGGGTARTTRTCTA?MGGGATAGCA?TGTKCCCGACTGCTGCG?TATCGCCGAT?TCCCC?TGGKCGTACG?TCTGGGYCAGG?GATCGKCCCTGTGGCA?AAGCWACCTATCCTCTCAGATTGCKAGAG?G?CGCYCT?ATGYCRGTATACRRATGATGACGCGAGGACGCCYGGGTAACATTGTATGCGTTCTTAACCCCAAATCTAACCG??C?CCCCACGCRCCCCGGGTGCAATTT?TAATAAASGGCTTCACGY?ATATCGGGGCACCCACGGGGGAGAAATYCCCA?CCTGCAGCAAACG?TGGAYAAT?CGCGGAGTGGGA?GGGTT?GKAGGGAACCGCTSC?GWC?TCA?GYGATGGTGGCGCGGTARAATCCTATGGTGTYGKGGCG?CCARGAATCGCT?AGCATCCGAGCCA?CCA?GACGAAA?GTAGCARTTTCAAACTGCAKGTCTGTGGCAGAGGAATASYAAACGRGGACTGCGGTACCTCCGTCCGGCGSWATAATTCATACAACGKTCATTCCCCTCC?ACGCTAAAGAGCGTMAGGCCCCAGTATTGTAGCTCCGC?TGCAACGKACACACTCCTCT?A?CA??YTGST?TGGC?CGTTG?TACAAAAGGAGTA?T?TAARCACCTGTCTCTCACCATATT?AGT?CCATTGTTGTTGTTATGCCTCCCCCGAGCAATTGCAAAAT?GAATTCKTCCAGGCATTCGCGC?TAGTCATATGGG?AAC?CCT?GRGTACCA?TCCAATTRCT
?ACTGTCAAACCTACCCC??TCAAAGCTATTGTT?GAGTGTAGTTGGCGCGT?CTAAATTAGCGYAGGGACYCAGCY?GATACCGGTTC?TTT?GTCTATCGGTCAAA?CACTC??G?TC?ACAAMCTWTGGTC?TCACCCGCTCATATCAGCRTAGCGGCCAACT?GCGCGCCACTGCATACGAKCCGAA?GATAAC?GMCGTGGCC?ACCGAAGCGGAYTTATCTTATGTGAAT?C?A?TWTRAGAC?C?MTGGCACACTTRGCATA?ATTT?CGAGAAAACTTATTGCCWC?CTCTGCAT?TTGATGTACA?GTACCTGAGGTCATGATCGCTACGTTG?GCC?TAATGACTCGGCAC?GTAGACGGAGACTCATAACCAACAKCGACGATGCAT?ATGGC?ACCGAAGAGT?TACTCACGCTCTAAGTTATAGCGGTCGAACAS?CGGTT?ATT?AGGGGATT?CG?CATAGACGCC?TCGACTTGG?CRAAYCGGGCAGAACGTGGTAGGCCCAGGGGACTGTGCAAAAAGAGCACAGGTAATTGGGWG?GCA??ACCTCCCC?GACTAWTTTCCCATCA?A?TGTTAATTCGCGGGCAAACGATC?CCTTCACG?CGGTATC?AAC?AGCCTAGTCARGGAKGGTCAGA?CAGGGC?YAWAGTGATGATCACCGTC?TTACAGGGCYTC??K?ACCCTCATRTTGAGG?CCCCT?GACAGCATAA?ATAATWCA?CGCCGACCTTGAT??CACGC??CC?TGGAAA?GTCACAGCATCGAGGCACTGGAAAAGACTCCCGGCGTYTGAGGTGC?AG?CTGCCA?TGGCMTA?AACACT?AATTCTGACCAAA?CCGGCC?TTGTTCCTAGGTAGGACT?AGATCCGGTTAARTCCC?MTTGAACGGAGTGCCC?GCAAATGGKGCCMATTCTGRCCA?ACTTWA?GCCTGCATGATTGGTAAGGAGAYCCGGCGCATWTGCACGTTATACCGCG
?CCAACCTTATACGGGGCGCCC?ARARTTCGCCGCTCAC?GG?A?GAGACGCCTGAGTGCTTGTGCACMGGAAYGCA?AATGYCACGTCGCTTTGAACGCGCAC???CCAGA??CAGAGAACT??CRCAG?ACCTGCG?CGYTGTG?CGCCGCGGT?GAACKGTA?GGAAAGATCGAGAAAGCRAGATCGCGGMTTTAT?TCGTTTACTGGAGATGGG?CGGTGGCA?GCCATC?AACTCGGACACC?CTGGA?CGCTAACGTAACACAGGG?GGAGAAAAGGATCGAGCAATTCATCGCCCCACTCCAATGGRTCWGTTGACAAAACCCACTACACTAYGGACTGCTCGAGTTTA?GAACCGTCTCYCGCAACGATTG?CCCCTWAATATCTTCGCTACC?GCMR?CCAACT?AAACGCTAGATTGGTACAGCSGYGCTACCCTCGTTCTTCAGAAT?CTAAGTAYCTACAGGAGAMGTYRCGCAAGA?GATCTCTCTAGGCARAGC?G?A?CGTCTACGCCTGAATAACGGATGCAYATCGGC?AAG?TCCGCARGTGGAMGCCAACCTGGCACGCT?AGT?GA??TTAGCCGA?TACGTCTTCCGTTACAGGTACGGA?CCGCGGGCACTCTGGCTGTYAAGT?TCGCATGATTAAAATCGGGAGTG?ACCCTAATGA?AGT?AAGCTTCTGATGMGAACC?AGGGCGAACTGT??AGCTGTAATGAGTWT?AKGGTACCATGGACAGGCC?GTAAGAACTTA?AGTATRG?GCTAGGGYTGACTC?AGTTACTACGT?TCCAACGAGCGGTTTCC?TAGTTTTCACATATACACGGGCCACATCTYAATTCGTCGTTA?GAG??GAGTGCGGTRCCG?AATCTATCACAAG?ATCRGAGGAACGAGGGATGCCCT?CAGTTTGGCAGRTACTCCGATCAACAGTGG?GC?GGGGCTCCGCTAGACGTGCCGATA?CCAT?G?AGGGACAACGCM??
TG??CATGGACATKGCGGATGGATGCCTGCATGRCAGGACTTCCCCTGTGA?GCCCTTA?TGTCATTCTTGGGC?GCCA?G?CACGGC?GCCAATTGTAC?CTAAACGCTGGCTCACACTC?GRCAC?ACGTTCCGCGGACGT?GGGACGCG?ATTGGTTMTCGAGYATGAACAAGTGATRTTGMTAGCCG?T?CCCGAT?TGGCTGRCYCGMCGCTTACCR?CCAGTACCGAYTTGRCT?GTACTGCATCTATAAGGACATCTGAGGR?ACAGA?WGAC?CCGGYGWGTAGATCCGCAACCCGTGGTGGTRTT?CTGA??CTGCGGSGGCACACCC?A?ACCTTGCTCGGCCGGGART?GACAT?AGGAAGATAC?GATGACACCTTAGGRCTCAA?WCAG?ATCGCA?TTMGCTT?GACCWATCAACTYC?TYGACTACGCTGCCAAAGCACAACG?GACCYAGT?CTCTCGTGGCGGCCTGGCCGA?TATCACRTMGTAAATGA?TTGCTCTCTCCWCG?CYCCATCCGCGTMACTCGCAGGGT?CCTRATTAA??CTCGAA?A?CGG?AGSAGCTTTTCAAA?TGGAAGKGAGCAA?GAAGAAACGCCCGCCAA?AGTCAA?CAAGCAA?ACACCACCTAAGCTAC?AA?GGCGCAG?CCGGGAAATAATAYACGTGGCCMARGCRTCKCTCGTTTTGTTCC?CCGCAACAATAATCGTTGAGGAGTGCTTGTGCAGGGCAGTT?AAGGCARGTGGTTG?ARC?AACGCKCTCTAGTAGW?CT?GTGG?CC?GGCYARCT?CCGTK?KTC?G??ATCCTGTTAA?CCATAGGTAGGA?CTTCC?C?CG?TGGGGAGSCACCCCAGATCAGKAGCCATGTCGTAGGGCYGGCAGCC?CACCAATCTAGG?TAATGGACC?TGTGTCATGGAACGCGCGGCGAT?AATT??TC?ACGGTG?T?TGTGTGTAACCGCGGCGCGCCTTATTCGCATGTAG
GATATGTTCGTAATGCCTAYGCGRATRTGATCGACC?T?AAAAGTTAACCA?CACGGTCTTTGCTGGACTCTCGCAR?AGAAAGAATCTCCTAAACATACTCT?TGCWGACWATTAATCTCCCATCC?ACAT?CTTCCGGTG?GGTGTCGTCT??G?TTCCGTCGCAACTTC?ACGATGCAAA?GTRGGAACCTRRG?ATTCGAG?GC?CWGTGCGCCGAGAGTAGGAGTATACAGMTCGGGGTAGTACTGTCAGCTAACGCAACSTAGATAC?AGATWGACCCTCGCGAGACCGAGCTAC?AGGGGCGCCC?YTTCCAGAGTATATGAGCAGGTTRCTTTCAGRTATAGCGCTGCGCG?TRACATTATCGAAGTGCTGGCATCCAGGCGCTCGA??ATCAAGCATTATCGTGCCCAGATTCAG??ATTCGTAGY?GGGACT?T?YTCTAACCTGRCTCG?CAAGTGATGCTCGGCAGGTTTTCRCCCACGGTACGTCAATCATGATCCAAAKAACCCAATATGCA?TCGCATTGG?CCGACTA?CATAAGAGCAYGGTTAAARTTGGT??GGCMTGAAAGCCCAGCCGTC??CTTCCGA?ATCCCGCGMTAGC?TMAATAGCCGGACWTC?GTGCM?C?CCGA?GAAGMGTACTATST?GTTGGCGGAA?GACSCTCCCG?A?TCGTGCTACMATTGGCCTCCATT?C?GCCYCACT?CCCG?CGCGCTAGATAAGTAA?WCM?TAACMACAATTACGTTGTGKAGGG?CCAC?T?CTCTTGAAATGCGTTCCCATCAACC?KGTGA?TACAAGTCAT?C?ACTTTGC?CATGCGAGGATCCCATTCCCCGCTTTACGGGTTTGT?GGTCCAG?CGGT?CG?GAGCGSAGCGTTTGAAGTGGCGGG?GCTCTG?CACCTC?CGGCATCACCCTTGGAG?CTA?CATCCCCGCACC?CAGAGAACCGATGGGYGCGAGTG?CTGAYCAGTTTGTGATMTG
AAAC?TCCMTGCCTCATGCTC?CCG?C?CGGCGAGCGAAAACGGA??GCGGTATGCACCGCGCAGTCACGAAGGCGT?ATG?AGAGGGGCT?CCCTGTAACTGTAA?TAGGGA?TGGGCGG?CCCTCTT?CCWTCTGCAACG?TA?AMTCC?ATTGTTAT?AGCCCAGCGG?TAGCT?CGCGGC?CTGCAACT?ATGTAGGAGCAAG?AAA?CCGGTCAGA??TGGCTCAGGCGCWTGCAT?MTTAAYAGGCACCGTTCGGGTAAGARCCCAT?GAGAGACGCCGATGTCTGAGTATCTATAG?TATGAGTTCA?ACTGCCCGA?CC?AATCG?CGGATCTCTCA?TGTTCGTCGATYG?CTAGYCAGGTTCAAAGATCTGTACTG?TACCCGTGCCYACACTTAAAATG??CGCGCTCTTTAATA?TAAACACCGC?ACCAGRTG?CCGATA?TCGCGCAATGTCTACCCAGSTAGATAGT?A?TTCGTA??GYA?TT?GGCCTAGCGACTA?GGCAACCGTACAAACTTAAGA?C?CAA??A?CACG?CGGCGCC?ATATGRGTATACTGTCGTTACAACATCGAAAAACGTTAAGGAACCTATAGGTCCCGCTCTGCTC?CGGAACTGA?CAGCGACGAGW?AA?A?TCGATAGTGGTCGCMCG?GAGTGGCT?CGATAGTATGTCCGG?CAGTGATCCAAGGCCGCTGACCCTG?RTG?TGGGTYAATAC?AAKATYTT?TCGGTCAM?AGGG?TCTGCCACGGTGGCCAATCTTCGG?TAAGTGTGGAASGCCCC?SCAATATAKGTWAACCT?GCCGTAC?CATACTTCT?ACGTACG?GTGAATAAAAG?TG?C?TATAACC?WGCACTGACCCCAGGATCTCTTACGTTTTTGGTCTTGG?GACTGCTTCAGCTAGATATTARCGGGTGTC?GCTCATTAAGCC?CGTAC?T?TTCGCGGGTTTT?GCATAATAGTCGTCGASGTTTTCGCC
CGCCTTGAG?CGAAT?A?GYGCCCACAGC?CCAGCCCCGCTATCGGC?AAA?AGGTCCTTGGTTCT?CT?CTACAGACCGTCCGGTTC?TYTAGCTAYACGGTCGC?GCGAAACTACTGTGCTCASAATACGCGACAGC?ATATAGCTGGGYAGATACAAAGA?ACGGGAAYGACATCTGTTTGA?TCACAAWGGGMC?CCAKCCTARGGTAAGAC?ATGTGGAG?GYCGTGACT?ATAGGGAGCATCCKTAGTCCGCTGTTACGGCCTGACGTAG?GT?GCTGTAGGAT?CGCAGTA?CAGCTGG?MWGCACYCAGCCGCTCGTGAATACCATA?TGTAAAGGGTRCTCCGCTCGGCAGYCTCTCACACCTGA?YTGGCAGGGAATTTCGGGCTAGCCATTACCCACCAAGACCGGTAG?G?TGGCCGTCAAGAGTTGTACRGAATCGAMTCYGTCTCCACCGTATAGCCYYCAGGTCG?MCGCAC?TG?AGCAGAA??TTRT?TCGRGCACACCTAGTTGGGRCTTTTGARCTA?GCAATCGCAGTTGTTACTACGTCATGGGTTGGTTA?GTTYTTCTAC?CCGCCTC?YGGCTC??GGCCGGRCTA?C?ACGAAGGGGCAGACGAAATATCATCAATTAAAGCTTGTGT?GT?TGCCT?CGAATGAGGAACCAAATATC?TTTCTCAATAAGTAGATTCT?TCT?ACCATTATCTAGTCGCGACGCAA?TTGATCCAGA?M?GATGGTTTTCAGGATC?TTGTAWGCTAATGCCMCGGA?ATTTTC?CGGGCTCAGGCATCTTATAGCACCCAMTCACAGAATTAAWTGCGGCGGATGGGCCGGAAC?GYGC?TCTCTAAGTWCAACAGCACGGTCCGGGCGATGAG?TGAAAC?GAWAC?GAAATATTTCTTAGCYYTGCAYGC???ATGGT?RTCCGT?GGTCG?ACAY?A?TCGGCCTCACAAGCASG?CG?CGCCCTCCTCCACTCGCCAGG
CC?GAGTGAAGA?CCTGACTAGCGATCTCCRTGCT?AGATTCCATAAAGTTTAGACCGA?TG?GACGGGAGCGTAATTGTGGR?AGGGC?GC?YTACTTCAA?KGTAGSAG?AGTCG??CCTAGGGCACCCTG?AGGCAGGAGTTGGAGT?C?TCCTACCTCTTAACG?ACAGCTG?ATARCAT?CGGGAAG?GCCGCCCAACGGGCGGGTCT??GAAA?A?TT??ATGTCATCC??AC?TACCGCGTGACTAATCCCCTTYC?T?WAGAC?GAGCCGCAGTCCGTACGGCCTCCTTGGGCGT?ACTTGSCCTAAGATAYGCATGCGGT??CCAGTGTGYTGTCCGATCKC?TTAGCTGCCCGAGGTGCCACTTCGCGCGAGGAAGTGCACAGATACCMTTACCCATTACTAGT?TTTCTGTGGGTCCG??ACC?CATTAGT??TTC?GATATATGTC?KCGGTAATCAATGCTTACCCGATCCGAAAGAACG?ACYTAGTAYCAAGTA??TTGAGCTGCG?ACTG?A?CG?CGYGAATTTGGGTT?GTTGTAGATATTGGGTGGTTAKTGAGTTGCCCATGGTTCTACTCGCTCGATACAATC?ATGATAGGTTGTTAATTGCACCGCCC?CACAGG?T?GTAC?AGCCCAAGTCCGCGGAGGTGACGTATMGGAGCATRTCGA?GTAGACCGCGATCCG?TTCGCCACGMTWCGCC?GTCAACCTGGARCCGG?GG?GTGCGTTTTCAC?AGGTG?TAGCAGCT?GATCGATAC??TTTCGCTATACCATCACAAGTGTAC??TCGAATATAGCGGACAT?TCGAACT?CCCTCGTATGGGGGTGGG??C?GARCGGGGAAGAARGCAGACCGCGCG?RCGGAACATTAGCGGAGG?CTCAACAAGCCAGCGGATC?CCCTG?CG?TCTMCGAGMGACGAGTAACTATCAATGGTGCA?TCCGATAATCACK?GTCCTGGTC?GACATAA?ACGTATG
GTWTTACGGGGTT??ATCTCGTCGGGCACATCTCGTCCTTGAWT?CTGTGGCTTCGGGGG?TCACCATCAGAGCAGATCT?CAGGACTCAGCGTTGGGGCGTCCTGTTTATTGTCG?AGCCGAGATGGCTKTCAA??CGCTTTRACCTGCTTGCGYG?GCAACAA?TCGGGGTCTCA?TTCGAAGGATACTCAGCATAGTCTTCGCGATAGTTGCCTG?CCAAACAC?ACTAGAGCATTCCG?AC?GAAAGCCRACGYTAAGCCCTGCGTGTAACCTCWAGTTGTCCCACGCGCASCCAGAACTTGCCCTACAGGCACAGAAAGYTCGGCCTAGGCGCTTACARACGTAATTGT?GTCTG?YCGTTGAACGCRWAGGGTCTGCTAAAGTG?AATTAGG?CGTCGTG?ATGTTA?TG?GC?CGAGGTAGCAYCA?AATCACGCCCAAAARACCCA?TGA?GCCGAATTCAACA?AG?WGACTCACCTCGTTACRTCAC?TGARGRGA?GAA?GAGCMGCMGCGGAGACCGWGGTCGTGCTAATACCCCTAAAGGGGACACTGA?GTG?GGTTGTAGGTCATAAGCGMGGGCTACCC?AG?TCTAAACACGTCAKACCCKGGGATTGCCCCGGCCTCATA?CTCCACT?AATAGCGATTCAGTTTGCTCGAGCACAGG?GAATCGTGGTTCWGAAMAAC?TTACCAAGG?ACATCT?TC?GGACAACTACGA?C?TAA?GGGCTT?TC?CGCTTTCTYAGGTA?GYGAGCTG?AATAGTACTCATTACGACCG?GTCAR?GGCG?GCCTCGM?CTG?GATACAGGTTCMACWGC?CAAAGACC?GTGTCCCT?CGAATGT?G?CGGCAATCGGGGACGGCWCTCATTGACCTGACTRCCGCTTGGTCATATGAGGMWTA?TGAGAA?GCGA?TACTCCGACACTCCTAGCAGATACACAGCCGGAACGAC?GTACCGACTGATRGGGRCCRTCCCGAKTATG
?ATYG?GACGTRTAAGCARCCATCGCGCTGGCCCGTCCACCTGGCATAG?GTGCAGCAAG?GACTCGA?CGACGAMACCTTAGGTAAA?GGTCTTACTAGGTTGCTCTGCCTCCTTAATGC?AAGYTTTTTTCTCRCCCGT?AAGGAGCCACCATGCGCGCAGGACGGCACTWGTKTGCATCA?CATCYGACCATCTTAAGT?GTGT?CAGGTGCAACTTGCAATGCTCGCGAAC?CCAT?CCATMAT?GAGGTTCAAGGGACTGGGAAGAGAAY?CATGG?CCGCGA?GGATCACG?MGG?WA?TGTGCTAGG?TGCTGGATTACACCTTACGGATGGCGACGTCACAAG?CTYGTTTAAAAGACGGCATATAC??CGGATGCGTC?CCACTA?GCAGATKAAGGAGGGCTGGGCCTTCY?RGGGCAACRCACCTGTCACGAGC?CAAACGG?CGATGGRCGCTGGAGCGCCCAGG?TA?TAAGCCAACCCCTTYKGCATG?C?CGAAY?YGAAC?AC?CATTTAACCTC?CCAATGTCAGRACCCACC??A?TTGGCT?AC?GCAAA?TCGTATACARGGTTGATCGGTCCTTACCAACYAACGAGCCAACTTTCTCTACGTYCCGTAGCAATTTGGTATGAGCGKGTATTACGTACCCGCTTCGAAATAGCATATR?TTC?CACGAT?CGGAGGAGGGRGC?MGGGGTA?TTKA?TGATCG?CCCACTCMGTTAAGCG?CGTGGCGCGTSCRCATGCWAAKAYCTACCTGTACCGCCTGTTCCGGCWAGCTATTCTGCCGAACTA?TC?CGTGTC?GGCACTTGGCGATAT?GCTAATTT?AC?TTCGKCTCTCGCTAGTTTCGACAGGATGTCTACGAAGGTGGTYATTGATTGMCTGGAGCCCTGTTT?GCCAGGCAAA?GCTCCTGC?AAATTCCATATGCGTTCGTAAYCAGCAGAACGTGCACGGCTGCGTCATT?RAACAC?GAGCGA?TM
ATAAGTTCACGAWTAGCCAKACKTGYACTTCCCGACTATCCACTWGCGGCC?TAAGCCTCGCACTCTCTSCCCCGACTACCCTGGGGGCRATACARATCAGGGCTTAGACCGACGCT??GCAAATACCGCAACCCTCGCGAATACGGGCCTCC?AGCAGACA?TGACTCAGCTG?GGTAG?GCAATCTGGTGCAAGTGGTCGTAACAGTGAAGCTGACA?AGCGGGGATTCACGCTATAGGGGC?T?AYGGTTG?WGTC?RCTTT?AGSACCACA?GT?AAGACGGATC?CTGRCCGTGAATCACCTCACAA?AAGGAGATGCGACTTGCATAGTCATGCGGTGTGGGGCTYCCAGGGGAGAACCGGTTGCTCCGA?GATAATCAGCGTTTTCAAGCTCGAGRCMGAAACC?TCATCCTAGCTGGGTCAAC?ACGCCGAAGTGCTATGCCTTSGTAWTTTGCCCTAG?A?CTGGTTCCATGTGCGTCTCGACCA?GGGCCCGKAGACT?CCCTATA?TTAAGCAAGGCTTATACCYG?AATCCKGG?CGCGT??CCATGCT?CAC?GGTRCTGTTTA?AGACCAAGACTTCCA?AACCACAAAAG?GA?TGGCCGYGTGMCRCTCAGACG?GT?CGGGGCACAGGAAT?CTTCTCCTGGCA?AGTACGGACTGTGGGGCAGAA?TCTCYGAGTATAAATTACAACAGTCTAGTRGCTTATAAGGGCAGCACACACGACATGMGCC?CTAAC?GACMTCAGGWGCT?TGACTCTTA?GTTYTCAGA?GACTCGGTC?TCCCTC?ATACGCCACGACCCTGTCA?GAAT?A?YCACGCCCACTGCAAGTCATA?AGCTCTATYTARCGT?TAGGAATGAGCCACACTGGATGATATGGGGAACACGTTCTTCCCAACCTGT??C?TCGGCCTTGTGGACGTACTGGTTTGCTTWCTCCACCAGTTGCACA?AGGGCAAACATGAATYTGAACCTAA?TCAAG
A?GCACGCAAACTATCGAG?AGTCCTTTCTCGGCAAAAATCTG??CTCRAT?AGGGCYGCGCACTTGGTTCTTACCTCCCGA?TYRACAGACTGGK?CATGGG?CGAG?WTTKCTGTTTTTCTGGR?CATGCARAT?CTGCCAACTT?A?GAGGGRGTG?TATTAGTCAAGAG?CTGGTCA?CCCACCG?GGTGCTTACGGTGATGCCAT?CATKGCC?GATTMACAAGAGGCAATGT?AGA?GY?TACGGA?TTCACG?ACGG?AA?AAGC??GTCCGACTTC?AAACGAAGGATATGC?GTTGTCT??CTAGCCAT?CACK?CRCCAAATG?ATCA?AACTC?C?TGCGCA?CTGAATGACGGCGACC?GGTTCCA?TAGATTCRTCTACACYCCAAACATGTAAATC?CGGCTGGTCGC?TT?GGWGGGCTCCAGCATC?TCSTTG?AACTGTC?CACTTAATWACGCGTA?CGTATATTCGAACCTRGGTGAGTTG??GATTCRA?RGG?TGGWGTATGAGC??ACCGGGTC?ACCTATTCCS?CTTTGCTATCTGG?TTA?AATTACACATGCAGGCCCAGTAC?ACACACGCTGAGC?TT?GGAAAACTACAACGT??KGTTCGTGTGGCTGTGGAMACCTGAGAT?CAGCGTTTTTACCAGCGACAGCTACTGGCCTAGCGAGGA?TGCCGCTCCGGGCGAGATTTGCTWGCGTC?TTRCACCGGCAAATGACA?TATCTAAGAGRCCGACAATA?CATCCCCTGCCGCATTTGGT?GA?T?GKCT?CGTWGCCKGTTGACC?GCA?T?TTG?TAGGRAAATCYGCAWTCGAKTCWGATAACAAT?GACAAGACTGGAATG???GC?GCTTAATGWGTTCGGGTWCMTTTATGTGGCGGGCTTC?G?C?CCTACACAAGCTCGAYGTTGCSAACGCGA?T?GWG?ATTATAGCTATCTTAGTACATTATTTAGCCTCA?CATTACTCGGTASG
MGGGCAGRAGCACGCA?TTGTT?TCAACTCGKGAGGAGC?AGGACGAATTTGCGCTT?ATGACCCAGATAGTGGAGGCGA?AAYCKTTGTGCTCGTA?CCTGCGWAAATGGGYCRGTGTTCAGCTCTAGTGG?ACGGACATTCAACGTAACGGAACAACCGACAYGACCTTGCSC?GC?ACM?ACTGTTATTGT?CCGGA?ARTCSACCCGGTGCCC?MTTACTCCCATAGCAGGTARCCGTCGG?T?CGTAG?G?RGTAGAG?GG?TTGGTGTTA??TG???TATGCTTGTTCCT?CTAAA?AAGCAYGTCA?MTGCT?GA?TCTGTTATAGACCCAAGTGGGTGAATTGGGGGCARCATTCW?ACGCASTCGCTTTTTCCAGG?TTTTGCG?CTAAGGCTGCTGWGGCAACGATCAT??GCCAGTACAAGCAACTGATATACATGCCTGTCGCCAAWGAARTAGCCGGTGGACG?C?AAGCCTTGTTGACGAGCATCCTCTACGARGATAC?GGTCCCRGA?T??TATTT?CTTTGAGTAGGCTAYTATCCGA?ATGATGCGGGATTCACTCTGGT??ACGCAATCGGCCAAT?CATCT??GGGGTC?TTGTGAG?AGATAATAATTAATCTAT?ATTGGTCGATCWGCACTKACGC??GGA?YGGAACCCAARGA?A?CCTGGGGGAC?CCGGTAA?GCTCGGCCGTGGY?CTCGAGGCYATCTCAGGAGAATTACGGGTTGATCTATCTGGA?AYTCTGATTTAATGCG?TAACAA?CRACACATGGGCC?CTGTAG?AGTGGGGCGGGGC?A?G?A?TTGGTAATAGCGGTCAATATARAGTCAGGTGYCTACAGTGCCGTTGGAC?TTTCTGTCCCTCTATGTCGA?TATTATTA?GAGCTAGATAATCGATGCGMA??GGCGTCGGGTACCCAGATCCCTTACAACTCTCTAAATTATTTATCACAAA?GC?MGTGATCKC?TTTTCAGGAAT
C?CCCCCAGCC?ATT?AGGGC?ATGCA?TACAGAG?CTCAAATAACACTATTTCC?AAG?CGCGA?TAATCCACCTTGCCCCGTAGACGCGATGACGGACTCAGTGT?TWT?TGCGAYCCCGTCCAAAGCATAGATTTTTTAGTGWCGC?GGACCC?C?GCTCACACAACACCGAT?TATCCTCCTAATATTCGGTKATG?AAACACTCA?AAC?GTCTGCAAGATCGTGGACCACATCGTGGGG?TGCGAT?GCGCGTTCCGG?CKTATCGGCTTYTTGCCCGTCCATTGGTTCGA?TACTTWTWCTTACGGGAACCTATGTG?TGATARCCTC?CTCTTAGTGGCGTAGTATTCCCYAG?CTAAA?GATACACKT?CCTASTCGGCAKCCACCG?CCGAGGCT?TACAMSSAGCGAAGGTAGGCAGGGCCACYACCACTCATACCCGTRCCG?TC?TGACG?ACATAAGAGGATRACCAY?ATTCTCCCAT?AG?CGGMCAC?TAAGWCGCCGCGYGCTCCAGACGCRA?ACCTCCTACA?AAWTA?GCCCCGACCTACCYTTTTGGY?TWCAGGCGCC?CCRTGGCYCTTAGGCT?GTGTAGTTTAGTGCCGCACTCCTACT?ARACTCACG?YCGGTCGGTGTCGCTWCGTCAAGGAGTATACGGCRAGCCGACC?G?CGCTA?TG?C?C?TCCCGCTACG?TATGGACTTAATACTGCGAAGGAGTTAAGTCCTCCAGGAAATACTAMTC?W?CGGTGGTTGGCACRAGGTACT?GGGCTCGAAAG?CGCGACTCAGTACTRC?TTCGCTTGTCGTGYWCCCTYGGACCATTGTCCT?GCCGGGYACGGCATSGGACATTGCGMTAGG?CAACCTACAGGCACCATTATGWCGRCACTTATMCCGTCGCGCA?GGACGCC?CTC?GA?CGGAAATTAR?AMCATATCCCTCCCCCTC?C?AACTCCAGGGATTGGAGGCAKGT?CTGACTTTACA
ATTTT?GTTT?CCTCACACGGCTAACCAAGTY?ATCAGACCACGAAGGCATAAGCTSCTATTCAATCGGGCCGAKT?CAGCGGCGTC?ATCGGYT?ACGACAGAGGCAATTCTATACCCGTGGAC?GACTGCCTGTAACCCCAT?TAGTCAG?CGYC?SGGCCAG?YAAKACGTGTGAYATRGCGAT?C?ATTACAGACTTATGCGC?AAGACTCCTAACAGAGACGGATCYCTAGGATATTCTGTTGTTGAG?CTGC?AGAGAATGACGGC?TTGGTTCCGCTCATG?GATAAGT?AG?A?AAACCGAACATACWCGAATTCAACCAACGCATGAA?TG?CAAGGAGAAGGCAGTAAT?ATCGTCAGGTTACAT?TGTGAGCTGTTATTYCGCCCCGAACACGGCCRATCAGAATCCCYGACCCGATCTACCGAGCGGAGGAGGGAGGAWACRGTKCATGTTAAGTGAAGCTAKTGCKACATGCTGGATCCYGCGCGGT?TGTTAAY?CATCGTAGGTCCTACTTTTAATTTCT?TACG?CTACGGCCATATCACCGTTTTCTCYC?MGGTTCYCTCATGGCTGTCCTCTTCGAACATATCG?CACTGTCMCCGGGGAAAKTCAAGGGCGCAASAATTTYTCGCYTTGTAG?CAGGCGGGAGTAACCCC?CACYCTCAGTGTCCCTTCGTCACGGCGGCACAGTAACCGAGGCGATTTTTGATTTTGACCCTAAAGATATT?CCAATACACTGCAAACCGACGCTAWGTCG?CA?A?GGCCACCYTAACGCTAACGAGATTTAGCTCCYCCTAATGGCRT?T?GTCCCCATATCGAA?CAGTYTCCATTTATCTAGAAGCCCTACC?ATTGTTCACTCGTGCGCGAACATGGGTTTCGTGAT?AT?TTAATGTGGAAMTKCAGACCCAGGCGGTTCCACCRCG?CATCGGTGGCGTTATACAGTATGT?CGGGGC??TAAAATACCAGGCCTTCAAGTG
CACGTAGCGTCGCTGATAAA?GAGAA?CCGGAAAATC??Y?GATGGGCCGAG?TTAAAGCCC?CGCAGMCCGTACGGTTTTAGAGAGGCGATGCTCCAG?CCCTCGGGRGTTGATGAA?AC?CTGATGCACACTC?CCTAAG??TCAGGCTGGGCTGGCCTGC?AGCTGTGGAGCGTAGATC?CA?CATTAGG?ACC?AACT?ACACGCGTAC??AACGCAGAGTGTACARATACCCACACCAGGCWTTTTAGGGCCACGGCCTAATGTCTGAAATACAACTTGAATCACGGGCWCTTAGTCGG?CACGCGAGTGGTGCCTGATGTGCATCCCAACY?AAAGGCCCGMCTGG?TCATGCATG?CGAGTTGG?C?TCTTGTTCCAAACSTGACTCATCGGATTTASGC?CG?GACCTACTA?CTATTCGGTGA??ACTTCTTTTTGCTG?CCGTAATGGAG?ACACCGATTCCAACCGTTGCCCGTYATAGGGA?WAATCAACGCCGACTCCT?CGTTGGTGTTAAAAGCCGCTCAGCGGTCAGACCCAACT?WA?TGGG?GCGCACG?TRTAGTTCATSAAACGAGACTCTCACAWACGCCCTAAGAGCGGGTGTTGTMCTGGTGACTCG?CGACGGTGC?TCTAGKCAGACCCATAGA?GCGGATCATGCAGATCTYACTGGTGAGGCCGGTAGAGGGATAAACC?KT?CAGGGGYAGGT?ATG?RGGTACTGCGTCGGCCGGACT?GGGGCCRCGT?GAGAAG?TCACGGTGA?CGSGYCTTGGGTGT?TKGATCTAAAGCAGGACRAGGTCTTTCC?AGCTWCG?TAGCCCTGGCCA?CATCCGGGGAGAAATCTCATGAT?CTGGAT?C?AGTACGRGC?AGTTRGTCATWYTAAAAGAGGMCTCRCA?TCTTTATCTACCGTCCAGG?ATCGTAC?GTGTCGA?CGAYGTGCTCGGGYSGYGCCCAGGGATCTCTCGAG?TGMCCCAGTGACCGG
GTACC?ARCCGAGYTGGCGTTGTCAAAGACTAT?AT?CCAGTCCCG?ACGATGGAATGT?C?CGCTACCCCGC??CGGG?TCTG?TCAA?AGCCG?GCGGT?TCGTAGGAAAAGATTTAR?CCRTATAGGTAGA?TCCCTTGTA?ACGAGTGCAAATAAATACGCATTACGGTCCAGCTTCWCGGCCTTCCCGTACCACTGTGGTCAG?CT?GGCTTGCTGMGMGGARGAGTC?TC?AGAACTCCCGG?TATTTCAM?GCC?CAAGGCC?CACCGTAGGTYT?CTACCACAACT?ACA?CAGCCACCGGTTAAGAACTAACCTAGTTTTTCTTCGCC?CGAGGCAGTGCCCGCCATCCG?G?ACACACAGCTGAGT?AAACTATCAGCAAACGRAATRCG?GATTTCCGATCAA?ACTATCAG?AA?CGGCGTCCCGAGC?CTACGGGCTTTAGTCCAAAGTAACGAT?AA?CCG?CACGTGCGGAGCCC?GACCGCGTTATACRTCCACACAACCAAAAGATAGGTGSAGTA?GGGMCTC?RGT?GTCYAAACGTCAGT?GTTGC?CGAGCYAG?TTTTGATTGTAAACAC?TATCATCTTTCGGGCTGACGC?GCGGCT?GCTCAACTATTCTCACCTCGGGACTGATACGAAGGAGG?GGCTACKAATCTCGGG?TGCATYTTCGCGTCCAGACGC?CTTGTCT?AGTTATCGG?CTTCCC?ACCTMTTAACYGT?CCACCCG?TAGACGCAGYCATGTTAACCTCAGAAACCCGGGTCTTCTACTTCTTATAGCAAGCAAATCGGCTACAACAGAT?AC?ATC?CAMCT?AGCTCCCCGCTACAACTCCGA??AACAACTCCR?GAGGGC?TT?TT?CGGCC?CCGRGCAGA?TCTTGCGCKTGTTATGTAGACAAGTGAGTTAAAGAACTTCASACTCTTTGGCTCCCATCCCAG?CCAGATCC?TCACGGCGCACAYTCTMCGTGCC?CATTCG
GTCACGGGGCACCT?AGCATA?TAATCACT?CT?CGCTCCTCTGCCTCGYTCTTTA?A?GCCYCCG?TGAGAAGCCT?AGT?ACTAAGGA?T?AWGTAGTGYCAAAYT?ATCAATCG?TGAA?TTATGTCTAGTARCGGTTATAGTCACACCCTGTGCMCATCCAAG?TGCGTCGCGCGGC?AGCCACCCCATCATGTTCASTGG?CGGCCCC?GCCCCGCTACCTTGKTRCAGCAATGAGCTATTAATTAGGTT?TACAGGTTTCGTACAGATRCTGGTGGGGGTGAGGCTGGAGGTAA?TAGCA?YACTAAAGGCTG?ACCTGGACTCAAGGCTCCGCCTTAGAAAACAT?G?GGGCTAGATAK?TTCTC??CTCAGATATTGCTGCCACTCGGCTTACGGAATC?WTTTKAA?AAAGTTTGAGTATGGTACT?AGATCCAT?AATATRTAATGT?MCACATTATGTTCCA?GGGACGGGGTTTT?TGAA?GTTACAMGTGGM?CCACAAGTGATGAGATC?A?GCA?C??CAGC?AGCAT?CTCTACAAAGCCAT?CCTAAGGACGGTCTATTGRTTGGGTGTGGTCGTATCAWYTTTAGTGGACGATGAATCAGAGGCACAAGCA?CAACGCCCGTGGGTCTAAACA?CTTGTGCCAGCRC?ACMATACAGGAAGTTCTG?GCGTAG?TAGGG?CATGCGC?GGTCGTCCAGACGCCAGTCCAYGT?CTGTTTCGGACAACTTTGAGGACATAAG?ATCATGTCATTGTATCGTGAAAAACCTCTTAGCTT?CTAAATCCA?AAATCTATTATGCAAGGACGAATCTCTGTTACCTCCACCTGTAGTTGGRCTA?GTGTCGCACAATCGTCACTCG?TAAC?AWGTCGCTCCCTTTCTKTTCTTRATGGCGCCCGKGTAGGAGTGGCGGCTG?GATGGGCGAATACGAACCGAAATT?GTCRCACC?GAA?GCGC?GTGCGAAAATGAYGGACGTG
CATGTACGAAYCGCA?GACGGCGT?R?AGACTACAMAG?GGGCGA?CTATGGCTCTCTGCGAGGGCCCCAGACCA?AK?TGAGCACGCACRCGCCAA?AATAACGWGGGT?GGTAGTGTCGTG?CGCGACGACTTGTC??CCA?TTCTTCATCTCC?AGCCSCTATCATCGGRGTGA?TCTGG?GK?CTCAG?TAGACAT?ACAACCGCGC?CATAATT?A?CGACGCTG?C?GCCGATYGTTAAAGAAGTACTYC??GCTC?GCAT?G?CG?CATGACACGTCTCCTATTARCAATCAGCRCAGACACAGCTCGTCTYCAAAGGGTGCCGGCTCATC?AGKATAGTAAACCTGGAACA?CATTTC?TGTATGGMCAACGTGTATAGATAGTGCTCGCTTTWGTGACATGCTCGTCCCAGGATGRTGGCRCTATAGAYCCCTAAAT?TTTTG?CGATGTT?GARGGAA?CCTGTTGATTGTTCCGCGSCCTAKAAGTACAGTCWAA?CTAG?ACAY?TATACCCCCCCAGCCCCTACCCGAGCCTCGCCCTTARTGCATACCAAAGGTTTCAGTACGTGA?AGGGTAAYTAA?ATTMCTTGTGAATCT?GGATTCCAGRGAGTCAAYTCTGAAAGMGACGCTTCAAGTGGTCGGCA?T?CA?GTCCG?CTTACCGC?ATKGGRGCCCCACATTCAG?TC?TCTGAAGACCAGTCTTGACTCTYCGCGTTCCGATYTGATGGAGCACACCATG?C??AGGTGGCGAGCACATGCGTGACCGAACGAATT?AT?CCATACCCACYTGT?CTACGTGACCTA?CAATTG?TCTCG?CCGGCCACT?CATAACCGGTTAAACAATTTTCWGTTTCCTCATG?G?AA?TCAAATCAGGGAGAGAGARTTATGTTTTTTTGGACCACAGG??GCATATCTGAASCCTAGCGTGGGCCGCAAAGGC?AACTTCAAATTGCATTC?GAAACAGTATCAGGGCGCATRC
CGGACAACGCTACCC?TATGC?TTAATAG?CGTGTGRTGWATT?RTATTCCAGAGCCCCTA?ACCACCGAAAAACAAACTGGAAGTAG?TACTATGYCAGCG?AGGGC?ACATTATCGCCTCTT?AGRTAAATTGTGGCARGTAACGCAAATCRGGGGGGGTGCCTTCCKAACCCACC?TTGAACC?GTSAAGGGAGTRTCGTGGCGTTWAACG?CCCTTGTCCCTCTA?CGRTCAT?AATACCACGAGTGCGCGGGCGCTTACRGTGCGA?TCAGTAT?YGCTTTTTACCCAGAATTGGGGCAATAGAATTGCGCC?GTTCACGACCTRAGGKA?ATCG?TATCTA?CCWAYCTGYAATGGTGAC?GKATCTTGGTGGTGAC?ACATCA?ATCACGACG?CAGAGTCC?TCT??GATGCW?AGTGCATR?GGAATAGGACGGGGAAATCTCAAGTATGTATAT?AG?T?GGTGCCCACGG?TATATACYYGRTTGCGAAGC?CTTGTAGCGACTGCWGCCCCACAACA?CATGGAAGATAA?CCTAGCGTT?ATAATTAGRAACGCTTAGGGCCGCGGGGGCCCCAGAAA?CTCACCGGGTGCCTAGGACAGTTCCTAATAGCGAC?GCSCGTA?TAYGCCCAGCTTCGATCGCT?GTTGATGCAATTMAAAACTACACGTCTWGATTAYA??KGGG?CCTAGTT?CTCTGT?CGAGCATGAGCACTTTAAACACATGGTTAAATT?GAATTTGATGAGTCCTAAAACAGAAGGAGTAGTGATTCAGTACGACTGCGTGKCGCCAGAATACACGTCATCTTGAGCYC?GACCGA?TGATTCACCATRCAG?GTATAGATATTACCGCGTTCCGT?GTTC?MTGGCAACAATACCGGTGGC?ATT?G?GCTAGACRTGT?AGCGTGGCAGTTCTGMAKAGG?CTTCG?AGAACTTAGC?ATGTAAGYCCGAGTTAACCAGGGCAAAG?AAAACGGACTAA
CGCTCACAGGCTGGGCATTTCCCCAGGTCCGGCATTTAT?CACTGTTATATCWTCKGAGACGACGCCTCACTGCACATCGTAA?GGAATCAGTCCCCC?CTCT?GGTGCACGGTAACC?ATCAAGTC?T?CTT?TCAAGTCCGTTMSATGATGGGTCTGAGGGTACCGCTCTGCCG?ACGGGGAGAAAAGTGGTCCTTTTCAAGATCGYAAACC?TGT?GATTACTCGCC?CTATATGT?CGTGGAGGGAAAGTGCA?AAAGTGTAGAAAC?ACAAGCCTWGGAG?CTTAAACGGGAGTGACCCTGAAAA?CCTGCTCATCGCCCGTCG?CCTCT?GCGTCAAAR?GTAGTATAAACAATATTGCTGCTTACGCGGGTA?CGGCAAGGYATCTCAT?YCG?CC?SGTCAAGGGTGGCCCGCGGGACGCTGATCACTAAGGTACGAGATAACCCCGGTCCGARATTGAAGCGATGMGAGCAGTGGAAT?GCAGAGAGCTACGGCGATGCTCGTGGGG?CGATACGAACGCKAGGCGCCAGC?CTCGTGC?TGCCGGCTCAGTGTGGRGT?ACGCCGCTT??AAATYACACGCGTACCTTGACATTTCMCTTTGCGGART?GGTCCGAACTTACGGCGCTGT?TCCCGCGAGG?CCAGAGCCACTA?TCC?CGGGTACC?GAACCGGACGCT?ATC?TAGGAGAACTTGASGACCAAGTTCCGA?TACA?TTGTACCWGGKCAGTTACGGCAACACTTAACACCCGCASAACYTCCCCYWCGGCGTACTATTTTTTCGTTCACGGCAAGWRAGTTTCGTTGMGGCGAGCGCTTCT?CCGCCTGGCGTRGTTACG?TTGCTGATACTTGYATTAACACGMGCAAGTTGCCAGACGCGGTTAAATC?TTACCCACACCCTC??TGA??ACCC?CCATATT?GCGTTAGAGTCCCTATTRTTAATTGCGGACTGA?CGTTACYCTGCGCGCCGCGACCGGGCAGG
AGGCATCGACAGGAGA?RTTACCTCGCYCCTTGCGAACGCCGGGCTCAACTC?CAACACCCGGGAG?CATCACAGCGAGACG?GRA?CTTMGTMTCCCCGCAGAA?GAACTAGACTTCGGGRCTCGGGCGTAGCAAARCCGTGKCACTAGCTGCTGAKGCTGGGCCGTGSGCAGTAGAKC?TAGAAT?MGACCACCTCAGTTAATTCTTAACATCT?TTAACGCGCCCGCRTAGGCGTCGGGTC?TTCAAATGCCGTG?YTTRCGTCAATAGATGCAGATTACYCTAATAGAAGACTAT?ACA?G?MTGC?TTCCACTGGTGCAMTCATT?ATCKGGTTAAGTCC??TACAAAACCAACGC?TAGGGGTATGRGACCCGAC?TCAKGATGCTCTGCGTCT?AC?TCAACC?AGAAGGAYAGTCCCTCTAAAATTGTA?T?CCGAAGCYAGCGCA?AATGTM?GTACMATGCGTAYATTCGCTCTGS?CC?TGTAT?TTC?AAGKSACGA?TCTGGCC?CAAGAARTCYAGTGCGCATCT?CKCATTACT?CGCATGATTAGAGCATTAG?TCCA?TGGTAATCACGYAACTACCTCGATACGATACATTACR?CGGCATGGCTGCGAGGYACTAAACAAA?AT??ACCTG?A?GTTGGGTGAGTATAATTC?AGGT?CTTAGCCCGGAGGCTGCTCGCCCACCTAACCCT?TGTACGCG?AR?CYGA?TTCATACGTA?TTGGA?AAAGCGTCCTGAGCGTTT?ATATTACCGTCCTTTGRTTCAT?ACA?CGCCYCATAGA?CGCKCAMTC?CCT?CGTCTAACCTCGTGAGTGGTTTTGTGGGCCAT?G?AGAAGCTCCCMTCCA?CGATTC?GA?TGTATTACACTGAGCRGGAGCACCTACG?RAGCCTAAGGTCGGC?KCGCCGTGTTTATT?CTAAAAWGTCCCGACGTCATTCGTGGCG?TGMGCGGGGCCACGATTAGGC?GCATYC?AGGT
TATCTAATAAGCC??YGAGCAGACAGGRGTGGAATAT?GCCAATGAGGATAGGGTCATTCTGAAACA?GTTCAT?GCYCAATGACAGGAACCATAGTTG?ACCGCC?AKGTC??AACGCCAG?TCACAAACAACTTKCGKTGGCGATGACGTWACGACTGTGTAAGCCCCATGCGTGA?CTTCTCGACACAKTCGCCTCCCCGGGAATCAGACGTGACAT?AGAGGCTCCTTGCGCGAGGAGCCAAWTCYT?A?GTGTCTAGTAGTAATCCCACGG?G?ACAATGAACRGGCAGAGAWCT???GCCCTGTAAAAAT?TTCCTTTAGCTTAAGAA??GWAGATATAACCGTATTCCTAGTAAGCGTTAATACCTAC?TTAGGCRAATCGTTCGGCGACACTCCMATCCACGACGGCATACTCGTCCCCGTGCTAGCCGKGKCA?CGAAAACAGAGC?CGCGGCTTAAGGTTCGGGTACGAGCYCACTCTRCGTGGAAGGATGGGACCCTCGGTTGCATTATACGAATGG?AAA?GT?AA?ATT??CCGYTCCGGGAGTAG?TGGGCCTGGTTTATCTTCACACATTCAGAAA?ACCTGACCTCCC?TCTGTAGTAGTATCC?AGGAGAGCTGTGCT?ACTGCAARTAGGTC?TCC?GCAGAGGGGTTAGATTCATCCCTGTGGGAAGGTCAGGCAAT?GCAARTCATAACTCAATAASCCCGTATG?TTGTGTGCGATCCGTCAC?CTAAATCATCA?GGGATGCGT?GCTGACAGC?CATATAC??TCGTCTTGTTGCGYATGCTCCCCATCCAGGATTAGCAGGT?KTTCGGKACTACGA?A?GGCT?TGTCAA?GGGR?CAATAGGGACATTATGYTACCGTATATACGCTTTGAATTCCTAACC?ACAATACAGCGAACGATTT?ACT?TGATTT?GRGAGCCTAYTGC?AAACGATAACAGTGAACTGAACAT?GCTAGTGTCCCTTTGTGGTTC?
?A?CTCCGCGCGCCCTAGCACC?GCTGAYCTT?CTCTGAATGTTWCTACTAGACCTGGGYAGACAGCGCGCGAGATACAGATCGGT?CTAGGACGAATTGAGACGAGATATGTACAGACTGAGCGGTCTTCAGACGTGGGCGAACRGGAGGYA?GACCGGAACG?CAGCTTARCCAGCATTTT?GGCRAACYAGAGGAGAC?AGCCAGTAGGCGCGCCTAGGCAGATCCTTACCGATGAACATCGACCTGTA?GGTGCAG??TASAAC?CCTCACCTATGG?TGAKTCTCGTGCTACGGTMGT?CGCCTTACGGTAGCCG?GACGTCTAGGGCCGCTAAG?GGCGGGA?YTTCRCGTCCATTAAC?CCGACCCWYTCGGGGAT?CGCGTCCCTAAGGTGCTTTGTCCAAAGGGGA?ATGCTTGTCATGGAAACTACT?CGG?CCGTATACTCCATAGAATATCGATYT?CAAT?CA?ATATCATACATCAACGCACATACCAGTACGCTGTATGTYCGC?TCGGCKGTCGCGCACAAGACCCTGA???AGYGCCTCCTTSCYTCCCT?CTCCCCCWAGGARATTCTTACTCTACGATCGAGTAGGTCWGTGA??G?AGGTTTAAR?ACGACTTTACGCAAGGTTCTAAGTTAGACTCTTCCACAAAAGRGAAGGCTACCATGGATC?C?ACTCGAATGGATWTCCCAGAGTCCGACGGYAC?GGGATGATCTTCCTTGATTTGTGCCCATCTGTGAGGGTT?AGCTCCCATGGGTRSAATCCCCTGAC?G?GCGCGCACTCTCCAAGTTTCGGATCAAG?ATATCCCAACCAATTGGAGGGGGAGTGT?GAGTSAGTTTACCCATAATA?GGGCTTTGCAACTGTGAYGGATCCTTAGGGCAGAATGAGGACGG?A?CTGGA?TGGAAAARAGCT?CCACCCAWGTCTTGATCTYGGTATRGGGTTTGTGG?AAACCTMATAT?C?TGCACGCGTGGC?G
RGGC??GACTGAAAGAGAC?TGATTATCAATGCWTTATCCGG?AATGACGCAACACAGTCGCGTATYCTCA?TT?CCC?TACGCAA?GGACGTCGTCACGTGCAGCGAGGARCGTCCCTGTGTCC?TCAGAGCCCATGATAATGTGTCAAACATTCCAACTAGTCTTTAGAAGTYCTGGGCGTGAGWAT??TAGAGCTACTARGGATTATGTGWTCTTCC??CGTTGTYTCAGG?TRCG?TC?GACTTATG?A?TCCGCT?CRTAGCGTGCCCCAAWA?TGGRTCTCCTGGCCGGGTTTAGWCTTAC?TCW?TKAGGCTAC?AAGG?TACGCTA?TAY?CGTGACTCAGGGAAGAAAATATGTATATCTGCTGCTTC?GTTTCGACTTCTCTGGAGGAATAGAATTY?TCGCATAATGCCAGCGTTGCGGTCGGTC??CT?AATTAGCGAGCATCGCTACTAC?T?TACCTTC?CTATGACTTCCCGGTTGAGACCGAGA?GCA?GCCACACAA?CGACCG?ACGCGACAGAAAGCGGTCCC?CMTGAAASTCCACAAT?GTATAATCTCGAAGGG?TCTCATC?GC?GTTTGAAGGCTGGCATG?GTAATGTGATRACGTGGATGAG?GRGACAGGTGAAS?WGTAATG?CGTCTCRCAAT?AMCAAY?CTGTGATCTGCYATTGGCTAGCATCAAGAWGGG?ACGCAMACGCYCATCCT?CATTACTCC?GWCC?GACGAGGA?CCTTCACCG?MACCCGCGAGTAGCTTGGCGCTGTGACCTGAGCCAGACT?GAGAC?CTAAKTGGGRGGG?TGCTAAGAGAA?CGC?CTAGCGGTAAAG??CTTAAA?CAAAC?CATC?GGTCTGATGGGGG?CGC?GCCAGATTCCAGTGTCGTCCTGAGKATCCCCGTTCCGAGACCGGGGAGTAA?ASGTCA?AAA?CTCTCGGCCCTAATTCCCATCCGGCTCGGS?AGGGAACGGCACT?CTGACG?CC?
AACCCGAC?GCTGMGTGC?TTYATG?STTGGCTTTTCGCGKAGAA?CGGTC?GAGAGCAGGT??ACCCACTGCACGA?CAAC?AACTCTTGGTTGGCTCCTATAGG?ATGT?AGCTC?AAAACG?TMAAACAACGAGAAGATA?ACCGTATCCCCACTATTCGGGCCAGTGCGTGTCCCT?CACTGAAGG?ATTACTAGGGMCTACTGAGGAGGGCTTCGTAAG?GCAGGCGTCGCTATGAATGTCCTTTSGAGGCATC?CACATATGGTTGCTG?KT?GCTC?GT?C?GCCT?CGCCGG?TGCTATCCG?GCGAGCAGACACAAAAARTT?GGAGATAAAGCCTTG?CTKA?TA?ACCTCTGTCATATCAYAACATGATCTGCCCCCAGCTGTYCACTRTTCYGCAG?CAC?AAGTAGGCGACCGCGCAGARCCGGTGARGACATAAGCCAYTG?CGAAGGATGCTGGAGGGCGC?ACGAGKTCACGAAARCCAAT?GAGCGTCACGTTTGATTYTAGTTGGAK?AGWCCACAGG?TGATAMCTTGATCTGGC?TGAT?CAGAGGCTCATAACAGAG??CCACCCTGCCGGTCCAGGATYGGAGRTG?AAGACGTCAGACACATA?TGCCRGGATGACTGCGGGTGCTASGCC?YTTGYGGTGGCGCTGGCTTGGACGGGCTTTCAG?TCTCCCGCCAAGTAGCG?GTACTKT?GTATTSCTACACAT?GG??GAGCTTAG??AT?CCTAGTTCAT?TATARACRACSTCCTCCGGAACTCTAACA?TAGK?GGATWATGTCRCGAGTGAATCGTYAC?ATACTGCGGTCYCCGTAGCCTCCTACC?CT?CSAAATGAYCATGGAMTCTATTTCGACCCCTAYGATGRATAGTGCCCACTTCTG?GAAC?AC?AAATGTY?GGCATTCCGGYTAT?TCGGCCCA?ACTGG?CCGATACGGCAGAGCGGTACAKCGTTCTCTTTGACCGCGGTCTTGCGC
TGGTAYG?CGCGGGG?GACCCTGCCTTCGCCCTGCCGTAAG?ACTGGAAGT??CKTACTTCRCGGATRCGCCTCATAG?GRGG?CACTTCAGGT?TCGGACAGGCAG?TAGCYATGTCCA?GGACGAACAACGGATCCAGGACCCTYGAGGGGTACTTCGAATTGTACG?GTTA?TGCTTGA?GYGAACCTTGTAAGACCTCCAC?GAAACCTCTA?CGGCTGGTAAGGTTGACGCGCCATAGAW?GTGTTMCTAG?CTATRY?GCGAC??AG?CYGGCT?AARCTGA?ACCCCTGGG?AGCAKCAAGGAGCCGSCTCRTT?CGTAGGAAC?TCG?CTAGAACGGCGATGG?CGTGTAGGAAGCGTTCRTA?ATCGTT?T?GAGGA?YAATCMAAGGGGCGCTGTTATAGTCTTTTGAATTGCGCCTGCTATTTAGCCATATGCTCCCAGGTT?TCTWAATTCARGAGTTGACCGTGTTAAGATGCTCCACCAGGTGGGCAAACGCTTTTGGGCGTGGGTGGA?ATCCGCAGTAGGAATCCCTGA?TGCCC?TCCG?GCGGATAYAGCATTGCC?GCAGCCATGAGTATGTTGTT?TCGGCGCATGATCG?GGTAAGGAGC?CTACGCGGCCGGGGCYTTTGACCAATCCTTCCAWCTGTARTCTC?CTTTGTC?ACGTGCCCTCGCGCGGTGCTTCAGAG?ACTC?CCACGCCTTCAAATTAAATGTARTGGC?CATGCCTG?TT?CAACTAAYAAGAAGCSG??KGAGCGATTAAA??TMGCTCGTGAG?TKAAGTCACC?CCCGAAGTTAATTGGGAAGT?TCTTACAAC?CCGATTCGAGGGTAGAATCGCGAGTTTGAGTCTACCCCC?GTRGCA?GTAGAAG?TTTAGACTTGCTCAG?GAT?GTKGGCTTTC?GTTGGTACCCGAGAACCCACT??GGCAAATGG?AGTCCCCTGGTTGTYACCACTACCAAAA?GGTGATGG?AGGTACGAC
YCAGGGCGTAGAGATA?GTGMCATACGGCTTC?C?AGGAA?AAAGCCTTTTT?GRGCCCGACACCGGAGAGAATT?CAGGGGCTACTATTTCCAAACATTGAAGCCCTGAGACACAAAACTCTTGATCCAGAGCTCTTAACCAACGCCAWCARCKA?CYW?GATGTGGTGGTC?AGCA?CAGC?TG?CGCGAAGCGGTGT?T?GAGGCGCCGAGTCGAGCTATGGTG?GAATCACMTSAAGTTGAGGTGAATGGCCGTCCTSTRCCTCCCCR?MAATCRGG?ACCCGCCAGGC?TACCTGATGGTAAGGCTGT?GTGTTAGTT?GCAACTGGCCAACCATCA?AGTGCGGT?ACYAACGAACTAGA?C?GYCACRGCTTGTGCGCAGAGGTGGGTGGTCGYGCGAGACTTGGCTGAA?G?AA?AGATCCATCRMTGTGTGCGCACCTGTGG?GATCGA?TAGGRCCCAGCGTTTTACGTTATAGTCAAAGGGTTCGYK?CTGC?CCTTT?AGTAAATGAGTATAGAAACCCTGTCGCCRGGCMM?ACCTCTCCATCGCACCCAGGTCTTTGCAACGATGAAC?TAA?ATACTGGG?CRGCGCCATCAAATCACGGCT?CGATCCKSA?TGGGATCG?AGATAGGTAATC?CCCGGAGRTTGGTGAACCTGTTCTCCGTACCTCCATTGAGWTC?CG?C?AWYAATGTC?AGTC?TA?TCAATT?C?CAATGCACC?TCCTGCGWG?GTGTAGG?AGTATGCATTCATACTCTGATCTCAAGCCCACG?GTAAGT?AAAGGC?CAT?GCYGTTGTCTCTAAGACTATCCATACGTATACTTWG?CA?TCA?GTCCGGGGCGGTGCG??T?T?GGTCTATTGGGCCAGCTWCCTACGTGTGCGC?WCTAAAGTGTAGG?GT?TATCCAT?GGT?GA?TGAGKCCAGGTCCGTAACAACTCCCTAGAGAGAATGA?TTATCTGCTGTWCACGACCCTAATTGA
YGACAGTGA?TCACGCGCCGGAAAGACGGGCCCATGGC?GCAGTTATTGGA?ACTC?GCAACGCGTGTATAACAAAAACCCAGTA?AAACTGTTAGGTACG?GATT?C?GCRCKTGCGGATACAACGTAACTA?AKTGCGAGAGGTCTGGCTGTTATTTG?GCK?GCGG?CTAGCATATCCGGCCTGAGTTTTCGTA?TCGAAA?TGTGTGGCGCTCCGTGC?ATCCGAGGCGCCACGCTACGGGACGGATGGTTATCCTAGC?TCGTGA?GCGAGG?GTTGCATTTTG?ACGTCCTYCTT?TTGTTTGTGA?CATATTAACCTTCCTT?GTTCCTA?CTATTCTACCTGCGTAGCAGRCTGGGCGTCGGCCGKT?CGATTATTTTGGGTRRGACAGTAGTTGAACAATCAATSAGGCGTGCATGACGATGGCCTACYACAACAAGCCCGTTGAATTCATAAATTGGAAAAAAA?A?TTCCTACRMCCGGGTTCTCCGGTMCGGGACGTGGATAAATGCGACATGCTGA?GT?GATTAA?TGGAAGCGCGARTACCCG??TCGCG?CCCCCACR?GTCAAACWTAATACTCGTGTTCGGT?G?A?GTYGGACAATG??GT?CCGCGGA?GARTCWCCAAGCA?ACGACA?TTSCGACTTGACCTRAGGCTCCTA?GCTGTTTCGGCGGCCAGGTCGGAGGAGCATCGAAGCAATCCTKTTTCGCGCTTCAACCAACCAGGWTCTTGTAGTAGACACCCT?SCACGT?ATCTGTAAAGTATGGTG?GTGCARGCCCCAGGGGTTAT?CTTTAGGGAGCG?GC?TATGCGGC?TTTAATTATTAACKGCCGYGACGAGAAC??CT?CTGGCAG?CCGTGCTGCAAGMAGCGATAGTAGAAC?GW?CGGATCATYTACTCA?GTTCAG?AACGGAGACTC?GCGAAGCCG?CAGACGYTTTGGCATGYGCTCYTCCTCTC?GCGCACAGCGTG?ACTA??TTY
ACCGTCGC?GRCCCACGGTCGTTCTTGGCGTGAWTCTAATGGCGCCAGCTAACWGATACGGRCTTGT?RATGTGCTGRCATGTCCTGTTTCACT?CCGCCRGACRGGA?AAMTA??AC?CCAAGTCTTC?AAKAAACACCCGAAAACAAMCAACAAACGA?TCTACGCRAGCTAA?CG?TCCCCTGAGCAGTTCCTCCT?GCCCAGCTATCCAAGGTATACTCTTACTCAGGGCTGCACGGAGTMAGCTCGTGACT?CGCCRTG?TGM?RTCCTCGTGC?CSAAKCTTCTCCGAT?GAGGTAT??TYCT?GTYAT?TTTCGGC?CCGCTGYAYGCCG?TCCTCAGTATCT?AYCA?TTGTACTC?A?CCC?G?AC?CG?AACGACTCAGT?AACAGCATCG?GAACCCAG?GACAAAT?TCCGCCGMGGAGGTCTCGGTCTTGCACCACGTCGRGCSTTGTGAGGCACCAASCGAGGTAGCGTATTG?TCAGGAACCC??AGACTAACGCATCT?AGCTTGA?ACAAATC?AGGAGTAGCAAGCGATGRGTGACA?TCGTAGGG?AGAAGCGGAC?G??CTTGAGTAGCCATGG?CAAATCCGG?TA?CCCGAGGAAATGCTAA?CGAGCGTAAGCGTAGTTACTCAGGGGAGGCGCGTTGTG?CCTGGCAGACCTCCCAACTGTAAGYCGCTCGGTCGCARTTGTTC??TCCCT?CCAATGCGGGGGCGGGCGTAGGACAG?CTC?AGGCACCTAAAGG?AGC?ATAGTGCGGT?AATAAC?CGACGACAACGGACGC?TGTGKAGATAA?GTGT?KGTYGCCGCCTATTTTTGCCCCAGGT?AC?CATGGCGTGGGACCCCATTATAGGC?TGCTTGTATGGAGAGCGGGACTGTTCGCTTGG?ATGTCCGCGA?TGAG?CCATGGGGCGGGATAACAATTCGCCCTTCWCTGA?CYACTGACAGRAGGGTACG?ACGWCCTTAGCC?GTAG??A?CT
GTTTCGAGAAAYACG?ACTAA?CATTATCCGASATCATCCGGGTA??ART?C?CTA?ACGGGGGCAGAACACGR??ACTCGG?GCGAGGAGCGCCKAGKTCGAGRACGCGCGGGCGCGACTG?TGTGCC?GGGR?CTGCGGTCGTGGGATCTCGT?AR?CATATTGAWTCCAGTTCAGTCCGMTGGAA?AGTACTCRAACGGAGTAGCGCGGGCCAYGAGAAAG?CG?CTAG?GTAGCAACCGC?CAAATATATTTTTCCAC?GAYCGAT?GTCTTGTATG?AATTWCTTCGTTCAC?ATRTTAAAATTCCAGTGAAGTCACTCTTAGATC?AA?KTGATTCGTGGAAGRG?GGGCAATRCAGTTCCTCACA?WAACRGTGATGCAAAAGAACTTATCCCCT?ATCTYTAATACGGAAGACAGAGCCA?AGCCTTCGATCTCTTGAGGGCTRGTGTAGCTACTGAARRTTTACTCATAWATGTTTCCGG?GGA?ATTCGGT?ATC?TGGSCGAGTGGCCGATGTAAGGCTA?GGCGGCTTACTTTTG?TTTCGGC?GGCTGCCCCTACG?TGCAT?RGAGTCRGTTTGCCAA??TGGTCGAAGTKGGCCTT?G?TAGT??ACAAGTT?CGGTCCGCCAGA?CGRATTTYGAAGTGTCTCG??WGACCTGACAA?GGAGTGACTTTAC?TGAACCGACACCAACGTTGATGACTT?TCATCGTCAATGGGCTG?CAA???MTGTACGCGAAAT??CAG?C?ATGCGAG?TTCGATTCCCK?TGCAG?ACCTACCTAGTCGCYTCTAYTTGGACTCCCTTCCTTACCGSGATSTCTTT?CCRATGCATAACGACAAAATGCACGA?TTACCGATGTACCTA?GTCAGCACGGGAGTYTTTCGTTCKGG?CATGCAATCTGACAGGCTCTATACTCTAACCT?GAAWGAT?ACGAGCAATCC?KGTCGCGAGCGMTTTAWTAMTCCG?CAAATYGCCT?GCGG
?GACGTCACG?GGGGTTAT?GGCK??CCGT?AT?TGTTAGTCTGTCA?TTTAT?CGTCCTCTAYAYGCTGCCTAACA?CAGTGCGC?ACGGGC?GTCGAAAGCGTCTAGGTG?AATGTA?CYTTTCGATGCCCG?AACACGAG?GGGTCTCG?CACGGCAGCG?A?YGCGAACC?A?GCCAGT?TTCGGGTGCGCT?CTSTACGG?GA?AGTCACA?CTCG?TTC?GA?AGCATACCGTCGCACAAAGGGGRAGGGTCTGCTCTTGS?CGCGGCAACATGA?AAGCCTACGG?YM?GGMAC?GATTTGCGCTTAYCCCTARGACGT?G?TYGCCG?GTARC?GGGAA?GMGCGTCTTT?CCGTACCGCACAGW?TCRCCT?GACTGTAACCCTCC??CSW?GCAGG?GCGGACTAC?TAAGGG?GCTTGAATGC?TG?T??CRMTTGGGCATTTCGGGT?GCTGGCGTGCGTCATTTCGGG?TGCGG?GCTCGAGTAAA?TT?CAGGGC?YCC?ACCTMAGGC?CCCAAG?GC?CAYAA??RGTAC?GGAAG??CCATTGCCATG?GCTCTGTCCTACGT?GCTAAA?CGGTCG?TAAT?GGTTCGGCRGGGCATC?AGTTGGTCTCTTG?AC?TCCAGTGCTGAKC?GT?AGC?C?AAATGAAGGTAGGCTGTYTTGTTT?ATCTASG?TATTTGCGGASCAACT?G?T?A?AG?GYGAGA?TGGGCGTK?CT??CCAGAAGGAGCG?CTTCGCTGCAATYGCCA?TYTGYKKTTTTTATCCTGTGTATATTG?G??AC?TGTTCTTAGAGGTTT?GCCCCAACCACTCGCT?TTGGTTCTCGGCG??TTCCGAGTYCCTGGCTTCCTCCTC?G?ACGATTTTCTTTCCTGGTATCACACAACATAATTATTCATTACTAATTCATACAGTTWTTCKGATTGTCGGTT?TGTCMAACW?GCGAGGCCGGCGTGTGATGGCRGATGCTGCCGCGGMTTCA
GCACGCTG?AGTCCCSACTCCTC?CT?TTATGGGGGGAACACYGGTGGCCGGTGGCTAGGA?CTCTCTCGACT?AAWA?CCTTAACCCTCTTGCCGCCATCCATTGTTCTAAGTT?GCCSCT???GCTGAC?YTTGCTGAYACCTCAGC?GGTTGGTGACGTCMGCCTAYTCCTCACCGC?CTGTGCGTACAACCCGTGTSCC?AGAT?GGCCTCTCA?GGTTGTAAGGGC?GCGCTCCACGGACTCTCACGTCTCATATTATCA?A?CCTACTTGCG??AA?MGCGT?A?GCTACACTCGTTGC?CCCYC?AACTGCRCTGAGGA?CCGCTGGGA?GCCTCGATCA???CACGACCTAA?TCTGTTTCCTGGAGCC?GYCCCTCACGTCTGCTAGTAGTCCAGATC??GGGTACGGGCATAGCAYCCTCCA?ACAGACTGTTGGGTTT?TCGATTGGCA?GTTYCTCGCC?RGTGACGATYAGTTTGTTGATA?TGTG?AGAA??GCAAG?RMG?AGCCTTAGC?GGCGTYTTCGCCCCT?TGCAG?AGTTC?C?CTGGCCAAAA??GCCC?G?C???CCAGCT?GCGCAACG?CCTGCA?GATTG?GAAAGT?GTCCGATTGACGCTCGTGTCTGWCAGCACGC?GATC?GTC?MAG?AAAT?GGTCTTGTT?TCG?ASGGCCATGCAGT?GCTCCGTGTGGGTATCCGGGTGTAAATTGCATATCTCC?A?T?CCAATGCTGCTGGAACAYACCG?A?T?KATC?TGTTTCTCCC?WGTTGCA?MTW?CA?CACTCGCTTGTAT?ATCCTTCY?GTATCCGTKCAC?TTC?CCGG?GGAYTTGAAAGACTCTTCGAGATGCCGGCSWTA?TGCCGGGAGTRATCTGGCSTACAAGGG?CCCGC?CCCCCCC?ATC?TGCGCYGTGACGTCT?ATYTACATCGCTT???CTC?C?CCT?GA?GAACGYCTATCGTGATCY?GTGGGGCGCTGCG?RGC
CCTCCCMAC?GTT?CTTRTGGCTCTCGGGTACG?CTGGCCAGGACTGGGT?CAATGTGTGGCAGCCTAGCTGGCCCCTG?CCAAGTTGAC?CGAAGGTCTG?AAYTGACCGGCTACTT?TCGTT?AGCATCCTTT?CGGTTAA?GCCGACCCA?TTTG?CCAGCTAT?GTCCGTCCCTCTACTA?GGAGGATGACAAACCC?ATTAGTCTTTACAGTGGACCCTAA?ATTAAGTAAMC?GTT?CGAGCTGAT?GACACGTCAGA?GAGACG?CAGTCCTARA?GCYCAAATGAGTACT?GCGGGGATTGGCACTGCAGAG?GGGCACGACATAGAAA?CGGTATACG??CCCAGTTGCCG?AGACG?GACC?TCCCACGYAACTTCCGAT?GTCTW?GATCCTCGTTGCCCGCAGGTACGTGCGTG?GAWTKTAATR?YGAAGGGGCGCCTGG?CGGCCCTTCTCR?GATCGTATGCTGACAGACAG?AG?CCT?GTCCTCAGACA?GCGTACAC?AATATCAGAGCATTTTCCAA?AGCC?AATCTTATTGGGAATCARCCTCCTCGAGCT?TTGAARCCAGTGTTAGCTG?CATAG?CCTTC?TTCTGCTACCC?CGGGAGGCGCACCCGCA?CWTTAT?CGCGAGAG???CACGGATT?AC?AAR?AYCCTA?TTTGTTCTCWACAGGC?CGG?A?GAAAGGAAAATCGAGGCTAGCTCATGGAT?AAGC?G?YGTTCCGT?GTAACAAYGTCGCGAACCTTGATTGGGTGATTGA?GCCACTA?AT??TT?TWCTTWTCCT?RAATC?TC?CTTGTACAGAGAATCACATTA??WCTY?TGCGGAG?AAAACGTGC?CTGGTYCACTYCTYTCGGAATATAGGRTTTCGTCTACGTYTTATAYGCKTTCATGCC?CATCCCACGCCCCCTGGGTAGGGAGCAAAG?GRC?YG?ATAT?CTCCGG??CTTTSCAAAGCCGCAGTCCTTAATTAGGTC
AGATGGTGATGTAATATCATCATT?ACCGGGGWAWGACACTCTAATTCGGT?ATCGCGACCCG?GCCGCCTTC?T?AGGGGAGGCGACTC?TAKACACCCACG?G?ATATAG?CTATAGC?CGGGGCGCACTGGCCAACGG?TTAAC?C?C??CCCG?GAR?GTGGRAMG?AGATGTTTATGG?CGCGGGCCA?GTGCTCTTGTGAG?TCCGACAAGCGRTGTT?TGGTTGCCCAGAGGCAGATGGGCGG?CC?CATCGAC?ATTGAG?AA?TGTGCTCACGYCWAAR?ATGCCTACTACCAGTGTGTTCCCCTAGGAGGAG?GTCCACGCA?AT?A?TCTCTACGTGGCTCGGGTCCTGTGTCTGCGC?GTWCATCGACCCTCT?TTTGCACTGAARTGWTGAGATA?ACATGA??AAAAAGCCYACGCGGTGCGATTTTCCAAYTTAAAC?AGTGCACTCRACTGCCAKTCAACAGRCGGCCTCTCCGAA?AGCCAG?YGTAGCWGAACTT?AACCCGTTTTTCWCATT?TA?CGMGCCGGAATTAACGTRTACAC?CATAGCYG?CGACTATATCC?C?TACTGTCCATGC?GTATG?CCCAACCGGTTTCCTCTTCAC?AACTTTGCCGC?CCCGTYACAAGTACTGCTACCCG??CATAGCCCTTGCGCTCGGKCCACGTTTCACTATTCCTCGGCAA?CG?TCACTTCGAW?WGCACGGTCCGTAGGGCYGA?TTGGGTTAATCCAA?CC?TAT??CGCGTTGTTC?A?TGACCTATTAAGAAAACTCGATGCGCATC?ACAAAAGCSAGCGT?AA?TAAGCCGTTAAGA?TTCGATACG?CTGGACTYCG?CTCTTG?ATTCGGCGGTTTTCCACAT?ACCGGCCCTGCGGTA?CG?AGGCTGAATACTKCCTACAACGTGATTTWCCCCCATTTCGGYTCAGCCCGTCCAATYTGCASAAAA?AAGA?CTACGSAAGGTTGGTGACC?GGAK
CCCGTTGCGGACAT?T?TTKGCTACTGACCCACGTT?GACCGTC?ATCCCAAT?GATGTTGTA?ATAAGTTAATYTCCCCGGCG?CT?CCTTAGTTTATG??CCCACGGAGGYTGAGGTAAGWTG?GTCCGT???KATGAGCTGGCC?AGGTCGCATSAGC?GCA?T?GCGAAGGAGC?GTGCCGAGCAKTAGAACCCCATA?GGATCTTGGT??TACT??G?Y?ATGCCAG?CACATGGSAGAACACGAGAGGTGCCCCGTTTCCTAAGTAA?CTACGT?GACMA?TTC?GTAACAATGCTATTTGWGGC???AAT?A??YAKTG?C?GCCG?TCC?GGG?GCCGAAYRKAYAC??GAGGCCG?T?CA?GGG?A?R?C?TGTCCA??AA?AGACTC?CCGT?TCACGGCGATATTGTGC?G?TGAGAC?TGAC?G??A??C?GGTYG?ATCG?ACA??G?G?????T?T?YGAAT????AATA?TGTG?TCGAGCTGCC?AGC?ACST?CC??GAGAGCG?ATTGG?C?CCY?GC??AC?CAC?G?A?GAGT?TAT?TCCAAMT?TGY?A??G?CYCCGGTGCGGATACA?G?T?G?GC?GGC?CCGGAGGGGA?CGATTGGATG?CTW??AGAACYTCGCGG?TC?GGTT?T???GS???G?G?TG?A?G?YTT?C??GAGC?T?GA?GGTGT??GATTG?GGG?GGC?CGCRCTCCT?YTG?AG??CT???AGGCTGA?T?GCTC?GG??TMCCGG?T??R?CC?AAA?CGCGT?WTAGC?A??TGGAC?GCAATA?CAGK?ATCG?CG?CAGC??W?GCT?A?G?T?TGGGGTC?C???CGT?GC??ATCT?A??GCGT?TASG?CCCACCC?CG?G??C?GA??CG?TC?ARCGMGG??CGCA???G?AG?GA?C?CAGC?ACG?AT?CCA?C??TGS?AC?TTCC??CAGGCCCAC?GG??AGCG?C?CGGCGAGGC?AAA??RATTTG?CAC?
?G???ATGAAA?RGAGCTTT??G???YTACTAT?WG?AGCG??ATAA?G???TCC??G???GCACTGCGCCG??CGRAGAGA?CCA?TATCTGG?C?TACTKAGC?CCTTTGG?TGCGAGC?CGC?A?CAC?WTCA?Y??CCAG?CG?C?CCG?TTT?A?GCACGTGA?GTA???AAGGGAA?TGRK?TGTATA?CC?GGG?CCTGG?C???CTA??AA?CTTTCGTCTAT?AA?A?GCTTCTCGAAA??A??TA?TATC?CCG?CAGGGG???C??TTC?A?TGGAG?Y???CATC?C?CG???WTGC?A?TACT?C?A????AG?GCTG??TGGWC?RC?A?AC?T?GA?GCT?ACGT?A?TC?GC?CY?TT?G?GCCG?T??G???GAGCGCCGCTTA?TCG?G?GAG?T?CTCC?????TC?K?G?CTTTCTA?CCG?GTGG?????TCAKGGGGA?TGCG???CC?TCR?TGTC???GCGCACG?G??CG?RCWCRACC??GCCCCGGRA?C?TTA?G?CT?A?G??GG?GAG??T?CACA?TGTG?GGT??GCT??TAAGG?A?CGCC??GTAAACTGCYA?MTCTT?W????CC?G?GGT???GTCG?GR?GGCG?G?A?C??CC????C?????CC?CGTT?CTACGGGA?G?TTGACG?TAAT?CG?AGY?CA?T??????GT??YT?TGAAA??T?GT??GGA?TG??AC?C?TT??CG?TGCTC??RTG?G?W??GG?CG?GA???AC??GTTCCT??AT?????R?CT?ACCT?T?A??????CCC?A???GG?ACAA???C?GC?TC?GACCCTGA?CGTC?CGCGT?GRC?ATCA??GGGC?T?TATT?GGTGGT?CGTGTGA??AMATTT?A?CCTAT?GGAGGCAT??T?T?CCA?CG?GATG?T?CGC?SGG??TRAC??TA?GKA?AGCGA?C??C????A?TATAC?TG?CGC??CTCC?CGCGCG?TG?TKAGCGGC?G?
TC??TGA?AGR?R?T?TG?T??GG?CCACC?G?KA?G???CTT?ACKC?AC?GACGACTA??A?T?TCCAGCW?C?G?AAG?CG?A?CC??TG?GCCRGTCC???G?GY??CGGTAYAGCC?Y?AT?CKT??T?CAACCC???TAC?ATCGTTCGCCGA?CTTCCT?TC?TT??TTCGG?G???GTTA?TA??GC??A??AC?T?CAGG??G?GTA?A?A?C?TGC??ATGG?TCGG?MCCYCTCAKTGCTG?CAGCGTTTATAMA??AGT?T?A?GA?GAAT?GCAC??TC?C??T?TTGC?AGTT?G?TAG?G??CGTAGAACATY???T??CCG?TT??GGTA?GCG?GA?G?CCT?GC?CACG?ATGC?????TAGACGCTAA?TG?C???CA?G?CCCGTC?T????TRATAGGGGGCG?CCTG?T?CTCG?T?AT???AGAAC??A?TY??GG?T?A?TATCTAAG??CCGCCR???AGCGG???GG?T??A??CG?G?CGA?GCAGATGT?TT?CT??A?CGATC?CG?GGT?GGGG?T??CGC??G?CAT?A?G??CGT?Y???G?GCC?G?T?C?GCCAA??AGG?STCA?A?CT???GGCTAG?GCA???CGGAATA??C?CGACGAC??TATCGGGCTAAGTT??G?A???A?C?A?AA?G?AGC?CGTYA?G?AC?T???CAAM??G?GCT?A?A?GTTCA?T?TT?C?CA?C?TA?GTTGCAA?A?AC??GG????A????AC?T?TT???G?TTC?TT????TA??A?CMCGGG?GA?TA?GT??A?GGGCT?CAACG?A??GTGCT??CGGCC???GCCTTRATG?GA??C?C?GA???CG????CG?A?CGT?T?GW???GG?CT??TAGC?WTAAAGCACTCK?G?A??AAGGCCGAGA??GC?AAT??AGK?GA?ACGAGAA??AGGTGGA?GTGTGAGG??CTG?T??T?TTTGCK?GGTG?AT?CATCAGC??TAGGA?G
TYC?CR??AC?AT??AACA??GGGG?GTG?AT?G?CC??AGC?Y?C?CSCCTKGGGGCTCCTG?GT?ARAG?GTGCCCGCTGGAAGTG?C?CTAAGGCGACCAGA?CCAACAG?GACCGGA?A?KGARGCCGC??C?ACCCATAG?CGGGCG?ATGGCRCGCCTCGGATCT?YAACCGT?ATGWTGGTTACCCGGTC?C??CTTGCCCACCCGTAGACACACCGT?AGTCCAACCCGYGTGTCT?ACC?AC?CAC?AGCC?C??GCT?GGTGTA?CTTTC?AAGTACRCT?GYGCACC?YA?CATRCGAG?CCAC?CGTTACCACAAC?CTAGGTCACTAGTGGGCTCMTRTTGCAC?AGGK?GR?TAAGGCCCRGG?TGGTCCA?AGSCGCCCTGCGTCGG?TCC?CG?YCGGGCGCTYACTAACATTGT?MTGGCG?CCGCGGACGAACAC?CGCCGCTTC?GGTGCGCGCGGCTG?AAGCCGTGGAGGTGATTGTT?CCGGGRACGCG?CG?TTCTGACAGCCGACATTCCGCCAGTGAGKACCGTCGGGA?AGGCCGAAAGT?CGCCGC?GTGCTCTGGGGTATATAACTCGTTCGAAAGG?T?CAAAGCTTC?GAATTG?CCAGTCGATACGTAGACGGATATAC?AA?CAGTC?ATCCACATTCAKGTCT?ACAAGCCGGTTGRTG?TCACACAGGTGCTGTGATCCG?G??G??TC?G??TA??GGTTGGCTTGMAGT?A?GGGC?KA????TACC?GGC?????GG??TGG?T?ASGGA?TCGA?GAAAAC?G?C?CCTY?GA?T???A?????TGTTATTTRCGAACATA???AG???????????TT??AAGCTA?TTT?G?CTTG?YCC?TT?C?CRGTCG?TC??AT?TCGCC?CA?CCAGCCT??GMC?AG?C??G??TSCTT?TCAAATAA??CAGCTC?AG???CAGTTCA?TGACGGATYCGAGGTC??T???????CGT??C?
??AGA?TT???GC?A????A??A??G??T?GY????AG????????GC?TAC??C????CW????T?C?T??????T?C?G????GT??C????????CC??CAC??????K?A?A????K???AY?????WATG?A?C??GC??????G????G?TATCSATGC?A?AC?????T?GA?GA??AT??TAGCAAG?TC?TTGATA?TC?TT??TC???C?A???G?CAG??CTTG?CGG?C?MAA?TG??G??GKAA??T?AA??GCTC????TTTT?GGT?AG??C?A?Y?ATA??GT?TAGGGCA?GCCG??ATCATAA??CGAR???GGCA???GG?T?A?GGTCTAAC?AA???GGATCA?T?GTTGAGCG?GTG??C?????TGC?AC?CT?AGT?CA???TC??AG?GG?KCCMTGT?AA??T??TCAT??G?T?G?YGA?A????CA??G?A???CCTATAT?ACCK?CTG??ATA??G?A?ACGT??TA??GC?A?G?G?A?A?GT???TT??G?T?TGC??CCA??GCGGGG?GG?????CGGCCATCCGT???TCT??AA?CC?CAT??CTA?T??CTAGTTC??A???A??GCAC?TAGT?W?AG??G?TCCACGCCTT??CT???TG?CCG?TG??CC???GG?GGGA?ARA?TTACGTC??AT???TAG??GT?G?ACT?TTGCT???CTGT?CCT?TAAC?GG?CACT??AT?GT?A??C??C?ACTAC?AGGG?C?GA?ARW??AM?GCA?TG??G?G?GC?TG??T?GGACA?GT?G?AGCAAT??GWGGAT?A?CAG?T?T?CTCTAGA?T?G??AGG??C???AG???A?G?C?TC??GR?CT??G?GTCA?GACCC?CGGCRCC??CTATGAA?C?T??ACATGGTGG??YC?ACC?G???G?TGG?GACC?TTAC?AT?ACGGTTT?G?A?G
    298_Di_10		GGCTACATA?AR?YTCCCAA?GA???GCTC?GTTG?GAK?ACCAGCTTCRC?CYT?AACCT?GGTTCC?GASCCTT?TCTC?YAYTTT?ATG??STTGG??TA?CAAC?CCTAAACTTT?AT?AGTGACCTCGYT?AAT?W?TTCGCRAG?AACCT??CG?CYATGAG?CCC?A??GGTRTGTTACCACATTGTCTT?GT?ATTAATYAGCC?CGTTG?GCT?GCGCCACAACCT??AGGYGCCA?TTAGCAGT?CG??GAYCA?CGAGCMTG?CAGTAT?AAT?ACACGGTAA?TAGTGAGTCGTATGGAGCCTGCTAWCTAATACAGAATYAT?KCATTTCGTRACGCACCTTCGA??GTT?AGTCGGGACC?RAATTT?C?AGTCCATKATRGGG?CTAAATGGCARC?A?GAA?CCAGYTGCRATTTCCGTTGTG?TCTT?YGCRTTYCCKCA?GGGKC?TTTTATC?CGAG?AACTTTCAC?AATTAGTTCCGGA?TA?CTARAATTGGWC??C?CCGGTTT?GG?GGCCAGA?GCYGGRCAAWCTAAACACTTACTAGCWGCT???GCGGTTATC?TAC?TTCCAATGC?GCCTTAGGT?CCTM?TA?C?TT?CCA?A?AM?CTYAG??TACCCRAK??GAAA?TGCTGGAG?CC?ACTTTT?AK?G?CGGTCGCGCAAT?AA?TTGGSRM?AARGGTGGTC?TAATA?TGCAGTGACTGYGCTYGGMGAYAGA?AYAAC?TGGTGCRM?AW?CACCR?AC?GGA?CGATTCTWARTCC??CGGACGCARACGCGAATGCTAGGG?AGCCAA?CCCCACTMWCTACG?TTC?CA?AGCGTA?RCG?A??CAAATTRAGCACATGGA?A?A?AGGCTCT?YGGGGGCWRYTCGACCTTT?SWGTAT?GAGGGGGCTTG?CYAAGRWGACGCYA?TTAGAC?AGTG?ATA?TTCGACTC?G?AGYA?AGWTCGTCTACTCTCCCGG??AATT?GY?
YAGCAT?CTCGGTCC?RTC?ATGGGCG?TTAGY?CG?CC??TC?AT?G?CGCRCTCTGGMMCGGRTSTTATATGAC?ATTATTGTGGGGA?GCYTGCGWA?GCTGGGACCTCAA?A?CACCTGCT?A?TTTGGAAT?YGA?AACTT??TGTGACYTAAACCTTA?GSTTTTCATTCTCCGTTACT?AAA?GTGGYGCGGAG?GCCAC?AACGGTTGA?TTM?MTA?ATRT?A?CTAC?G?G?AAMATAA?CG?ACGTCRYCGCRGTCG?GAGGCAGGTAGCGAGKGAATTTAT?GTGCC???TMCGA?TATAATGAAGA?GATCAGGSCCGCAGTTTGCAAAAGGGT?TCA?CTGTGATCCTATWCTTCATTGAGAGAAT?TKACATTGCCWGGATTTTGTTT?TTGATACA?ATATA?YGGWTCACYKYGTCAATTCR??A?A?TT?GATGCTCG?GSAACGAATGAACCCC?AAGTGTAT?TAA?GCGTCTAG?TGGCCCGG?CYRGAT?AG?G?TG?CTT?TGTCTT?CACGAYGWGGTGACTA?GAGACATTT?A?TGG?C??G?CGACGRTTTATC?GG?GCKYKGAAGCAA?CCCYTGCCTC?GCCACGACACATKGAGG?TCGCTAGTACTT?ATG??TAGCCGYACKGGGA???TT???CGGTTARACGGC??CTG?AGGACCAC?GGG?GRATTT?AYATTTA?AC?CGCR?ATAGAATAAGA?WGTWCAAG?AGGAGAACTCGAGCCT?ARKAAC??GC?KA?TGCGGTGG?RATACGRAAAAGGWGCCGATTA?GM?GCA?TTCTCCCAGTA?AAATGYTGGA?GCTAC?CTCATAGACCGATA?CT?TA??TKTCCTA?C?A?ACCGCCA?GGTATCTTGTGARYGCAGWGWCAAYCCCGGCAC?CCT?ACAGCCA?CGTGT?CMATC??CCCWGGTGTATACAGCCCATCTAGAATTCGGGGGGGACAAGACRASRGTCT?CCGCG?
AG?GA?YG?G?ATCTGCCCAGAKCCATCGG?CGA?GACGGCGC?GGG?G?AGCRG??TAGAWACCACGGGTC??CTTCT?ARCGTTT?TTCAAATMCGTW?GTGGCAYMGCCT?GYTCGGTTCGC?GTCACTGTCGTAG?CCCATGTGGAGGAGRCTGGYCCGTATYG?GRGA?GTCT?AT?T?ACG???TTTCCCCACTC?ACTTCAMATTK?CGATTTWA?GCTA??CG?AA?CCACR??GA?AGCAGCTAAG?GCRCG?TA?GCGGRCGAACATATRCGGGGGC?GCKTA?AASCC?ATGGWAAACMCRCYT?TG?TCWGSG?ACTT???GCAGACCTCCAAACATGACATGCCTCAGGYCG?TCARGCGCC?Y?GWT?GARGAGCGGW?G?TTC?ACT??AAG?T?AWGTA?CGGTACCGGC?CCA????CA?TG?ACACTGAC?AATAGAT?TATCAAGCRAAAAG?GAGGA?TC?GA?CGCGAGACGGGAACCAGCTAATKTACATGG?GYACAGAAAAASAACCRTCCGTTTCGC?TAGARGTTGGTCRGTACCCAGAGGAA?ATRTGT??KACTGTGWG?TCCT?ATGTGTTTCGAACTCTACGCCCCR?CT?RK?T??GR?GA?A?TTGGGAAAWG?CCTCTCCYGAGGTGRTAGG?CA?TGGC??TAGCYTGGGA?GA?CCAARATTTTCGACTGGATTG?CGGTG?TT?TYAAAWCMG?C?GGT?CGT?CCAARAGATGGGACCTGATCTCYGTGCTACACCGTTCACACTTAGCCCT?ATTTCY?CAATCA?AGGAAGGCGACGAACGCCCGATGATTA??WGWGG?GA?GGA?CTTYTCGG?AGAC???TT?AG?CTCTRCGG?ATCTG??AAGTAG???T?GACACYGG?CTCCTCACCCAGAAAGYTTYACCACTC?TAGCYCGAAGGCAARAY??KGA?CC?WCG?RYA?TGMAK??RATTCCKGGGGTATTCC?AARAGTCTT
YTACCGTAKAGCCATTAG?A?KG?AGCCGT?TRCGACTCRACGY?AA?GAGATCWGGC?CTTAC?GAC??ACCG?CTCCKGGCTATC?AGTCTCCCGAAG?GGRCSAT?AGGAG?ARAGCATTAG?M?CTACT???C?GCAATCGM?TCTTCCGTT?GTCT?YWARGGACTG?C?TC?GGK??A?RCGACAACAAGTAKYAACAAGCACTTAAAACGGTAYT?CAG?WTGGGAGTTG?TTKCAGCGCGCTTCA?GTYGGCTGG?MG??AG?RGACGAGG?ATASAA?TCTGAT?TACGCCAACSTATTGCCGTTCAG??GAGG?AWTTGACAGGK?TGGCA??G?ATCGYCCTGCCGTC?G?TTCTTTAT?GGGT?TTKGCCTGCGTACGAT?TAGAW???ACAGA?AAGARTCCGTGAAYTTCAW??TTGGG?GGWCCGA?WGSCTT?YGA?G??TTGATGCGCTTTGC??TTTCAGCCG?AGCGC?TCRACGAAATACGGGC?AAGGTCGACTTTGGCACTGC?YAGGGATAC?CWGT?T?ACCRCGGTGTTATATAATAATWKTMGGGCCATGRCGCCATTCACTCACC??AATAGTACTCGGATC?ATCWGAACCGCCTGTGGCTGT?ATGGG?AATACGAGAG?C?YAG?TGGCACCCGAA?GAYCCCCATTATSGYGCTACCA?AKTGATAACG??CTTCT??Y?GYGCCGTGC??CTTAAATGGACAAA?GAC?G?AT?ATGTG?AYATA??ATT?CGTGATRCGGC?A??CAATGGTGCCG?TGTAGTAC?CGRG?ACCCT???GTWTCGCAGAAA?GCAAC?AGTGCACGCAGTTATGTT?CC?TAGMCGCT?YGGCGGA?GCTSCC?GT?GGCTC?A??TTTWRAGCAACCCGACG?T?TC?CG?AGTCT?GACA?TAAAAMTACTAAYGTTCGCTTGTCTTATGRGG?CC?CATAWGTGASG?CG?CC?TCTGTTCTAATA?GAGTYTG
AG?GGC?TARGACGCTAC?CA?AAGAACCYYTTGACGA?RA??T?GWATTG?CAG?CCTTT??Y?CCAGGGCACGATYCCGTATYTCCCA?CATTAGATM?CAAMAGACGRACSGGY?GTTC?TACRGT??CTTGCCGCCAGCCGCTC?CGTT??YWATGACCGWAAMGTG?CTA?CAGGCTAGSCTTATCAA?MGGTC?TRCGGGSG??CT?TARAGGAGGGGGGATTGG?CTWARGACTATGG?GGAGTTGGTTGTCA?CGACTGAGCAGGGCTAYGTAGCACGGCRRCACMCGG??ACTRGC?TGAWTGCTGCG?TCCASCGM?CMTGTY?GACCGGGAATC?AG?GTT??AWARWCATGGGCTAACGCRCMA?Y?AC?A?ACKCAAGMGTCAGTRGS?ATGG??TYTCCACCAA?AARACT?TACGG?GWAA?CCGAASCA?C?AMRGTGAYGRTAGAGGAAGA?G?ACC?CTGTCGCCACGTCA?GRTGTGTAC?GAGCT?TTT??GTTARC?CACTCGTCGGCAYWKAACTGGAGCCACTAATCYCGAAAGAGRTG?CAYTTTCAATGGAA?G?GTGCGC?Y?TCRC?CAAGC?RCGTCCACGGCYA?GTGAGGYA?GGCTGC?CACGTAATGCMARRAGGCGYGGGC?RT??CTCGACTT??GTCCYGCSCAGYTCGTACTGTGTAGTRATAYGG?TACCGAGGCR?TGCA?C?CCG?GATGC?TTYCCTCRCTATA?ACA?A?A?CTATSCACWGGGGGCCGKAG?GATGAASCYGTCGASGCCGGATTTTTCGCTGGTG?GW?CCAKGCGACRRGGGTG?CTGA?GCGGCAGSTGGAG?GCGTTGGTRK?AACTAGYTG?GATACATTCACRCRCTCCRGG?CA?YCGGAGT?CGGCATATCAC??TGG?TAATC?YACT?CGSAGCATG??TTA?AMGTGCTCYTAGT?GGGT?TARCATTT?RTATT??AS??AGGT???AATGATGGA
?CT?TG?ARGCCC?AGTCYAG?AAYGTGTGCCCGTG?G?CYTCG?G?AATG??TCASGGGGY?TAGGC?WCCGTCTG?GGAGGAGARCTTKTCGGTGGTGATCATW?CCAATT?GTAGG?TGMRCTAGTG?GTACCWCAGC?T?A??CGRTCACTA?CAAGCGGACAATCAAGC?C?WCAATCTA?R?ATTAC??GACYGAGACCG??GA?GCGCCAGCAYTTGAT?GCKGGRG?G?GGG?GCTAGKTGWGCTATGAKGCG?GCTGATAYAGTCCAMAG?GTCGAA?AGATGRAC?CTAATCTKCGACT?T?GG?ATGTAA?GC?R?T?ATTCARCGTCGGCTTKCGCCMGCAGGCGCA?YCGTG?GGC?TKCGGTGAW??YCTCCTGTGACRCWYTTCCAGGCGCC?GCACCGCGGTAATAGTT?TCCGTGAG?ATCAKAAGGGMWAGACC?AGCG?GCATATAGG?ATATTTCC?CC?GCT?CACTAAWCTYCGTGCCR?TTRGTAACCA?T??TRGCCGCCAATTCCTT??GCCACG?GTGAC?A?GTMA?AR?CAAAW?CCCCCGAC?CATTCR?GC???KTGGCACATGA?C?KACGG?CGTCCAATTT?ACGRGCGTGGCGGTST?ACTTTCTS?MTA?TATCATA?WA?ACAACTAATCTG??GCCTGT?TCG?CTCGATCTAMATRAGGAGT?CG?G?AS?G?GCACTGCCGGC?CTGCY?GT??TATT?R??GKATT?A?A?A?GGAAACATT???CCM?CT?AGGAAAS?AGGTGAGMCTAKTGTCAC?GCCWGTCYT?C?GCGGTATAATTAAACGCTYGT?AGGGACGAAWAA?ACGWGKCCCTGGA?TCGGGYCCT?R?GGYA?CRGCT?GGG?GCAKTKG?CG?T??AACRRCT?C?C?GCAKTCTTTYCTGGGGTTAGTTCTTAG??AACC?GATCGAA??CACGCTCYGCA??TTTTWGSCGGAGGRGGGGGATACCAAGSTGG
GGCATTCACTTG?CGTAAAGGTM?TTC?ACACAGTC?WACACGAGRTGCAGAA?GT?TK?GGMGG?ASCGMGGGGTCCAGGCC?CTTTGCC?AAAT??AAAGCTCATTAC?ATATACRGCTTGAGGCCAA?CYC?KCGGCGA???CAW?TGTACTACWTGTTTAG??TGCCGTCAK??RR?CGA?TGM?TT?GGGWATGKTGYCTAGGCGGAATTGTCCGT?AGAYGTGAGGGYAGTWG?YGA?CGTKGTAGCACTGYGCCCRCCTGCTGCGGTA??GCCGAYCGYA??CTGKGSGTACGRACTGGGTCAGGGGA?CGGCACTGCG?CTCATGCAGCYTAC?TCCTCGGAT?GCGAGTGRSCCG?CCTAACGCCGAT??A?AGATGA?GAS?CAA?GACGC?TGTGTAACATT?TRTTCGWTCTTTCCTCAAAATCWCRTMGGGCGCC?CATGC?TCYCGGGAGTAMGTCGTAATAAA?GRCTT?A?SCGATATC?GGAYAMCCTCGG??GAGAA?TCCCGAT?CGGCAGCTGRTKTCG?ACAATAYCCCGAGTRGGTAAGATC?AGG?GGATCCGCT??A?TCCCCA?GCGATG?TG?CGCGATAGAATCC?A?GGTGT?GGGGCSTCCAGGACTCGCTYGGCATCGGAGCCAG?CARGMCGAA??G?MGCA?TTACRAA??GMAGGTC?GYGA?AGAGG?AGACTA?AYGGGGACCGACGG?CCCYCK?CCCGCGC?ATAATT?A?ACC?C?GWCATT?CCCTCCC?C?CTAW?GRGTGTAAGGCCTCAA?WTCGAGGATTAGTGTGCAGCGTACAT??TCTTCTGW?CA?TTAGCTATGG?TYGTYGAT??AWAA?GAGTAAW?TGRAT?CC?GTYWCWCGCYATGTTGGGTTCCTWTRCTGTWGTTATGCGCCCCCTGTACA?GGGTGGAATTGA?CT?GT?Y?GG?ATTYGC?CCYAGWCACATGRGTR?CTC??AGGGTCCCACT?CRRTTACA
CTC??TCARACCTC?CCTGGACGAAGMTRYAGA?GGCGT??TGYTGG?G?GACCCAACCTA?CGCAGGG?CCCAGCC?GATACCRGTTC?TTTGATCYATCGGTTAWWGCASTTTGGCCGGWCGA?CTACGGTCATTGCCAGMCYACATCGTA?TAACGGYCCAY??GG?CRCG?C?GTA?GCG?GCCGRA?GATAAC?CCSGKG?YCTGC?AAAGYG?RTTTATCTTAYRTGAG?CMGGCGTWGT?GC?ARCTAGAACAYTT?GCGTAGATCGCCG?GAWAWTTW?TYGCCWCCC???GC?TGGTGGTGTACACGCACCTGGTGTCATAGTCGMTGCGATACCACCTATGCACCCGGTMC?GCGR?CG?AG?CK?GTG??GT?CAGC?AYKAT?AATCATAGCCACCGAGTMG?TTTCCCAGG?T?TAAGYYW?GGCAGCCCACCA?C??KTCGAYGCT?GGGACCRTRCYATRGA?ACCATT?ACTWAGGAAAACCTKGCAG?AC?TTRTAGGCGC?GRG?G?TA?GCAAA?A?GGCT?AGGT?GGT?G?AGGKCAGYATYTCC???GACTATTK??MCAC?RC?GT?TTA??ASGTGAG??AGCGAGCCACCTCAY?ATGGTCCCTM?CTAGCCTRGTCAAGGAGCKACA?AGCAGGGT?CATAG?RATGCTC?CYGTCAGAACAGGGCCTCAGTGR?CCTT?TGCTGAK?CYCAM?GG?CAGC?TAA?AACAGT?GACGC?G?CTCTGTTGGCA?GA?TCCGTGRTAWT?YCACAK?ATCGAGGCACTGG?TMA?ATTCCCRGCGTCTRAKGW?TCAGACTACCATTGGC?TA?AGCAM?GGTTTCTGACYAAATTCGTAYATTGYTCCTAGGTARGGTCAAKA?CCAR?YA??ACCCMMG??GATGGA?TGYMT?GCAA?TGGGGACCGTTCCG?CCAAAT?T?AKGT?T?CATGATTAGT?A?GAG?TCCG?CGCRTTTGT?CG?CACGCCTCG
CCCAGCCTTAWG??GGGCGTCACGG???TTTCCGCTCACGGG?A?GWGATG?CTTAGTGCTCGTGCCCCTGGR?GCAGAATGCCRTGTGGA?TAGTACC?G?ACGCTCCAGAGGCAGAGT?CYWGCGCA??AC??GYGGSKTTATGCCGCC?CGRTGG?A?GGTRA?SAGAGGTCGTKAGAGCATGACCGT?GATTT?GGTCGTTTACTGGAGGCGG??TTGTGG??CGC?AC?WATCACG?G?ACCA?AAGTTCTTTWACGTARMGYAGGG?G???GCACG?ATCGAGGATT?CATT?TYCCGCTCCAG?KAATCAGTTGAC?AAT?CCACTMY?CTAYKGWCTG??A?AGTTTACGGACMGTST?TAGCTATGTTTG?TC?CTAAAYAC?T?CRCTGCA?GCMAACCCWCT?AAACTCTMGATTRGTACAGCG?TGCTATC?TTGTTCTT?GK?AT?CC?ART?CSTAG??GAGACRTTG?GCAGGRKGWC?T?AM??CCC?RAGMA??ACTGCCTGCGCCTAAA?ATAGAATGC?CATTRTTCAACAYCCG?AGGTGGAA?CTAA?TGGGM??GCT?TG?GGC?ATYT?CMGA?AACGTCGYACGTTMCA?G?ACGGGACCG?AGGCACTTTRGCGTTCAAGTGT?GCA?GAT?AAAGTCGGRAGTKACGSMA?ATGACARTAARGTTCCCRATGAG???SGAGAG?GAAC?RTYCRACAGGGATGA??TTGAGGATA?CACG?AC??GCCCGTTAGAACTTAGAGTRTRGSTCGGGGGC?AAC?CGAGT???TATGTCTYC?AC?AGC?GTWTCCMYA?CCTTCC?GT?TCCAY?SAC?GYATCTCTATTCGTCGTTTCGAR?KGACTRCTGTACCGTAA?CTATYA?A??TAYCGGAGCAAC???AGGTACCCGC?AGTTTG?CAGGCACT?CAACAAAC?RTTTCS?CGGSGCTCCGTYWACCGTGC?GTTGCCAA?AGMAAGGCCAACGYA?A
TGMGCAG?GW???G?CAGWTGTAT?CCTTCA?AGYAGRWCTTCCTCTGTTAAGCC?TAGACG?T?GT?A?G?GYT?CCA?GAMACKGC?TC?TGCTGT?CT?T?ATC?CTG?CT??MATT?CCG?ACYACGCTSSGCCGGYGTGSGGACGYG??TTGCT?CTCGGGYA?GTAC?CGTGATAWCGCTTG?CGGTA?CTGG?TA?GCTGAYTTGCCGC?WA?CGT??WG?ASCGATTTTG?Y?GTA?GGCATTT?YTAGGA?ATCY?CRGACAYTRACTG?TGYCGG?GTGTAATTCGGC?ACCCATGST?GTGTTC??GAT?CAGCGGCGGCAT??CCGAC?CCTT?YTCGC?CCGKAGT?GCCATMAGGTAGAGACG?ATGACACCTGAGGACTCAACASACKRWTGCAC?T?CCTTGGACCWGTCAACT?ACT??ACTACG??GYTAAAGCA??ACK?GACACCGTACTCTCGCGACGGACTGRCCGGGTATCACAYCRTAAM?AAA?TGCTCTCTCMACGC?CC?AACCGCGTCATTCGTAGGG?CCCTG?TTAA?CCTCGACGACCR?KAG?AGATGTTCGAATTGGA?GGGARCA?G?ATGAACYG??YRC?AA?AGTCGGCCA?GT?AGACATCACACAAA?AACCAACGGTGYWGGCCGG??AA?ATGACAT??GG?CCAGGCGT??CYCATTTTGATCCCC?RC?AC?TGATW?GCTGAGGAGTGCTTRCGCAGGTCAGTTGAA?GCGAGTAGC?GYARCTGACGCGCTCYC?AAG??CACGTG?SCCT?GCCAGCTTCYGGTCG?CGGT?RT?CTGTWAATCCTTARGTACGATCTTCCACWC?TTGRKGAGGCACC?CAGA?CAGGG?TTATATCAAWGGCCCAG?AGTCGCAACAAWCCGRGTTAATGGATCCTGTG?CA?GCAACRCGCGRMGAGGTW?T??TTGGCGRTCYTGTGKGTGTAA?CGCRGM?CACAATGWTYTCAT?TAG
GA?AWG?TCGAAATGYGTAT?C?AATGTGGT?GWCCY?KAA??GTTAACTAATACGGYCT??GCTGGWATCTC?CAGMAGTARGA?TCTCCTAGRCA?ATTCTKTG?TG?YTAATAATCTTCCA?CMGRGAY?C?YCCR?TACGGTG?CGTCTCTSATTCCG?CGCGACTA?CATRGGR?AAACGGAGGWAAGCAGGCATCCGAGKG?GCTTCGYATCRAATGTAGSAG?GTACAGATCGGGGTAGT?C?GC?TGGTA?MGCAACGTAGA?ACAA?ACTG?CC?TCG?GAGACCGACC?ACT?GRGACRCCC?TT?CYAGA?TGTACR??CAGGTTG?CTACTSGTMTARCGCTTCCSRYCARTT?T?TCG?AGT??TGGCACCCG?GCGCCSGWTGATCA?GC?WWAGYR?TCYCGGCAC?AKKCATTC?CA?TCGGGACTMTRCYTC?A?CC?GTT?RTCCTGTGATGCT??AMAGGTAY?CGYCCAYGCT?CGTMTATGATAWT?CAA?GCACCCAGTGTATAGTCGCA?CGGTCTGACCAGCATAAGA?TA?GGTCAA?GTWGGT?CGGCATC?AAGCCTACCCGTCAGTGTC?AACACCTCG??CT?GCWTCGC?AGC?RAA?A???G?ACA?TTCC?ATGAAGCGTACART?TGGTTGGC?GGACGAT?CTCCC?CAMTSCTG?TACARYAGGCCYCTRTTACAG?CCCG?T?C?CGT?RCG?TAAATRTG?A?W?CAGTAAYAACWGTAA?GTC?TGTTAGT?CCACWT?G??TCKAAAT?CGTTCTCG?CAACCGGGT??RTASAA?TCATA?T?CTTARCCCW?GCGAGGACCTCATYAC?C?C?CT?CAGGTTTG?CGGTT?AGGCGRTACGR??ACG??T?KT?T?AAGT?GT?GGTGCACTSCCGTC?CACGG??TCAYCCCCRGAGCCTG??AT?CC?GTACYTAA?TGAACTGRTGKKTGC?AGTGACTK?TCAGTTTGTGATCGG
AAGCTC?CATG?CTCA?GACCA?T?CCAAGGCGAGCGAAAGCGGA?C?CGG?ATGTCCCGYGCAGTYA?GGG?ASAT?TKG?A?A?GGGYC?CCCTGGAGCTGTGATTAAAGATAGGGYG?CCCCTCATTCCATSTGCAACGGTWAACTT?KGCWG?TTT?AGCC?AGCGKAT?GCTCCK?GACGCTGC?WCT?ATATGGGA?CAAGCAA?CCCG?T?TCACCTG?C?CA??CG?TTGCACTACTAATRAGCACCRATCGGCTAAGWGC?CAGCGAG?RACR???GTACCTGTCTA?MCAT?GATATGGGTYYT??TCGCCTAAGA?TAAT?G?CGKATCCC?CACCGCTCGYCARTTATCTAGT?AGGTTCAAAG?C?TGT?CGGCTR?C?ATGCCTACA?TCAGR?TG?CCR?GCTCGTTAATACTAAACACC??CACCWGGT?AT?GATASTTACGCACTGTCTACCT?GGCAGA?AGTAWT??CGTA?TGCTGTTG?RMCW?GTGWCTWGGGCAAYT?TTCG???TYAAGAGCA?GAKSAG???GGCGRYGACCRTATSARTACAYCRTCGTTACARCATTG?AARGCGTWA?TGAACTAACGGGYCT?GGTCWGCTCAC?GWACTGATTAGC?WCGAAAGAARACTCGA?CGTGGTGRCCCGGGRGTGGC?GTGATGGWAT?A?YGC?CA?C?ATCM?CGGAA?CT?ACCTTGAATGSTGGCWTAA??CGRATATCTCKT?GGT?ACYAGTAWTATGT?TC?GT?GM?AATCGTCG?GARAATGTGGAACA?MC?A?CARWACAT?TAAA?CTGGCY?TA??CAT?CA??TGACACG?GA?TGAGTATAAKATGGYCTTGGCCC?AG??CAG?CC?AAGSAKCTCCTGCGCTTTTGGGCGG?G?G?GWGMTTCAGCCAC??AC?AGCRG?T?TCAKCTCATCRAGACGCGTTCAWCTTGKYGAGYT?TGRCA?AGTA?TTGTTGRGGCTTAYG?Y
CRCCCW??GG?GC?TCAAGCKACCMTAGCCTC?KCCCCGCTAACGGTGAAAYMR?TTCTYGGTTATC?T?C?AC?GACCGYYCGGTTTCTCWARCTATACG?TCGC?GCGAAGCAA?TGTGMTCACAATRCG??ACTGCGATATATCT?G?YCGAT?C?GAGAG?CAGGAAC?ACCTC?G?TTGACCCACGAAGGGCCTM?AT?CTA?AGTGTGATAGYATARARAG?CGYGMCTTGTAGGGAG?A?TCGTAKTTCGSCGTTACGRCCTGACGTAGTGTGGCCKYAGTAT?CRCCGTAAMAAMTCGG?W?TACYCGGCC?C?AKATAGT?CAACAKTGTGAAAG??RCTCTG?CC?GAAGCCACTCGC?CCTGATCYGGC?GGGAA?C?CGGGCTGG?C?TTGCCCRCCAAGC?CGGTAGCACT???CGTCA??RGTTG?ATGG?GTCGA?TC?RTCTTYA??GTGTRGCCYY?TGGT?G?ACGCACCT?CARC?G??G?TTG?GCC?GTAWCACCTAACCGGGGTTTTTGA?GTACGCAATT?CAGTTGTTACCACATC?TGGG?T?GTCAKATTCTTGTACGCCG?CAC?YGGCTCGGA?ACGGRCAAG?TAA?TTRG?RCCGACAAAATATTATYAA?TAAC?C??GTGCGGTGT?CCT?CGAATGA?GAACYAAGTGGCCTWCCTCRWWGAGGACATTCCRTCT?CCC?TTAACWTGTCGY?ACGCAACT?TATCAACACCMG?T?GTWTT?AAGGTCGTCGTAAACTARTGCCCCGRATCTTTTMCYGGGC???GG?ATATTA?AGCACTCGATA?AAGT?TWAATTGCG?AGGGTGG?CCCGAACCGCKCKTCTCTA?GTACAACAGC?TG?TCTGGGCGATSARAAGGARC?TA?MCC?AAATRYTTCAT?ACCTWGCACGCAGTACGGT?A?CCRT?ARTCGTACATAACT?GG?TTGA?ARGCA?GCAG?CG?CC?C?TYCRYTCGCCARS
CTCGAGTAAARATCTTAGCTRGYGATCT?YATGTTCWGATT?CATAGTGTTTAG?MCGAC?GTGTYGGGGGCGTA?TTGTGGGAA?GGCGTCCC?ACCTCAATG??CT?TGY?GYCG?CCCAACGGTAYC?TG?MGGTA?GAC??GAAGACTTCCATACC?CT?AACGCA?TGCTGGATAGCAC?C?GGAAGYGCCGCCCAWTGGGC?AGTCCACTAGAATCYYTGA?GYCACCCGGATATACCGCGYGASGATKYC?CTTC?ATCAARACG?AGMCRCAGTYCGTACGATTTCCTTGG?CGAGACCT?GCCTARGATRCACATGCG?T?ACCAGTGTGCTTTCYGAY?GCT?AAGCTCMCCGA?ATTCYAGTYMGCGA????AAT?A?ACAGACAC?CTTGCCCATTA?AA??C?TTCWRTGGGCCCGA?CC?CAAY?TKTTTTTCGCAGAARTGTCTGTG?TTAWCAATAMTTR?TC??TCCGTM?KRGGGAACTCA?CACCAGGTAG??TGAGCTTCGCA?TCM?RCGGT?TGATCTTGGGTCC??GGTCCTTATTACAKTGTTRGTAAGTWGCC?ATGGGWCTACTCGCTCGAKGGCAT?TAT?AGAGGY??WWAGATRT?C?GCCCTCACAACAT?GTATCA?CAYTMG?CCGCKC?TGTCATGTATAGGAGTATGTCGA?ATAGGCCGCGATCYG?TATGYC?CRCTACS?CGGTCAACCTGG?ACTGKSGRTGTGCGTTGA?ACAAG??GTT?GCAG?TAAATTGATACAGT?TCGC?ATACCAWCATGA?TGTWCCCT?AAAT?TAGCAGACATGTCA??GT?CCCTCGTATG?GGGTAG?RAAAGAAS?GG?AAGATGGTAGACCT?GTGCGT?GMT?ATKAGTGGAAG?MC??ATACGCCAGYGGACC?T?ATGKCGAT??CCGAACTACTAG?A?MAATCA?KGG?GCAATC?GATAGTC?CG??YCCCG?TCTGWCATAACACGTATA
RTTTAACGAGGTGCAATCGCGT?GGATACATT??ATM?TCTA?T?TT?TGGC?TTGK??GG?CRYCAT?AGAGM?ATGCWTCAGGA??CATCGTTG?GGCGTGGCGTT?WTTGTA?CAGCCRAGATGGCTGTC?RCTCG?CTCAASCTGCTTGCG?KAGCARTAATTTGAGCC?W??C?TC?WGGGA?CC?TRGAATAGCCTTCGCACTRGTTGMCTGSCCWATCA?AACAAG?GAAATMCGAACTGAARGT??AMGCYAAGC?CT?TGCRTAACYTAAAG?TGW?SCACKCRCAG?CAGTACTTGCCTTACAG?CCCAKCAAGTTCGGCCTGGGCRTCAACAGACGCAATTRT?AT?TTCTC?TGGA?CTCGTA?GGYCTGYTAG?GCR?T?TCGGRGCGTY?TGAAATTTGMTGTGC?CGT?TTAGCR?CACGATMAGGCSTACA?GACCCAGTGARACY?AGTC?GMCGTAGC??CYT?ACCTCGTTACA?CACGTKAGGG?ACGTTCTAGCAGCCSCAGGGG?TG??KAYRC?C?AATAC?C?T?RAGCGGAC?CTGA?GTGCTTTTGTAGGTARYTAGCCCGTTCTACYCCAGYTCCCAACACGCCAGACCCTGGGACTG?Y?MAGC?TCGGA?CTCSCACWA?TATMGATYCAGTT?GGTCGA??CTAGAAGAATCGTG?TTCAGAACAACCYTGCCA?KGGA??TC?TTCY?GTCAGCGTCGGCCTTAC?GRGCTY?TC?C?CCTTCTCTGGT?CGCSGRCTGAAATAGTG?CCA?TATGACTGCATCWAAG???CGCCTCACGATAYGGTACAAG?YCCTCTG?CCAAAGATCGSTCTCTCTCCGAATATGRKCRACAA?AG?GGAYG?CACACCCYGC?TTGAC??CAKCTAGGTCCTATGGR?CW??CTGRA?ACGCGA?GACACCTGCGCTCYTAKCAGATWCA?RGCCGRAASGACCGTW?CCACTGRTAGAG?C??T?AT?A?KGTA
GGATGAGGTATG?AAACAAYAATCTCGC?AAYCMGTCCACCCGKCATAGCGTAYGGCAAGTGTCTTG??CGATAG?GCC??AGATAWAAGG?CT?AAT?GGYTTC?CA?CCTGCKTAGAG?G?AGCTTTKTYCACACACGCAAGGGGRCCA?CATGC?C?TAGKACGGCGCTAGTT?RCA?YT?CATCCSCCYATCTTAAGT?G?GTGCGGGTGYAACTTGCAAT?CCCCCG?G??CCAT??CATCATCGAGGWT?AAGGGACCGG?AAGWGAGTTCATGRGC??CGWGGT??YGCGACGGCTAGT?TGTAAGGGCAYTGGGTAMCATCGTACGCATGGTTACGTMACTAGACT?GTTTWCAAG?YGGCCTWTATTA?GGATRCGTC?C?ACC?TGCT?ATGGAGCACGGCTGAGMCTT??GAGGGTAA?GTACCTGTCAAKAG?TC??AATGA??AA?GACGAW?ACRCGCY?AGGCTR?TAGGC?AACYCC?TTTGTA?GAC?CGRCTTTG?ACY?MGCGTYT??CCTTAYCGWTAT?AGAMC?CA?TA???TTGGCCAACRKCA?A?YCGTAT?CAGG?TTGATCGG?CYACACY?AATAAYAGGTTAA?TTT?TYAACCYYCSA?A?CAACTGGGTRTTRTCKTGTAT?MCGTRCC?GCTTCTRAA?AAT?TTTATTTCTAA?GATYCAGGAGARRGGG?CAGAGRTAG?TG?GTSACCGCCCCATTYAGATGAGCGTC?TAGCGGGTCCACATGCTAATACCT?CCC?AAC?G?CTGTTCCGGCA?GCTATTCGRCCGCACWRGACACG?GTCCGAYAMT?TGCTA?TTTRCAAATTTWAMATACGTCTCTCGCTACGTTGGWCAGAATGTCTTAGRAGGT?AT?GTTGGT?ACCTGGAG?CTTG?TTGGCCAGGCARACGYTTCCGCMR?ATTCCATAT?MA?T?RTACCCAGCGGAAAGT?MA?GGYTR?GACACTAGAR?AC?AAGGGAGAC
AC?AGCYTACGA?TAG?CAGACGTGTATT?CCCGCC?ATCCA??AGY?ACGATAAGCMTCGCW?TCC?TCC?CCRATTATTCTGG?SGCAATACAGATCAGTGCTTAGACCGACGYT??GCAAATA???GAR?CCC?GCGGAG?CGAGC?YC??A?CGGACACTGWYTCWRCYKAGK?AGCAGMATCWGGGG?R?GWGGTTG?RACA?TGGA?CTGGCATAAC?GGA?TC?ACGATGTCGRCTCATCAC?ATTGGAGTC?R?YC?CTGCAT?CCAAG??AGGACGGTTC?CTGGCCGTGATTCTC?TCMTATGATGGAGATG?GGCTKGCAT?GYCA?ACSGAGY???AYTCCCTG?GGGGGACT?GTTG??CCATCSAYAAYCAG?GTTTTCCAGC?TGGTGCCGA?CCMATCA?CCTCGCG?AGTCACSTA?GCCGAAGTGCTATGCCWTG?T??GTT?TCCYTGCA?CTKGTTCCTTGGGCGTCTCGTCCAGGGGCCC??AGCCT?CTCTATAGTTGAKCAAGGCTTAGAC?CRTGAYC??GAATGYC?TTCYAC?CTCCACR?GTACTAWCTAAAGAYCAGT?CTCYCGGAAMGACGG?RG?ARYTR?A?ACRYGCG?Y?CAGAC?TGTCCGGGG??CAGGCAGGCKW?TACTGGAAG?ATATG?ACTGCGGGACGG?AYAC?CTRCGGGTARATTAAAACAGTYTATT?GCCT?WAAGGGY?TCACAC?C?ACATGAGCCTYTAA?AGAC?CCRGGAG?T?WGACTCTTACGT?CTCATGARAATCGGTACKC?CYC?ATGCGMCACGCCCT?GTCRTGAATATTTSA?GTCCATTGCAWGYCAT?CAGCTTCGT?T?GT?TTTAGGAT?GAACCAMAYTG?ACGATA?GTRG?RCACGT?CCCCACAACCTKTCGCCTCGGACTTG?GGAGGG?CTGG?TWGCTYT?YCCACCAGT?AGACAMA?KGTAAAC?C??ATTTGAAC?TAAGKC?AR
ATGCACGCAAMCWACMAAKA?G?C?WYTTG?C??WGAAA?CTA?CCTCAG?CAGGRCCTC??ACTAGGTT?TTCAC??MC?AAT??ACCGGY???GACAT?GGGCGA?AAT?KCTRTATTTCCGGGRCAT?CAGATCCT??CAA?GCGATGRG?GGGAGATC?TGCTCRCGAG?CCGGTCACCTTAC?GGG?CC?TYGY?GT?ATGCCCYCCA?TGYCTTATTCACAARAG?CAA?GTTAGASGCACA?GAACT?CATGYATGTGAAAAA??T??TCCGACK?YG?AA?GAAAGACATGCTTTTGTSTATCTATCC?TCCM?T?CGTCWA??GAGTCGRAA??C?GGTGCGT?TCTAAATGTCGGCGAATGGGTTATA?TAGA?TCATT?AYACTCCAAACAT?TATATCAYCG?TAGT?GCC?TCAKWTGGTWCCAGGCTCGGCSGTGTAATTATTCCMCT?GACAACGTG?T?CGTACMTACTA??CTGGATAAGYTG??GATTTAGCRGGCTGGARCAGA?GCCAAM?GRTTCCAT??ACTMTCC?TTTG??GTCTGGCTTAMAATTACCCAYGCAGGC?CGGTACYGTAGA?TCCG??YTTTAGGAA?ATTGGRC??TTKGGTTCGTGTGGATTTGGAA?CC?GAAAG?CCACGTT?T?CCCAGCAACAGC?WCTGTCYC?R?AAGAAGTGCCGMTA?GGG?G?GRTTT?CCTTAGTCG?C?TAYCGGY?AATGACAAKAW?TAATASGA?GGTAATATCATT?Y?ATCCGC?TT?GKAGKTCT?G?CT?MKT?GCTGGTTAACC?RCASTTWTTKC?GGGGTAT?YGCAATGGAGGCTGAGWACACYA?AAAACACTGGAAT??GGGCGSCTT?AARAT?KCG?ATA?C?TAA?GWGG?GGSCTTCYG?CACTC?YACTAACCTGAC?TTTCCTACGCGA?AMGTGTATTATGGTTACTKT??TACWTTT?TT?GTCTCT??ATTAG?CAGGAGG
AGGRC?GGAG?ACGC?ATTGTTCTCAAC?CGGG?GK?GCYCGGAC?TAY?CCCKCTTGATGAYCTR?ATGGTGGAGA?GAG?MTCTTTGCACTCGYW?CCGKTGWGAATGGGCAAGA?TTCARCTCTAGTGAGACGGTCACTCAA?GTAA?RGAACMRC?RRCACGAACYTCCS?CGCWWCC?AT??TAATTG?ACYGGAGRATCCTC?CST?GC?GCCCT?MYACCRTRSCAKGTGA?CGC?CGGCMY??RGRGAGGAAGA?TAGCGT?KTGTTAAKCAATATAGG?T?GTTCCTCTTAGCTAA?CMCGATAACTGC?TAATGCTGT?TTA?TCTCAARTGGGTGTACTGGGG?MA?CATTYTCAYRCACCCRCTTTTTCA?GG?TTTTGCGTCTAAGGCTGCTCT??CAGYGACC?TAAGCCAG?A?AAGCG?CY?A???ATATGC?T?TCRCCAG??GAATASCCR?TGTGCGCCCAAGCTK?GTTGTCGAACTT?TTCCRCGCAGATACCGKTCACRAACTTCTTTTYCCTTTGGGTAG??TCTCATSC?ATA?GAAGCGGGATACAAGCTGGTG?WCGCAATCGGCCAACACATCTMC?GGATYTGTGTGAGTGG?WRGTAMATT?TCWGT?MTTGRTC?AY?ARCACT?ACG?R?GA?TCKG?ACCCCARGAA?TCCTRGG?GA?G?CGGTAAAGCTCTGCCGTGGT?CTCGRGGCCATMTCAGGRGACG?ACGGRTTGA?CAATCC?GGYATTC?T?T?KW?T?CG?TRAYAAGCGTCACATGGGCCTCTGAAARTGYT?GGCKA?GCMM???T?TTG?TAATAATGGYSAA?GGA?CRCC?GGYGTCAAGATYCTCRTTGGTCTKG?CCGYTCTWCARTGCCGAG?AATR?TAGGMACTAGAGAGYCGA?TCTCT?GTGTGTCG?GT?C?ARGATCGCTCACAA?TCT?TCAATTA?TYCTCACA?AAATGCGTGA?AGAATWC?C?GGA?T
YCCCCCCAATCTATYT?RRTCGATGCAYTACAGAG?CTCAAMCRACACTAT?WCCCMRA?SRCGAKTACTCCGCYTGGCCCCGTAGACGYGA?G??GG?CT?TGT?TGTTTCTGYGACCC?GTCYAAASYATAKATTWTT?GAWG??GYAGRA?TCWCGRCTC?SACAAGG?CG?KCTATCCTCCTAMTATTCKGYGATGTARAAGCTCGGAA?GATCAGAAGKATC?TGGTCAACATTRT?GGGRTGCGAY?GCACCTTCARG?YGKGTCGGCCC??TACCCGTCC?CTGGTTCGA?TACTATATGTTATGGR?ACCTATGC??TR?CGA?CCCCCTYCTA?W?KCATAG??TTCCCCAGGYTMARG?ATRCACG?CCCTGCCCGGCATCCWCCGTCCGR?RCAT?ATACC?AGCGGA?GTATGCWGGGCCACCMC?ACCMATA?CCGTGCYGCTCC?GA?GCA?WT?G?A?GATAACCG?AATT?TCCCAWGACTTGACCWC?TRAGTTKCCGCG?GY?CCAGAY?AGA?RCATY?TACAGACAT?GGCCCCGACSTACGYTTCT?GT?TTCMGGCGC?CGTGTGTCCCTTAGGCT?ACA?A?TTWGRT?C?ACACTCCTACT?RAACCCACGCTCGGTCTATGYCGCTTCGTCAAGGAGTCTA?GGCAAGTMAACCCGGC?ACMCTGGCACC?CCCGCTACGGTMTGGACTTAAT?C?GCGCAGAATT?AAKWCTTCCAGG?AATACTCCTCA?T?GGTKG??RACGCAARGKACTGGRGCTTGAAAGKTG?GACTCCGY?CTAAGTT?KCTT??CSTG?ACYCTCGAACTATCATCTT?GCCCGTTACAG?A?GRGACAGTGCGATGRA??TAYCT?TAGGCACCAATATG?C??CAATTAT?GCGTCG?GCAGGRACCTCCCTCTGACCGAAA?TTAAGAM??TACCCCT?C?CATCGCCGACWTTWRGAATT?GG?GCA?GYGTTGACTTT?TA
ACTT?CGTTCRG?TCACM?GT?TT?CCA?GTCACCCA?ATCACGAAGGCATARGC?C?CTTTCAC?TRGACC?GGTAY?GCGATTTC??TC?ACTTTCAACAGAGGTAA?TCT?G?ACCGTAAGTAGAC??AGT??GG?CCCATTWCGTCCGTC?CCYGGGACAGY?AAT?CRTGCG?CAT?GCGMTGCTTTTACRGACTTTTAAGC?AA?GG?CYTAACAGA?G?GRA?C??TATGC?TTTTCR?GGWTGAGACC?TCAGGGW?TGACKAAT?TAATTTAK?CCATGAAA?AAGGCA?TCARAACCGRACATACTCGATWTC?ACCAAC?S?TGA??TCTCAAGG?GGAGGCAGT?TG?ATCRCCAGGT?WCCCATCTTATCCGGGWTYTC?TTCGRAATGCGGCCAGTCM?GATMCTC?TCCCGACCKRCCG?GCTGRGKWGGGAGGAAC?GGCKTGCGTT?G?TGRAGCTAGWGYKACATACTGAAT??T?CACAGT?T?TAAAC???TCGAAGGCTCTGCWTT?AGTW?CTGTATG??TGCGGCCAYATC?TC?TTCC?GCCC?C?GWTCYCYCATG?TCGT?CCCATCGAACATATCGCCACTATCAYCGGGGAGAGT?AAGTC??CA?CAAT?TT?CRTTTTS?AGY?AG?CGAGAGTA?CGCSTCACCCY?AGAGTCCCT????CACG?CKGCACGGAAATC?AGRC?ACAATTGAATATGTCCYTAAAAACWTT?CCAATCCACC?CA?C?C?GCGA?ATGTCTGCA?AK??CMA?C?YAACCCTAGTGAGAA?AAGCYC?YCCYAATGGCAT???KTTCCCAGCT?KA?KCAGT??A?AKTTATTTAGAAGMCCTACCCG?TGTTCACTTGTGCACA?MCATGGGTT?CGC?ATC?TGTTTTTATGGA?CTG?WGGCMYGAGCGG?TCMAAGGC?ACATCG?T?GCGTGATAMAGTATGTAC?RCTC?A?A?A?WCC?A??C?TTCT?G?G
CTCGGAGMGWCGY???TA?ATGA?CCCCG?G?TAATGG?TCSCTGGGYCKAGTG?AGAGCTCC?GCRGA?CGCAMGGTATGRARGAGGCTAC?CTCCARTGMCTCAGAGGTCGGT?AARACTTTGATGT?YWC?CAYCGAAAATTGAG?CYGKGCTGGC??GCCAGCTA?AGA??G?RKAT?C?AAAATTAGSKACT?T?AAW?CACGCT?AC??A?TGCASCGG??ACGGATAC?TACAGCT?GTTT?TTARGGYAACGACACA?TATC?G?AAT?CAACTG?AATC?SGGGATCTTM?CCG?TCGAGCGTGYG?TG?CTGAWGTCCTTCCYAA?YGARAG?CCCGCCGGGGTCAT?TATTTCGAGTTGKTYATCT?GGTCCGAACG?G?CTCATTGGA?TCAGGCT?GCGACCGCCTATCTATT?GGTGAGTCCATCTTCTTTCTGC?CGC????GACTACACCCAYTCCAACCGG?GGMT?T?GTARGSARACG?AAACGTC?ACWCATCC?TTGGATTT?AG?TACACTCTRTG?TCGGATC?AGCTTTGGTGKTCGYKCACGCAGTAATTMATCAAAYGRGACTCKTAC??ATRCCAC?AGMCCGGGTATTC??STGKTGAC?CGTC?AMGGTGCTTC?AG?CAGMCYCACAGAAGCGTATTAKGGAG?TCTCACTGG?GGTGCC?GT?GAGGGAT?AAACCGGACGGGGTTA?GGGGKGAAGGTCCC?CGTCGCCCGGT??CGGGGCCACGT?GARAGG?TYACGGTGG??GCATYTTGGGTRT?TGGATTTA?AGCAGRAC?AGGCCTGTCST?GCTACK?TTGMTCTGTCCMGYA?CCACG?ARAAATCACAAGAT?CTA?CKA??AGTAMGGGCTAGTT?GTCA?AYCAA?AKAGRCCTCGCAGKC??YATCTRCTGTCTRCGG?TGGGAT?G?GTCGAACRRCGTRTTAG?CCGRCAMCCAA?AATCTCACTA??TACACSGTTGA?C?G
?TACCGAGTCSTATTGGCG?YGTC?GAGATYAT?R??CYTGTACCGTMSGCTGGMATAT?C?CKTT?CCCCTCTACGG?GCTAGTTCAGCR?TMGTGYSGTTY?A?AGGGGATA?T?TCGCCCATATCGTTAGC?TCCCTT?KWATCGRRTG?R?ATAATTAMGCATTACGGTCCTGTTTCT?GGCCCTCCCKTA??ACKGTAGAMAGGCGGGGCTTGCTGC??TGCGG?GCCTTCTGGAACTCACGAATTYTTMTAAGC?ACAGGGCCMCACCKTAGRT?TACTACT?C?ACTCASAGCAG?CGC?GGTTR?ACACTARCCTAGGTCK?CGT??CCTCGGGGTATTGC?C?CCACCCGGGCACAC?CCGCTAAKYYAGG?TATCAGC?AAYKGTWT?CGGGAC??CCTA?CTAAA?Y?TTAGCGAACGGCATCTCGAGC?CGA?GGGSYTT?GTSCATWG?A?CCATGACCCCGG?ACGT?ARGW?CC?WRMCCGCATTACGCGKCG?CTCAACCGAA?TAT?GATGCAGYAWGG?CC?CRGRACG?TTAG?CGTGRGYAGYTGC?CRAGCT?G?TTCTGATYSTAA?CAC?TACCATTTCTAGCA?GGACGYT?CGGCATRCTCAA?TRTTCWCAGTTCRGATCTGATACCCAGA?RGTRGGAA??A?C?TCGAGTTACATTTTC?CGTCMGGRCGTCC?T?TCTTTGCTRTCGGCCT?MCGCACCTCTTAATYGTYCCTYCCGGTAGTCC?G?C?ATGTTATCCWC?GAA?CCCGGRTCTTCYRSCTTKTATARCRGRCACATCGACYTCAGC?GAKC?CAATT?CACCTAGGMT?CYCG?GAT??YCCCGGTCAAAAAATYCAGGWAGG?CTT?TTCCGGACCCCGGGCA?A?CCT?GCGCGTG?CACGAGACTAAGTGAGTCAAMGAM?TTCACACTCAC??C?TCCCAWYCYAACCYAAACCGCACA?GGCGGAYACTCTCGG?GCGGCMTCCG
GTCMCGRGACACCATAGCAWACTAATCACTACTYCGCCCCTCTGCCTTA?WCTTT?SACGCC?CYGCW?TAAATCCCCAGTAAYTAAGGAATTG?GTA?AGC???A?ACCTC?GACRC?G?TG?TAAGTTT?GTAGCGGCTATAA?CGCR?CATGT??CTCTSCAAG?TG?GCCGC?CSGAGAACYAYCCCATTATG?KCAGTGGCCRGTCC?AG?????CTWCTTTKGCACAGCGATGAGCTATTAATTTGG?TCTACA?GKTTCGTGC?GATGCTGGTARG?ATGGGGCT?GAC?WAAC?TGCAGTACTAAAKGCC?CACTTA?A?YCAGGGCTTCGCTTAAGAAAATATKGARA?CGAAATATACT?TCCCMT?AGAGATTRCTGCCAGT?GGC?TGCGGAATMTW?TT?ACAAWAGTG?AA?AATGGTACTGRS?T??ACTAGT?TGTGC??TTAGACRTTATGTTCC?M?AAAC?GGGCKWCGTK?AC?TTAAGCGTGTCAACAGATGTGAAGAGATCGA?RSCATGACAG?GAGCGKGCAM?G?AA??AGAT??TTAAGGATGGTCWAC?GG?TGGGTGWGGT?GAM?CAT?TT?AATGRA?AA?GA?TA?GA???AGWAGT??TTACGCCCGA?GGTCTT?AGAGCYCGCGC?A?CG?TAGCATA?AG?AAGTTCTGAGCAYAGCYAGAGAC?TGTGC?AR?CGTTSAGACG?TAG?CCCCGTACTGTTCC?TAYAACTCTGAGGACATAAGGGTTACGTCAT?GTGG?GTGRAACACCTCACAGCTTATTAMWT?CATAAAACCATWWARCRGGG??AA?TCT?AGTTATYAGCACCTG??GYTGG?CCAAGTRCCGCAAAAGCAACMCTTGR?AAAAA?GTCRYTTCCTA?TAGCTTTCAAGGGCGCCY?GG?AGGAGTKGCGGCTG?GATGGGC?AAYAG?AACMGAAATT?GTGGT??CKGGMCGYGCCGT?CGCGAG?GMCGGACRYK
CAT?TA?GAATCGMAC?AGGATGTAARAGA?AACAC?GTGAGCGATATATG?CT?TYTRCGAAGGCCCCA?ACCATAT?TGA?CCC?CATGCGTCAA?ACTAAC?TGRGA?GG?AGC?TCGTSCCCCGAC?ACTTC?C?GC?A?TTCTYCTT?TCCGTGC?GCTA?CTT?GGGGTTG?CCTGGCCGATTCAGCGGGGCGCCA??AC?GC?CCGACAATA?ACCGACGCTAACWGYTAA?CATTAAAGACGCAC??CTGGCTC?ACATAGACGACAGGACMT?A?TCTACTTRACAATC?GCACAGGCACAGCTCGTC?CCRAAGTTYKCC?GCCCGT?AGGTA?AGTCAGCCT?G?RCAGCATCGCKYGTAAGGAC?ACCTCTCTAKACAGTGCTCGAKW?A?WG?CAAGCTCKTCCC?GGAT?AARG?ACTTTAGACYCY?AA?TACTTTG?CSACGTTGGAAGTRGKCCTG?T?MCGGT?CCGC?GCCTWGARGTACWGTCAAAAC?AGGTCGCGTGTACCACCCCAGCCCSTGCGCAAGCC?GGCCTTTAATGCAAWTCAAACT?T?CAGT?YGTGACGGG?TAATCA??ATTACTCTTRAA?ACGTGACTCC?AGGAGT?GACTCTSATAGCGTCGCTWCAAGTGGCCG?MRGTG?ACGTCCGGATTGTCGC?GTG?GGGCT?CMYA?TCATATCGTCTGAAG?CCGG?CT?GASTATC?GCGA?CCGATCTGACGGAC?ACACMATRGCCCAGGYRKYAAGCGAA?RCGTAACCGAACGRGTTC?TAMCATG?CCACTTGTCCCGCGTGATCTACCAATCAATCTCGYYCGGCC?CTGCAT?AMGTATKCGA?GATCTTCTGCTTCCCTRCGCGCA?TTCGAATCA?GTAGGGRT?GYTATGTATGTTTGAACCAC?RGTGG?AAATCTKAMGACTRGCGTGGGCCGCWC?GGACAR?TKCAGATTGCAGTY?AAWACA??ATYCGGATGCATGC
CGGRCAACGCTACYCTCATGT?TTGRTAAACGTGTGGT?ACYTAGTATCCCAGAKCCCCTAAGC?AC?KAGGAAMGAACTG?AA?TAGG?AATATGCYAACG?AGAGY?ACA?TAKCCCGTCTT?RGATAGTTAGTGTTA?GTARCG?ARGCCACTGGGGGTGCCTTC?GAA?CTACCTTTAAGSTTGTCTGAA?AGY?YTATG?YGTTAAACGYSCCWTGTCTCTCCACCGRT?ATAAATAACAYC?RTGAGCRGGCGC??GCGGTSAGATTTRGTWTCCGCCT?TTACTCAGAATTGGGACAATACMATTKCGCCCGTTTRCGACT?R?CG?ARGACGA?ATC?AYCCAATCT?CWRT?GTGAT?GGACCTTGGTTGAGWCY?T?TC?GW?CACGA?GCCA?AKTCCTT?TACGATAG?TMAT?CWCGAGA?ACA?AACG?R?AGWT?YCAAGTATGT?CMATA??TAAGTGCCTAGGGAT??ATTYCC?GTGGCRAAGM?CWTGTAGCGA?C?CTGYCCAATAAAATCATGGA?GATAACAC?AG?TCWGMC?GTTAG?AACGCTWAGGACC?C??AG?CCCTAGGAG?CTCA?CGGGTGTTTWKGAMA??TC??CATA?TKACT?GGCG?G?TATG?CCTGCYACGCTCGCTCGT??AT?CAATT?AGAACTA??CGTCC?GTTTMCACAGGC?GCCTAATTGCTGCGT?CGT?CWTRAGCCCTT?AATCAYATGGTTA?GTTGTAAT?TGATGGGAC?TA?AGCAGT?GAAGTCGTG?YTCAT?AAGATTGCG?GTCGCYAGWACTYACGTMATCTTAAGA?ACAAYCGAGAG?CTYACMATRCAA?KC?CGGACACCAMCGMGTTCCGT?TTACTATGRCA?TAWTACCGT?GA???TCG?RGMT?GA?GTGTAG?C??GGGRCTTTCGCAKATGTT?TCACAGAACTCAGCYCWCTAAGTCC?AGTTAGCCAGGGCAAASCAAAG?TAACTAA
?GCTCTCM?GCTGGRCAT?CCCCCAGG?C?G?CAWT?TAMYACT?T??WATCATCGGAGWTCACGC?T?ATTGCAAACCATAG?GGAATYAGTACC?MAYTYGTSGTGCRCGGAM?TTA?TTAGGTCGTCCTGATCAATTCCGT?CCATRGTGGGYCTRASGGCA?CGCTCTCCCGG?C?GRGWGAA?RGTTGC?CT?TGCAGTATCGCAAACSGTATG?ATTCCTCG??T?TAGAT?T?AGT?GARGS?AAGT?SAKCAAGTGTTGAAACACCAWGCCTT?A?GSSTTTAACAGSGG?GACCYTGAAA?TCCCGATC?CCC?TC?TCG?TCTTTYACGTCAAAAGGT?GWAGAACCGATAT?GCTGCC?ACGCGAGT?CCGGMAAGGCATMT?TTGCCGA?CACSTCWRGAGTGC??AGCGG?ACC?ATAACAYYAMGGTACT?GACRAM?CCCGTCTGM?ATAGAAGGGATG?GGG?GGTTGAATCAYAGGCAGTTA?GGCAATGCTCGTGGGGRCGATAYTAACR?GTGR?TCCAGTCCGCGTG?GCG??GACCCAGTATGGGATGACGGCCC?TC?AAATCGCGTGC?TAC?TTGA?AWTTG?CTCTG?GGARG?GGWYT?A?CTTCCAGCGC?G?GT?CCGCAAA???CAAMG?CACTATTCCCCA?GTACCKGAACTGSCCGCTTGTC?TA?AAGGGSTYGCCG?CCATTTTCC?T?TACATTTGTTYCWGGGCAT?TACGGCAGCACTTAAYGCC?GCAGAACCT?CSCC??GGC?TACTACTTTTTTGTG?GCGGAAAGTG?GTGTCATTACRGC?GRCGCCTCGT?CTCTTG?CG?A?CAACGGT?G??GATA?TCSCATTTACACR?G?AAGTTTCCA?A??CGGTT?AATTATCRCCAACACCCTCAGTARCAACCCWCCATATTTGC??CTAAKT?CCAAAG?TTAATTACG?C?GGATCG?TACC??RCGCGCCRCAACCGG?CAGG
AGGCAT?GACA??AGRGGTTACCTCGCTCGTTRCGCTCSTCGGGCT?GACTYCSARCCCCCGGGAG??ATMACTGCAAGACGCGGRCC?TCGTCWCCCGGCAGWRGACACT?G?CTT?GGGGCTCGAG?GTAGTAAAAMAGTGT?ACTAGCT?CTGCGGCTGGGCCATGCGCCATW?AKC?TA?AA?GCAACCACYTYAG?TAATTC?TAACAC?TCTKAACGCG?CYSCAT?GGG?TCGRG?AGGWCTAT?TTG?T?CC?TAC?ACAGTTGTTGCAGTTTAMTCTAA?TGGAAACTATACCAG?GATGCR?TCCACTGGTGCACTCAYYCAT?GGGTCAAATGCC?CRC??A?CSAGCGCGKAGG?RTA?GAAAC?CAAATTCAGGATACKCTRT?CCTC?TTTSAWA?CAK?AGGATAAAA?TTC?RAWAT?GTGGGT?TCGTAS?CR?GCATAWTGC?WRTGCC?TGTGCAYGCAC??TCTGC?CCTCSAA?YT?CGTAGG?ACGTTTCCGGCCACAAG?AAT?TGGYGTTY?CCT?CTTA?CACCRCACGTGATWWA??CAWTTRATTCA?TG???RTCR??CAA??ACCW??ACACGCTTCATTGCGACGGCATG?MTGGGRGCCRCTATGYAWGAATGRAYCTG?MGGTTS?KTCRGTATCATAAYAGG??ATTA?CCT?GAGGCTGCTCGYCSACCCTACG?TGTGTACCCSCAGRCTRGAAY?ATA?GTAKTTGGAAA?AGC?TTCTGAGYGTTTTATAWT?C?GYTSYTTGACTCGTAA?G?CGC?TCATACCCCGCTCAC?GC?T??YTT?CATCCWCGTGAGTGGC?TTATCGGCAGGMGCAG?ARMTAACCCSCAGTGWTTT?GA?WGTA?TTMAAT?CACGGAAGCAMC??CGCGAACTTAA?GTCGGCGT?RCCAA?TTTATTTM?AA?AAGTCCCGA?GTCATTY?T?GCGG?GASCAKRGCC?CGATTGGGYGGCGCTTAAGGT
TATAT?ATAAG?CC?CGAGAAGGYAGGG?TGGAMTR?AGY?ARTAAKRRTCGGGCC?ATC?GAAACATGTGCATGACTCAATGAC??GAACCAAAGTTG?A?CRSCAWGGC?GGAACGCCAGT?C?CRAACGA?TK?CGT??G?TG?TRYTTAACGAY?RTGTMAACACCCTA??T?AACAYYTYGAY?GCGCCG?C?CCT?A??AATCAGGGGTGTCATGARGGGTT?TTTTCACSTGG?GYCAATA?CT???GGGTCYT?TAGTAGCCCCACGGAGCA?AATGAT?GGGCAGRAATCTGTCKCCCWGKAC?A?GGTTCATTTA?AATRAAAGA?GAAGACGTAAACATAACCMW?GC?AGTG????YGCCTACGT?GAGTAAATC?T?CT??GRTCCTCCCATCCGTGGMGGCATACTCGTCCTCGTGT?GGC?ATGGCTGCRAATACGRA?YGCGC?GCTTAAGGTTCGRGTACRTGCCCGATCAGCTTGGAAGTW?GGGAC?CTYGGTC?CWTTATACKAATGACAWA?GTTAWAATTATCTGCTCCRGAR?T?RACGG?YCCCGK?T?T?TTCA?ACGTTMA?AAT??CTTGACCT?AM?TCTGTG?TAGCGTCC?AGGM?GGCT?TGCT?AMTGY?AG?AG?ACATTCCTCAGAGGGGTYTSTTYC?ACYCAGAGRGAAA?TA?GTMRATGGCAAGTCATAGCGCTAC?T?C?CGCATKCTTCT?TGCARTTAGACGCCT??AAT?TTCC?GGGATATG??GCTGGCAGCTC?TATGC??T?GYCTA?TCRCG?ATGMACCCCATCCARAATAAGCAGGKAGTG?CCTAAGA??MKAGGG?TCTGTCAGGGKGG?CAACRAGGACATTACGTTACG?TATAT?GGCYTTGGATTCCTGACACAYAAWAC?T?GAACRGTW?TT?TTYGWTTTGGAGAGCCTGTTGCAWA?CGATAACRGT?GAATGAACAT?GTGARGGTCCTTTTATGGTTC?
?AATA?YAYRCGCCCTTGCACMCGTTCATCKWYCTCTGAAAGTTTCTAGTA?MC?CG?GT?GGC?KCGMGCSCRMC?YA?AT??ATTCCAGGACGAGTT?TG?CAWKATRTKTATAGATT?AACGGTCTG?AGACGTGA?CGWGCRGGGGGCA?GACCA?AA??GTAGC?TGGC?CGTAYTTTA?GCGAWMCAGAGGAGACTA?CCAGAACAC?CRCCCAGTCAGGTC?T?CCCSATGAATCTCGCTCTGTTCGGCGCAGCGTCG?AC??C?CAC?Y?T?G?YGAGGCTCGTATCA?GGTCGTTC?CCYC??G?TAGCCRCGACGT?TAGGACCGGTRMRAGGTAGT?TCYTCGCGATAATTAMCTCCG?CCCA?T?GA?A?TGC?CATCTC?AGGGAGCTGTGTC?AAA?CGRACGWGTKT?T?AAG?WAACTA?CTCGS??TGWATACTCCGTTGAATA?CKATCTTCAATCCACACAT?ATAGGYCAACGCACATAT?AG?A?ATTGT?GGTCTCC?TCGGCTGTT?CGCGCAMGACCCTG?ACAGGCACATACCACCCWTCCWGCTCCCCCACGGAAATTCTCACTCTGC?ATMRTRTAGGYTTATGA?CGAW?GTC?WAGC??GAC?C?ACGCCAGGTTCTAAKTCAGAT?CYTCCACAWTAGGGTA?RCT?CCATGGATCGCGACCC?AGAG?CT?WTYCAGAAC??GATGGC?C?GGGATGATMWTMCTCGATCTGC?C??ATTTGTRAAGR??TTGYTA?CA?GGGTGCGATCCTCTCACKGTGCGCG?RMTCCCGGG?TC?CGGCT?GAT?RT?YACCAACCAAGTCGAGGGGGGCTGTAGARCGTGTYTACCCATCATCAKG?CTGTGCTAA??W?RCGGRTC?TTAGGGC?GAA?GGGGACGGATG?TGGACTGGA?AAA?GCTGTCACTCWTGTCTAGAT?TCAGTATAGAGG?CK?RGAAAGC??CWT??GCCAGCA??CRTRG?A?
AGACW?G?CTKTTAKATACATGATCA?TCATKCTT?CTTCGKGAAAGACAYAACCCATTCGCGTATCMT?ATTTTCCCTGAYGSAATGGGCGTMR?CAYG???CGCA?AGAGCG?CCCT?WR??CCCTAGAKCCTTTKAT?WTGTGWCAAACWTTYC?ACTAGTCTT?WGRAGCTTCG?GCGTGWGAATRGT?ACGCTGC?AGGGGTCAYGT??YCY?CCGCT?GYG?CTCA?GGTAAG?AGG?ATTTAG?CACTCCGCTGCGTAGCGTGCCCSAATGCT?GG?AAACT?ACYGGGC?CAG?CTTAC?T?TGTGARGCTGAAGAG?CTC?TC?TT?ACACGTGAGTCAKGRA?GRAAAYATAAAT?TCTGCTGCC?CSGTTTCGRCCWTTCAGGARGATTCR???TCGTYRCMTTATGSAMGCGTTGTGGTT?GTCRATTCAATYGGCGTGAATYRSTWCTA?GGATACCTTCGMTATG?TTTCCCGGTCGARGCYGA?GAGC?GGCCAYACAA?CAMCCGSACGSGAT?G?TAGCGG?C?CACCAGAAAGTCCACTACYGT?T?A?C?AGAGAAGGTTTYA?TTGCAGTTTGAW??CTGRSATGTTTGATGTGATAACGT?RATKAGGG?TACAGTTGAA?CTGTAATGG?GKCTTGCAGTRCCCAGTATTGTKGTCGACCATTGGC?ARCAGCAAGRAGSGTAC?CCCRCGCCAATCCCTCAC?WTGC?CG?CTTAACGCGAAATCTTCGCCGCCACCTGYCA??A?TTY?GC?C?GTGG?CTATGCCAGACGTG?TMC??TCRGTGGGGGAGTTCCAAAG?AAATCGCC?TA?CAGTAWRGTGTGTMAAGC?RASGCACTKGGTCYAATG?GAGACGC??CTWA?TTACARTGTCGTC?TGA?TTTC?C??TTCC?AGAY?GGG?AGT?GRAGGTCAGAA?YCTATCAGCCCTAATTCCCWTCCGRCTCGGCAATGGCAMGG?AGAACYGCC?GTCG
[truncated: 1,211,368 more chars]
