# Supplementary material for: Phylogeographic Patterns Are Strongly Associated With Biogeographic Patterns in the Irano‐Anatolian Global Biodiversity Hotspot
Source: Mol Ecol. 2026 Apr 29;35:e70355. doi: 10.1111/mec.70355 (PMC13126619; doi:10.1111/mec.70355)
Supplement: Supplementary file 1 — Appendix S1: mec70355‐sup‐0001‐AppendixS1.zip. [file MEC-35-e70355-s002.zip › Dielsiocharis_Kotschyi.nex]

#NEXUS
BEGIN TAXA;
  DIMENSIONS NTAX=57;
  TAXLABELS
    Di207_2
    Di207_3
    Di207_4
    Di312_5
    Di312_6
    Di312_7
    Di312_8
    Di315_9
    Di315_10
    Di315_11
    Di316_13
    Di316_14
    Di316_15
    Di316_16
    Di317_17
    Di317_18
    Di317_19
    Di317_20
    Di319_21
    Di319_22
    Di319_23
    Di319_24
    Di355_25
    Di355_26
    Di355_27
    Di355_28
    Di409_29
    Di409_30
    Di409_31
    Di409_32
    Di428_33
    Di428_35
    Di428_36
    Di438_37
    Di438_38
    Di438_39
    Di438_40
    Di447_41
    Di447_42
    Di447_43
    Di447_44
    Di465_45
    Di465_46
    Di465_47
    Di465_48
    Di470_49
    Di470_50
    Di470_51
    Di470_52
    Di499_53
    Di499_54
    Di499_55
    Di499_56
    Di502_57
    Di502_58
    Di502_59
    Di502_60
    ;
END;
BEGIN CHARACTERS;
  DIMENSIONS NCHAR=27839;
  FORMAT
    DATATYPE=DNA
    MISSING=?
    GAP=-;
  MATRIX
    Di207_2		AC?T?GGGRTTGA?GGTGATGGGCG?G?CTCTAGACCARTGGGCCAGGCCGWCCGCTAACACG?CGCCGGKTGKAMGCGCGCGCGCAC?MCCGTGGTGA??AGACACGRTTAYC?GGWCCTGA?GAAYA?CGAAGCCG?ACGCACGAAKGGTTCGACGGTRA?TGCCCCGYCMTGCAAGCTYTATTAGTGCGAGGGCCAGCCG?ACAC?CTSATAAGA?CCGCGGTGTGGRAWGT?G??AA?CGAAGCATGCRCAGCGAGGGACCSCAT?GCGATCACAGTGAAGGCAT?CCGCRCGASTTY?GTAACTCGARCCTGCGGACACACTYCGTGCCTTKTGGGT?TTA?TGACGTACRCCRA?GTATCGGC?G?GCTGTGTCGGTGGAGCGA?TCGT?AAGCCTGTAYGCACGMC?TCYTCTGAKGTT?WCCGTAGAG?GA?RTC?TCAGYAGACTGGTCGCATCGCA?CGCCCG?GTCGTAGTATWCGCATTGCCGGCGTTCWGCTTGCGTAGGAACGTGGAACACGATGGGAGACCGGT?TCGRCACGCAGACCGGTCGAGCCTCGTGCGTGCCTTTCGGGYAAAGTTSCAAACTCGTTYCAATTGCACT?CGCTCA?TGCCTTCT?GGRGCGCTGCT?TCCGCC?GYCAGCTG?GAAT??TGTAGACAGCGYAGCCCTTGACACCCCTCCTGRGMGGTCATATCTTGTGCTGACAG?AAGWGACTCCTGGYCCCCGGGTTCARCGTCGGTACGCATGGGRCTGGTATGCTGTTWT?GAG?TCAGAAATCTGRCGTT?ACTCAAGGGGYCGCGAGAGGTGYGCAGCT?CYGATGYGACCAACCCGMCTAACACKCTTG?CTCWAGCTGCGA?TGGTACAAC?GATGGGGRTYGCGGG?ATCGCTATGA?CC?TRWCCAYAKGTCGGTCGGCTKGAAGCGARCTTCATTCGCAAYGGTTACACKCCCGCCRGCGGGGACGRGTGTAGCGCGGC?CAGCAGC
GCTTT?RSCACTT?GCTATGTAACCCGATTYARCTAGAKGSGCAWT??GCAGRTGAAATRGTCCCTAAAAGATCGRATTATGCATACACGTCG?GA?CTCMATCAAAGGCGTMYGATGYGGCAATAAGATC?ATATGT?G?GC?TCGAGCCAGCCGCGCGT?CACCGGTAGC?ATCT?CCAWTGTACGACT?CCCAAGYAACGACKGGGCCGSC?CTCCGCYTCCWCTAYGGCCCRGRATGKGACGAAA?CCCTTTCCTTC?TAAATCAAGA?GTGYCCGCARGGAGAAACGTGGTGAACACCGAGATCAGGTGGKATCGTCCTTT?ARAAGAARSATCAGWGMRAC?TAATCCRCGT?TTTGGG?MRACTAASYCACCTCGACGTAGTTMCTACTCCCGTAAACG?CGTAAATTAGGCCTACC??GGAGCCCKTTAATARTTCGAGTCGTCGCRGCCCAGGGCGTTCGGGAACTAACT?TATGTCCCAAYTCAACACTGACGCGCAAGCGCTA?RTCGC?CCMCC?TCCKTCTCGGACATGGTMTAG?CKAGTGAGCAACTACATGATGCCWCGTTTACCTCTGCCYAGGRCWTCGCTCGGAGAGTTATGTAGCCACTTTTTCCG?GCGATTATGACCAT?TATTAGGGTTTGCTGC?CAAACCCGCATSCCACATAG?CAAGTWCC?CG?TGATGCCCCGACGCCGCTTTGTGAARGGCGTGCTTGTTGAGCKAGGCGAAGT?AGCACCATGCGACAGCCWRTCATAAGTTCTCGGRGCCTTCGGGMAC?TGACGGACAGTGATGTGCGTRAACCTAYC?CCTAACCAGTACGCATGATAAAMGATARCCCCTAGTCRCTYC??CCTGCGT?GYATCG?AG?GWT?AGRYAAACAKGGGG?GTAACGCAAAGCCCCAGCTGA?G?TCGCCGAGAGGG?GTGYTGGGGGCTRCTC?CGGG?YYACGCCGWTTGTCRGGCATAATTTCTACTCCATAC?W
YAAGCGACGCCYCCGA?GGMATAGT?KCGT?ACKCACCTCTTCSTCRCTCGCCTCCCG?TGCACCYATCTGACGRRGRTT?ATGGGGGTTCGC?GCACTCRCCCCTCGTTCT?AGCCWTCACYAACRCATTAGA?T?GGTGACRCTCGGTCCCAACCTTGSCGCG?TGTGTTGGCGTTACAYACGGGGAGCGGGGGGGCCGATACGGCCGGTTY?CGGTAACAGSATTCCGCAG?ACCGCCCAGTTCAYACG?GCCCACAGGGCG?TGACCCTGTTGGCCGGGTWYGTTTTGTTGTCRTATYTTTACACGGTCGACGATGYAARTCCWGGAAARCCCACGCCACATCGGCATCAGCCGCAAGG?C?CTGRG?CCGGWTCAGTGCC?CGGAACTTGGGCAGAGGGTGACGC?GA?GTGCATCCGGCMCCTTAC?GCGCGGTGAGCCAATTRGCGGCGCCAGAGTGCGATCAAACTTARGTKTCGGGGRTTTGATYTCAGGCTTWGGCGGG?GGGATCGCTCAATMGTCGCTGGCTCG?TCGGACAGTTCTCTGTTCTACACATG?TTCGGACACTAYACGCCGCGGTAG?RGTGCGYCCGCCTAGTAACKCCMCGGCCCTCCGTCMCMGATCARCKTCCGGGTGA?CWATRAYGR?GTATAATGCGKGTAGTCTTGGGCCTMCGCGGAYGAMGCTCCGTTCGAACGGGYCGTGATCAGC?GTTGCTGAGTCTCAYCGGAGGTTTTGMTAAGAKTTCCGARGTGATGA?GCGAYCGCCCACAARGAACGTAGGACGCCCCGAGGYGCTGGAGCTGGGGTAGCRCACCATGT?CTKACCTTGTAAGACYCCTAGRCARGCCTTTTCGAYC?TGKACAAGRGGGT?GCATCGCCATAAT?GTCTTAGAGAA?GYCCACMGGTGCTGAGCGGATCCTGGGGTTTAWACAGGCAMYAAGCGGRGWACGTTAAGGTKCGCGAGRGGGGATC?CTA?CATACCGTCKT
AGCAGTGATTCCCTSGTACTCWTGATAGCTCTCGTCGCGGTTG?GATKGTCGGACCWAMYAAAGTCGTATGTACCTCGTGCGCGCCGTTC?SAGCAGRTCTGSCCCAGCRATTTGGTGTTWCTTCTTTGCAGGMAMTTYGMCWTGAGCCTCCC?GGTTWTACCCACAGTCCATTCAAGACTACACAYTACCGATAGGCACCAM?GAGC?GCAAAGCTATCGACT?TGGGTTGA?TCCGCCCCKWGGTG?TAMCACCAT?RGGAC?GCRGATTCRTTTCGGTGTKCACGGGCTCGT?CATAGMATGTGKATGCTTGYRTTRG?CGAGATGGARRGRWTAGCAKCAGGGCCARGGCGCAGGTATGAAGTGGYRGACTAGCTCGYATASTGCSTRCCAACCCCSA?GCTTGGTCTGCA?YCGCGYACGGCGA?TCY?CTGCCGA?GAGRCYGCACCCTTCGRARCCCCCAGTGKYGGGGATTTSCAGGTATCGTMCACCGGGKTGYCACTTGCGAGGCACGGGRTCACGGTT?TGCTGCACCGTCGGTTT?AACCGGCCRRCGTTAACYATGGGTGCTCACAT?AGTGCGKYAAACGC?ACGKCCKTGGTAACGAACACCACC?KG??AG?AAWKGACTGTGGCTGCCCGGGGTCCCCCCTAGTAWGGTYGGGAARTCACTCGTTTCGTCTCSGAMTTTTAKTCKGC??GTGGGCCYCTAACCATCCGGCCGCTAGGGGGACGGTATCCCCCAGCAGC?CGCCGCGCCGWAAGCCA?YAGCC?ACCATATGTTTGTYGTCAGMKTCTACGAGGGGCTTGAGGTAGCARAAGACAGGT?C?TCAAAATTYTACGRCCAGTTG?CTCCAAGCTCCYCGAGGRG?AGGA?CTAGTGR?CWCY?GA?GAAACGATTAGTTGCACCGTTTCGCGKAGAAGTTAGACGCCGAKCACTCTTG??CACGATCGCCAGTCYGAACCWGAACGA?GTGGGMAGTTGTCAGATC
CTGACCCCCC?ATAACTGCT?CTGGTTGRCGGTATGAAAACGTTTCTGTTATTCGCKTGACG?AGYCCGAGKGCAGGCG?CATACTGCGCGGGAGGMGTCGCAAAGTYCYCGAAAAGCGCT?ATCRAGTCTCAGYTACCTCTCCCTTTCCCGGGGGATTGGRTGATYCTACCCAGCGGACACYTGATCCGC?TACTTSTARCGTACSACGTAGGTYCYCTCTCCGATGAGCGCGYACATTCCTAGGCGRCCTTCATGYGGG?WGGCCAGGAAARGCCAGGTCACAGCGGATG?GTACGACCGCTCAAGGRGCWTCRGYY?GGCTWCACTAC?TSGAGCGAGTACCY?CGAACACTCAGACRCCTTCGYAGTKCCCACCCGATMATGTTTATCTATGGTCAGGAW?GSCCTGSTGCGTY?CCAGATTATGCCACTCGTYCRATTGCTGGCCMCCCGGCCCCCGGCRGCGGGTGGWWRTTCCCGGGACCSGACGCGWACCCTC??CCCGCCCGCGAAC?GGGGGCAGCCTAGGTAGGTTGGTA?GCATCCCCGCT?GGGCTACATACGAGGCGATGAACCATTTTGGACAGAAGSGCCCAAGCTCTAY?CAAGCGGAACTA?ACC?GCACGCCAC?AG?ARTGTACGCTWGY?GWYC?ATGCAG?CTGATTTCCTTTAAACCGCTTARGCGGACTGGAC?GTAMCGCA?AGSTKAGC?TGTYCATCACTGGCCGYACGASCCYYCGTGGTCYT?AAGGTAARTCGTGTACAYG?MACTTTCARTWCAGKGCAGA??GGACRTTAATGGCTGCACGTGGGGTAAA?TRTGGGTATCGACT?CGAM?AGAG??TAGTCTGCCCGT?GGGATCCGCGATCCTATACAGCCCGTCAGTWCAWCGTAAACTTM?TAGAACGGGGGCACAACCAC?ACTGTA?TGRSAGC?ATCYACACATCCRCWGACGGCATGGTGGCCC?TTCCCTACATACTCTGATCGCGGAC
ATATGG?WCTYTGATTGCGGGGCGTTTGYACATCGGCCTCYCGGCCTCGCGAATGMGTTGGGGGGGAGTCTCGGGCGGTCTCGTCTGGGCTCGGTWKGGAKATCGTTGCYGCTAGAYCCAGTAGCAGTC?GTTAGCKCGCYRG?TGGCATACTAA?CAGCTGCCYCCGAAGCA?CAGTCGCGGAAACACCKTGGAGTGGACTCGCGWCT?CGGTAGACGYAGGGTAWAKCAGCRAAAGAGTAWCCCYCTYGCKGMTTTT?TCMATTAGGRRYACC?CTGGGTRGACCTMCGGTG?AKGCYTTAGTAAGGAKCA?GCATYCAGGTRGCCTGCGTAGATTTTGGCAGCWCCGKCYWCRTCCTRATGRCWYCTATWACT?AKCKTCCAAGCCARKCRCGCTCYACCTYTAGGRTCKCCATCKAGRSCCWYTACCRAACAYGSRRRTCTACYCYWARRGYGCGTCTAYCYT?AYAGCCATGKGGAACGCAYTGCGCAC?TCAGTCACTTCKGCMCCTTCG?ARKAACTGCTGGR?MA?GTCGACTCATTTATG?CRATYGYGATCTGGTYYTSGGKGTTR?GCAAGTG?RKTAAWACAGATCCCYCTA?TTACGTAAAAGGTTTYMYYCCTWCA?ATCTTTACACCTGYYC?TTCAAMWSACCAGAGYCGTCYTAA?RAMCAYCAWSCGCTTAA?T?RGG?TAYYRASCG?CWCYGTTAY?KTGCSYYTRT?GCMM?GTACTARCCTCTTT?CAGGTACCGTGTCG?GCATTGTCWGARCTYKC?TGAT?AGR?GRYA?GTYCCCYA?GTCCTYAGTASRTCCATCGGRCGRGTGGGGGATCCCKGAAATGTCCTTCTCRTGTR?ACTAGCAMGGCGGAGGAGTCCYAGGGCACAAGWGCTAYTTGTCA?AYCCATAAGACGAATGYCATTTGRCCCG?YMCTRAAS?SCTRCCCWATCYATGGGTCYTAAG?AATARTTCAAGACW?GRTCGGRTTCTCCGRG
GGTTGTCAGYRTSYGGTGACCGCTAKTYTARARA?AASAKTCCCAACCTGGACTYATCWCRACGACTCGRCTAGKRCATGCCKGTCACGCGGGTGCM?RCACRCYCCACCATGACCCGGTGMCKWACAG?AAAGAAMMTGYCCTTTMA?CCCW?GKCTCASGGTACCCWTCGRCAGCAGGCGACTTTTAACGWGYCCTCAAA?AGT?TKCAKCTTTYGTTYCTRTGMGARACWGATKGTAGWCAGCCTAAT?ACTCATYCGASAGAATGG?MTTGARCYKTRGTATCAGACYWAAWKKCAAMTCWCAGTGCAGAGTTATGCAA?GARCGRRMTTACTSCAGACTGTTGWATCGCAATAGTAGTWWACGRAACWTGC?ACGTGGTGAAC?GCCACATGTAGATGGAAYTAGGYCGAYT?GRMTATGYCACTCGTTCGYAATCTTCAC?ATATTA?TGATGAGCGCR?CA?ACMGATATRGASCWTWYAGGCCCGGATTTRATATACTCGTACGGTTTRCATAYCCGAYTKTTGCCWWGGM??GGCAGGGAWYTAYTCYGGGTCTGCRTKWAAGRACGTGTTRTRCTAACGAAATAACGTCGWGMKATGTTTTT?CGGGAGRGTGTGTGCAATGGCGACCRTMYTYYTGTTYGATGRGTACRARATACCYTCGCCA?GKACTKGCAAGARCYTAA?TCTCAKACAGC?CRGGT?WCAGMCAGSRGR?GTAAAAGTGGT?CTGTGRCASACGACAARYGAGSGTA?C?TWCTTTATGGACGTGCTTGCTTATCAAAAGGCTTGWACG?GCGAAKAATCGCGTCGCAGCCACAACKAAGGTTTTCCCAGC?GCGCCGCCCACGCCKCAYGTGCMCCGTTCATWGCCAGTGGTAGGAGATGACGCRGATGAGGTCGTTGCSAGCRGTAGTTTGA?CGMCGGAAGGTACCACTGACCCGTGATGACC?TGRCRTTCAGGGCAGC?CACRATGTTACCTAACGCCAC
ATCTTAGGTAGRGCCTAGGGAACACAATAACGCGGTTAGCTATTCTCAAGGAGRGGGCGTATCTCTRATAGARCCCATATCACCCCTACWTCCCTAGCTTCTAGAAACGGCGCGAYTGTTGTGGTGYCTCTGCGSCAATGAAGCAAGCATGGCCAAAKTCACGTTCCGRA?GAATGCATACCCCCRCAGGGAAGCTTRTGGCGCTTGGGG?TATACAGACTCGCGAGCCGCAGGGTGTAGTAAGGTCATTGAAGMGTCGTGCYYGGAGWCCGTGAMTTTMCACCAATGCAT?CKTCGTCATGCTCAGAGGGGACCTACGTTGGTACCAATAGCACCTGTGTTCAGGCTGCGCATTAACTTGCACCMWCCATCAGCTTTGCTCGTCAACCTGATGTTTGGRCCGGAGCTGGAATCTGTAGAATAGGGTCGCAMAGGCTWACGGRCCGRCGTGGTCAAATAGCTGGAGGTTWAGTCAGATGTTYGGCATTGCAACTGTT?CCAGGTTCAGGCACTRGGTACYGACGAAAAGTGCAACAMCAGYGTRCGCCACATTTTCCACAGGGCCTGAGCCTATCGGTKCATACAAGAATCATGCCCTAGAGCCATGAAGASCGCCGTCGGCGTTTCKCGRCYCCCTGGCCGTCGCGTGTGTAGSGCGACGTGGTTCCACAGAGGYGTAATCGCTGATAGGGCGCTATGGTTGCAGCATTATCAAASCTCCATTTAGGTCTCAGCTRGATCGAGACAGTCTGCA?CYGCCCTGATAACAATACTACSTTTATGYCTGRTAAGCAATCGT?TCTCAACASTGACCTTACAWSGT?CCTCGCGGAGCCGTGATCGTGGTGCCTGCAGYA?TRCATAKGCTCTGCCAGTGTMCGTAGRATCGTGAGTCGACCGCACARGGTAGACGTCCCYATAATATARTGTATAGTKGTCACTAGCACMCCGCMACAWGATTRGCTARAAAGAGWWACATWTTACGCTCCGCAGACTTGGA
TGGTGCGRCCTGKGARCWARCTCYCACCYYTAAATYCCAACTTGTCAAACATKCAAWTAT?AYCGAAGACCTCATAGAATACAYCGTCGAAWAWCAACRTGCGGCT?CGTTCATCAACCAACGGRGTTAGAGRTGCACAGTTGCCGYCCCCATGCAWACGCATCCCTTGCAGTCYAGTTGCA?AAGGGCCCAAYYATATAGGGACTCMGCKGTGCATTGAGCCCCTACTACCTATAATAG?GGAAGTAGTTTSCMTTYTCCKGCGGTCCTGGGCWATCGCAGCCTATTGATCAACACGCTCTAGTGCASTGCYCCG?CCTCGCGTATTCCGKGTCTGGGCCCTACTGTARC?GAGCCCGACACGCAAYTCCATGTCCAGGCYRCACGATTGACCGAATGKARWKCGGT?T?GGTGYAAGCCGRTGAGTGTGTTCCCGTGATYCCYAYGTATKRGTGCMCAGCTWGATCYCGTATMRKYAAAGATATTAWGYGGGCTTACCTACACYTCTSCTYAARTAGTGAWGGTAACTTCCTTGTAMGTTTGTGCCAATGTA?GMCTGTTCATGARCGGCTCTTCACCCTGTCGCMTCCRGCCACTGACTAGGCATGTGATGTMGCTACAACTCTTATWARTTACCACTACTTCTGTRGGCWGCCT?ACG?C?CTGGAGGGCGTCCGAGCGTAGTKGCCCTCCGCACWGTGCCAGAGACCGTGATCGCTTTTGACTYTAGCACAGAATTTTCCGGTAARGGYGAAM?CAAAGYGTTTTYAATKACCAGTGGTTTAWGCTCTTGRGACACCGGCTCGAATGRTGAAGCGAGTGA?GAGAGGACTA?CGRTCGCTTGYCAAG?ARGA?TCTCG?ACGAYAYCAGCCSAACGCTGTACCCGCTACGAACCCAATGTCGTGTCYRARAMTAACCYCCGACTCTGCCMSCACMTTCTACTAGGCAAAGCGCATGAAATGAYCCRGATGGTGWG?GARTACGGGAAGACCCCAA
GRTCACCATACACAGGCTAGTACGCGCGCTGAAACCTCCCGTTTTCTRGTACCGGCTTTTGAAGTATCATGACATGCTCTCCTCTCGGCGACCTGACGACAAWATTGCGAGYTKCTCTGAATCGATGTGWRATCCATGCWCTCTTTGGACCGTRCAGAGSCGTGGCAYGATCTTTGCGCGTATGCWTGCAWRTACTATCTCCACCGCCCKGAGCCTGCAAGCTCCAAGTCAGAYYGGCTRTAATCTTGKCAT?AAGTCCGCGAGWCTAAGGYTTCTGMRTCGCGA?RCTTTAAT?CACCTYCGAKTCCSCAAGTACCAGRACACTTGWTWCGWTGTAACGCGTCATAAACAACTAGAKTTGMATTTGCAGCRGGAGRGCCWCKAGGTCTCCCATGAGTTATCYGAAWATACTGTAGTTGCCTGGTGMGMRCCTGCAGGGATSTCCAAAARRKTACCATAGTAGCGCACCGGWSACCACCAGTGGCCTRGASCCGGGGATAATATTGATT?GWTGCACG?TGGGCMCGCGTACAMCAKMTGCAACACGYCCGATAAA?GGCGRAKKAYGGCCTGWACTCCAWCC?ACCGTGGCCGCGAGAYTGTAAAGAAYATCACCWGCTCGGRCATCC?AARGGTTTAACCGGTTSCTGAGGCTCGAAGTATYCCGCGCCGGCCCACRGMCCACTCCCYYGTYTCACCAATCTTTGCCGAACTGGGTATTATACCA?CCCTA?TCARGGCATTAGTCGGSATTGGGCGTCCGAGGAYCCGCRACCATAAGATACTCGC?ATATGCTTTGCGCTGYCGACYCTTWCKGCCGGTGACGTCCGGGA?CSGACACGTCCCTCAGT?WCGKCAACCTAAGTTATATTCGCGGGGCCACCTAGTCTAGCGCATGAYCTAGTTTTATCTATACGCGAGTAGTAACCCAATAWCATAGYYRTCT?CGTTAGTGGGTGGCRAGCAGGCCYCCAGCGTACCYCAAGAGCTCACCATAGC
KRATGACCAGCGARCAGGGAGGAMTT?GCGG?CTCCCTGSCTATTACGTCGTGAGCCGTTAATTCACAYACGTWCCAKTCYCATTAATGCGGGYTTGYGTGGKGCCCAGTGCACGAACACTGCGYAGGRA?TTYTTGGCGCRCYAY?GGCGCAYCGAATTATAAGCTAGGTAACMM?AGACTCATGSTYATACACGTCGSATATTCRTGTTACCGYGWCTTGCCTCTTCTGGAGTGGGWCCGTTAYTCCAGTC?CGCRCGGTAGCCTGGCCGTGTGAAACTGGATG?ACAGATGGGGTGGTRGCGCGTGACGTATTAGGCACCATCATCAGGTGCTRAGYTGGWAGTCTCTACGGMTAGACTARAATGAAGCAATCGCYG?GTAGGTGTG?CCCGCA?TTGCTACACATCGASTGCTTCTACRTTCAGGTWCGGTCTGCTC?TACGKCGYGGARCTGSMAGCATAACGGARCTCAYCGACWGCTTACCC?CTAATACCGAACGCARGGTMGTCGAWACTCAACCYAGACCCTGGGGG?ATTCGCTCCACGGCAGATCTCCACACGCAWGAGWATCTAYCTTGTCRTCCTTCRTRCTAGTTCKTMGTTGGCAYGAGTGCRCGCMGGAGGGTASGGTGCCTCCGACGAGCTGGCTSGACAAGGCAGRGTTCGGTTAAAACTTAACGTGACGTCTAATYACTCAYCCACYACAG?GTAACAGATGTMMARATCATGCGTACCAGCTACCKACCGCYTTAATCGAGTCKTACTKKGCGGCACGTCGGYAGTCCACCAAGSAGTT?GTGCTTYGAARTGGTTATTTAGCCA?AAWGCWA?TKGAGAGAGTCCCCATCRTTGTCTCG?AGCCCTTGGTGRCGTACCRGGGCTAGGGAATC?AGCCMTT?AYKAGCGATGTAGAAWCCGGTMYTTRGTCCGGGAYTAGGAGACGGAACCCTGTTGTRGCGAGATACACCTGTCGTCCATWAGACGSGRCCCRCCWAC
GGTTGCGTRYCACTGTTGCAAT?GTTRMGACG?TACGTTAGACTGCTGACACTCCCGAAATTGTGTGAGTAACGCCTTCTTAGCGGCCACCCCTGTTCCSAGCGCTATCTACCATGACGGGATTGCCTAACGGTGTCWATGGYCTGAAGKTACGRCGCGATGRACGTCTCCT?GATMCYCACGAATC?CCCCTTATAATCCCRTT?GAGCAACTYCGA?GAGGGCCCAGGTCRGCG?YGTATCACCTCCCTGGGATTCATGARYTCCGTGCAT?AAGCCGTGTCGACYGCTCGTGAGGCCGTGCCCCCGGCACCGMAATGGGAWCGRMCATC?GGYTTYGACCCGTGGTATGCAGATCCGCTCTTGGTC?CCTCTGAAACATCGGYTAG?ATTCGGTGAGCACGCCTGATCRTCGAGGCCTTCTGTRAGCTGAAATCTGCACTTTATACCCTACATCAAGTATCGARGAG?GATTCGTCAAGAGAGCTC?ACTCACGAATGCGTCGTCAGACCGACCTTRGGCRGGCGGCAG?AGT?CCCAYCCCCTTKGTCRKTTAMCKTAAGTGGAGCTTTG?CCGAGTCCAGGAWCGACCTACTAAATTCGAACACGCACGCGWCRTGT?CAGCYTAGTGCSG?AGTTGAWGATCAACATGCTTGCCMGKCCCGGTCCTYYRTGGTACGAGGGC?ACGCYCAGTTTTCGGCTCCTTAAGACAGGGTCGARACC?TC?GAAAGCTC?CARCGRTTGTGGTTC?GACCAGTGGGGTGCGSCCCGAACGCACRGTCCTTAAWGRGTCRTCGCACTGCTCCAWYA?TAAACAATGTTTGGGCGGTCAGTCCAGAGGATAGGCATGCGAAGYGTCATACTAATRCGATCCCCCTGGAATGATCCCTTCGGCYCCTTG?YTCTATTAGGATGCTGCGGGGTGTTGATACAAC?TACTTGCCAAGATACCGGTAACACGCCCGAATRCGCTTTGACATCATAGGTGTCCGCAYA
ACYGTKACGACTRCAAGYSAAAGGACAAACTKCCWCCAGGCCGTGTGCG?CTTTGATGCAATTCGAACTAGTGCACACMTAAYGCCATGCRACTTAGTCGCWCCATAGTTAGTCGACCCGTCCATTCGTGGTCCGATTAAACACATGAGGAGACCGTTAGACTTCAGGTTCGSAAGTGGATACTTCCGGATGWRGTTAGCAWAATGGGACGTTAAAATCGYWCTCTACCTGYCGACTGGCTCGGTGTTCTAGAGCCGCCAGA?AGCACACAAGCTCTCGCTACGTTTCATCAACACCCGTGGCCTGTCTCACGCGATGTTARRGTCMCMCATGACCCGTGTAATGACCAGCAGCTCGCATACTCTTTATAGCGTAAAGTAAAAGGACGAAGA?CT?GTCAGGAGG?GGGGC?TGAA?TTCGAGGTACCTACCTATAATTTGATTTCCCCTTCCTYCGCCTACCGTTATGCGGCTAATTGTCGACCCTTCGGACGGT?CCCGAARCCCGGCAGGCCRCCTGCRWCWAACGGACACATAYGGAGGCCCTCTAGCCATTCGGAAGCTCRGGAGAWCTCTTTA?G?ATTCAGTGCGTGCTCCRACTCGAGGGCCTATGTTTAGGACCGCACCCACTGTGSCTATTATCGTACGCYAACGTGTCCGCAACGA?CGTWAGCACCCCTCTCACCCCAGGGCTGTGATTGGAAACTAACTGCTA?ATGCGGARTGGCAGGTAACCRMAGTCCGATAAGCAATTAGAGCGAGTCCAYTYGGTCAATCCRCCCAGGTGAAGTTAA?TTCRACGCATAGCAAGT?ATGTGATCTTGRTGTRCTGCGGGGCCYCAATAGTTRAACTTAGCTATCTATCCGACCTCGTAAGTAATAGAACGAGCGGMGGA?CAAAATCTTCCTACCGCCCTTATGGCAACCYGCAGTGGACGGGAACTAT?A?AAAATMCTACAGCTCTAGACGGCAGGTTCAGGCYTCGTGTCTCCWGTCCA
CTACGCCGCCTTMCGGCTCGTTTCRRTTCATAATTCCTACACGGGYCGGCACTACGATAGTCGTAGGATCTGTA?GTGACTCCGCAAACTTTTTACTGRGTTCCTCTTGACCTAGGTAATACAGCGCTAGCAGCATCGTCGACATGCCGTACYTGCGGTGGGCGACCCCCCTTACTAGGCAGCGATCTGGCTYCGTGGCGTCCCAT?GTCCATATCCAACGACGACCGYAACW?CGGKGARGAGCGCTGRACTATAACAAACAAYTGCTATATATRATTRCAATCCCYGAYGATAGTCSCACAG?SCCCACATAAGMGAGYSGTRYCGCAGAGTCGATGTTTTTAGTACCCTGCGAAGACTGGTAAGGAGCWACARCACCGGCACAATGCTAAATYYYCCRGCCTACGAACRGTCCGATACAGTTTTGGCAGCTTACCTACAGTCTCACYGT?TTCTCGGGGATCTTAKCTGGCTGGTCAGYAACCGTCGGGGTAACRATTACTGTCACWACGCCMCTA?AGGCCATAACGATAG??ATGGGTATAGAAGARCCCGAGCGCCAATGCTCAGTYCAATTCAYGYAACC?GCTCTGCCGCAAGTGCGAACCYCGRGATTGAMCCCCCAGCTGTYGYCGTCTGTTACMGACGTCTCGAAGAAGCGTGCGRGAGATTCTACTARGWTGCCGGGGGAATACGTTGACTACCGAGRGGWTGACACTCACGAGYATCGCCACGACTTGCTATCWCAKTTGAACTGGAYCCRGAATGCCTACAYWCG?CCSTCCARTGCCRGCGAGACCTGACCAAAGCCGAGCGGWAGGSCAAAATCRAGCAAGGGTT?AACACCTGAATGAAGCCGTCKGTTCYGGCCAAGGAGMCGAGTTATGTGAGCCYGGAGACGGGCCGTGATCA?GCTTCCCCAAACCTGGAACCARTCAAGCGACCAGGCAARRTGGTCATCGTCGTTGCGCCTGATCGAGAAGCTGGGACYGCCATGTC
TAGGTCAACAKTGTTGGGCAGTGA?CCCCCTGGTGASGACCGCCTCAGCGAGCGCTAGATCCGTGAGYCAATRCSCTCGGCGGTCGTYTTCTC?TC?ACCGGAYGCCCCTCTGGATAATACGGGGCGGCAAACGCTGGTTRTCGATCAR?CCRGTGCTATGCGCTAGAGCGCWAATTAGGGTTCTCGGACAAGTTGCGAGCACGTCAAC?GRCGGCCCAAG?ACCACCCYGGCTCCCTGTGACGGT?GGGCCTACATRAAMGAACAAAAYCATGCGRYAGCGAATGGAGCGRAGCGWTCRTTGGAGGCGACMATYGGGWTGGTAAACGTTAYCCTCAACTCACGACTTASACAMAGGRACATGCWATGCCGCGAWCACTTGTGGAGGGGTGCACCAWTCTC?CCAGCGCAC?MCATGGGCTRGMCGCGTATCAGTCGGGTGGCTCYAGCGTTGTGGAAACCAATTTCAGYGGCTTCACAATTAATACGCCMTAGGGTGCTGAGTYTTCGCYMTCGGAAGGGCACCACTACCCTTGCTGCTGAAATAATTCGTTACTGAGCACTKACCGCCCGCCWCGTAATCCRGTTYCAARCCACCCCAGAGCCMCTGGTCTTGATTCTGAGCACTCCTTGACACYTAAGTAGTATCCTRGCGGTGACGAMGCTGTTAGGTCGGGCGAGCTCAMC?CATCCAGTCTCACGGGTTAATGGGSCGCTAACAACCAACTCTC?GARCGGAMCTKAA?CGATSGAAKCGGTCAGGCATGGGGGATTAAACATAAGATCG?TWTGTTGTCATATAAGATAGAMCT?GCTACCCCTCACCCTTCCAACTCCTGCRCGAATAACAGTTCGKCRACCYCCGCGTGMATWRATCCGCACAARCTCAGCTCACTGASCGCCGAGCGCTGCCGACGACCTAGCCCCAGCAGCGTGTTGATAAGAGGTCTCTAAATCRAGACGTTACATGCGACWTTATGATACCGACTTGTCTCACTGGA
AGCAATGCWGCTACAAGTGRTGGCATTGCGAGAAATTGGCGGTACTTGAGTGGGCGTTCTGGTCCTAGGAGCTCGATACAAAG?CCATTTCGCACTGAGGGGATGTAGGTTCAGCTATGATGACAGAGATCCATACCWGCTGCACCAGTCA?AGCAGTAACACCACCCTGTGCTCCTCGCGTCGACTGTTACCCCAATCMTTGTCCCCTCYTCTGC?CGGGCAGGGGCCACCTCCGTCACAGTTATTGTCAGGCYGTGTGACTCAGAGCGGAAAGGTCTGGGTTGCCTAGGCCGGACACCCCATTRC?CTAGTAGGAGTGTCAATCAATTGCT?AAGAGATCGGCAGTACCGGAGATAACAACCGGAGTCCCATTGGRCTACGCCTTGAGCATGTTCAKGGTTTCGCATTACCAGYAAGTATGAGGTATCTGAG?ACAACTAATAAAKWCGATTCTCCCCAGGAGTGCTGTTAAGAT?ACTAGAACGGAGGYGCTTTGGTTGGAGTAGGGGGCGTATATCACATACATGTACTGAGGTTGGAATTCGAGTGGCCTATGTGCAACGGCTAATCTTCGGCTTCCGTGCCGCCATACGTTCCTTCGAGTGACCCAGCGAGGCAATTCARGATCGGTTCCAGCAGTTC?GCAGCGGTCGGGC?GTTAGGGATTTATTG?CACTCATTAGTCGCGACTTCCCGCGCTGGAAGGGACAGGATAATACACACCTAACTAAGCTACGCCACCGGGCGGAACARCCAGGGCCGCGATTGACATTCCTCCCTGCATGCACGAAAAACAACGACTACTGGAGAGAAGGAGACTTGTGCGTCTCTGGGGCTGGAACGAGTGAGCAAGGTCAGACAGTGAACATYTAGGTGTTCATAAAGAATCGCCCGGAGSGAGAGAGTTCTCCATACTGCGACGGCTACGTGCCGCTCTTCCCTTACTATCTCAACTCGGCAGGAACCTCAGAATTGTAACCAAGGGGTACCACGGAAAT
TGGACCGGTTGGATCCTGGGTGGTGCCTATTCACGATCGCCATAGCCCTCGCCACGGCCCTTGGGTACGGAACAGGGCTCGACGGATTATTTTCC?GAGAGGCGACTGGTCACGATTCGAGCCGTGGTGTAGATCCGGGTTCGAGCATGTCCACGCCTGACTTTTTGGTTCRCGCTCAGCTAGATARTAAGCGGMGGCAGGATGTAKGGGYCGATTTTGGTAARCCCCCATGCCCCTKTTCTCTACGRGAAAGCACRTAATATCACTC?AATGRTAACWCCATCASACGTAYYCTACTTTT?AACRGGGCGTA?AGWCCCGRCTAACGAAGTCTGCTAGCGMTGR?GGCGCCGWAWYGCGCAWGGGGTCTCAAAAWGAACCGCYGRAGAGGGCCTCGCAGCAGTTTGGCGGMTAAGACCKGCTTGYTAAAGAGGATCAGAGYAYCACTTACGTCCRGC?RWYAGATTGAGTTCAGTGSRTCCTCTTGCGGYAAG??CCGAATAWTCTCTMCCTGTGCCMTC?AMATCGCCGGCTCCCTGGGC?ACGCCAGGACGGTTGCGGTCCRTTCTCTATTAGCTTTTGGCGYTCGTYTCGAG?CARAARAGCCCACTCAGTCCTTARGAGCCGATACCRAGCRTWTSYGCGGACCAAGWCTTTAGTTAATCGCAGGCCATYGGCCRGAARYCWCCAAATTACTGCCGTTTTCGTYGATGARCTATGCATCYGACMGCGAAKAGCRGWATCGTGAATGCRCCCGGTTGYG?GTCGAGAGACCCCT?GGGTGTCTCCAATTGTCCGGGTTGCCCGGRATCATGTYYACATGWAGTGCCCGA?WTCACTCACTTCT?TMACATTATCGTTASATCRCTGTCTTTGTTTAGCCGGTACAYATGCTGAGSAAGCTSGTCGGTTCGATTATATTTRYGGGCYATGYAGGGC?CSKKTCCGGATGGTTATTGTGCCWTGGTAASGCACCMTGCCGGGA?AAGTAGTTTGGYCT
KACGGGTTGTCCGAACSAKAGRSAAYCGATATGGC?TAAACTCCATTCCGCCTGAGYTYKCAGGCACGTGYAATTKTGGCACCA?AGTCKYRCTCGTAKCAGATGCCGTTCTGCGAGMCTCACWAGATCTTSTRACGAGCAGCCTMGGCTTRCTRCATATCAMTSAACSCTAACCAGGGTACTGGCACCCTGYGAA?CWTGTGCAAAGAYCCCGYGGGAAGRAGTGACYAGAGTTAGCCTGTTATGTTCAARCAGCATCTGWCAAGAWKCTTAKGCTA?GGCAGCTAAACGTT?CTTMCTGTGCGTYTGGTTAACGAGACTAGGACGTTGCTCTG?TG?CCTCWGCACGGC?GYCAGCCCGTCAAGARATCAGCATAGC?TCCTCACGCTTGCTRGYCTTGATTACCGCCGCCRGGCARACAGGWGTGCGMTGGGAYRGCGCTTTCTTAGCCATCCTCGSCTAAYTTACACCAAATGGCATGTCGAAACGCGTGTGCAY?AGGATGGCCYCTATACCGGGTCGAGGCCYTTTCGAACARAGACCARRTAGACGCCCCGCAGGASGKTCCGCATGATTTGACAACCWTAGTTACGTTCGGYGCYAYTGCCAATTCCTCAGGGGGGCCYGGTGRAAGCAGAAWCTKTGCCAAATCGTRAGAGTCGCGCGT?TGRCAAKWGCCTGRTCGGCGTAACCCAGAAGCMCGACSGTTSGCT?TCGGAGGACCTCTATTCTYCA?CTYCGCRTAATCTCATMCGMAGWACGGGC?TCTGRGCGKTYGTGTT?AACTAAGSTGTCCCC?GATAATAAMAGAGCTACTGTTAWTACATGGGYCAGCGGTCAGATCACTTACGCGRCAACG?TAAR?TWGGRAC?ACCACGAT?GCGGCCCCATCTGTGCRGGCGCGGTACCTGGCCCTTTCCCGGAACRAGCKAAACCAGGCCACT?AAWG?CTGTTGGMTAGGGGCAAAGCTTCTGGACACAYCAGGTAAAGTCCGCGA
CCTGTCACGGGCYWTMMGTATGGG?GGGARTGTAASCCGCGGCGCTGGGYGGCYGMACAGGCGWTKTTGGACAGGTWGTACGCCCCTGCTACYWAGCAACCGAGCTGAAACTTGCKTGCTTTGTTGTACAGAACCAAWAACGAGGTCGACATTCTTTTCGGCGCCTGGCAGTCSCCA?CATACCAGGCRGCCCGGAGCACGATCGGTGAGGCTTCACAKGCAGAATCGYTCAGCGAYAAAT?TRYCGTCSAGYAKCAAAAAACTCGWATTYCAA?ACRCWGCTCTCTTACGCGGAAGCTATCCCGCRCTCGAGGCATT?CCGTCTRACCGACTCTAAASGGTSYCGT?AGGCGTACRAGGCAGGCCCCTTGGGCGTGGTATRKCCGGTCTGAACTTTTMCCTGTGCCTAGCSGCGGGGMWCMCGCCRTTAATGTGCGATGGCAGGTGGAGCAATTGGTTTGTCGYTRAATTGCMGCYAKTTTACAGGTTTGCGTCCTCCKGGCCCTCGAGTATTGGGCGCGTCGYGTRGAGTGCTWCACY??CGGTCCTCATTCACAGAT?TATAGACYAGCTCTTAAYGGCCCAACGGTGGRKCYCACGCGRTCGWAMCCCGGGGAGCCMGCRTGTKTAGTCGG?TAGTGGGCYCCACGTGTCGCATTCAACCCGWACGTGYAGCTCGATTAATCTTTGTTTMGAGCYRTACCATAGTCARCAAACATGGACTTGT?MTGAGAACAACCYKSTGATGTAATGYAGGCCCGTTGTTCTCYAT??TTCRYGATTTAGGT?YATCTCAACTAAACTCCTYCCATAAGCACAGGTTTAGGGCCGATGTTTATCCGTATRCGAYGYGGGGMMACAGGGCCTACGCTTGAGAATTACCACYGAGGCAGGGTAATCCMGAACAGAGAGTATKGYCCCTAGCAGCRGGYCC??CGAACCC?YATCTATYGGASAGCTYGAGATCGCCCGCGAACTRGCGAYCARACRGRTCCAGT?T
CCAGTACTTGAAGTACGGGGATCCRYTCGYRGGGGCGGAGCGGSWAGARTYG?CTSGTAGGTCCATMTGAGTATACCTATCWCAYGGWATGGKATTG?GAGGGGTGTGGGGCGACGRACAGWCTSMCAAGAAGGGTGCATKCRGCTGTTACTCACMCMCTYCRTTCGGGGAA?CGGGGTGAGGTTCTAACCCRGGCAAATACSACTCAYTYAAAGCTGCTAC?ACTGCCGTTAGGYACCGTTGYCTCTAAACCTATACTAAGCAATCCTACCMGGTGCGCAAGCTTATWAGTCAGGAGACCCCTAATCCCCYRTARGTGGGSATGGGCAGACCGCACAACTCTATTCCTRCCTTGAGCTCTCCGGCAGAACGAGCGGGTGTGTATCRCTCGTATCCCWTMATACCCATTATGTACCTTTAGARCACARCCGTCGCCGCATCGTCCCCGYGCCMCTCTATATAGCAC?GTGGTTGCRTAAAACCGGCRCATTTAGATGCMACARCA?GCACAGGCCATTTKTCASAGTACGCTCGATTGCATCAGCCGGGGTCAGCCCACTGTWCATCGGCTGCKTGGAGCYCYGRCCTTCYCGAAACGTGRACAWAATGCAGTCCYTTCGATGYAGAGSGGATWTGGRGGACG?CTWCWTCCAGA?CCCAC?CCGTCRTRKACCGSCGYTTCAAWTGWCCWGYGYRACGYTCTACATAYCCTTTCCCSAGCCCTGTTGCCCYAACGATGTRCTCACTMGCGATGAGYTC?KTGGAWGTCATGGRCAA?TAACYACWMACTCACATTTGTATGGGGACAACGCACTATTTCTAACTCATGGTACAGTYATCCTGGYCCGACTAAAYWTGGATTCTCSAGGRAWAACCARCGGGAACCGCRCAGGGTTMTMTCGAGTGGTGYGCTTTCATGGCGAATTGWATGARGCCGCTATCCT?KAAAACCAGGCTWAGGTAGS?GCKTCYATCCCCCCCGGTTCATCTAGCTGCYGAG
GAGAKGGACRGSMAKCWGTCCYGTTYTTCYGCGGAACCYTAGGTCGTTTRCTCCTTTCGCSYTATRGGAYGGCATGMGCCCRTACCACTATTTCYTTATTSK?TTGTT?GCACTCGAATGTCRCCTCTAGATAGCKCSRAAACYTCGGCTCGTCCRTG?SCCGCGCGGCTTATGCGATCYYTGCMYATTGACGGAAG?AGTAGCTRC?TSCTTGTCCGGGGWGCYGGGATCCCCA?AAAAACCGTTATTYYCAYACCCARGCATSTGACAAGACATTCGCATCWTAGCTACGAGAGTAAAAGTTRACCAATTAAGGAGGGAACYGCCGGTARGGAGGTTGGARACTYTRKCATGACTGTSGCAACGACCCTAATCTAGGGGAGTGTTGGGTCACAAGTTGACATGGCGAWATCTGCGKTCRSTCCACTCRRAYKTTYGCCAYAAAATGKTTCCTCGYCGACGRCTGGCGCMACYACTAYGTTCACMCRACCGTTGGCGTCGCTCAWCGRCYGAGGGGWAGGSGGCCATACAAKGACYGGCCGRGAMRCCCCYAAAYGCGGGTGAAGCWYCGACAGGTCAAC?TAACGAAGCGGRGGACACCCKAATGGTACAATTKGCGATGCRGTCGGCATCGTCCCCGACTM?TAGGG?TACKGTAG?GATGTYTTTACGGKTGYGGGAGARTTCC?G?AGARACCGAGTGTCCWATRACATTTGCGTGAAAATTACCRT?YAAGCTAMCYTCCCTGATAMGGA?RCGTCKGRCRRGAGC?CCGCAYACACWGGCCRCGCGYGKGCAAGGKTTCRTAAGKCAYAGRTAATTATAATAMT?C?YAGGTGSGACT?GCMCAAAGCGKAGCTCGRGRGACACTACGACACGAGAAGCCTKAGACTCGGGTGSYT?CGCCGGCGGGTGCCTTGGACGTCCCCCCTAGCRATGTCCGAGGCGGGTTGYCCCTRGGAGCTKGTMGAGC?TTGRTTAMGTAYATGGACTYCGWTC
CTWAAAGGTCGTYTTTTGAWCCCCAGACARYAGGYCAAGACGGACWTACCCCTYYGCTTGCTTCWTAGGTYGTGAACTCAGAGRAGGCCGCGTRTTRCGSCGGRAAACG?AGCA?TTTGTATGCCAGATTCRRTCCCCCCGCTYTATAATGCYACRGTCAYATAAATTACGATGTGAACGTTTACCCTGGTTGCCGAGTGCACTTTTAGACC?TAGTCCTTGGWGTTCTTTTGTGCAGTTTTTACCGTGCKATCCCTGGACAAGTATAAMTTTTAGTTATKACRAACCGTGAGACTCCCAAGCGCTWTTCAGTTRGCGATTCAAAATCCATGWATTAGCTACCATCCGTCMGCMMAATCCGTGCTKATCTTRAKCCACAGWTATTACACCTTMCATATCGTGSAACCRAGAGGTA?GRACCCCGMGRCATTCCTWGGGAGATTAAYGGA?CTAASGTMAGTKGCGARTWCTAACTTTGGATCCGCAGKGTMTAGCAACGAGCTGTGTCAKACRTGTAAGCKA?CTGCCCCTGGGCGGKCACGTMC?RGGTTGARGCCTCKGGCGTCRAGAACRCATTWCGAACAWCAGCAGRCTWACWGAATGCATGARTAATAGTCAGACTGGAAACYACTTCCAKCGMCYTCCGYTGAGRCRCACTYTGGGATTTGCAARTACGGAWATTGACATGAAACCCC?TTGTTSSAGATCATCATTTCRAAGTKMGGGSYTAGTWCAGGCGCCGCAGAGGATA?CAGCGMGGRCCCKTCGATAGGATCTYAACACGTGTTAYTCCGCMCAGTGGCAAGCGGAKTATGWAG?C?TTCKTATGAGAGTTATCGG?CGRAAYGAG?CTGACYCGCAACCTAATCCAYCAATCCTCTTCGAACTRGC?TTGGTTGYCTCCTTGTKTGAGTGCMTYACTGGTRCGACGCCCTYGAAAAATGAATCTA?SWCCAATATGGTCTGGAATCRCGACRAGCCCGAAAMAATACGGGATYCG
MTCCGCCAT?TATTCCTGCACYTCCCAATRCCGTGGATTRAARTCCCGGGGCACGSAGCGAGGGTCGMACARCCGTT?TTGGCATRAATATRTWGTCGMCCKGCCCCGAAGRTCCGG?RGTCGTARCGCCCTKCYTAARGTTAGGAGC?WYYAYTGCSG?TTGGTRTAGCCCCCCYAGCCCTKAATATTGCGGCGCGCACTYSCTKCGCATACCGCGWAYGCGCTTRCGGAAGSAYMMATAGCTTWCGCGCGTWRCTGATTCCRGCCACGCTCCTASCGCGCCCCGTCTCCGTYCTCAGAYTCTCGTTCCGATTGARWATKACATTCGYTCAAAGCTRCCTGCGGCGTTACGWAACCGCARCACATGCGGTTTCATCARCATCTRGYTTCAATKTGGTGAYGAGACGCAGCCWAYG?GCCYCRAAAYACTACACATCGCACACTCTTGTGCCCAWATATGACAAGTACTTSCAKTGRAATAATTCCACRCGGCAAGGAKTRMCAAATTTCAAACGGTAGAGTGCCCCAYATAWTWGATTCCTCTCGAT?TYCGRATGTTCTAC?TACCGCTGTCTCAAATARC?AAAKGAGGTTGGYGCTTTTCGTGACTCCCMCGTGCKCRAGAATGGGAAATACAYGACGTTATTWTGCGGGTGCKATRGCACAGATGATATCCAGGTTAGCCCGGGGATTCTC?TGTGTCGGGAGACTAGCGACAAGTGGAAGTATGCGTTCACAGCTTTWCGGACYTCGTGTTGTACTTSTYGCTCCAACG?GCCGCAGCGATYATCAGGTCAGAKGGA?MCTCTAMCTACGGCCGMAACTCGTCCCATGGTTGGGTGAAAYGT?AGCCGATCGGK?GAGG?TCGGTGTAA?GCACTCCATAGAACTACCCGGTA?GCRTCCCCCTGC?GCCTT?CCTACCACAACTTTACATGGGCGCGAAATYCTAT?TTAAGACTAATGGTAATSGCATCTTAYGGATRRTGYTGGTAATAAG
GCTCCACGGACGA?CATCACCTTAGCCCC?CGGACGCTGTTAATAAMGGTGGTCGAARAGACAGAAATGTTTATYCGAAATAGT?TGGTAGGGTATTTGRRACGARTACCTGC?AGGAATGGCTGTCGACATCGCCAATCTTRCGAYAGTTTCCAGCTGAAGCGCTTCYYGGAGCAGGGCATGGATGGCCCCCCGTTKGACACTTTACTGAT?ACTYGTTGCCATACTAGAGATGCTACTTGCAATGCCCGATMCGGGCATAATTAGAAT?GGTTGAC?TGGGCGRCTTTGACCGGTTGGGTGGAA?TGCTGGTAGCGTCCGCTTGGCACY?GTTGTCCCCTAATAAGCATCCTATGRTGACAGATGTAGRGATC?CAACGTGTCATTCGCAAAAGGGTGTTGATTCTATCCGGGARAGCRAGTGGGCCGGTCGGCAGAAGTCGAYCAAGTACCGTTCCTCGATAAGGACATTYCATCGTCCTGTAAYCAGGGTCCWCCGTTTGATGCCGGAGTATTGCTCGGATGTAAGGWTGTAYCCGAATTCTTAATCGKAAACG?GCCTTGGAATAACCAACAACTGAGAACAGTCACCAGGCCCGCACGCTATCTAYASTTTTGGGCGTGTCAACCTCTTAGWTAGCGCATGGCCGTCATCAACTACATKRACCTGACRCGGTTAYTTCTGATACCTCAGYTWWTATTCTCCTTATCCYTCCGGTTTTCACATACGGCGACTGATGGGGK?TGATAATMGATGATYAAGTGGCACGCCGCTCACGAAGGGKGCC?GAAAGTCAGTCA?TGCGTTCG?WTGTACTCCTATAGCCRGCCTCCCCGCGGACCCGGTAGCCACRGGYGCAGAACCYGATGGCRAATGCACWGTACTGGAGGTTAGTGTYATCAG?ACACCCAWGTAGAGT?CAWCGCCCCACCATCGACCCAWTTAGGAYRATCCTAGTTGCACCGGTGG?TAGGRACAGCAACCGAGCCTKCATTGCT
GGGTAAGGGAGGRAACTCTTATACTCGYCAAGGCATCACTCAWGCTAGGACCAAGATAGAGTTCTAGWTTCTGCAATTTTCACAACACCTACKCGCGAT?TCGTGTCAGGGCAGAGGGCGYAAATCACTGTAARCCAGCRCTGMCCGAGKAGGGAGAAAGTGAGACCCTTGCA?GTCGCGACT?CGGGAAG?ACACGAATTGCCGTYTCAGCATTAGAGGCAGCAGGAACTAGAYCAGGCGGGCGTACCMRY?TCTTGGT?TTTAGGTGTTATATCGACCRCCTACTATGAGCCAAATGGGCCACCTWTATAACCGTCGCACGGRAGGAACGCKAGATCAACTATCGCGTC?TGGAACCCAAAYCAGCTAMTGTCG?TCGSTCATTTATTAGTTGTTGTGGGGCWAS?ATAGTTCAWTACCATAAGGCACGTGAYCTATCWACGGCCACAMCTTCTACGYGATGCGACGCGGTCAGYCCGGGAGTTTCCRCGCTCCGGAGRGAT?CGTTCTAKSCTGCCTTAGCGRAAAACGCTGGCTAT?TGCTCGTCGCACCAAGTGGG?C?CTTCAGGCGGAGAATACTAAACCACCCCGRGCMCACGASAACTCATACTCACTGACCCCATTCACACCCGAGTATGCYCCTGTTCCGACCATGCSATACGSGTCTCATGGAAGCGTRYAGTGAAAGCGGACGGAGCATAAGCAGTAACTAGACCCCGACAYAC?GAAATGGTTCCCTAGCTTGTAGCAYGTGAGGMGATTTGTGAAAGSCGTAGRGAGTTACTCGAACCTCAACCTTACTCACGTACGGGYCTASCTCAGACTTTAAGGAACATACCGCCGGTGGGGTGATTCCGGAGAACACGACGGACACTG?ATCAGCAAGAAGATYTTTGCKAGCCAGAATGTGRTGGTCCAGTGKTTCAAATTGTCGCCAGTGTACYGCGGACAGTCWGGGACTACCTTCCAGTTGCACAYTCTAGGGCTCTCACTCGGAA
CCRAAATTAGGCYATTGAATATCGGACACTAGGACAAATGCCATTGCCTWTC?CAYACCKCCAGGAAGCGATCACATTACYCRAGGGAATATTTTACCACCTGACAATTAGTGAGRAGCCTGCGGYGGCACGCTTA?YAGGCTTGGGCCAGYTCTTACTCCTGGGKCTCGYAGGGCG?GKTCACCCTCTGGTCATCGTGCRRATAAGCTACCGTAGGG?????????????????????????????????????????????????????????????????????????????????????????????????????????????????????????????????????????????????????????????????????????????????????????????????????????????????????????????????????????????????????????????????????????????????????????????????????????????????????????????????????????A????????????????????????????????????????????????????????????????????????????????????????????????????????????????????????????????????????????????????????????????????????????????????????G??????????????????C????????????G??????????????????????????????????????????G??????????????????????????????????????????????????????????????????????????????????G???????????Y????????????????????????????????C?????????????A???????C????A???????????????????T?????????????????
????????????????????????????????A???????????W??????????G???????????????????????T???????????????????????????????????????????????????????????????????C?????G???????????????????????????????????????????????????????????????????????????????????????????????G??????????????????T?????????????????????????????????????????????????????????????????????????????????????????????????????????????????????????????????????????????????????T???????????????T?????????????????????????????????????????????????G??T????????????????????????G??????????????????????????????????????????????????????????????????????????????????????????????????????????????C????????????????????????????????????????T????????G?????C?????????????????????????????????????????????A??????????????????????????????????????????????????????????????????????????????????????????????????????????????????????????????????????????????????????????????????????????????????????????????????????????????????????????????????????????????????C??????G?????????????C??T????G?G
????????????????T???T???????AT?R????CCT??C???????GGG??????????C??YT???CGT??AG???????G??A??C???CTT?AGCGA??????C?G?CC??CC??GCT??AG??G?GG??ST??A???TTY?A?TTT??GATR??TC????????CG?CTT?A?AGC????TCA?C?A?CAAC??TAG?G?A?T????R???TGRCG???C?C??????AC??C??TCTA?AA???G???A??TTAA?TAT????A???GCGY?AGG??C??A???TC?T?AAG??TGTC??C?CYA????YCA?A?TT?A???A??T?A?ATCCC???AC?A?G????A?GTCG?T?WT???AR?TGTG?????AT?CG?G???A?AA?A?A????TCC??AG???T??A?C?GGC??????G????????ATG?TCG?A???????A????GA??CT?C????TCT????G??GK?A?????TCGCKGTT????CT?TC??GT??????????GA???C??C???C????C??AAGG?T?GAC??G??C?AGA?A???C?G????GGCC?T?AGTA?C?C?T?GC??G???GCGA??A?TC?ATAC????T??AATA?G????A?TGAT?C?RG???CC?G??C??C?C??T???Y?????CT?A?CG??G???????TG?CT?A???C?A??T?GC?AGC???G?T?????ACA???GCC??CGTTC?MT?CGAAA??G???A?GG?GA????C?A?T??A??A???G??WT????T????G?ATG?GC?AA?A?YAA??G?RA??RM???T??ACGGC??Y?C?AGCGC
    Di207_3		ACCTRGGGRT?GATGKTGATGGGCG??CCTCTAGACCA?TGGGCCAGGCMGWCCGCTAACACG?CGCCGRKTGKAMGCGCGCGCGCAC?CCCGTGGTGA??AGACACGRTTAYCGKGACCTGAAGAAYAMTGAAGCCG?ACGCACGAA?GGGTCGACGGTAA?TGCCCCGTCMTGCAAGCTYTATTAG??CRAGGGC?WGCCGCACAC?CTCATAMGA?CCGCGGTGTGGAAWGTCG?AAA?CGAAGCATGCGYAGCGAGGGA?C?CATCGCGATCACAGTG?AGGCATACCGCRCGACTTY?GTAACTCGAACCTGCGGACRCACTTC?TGCCTTT?GGGTCTTACWGACGTACGCCGATRTATCGGCGGTGCTGTGTCGGTGGAGCGA?TCGT?AMGCCTGTACGCAC?ACWTCYTCTGAKGTT??CCGTAGAG?GA?GGCCT?AGYAGACTGGTCGCATCGCACCGCCCG?GT?GTAGTATTCGCATTGCCGGCGTTCAGCTTGCGTAGGAACGTGRAACACGATGGGAGACCGGT?TCRRCACGCAGACCGRTCGAGCCTCGTGCGTGCCTTTCGGGYAAAGTTSCAARCTCGTTYCAATTGCACTRYGCTCAGWGCCTTCTGGGGRCGSTGCT??CCGCCCSTCAGCTG?GA?T?TTGTAGACAGMGYAGCCCTTGACACCCCTCCTGAG?GGTCATATCT?GTGMTGACRG?AAGWAACTCCTGGYCCCCGGG?TCAGCGTCGGTACGCATGGGGCTGCTATGCTGTTAWTGAGATCAGAAATCTGRCGTT?ACT?AAGGGGCCGCGAGAGGTGYGCAGCT?CCGATGYGA?CAGCCCGMCTA?CACTCTTG?CTCTAGCTGCGA?TGGTACMA??GAWGGRGATYGCRG?TACCGCTATRAACCCTRACCACAGGTCGGTCGGCTTG?AGCGARCTTCATTCGCAATGGTTACACTMCCGCC?G?GGGGACRAGTG??GCGCGGC?CAGCAGC
GCTTT?AGCACTTGKCY?TGTAACCCGATTYAGCCAGA?GCGCATCMTGCAGRTGAART?GTCCCTAAAA?ATCGRATTATGCATAC?CGTCGTGA?CTCAATCAAAGGCGWMCGATGCGGCAA?AAGA?CCATAYGTAG?GC?TCGAGCCAGCCGCGCGTACACCGGTAGC?WTCT?CCAWTGTACGACT?CCCAAGYAACGACKGGGCCGGCGCTCCGCCTCCWCTAYGGCCCAGGATGGGACGAWA?CCCTTYYCTTCMT?AATCAAGA?GTGCCCGCMGGGAGAAACGTGGKGAACACCRAGATCAGGTGGKATCGTCCTTTT?AAAGAARSATCAGTRMRAC?TAMTCCACGT?TTTGGG?AGACTAWCC?ACCTYGACGTAGTTMCTACTCCCGTA?ACG?CGTAAATTA?GCCTACC?AGGARCCCGTTAA?AGTTCGAGTCGTCGCRGCCCAGGGCGTGCSGGAACTAACT?TGWGTCCCAACTCAACACTGACGCGCAAGCGCTAYRTCGCGCCMCCCTCCKTCTCGGACATGGTMTAG?SKAGTGAGCA?CT?C?TGATGCCWCGTTTACCTCTRCCCAGGGCWTCGCTCGGAGAGTTATGYAGCCACW?TTTCCGTGCGATTATGA?CAT?TA?TAGGGTTTGCTGC?CAAACCCGCAT?CCACA?AG?CAAGTACCGCG?YGATGCCCCGACGCCGM?TWGTKAARGGCGTACTTGTT?AGY?AGGCGAA?T?AGYACCATGCGACAGCCTGTCATAAGTTCTCGG?GCCTTYGGGCAS?TGACGGWCAGTGATGTGCGTAARCYTAYC?CCTAACCAGTACGCATGAT?AACGATAACCCYTAGTCGCTCCKCCCTGCGTGGCATCG?AG?GWTGRGGYAAACAKGGGG?GTAACGC?AAGCCCCRGCTGA???TCGCCGAGAGGSCGTGC?GGGGGCTACTC?CGGGCYYACGCCG?TTGT?GGGCATAATTTYTACTCCATAC?A
YWAGCGRCGCCCCCGAAGGMATAGTTKCGT?ACKCACCTCTT???CACTCGCCTCCCG?TGCACCYA?CTGACGAGGATT?AT?GGGGTTCGCAGCACACGCCCCTCGTTCT?AGCCTTCMCCAACGCATTAGAATTGGTGACACTCGGTC?CAACCTTGCCGCGGTGTGTTGGCGWTACACAMGGGGAGCGGGGGGGCCGATACGGCCGGTTY?CGGWAACAGCATTCCGCAG?ACCGCCCAGTTCRYACG?GCCMACA?GG?GCYGACCCTGTTGGCCG??TACGTKTTGYTGTCRTATTTT?ACACGGTYGACGATGTAARTCCAGGAAAGCCCACGCCAYATCGGCATCAGCCGCAARGCC?CTGGG?CCGGATCAGTGCCCCGGRACTYGGGCAGAGGGTG?CGCCGA?GTGCATCCGGCMYCTTACWGCGCGGTGAGCCAAT?GGCGGCGCCAGAGTGCGATCA?ACTTARGTGTCG?RGGTTTGATTTCAGGCTTWGGCGGG?GGGATCGCTCMATMGTCGCTGGCTCG?TCGGACAGTTCTCTGTTCYACACAT?ATTCGGACACTACACGCCGCGGTAGARGTGCGYCCG?CTAGYAACGCCC?GGCCCTCCGT?MCCGATCAGCGTCCGGGTGAACWATGACGRCGTATAATGCGK?TAGTCTTG?GCCTACGCGGAYGAAGCTCCGTTCGARCGGGCCGTGATCAGCGGTTG?TG?GTCTCACCGGAGGTTTTGCTAAGATTTCCGAGGTGATGAKGCG??CGCCCACAARGAACGTAGKACG?CCCGAGG?GCTGGAGCTGGGRTAGCRCACCATGTACTGACCTTGTAAGAYYCCTAGRYAR?CCTKTT?GAYC?TGKACAAGAGGKT?GCATCGCCATAAT?GTYTTAGAGAA?GTC?ACMGGTGC?GAGCGGATCCTGGGGTTY?WACAGGCR?YAAGCGGAGWACGTYAAGG?KMGCGAGRGG?GATC?CTAWCAT?CCGTCTT
WGCAGTGWTTYC?TSGTACTCWTGATRGCYCTCGTCGCGGTTG?GAWKTTCGGRCCAR?CAAAG?CGTATGYACCTSG?GCGCGCCGTTC?CAGCAGA?CT?CCCSAGSAAT?TGGTGTTACTT?TTT?CAGG?ACTTTGACWTGAGCMTCCCAGGCTWTACCCACAGTCCATTCAAGACTACACA?TAYCGATAGGCACCAMCGAGC?GCAAAGCTATCGACT?TG?GTTGACTCCGCCCCKAGGTGYTAMYA?CATAAGGACWGCRGATCCAKTTCKGTGTGSACGGGCTCGTYCATAGCATRTGTATGCTTGTGTTRGTSKGGATGGARRKGATAGCAGCAGGGCCAAGGCGCAGGTWTGARGTRGYAA?CTRGCTCGCATRSWGCGTGCCAACCCCSAGKCTYGGTCTGCA??CGCGCACGGCGA?TCC?CTGCCGAGGAGG?CGCACCCTTYGRAGCCCCCAGTGKYGGGGATTTCCAGGTAT?GTMCACCGGGKTGYCACTTCCGAGG?ACGKGGYCACGGCTRTGCTGCACCGTCSGTTT?AACCGGCCGGCGTTAAMTATGGGTGCKCACAT?AGTGCGGYAAACGCT?CGKCAGTGGTAACGAACACCACC?T???AGWAAAKGACTRTGGCTGCCCGGGGTCCCCYCTAGTRWGGWCGGGAARTCAMTCGTTTCGYCTCSGAATTT?AKTCTGC?CGTGGGCC?C?AACYATCCG?CCGYYAGGGGGACGGTA?CCCCCAGCAGC?CGCCGCGCCGAAAGCCRCCAGCC?ACCA?ATGTTTGTTGTCAGMGTCTACRTGGGG??TGAGGTAGCAAARGACAGRY?Y?TCAAA?TTYTACGGCCAKTTG?SACCAAGCTCCYCRAGGRGA?GGA?CTRGTGG?CW?Y?GA?GAAACGA?TAGTTGCACCGTTTCGCGKAGAAGT?AGMCGCCGAGCACTCTTG??CACGATCGYCAGTCYGAAC??GAACGA?GTGKGMAGTTGTC?GATC
CTGACYCCCC?ATWAC?GCT?CTGGTTGRCRRTAKGAAAACGKTTCTG?TATTCGCKTRRCG?AGYCCGAGTGCAGGCGTCATACTRC??GGGAGGAGTCGCAAAGWCCTCGAAAAGCGCTTATCRAGTCTCAGCTACCTCTCC?TTTCCCGGGAGATTGGATGATCCYACCCAGCGGACACCTGATCCGY?TACTTSTARCGTACGACGTAGGTYCYCTCYCCGATGAGCGCGYRCAWTCCTAGG?GGCCTTCATGYGGGAAGGCYAGRAAARGCCAGGTCACAGCGGATG?GTACGACCGCTCAA?GRGC?TCAGYC?GGCTTCACTAC?TCGATCGRGTACCY?CGAACACTCAGACACCTTCG?AGTGCCCACCCGATMATGTTTATCTATGGTCAGGAW?GSCCTGS?GCGTC?CCAGATTATRCCA?TMGTYCAAYTGCTGGCCMCCCGG?CCCYGGCRGCGGGTGGWARTTCACGGRACCGGACGCGTACCCTCG?CCCGCCCGCGA?CCGGGGGCAGCCTAGGTAGGYTGGTA?GCATCCCCGCT?GGGCTACATAMGAGGCGATGAACCATTTTGGACAGAAGSGCCCAAGCWCTAY?CAA?CGGAACTAGACS?GCACGCCACGAGCARYGKAYGCTAGT?GTYC?ATGCAG?CTGATTTCCTTTAAACCGCTTARGCGGAC?GGACY?TACCGC??AG?TGAGC?TGTTCATCACTGGYCGTACGMSCCCTCGTGGTCYT?AAG?TAAGTCGTGTACAYGGCACTTCCAATTCAGKGCAGAY?GGACATTAATGGCTGCWCGTGGGGTAAAGYGTGG?T?TCGACT?CGAC?AGAGG?TAGTYTGCCCGT?GGGATCCGCGATCCTATACAGCCCGYCAGTWCAA??TAAACTTC?TAGAA?GGGGGCMCAAC?ACGACTG?AGTGRCAGCAATCTACACATCCGCAGACRGC?TGGTGGCCC?TTCYCTACATACTCTGATCGCKGAC
ATATGGCWCT?TGATTGCGGGGCGTTT??ACATCGGCCTCTCGGCCTCGCGAATGMGTTG?GGGGRA?TCTCGGGCGGTCTCGTCTGGGCTCGGTAGGGRTATCGTTGCTGCTAGACCCAGTAGCAGTY?GTTAGCGCGCYAG?TGRCATACTAA?CAGMTGCCYCCGAAGCACCAGTCR?GGAAA?ACCKTG?AGTTGACTCGCGACT?CGGTAGACGYAGGGTAAA?CWGCAAAAGAGTAACCCCCTYGCT??TTTT?TCCATTAGGGRCACCACTGGGT?GACCT?CGGTGTAKGCCTTAGT?AGGATCAYGCRTCCAGGT?GCC?GCGTAGATTTTGGCA?CTCCGKMYWCATCCTGATGAC?TCTATWA??TATCKTCCAAGC?ARTC????TCCACCTTTA?G?TCTCCATCKASRGCC?CTACCRAACATGSAAACCTACCC?WARGKTGCGTCTACCCY?ATAGCCATGTG?AACGTA?TGCGCA??YCAGTCWCTTCGGCCCCTTCGAAA?AACTGCTG?GRCAGGTCG?CTMATT?ATG?CRATY?YGATCTGGTCCTGGGKGTTR?GYAAGTGGG?TAAWAYAGA?CCCYCTAGTTACGTARAAGGTTTYCCCCCTTCAAATCYTTACACC?GYTCTTTCAAAACACCAGAGCCG?C?TAAGAAACATCATSCG?TT???TGGGG?TAYTAAGCGTYACTGTTACGGTGMSTTTAT?GCCMCGKACTAACCTCTTT?CAGGTACCGTGTCG?GCATTGTCWGA?CTCGCCTGATGWGGY?GTARGTC?YCCACGTCCTY?GTASAKCCATCGGRCGRGTGGRGGATCCCTGAAATGTCCTTCTC?TGTG?ACTAGCA?GGCGGAAGRGTCC?ARGGCACA?GAGCTACTTGTCA?ATCCATAAGACGAATGCCATTTGGCCCGWCMCTGAA?C?CTACCCAATCTATGGGTCTTAAGC?ATAGTTCAAGAC??GRTCKGATTCTCCGRG
GRTCGTCAGCGTGCGGT?ACCGCTAKTTTA?ARA?AASAKTCCCRACCT?GAC?YATCTCRACGACTCGRCTAGGRCRTGCCKGTCACGCGGG?ACA?RCACRCTCCACTATG?CCCGGTAMC?AACAGYAAAGTAMMTGTCCTTTMAACCCATGTCTCA?GGTACCCTTCGACAGCAGGCRACTTTTAACGAGC??TCRAAAAGT?TKCAGCTTTCGTTYCTATG??ARACWGATGGTAGWCAGCCTAATGACTCATYCGA?AGAATGG?CTTGARCTKTRGTATCAAACCAAAWTKCAA?TCTCAKTGCAGARTTATGCAA??AGCGGRMTTACTS?ARACTGTTGW?TCGCAATAGTAGTATRCGGAACWTRCCACGWGGTGAACGGCCACATGTAGATGGAAY?AGGCCGACTCRAMTATKTCACTCGTTCGCAATCTTCRC??TATTA?TGATGAGCGCGACASACMGATAT?GASCATTYAGG?CCGGATTYGATAT?CTCGTWCGGTTTRCATACGCGAY?GTTGCCWTGGM?T?GCAGG?AACTATTCYG?GTCTGCRTKW?AGAACGTGTT?TRCTAACGA???AACGTCGWGAKATGTTTTT?CG?GAGGGTGTGTGCAATGGCGACC?TA?TTYTG?TTGA?GRGTACGARATACCTTCGC?ACGTACTKGYAAGAGCCTAA?TCKCATACAGCGCAGGT?WCAGCCAGGRGA?GTAAAAGTGGTCC?GTGA?ASACGACTARYGAGSGTAWCTTWCTTKATGGACGTGCTTGY??ATCAA?AGGCATGWA?G?G?GR?KARTCGC?TCGCAGCCACAACGRAGGTTTTCSCAGCAGCGCCG?CCACGMCGCAYGTGTACCGTTCAT?GCTMGTG?TAGGAGATGMCGCAGAYGAGGTCGTTGCGAGYGGTAG?TTGC?CGMCRGAAGGTACCACTRGCCCGTGAT?ACC?TGRC?WTCAGGGCAGCCCACAATGTTACCT?ACGCCAC
WTCTYAGGTA?GGCCAAG??AACACAATAACGTRGTTAGCTATTCTCAAKGMGGGGGCGTA?CTYTGATAGTGCCCATWYCACCCCTACATCCCTAGTTTCTAGAARCGGCGC?MYT?TTGTGGTGTCTC?GCGG??WTGA?GCAAGCATGGCCAAAKTCRCGTTCCGGA??AATGCAWACCCCYRS??GGAAGSTTRTGGCGYTTCGGG?TATAC?GACTCGCGAGCCGCARGGTGTAGTAAGKTCATTGAAGMGTYGTGCCYGGAG?CCGTGAC?TTMCACYRATRCAY?CTTC?TCATGYTC?GAGGGGACYTACGTTGGTACCAATAGCACCTRTGTTCAGGCTGCGCATTAACTTGCAC?C?CCATCAGCTTTGCTCGTCAACCKGATGTTWTGRCCGGAGCTGGAATCTGTAGAMY?GGGTCGCAMAGGCTAACGGRCCGRC?TGGTCAAA?AGCKGGAGGTTAAGTCWGCTKTTYGGCATTGCAACKGTT?CCA?GTTCAGGCACTAGGTACYGACGAAAAGTGCAACAMCARTGTRCGCCACAKTTYCCACAGGGCCTGAG?CTATCG?TKCATMCAAGAA?CATGCCCTAGAGCCATGAWGASYGCCGT?GRCGYTTCKCGACTCSCTGGCCGTCGCGTGTGTAG?GCGACGTGGTTCCACAGAGGYGTA?YCGC?GWCAGKGCGCTATGGTTGCAGCATTAYCAAAGCTCCATTTAGG?CTC?GCTRGAYCCAGACARTCTGCA?CCGCCC?GATAACAACACTACSTTTA?G??TG?TAAGCCATCGTCTC??AACASTGACCTTA?ATGGTMCCTCGCGGAGCCGTGATCSYRGTGYCWGMAG?ACTACATAKGCTCTGCCAGT?TA?GTAGRAWCGTGAGTC?ACCGCACARGGTAGA?GTCCCTAT?ATATAAT?TAT?GKTGTCACTAGCACACCGCCACATGATTRGCTARAAAGAGAWACAKATTA?GC?CCGCAGWCTTRGA
TGGTGCGGCCTGGGARCWARCTCYCRCCCCT?AATTCCAACTTGWCTAACATKCAAATATAATCGAAGACCTSAKAGM?TACACCG?CGA?WAAC?ACRTRCRGCT?C?TTCATCAA?C?ACGGRGTTAGAGGTGCWCAGTTGCC?CCCCYATGCAWACGCATCCCT?GCAGTCYAGTTGCA?AAGGG?CCAATCAT?TARGGACTCAGCKGTGCATTGAGCCCCTACTRCSTATAATA?GGGAAGTAGTTT?CATTTTMCGGCGGTCCTGGGCWATAGCAGCCTA?TGATCAA?A?GCTCTTGTGCACTGCCCCCCCCTCRCGTAT?CYGKRTCTGGGCCCT??TGGARCYGAGCCCGACA?GCAAYTCCATGTCCAGGCCRCTCGATTGRCCGAATGKAAT?CGGT?TRGGTGTAAGCCGGTGRGTGTGTTCCCGTGATTCYYWCGTATGAG?GCACAGCTTGATCCCGTATMGKCAA?GATATTG?GTKKGC?T?CCTA?AYTTCW??TTAARYAGTGATGGTAACTTCCYTG?AMGTW?GTGCCAMT?TA?GCCTGTTCATGARCGGCTCTTCACCMTGTCG?CTCYARCCACTGACTAGGCATGTGATGTMGCTACA?C?CTTATWAATYAMCACT?CT?CTGTAGGCAGCC?AACGRC?CTGGAGGGCGTCCG?GCGTAGTGGCCCTCCGYACAATGCCAGAGACCGTGATCGCTTTTGACTYTAG?ACAGAATTCTCCGKTAAGGGCGAAA?CAAAGCSTT?T?AATG?CCAR?GGTTTA?GCTCTTGRGAYAYCGG?KCGAATGAWGAAGCKAGTG?AGAGAGGACTAGCGGTCGCTTGCCAAG?AGGAATCTCG?ACGATATCAGCCSA?CGCTGTAC?CGYTAC?AACCCAATGTYGTGTCYRARAATAACCYCCGACTCTGCCASCACMTTCTACTAGGCAAAGCGCATGAAAKGAYCCRGAGGGTGAGAGAGTACGGGAARACCCCAA
GGTCA?CATACACAGGCTA?TACGCGCGCTGAAACCTCCCGTTTTCTRR?ACCGGCTTTTGAAGTATCATGACATGCTCTCCTCT?GGCGRCCTRACGACARTATTGCGAGYTKYTCTGMGTCGATGWGARATCCATGCWYYCTWTGGACCGTRCAG?GGY?TGGCAC?ATCTTTSCGCSTATGCTTGCATRTACTA?CTCCWCCGCCCKGAGCCTGCAAGCTCC??G?CAGACYGGCTRTAATCTTGKCAW?ARGT?CGCGAGWCTAAGGCTTCTGMRTYGCGACRCTKTAAT?CACCTYCGAGTCCSCAAKTACCAGRACACTTGWTWCGATKTAAYGCGTCWTAACCAACTAGAGTTGCAT?TGCRG?AGGAGRGCCTM?AGG?CTCCCATGAGTTATCYGAAAATACTGTA?TTGCCTGG?GMGMACCTGCAGGRATSTCCAAAAAAKTACCATARTAGC?CACCGGASACCACCARTGGCCTRGACCCGGGGATAATATTG?TT?GWTGCASGCTGGGCCCGCGTACAACA?MTGCAACASGYCCGATAAA?GGCGGRKGATGGCC?GWACTCCRACCRACCGTGG?CGCGAGATTGTA?AGAAYATCAC?TGCTMGGACATCCGAARGGTTTRACCGGTTCCTGAGGCTY?A?GTAATCMGMGCCGGCCCACGGMCCAYTCCCYYGT?T?ACCAATCTTTGCCGAACTGGGTATTATACYAW?CCTAGTCARGGCATTAGTYGGSATTGGGCGTCCGAG?ACCCGCGATCMTAAGA?ACTCKC?ATRTGCTTTGCGCTKYCGA?TCYTTCGAYCGGTGACGTCCGRGACCCGACAMGTCCCTCAGT??CGGCARCCTAAGT?ATATTCGCGGGGC?ACCTAGYCTAGCGC?TGA?CTAGTYYTRTCTATAMGCGAGTAGTRACCCAATAACA?AS?TATCTGCGTTAGTGGGT?GCRAGCAGGCCYCCAGCGTACCTCAAGAGCTCACCRTAGC
KRAYGACCAGCGA?CAGGGAGGAMTT?GCGG?CTCCCCGGCTRTTACGTCG?GAGCCGTTAATTCACRYACGTACCATTC?CATTAATGCGGG?TTGTGTGGTGC?CAGTGCACGARCACTGCGCAGGRAATTCTTGGCGCGCYACYGGCGCMTCGAATTWTAAGATAGGTAACCCCAGACTCATRCTCA?ACAYGTCGSATATTCRTGTTACCGTGTCTTRCCTCKTCTGGAGKGGRWCCGYKACTCCAGTCACGCRCRGTAGCCTGGCC?TGTGAAACTGGATG?ACAGAT?GGGYGGTGGCGCGTGRCGYA?TAGGCACCATCMTCAGGTGCTGAGCTGGTAG?CTCTACGGA?AGACTAGAATGA?GCAATCGC?GTGTAGGKGTG?CCCG?AGTTGCTACACATCSACTGCTTCTACGTTCAGGTTCGGTC?RCTC?TACRKCGYGGAGCTGSCTGCATAACGKARCT?ACCGACTGCTTAC?CGCTAAT?CCGAAMGCARGGTMGTCGAAACTCAACCYAGACCCT?GGGG?ATTCGCTYCACGGCMGATCTCCACTCGCAAGAGWATCWATCTTGTCATYCTTCGTRCTAGTTCKTAGTTGGCAYGAGTGCRCGCCGG?GGGT??GGTGMCKCCGACGAGCTGGCTSGACAAGGCAGRCTTCGGT?AAAACTT?ACGTGACGTCTAAT?ACTCATCCACYACAG?GTRACAGATGTMMRRATC??GCGTAMCAGCTACYKRCCGC?TTA?TCGAGTCKTAYTTTGCGGCACGTCGGYAGTCCACCAWGSCG?A?GTGC?TYGAAGKGGTYATTTAGCCATAAAG?AA?TGGAGAGA?TCCCCATCRTTGTCTCGAAGCCCTTGGTGRCGTAYCGRGGCTARGGAATCTAGCCATT?RYGAGCGACGTMGA?ACCGG?CYTTAGTCCGGGAYTAGGAGACGG?ACCCTGTTGTRGCGAGATACASCTGTCGTC?ATAA??CGS?RCCCGCCAAC
GGTTGCGTAYCACTGKTGCAAT?GTTAMGACG?TACGTTAGACTGCTGACACYCCCGAAATTGTGTGAGTAACGTCTTCTTAGCGRCCAC?CCTGTTCYSAGCGCTATCTA?CATGACGGGATTGCYTAACGGTGTCAATGGTCTKAAG?TACGGCGCGA?GRA?GTCTCC??GATMCCMACGAAWC?CCCCT?ATAATCCCATTKGARYAACTCCGA?GAGGGCCCAGGTCR?CGGYGTATCACCTMCCTGGGA?TC?TGAGYTCCGTGCATCAAGCC?TGTCGMC?GCTMGGGA?GCCGTGCCCCCGGC??CGCAATRGGAWCGR?CATC?GGCTTYGACCCGTGGTATGCA?ATCCRCTCTTGGTCGCCTCTGAAACATCGGCTAGCATTCGGTGAGCACRCCTGATCATCGAGGCCTTCTGYAAGCTGAAATCTGCACTTTATACCCTACATCAAGTATCGAGGAGCGATTCGTCAAGAGAGCTCYAC??ACGAMTGCGTCGTCAGACCGACCTTRGGCRGGCGGCAGTAGTCCCC??CCCCYTKGTCGGTTACCKTAAGTGGRGCTT?GTCCRAGTCCAG?AWCGACCTACTTAATTCGAACACGCRCGGGWCA?G??CAGCYCARTGCSGGAGTTKAWGATCAACATGCTTGCCMGGCCC?TTCCTTCATGGTACGAGGGYRACGCCCAGTTTTCGGCTCCTTAAGACAGGGTCGARACC?TCGGAAAGCTC?CAACG?TTGTGGTTCYGACCAG?GGGGTGCGCCCCGAACGYACAGTCYTTAAAGGGTCATCGCACTGCTCAA?YA?TAAA?AATG??TGGGC?GTCAGTCCAG?GGAAAGGCWWGCGAAGCGTCATACTAATACGAT?CCCCTGGAAT?ATCCCTTCGGCYCCTTGGCTMTAT??GG?TGCYGC?GGGTRTYGATACAACCTACTYGCCAAGATRCCGGTAACACGCCCGAATA?G?TTTGACATCATAGGTGTCCGAAY?
ACYGTKATGAYTGCAAGCSRAAGGACAAACT?CCWCC?GGCCGTGT?CGAST?TGATGCAATTCRAACTAGTGTA?ACMTAA?AYCA?GC?ACTYAGTCGCTC?ATAGTTAGTCGACCCGTCCATYSGTGGTCCGATTAAACACATGAGG?GACCGTTAGACWT??GGTYCGGM?GTGGATACTTCCGRATRAGGTTAGCMTAATGKGWCATTAM?ATCGCWCTCTACCTGYTGAC?GGCTCGKTGTTCTRGAG?CGYC?GA?AGC?CACA?GCTCTCGCTATGTT?CATCAACAC?CGTGGGCTGTCTCAC?CGATCTT?RAGTCMCCCTTRACCCRTGTAATGACCAGCAGCTCGYAT?CTCTTTATAGCGTAAAGTAAAAGG?CGAAGA?CTAGTCAGRAGG?GGGGC?TG?A?TTCGAGGTACCTA?CTATAAW?TGWTTTCCCCTTCCTYCGYCTACCGYTATGCG?CTAATTGTCG?CCCTTCGGACGSTSCCCGAARCCCGGC?GGCCGCCTGCRACWMACGGACACATAYGGARG?MC?CTAGCCATTCGGAAGCTCAGGAGATCTCTTTA?G?ATTYAGTGCG?GCTCCAACTC??GGGCCTAWGTTTAAGAC?GC?CCCACWGTGSCTAWTATCGTAC?CTAACG?GTCCGCAMCGM?CGTAAGCA?CCC?C?CACCCCAGGGCTG?GATTGGRAACTAACTGCTWGATGCGGARTGGCAGRT?ACCGMAGTCC?ATAAGCRATTAGAGCGAGTCCATTYG??CA?TCCG?CCAGGTGAARTTAA??TCGACGCATAGCAAGT?ATGTGATST??RTGTACWGCGGGGCCTCA?TAGTTGAACT?AGCTATCYATCCGACCTCGTAAGTAATAG?GCGAGCGGMGGARCAAAATCTTCCTACY?CCCTTA?GGCAACCTGCAGTG?ACGGGAACTAT?A?AMAA?ACTW?AGCYCTAGACG?CAGGTTCAGGCYTCGTGTCTCCTGTCCA
CTACGCCGCCT?MCGG??CGTTTYRRTTCATAA?KCCT?CACGGGCC?GC?CTRCGWTAGTCGTAGGMTCYGTW?GTGACTCCGCAAACTTTTTACTGR?TTCCTCTTGACCYAGGT?ATWCAGCGCTAGYAGCATCGTCGACATGCCGTACCTRYGGTGGRCGMCCCCCCTTACY?GGC?GCGATCTGGYTCCGTGG?G?CCCAT?GTCCAKRWCCAACGAMGACCGCAACT?CGGKGARGAGCGCTGGACTA?AACAAAMAAYTGCT?TRTATAATT?CWA?CCCCGACGATCGTCCCACAGTCCCCACATAAGAGAGYSGTGCCGCAGAGTCGAWGTTTTTAGTACMCTGCGAAGACTGKTAAGGARCTACARC?CC?GCACGATGCTAAATTCY?CGGCCTA?GAACAGTCCGATRCARTTTTG?CAGCTTACCTACAGTCTCACY?TTGTCTCGGGG?TCTTAKCTGGCTGGTCAGYAACCGTCGGGGTAA?RATTACTGTCACAACGCCCC?A?AGGCCATAACGATARGTATRGGTATRGAAGAGCCCRAGCGCCAATGCTYAGTTCAATTCAYGT?ACCAGCTCWGTCGCAAGTGCGWA?CCCGGGATTGAMCCCC?AGCTGTYG?CGTCTGTTACAGACGTCTCG?AGWAGCGT?CGAGAGAWTCTACTAAGWTGCCRGGGGARTA?GTTGACTACCGAGGGGWTGACACT?ACGAGYATCGCYACGAMTY?CTATC?CAKTTGAACTGGAYCYRGAATGCCTAYAYTCG?C?GTCYAA?GCCRGCGWGACCTGACCAAAGCCGAGCGG?ARGCCAAAATCRAGCAAGKGKT?AACACCTGAATGAAGCCGT?KGTCCYGGCCAAGGAGMCRAGTTATGTGAGCCYRGAGACGGGCCGTGAYC??GC?WCCCCAAACCKGGAACCA??MAAGCGACCRGGCARGGTGGTCATC?TCGTTGCGCYYGATCGAGARGCTRG?ACYGCCATGTC
TAGGTCAACAKTGTTGGGCAGTGATCCCCCTGGTG?CGACCGCCTCARCGAGCGCTAGATCC?TGAGTCAATRCSCT?GGCGGTCGT?TTCTCCTCYACCGGAYGCCCCTCTGGAT?ATACGSGGCGGCAAWCGCTGGTTGTCGATCAA?CCRGTGCKATGCGCT?GAGC?C?A?ATAGGGTTCTCGGAC?AGTTGCGAGCA?GTCAACCGR?GGCCCAAGCACCACYC?GGCTCCCCGTGACGGTGGGGCCYACATAWRMGAAC?AAAYCATGCGGYAGCGAATGGAGCGGA?CGATCATTGGAGGCGACCRTCGGGTTGGTAAACGTTATCCTCAACTCACGACCTWCWCAAAGGRACM?RCWATGCCGCGAWYACTTGTGGAGGGGTGCMC?AWTCTC?CCAGYGCACT?CATGGGCTR?MC?CGTATCAGTCGGGTGGCTCCAGYGTTGTRGAA?CC?ATTTCAG?GGTTTCAYAATYA?TACGCCMYA?GGTGCTGWGTTTTCGCCM?CGGAAGGGCACCACTACCCTTGCTGCTGA?A?AATTCGYTACTGR?CACT?WCMGCCCGCYTCKTAATCCRGTTTCAARCCRCCCCAGAGC?MCTGGTCTT?ATT?TRAGCACTCCYTGACACYTAARTAGTATC?TRGCGGYG?C?AMGCTRTTAGGTCGG?CGAGYTCAMCGCAT?CAGTCTCACGGGTTAATGRGCCGCCAACAACCAACTCTCTGARCGRAMCTGAWTCGATGGAATCGGTCAGGC?YGGGGGAWTAAACATAAGATCGTT?KGTYG?CATAT?AGATAGAACT?GCTACCC?W?ACCCTTCCRACTC?TGCGCGAAT?ACAGT?CGKCRACCYCCGCRTGCATWRATCCRCACAAGC?GAGCTCACTGAC?GCCGAGCGCTGCCGACGACCTAG?CCCAGCAGCGTGTTGATAAGATGTCTCTAAATCGAAACG?TACA?GCGA?WTTATGATA?CGGCTTGTCTCACTGGA
RGCAATRCTGCTACAAGTGRTRRCATTGCGAGAAAYTGGCG?TACTTGAGTGGKCGTTCTGGTCCTAG?AGCTCGATCY?AAG?CCATTTCGCACCGAGGGGATGTAGGTTCAGCTAT?ATGACAKRGAY?CATACCAGCTGCACCAGTCAY?GCMGTAACACC?MCCTRGGCTCCTCSCGTCGACTKTTACCC?RATCCTTGKCCCCTCCTCTRCGCGGGCAGGGG?CACCTCCGTCACAGTTAWTGTCAGGCYGTGTG??TCAG?GCGGAAAGGTCTGGGYTGCC?AGG?CGGACACCCCAATRC?CTAGTAGGRRAGTYAATCAGTYGC??AAGAGATCGGCAGTACCGGAGATAACAACCGG?GTCC?AATGGACTACGCCTWGMGCATGTTCAKGGTTTCGCATT?TCMGTAAGTATGAGGTATCTG?GCACAACTAA?AAATTCGATT?TCCCCAGGAGTGCTGCTA?G?T?ACTAGAACGGAGGYGCTTTGGTTGGWGTAGGGGGCGTATATCWCATACAWG??CTGAGGTTG?AATTCGAGTGGCCTAT?TGCAACGGCTAATCTTCGGCTTCYGT?C?GCCATAC??TCCTTCGAGTGAYCCMG?GRGGC?A?TCAGGATCGGTTCCAGCAGTTC?GCGGYGGTC?GGY?KTGAGGGA?TTATTG?CACT?ATTAGTC?CGAC?TCCCG?GCTG?AAKGGA?AGGATMATAYACACCTAACWACGY?ACRC?ACCGGGCG?AACARCCARGGCCGCGATTGACATTSC?CCCGGCA?GCA?GAAAAACRACGACTACTGGAGAGAAGGA?ACTTGTGCGTCTCTGGGGCTGGAACGAGYGAGCAA?GTCAGACAGTGAACAT?TARGTGTTCATA?AGAATSGCCCGGAGSGAGAGAGTTCTCCATACTGCGACGGCWRCGTGCCGCT?TT??CTT?CTATCTCAAYTCGGCAGGARCCTCAGAAKTGTAACCAAGC?GTACCACGGAAAT
TGGRCCGGTTGGATCCT?GGTGGTG?YTRTTCACGATCGCCATAGCCCTCGCCA?GSCCCTTGGGTRCGGAACWGGGMTCGACGGAWTATTTTCCAGAGAGGCGACT?GTCACGATYCGAG?CGCGGYGTATATCC?GGKTCGAG??TGTCCACGCCTGACTTTTTGGTTC?CGCTCASCTAG?TAA?AAGCGRMRGCAGGATG?AGGGG?CGATT?YGGTGAACCCCCAT?CCC?TKTTCTCWACGRGAAAGCAC?TAATRTCAYTCCAATGRT?A?TCCATCACRCTTACTCTACTTTT?AAC?GGGCGTR?AGWCCCGGCTAA?GAAGTCTGCTAGCGCTGA?RGCGCCGTATYGCGCAWGGGG?CTCAAAATGAACCGCTGAR??GGGCCYCGCAGCRGT??GGCGGCY?AGACCKGCTT?TY?AAG?GGATCAGAGCACCACTT?CGTCCGGC?RWTAGMTTGAGTTCAGTTS?TC?TCTTGCKGTAAGRT?CGAATATTC?CTCCCTGTGCCATC?GMATCGCCGGCTCCCTGKGCGACGCCAGGACGGTTGCGGTCCATTCACTAKTAGCTTTTGGCGYTCGTYTSGAG?CARAARAGCCCACTCAST?CTTAAGAGCCGAYACC?AGCR?WTGT?CGGACCAAGACTTTARTTAAWC?CAGGCCATCGGC?RGAARYCACCAAATTACCGCCG?TTTCGTYGATGGRCTATGCAAC?GACAGCGAAKMGCRGWATCGTAAATGCRC?CGGTTGTR?GTCGAGWGACCYCTGGGKTGTCTCCAAWTGTCCGGGTYGCCCGGRA?CATGTTYAYATGAAGTGCCCGAAWTCACTCACTTCT?TCACATWATC?TWACATCGCTGTCTTTGTTTAGCCGGTACAYAYGCTGAGSAAKCTCG?YGGT?CGAT?AWATTTAYRGGCTATRCA?GGCCCCTKT?CGGATGGTTWTTGTG?CT?GGTAASGCWCYATGCCGGGAAAAGTAGTTTGGT?K
KACGGGTTGTCCGAACGAKAGGSAAYCGATAYGKCATAAACTCCATTCCGCCTGAGTT?GCAGGCACGTRYAATTTTGGCACYAGA??CKTRCKCGTAKCAGATGCCGTTCTGCG?GMCTCACWAGATCTTGTAACGAGCAGCCKMGGCTTGCTACAWATCAMTGAACSCTAACCAGGRTACTGGC??CSTGYGA??CWTGTGCAAAGACCCC?T?GGAAGRAGTGACYAGASTTAGCCTGTTATR?TCAAACAGCATMTGWCAAGATKCTTRTGCYA?GGCWGCTAAACGTTGCTTMCTGTGCGY?TGGTTAACGAGACTAGGACGYTRCYCT?TTGW?CTCWGCRCGGC?GYC?GCCCGTCAAGARATCRGCATAGCKTCCTCWCGCTTGCTAGYCTTGATTACCRCCGCCAGGCAAACAGGAGTG?GMT?GGACRGCGCTTTCTTAKACAYCCTCGGCTAATTTACACCA?ATGGCATGTCGAAACGCGYG?GCA??AGSATGGCCCCTATACCGGGTC?AGGCCCTTTCGAWCAAAGACCAAG?AGACG?CCTGCAGGASGGTCCGCATGATTTGACARCCTYAGTTACGTTCGGCGC?AYTGCCAATCCCTMAGGR?GCCCTGGTG?AAGCAGAAWCTKTGCCAAATCGTAR?AGTCGCGCGTTTGGCAAT?GCS?GRTCKGCGTAACCCAGAAGCACGACCGTT?GCTTTCGGAGGWGCTCTATTCTYCACCTYCGCRTAATCTCATMYGCAGAACGGGCGTCTGGSCGGTTGTGTT?AACTAAGSTGTSCCCGGATAATAAMAGAGCTACTGTTAATACATGRGYCAGCGGTCACATCACTT?CGCG?CAACG??AAG?TTGGRA?TACCACGATTGCGGCCCCATC?GTGCA?GCGCGGTACCTGGCCCTTTCCCGGAACRAGCKAAACCAGGYCACT?G?AGCCTGTTGGATA?GGGCAAAKCWTCCGGACACATCAGGTAAAGTCCGCGA
CC?GTCACGGGCCATC?GTATGGG?GGGG?TGWWAGCYGCGGCGCTGGGTGGCCGMACAKGCGWT?TTGGACAGGTWGTACGCCCCTRCTACTAAGC?ACCGAGCTGAAACTTGAKTGCTTTGTTGTACAG?ACCAAWAACGASGTCGACAKTCTWTTCRGCGCCTGGCAGTCCCCA?CATACCRGG?RGCCCGGAGCMCGAWCGGTGAGSCTTCACAKGCAGAAT?GYTCAGCGAC?WATATRYCGYCCAGYA?C?AAAAACTCGAATTTCAAGACACWGCTCTCTTACGCGGMAGCTATCCCGCAC?YGAGKCATT?CCGTCTGMCCGACTCTAAACGGT?TCGTYAGGCGTACGR?GCAGGCCCCTTGGGAGGGGTATGKCCGGTCTGAAYKTTCCCYTGCGCCTAGYCG?GGGGCACACGCCGTTAATGTGCGATGG?AGGWGGAGCAATTGG?TTGTC?YGGAATTGCMGCCATTTTACAGGTYTGCGT?CTA?GGGCTCTCGAGTATTGGGCGCGTCGYGTRG?GTGCYWCACC?RCGGTC?TCATTCACAGAT?TATAGAC?AGCTCTCAAYGGCSCAACGG?GGAGCCCACGCGATSGWACCCCGGGGAGCCMGCATGT?TCGTCGG?TAGTGRGCYCCACGTGT??CATTCAACCCGWACRTGYAGCKCG?TTAATCTTTGTTTMGARCYGTACMATAGTCAACAAACAWG?ACTTGT?MTGAGAACAACCC?GTG?TGTAATGYAGGCCCGTTGTTCTCYAT??TTCAYGATTTAGGKMCATCTCAACTRAWCTCCTCCCATAAGCACAGGTTTAGGG?CGATGTTTATCCGTAT?CGACGCGGGGMMACAGGGCCTACGMTTGAGAATYACCACYGAGGCAGGGTAATCCAGAACA?AGAGT?TKGCCCCTAGCWGCGGGYCCC?CGWACCCRYATCTATTGGWSAGCTYGAGAT?GCCCGCGAA?TAGYGATCAR?CAGGTCCAGTAT
CCAGTACTTGAAG??CG?GGATCCRCTCG??GGRGCGGAGCGGGWAGARTCGTCAS?TAGGTCTATATRA?TRTACCTATCWCAC?GAATGGGATTG?GAGGGGTGTGGGGCGAC?GACAGWCTGMCAAGAAGGG?GCATKC?GCTGTTACTCAYMCMCTCCATTCGGGKAACCGGGGTGAGGTWCTAMCCCGGGCAAATACSACTCAYTYAAAGCTGCTACG?CTGCCGTTAGGYACCGTKGCCTCTAAAGCTATA??AAGCAATCCTACCAGG?GCGCAMGYTTATWAGTCAGGAGACCCCTAATCCCCCRTAATTGG?SATRGRCAGACCGCACAGCTCTATTYCTRTCTYGAGCTCTCCGGCAG?ACGAKCGGGTGTGTATCRCTCGTATCCYWTCATACCC?CTATGTACCTTTAGARCACAA?CGTCGCCGCATCGT?CCCGCGCCMSTAYA?ATAGCAC?GTGGTTRCGTAAAACCG?CGCATTTAGATGCMACARCAGGCACAGTCCATTTGTCAGAGTACGCTCGATTGCATCAGCCGGGGTCAGCCCRCTGTACATCGGCTGCKT?G?GCTCYGACCTKCYCGARACGTGAACATAATG?A??YCYTTMGATKYAGAGGGGATA?GGGG?A?GGCTWCWTCCAGA?CCCACGCYGTCRTRGACCGCCGTTTCAAW?GACCWGYGCG?CGYTCTACATA?CCTT?CCCGAGCCCTGTTGCCCYAACGATGTGCTCACTMGCGATGAGCTCCTTG?ATGTCAT?GRCAA?TAACYACTMACTYTCACCTGTAT?GKGACAACGCACTATTTCTAACTCA?GGTMCAGTYATCCYGGYCCGACKAAATTTGGATWCTCGAGKRAAAACCAGCGGGAACCGCRMAGGGTTMTCT?GAG?GKTRCGCTTTCATGGCGAATTGAATGARGCCG?TATCCT?TAAAACCAGGCTT?GGTAGS?GCKT?YATCCCCCCCGGTTCATCTAGCTGCTGRG
GAGA?GGACRGGA??CAGTCCYGTTCWTCTGCGGAACCC?AGGTCGTTTGCTCCTTT?GCGCTAT?GGAYGGCATG?GCCCRTACCACTATTTCYTTATTGK?TTGTTCGCA?TCGA?TGTCGCCTCTARATAGCGCGRAAACYTCGGCTCGTCCGTG?GCCGCKCGGCTTATGCGA?CCTTGCMYCTTGACGGAAGAAGTAGCTRC??CCTTGTCCGGGGTGCYGGKATCCCCAKAAAMACCGTWATTYYCACACCCAGG?A?GTG?CAAGACATTCGCA?CWTAGCTACGAGAGTAA?AGTTGACCAATYAAGGAG?GAACTRCCGG?ARGG?GGTT?GAGACTYT?KCATGACTGTGGCAACGACCYTRATCTAGGGGAGTGTTGGGTCWCAAGT?GACATGGCGAWWYYTGCGGTCRSYCCACTCGGWYG?CCGCCATAA?ATGGTTCCTCGYCGACKGCTGGCGCMA?T?C?AYGTT?ACCCGACCG?TGGC?TCGCTYMACGGCTGAGGGG?A?GGGGCCATACA?KGACY?GCCGRGAMAYCCCC?AA?GCGGGTGAAGTWYCGACAGGTCAACTTAACGWAGCGGAGGACA?MCKAATTGWA?A?TTTGCGATGYRGTCRGCATCGTCCCCGACTA?TAGGG?TACKGTAG?GATGTTTTTACGRTTGCGGGAGA?T?CC?GTAGAGRCCKAGT?TCCAATAACATTTGCGTGAAAATTACCGTGYAAGCTACCTTCCCTGATAAGGA?R?GTCG?GCAA?AGC??CGCATAC?CAGGTCACGCGCGTGCAAGGGTTCGTAASK?A?WSGTAATTA?AATA?TTCGTAGGTGCGACTCGCACAAAGCGGAG?TCGGSAGACACT?CGACACGWGAAGCCTKAGAYTCK?GTGCCTTCGC?GGCGGG?GCCTTGGACGTCTCCCCTAGCRATGTCCGAGGCGGGTTG?CCCTGGGAGCTGGT?GAG?GTT??TTAMGTCTATGGACTTCGWKC
CTTAAAGGTCGTCTTTTG?ACSCMA?ACARYAGGYCAAG?CGGACATRCCCC?CCGCKT?YTTCAYAGGTCGT?AACTCARAGRRGGCCGCGTRTTACGSCGGGA?ACG?RGCASTTTGTATG?YAGATTCR?TCCCCCCGCTYTATAATGCYAMRGTCACATAAATTA?GATGTGAACGTTTAMCCTGGTTGCCGAGTGCACTTTTAGACCGT?GTCCTTG?WGTWCTTTYGTGCAGTTTTTACCGT?CGAT?CYTGGA?ARGTAYAAATTTTAGTTA??ACGAACCG?GAGACT?CCRAGCG??TTTCAGTTAGCGATTCAAA?TCCATGA?TTAGCTACCA?CCGTC?GCMCAATCCGTGCTGAYCTTGA?CCACAGATATTACACCTTCCRTATCGTGGAACCGAGAGGTA?GAACCCMGCGACA?TCCC?GGGAGA?TAACGGA?CTARCGT?AGTGGCGARTACTAACT?TGGAYCCG?AGTGTMTAGCAACGAGCTGTG?CAKACGTKTA?GCKRCCTGCCCTTGGG?GGKCACGTMCYGGTTTGAGGCCTCKGGCGTCAAGAASACATTWCGAACTWCAGCAGGCTWACW?AATGCATGAGTA?CAGTCAGACTGGAAAC?AC?TCCAKCGACCTCCGCTGA?ACAMAC?YTGRGATTTGCRA?WACGGAWTTTGAC?TGAAACCSCSTTG?TSSAGA?CATCATTYCR?AGTTMGGGGYTAKTACAGGCG?CGCAGAGSATAASA?CGAGGRCCCKT?GATAGGATYTCAACACGTGTTAYTCAGCACAGTGGCRAGCGGAKTATGTAG?CGTTYKYATGAGAGTTRYCGG?CGARACGAGWCTGACCCGCAAMYT?AWCCGCCAATCCTCTTCGAACTGGC?TTGGTTGCCTCCTTGTTWGAGWGCMTYACTGGTACGACGCCCT?KAAA?ATG?AWCTA?CTC?AATATGGTCWGGAAYCGCGAMA?GCCCGAAAMAATRCGGGGTCCG
CTCCGC?ATKTATTCCTGCACCTC?CWATRCCGTGGRYTAAAATCCYGGGGCACGGAGCGAGGG?CGAACAGCCGT?GTTGGCATRAATATATTGTCGMCCTGCCCCRAAGRTCCGGTAGTCGTARCGCCCTK?TTAARGTTARGAGCATTYACTGCCGMT?GGTATAGCCCCCCYAGCCCT?AATATTGCGGCGCGAACTY?CTGCGCAYACCGYGWAYGCRCTTACGGAAGSATACATA?CTTACGAGCGTWACTSATGCSRGCCACGCTCCTAGC?CGCCCCGTCTCCG?CC?CAGATTCCCGTTCCGAWTGAAAATGACA?TCGTTCAAAGSTACCTGCGGCGTTACGWAATGGCARCACMTGCGGTTWCR?CA?CA?CTRAYTTTARYGTGGTGATGARACGCAGCY?ATGAG?CTCRAAA?ACTACA?ATCGCACACTSTWGTGCCCRAATATGACAAGWACTTGCAKTGRAAWAAWTCCACRCGG?AAKGAKTACCTAATTTCAAACKGTAGAGTTCCCC?CATAWTTGATTCCWCTCGAT?TTCGGATGTTCTACCT?CCGCTGTCTCAAATAGCCAAAK?AGGKTGGYGCKT?T?GTGACTCC?ACGTGCKCAAGAAYGTGTAATMCAYGA?GTTATTATACGGGTGCGATRGCACAGATGAT?TYCAGGTCAGTCCGGGGATTC?C?TG?GYCGGGAGACT?GCG?CAAGWKGARGTATGCGTAYACAGCTTYACGGAC??CGTGTTGWACTTSTTRCTCCAACG?GCCGCA?CGATTAT?AGGKCAGAKGGAG?CWCTAACTACGG?CGM?ACTCRTCCCATKGTTGGGWGAAAC?TCA?CC?ATCGRKGKMGGTTCGGTG?RA?GCACTCCT?AGMACY??CCGGTAAGCRTS??CCTGCTGCC?TGCCTACCACAACTTTAC?TGRGCGCGAAAYYCTA?TT?AAGASTAATGGTAATS?Y?TCTTATGGATRGTGYTGGTAAT?AG
RCTCCACGGACGARCATCACCTTAGCCCCYCGGACGCTGTTAATAAMGGTGGTCGAAAAGACWGAAATGTTTATCCGAAATAGTATGGTAGRGTATTT?AAACGAATACCTGC?AGGAATGGMTGTC?AC?T?G?CAATCTTACGATAGTTT?CAGATGAAGCGCTTCY?GGAGC?GGGCATGGATGGCCCCCCGTTGGACAC?TTACTGATGAYTTGTTRC?AWACYAGAGA?GMTACTTGMAATGC?CGATCCGGG?ATAATTAGAATGG?TTKACTTG?GCGACTTTGACCGGT?GGG?GGAACTG?TGGTAG?GTCC?CTTGGCACYCGTTGTCCCC?AATW?GCATCCTAT??TGACAG??GTAG??AKGGCAACGTGK?ATTCGCAAAAGGGTGTTGCTTCTATCCGGGARAGCAWGTGGGCCGRT?RGCAGAAGTMGATCATGTA?CGT??YTCRATAWG?ACATTCCATCGTCCTGTAAY?AGGGCCCACCRTTTGATGYCGGAGTRWTGCTC?SATG?AAGGTKGTAYCCGAATTCTTAATCGGAAACG?GCCT??GAATAACCAAC?ACTGAG?ACAGTCACCAGGCCCGCACGCTATCTAY?GTTYTGG?YGTGT?AACYTC?TAGWTAGCGCATGGCCGTCA?CAACTACATTGACCTGACACGGTTACTTCYGATACCTCAGTTTATATTCTCCTWATCCTTCCGGTTTTCACATACRGCGACTGAT?GGGGRTGATAATM?ATGATY?RGKGGYACGCCG?TCACGGAGGGTGCC?GAAAGTCAGTTMAWGC?YTCGTTTGTWCT?CAATAGCCRGCCT?MCCGCGGACCCGGT?GC?ACGGG?GCAGAWCCYGATGG?RAAT?CACTGTACKGGAGKTTAGTGTTATC?G?ACACCCAA?TAGAGT?CAACGCTCCACCATCGACCCAWWTAGGAYAA?CCTAGTTGCACCGRTGGGTAGGAACA?CRACSG?GCCTKCATTG?T
G?GTAAGGGAGGRAACTCTTAT?CTCG?CAAGGCATAACTCAWGCTAGGACCAAGATAG?GWTCTAGATTCTGCAATTTTCACAACACCTACKCGCGATGTCGTGTCAGGGY?GAGGGCGYRWRTCASTGTAA??CAGCGCTGACTGAGTAGGGAGAAAGTG?GACCCCTGCAAGTCGCGACT?CGGGAAGGACAYGAATTGCCGT?TCAGCATTAGRGGSAGCAGGAACTAGA?CAGG?GGGCGTACCMATRTCTT?GT?TTTAGGTGT?ATATYRACCGCCCACTATGAGCCAAATGGGCMAMCTTKATARCCGYMGCACGGAAGC?WCGC?AGATCAACTATCGCGTCATGG?ACCCAAACCAGCTAATGTCGTTCGGTCATTWATTAKTTGATGT?GGGCWWGRAT?GTTCAWTACMA?AAGGCACGTGACCT?TCWACGRCCACACCTTCTACGCGATGCGACGCGGTCMGCCCG?GAGCT?CCRCGCTCCGGAGGGAKGCGTT?TAKGCWGYCTTAGCGAMAAACGCTGGC?AT?TGCTCATCGCACCAAGCGGG?CTCTTCAGGCGGAGAATACTAAACCACCYCGRGCCCACGASAACTCRKACTCACYGAC?C?ATTYACACCCGAGTA?GCYCCTGYTCCGACCAYGCCA?ACSGGTCTCATGGAAGC?TGYAG?GAAAGCGGCCGGAGCATAAGCAGTAACTAGW?CCCGACATACAGAARTGGTTCCCTAGCTTGTAGCACGTGAGGCGAAYTGTG?AAGSC?TAGA?AGTTMC?YGAACYTCAACCTTACTCACGTACGGGYCTASCTCAG?CTTTAAGGAACATACCGCCGRYGGRGTRATTCC?GAGARCACGACGGACACTGYAYCAGCAAGAAGATCTTTGCTAGCCAGAATGTGRTGGTCC?GTGKTTCAAAYTGTCGCCAGTGT?CCGCGGRCAGYCAGGGACTACCYTCCAGTTGTACACTCT?GGGCTCTCWCTCGGAA
CCAAAATTARGCTRTTAAATATCGGATACTAG?ACAAAYGCCATTGCCTWT?CC?CACCTCCAGGAAGCGATCACAT?ACYCGAGGGAATAWTTT?CCAC?TGACA?TTAGTGAGRAGCCTGCGGYGGCACGCTT?ACARKCTTGGGCCAGTTCT?AC?CC?GGGTCTCGYAGGGCG?RKTCACCC?CTGGTCA?CGT?CAAATAAGCTWCCGTAGGGCYWTCTCCGGT?AAGGATAAWGAAGGGGATTGGTTG?C?TACTGGATTTCCTGTTTCCAAKTCTCAA?ATTCTGCTGCASACGACCCGGCTTGGAGTTCCAGCTCCTCTG?GTGGCATTKARTGAGGGTTAGA?GGGGTCAGAACTTAAACTTAATACATGCTTRCGCGACRA?CAGTACCCCMG?CTYACTACTGAGTATCGTGW?AAGRTGGGGTGG?CGCGATGTGGAACKT?GTGACGCCTGAGCAACCGAGGGTTTCYGCAATCCCGGTATCCGTCGGCAATCGGTCGCCGCTGCCGTTTCAACAATGTAGGGATC?CTTGTTA?GT?GACAYCTGTTWATCCGT?GAGGG?GTMCWAACCCCTCGGACG??TGCGGAGTACTTACGTCCGTAMGCGTTCAAM?AGTCGCKGGAACCGGGAATARKTCGACTAGRATGAGGCTGGAAYCCAATCCTAACAATAGCAAGGGCACACCA?TTTGT?GAC?CGYAAARCCTATATACAGC?GRTYATGGG?GA?CGCGGTACTTGGCCGGCGGCRGTCT??????????????????????????C?????????????????????????????????T???????????????????????????????????????????????????????????????????????????????G???????????????????????????????????????A???????S????A???????????????????T????????C????????
????????????????????????????????A???????????A??????????G???????????????????????T?????????????????????????????????A???????????????????????????????????????G???????????????????????????????????????????????????????????????????????????????????????????????G??????????????????T?????????????????????????????????????G????????????????????????????????????????????????????????????????????????????????????????????????????????????????????????????????????????????????????????????????????????????????????T????????????????????????G?????????????????????????????????????????????????????????????A?????????????????????????????????????????????????????????????????????????????????????????T????????G???????????????????????????????????????????????????A???????????????????????????????????????????????????????????????????????????????????????????????????????????????????????????????????????????????????????????????????????????????????????????????????????????????????????T??????????????????????????C??????G?????????????C??T????G??
????T???????????T???T???????A????????C??GC???????GGG????C????GC??CT???C?T??AGC??????G?Y?G?CA???K?A??CG?A???C?C?GACC??CC?G??TGWA?CCG??G??G?????T??TY????T??GG?TG??TC???GA?CGC?CC??CACA?C???WT??G?A??CAACC?TAGCG?????????C??YGACG?????C?GTAA??C??C?TTCTA???C??GA????A?T?A?TA?A?AGA???GCG??AGG??CG?A?C?TC?T???G?T?G??????C????T?YC????TT???G????T??G?TCCCT??AC???G?G??AGGTCGT???TT?TAG?TRTG?????AT??G?????A??A?????????CCCAAG??????A?C?GGC?A????GG????T?CR?G?T?G?A???T?????T??G?W?CT?C????TCW??GAG??GKGA???A?TCGCGGTT????C??TC???T?????T??R?G?C?????????CG????TTAAGG???G?C?YGCG??A?A?A?T?C?G?G??GGCC?T?A?T??????T?GC??G?????GA????T??A?ACT?A?T??AA?AGG?AA?????AT?C?RG????C?GT?CC?CT????G??Y?????CT??R?G??G?????C?TGCCT???????A?ATTGCT?G???CG????GK?A?A???GCM?G??TT???T?C?AWA??K??CA?GG?G?C??GC?W?T??A??A?GCG?AWT????T????G?ATGC?C??A??AYAA??G?AA??GM????C?AY??C??C?C?AGCGC
    Di207_4		WC?T?GGGRTWGWTGKTGATGGGCKGGCCTCTAGMCCARTGGGCCAGGCAGWCCGYTAACACG?CG?CGGGTGGACKCGCGCGCGCACTMSCGTGGTGA??AGACACGATTAYC?KGACCT?A??AAYA?YGAAGYCR?ACGCACGAWGGGKTCGACGGTAAATGCCCCGTCMTGCAAGCTYTATTAGTGCGAGGGCCWGCCGYACCC?CTCATAAGA?CCGCGGTGKKGAATGTCGC?AA?CGAAGCATGMRTAGCGAG?GA?C?CATCGCGATCA?AGTGAAGGCAG?CCGCR?GASTTT??TAACYCGARCCTGCGGACGCACTYC?TGCCTTG?GGGY?TTA?WGACGTACRCCRATRTATCGGYGGTGCTGTGTCGGTGGAG?GA?TCGTTACGCCTGTAYGCAC??CWTCCTCTGAGGTT?ACCGCAGAG?GW?GGCCTCAGTAG?CTGGTCGCATCGCACCGCCCGMGTCGTAGTATWCGCWTTGGCGGCGTTCWGCTTGCGTAGGAACGTGGAACACGATGGGAGACCGGT?TCRACACKCAGACCGGWCGAGCCTCGTGCGT?CCTTT?GGGCAAMGTTCCAAACTCGTTCCAATTGCACT??GCACA?WGCCTTCTGGGRGCGCTGCT?TCCGCC?STCAGCTG?GA?T??TRTAGACAGCGYAGCCCTTGACACCCCTCCTGRGAGGTCATATCTKGTGCTGACRG?AAGAAACTCCTGGCCCCCGGGTTCARCG?CGGTACGCAYGGGGCYGGTATGCTGTTATTGAGATCAGAAWTCTGACGTT?ACTTAAGGGGYCG?GAGAGGT?CGCAGCT?SYGATGCGRCCARCCCGC?YARCACGCTTGACTCAWGCTGCGA?TCGTACAAC?GATGGAGGTTGCAGGTACCGCTATGA?CC?TGACCAYAKGWCGGTCGGCTTGAAGCGA?CTKCATTC?CAATGGYTACACKCCCGCC?GCGGGGACGGGTG?AGCGCGGCGCAGCAGC
GCTTT?ASCRCTGRGCYTTGTAACCCG?TTTARCCAGA?GCGCATYM?GCAKG?GAAAWRGTCCCTAAAAGATCKAWTTATGCACACACSTCGTGACCTCCATCAAAGGCGTMCGATGCGGCAATAAGATCCATAYGTGR?GC?TCGAGCCAGCCGYGCGTACACCGGTAGC?ATCT?CCAWTGTACGACTYCCCAAGCAACGWMTGGGCCGGC?CTCCGCCTCCTCTAYGGCCCGGGATGTGACGAWA?CCTTTYYCTTCCTTAATCAAGATGTGCCCGCAGGGAGWAACGTGGTGATCACCGAGATCAGGTGGGATCSTCCTTT??RAAGAAACATCAGWGCGAC?TAATCCRCGT?YTTGGGCA?CCTAACC?ACCYCGAMG?AGTTACTACTCCCGGA?AC??CGTAAATTA?GCCT?CC??GGAACCCTTTAATARTTCGAGTCGTCGCAGCCCAGGGCGTGCSGAAACTAACT?TGWATCCCAATTCAACATTGACGCGCGAGCGYTRYGTCGCGCCCCCCTCCGTCTCGGACACGGTMTAG?STAGTGAGCAACTCCATGATGCCACGTTT?CCTCTGYCYAGGRCATCGCTC?KAGAGTTATGYAGCCAMT?TTTYCG?GCGAYTATGA?CAT?T?TTAGGGT?TTCTGC?CAAA?CCGCATSCCGCA?AG?CAAGTTYC?CGGYGATRCCCCGACSCCGM?TAGTGAAGGGCGTGCTTGTTGAGYTAGGCGAA?T?TGCACCATGCGACAGCCWGTCATAAGTTCTCGGRGCCTTYGGRAAC?TGACGGWCAGTGA?GTGCGTRAACCTACCGCCTAACCAGTACGCWTGATAW?CGATARCCC?TAGTCGCTYCTCCCTGCGTGGCATCGG?GTGTT?RGRYAAACAGGGGG?GTAACGCAAAGCCMCAGCTGA???TCGCCGAGAGGGCGTGCTGGGGGCT?CTCWCGGGYCTACGCCGWTTGT?RGGCATAATTTYWACTCCATACCA
TTAGCGRC?CCCCCGAAGGMATASYGGCGYTACGCACCTCTTCGWCR?TCGCMTCCCG?TGCACC?ATC?GACGAAGRTT??TGGGGGTTCGCAGCACWCGCCCCTCGTTCT?AGCCTT?ACCGACGCATTAGA?TTGGTGMCGCTCGGTCCCAACCTTGCCGCK?TGTGTTGGCGWTACATAMGGGGAGCGGGGGGGGCGRTACGGCYGGTTC?CGGTAACAGSATTCCTCAGCACCGCCCAGTTCRYACGGGCCMAYACGG?G?TGACCCTGTTGGCCGKGTTCGTKTTGTTGTCGTATTTTTACACGGTYGACSATGCAAGWCCAGGAAARCCCACGCTACATCGGCATCAGCCGCAARGCCCCTGGG?CCGGATCAGTGCC?CGGAACTYGGGCAGAGGGTGCCGSCGA?GTGCATCCGGCMTCTTACAGCGCGGTGAGCCAATTGGCGG?GCCAGAGTGCGATCAAACTTAAGTKTCGGAGRTTTGATYTCAGGCTTTGGCGGGTGGGATCGCTCAATCGTCGCTGGCTCGGTCAGACAGTTYTCTGTTCTACACAT?ATTCGRACACTAYACGCCGMGGTAGAAKTGCGCCCRACTAGTAACGCCMCGGCCCTT?GTCCCMGATCARCGTTCGGGTGAACAATRATGA?GTRTAATGTGK?TAGTCTTGAGCCTACGCGGAYGAAGCTCCGTTCGAACGGGYCGT?ATCAGCGGTT?CTGAGACTCAYCGGAGGTTTTGATAAGATTTCCKARGTGATGAGGYGACYGCCCACAGAGAACGTAGGACGCCCCGAGGCGCTGGCGCTGAG?TAGCGCACCATGTACTKACCTTGTAARAYTCCTAGGCAAACCTTTTCGATCTTGKAC?AGAGGGT?GCATCGCCATAMT?GTCTTAGAGAA?GCCCACMGGTGCTGAGCGGATCCTG?GGTTC?AACAGGCGMCAAGCGGGGTAC?TTAAGRTGAGCGAGAGGKGATC?CTAAMATRCCGTCTT
WGCRGTGTTTCCMTGGTACTCTTGATAGCT?TCGTCGCGGTTG?GA?KTTCGGACCWAACAAAGWCSTATGTACCTCG?GCGCGCCGTTC?CAGCAGAKCYSGCCCAGSAAT?TGCTGTTTCTT?TTTGCAGGMAMTTTGMCTTGAGCCTCCCAGGCTTTACCCACAGTCCATWCAAGACTACACATTACCGATAG?CACCAM?GAGCGGCAAAGCTATCGACT?TG?GTTGASTCCG??CCGAGGTG?TACCACCATGGGGACWGCGGATCCRTTTCGGTGTGCACGGGCTCGTTCATAGAATGTGGATGCTTGTGTTAGTCTGGATGGAGRGGATAGCAKCARGGCCAAGGCGCAGGWWTGAAGTGGYRARCTAGCTCGCAYRCTGCGTRCCAACCCCGA?GCT?GGTCTGCA?TCGCGC?CGGCGA?TCT?CTGC?GAGGAGRCCGCACCCTTCG?ARCCSCYAGTGTTGGGGWTTTSCAGGAAT?GTACACCGGGGTGCCACTTGCGAGGCATGGGGCCACGGCTGTGCTGCACCGTCGGTTT?AACCGGCCGGCGTTAACYATGRGTGCTCACAT?AGTGCGKCAAACGCTACGGCAGTGGTAACGAACACCACCTG???AGTTAATGWCTGTGGCTGCCCGGGGTCC?C?CTAGTAAGGTCGGGAARTCACTC?TTTCGTCTCCGAMTYTCAKTCTGC??GTGGGCC?C?AACCATCCGGCCGCTAGGGGGACGGTATCCMCCAGCAGC?YGCCGCGCCGAAWGCCA?CAGCCCWCCA?ATGTTTGYCTTCAGCG?CTACRTG?GGCTTGAGGTAGCAAAAGACAG?Y?C?TCAAA?TTCTACGRCCAKTTG?STCCAAGCTCCTCRAGGAKAAGGAACCAGTGRACTTYRGATGMAACGATT?GYTGCACCGTTTCGCRGAGAAGTCAGCCGCCGRGCACTCTTG??CACGATCGCCAGTCCGAACC?G?ACGACGYG?G?AGTTGTCAGATC
CTRATYCCCC?ATWACTGCTTCTGGYTGGYGGTATGAAAACGKTTCTGYTATTCGCKTGRCR?AGCCCGAGKGCAGGCGTCATACTRCGCGGGAGSAGTCGCAAAGTCCYCGAAAAG?GCW?ATCAAGWCTCAGYTACCTCTCCYTTTCCCGGGGGATTRGATGATCCCACCCAGCGGACACYTGATYCGCATACTTSTAGCGTACSACGTAGGTCCTCTC?CTGWTGAGCGCGCACATTCCTCGGTGRCCT?CATGCGGG?TG?CCAGRAAA?GCCAGGTCACAGCGGATG?GTACGACCGCTCAAAGAGC?TCRGTY?GGCTACACTACG?CCAKCGGGTACC?GCGAACACTCAGACACCTTCGCAGTTCCCACCCGATMATGTTTAYCTATGGTCAGGAT?GGCCTGGWTCGTY?CC?GATTATGCCAATCGTCCAATTGCTRGCCACCCGRCCCCCGGCGGC?GGTGGWARTWC?CGGGACCGGACGCGWACCCTC??CCCGCCCGCGAACCGGGGGCAGCCTAGGTAGRCTGGTA??CATCCYCGCTAGGGCTACATACGAGGCGATGAACCATTTTGGACAKAAGGGCCCAAACTC?AY?CAAGCGGAACTAGACC?RCACGCCACGAG?ARTGKACGCTAGYCGTTC?ATGCAG?CTGATTTCCTTTAAWCCGCTTARGCGGACTGGACYGTAMCGCA?AGCTK?GC?TGTTCATCACTGGYCGYACGACCCCYCGTGGTCTT?AAGGTAAGTCGTGTACAYGGCACTTCCARTTCAGTGCA?A?GGGA?GTTCATGGCTGCWCATGGG?TAAAGYGTGGGT?TCGACT?CGACAAGAG??TAGTCTGCCMGT?GGGATCCGCGATCCTATACAGCCCGCCAGTTCAAC?TAAACTTM?TAGAA?GGGGGCACAACGAC?ACTGTAGTGGCAGCAATCYACACATCCRC?GACRGCTTGGTGGCCC?ATCYCTACATACTMTGATCGCGGAC
ATATGGCACTCTGATTGCGGGGC?TTTGCACATCGGCCTCTCGGCCTCGCGA?TGMGTYGGGGGGRAKTCTCGGGCGGTCTCGTCTGGGCTCGGTTGGGAKATSGTYGCYGCTAGA?TC?GTAGCAGKTCGTTAGCGCGCYRG?TGGCATACTAA?CAGMTGCCCCCGAAGCA?CAGTCRCGGA?A?ACCTTGGAGTKGACWCGCGWCTCCGGTAGACGCAGGGTATAGCWGC?AAAGAGTAWYCC??TTGCTGCTTTT?TCMATTAGGGRCACCACTGRGTGGTCCTACGGT?TAGGCCTTAGTAAGGRTCAYGCATCCAGGTRGCCTGCGTAGATTT?GGCAGCTCCGKCTTCATCCTRATGACWYCTATWA?TTATCKTCCAAGC?AR?CRYGCTCCACCTTTAGG?TCGCCATCTWCRGCCACTACCRAACAYGSRGGTCTAC?C?WARRGTGCRTCTAYC?TTACA?CCWTGTGGAACGYATTGYGC?CT?CAKTCACT?CGGCCCCTTCGAAAKAACTGCTGR??CATGTCG?CTCATT?ATG?CAATYCTGATCTGGTYYTGGRTGTTG?GYAAGTKA?TTAATAYAGA??SCTCTA?TTACGTRAAAGGTTTYMCYCCT?CAAATSTWTACACCG?YYCTTTCAAMTSACCAGWGCCGTC?TAAGAAACACCAWGCGCTTRACTRGGG?TAYTRAC?GTCTCTKTTACA?TGCGTCTGT??CAMCGKACTAGCCTCYTT?CAGGTACCGTGTGG?GCATTSTCTG?GCTYGCCTGAT?TGRYGGTAAGTC?YCYW?RT?C?CAGT?SA?CCATCGGACGGG?GGGGGATCCC?GAAAT?TCCTTCTCGTGTGWAC?AGCAMGGCGGARGRGTCTTAGGGCACA?G?GCTACTTGTCATACCCATAAGACGAAT?YCAT?TGACCCGWYACTAAAGC?CTAYYCAATCTATGGGWCCTAAGCAATAGTTCRAGACAA?RTCKGGTTYTCCGRG
GRTTGTCAGCGTSTGGTGACCGCTAKTTTAAAGA?AACAGTCCCAACMTTGACTYATCTCRA?GAC?CGR?TAGGACAGGCCGGTCACGCG?GTGCASGCACRCCYCAC?ATG?CCCGGTGMCTA?CAGTAAAGAAMCTGYCCTTTAAACCCT?AGC?CASGG?ACCCWTYGRCAGCAGGCRACTTTTATCGTGYCCTCAAACAGTGYGCATCTTTYGTT??TRTGAGAGRCAGATGGYAGWCA?CCTAATGAC?CATTCGASAGAATGGTCTTGARC?GTAGTATYAGACTTAGAT?CAA?TCWCAGTGC?GAGTTAAGCAA??AGCGRACT?ACTG?AGACTGTTGAATCGCAATAGTAGT?TACGAAACWYRC?ACGTCGTGAACGGCCACATGTAGATGGAAYTAGG?CGACTCGRMYATKYCACTCGTTCGCAATCTTC?C?ATAT?A?TRATGAGCGCR?YAGACAGATATAGAGCAT?CAGGCCCGGATT?GATATACTCGTATGGTTTGCATAYGCGACTKTTGCCATGGC?T?GCAGSGAAYTAYTC?GGGTYTGCATTT?ARAACGTGTT?TGC?AACGA??TAACGTTGAGAGATGTTTYTACG?GAGRGTGTGTGYAAYGGCGACCRTAYTTCTGCTCGA?GRGK?ARRRATACCYTCGCTACGGACKTGCAAGAGCYTAA?TCTCA?ACAGC?CAGGT?WCAGCCAGGAGGGGTAAAAGTGGTCC?GTGACASACGAC?AAC?AGCGTAACTTTCTTKATGG?CGTGCWTGCTYATCAAAAGGYTTGAACG?GTGAATAATCGCGTCGCAGCYACAACKRAGGTTTTCSCAGC?GCGCCGGCCACGACGCATGTGTAC?GTTCATTGCCAGTGGTAGGAGATGACGCRGATGAGGTCGTTGCS?GCGGTAGTTTGCGCGACAGAAGRTACCACTRACCCGTGAT?ACC?TGGCATTCAGGGCAGC??ACRATGTTRCCTAACGCCAC
ATCT?ARGTAGAGCCAAG?G?ACAC?ATAACGTRGTTAGCTATWCTCAAGSMGAGGGYGTA?CTCTRATAGWGCMCATA?CACCCCTACTTCCCTAGCTTCYAGAA?CGGCGYGAYT?TTGTGGTGTCTC?GCGSCAATGAAGCAAGCATGGCCA?AKTCGCGTTCCGGA??AATGCATASTCCCGSA?GGAAGSTTRTGGCGCTTCGGGRTATACAGACTCGCGAGCSGCGGGATGTAGTAAGGTCATTGAAGAGTCGT?CTCGGAGWCCGTGACCTTCCACYRATGCAY?TKTC?TCRTGYTCAGAGGGGACCYACRTTGGTACCAATAGCACCTGTGTTCW?GCTGCGCATT?ACTTGCACCCTCCATC?GCTTTGCTCGTCAACCKGATGYTTTGAMCRGAGCTGGMATCT?TAR?CYWGGGTCGCAMAGGCT?ACGGACCGACGTGGTCAAAARGYGGGA?R?TWAGTCWGCTGTTTAGCATTGSAACKGTTCCCAGGTTCAGAYACTAGGTACYGACGAA?AGTGCAACACCAG?GTACGCCACATTTYCCACAGGGCCTKAGCCTATCGGTGCATACAAGAA?CATGCCCTAGAGCCATGAWGAGCGCCGTCGGCGCTTC?CGGCCCCCT?GCCGTCGCGWGTGTMGCGCGACGCGGTTCCACAGAGGCGTAATYGCT?WYAGTGCGCTATGGTTGCAGCATTATCAAAG?TCYATTTAGGTCTC?GCTAGACCSAGACARTCTGCA?SYGCCCTGATAACAAYACTCCGWTTATGYTTGGTAAG?AATCGT?TCT?ARCACTGACCTYACATGGT?CCTCGCGGCGYCGTGATCGYGGTGCCWGMAGCACTACATAGGCTCTGCCAGTGTAAGTAGGAWCGTGAGTCGACCGCACAAGGTAGACATCCCTAT?ATACAAT?TATAGTGGT?ACTAGCRCMCC?CCACA?GGTTGGCTAAAAAGAGWWAMAGWTTA?GCTCCGCTGTCT?GGA
TGGTKCKRCYTGKGAACAAGCTCCCACCYYT?AATYCCAACTTGTC?AACATKCAAATATAATCGAAGACCTCATAGM?TAT?TCGYCGARTRTCWA?GTGCGGCTGCTWTCATCAACCAACGGGGYTAGARRTGCW?AGTTGCCGCCCCCATGCCTACGCATCCCT?TCAGTAYAGTYGCATAMGGGSCCAAYYATCTARGGACTCAGCGGTGCA?TGAGCCCCTACTAC?TATAATAGGGRAAGTAGTTTCYATT?TMCGGCGG?CCTGGGCAATAGCAGCCTG?TGATCAATACGCTCTAGTGCASTGCCCCC?CCTCGCGTA??CYGTRTCTGGGCCCTACTGGAR?CGAGCCCGACACGCAAYTCCATRTCCAGGCCACWCGATTGACC??AWGKARTTCGGTGTRGGTGCAAGCCGGTGAGGGTGTTCCCGT?ATTCCCACRTATKAGTGCA?AGCTTGATCCCGTATAGTCAAAGATAT?RAGCG?G?ATACCTA?AYYTCTGCTCAARCAGTGAAGGTAACTTCST?R?AMGTTYGTGCCAMTGTA?ACCTGTTCATGARCGGCTCTTCACYMTGTCGCCTYYAACCACTGACTAGGYGTGTG?TGTCGCTACAMCTCTTATWRATTACCAMTATTTCTGTRGGCWTCCWMMCG?C?CTRGMGGGCGTCTKA?YGTAGTGGCCCTCCGYACAGTGSCAGAGACCGTGATCGCT?TTGACTCTAGYACAGAATTYT?CGKTAARGGCGAAAGCAAAGTSTT?TTAATGMCCAATGGTTTAAGCTCTYGGGAYACCRGCGCGAAWGRTGRA?CGAGYGA?GAGAGGACTARCRRTCGCTTGTCAA??AGGAATCTCG?AYGATAYCRGCCGATCGCTGTAC?CGCTACTAACCYAATGTTGTAACYAAAA??WACCTCCGACKCTGCCASCACATYCTACTAGGCA?AGCGCA?GWAAKGAYCCGGAGG?TGAG?GARTACGGGAWGACCCCAA
GATCA?CACA?ACAGGCTAGTACGCGCGYYGAAACCTCCCGTTTTCTGGT?CCGGCTTTTGAMGTATCRTGACATGCTCTCCTCTCGGCGRCCTGACGACAAAATTGCGCGCTKCTCTGAGTC?ATGTGAGATCCATGCTCTCTATGGACCGTGCAGRGCCGTGGCACGATCTTTSCGCGTATGCA?GCATGTACTATCTCCACCGCCCTGAGCCTGYAAGC?CCAWK?CACATCGGCTATAATCATGKCATTAAGTTCGCGAGAC?AAGGYTTCTGMGTCGCGACAST?TAAT?CACCATCAATTCCCCAAGTACCAGRACACTTGWTACG?TGTAACGCGTCTTAAMCAACTAGAKTTGCATTTGCRG?AGGAGAGCCAM?AGGCCTCCCATRAGTTA?CTGAAT?TACTGYA?TTGYCTGGGGCGCG?CTGCCGGGAT?TCCAAAARGKTAC?ATAG?AGC?CACCGGWGACCACCA?TGGCCTRGACCCGGGGATAATATTGACTGRWTG?ASGCTGGGCMCRCGTRCAMCAGATGCAACAC?CC?GATAAAAGGCGRRTGATGGCCTGTGCTCCRWCCAACCGTGGCC?CGWGATTGTA?AGAACATC?CYWGCTCGGGCATCCGAAAGGTTTRATCGGTTCCTGAGGCTCGAMGTAACCMGCGCCGGCCCACAGCCCACTCCCTTGTYTCACCAATCTTTRCCGAACTGGGTATTATACCA?CCCTAGTCARGGCATTAGTCGGGATTGGGCGTCCGAG?AYC?GCR?TCATAAGGTACTCGC??TRTGCTWWGSGCTKTCGACYCCTACK??CGGTGACGTCCGGGACCCGACACGTCCCTCGG??WCGGCARCCTAAGT?MTA?TCGCGGGGC?ACYTAGTCTAGCTCAWGA?CTRGTTYTRTCTATAMGCGAGTAGTA?CCCWATATC??ASCTR?CTGCGTTRGTGGGT?GCGAGCAGGCCYCCAGCGTACCCCAACAGCTCACCAT?GC
TGAYGACCAGCGWRCAGGGAGGACTTCGCGG?CTCCCYGGCWRTTACRTCG?GAGYCGTTAATTCACAYACGT?CCAGTCTCATTAATGC?GGCTTGYGTGGKGCCCAGTGCACGAAC?CTGCGCAGGRA?TTCTTGGCGCACC?CTGGCGCATCGAATTWTACGMTAGGTAACCCCAGAYTCATGGTTATACACGTCGGATATTCATGWTACCGTGWCTAACCTCGTCTGGAGGGGGTCCGTKAYTCCAGTCRCGYGMRGTAGCCTGGCCGTGTGAAACTGGATG?ACAGATKGGGYGCTGGCGCGTGACGYATTAGGCACCATCMTCAGGTGCTRAGYTGGAAGTCTCTACGGMTAGCCTAGAATGA?GCAATCGC?GTGTAGGTRTGTCCCGCA?TTGCTACACATCGACTGCTTCTACGTTCAGGTWCGGCC?RCTCCTAYGGCGTGGAGCTGC?AGCATAACGKAGCTCACCGACTGCTTACACG?TAAKACCGAACGCARRGTCGTCGAWACTCAACCYAGACCCTGGGGGGATTCGCTCCACGGC?GATCWCCACACGCAAGMGWATCWATCTTGTCAWCCTTCRTGCTAGTTCTTMGTTGGCAY?AGTGCACGCMGRAGGGTACGGTGCCTCCGACGAGCTGGCTCGACAAGGCAGRC??CR?T?AAAACTTAACGTGACGKCTAAYYAC?CATCCACCACAG?GTR?CAKATGTACAGATC?TGAGTWCCAGCTACCTRCCGCTTWAATCGAGTCKTACTTTGCGGCACGTCGGCAGT?CACCAWRGMG?T?G?GCYTTGA?AGGGTCATTTAGCCA?AAWGCWA?TKGAGAGAGGCCCCATCGTTGTCTTGAAGCCCTTGGTGGCGTAYCGAGGCTARGGAATCTAGCCMTT??CGAGCGA?GTAGAATCCGGCCCTT?GTCCGGGACTAGGAGACGG?ACCCTGTTGTGGCGAGATACAGCT?TCGTCCATAAGGCGCGGSCCGYCAAC
?GTTGC?TGTCACTGTTGCAATCGTTRCGAM??TACGTTAGACTGCTGACACTACCGAAAT?GTGTGAGTAACGYCTTCTTAGCGGCYACCCCTGTTC?SAGCGCYAWCTACCATGACGGGA?TGCCTAACGGTGTCAATGGCCTGAAGGYACGR?GCGATGRACGTCYCC??GATCCCCACGA?WCTCCCCTTATAATCCCRTTKGAGYAACTCC?ATGAGGGCCCAGRTCGGCG?YGTATCACCTCCCTGG?AT?C?TGARCTCCGTGCA?CAAGCCGTGTCGMCTGCTCGKGAGGCCGTGCCCCYGGC??C?MAATGGGAACGAACAKYTGGCTT?GATCCGTGGTATGCAGATCCRCTCTTGGTC?YCTCTGAAA?TTCGGCTAGCATTAGGTGAGCACGCCTGATCATCGAGGCCTTCTGYAAGCWGAATTCTGCACTTTATACTCT?CG?CAAGCATCGAGGAGCGATTCGTCAAGAGAGCTCCACKCACGAATGCGTCGTCAG?CCGACCTTRGGCGGGCGGCAGTAGT?CCCT?CCCCTKKGTCR?TTAACGTAAGTKGAGCTTTGCCCGWGTCCAGGAWCGACCTWCYWAATWCGAACACRCRCG?GWCA?GY?CAGCCYAAT?CCGGAGTTGAAGATC?ACATGCTTGYCCGKCCC?KTCCTTCATGGTAC?AGGGCGACGCCC?GTTTTCRGCTCC?TAAGACAGGGTCGAAACC?TCGGAAAGCYCGCAGSGRTTGT?GTTCC?ACCARTGGGGTGCGGCCCGAACG?ACAGTCCTGAAWGGGTCATCGCAC?ACTCCATTATTAAACAATGTTTGGGCGGTCAG?CCAGA?GAWAGGC?TGCGAAGTGTCATACTAATAC?ATMCCC?TGGACTGATCG?TTCGGCCCCTTGGTTATATT?GGWTGCYGCGGGG??TTGATACAWCCTACTCGCCAAGATACC?GTM?CACGCCCGAATACGCTTTGACAT?ATAGGTGTCCGMAYA
ACYGT?AYGACTGCCAGYGAAAGGA?AAACTKCCACC?GGCC?TGW?CGACTTTGATGCAATTCRAMC?AGTGCACACMTAACAYCA?GCAACTTRGTCGCTCCWTAGTTAGTCGACCCG?CCATCCGTRG?CCGATTA?ACACATGAGGGGA?CGTCMAACTTTAGGTYCGGA?GCGGTTACTACCGGATATAGTTAGCMWAATGGGWCATTACAATCGYWCTCTACCTG?CGACTGGCTCGTTGTTCTAGRGCMGYC?GWCAGCACWCAAGCTCTCGCTACGTTTCATCAACACCCG?GGGCTGTCTCAC?YGWTGTTARGGTCCCMCTTRACCCGTGTAATGACCAGYAGCTC?TATACTCTTTGTA?YGTAAAGTAAAAGGACCAAGATCTAGTCAG?AGGSGGGGCCTGAAWTTCGAGGTTCCTTCCTA?AAATTGACTTCC?CTTCCTCCGYCTACCGTTATGCGGCTAATTGT?GGCCCTTCGGACGSTSCCCGAAGCCCGGC?GGCCRCCTGCRTCTAA?GGACACATACGGARGCACTCTAGCCATT?GGAAGCTCGGGA?ATYTCTTTA?GGATTYRGTGM?TGCTCCGACTCGAGGGCCTATGTTWAGGACCGCACCCACAGTGSCTATTATCGTACTCCA?CGTGTCCGCAMCGC?CGTAAGCACCCCTCACACCCMAGRGCTR?GATTGGRAACTAA?YGCTTGATGCGGAGWGRCAGGT?ACCGCAGTCCGATRAGCAATTASAGCGAGTCCAYTTG?TCMATCC?CCTAGGTGAAG?TAA??TSGACGCATAGCAAGT?ATGTGAT?TTGGTGTACWGCGGGGCCYCA?TAGTTAAACT?AGCYA?CCATCCGACCTCGTAAGYAATAGAGCGAGCGGCGGAGCAAAATCTTCCTACY?CCCTTATGGCAACCTGCAGTGGACGGAAACTAT?ATACAATMC?AMAGCCCTAGACG?CA?GTTCAG?CYTCGTGTYT?CWGTCCA
CTACGCCGCCTT?CGG??C?TTTTRGTTCATAA?TCCTACACGGGYC?GCACWACGATAGTGGTAAGMTCCGT?AGTGACT?CGCRAACYTTTTACKGGGTTCCTCT?GACCTAGGTAATACAGCGCTAGYAGCAKCGTCSACATGCCRTACYTRCGGTGGGCGMCCCCCCCTACCAGG?AGCGRWCTGGCKYCGTGGCGCCCCATMGTCCATRWYCA?CGAMGA?CGYAACWCCGGG?ARGAGCGCTGRACTA?GACAAACAMCTGCCATGTATGATTRCWRTCCCTGACGGTAGTCCCACAG?GCCCACATAAGMGAGYCGTGCYGCAGAGTCGATGTTTTTAGTACACTGCGAAGACTGGTAAGGAR?WACAGCACCGGCACGATGCTAAATCYCYCGGCCAACGRACGGTCCG?TACAGTTTTKCCAGCTTRCCTACAGTCYCACY?T??TCTC?GGGATCTTATT?GGCTG?TCAGCAAC?GTCGGGGTAAYRATTACTGTCACAACGCC?CTAMAGGCCATAACGATARG?ATGRGTATAGAAGAACCCRAGCGCCAATGCTYAGTYCAATTMGTGTAACCRGCTCWGCC?Y?AGTGCGAACCCCGRGWTTGAMCCCC?AGCTGTTG?TGTCTGTTACMGACGTCTCGAA??AGCGTGCGGGAGATTCTRCTARGATGC?GGGGGARTACGTTGACTACCGAGR?GTTGACACTCACG?GCATCGCCA?GACTCACTAKCACAKTTGAWCTGGACCTGGARTGCCT?CAYACGTCCSTCCAGCGCCGGCGWGACCTGACCAAAGCCGAGCGGAARGSCAAAATCAAGCAAGKGTT?AAMACCTG?ATGRAGCCGKCTGTTCTGGCCAAGRASCCGAGCTATGTGAGCCYGGAGACGGGCCG?GATCAG?CTTCCC?AAACCTSGAACCAGTCAAGCGRCC?GGMARRRTG?TCATCGTCGTGGCGCCTGGTCGAGARGYTRG?MTTGCCATGTC
TA??TCAA?RTTGTTG?GTAGTGAGCCCCCTGGTGASGACMGCCTCARCGAGCGYTAGWTCCGTGAGTCAAT?CGCWCGGCGGTCGTCTTCTC?TCCACCGGACGCCCCCCTGGATAATACGGGG?GGCAAWCGCTGGTTGTCGATCAATCCGGYGCTATGCGCT?GAG?RCTWTTTAGGGTTCTCGGACAAGTTGCGAGMWCGTCAA?MGACGGCCCAAGCACCACYCCGGCTCCCYGTGACGGTGGRGCCTATATRWRAGAACAAAATCATGCGGCAGCGAATGGAGCGRMGCKTTCRTGGGAGGCAACCRTCGGGTTGGTAAACGTTATCCTCAACTCACSWCYTAG?CAAAGGGACATGCWATGMCGCGWAYACTTGTGGAGGGGTGCMCC?ATCTC?CCAGCGCAC?CCATGGGCTGGMCGCG?ATCAGTCGGGTGGCCCTAGCGTTGTGGAAACC?WTTTCA?TGGTTTCACAATTAATGCGCCMCAGAGWCCTGAGTYTTCGCCATCGGAAGAGCACCATTACCCTTRCTRCWGAAATAATTCGYTACTGRGCACTKACCGCCTRCC?GTTAATCCAGTTTCAA?CCACCCCAGAGCCMYTGGTCTTGRTTCTRAGCACTCCYTGACACTTAGATAG?ATCCTRGCG?TRACGA?GCTGKTAGGTCGGKCG?GCGCAMCGCATCCAGTCTCRCGSGTTAATGGRSCGCYAAMAACCAACWCTC?GAGCGRAACTKATTCGATGGAATCGGTCAGGCAYRGGGGCATAAACATAAGATC?TTWTGTTGTCATAT?AGATAGACCTAGCTACCCCWCACCCTTCCGRCCCCTGCGCGAATAACAGTTCGGCAACCYCCGC?YGMATTRATCCGCACAARCACARCTCACTGR?CGCCGAGCGCTGC?GACGACCTAGCCCCAGCAGCGTGTTGATGAA?KGTC?CTAAATY?AGACGTTACATGCATCWTTGTGATACCGGYTTGTCTCACTGGA
GGCAATRCWGCTACAAGTGRTGGCATTGCGARAAACTGGCGRTACTTGAG?GGGCGTTCTGGTCMTAGGAGCTCGTTCCAAAGMCCATTAC?CACCGAGGGGATGTAGGTTCAGCTATGACGACAGAGATCC?TACCAGCTGCACCAGTCAY?GCAGYAAC?CCACCCTGGGCTCCYC?CGTCGACTGTTAYCC?ATTCCTTGGMC?C?CYTCTGCGCGGGCAGGKGCCACCTCCGTSACAG?TAWTGTCAGGC?GTSTGACTCAGAGCGGAAAGGTCTG?GTTGCCYAGG?CGGACACCCCAWTGC?CYAGTAGGARWGTTARTCARTTGCT?AAGAGATCGGCAGTACCGGRGATACCAACCGRRGT?C?AATGGAYTACGCCTTGMGCATGTTCAGGGTTTCGCATTGYCCGC?RGTATGAGGTATCTGAG?ACAACTAATAAAKTCG?TTCTCCCCAGGAGTGCTGYTAAG?T?ACTAGAACGGAGGCGCTTTGGTTGGAGTA?RGGGCGTMTATCACATACAWRT?CTGA?GTTGGAAYTCG?GTGGCCTATGTGCAACGGCTAATCTTMGGCYTCCGTGC?GCCATAC?TTC?TTTGAGYGACCCMGCGAG?CAATTCARGATCGATTCCWGCAGTTCCGCGGCGGTCGGGYAGT?AGRGAGTTATTG?CACTCATTAGCC?CGAC?TCCMGCGCTAGAATGGACAGGATMATAYATGCCTAACWAART?ACGCCACCGGGCGGAACAGCCAGGGCCGTGAT?GRCATGSCCCCC?GCATGCACGAAAAACGACGAMYACTGGAG?GRA?GA?ACTTGTGCGTCTCTGGGGCTGGAACGAGYGAGCAAGGTCAGACARTGAACATCTARGTGTTCATM?AGAATCGCCCGGAGSGAGAGAGTTCTCCATMCTGCGAC?GCAGCGTGCCGCTMTTCCCTT?CTATCTCAAYTCGGCAGGAACCTCAGAAKTGTAACCAAGS?GTACCACGGAAAT
TGGACCGGTTRGATCCTGGG?GGTGCYTRTTMA?GATCGCCAT?GACCWCGCCA?GSCCCTTGGRT?CGGAAC?GGGCTTGACGGAATATTTTCC?GAGAGGCGACT?GTCACGATYCGA?CCGCGGTGTAGAYCCRGGKYCG?GCATGTCCAMGCCTGACTTCTTGGTTCACGCTC?GCTAGATAG?AAGCGGARG?AGGATGTAGGGGYCGATT?TGGTA?ACCCCCATGCCCCYGTTCTCWACGRGA?AGCACGTAATATCACTC?AATSGTAACTCCATCASRYKTATCC?ACTYTTTAACRGGGCGTGRAGTCCCGACTAA?GAAGTCTGCTAGC?CTGG?RGCGCCGAATTGCGCAW?GGGTCTCR?AATGAACCGCYGARG?GGGCCYCGCAGCGGT?TGGC?GCYAAGACCTGCTTCCC?AAKAGGATCAGAGCATCACTTACKTCCGGCCGAYAGAT?GAGTTCAGTGCATC?TCTTG?GGYAAG???CGAACAWTCTCTACCTGTGCCMKC??MATCGCCGGCTCCCKGGGC?ACGMCAGGACGK?TGCGGTCC?TTYTCTTTTAGYKTTTGGCGTTCGTCTSGTG?CAGGAAAGCYCACTC?CKC?TTAAGAGCCGATCCCGAGC??WTCTGCGGACC?AGACTTTCRT?AATCGCAG?CCATCGGCCAGAARCCACCAAATTACCGCCG?TTTCGTTGATGRGCTATGCMTCYGACCGCGAAK?RCRGTATCGKGAATGCRCCCGATTGTGAGTCG?G?GACCTCTGGRGTGTCTCCAMTTGTCCGGGTYGCCCGGARTCTTGTCY?CATGAAGTGCYCGAG?TCACTCACTTCTRTMACATAATCGTTASATCGCTGW?TTTGTTTAGCCGGTACAYATGCKGAGGA?TCTS??YRGYYCGATTAAATTTGTRRGSYATRY??SGC?CGTTT?CGGATG?TTTYTCTGCCT?GGTAACG?WCYCTGCCGGGA?AAGTMGTYTGSCCG
GACGGGTTGTCCGAACGAGAGGGAACC?ATACGKCATAAACTCCAATCCGCCTGAGCTTKCAGTCACGTGCAA?TTTGGCACTAGAGTCGCRYGCGTAKTAG?TGCAGTTCTGCGAGCCTCACWAGATCTKCTAACGAGCAGCMGMGGCTTRCTACATWTCACTSAACCCTAACYMGRGTACTGGCACCSTGTGRA?CTWGTGC?T?GACCCCGCGGGAAGRAGTGACTAGAGTTAGCCTGWTATRTTCRARCAGCMTMTGACMAGATGCTTRT?CCA?G?CTGCWAAACGTTGCT?ACT?TGCGTYTGGTTA?CGAGACTAGGAC?TTGCTCTG?TGTTCTCAGCACRGC?K?CAGMCCGTCAAGGRATCRGCATAGCTTCCT?TCGCTTGCTGGYCTTGATTMCCGCCGCCAGGCAGACAGRTGTGCGCTAGGACR?CGCTTTCTTAKCCAYCCTCGCCAAATT?ACACCAWAWGGCATGTAGGAACGCGCG?GCAT?AGGATGGCCCYTATACCGGGTCAAGGCCYT?TCGAAC?RAG?CCAGRTAGACGMCC?GCAGGASGTTCCGCATGATT?GACAACCT?AGTTACGTTCGGCGCCACTGYCAATCCCT?AGGAG?SCCCGGTCGAAGC?GAAWCTKTGCCAAATCGTRAGAGYCGCGCG??TGRCAATTGCSTGATCGGCGTAACC?ATAAGCMCGACSGTTSGCTTTCGGAGGAGCTCTATTCTTCACCTTCGCGTAATCTCAACCGMAGWACGGGCGTCYGGSCGGTYGTGTTTAWCTAAGSTRT?MCCGGGTAATAAMMGAGCTRCYGTTAWTACATGGGYCAGCGGTCASAYCAC?TACGCGRCAACG?TAAG?TWGGRA?TACCACGAY?GCGGGCCCATCTGTG?A?GCGCGGTCCCTGGCCCTTTCCCGGAACGAGCTAAACCAGGCCACT?AA?G?CTGTTGG?TAGGGGCAAAKCTTCYGSACACAYCAGGTAAAGTTCGCGA
CC?GTCACGGGCTWTMAGTATG?G?GGGAGTGTWASCCSCRGCGCTGGGCGGCYGAACAGGCGAT?TTGGACMGGTWGTACGCCCCTGCTACCAAGC?ACCGAGCTGAAA?TTGMKTGCTTTGTTGTACAGAACCAAW?ACGASGTCGACAKTCTWTTCRGCACCTGGYAGTCSCCRGCATACCAGGCAGCCCGGAGCACGATCK?TGAGCCATCACAGGCARAATCGYTCAGCGAYATAT?TACCTTCSATCAGCARAAA?CTCGWATTYCAAGACRC?GYWCTCTTACGCG?CAGY?ATCCCGCRCTYGAG?YATTGCCRTCTRMCCGACTCTATACGGT?YCGTTAGGCGTACGRGGTAGGCGCCTTRRGMGKGGTATRKCCGGGCTGAATGTTYCCCTGTGCCTAGTCGCGGGGCTCACGCCRTTAATGTGCGATGGTAGGTGGAGCAATWGGTTYGTCGCGRAATTGCAGCCATTTTACAGGTCTGCGTCCTMCGGGC?CTTGAGTMTTGGGCGCGTCGCGTRGGGKGCTWCACY?GCGGTYCTCATTCACAGATYTATTGACCAGCTCTCAACGGCCCAACGGTGGAKCYCACGCGATCGAACCCCGGG?A?C?AGCATGTKTMGTCGGGTAGTGGGCCCCACGYGTCGCATTTAACCCGATCGTGCAGCTCGATTAATCWTTGTTTCGARCYGTACAATA?TCARCGAACAWGGACCTGT?CTG?GAACAACCYGGTGATGTAATGTAGGCCCGTTGTTYTCTATC?TTCACGATTTAGGTMCATCTCAACKRAWCTCCTCCCA?AARCACAG?TTTAGGGCCGWTGTTTA?CCGTATGCGAYRCGGGGMCACAGGGCCTACGMTAGWGAATTACCAC?GAGGCAKGGTAATCCAGAACAGAGAGTWTTRCCCCTAG?AGCRGGYCCCACGTACCCAC?TCTATCSGWGAGCTYGAR?TCGCCCGCGAACTAGYGATCAAACRGG?CCAGTAT
CCA?YACT?GAAGWACGGGGATCCGTTCGCARGG?CGGG?CGGGWAGAGTYGCCTCGTAGGTCCATAWRAGTGTACCTATCACAY?GAGTGGKMTTG?GAGGGGTGTGGGGCGACGGAC?GACTGMCAAGAAGGGTGCA?KCAGCTGTTACTCACMCMCTTCATTCGGGKAACCGGGGTGAG?TWCTAMCCCGGGCA?ATACCACTCAYTYAAAGYTGCTACGGYTGCCGTTAGGCACCGTKGCCYCTAWASYTATACTMAGCAATCCCACCAGGGGCGCAAGYTTATAAGTCAGGAGACCCCYAA?CCCCYGTARKTGG?CATGGRCAGWCCGCACAACTCTAYTCYTGTCTTGAGCTC?CCGGCAGAACGAGCGGGTGTGTATCACTTGTATCTCTTCATACCCATTATGTACCTT?AGARCACAR?CGTCGCCGCATCGTCCCCGCGCCACT?YACATAGCAC???GGTTGCGTAAAACCGACACATTTAGATSCMACARCA?GCACAGKCCATTCTTCAGAGTACGCTCGATTGCATCMGCCGG?GTCAGCCCACTTTACATCGKCTGCGT??AGCTCYGACCTTCYCGARATGTGAACA?AATGCA?TTCC?TMGATTTAGAGCGGATWTGGG?GACGACTWCTTYCAGA?CCCACG?CGTCG?GGACCGGCGYT?CAAT?RACCTGCGYAACGCTCTACATACCCTTTCCCGAGC?CGGTTGCCCYAACGATGT?CTCACTAGCGATGA?CTCTGTGGAAGTCATGGRCAA?TAACCACWCACTCACACYTGTATRGTGACAACGCACTATTTCTAACTCATGGYACAGTYACCCYGGCCCGACTAAAYWTGGATACT?GAKGRGT?ACCARCGAGAACCGCGCAGGGTWCTMTYGAGAGGTGTGCTTTCATGGCGA?TTGWATGAGGCCGYTATCCTTTAAAACCAAG?TAAGGTAG?SRCTT?TATCCCCCCCGGTTCATCTAACTGCCGAG
GAGAGGGACGGGCMKCTGTCCCGTTYWTCYRCGGARCCY?AGGTCGTTTRCTCCTT?TGCSYTATRGGAYGG?ATG?GCCCR?ACCACTATTCCCTTATTSGGTTGTT?GCACTCGAATG?YGCCTCTARAT?GCTCGAAAACYTCGGCTCTTCCRTGMCCCGCGCGGCT?AWGCGATCCTTGCACMTTGACGGAA?WAGTAGCAGCATCCTTGTCCGGGGWGCTGGTATCCCCAKAAACACTGTTATTYYCACACCCAGG?A?CTGACAAGACATT?GCATCTTWGCTACGAGAGTAAARGTTRACCAATTAAGGAGGGAACCACCGGTARGGWRGTTGGARACTYTGTCATGACTGTCGCAACGACYCTAATCTAGGGGAGTGTTGGGTCACAAGTTGACATGG?GAWWYYTGCGKTYRSTCCACTCGGA?GACCGCCA?AAAATGGTWCCWCGCCGACKGCWGG?GCAAYT?CTATGTTCACMCAACC?TTGGC?TCGCTC?WCGACYGWGGTGAA?GCGGCCATACAAGGACCGCCCGAGAMRTCCCY?GACGTGGGTGAAGCACCGACAGGTCAAC?TAACGWAGCSGGGGACACCCTAATGGWACA?TKTGCGATGCRGTCGGCATCGTCCCCGAYTM?TWGGG?TACTG?AG?GATGTCTTTACGRGTGCGRG?GAGTKCCAG?AGAGRCCTAGTTTCCWATAACAKTTGCGTGA?AWTTACTGT?TATGCTAMCTTCCCTGATAMGGA?GCGTCKGGCAR?AGC?CCGCAYACAMTGGYCRCGCGTGTGCAAGGGTTCGYAAGT?ATAGRTAATTA?AATAMT?MGYAK?TGCGACTCGCMC?ACGCGKAGCT?GGCGG?CACTRCGA?ACGWGAAGCMTKAGACTCKGGTG?CT?YGCCGGCGGGTGCCTTGGACGTCTCCCCCAGCGATGTCCGAGGCAGGTTGTCCCTGGGAGCTGGTA?AGC?T?AGTT?MGTMTATGGACTYCGTKC
CTWAAWGGTCGTYT?TTGAWCCCCAGACAACAGG?CATGGCKGACATGCCCCTTTGCKTGCTTCWYAGGTCGT?AACTCAGAGGRGGCCGCGTATTACGCCGGAAAACG?RGCACTTT?TATGCYAGATTCGRTCCCCCCGCTYTATAATGCCACGGTCATATAAATTACGATGTGAAYATTTACCCTGGTTGCCGAGTGCACTTTTAGACMGTAGTYCTTG?A?TTCTTTTGTGC?GTTTTTWCCGT?YGAY?CTTGGAC?GGTAC?AMTKTTAAYTA?GRCGAA?CG?GRGACTCCCGAGCGCT?TTCAGTTGGCGATT?AAA?TCCRTGTWTTAGCTACCATCCGTCMG?ACAATCCGTGCTGATCT?GAKCCA?AGATATYACACCTTCCATATCGTGGCA?CRA?AGGTATGGACC?MGAGRCA?TCCTTGGGAGATTAACGGA?CTAGSGTAAGTKGCGRG?ACTMRTTTTGG?YCCGCAGTGWATWKCAACGAGCTGTGTYAGACRTGTA?GCGACCTGC?CCTGGGCGGGCACGTCCYRG?TTGAGGCCTCKGGCGTCGAGAASGCAATTCGAA?TACAGCAAGCTAACWKAATGYATGCGTAAYAGTCAGACTGGAAACTAC?TCCAGCGCCCTCCGYTGAGACRCAC??TGAGATTT?MAARWACGGAWATTGRCATGAAACCCCG?TGCCGCAGATCATCATTTCGAAGTTMG?GCCTAKTAMAGGCGCCGCAGAGGATAACAGCGAGGRCCCTTCGATAGGATCTYAACACGTGTTAYTCAGCMCAGTGGCGAGCGGAGTATGTAG?CGTTY?CATGAAAGTYATCGG?TG?AACGAG?CTGACCCGCAACYTAATCCACCAATCCTCTTCGAACTGGC?TTGGTTGCCTCCTGGTTAAA?WGCCTTACTGGTGCGACGCCCTYGAAA?ATGTAWCTA?CTCCAATATGGTCAGGAATCGCGACRAGCCCGAAAMAATRCGGGG?CCG
MTCCG?CATTTATTCCTGCACYTCCCAATGCCGTGGATTAAARTCCTGGGGCACGCAGCGAGGGTCGMAYARCCGTTGTTGRCATAAATATATTGTCGACCGGCCC?RAAGATCCGGTRGT?GTAGCGCCCTTCTTAAAGTTRRGAGC?WTTATTGCSGMTTRGTGTAGCCC?CCYAGCCCTKRAWATTGCGGCGCGMRYTCSCTGCGCAYACCGCGAACGCACTTACGGAAGSATACATA?CTTWCGCGCGTWRCTCAT?CCGGCCACGCTCCTAGCGCGCCCCGTCTYCGTCC?CRGACTC?CGTT?CGATTGAAWATKACATTCGYTCAA?GCTGCCTGCGGCGTTACGTAATSGCAGC?CMTGCGGTTACRWYAGCATCTAGYTTYAATKTGGTGATGA?WCGCAGCYWACGAG?CT?AAAACACTACA?ATCGCACACTCTAGTGCCCRWATATGAYAAGWACTTGCAGT?GAAWAATTCCACRCG?CAATGATTGMCTAATT?CAAACKGTAGAGCKCCCCMCATATTTGATTMCTCTCGAK?TT?GRATGTTCTAC?T?CCGCTGTCTCTAATAGCCAARGRAGGKTGGCGCTTTTCGTGA?TCC?MC?YGCGCRAGAACG?GTAAT?CAYGA?GTTA?TWTGCGGGTGCGATRG?ACAGATGAYATCCAGGTTAGYCCGGGGATTCTCTTG?GYCGGGAGACTAGCGACAAG?GGA?GTATGC?TACACAGCTTYTCGKACY?CGTGTTG?ACTTGTCGCTCCAACG?GCCKCA?CGATCRTCAGGTYAGATGGA?ACTCTACCTACGG?CGA?ACTCGTCCCATGGTTGGGAGA?R??TMAGCC?ATCGGKRTMGGTWCGG?R?AAAGCACTCCATMGCACYAYCCGGTAAGCRT?CCCCTGCWGCCCTGCCTACCACAA?TTTACATGGGCGCGAAATTCTATTTTARGACTAATGGGAATG?CC?CTTACGGATRGTGCTGGTRAT?AG
ACTCCACGGACGA?CATCACCTTAGACCS?CGGWCGCCGTTAATAAAGGT??TCGAARAGACTGAAATGTTTATYCGAAATAGTATGATAGAGTATTT?GAACGAGT?CCTGC?RGGAATGGCW?TCGWC?TMG?CAATTTTRCGATAGTTCCCA?CKGAAGGGCTTCCYGGAGCAGGRCATGGATGGCCCSCCGTTKGGCAC?TTAC?GAT?ACTCGTTA?YAWACTAGAGGTGCTACTTKCAATGC?CGATMCRGGCAT?WTTAGA?TGGGT?GA?TTGGGCGRCTTTGACCGGT?GGGTGGWACTGCTG?TAGCGTCC?CYTGGCGCCCATTGTCCCC?AATWAGCATCCTAG?ATGACAGGY?TAGAGATCTCAACGTG?CATTCGCAAAAGGGTGTTGATTCTAWCCGGKWRAGCGAGTGGGCYGRTCAGCATAAGTCRACCATGTACCGY??CTCRAT?WG?WCATT?CATAGTCCTGTAAYCRGG?TCCTCCGTTTGATGCCGGAGTATTGCTCGGATG?MAGGTKGGAYCCGAATTCTTAATCGGAATSGCGCCTT?GGATAACCAACAA?TGAGAACASTCAYCMGG?CCGCACGCTATCTR??G?TTTKGAYGT?TCARCCTCTTAGATAGCGCATGGCCGTCATCAACTACATTRACCTGACGCGGTTGYTCCYRATACCTCAGCTWATATTCTCCTAATCCYTCCGGTTTTCACATACGGCGACTGAT?GGGT?TGAYAATAGATGATT?AGGGGCAYGCCGCTCACRRAAGGGGCC?GAAAGTYAGTCCWTG??TTCGCWTGTWCTCYTAT?GCCAGCCTCCCCGCGRACCCAGTAGC?ACRGGCGCAGAACCTGATRGSRAATACACTTTACKGG?GGTTAGTGTCATCGGCACACCCA??TAGAGTGCAACGCTCCACCATCGAC?TAWWTAGGAYAACCCTAGTTGCACCGATGGGT?GGG?CA?CAACGG??CCTKCATYGCT
GAGTAAGGGAGGGAACTCT?ATGCCCG?CAAGKCAT?GCTCAWGCTAG?ACCAAGMTTGARATCTAGATTCTGCAATTTTCACAACACC?ACTCGCGATRYCGTGTCAGGGCAG?AGGC?Y?TRTCACTGTAAG?CARCGCTGMCTGAG?AGGGAGAAA?TGCGAC?CYTGCA?GTCGCGTCT?CGGGAAGCACATGAATTGCCGTTTCAGCAT?AGGRGCAGCAGGAACTAGACCAGGCGGGCGTACCMRTGTCTTGGAGTTTAGKTGTTATATYRACCGCC?ACYATGAGCCARATGGGCCMCC?AKATAGCCGY?GCACGGGAGSTACGC?AGAYC?ACTATCGCGTCCTGGAACCCAAAYCAGCYAMTGTSGT?YGGTCATTWATWAKTTGATGT??GGCWWGRATAGTTCATTAC?ATAAGGCACGTGACCTATCWACGACCACACCTTCTACGCG?TGCGACGCGGTCCGCCCGGGAGCTTCCGCGCTCCGGAGRGAT?CGTTMTAGGCWGYCTTAGCGGMAAACGCTGGCWATATGCTCGTCGCACTRAG?GGGAC?CTTCAKGCGGAGAATRCTAMACCACCCSGAGCCCA?GAGAA?TCRGAATCACYGAC?C?ATTYACACCCGAKTATGCCCCCGTTCCGAC?ACGCCAAACSGGTCTCATGGAAGC?TRTAGTGAAAGCGGMCGGAGCATAAGCAGTAACT?G??CCYGACACACAGAAGTGGTTCCCKAGC?TGTGGCACGYGAGG?GAWTTGTG?AAGSCGTAGAGAGTTMCTYGTACYTCAACCTTAATCACGTACGGGYYWACCTCGGCCTTTAAGGAACATAC?GCCGRTGGRGTGATTCC?GAGAGCACGACGGACACTGTACCAGCAAGAAGATYTTTGCGAGCCAGAATGTGGTGGTCCAGTGKYTCAAACTGTCGCCAGT?TACYGCGGRCAGCCWGGGACTACCTTCCAGTTGYGCWYTCT?G?GCTCTCACTCGGAA
CCAAGATTAGGCTATTRAATATCGGACACTA?CACAAATGCAATTGCCTWTCMCACACCKCCAGGAAGCGATCACATTACYCRAGGGAAYA?TTT?CCATCWGACACTTAGYGAGRAGCCTGCGGTGGCAC?CTTAACAGGCTTGGGCCAGYTCTKACTCCCGGGKCT?GCAGGGCGG?KTCACCCTCTGGTCATCGTG?AGATAAGCTWCCGTAGGGC?TT?T?CGGTC??GG?T?AT?AAS?GG??????T?C?TWA??AG?T???C??T?T?TAAGTA?CAA?AT?CT?C??AA??C???????CT???AGTT?C?GC?CCTCTG?G???T?T??A??G??G???A?A????GT?AGARCT??AA???AA???WTGCT?GC?CG??G????KT?C???CGCC?CA???C?????ATC?TG???A?GT??A????C?G??ATG?G??A?K????GA????TGRGAW?CCG??G?????TGCAAT??????T??CG?CG???AT?GG???CCG?T??C?TT?TA??????TA???????C??G?T?AA??G?C?CCTGTTT?TC?G???????GG?CC??A??CCT?G?AC????GTGGA?TA??Y??RTCC???????TTC????A???G?K?GAA???G?????G??CGACTAG??T??R?C?GG?AC?C??T??T??CAW????AAA?G?AC????TT?G???G???C?????ACTT?TA?AC??????TY?KGGG????CGCGGT?C?TGC??????G????T?T?MR?TCTCAGTGATCTGTCCACCGCCAGCRAGCGCAARTCGCTGAAACCGCTGCCCCCGTCTCACCCTCACCGCTTCTCGAATAACACTACCTCGCACCTTATATGCAATACTCGCGTGC?ACGCAC??GCCCCTTTCTACTAT?CAGACAGTACCYMACTAATACGTCTGCGACTCGTMTGACCCGCGAAGWCCCCTTTC?CAAGTCGTTATTTTAGGGA?AAACMGGA
RATATTACTATGGGGCTTTAAGATCACCTMACATTSACCTACGCTCCATCAGTGCTACAGGAGTGGGCAATACCGCGAACGTTCCC???????????????????????????A?????????????????????????????????C?????????????????????????????????????????????????????????????????????????????????????????????????????G??????????????????T?????????????????????????????????????????????????????????????????????????????????????????????????????????????????????????????????????????????????????????????????????T?????????????????????????????????????????????????G?????????????????????????????????????????????????????????????????????????????????????????A????????????????????????????????????????????????C????????????????????????????????????????T????????G?????C?????????????????????????????????????????????A???????????????????????????????????????????????????????????????????????????????????????????????????????????????????????????????????????????????????????????????????????????????????????????????????????????????????????T?????????????????????????????????G????????????????????????
????????????????T???T??C????A???WC???CT?GC????????G?C???C???????????C?C?T??AG???????G???G?C?A??TTA?GCGA????????G?CC??????G?T?T?G??G?GGC???TTA???T?C?????T?GGATAG?TC????A???CG?C??CACA?CGA?WTCAG?AA??AACCA?AGC??A?TC??A???T?GRCGA?????CG??A?A??R??TTCTACA???KG??C????TA??W?WA????????CG??AG???C???TCA???T??AGAT?G??????CCA????CC??ATTT?????AA?TAA??T?CYTG?ACTA?????C?G?T??TT?A?TGT?A?T?T???A???T??GT??TTA?A??A??????T?C??AG?G?????C???GC?AAG?TGG???????RT??T?G?????????A?T???A??C??C?????C?T?RAG??GT?A???A???G?KGTT????CT?T???????????A???G?C?A?????T?C????CT?AA???T?GAC??G?G??AG????C???G????GGCCGTAA?T??C??????CA?????TCGAG?AT???ATA??M??T?T?ATAG??A??A??G?T?CG?GA??YC?G???C?C?C??K??T????T??????????G??G?A???G?CT??T????AAAT??GTATCTR???T???KAACA??GGCMG???TT?TAT??G??A??GT?????????CC????A?T?????A?K????W?C???T????G?AT?C?C??A????A??Y?TA?A?GC??C??CAC??C??T?C?ARYGY
    Di312_5		TCCTGGGG?T?GATG?TGATGGGCGGTCCTCTAGACCAGTGGGCCWGGCAGACCGCW?ATACGWCGCCGGKTTG?CGGGCGCGC?CA?KCGCGYGGT?ATAAGAGACGATT?CCGGRTCCTGAAG?MYAACGGAGYCGCACGCACGAAGGGTTCG?CGGTAAATGCC?CGTYCYGCAAGCTCTTTCAGTGCAAGGGCCTGCCRTACACCCTCGTAAGATCCGCAGTGTGGGA?GYGGCTAATCGAAGCATGCATAGCGAGGGACAGCATCGCGAAC?CAGTGGAGACATACCGCGCGAGTTC?GTRACCC?AACCTRCAGRCGT?CTYCGAGCCT?TAAGGTCTTACWGAC?TACGCCGRTGA?TCGGCGGTGCTGTGTCTTTGGGGCGACWCGT?ACGCCTGTACAYACGACAKCC?CTGAGGT?TACCGCAGGGCGTCGGCCTTAGTRGACTGGGTGCATCGCACCGCCCGCTTCRTAG?AYTC?CATTGCCCGCGCTCTGCTTGAGTARGAACKTGRAACACGATGA?AGACC?GTATCGGTACGC?GAYCAGTCGAGCCTCGTGCGTGCCTTTTG?GCAACGT?GCR??CTCGTTTCAATTRCACTACGCACAGTGCCTTCTGRG?GCGGTGCTCTCCGCMCGCCAGCYGTGAMTCYTATAGACWGCGYAGCCCTTGACATCCCTCCTGAGCRGTCRWWTCT?GTA?TGCCGGTA?GAAACTCCTGGCCCCCGG?TTCAGCGTCGGAACGCAT?GGGCCGCTA?GCTGTTAATGAGATCAGARACCTAATGTTGACTTAAGGGGCCGCGAGAG?TGCGYAGCTCCTGATGCGATCAACCGGCCYAA?ACTCTTGACTCTWGCTGCGARTGGTACC??TGATGGGGRTTGYGGAT?CCACKATGAACCCTGACCAY?GKTCGGTCGGCTTGA?GCGAGCTTCACTTGCAATGGYTACACTCCCGCCAACG?GGACAGGTGTAGCG?GGCGCRGCA?A
GCTTTAACCACTGATCCATATAAC?CGTT?TAGCCARGGGCGC?W?ATRCATGTGTMRTG??CYCTAAAATCTCGAATTGCGCATACACGTTGTGAC?TCMAAC?AAGGCGTCCGATGCTACAAGAAGWTCCTTAYGTAA?GCATCGAGACAGCCGCGCGTACGCCGGTAACAWTCTCCCAACATCCRACATCCCAWGYACCRWCTGGGCCGGCGCGCCA?CTCCTCTATGGCCC?GGATGGGRCGAAATCCCTTTCCTTCCTAG?TCAARATGTGTCCGCAGG?GGAAAC?TAGKGAACATAAAGATCAGGTGGGATCGT?CTTYTAGAAGARACATGW?TAC?ACTTAAT?CGTG?T?TTSGGCAGACTATCCC?CCYTGACGTAKYTACCACTC?CGGAAAYGG?GTAAA?TAGGCC?ACCCAGGAACYCTGTAATAGTTC?AGTCGAYGCAGCCCAGGGCGTGSG?AAACTAACTGTGTGTCCCA?CCCAACACTGA?GCGCRAGCGCTGT?TCGCGCCCG?CTCC?TCTCGKACATGGTCTAGGS?GTGGAGCAACYACATAATACCACGTTTA?CTCTRCCCAGGGCTTCGCTYGGAGRTTTWTGY?GACACTTTKTCCG?GCGATYAWGACCATTTA?TAGGGTTTGCTGCCCAGA?CCGCATGC?GYATAGACAAGTTCCGCGGYGATGCCCCGATCCCGATTWGTKMAGGGCGTACTTCTTGAGCGTGGCGAAACAAGTACCGTACGACAGCC?GTCMTAGGTTCTCGGAGCCTTCGGGCAGTTGTCGGTCAGTGA?GTGCGTGARCCTACCGCCTAA?MAGTACGCATGATATACGATA?CCCTTAGTYGCTCCGCCC?GCGAGACATCGGGGTGAT?AGACAAGYRGGGGTAGAA?CGCWAAGCCCCGGCTGACGAT?KCCGAR?GGGCGWGCCGGGGGCTACYC?CGCGTCTACGCCGTTTGTCGGRCATAG?TTCT?MTCCATACCA
TWAGCGACGCCCCCGAA?TC?TAGYGGCGTTACTCACCTCTTCGTYACTCGCCT?YCGCTCCACCCA?CTGACGAGGATTTAT?GGGGTACGYAGCACACGCCCCTCGTTCCTAGCCTTCCACAACRCATTAGAAATTKTCACGCTCGG?CCCWCCCTTGCCGCGGTGTKCTAGTKAYACACAAGGGGAGCGGAGGGGGCGATACRGCCGG?TCTCRGAWACAGSATT?CGCWGCACCRCCYTGTTCACAYGGGCC?ACAGGGCGCYGAYCCWGTTAGCCGGGTACGTKTTGCTGTCGTATTTTAACACGGTCG?CGA?GCAAGTCCARGAAWGCCCACGCCAYATCGGCAT?AGCCACAAGGCCCCTGGGCMCGGATCAGTGCCACGTAGCT?GRGYAGAGGGTGCCGC??ACGTGCATCCGGSATCCTACAGAGCGGTGARACATTTAG?GGCGCCGGAGTGTGATCA?ACTTAAGTGTCGTGGGTCWAATTTCA?GCTTTGACG?GTGGGATM?CTCAATCGTCGGAGGCACGATCGAAMACTTCTCTRTCCTACGCAYAATT?GGACACTACACGYCGCGGTAG?AGTGCGCCCGMCTAGTMACGCCCCGGCCCTCCGTGCYAGA?CAGCGCCCGGGTAAACAATGATGACGTATAATRTGGGTAGTYTTGRGCMTACGCGGACGAAGCCCCATACGCACGGGCCGTGATCAGCGGTTGTTGAGTCTC?CCGGAGGWTTTGCCA?GAKTTCCTAATT?ATGAGGCGACTGCC?ACAAAGAACGTWGGACGY?CCGAGATGCTAGAGCTGGAG?AGCACACYRTGAACCGAMCTTGTAAGACCCCTAGACAGACCTKTTCCATCTAGTACAAGGGGGTGGCATCGCCACAATAGTCTTAGAGAAGGTTC?CAGGTGCAAAGCCGATC?TAGCGTT?AACMRGGTGACAGRCGGGGTACGTTAAGGT?AGCGARRGGTGACCGCTWTCAT?CCGTSGY
TGCATTA?TTTCC?CKT?CTCATGAGRGSCCTYGGCGCGGT?GTGATGGTCGGACCAGATAAAGT?GTATAYACCYGG?GCGCGCCGTTCAC?GCAGGGCCGCCC?AGS?ATTTGGTGTTACWTTTTT?CRGGAAC?TTGCCTTGAGCCTCCTAGG?CTTACCCACAGTCCATWCGAGAC?ACATATTATC?ATAG?MACCACCGAGCRGGGAAGCTATCGACT?KGGGTTGACCCCGCCCC?AGATRYTAACAACACAAGRACTGCG???CCAG?TYGATGTK?RCGTGCTCGTTCA?TGCAT?TGKATGCTTGYGTTAGCCGAGATG?AGGTGATGGCAGCAGGGCCGAGGCGCAGGA??GAGGY?GTGAGCTGGCTCGCATRCTGCCCGCCAACCCCGAGTCT?GRTCWACAT?AGCGCACGGCGACT?TC?TGC?GAGGAGGCCGCACTCTTCTARGCCG?CG?TGTTGGGGATTTCCARGTATCGTCCGCYGRR?T???ACTTGCGAGGCA?GKGGTCTCAGC?RTGCTACGCCGTCCGKTTGAACCGGCCGGCATTAAACATGGGTGCKCATAWTAGTGCGGCAAACGC?ACGKCAKTGGTAGCGAAC?YCACCTGGGCAGWAAA?GACTRTGGAYACCCGGGGTCCYCTYTAGTAAGGWCGGGAA?TCA?TCGTTTCGTCTCCAGATTTTAGTCTGCGCGTG?ACCTCTAACCATSCGGCCGYCAKGGGGWCGCTATCCCCCAGCAGCACGCCGCGCC?AAAGCCACCAGYCCACCATAGGTTTGCTTTCAGCGTYTACGTG?GGCT?GAGGTAGCAAA?GAYAGAYTCGTCAAMGTTCTGCGGCCAKTTGTCWCCAAGCTCCCTGMGGAGACGGAACCAGCGAA?WC?GGA?GAAATGAATAGCCGCAGCGTTTCGCGGAGAAGTYARCCGCCGAGCACTCCTGTCCACGATCGT?AGTCC?AACA?GAACGATGTGTGAAGYT?TT?GAAC
CTGACCTCCCCATTACTACTTCTKGTTGGCGATATG?AAACGKTTATGTTATTCGMG?GACGCAGCCCGARTGCAGGCGTCAYACTACACGGGCGSMGTCGCA?ARACYTCGACARGCGCTTATCRAGTCTCAGTTACCTCTCCCTTTCCCGGGATATTGCATGAGYCCRCC?AGCGGA?ASCCRATCCATATACTTCTAGCGTA?CACGTAGGTCCTCT??CYGATGAGCGCGCACAATCCTAGGCGGCCTTCACGCGG?AWGGCCAGGMAAAGCCA?GTCACAGCG?ATGTGTCCGACCGCTCAAG?AGCATCGGCTTGGCTTCACTACGTCGAT?GAGTGCCCGCGAAAACTCAGASGCCTTCGCAGTKC?CTCCCGATAATATTTAT?TATGGTC?GGATGGSCCTGCATCGTCACCAGATTATGCCAAACGTCCAA?TGCCGGCCACCCGGCCCCTRGCGGCGGRTGGWAATWCATGGGA?CGGACGCGTRCCTTCGACTCACTCG?GAGGCGGGGGCAGMGTARGTAGGCTGGTAGGCAT?CCCGCTAGGGCWMCATACGAGGCGATGAACCATTTYGGACA?CAGCGC?CGAGCTCTACTCAAGCGGA?CTA?AC?TGCACGCCACGAGCAAYGG?TGCTAGTC?TCCGATGCAGCCT?MCG?MYTTTAATCTGCTTAGACGGRC?GRRC?GTACC?CTTAGCTGAGCCTGTCCAYCACTGGCCGTAC?AGCCCCCGYGGTCTTGAAG?TGAGTCGTGTACACGGC?CTCCCAATTCAGTRGAGWCGGGACGTTAATGGCTGYACGKGGGGTAAA?TGAGGRC?TCG?CTCCGAAWCAAGGATAGTCWGCCCGTCGRGRTCCGCGAT?CTATACAGCCCSCCAGTTCAWCGTAAACATMTKAGAACGGGGAC?CAACGACGACTRYAGTGGCGRCAATCTACACAYCCGAAGACGGCTTGGTGGCCCG?TC?CTACATGCTCTGTTCRCTAGC
ATATGTCACTYTGACTGC?GGGCG?T?GTACATCGGCCTCTCG?CCTCGCGAAW?CGTCKGGGGGGAGTCTCGGGCGGTCTCGTCTGGGYTCGGTAGGGATATCGTTGCCRCTARA?TCAGCAGCTGTTYGTTAG?GCGCTAGCTGRCAGACCARACAGCT?CCCCCGAAGCACC?GTCGTGGAAACTCCGTGAAGTGGACTAGCGWCT?CGGYAGA?GCA?GGYGTAGCAGCARAAGGGT?TTCC?CTTGCGRCCGTTGCCAATT?GRRACRCC?CTGAGTA???CTATGGTGYGGGCCTT?GCA?GGGTC?YGC?TCCAGG?GGCCAGCGTAGATTTTGA?AGCACCGGMCTCG?CCTGATGGCTCTTA?TWC?TATCGTC?AGGCCAATAGCGCTCCACCTTTWG?RCCKCCAWGKAG?GC?ATTACCAAMCTTGCGAA?CT?CTCYTAGGGT??AT?GGCCCTTACGGCCAYGTGG?AC?CATTACGCACTYCAGTCACTTCGGCACCT?CGARATAACTG?TT?GAMAGGTC?AC?CAT?WAY??CAATCGTGATCCGTACCTGGGGGTGG?GCAAGTKAGGTAMAA?AGM?CGCCCCAGA?ACGT?AAAGGYTTTC???CTACA?ATCTTTAC?CCT?CCCTTTCAAAWCACC?AAGTC?TCCTAA?GA?C?CCAAGCGCATGTYAGGGG?TATCAA?CG??TCTGTTACATTGAGT?TG?TG?CACRGACTAGYCTCTC?T?AGGTACCGWGTCGTGCATTGTCAGAGMTC?CCGGATATGACGR?AGGTTCYC?AA?TCCTC?GTACA?CCATCGGAYTGGT?G?GGATC?CGGATATGTCC?TCTCGTGTGTACTAGCACGGCKGAGG?GY?CYAGGGCACRASAGTTACTAG??AAATCCATATGAY?ACTGCCATCT?ACCCGWCA?T?AAGCGYTGCCYA?TCTMTGGGTCCTA?GGCA?AG?T?AAGACAAKATCTGRTT?TCCGRG
AR??GCCAGTGTG??RTAMCCGCTA?TCYR?AA??W?CAG?CCCRGCCW?G?C?CATCTCAAC?ACT?GGYTA?GGC?GGCCTGT?GCSCGGGTGCCGR??CACCCCACCATGACCCSGTGCCKACCAGC?AAGA?CAAAYCAT?TAAACCCTT?TCTCASGKTACMCTA?GACAGYAGGGGCMAT?TA?CCAGC??TCGA??AGTGTKCAGCTTTCATWYCTGAGCGAGGCA??CGGTAGACCGCCTAATG?CT?WT?CGASAGAATGGCCCTGAATTGTAAT?CCAGA?CTAAATTCAA?TCTCA?AGC?GT?TCAAGC???GARCRGAATCACTCCAGAC?GYATAAWCGCAATAGTAGTTTRCGAGAC?TGCCACGAGGWGAACGGCCACCTGAAGATA?AATTAGGCCGGCTCGA??ATGTCACTT?TT??CWATCTTCGTTATAT?AGTAATGAGCGCA??A?ACCGCT?TAGACCATT?AGGCCCAGTTCTRATAT?CTCG??CGGYTT?CATACSCGGCTTTTACCAA?GCGT?GGRRG?ATTTACT?CG?GTCTGCATGAAAGATCGY?TTGTACTAA?GAATTAAY?TCGAGCGAAGTGTTT?GG?RAAGCTATGTGC?ACTGCAACCGTACTCCTGYGTG?TGAGTRCGA?ATAT?TTCGCCAC?GATTTCTAAGCA?CTCAMTCTCATACAAC?CGGG??TCAGCC?GGGG??GTMAAAGTGGTY?TGTG?CTCACG?AT?GCGAAG?TA?CTTT??T??TG?ACGTG?TTGCT?RYCAAG?G?C?CAAATGTGTGGGTAGTCGSGT?GCAGCCACATAGAAGGTTT?SSC?GCAKCGCCG?CCTCGA?GTGTGTGTCCCGTKCATTGC?AGTGKWAAG?GATGMCGCARATGAG?TCGTTGCGAGCGGWAGTYTGCT?GACAGCA???A?CACCGACCMGT???GACCATGG?GATC?GGGCGGC?CAC??TGTTACCTGAT?TCAT
?CCTCAGGTATAGCCAAGATAA?ACGATAACGCGGTTAGA?ATTCYCAATGCCGCGG?GTATCTTTGATAGTGCMCATWTCACCCCTGCTTCGCTRGCWTCTRSRC?CGGCKCGACTGC?GTRGTGCCTC?GCGGGAATGAAGCRAGCATGGCCAAAKTYGCGTTCCGGATGRATGCATACTCTCGGAGG?AAG??TGTGGCG?TTCGA?ATGTRCRGA?TCKCGAS?CGC?A?GGGWAGT??G?ACATTGWAKAGTCGTK?TCGGAGTCTGTGACCGCCCAYTAATRCA?GT?TC?T?G?GCTC?AW?GACAYTTACA?YGGTRCCAACAGCACCKRTGTTCTGGTTGCGCATA?ACTA?CAC?CA?CRTCA?CC?T?CACGWCAACCGGATA?TWGGACCGGAGCTGGAATCTGKAGACCT?GR?TACACAGGCTAACGGACCGGCG?GGTCAAGTAGCGGG?GATGTA?TCAGCTTTT?GGCATY?CAACGRT?CCCAAGTTCA?GCACT?GAT?CTGGCGTT?WGCGC?ACACGAGTGT?CACCACC?CTTCG?CAGGGCCTG?GGCTA?T?GAGCATCCAAGAAACATRTCCTAGAGCCA?GAA?MC?GCCGTCCGCGCTTYTCGRTT?C?T?GCCGTCGCGTGTGT?GCGYRRTGTGGTTCAACAGWG?CGCAAYCGCTGACAG?GCKCTATGG?TSYAACATTAYCRAASCWCCAYTARGGYTTCGGCCGGAC?CAGACTGTCTGC?GCCGCCCYGACAACAGCACGMCGTTTC?GCCTGAC?AGCCATCGYC?ATCAGYA?TGAYC?TACTTSGT?CT?CGCGGAG?CATGATCGCG?TATGWKC?GCA?TAMA?AGGCTC?GCCAGTATCCGTAGGATCGG?AAT??WC?RCA??AGGTAGACGTCCYTTTAATACAATGTAT?GGGGTTACYAGCGCM?TTCCRC?AG?TTGGCTA??AAGAGW?ACA??TTA?GCTCCGT?GTCTTG?A
?GTYGCGRCCAA?KAACAARCYCTCACCCTTGAAYYYCAACTTGACAGACA?GCAAATATAW?AG?AGA??TCATAGAT?ATCTCGCCGAGTAWTAA?GTAGAGCTGCTTTCATCAACCCACGGGGTTAGAAAKGCACWTTTGCCACCMCTAKGCA?M?GTATCCCTYKCAGTATA?CCG??AAAGGG?CCAMTTATATAGGGWCTTCGCGCKRCATATAGCC?YTATTGCGTATAATA?GGGAAGTAGT?TCCATTTTMC?GCGGTCCTGGGTAATAGGARCCTATTGATC?AYGCACTC??GTACACTGTCCY?CTCACGCGTAGACCG?ATGTGGGCCCTAYTGG???YGAGCCCGACAAGCA?YWCCWTRTCCRGGCCGCACG?YAGGCCAAATGTCATTCGGTCTGGGCSYAAGCTG??GAGTGTGTTTTCATGWTTCTTTYGTACGAGTGCACAGCTTAATCC?GTRT?GKCAAAG?TATTATGCGGGCATACCTCCACTTCAGCTCA?GCAGTGAWRGTAACTTCC?CGTACRAT??TGCAAA?ATAKA?CCGTTCATGAGCGGCYCTYT??TCTG?CGCCTCCAACCACT?AC?AGGCATGWGAYCTCGCTACACCTCTTACAAGTCAAYACTTCGC?TGTGGCCAGCCA?MCGGCTCTGGAGG?CG?C?KAGYRTAGTKGACCTCC?CAAA?TGCCAGAGACA?TG??CGCTTGTGACTCCAGTACAGAAYTCTCCGTTAAG?GCGAAA?CAAAGTGTTT?C?ATGACCGA?GGT?TAAG?CCTTGGG?CGCCGGCGCG?A?TATRAAGCTAGTGAM?AGAGGGCCAGC?ATCG?TTGCTAAGA?AGARTCTCGAATGACAT?AGCCGWTASCYGTAAMAGY?A?TARCCCRAT?TTGT?TTCAAAAC?AACCTCCG?YT??GCC?GCA????CTRCTGGGC?AMGCGCATGTAA?GTTCCAGAGGTTGA?AGAGTA?GTGAAGACC?CMA
GAACATCACACCYAA?CTAGT?C?CGCGC?GAAAACTCCCGTTTTMTGATACCGGCTTTTGGACTWTC?TGACAC?CT??G?TCA?GG?GACGTAAGGACAGTATTGCG?GCYGTYCYGCGTCGACGTGAGATCCATGCTCYCTAWGSACMG?G?AGRG?YSTKGCACGATCTTTCCGCCTATGCTTGCGTGTACTATCYC?WCCACCYTGA?CCTGCA?GTTTCAW?C?AGAYCGGCTATAAWCTTGTCAT??AGTTTGCGATACYTRGG?TTMTGCATCGCGAC?CTGAAAT?CACCTTCGATTCC?CAAKTACCAGAASACTTG?TA?GTTGTTACGCGTCTTAAACAWYTA?A?TW?CWTGTG?RG?GSGAGGRCCT?GAG?CCTYCCATAAGTTAYCT?TAAAT??T?TAKTTGCCCGGGGCGAGCCT?CAGRAACGTCMAA??AGGTAC?ATRATR?CG?ACCGG?GACCACCAATGGCCAAGAGCCGGGGAT??TATKGATTGGTTTGACGC?GGGCACGCGTACACCAGATGC?ACACGCCCGATAAAAGGCGAGTGAYGGCCAGT?CTCCGWTCAMCCGGRGCACCGATA?WK?AAAGA?T?YCTCT?GMTAGGGCATCCSGAAGGAT??GCAGGWTGCCSAGKCTTCGCGTAWCCC?CGCCGGCCS?CAGCCCAYTCYCTTG?CTCA?CR?TCTTTGY?GAACWG?GTAYTATACCA?TCCT?GTCARR?CA?TGGYCGGGATTGGGMGTCCGA?TACCCGTAMTCCAAAGGTAC?CGCKATGTGCTTWGC?CT?CCG?ATCCTACG?TAGG?GACA?CC?AGATYCGACA?GTCMCTYAGT?T?AGCWACCTAAGTTAYATTCGCAGTGCCACYTA??CTGGCGYATGRCCTAACTC?GTCTATACGCGAG?AGTGAC?CAATATCG?ACYCA?C??CATWAGGG?A?GGY?A?CTGGCCYC?ARCRTA?CCCAACAGCCCACCGTAGC
GRCCG?YCAGGGAGCAGGGA?GGATT?GCGGCYTCCATGGMTAGT?CGKCGTGGACTGTTAATTARCGTACGTACCAGTC??ATYAATGCTAGTTYGC?TG??GCCCAGTGTRCGMGCACAGCRCGGGGAGTTCTTGACGCACCACCGACGCMYCGATTT?TAAGCTAGGTAACCCCAGACTAATRCTTACAC?CGTCGGAKAT?CAYG?CAYCGTGTC??A?CTCG?TTG?AGGGGGTCCG?KACKCCARTCACGCACRGTAGCCTCGCC?TG?GAAACTGGATGTT?AGTTKGGGTTCAGGCGCGTAGCGCATTAGGCAC?GTCCWCGGGT?ATRAGCTGAAAG?CTYTACAGCTAGCCTAGAACGAAGCAATYTACGTGTAGG?GTGTACCTCAGTTGC?ACR?ATTC?CTGATTCTACATTAA?R?TCGGTCTACTTCAACGGMGTG?GGCKGCMAGCA?A?CG?AGCTCRT?GACTGCTTACCCGCTAAGACCG??MACA?GGTCGTTSA?ACTCAA?CYAGACCCTAGG?GGATTCGCYCCACGG?CGAACTCCAMACGAAA?AGTATC?ATCTTGTCATCCT?CGTGCTAGTTCTTMGTTTGCATG?RTGTACGCCGGG?G?CAGAGTGC?GYCGACGAGCA?CC?GGATT?GGCAGAGCTCGGT?MATACTTAACG?GA?RTCCAATCACTCAYCCTCC?CAGGGTGACCGATGTAMGGTTC?TGAATAC?AGCTATCTGCCGCTTTAGTCGAGTCTTTYTKTGCGGCACGTCGACAGTCCACCAAGGCGTTTG?GCCTTGACRTGGTT?TTYAGCCATGWAGTTAGTGGAR?G?TTTCCCAWYGTAGTCTCGAAGCCCTTGGTRGCGT?YC?A?GCKAGGGATTCAAGCCATCAR?GAGTGACGTCAAATC?GGCAYYTAATCCGGGCYA?GGAGACGGAACCCK?T?GTA?CGRAA?ACACCTGTCGTCCGTAAGGYGGAGCCCACSAMC
??TTGCGTGTC?CTGKTGCAATMG?TACGAARATACGT?AR?CCGCTKACATCACCGAAAT?GT?T??GTAACRCCTTCWTARCGRYCACCCCTGTTCY?RGCG?TATCTACCATGATG?G?CTGCCTAACG?TG?CT?TGRCCT?AWGTTACGGCGCGAAGGACGTC??CCGGATCS?AACGA?WCTCCCCCTATAGTC?CAKTGAAR?A?CTCCGTA?AGGTC?CAGATCGGCG?C?T?TTWYC?MTC?GG?ATTCMTGAR?TCCGAGCAA?AAGCGGT?CCGAM??CTMGKAAGGC?G??ACCCC?G?A?CGCAATGG?AATGAMCMTCAGGCT??G?TCCGTGGKWTGYACAKCCACTCA?GGTCGCCTCCAAA?CWTCGGCTAG?ATCCGGTGTGCACAYCTAATCGTCGAGGCCTTCYGCATGC?GAAW??AG?ATTCTRTACCCTACATTAGGTATCGAGGAGY?ATT?ATSAAGAGR?CTTCGCGTACGCATGCGTYGTCAKACCCCMCYTGGGC?A?CGGCTGKAGT?CCC?CCCGCCTGGCCGGTTWCC?TAA???G?GCTTTGTCCG?ATCCRTGA?AG?C?TACT?RATTCGARCACG?A?RGGAYAT??GCGGCCTAGT?CCRGAG?TGAAGATCRACAAACCT?CCC?TCMC??TCCTTYA?RGYGCGAGGGTGACGCCAWGTTTTCGGCGCYCGA?GR?AGGG?CGA?ACCCTCGGAAAGCCCGCAACGATTGTGG?TC?AACCA??GG??TGC?GCCCG?A?GTA?GGTCCTGAMAGGATCRY?GYACTGCTCAAATAAT?AACAAT?AAT?GGCGGTCAATCCAGGAGA?AGACTWGCGAAGCGCCATACTAG?R?GA??CCCCTGGTCTS?YCGC?TCGGCCCC?TGGYTCCWKAAG?TTGCCGCAGG?TGTCGATACATATTACTCGCCAAGATAGC?GTAWCACGCCCGAWT?CGCTTCGACATCAYAGGTGTMYGAA?T
A?CRTTAYAACCGA??RCGGACGKAYGAATTGC?ACCCGGSYRYGT?C?ACWTTGATGCAATTCGAACTAGTGCRCCCMCAAYACC?TGCGACATGRTGCTTCCACAGTTATTCGACTCGT?CATCGGCAGTC??ACTAGACACATGAGTG??CCATC?RACT?CGGGT?CGG?GGTGG?TG?TTYCGGATATAGTTAGCAWAATGTGTCATTCCCTTCGCACTC?ACCCGTCGACGGGTTCGGTGKTCTGGRGMAGCC?GA?AGYACWC??GCCCTCGCTA?TT?ATATTA?CACGCGTGGCCTGTCT?ACGCG?TGTCCGGGTCCCCGTTRACCCGTGGAATKACCAGCAGCGC?TATWCTCTYTGTACCGYAAAGTAARAGGRCGAARATC?M?T?RGAAGGSGGGGAGCG?AATKCGAGGTACST?CCAA?GAATTGTTTT?CCCTTCCTTT?CCTAC?GCTATGCGGCAAATTGTC??CCCGTCGGACG?T?CY?GAAGCCCGGCAGGCCGC?TGCAAC?AACGGRC??ATATGGAGGCCCCCTAGCYAGTCGG??G?TCR?GWATTTTCTTTAAG?GT?C?GTGAGGGCTCCG?CTCAW?GGCCTA?GTYTAAGACCACAGCCAC?GTRGCTAA?A?CGTTCTCTATTGTGGCS?CACCGA?CGTARCCACYC??GACTCCCCGAGGCTGWGAT?GGGAACTAACTGTW?G?TGCGGAGA?ACAGGTGRCCACAGTCCCAGGAGCAATTACAGCGAGYCY?TTYGGACMAKYCG?C?AGGTA?A?T?AA?TGSG?YGC?TAGCAMGTG?TGTGATCTCGGTGCRCAACGGGGCC?CA?AA?CTAGAC?KAGCTATCTAATCCTCTT?GTARGTACT?GGGCGARCC?MGGAGGMAAMTCGGCCTACCGCCCTCTKGGCRAYCTGCTGGGGACGGAAACTATAA?ACWA?AATACAGCCCTAAACGGCAAGTACWRGCCTCGTGTCACCTGCCT?
CWACACCGCCTTMCGG?TC?TT?TGGCACATGAT?CCTGAACSTGCCTGYASTGCG?TAGTCGTARGCT?TGTWAGTG?CT?CG?AAAC?TTTTTCG??CTTYCTCT?RACCCAGGTAG?TAAGCGCTAGCAGMAGTGTYGACATG?CGTACYTACGGTGGACT?CCCACCTCAY?AKG?AGCGGTCTGGCTCMTAGGTGCCCGATM?TCCAGATCCAGCGACC?C?GCAACT?TCATGAAGGGCGCT?R?CTAGGACAAACACCTGYCAT?TATAAT?AC?GCCCCCGTCGRCACTCG?ATTGT?SCCTCWTAA??G?GYGGTACCATAT?GTCA?TGATAT?AGTACAC?GCGAAGAGYCT?AAGG??CTCCAGCCTCTACACGACG?TMAATTY?CCGGCCAACGAAC?GGC?GAAGCAAT?TTTGCAGCT?ACCTACAGTTCCACCGTGKTCTCGGGGACATTA?CAGGTTG?YCAG?AACCGTCGGG?TAAYGWKTAC?RTCACAACGCCCCCA?RTGCCTT?ACGMT?AGTAARGGTT?RG?ATAGCCCGAACGCCAAT?CTTAR?TC?GTTAA?GTAACCRGC?C?GC?GCAAGGGMGTATCCCGGGATT?A?CCYC?AGCTGT??T?G?CTGTTAAA?ACGTC?CGAAGTRG?GTCCG?KAGATTCTAYTAA?ATGCCA?GGGAATACGGT?MCTACCGG?GGGTTGATAC?YACG?ATAT?GCCA?GACTCA?TTGC?CAKTCGG?CTGAA??TGGAGTGCCTACACTTGTCCCTCCAGCGCCGGCGAGACTTGACTCAAGCCGATCGGTMGRCC?AAATCAAGCAAGGG?TAAACACCTGAATGAAGCCST?TATCCTGGCCAAGGACCC?AGTTATGT?AGTC??GAGGTGRGCCGTGATCAGGCTTCCC?GWACCGC?AACCAGCMAAS?AASCGRGCAAGATKKTCA?CGTC?ATGCACTTG?TCGAG?GGCTGGGACTGCCATGTC
TAGGTCGAMA?TAGT?GGTAGTGAKCCCCCTGRT??GGRCCACCT?AGCGRGCGCTAGTTCCGCGAGTCAATRCSTTYAG?GGTCGTTTTCTC?TCCMCCTGAYGACCCTCTGGATCATACS?GGCGG?TWTCGCTGGTTGTCGA?SAATCTGGTGCGATGCGCTASCGCACTATTTAGGGT?GTCGGAC?GACT?CGAGC?CGTYAACCK?MGG?CCAAGCWCCACTCCGGCTCYCCGKG?CAGTGGAACCCATATGAGMGAACMAGAC?ACGCG?CAGCAATTG?A?CGGA?TGTTCATGGGAGG?A?CAGTCGGG?TGATAAACGT?ACCCTCAACTCACS?TCYACTCACAGG??CMG?YTATGMCGCGAACTSTYGCGGAGGCGTGCAG?AATCTCGCCMGTACAC?A?CTTGGCTGG?CGCGTATCAG?CGGGTGGCCCCAG??TTGCGGTGACCAATGTCAGTGGTTTC?YATTCAATG?AC?ATAGGATGCCGTGTCTTYGC?ACCGGAAGGGGTMC?CT?CCCTTG?TGMTGAAATA?CTCGTTAC?GAACACTKA?AGCC?G?TTGTTAATGCGT?AYCAAR?CAC?CCAGGGCCAYTGGTCTCAATCCTAA?CACTCCCGG?T???T?GGTMGTA?C?TAGCGG?GTCR?AGCTGGTAGGTCG?TCGAG??CACCGC?T?CAGTCKCRCCGGTTA?TGAGGCGCCAACAGCCAACT?TCYGGGYGGAMC?GATT?GACCRAAT?GRTCGGGCATG?G?GM?TAAACATAA?AKGGTTT?GT?STCA?AYTAGWTAGACC?GGCTACCCYACAC?CTTCCGAC?CC?GCGCGAATAGCAGT?CAGAAGCCYCCGCACGARTAGAACCRCACAAGCAGAGGTCACTGACCRCCGAGMGTCGCCGACGACCTAGCCCC?RCAG?GTG?TGA??AGT??TCTCTGM?TCGAA?CRTTACAKTTGAMWCCGTGACRCCGGCTTGTCWCAC?TGA
G?TAA?GC?GYT?CAAG?KGTGGCATTACGAGTMACTGGCKATACTTAAGCGKGCGTTCT?GTMATAGGGKCT?GTT?TAAAKCTTATTWC?CAGCGGGGKGATGT?GG??MAGCT?TGAT?GCA?GGAYCC?T?CCARCTGTACCAGTCA?A?CCGCAAC?YCAMCCTGTGCTCCTCCCRTCGACTTTYACCCCAATCCTTGTMCCCTCTTCYACGCGAGCAGGGG?CAC?YCCGTCACAGTTA?TGCTAGGCCGTGTRAGTYC??GCGGAAGGGTCTGGGTTGCCYAGGCCGGACACCCCATT?CTCCGGTAAAGATGTTCAT??GTCGCTCGAGAGATCGACA?TACCGGAGATAACAATCGAGGTCCCAATGCGCTWCGYCT?GCACAYGCTYGGGGYTTCGCTTTATC?GTAAGTAYG??GT?TCTGAGCACCWCTARA?AAGTCGAAT?TCCCCAGGAGTGCTGC?AAG?TAA?YAGAAAGGTGGCGCTCTTGTYGGT?TTGGTGGCGTATATCAC?TACAAG?ACT?AGGYTGTARYTCGAGTGGCCTA??T?CAA?GKCTAWTC?TCG?CCTGCGT?TTGCCG?TCGCT?STTTGMGTAA?CCCGCGGGGCAMTTCAGSATCGGTTCCAGTTGTTCAGCRGCGRCCGG??C?TGTG?GAGTTATTGGC?CTCAT??G?CGCGACTTC?CGTG?TRGAAGGGATATG?TMATAT?TAC????CAAAGCTACACCRCCGGG?GSAAC?GCCAAGGCC??GATYG?CATGCCTTCC?GCATGC??GAAAAAMG?CGACTACTGGAGAGAAGGAGACTTGTGCGWCYCTGGGTCTGGA?CGGGCGAKCGAGGT?AGAC?GGGA?CATTTAAGTGTTCA?AAAGAATCGCCCGGAGCGAGGGAGTTCTCCAYAYTGCGACGG?TGCGTG?CGCTATTYMCTTACTGTCTC?ATTCGGC?GGAATCYSAGAAKYGT?ACCAAGGGGTATC?AGGAAAT
TGGACCGGTTGGATCCTGRGCGTTGCTTG?TCACGA?TG?CWT??MCC?CG?TATGS?CTTTGGGTG?G?AACTGGGCTCAACGGAAAATTTTCCWGARAGGCSACTGGTTACGGCTCGTGTCGCGG?G?AGACCCGGGGTCG?ACGTRTTCACGCCTGACTTC?TT?TTCACGCTCA?CGAGT?MGT?TGTAA?G??AGGATGCAGGGGTYGATTCY?G??GAACCCTATKYYC?CGTT?TCWA?GAGAAAGCACGCR?T?TCATTCCAATC?TAAC?CCATTAGACGTATCCWACTTTATWACAGRGCGTG?AA?CCCGGCGAGC?AM?TC?GCKCGCGATT?TGGCR?C?TATTGYGCAAGGGGAYTAAAAAAAAAC?RCCGRAAAGAGCCTYGCAGCGGTTY?G??GCCA?GACGTSYTTCYCCAGKGGGATCAGAACATCACYT?CGTCCAGCCRATARCTTGAG?TAGKTGG?TCCTTTTGCTRTA?GAT?CGAACAA?CTCTCCMCGTGTCCTCA?AATCGC?GGATCCCTGGGCGACTACAGGR??GTTGCGATGYRC?CWCTTKTAGCGTT?GRCGTTCGTTT?GAG?AAGGAAAGCCCACTCACTCCTTAAGA?CTGACACCAAGCGKTTCTGCGGAC??G?WCYTTA??TAAAC?CAGG?CAT?GGYCAGAAAC?ATCATGTGATCGCCGTTTCCGTTGATRGGCCA?GCA?CCGA?AGCGAA??GCAGAACCGGA?ATGCGTYCGGTTGTAGGTTGAGTGACCT?TGAATTGTMYCAAAA?TCCCGGGTCGCCYGGAATCATGTCCATA??WA?KKCCTGAG?TCRCC?AMWTCARTCACATA?CCGTTAGATC?YTGTCTCTCTKATGCCKGTACACACG?KGTGGAA?CKCGTC?GTCCGRCTAAATCTAT??ACCATATAGGGCAC?KTCMCGGATGGTCTTT?TG?TAT?GT?GC???CCAYCCCGGGAGMAGTAGCTTACCTK
GACGGGGTG?CCGAACGAKAGGCAGC?KATACG?C?CTAACTCCAATCCGCGAGAGYTYGCAGGCACAW?YAAWTTTGGCACCAGTGTCGTGCGCGTATTAGATGCAGTTCAGCGA?CCAC?CTAGATCTTGCAAC?ARCAGGCGAGGCTT?Y?ACATATCA?TGA?CCCTATCCC??GTCYT?GTACCGT?CGR?GCATR?GCAT?KACYCC??GGGRAGAAGT?AC?ACAGCTAGCCGRT?ATA?TCAAA?AAC?TCTRATCAGAAGCWTGTGGTATGGCAGATAAACGCYGCTAA?TGTGCGCCTGGCT?ACAAGACCAGGATGC?GYCGTGAYGTTCTCATC?CGGCCGCTGAC?CGTC?AGAAATCGGCAGAGCGTCMTTACGTTTGC?GGCCTTGA?TA?CGC?GCCAKGCA?CCAGGT?TGTG?YAGGACAGCGCTTTCTYA?CGAYC??CG?CAGATTTACACCA?A?GGCAYGTAGGRACGC?CGGRCATAAGSGTGGCC?C?ATACCAGGTCAAGGCCC?TTCGAWCAAA?ACCAGG??GACGCCCCGCAGAACGTTC?GCAY?ATTCGACAGCCACAKTTACGTTYGGCGCCACTGCCAA?CCTTCAG?GGGCMYTGGTCGMAGCAGAAWCTTTGYCAGA?CGTARAAGCCKYGCGCTTGGTAATAGCGAGATCGGT?CAACCCAGAATCCCGACGAKT?G?TTWCAG?CGWGCTCAGYTCTTCACC?TC?CGTAT?CTCAT?YACAGAAAAGR?GTCTAGGAGGTTGAGTTTAAA?ARGGTRY??C??GATAAGATCCGGGCYATTGTTATCACATG?GCCATCGGCCAGAYCAC?T??GCGGCGACAGTG??TT?GGGACTASTWCAATTACG?CCCCRT??GTGCAAGCR?GGTAYCTGGCCCTTTCC?GGAACGAKCKAAT?CAGGCCACTAGAAGT?TRTT?GAT?GGGRCA?AGCATC??GACACAYCA?RTA?AGA?CGCGA
CCTGTCACKGGCCATCCGT?TGG??GGGRATGTTAGCCGGAG?RYTRGGCTACCGCACAKGCG?TGT?GGACAGA?TGTA?G?CCCTAMTACCAGGCA?CCGAGCYGAA?CTT??TT?CTT?AT?GTA?A?AACCAAA?ACGWSGTCGACATTCATTTCGGCGCCTGGCAGTCGY??GCGTACCRGGAGACCCGG?GCCCGAACK?TGAR?CWTCA?AGGCAGAATTGCCGAGTGTCTTATWT?CCGCSCG??AGCGAAAAACTCGTTYYTCA?GATACTGTWCTCTTACGTGC?T?TTAYCCCGCG?TYGTGGCAGKACCAKYCGACCGTCT?TAAA?GGT??ST?CAGGCGTAGGG?GCASGCGCCTT?GG?GGGGTATGTCTGGTCTGACCG?TCMCCTGCGCCTAGY?G?GG?GCTCCCGCSGT?AATGTGCGTTGGCARGACGAGCAATTGGTTTGTCRCGGAATTGC?GCCATTAWACTGG?CTGY?TCCTMCGGTYTCWTGAGTATAGGATG??ACGCGTAGGGTGCCTCAMCGGTGGTCCTCA?TCACAGATCTATAGACTG?C?CTCAACAGAGCATCGGTAGAG?TCACGCGGTCGAACCTCGGGGA?C?AGC?TGTTTCG?CGGGTARTGAGYCCCACGTGTYTCATTTAACCCGAACGCGCAGCKCG?TTAATCTTTGT?TMGAGCCGT?CMATAGCCA?TA?ACATGGAM?TKTAATGAKAACAGCCCK?YGATRTAATGTARAYCC?TTG?ACYCTAT??TTCRCGA??TAAG??CATCTCAACTAGACTCCK??CA?AAACACAG??YTAGSGYCCATGWTTAT?CGYATGCGACACG?GGACACAKG?CCTACGCTAGAGAAC?ACCAC?GAGAYAGGATAATCCAGAACAGAACGTATTGCCCTWAGT?RCGGG??C?ACG?ACTCRC?TCTAWCCGASAGCTCGAGATCGTCTGCGAAA??G?GATCGAA??GGTCCGGTAT
CC?RTACTG?AAGTGCGCGRAYCCG?TC?TAAGGGC?GGGC?GGWAG?GTCGCCTGGT?GGAC?ATAAGAGTGTATCTATCATACGGWAGGGTATAGGGAAGGGTGTRGGK?SACTGACAGA?TGCCRAGAAGGR?GCACGCAGC?GTTACT?RCAGCCTCCATTCG?GKA?CCGGGGTGAGGTACYACCCCGGGCAAATAGCACTCACATAT??CTGCCGCCGTTGCCGTTAG?TAC?RTTGTCCCTCA?GYTAT?GYAAGCTAWCCCASYMGG?GCGCACG??TATWAGCC?GGAGACCCYYAA?CCCCCATAGGTR?GCMTRG?GAG?CCGAACAGCTCTATT?TTATCACGAGYTCCCCGGCAK?ACGATCARGTCTG?ATCGTTTGCAYCT??TARTACCCA?TATGTACC?Y?AGAACACAACAG??SCCSCATCGT?CCCGCAC?AGTATACG?A?CACGGTGRTTRSGTTMAACT?GCGCATTCA?GTGCCACAGCA?ACAGAGT?CGTTYTTM??AGTACGCTCGATGGCATCCGTCAGGRTCAGCCC?CT?A?CATCGGCGGC?T?GAGCCCCGA?CTTCCCAAG??G?GGACA?AATGCAGT?YCTT?GA?GTAGAGCGGATACGGGGGWCGRCCTCTCCCASAYGCCACGCTGTCGAAGCT?G?CGCTTCAAT?G?CC?ACGCGACGYAYCAC?TGT?CTT?CG?GAGAC?GG?TGCCC?AACGATGTRCTCACTAG?GATGAGCTCCTTARAAGT?ATGCGCAWTGAAC?AA?CGCTCACACTTGYATG?TGACACYGCACTACTT?TAACTGATG?TACWGTCACC?TAGCCCGACGR?ATATGGATACTCCAGTAAAAACCAGSG?RAACCGCR??GGGTTATC?CGARTGGTGCGCKATCATGGCGAATTGAATG??GCCG?TATCG?TTAAAACCAAGCTACG?TAGGCGCTWGTATCCCCAYCG?TTCATCWAGCTGCCG?G
GA?AG?GACGGGC?KCTATMCCATTCTTCCGCG??RCCTACGATCGTTTGCTCCTATTGCGCTATAGGRTGGCWTGMGCCCRKACCA?AA?WYCCTTA?TG?GTKG?TTGTACTCGA?WGTY?TCTCGWAATAGCT?CAAAACCTCG?YTCTTCCGTGACTCCCGT?G?TTA?R?GATCC?A?CACCTTGACGAAAGAAGTAGC?GCWTC?TWGTMCGGGG?GCTG?TATYMYCAKAARCACCGTT?TTC?CACATTCRG?YWT??GMCAAGAYATTCGGRTCWTAGCTAYGAGAGTAAMAGATGA?CAATYAA?GAG?CARCY?CCAG?AAAG?AG??GGAGACTCTGTCA?GAYTGTSGMAACGAC?CTGATC?AGGKGACYATTGGGA?ACAAKYTGATTTGGC?AAT?CTG?GGTCGGTTCACYCGRTCGACCGA?WTGGAATGGT?CGTCGYCGWTK???GGCGCAACTACWATGTTYACCCGGCCKTTGGCGTCGCAYCACKGCCGAAGG?AA?G?GGCCAWACATG?A?CSCCCGAGAARCCAC?ARACGCAGGTGAA?CATCG?CAGGTCAACTTAACGWAGCGGAGGTCA?ACTAMT?K?GYAT?KGGCGMTACGGC?AGCATCGTCCCGAACTMY?TCGRATACKGT?GGGA?GTTTTTRCAGT?GCGGACGAGTGCG?GTWGAGRC?TAG?TTCCAATR?CATTTGCGTGAAA?TTACCGTGTAAGCTACYYT??CCGATACGGATGTRTC?RACAARAGCTTCGCATAC?AT?GTCACGC?CGTGCA?GGGYTC?YAAC??ATA?A?CATKAWAATGAYTMGTWG?TGCGACCCRCACA?CGCKKAGYA?GGC?GAC?CTGCGACAC?TGTAGCCCGAGACTCTGGTGCCTTCGCCGRCGGGTGACTYGGTCSTCTMCTYT?GC?AKGTTCAAGGCGGGTGG?TCCYGGGAGCTGRTCGAGCTTTGGKTACGYC?AAG?ACTYCGTTT
CY?AAACGTCG?CTTTTG?ACGCAAGWCAATAKGTC?AGGGKGACT?G?CCCACTGCTYGC?TCATAGGTC?TGAACACAAAGGAGGCCCC?TGT?ACGCC?GG?MACGCAACACTT?ATAT?CTAGATTCGGTCCCC?CG?TYTAT?G?GCC??GGTCAT?TAG?TTAAR?TGT?AACRTTTAA?CTGGTWACC?MTTGC?T?TTTAGAC?GTCATCCTTGKAGTACTTTCATGCA?T?TTTTCCG???GACCCCT?AT?AGGTAC????GTTAGTGATTGCGAACCGTGAGCCTTCCGAGCGCT?TTCAGTC?GCGATTCAA?ATCCATGAWCTAGCTACCA?CCRTCCGYAMTAKCTTTGCT?TCCTTGATCCACAGTTATCACAYCTTCC?TATCGW?CCAGCGG?AGGTT?GGACCCCCAAACACTYYTA?GAMGAWTGACGGAACTAGG?TCAGKTGCGAGGTCT?AC?TTGRATCAGCAGKGTAT??CAACAARCTGTGA?RGACGYTCAAGCGACCCSAG?CCGGGYGG?CAYRT?C?GGG?TG?GGCCTCTGGYGTCAAGAMCGCMTT?CGGGCT?CAGMA?ACTATCTGATTGY?TGAG?AG?AGTCAGAGTAGAAACCMCC?CCAGYGAC?TCCGCTGAGATAAGCC?CGRGA?TTGCAAAA?CGG????YGAATCAAAACCCCGGTGCCCCGG?CCGWCATTTCGAAATG?AGGGCTAGTACAGGC?CCGCWG?RGATAAGGRCGAGGA?CC?TCGATTGGATTCCAATA?GTG?TA?TCCG?MCAGTGGCGAGC?GAGTATATAGACGTTT?CATGAGAGTCGTGGG?TGARACGRRWC?GACCCCCAAATTAGAG?GCCA?TCCT?T?CGAATTGACCTTGGTYGCCYCCT??TTTGA?TGYCTCACTGGTG?GACGMCCA?GAAAAATGT?TCTAGC?TC?ATATGGTCAGGAATCGCGACRRGCCCGTAAAAGTGCGRGATTCG
?TCC???AT?CTTTCCT?CGYCTC?M?TTACCA?G?RCTGAAGTCC?AGTGCAC?GGGCGGGGGTCGA???GCCGTTGTTG??ATRWRT?TAYTGTCGMTG?GCYCCARAGRYCT?GTAGTTGTA?CGCCC??ATTAA?GTTAAG??CMTTTACTK?GGATCAGT?TAGCCCYCCCAGCCCTGAATATWGCGGCGCG?ACTCC?TGCGCATACCGYGAACGAGCTTGCTSAARCA?CAATG?CTTA?GAG?GTA?CYGATGCCRGCCGTGC??CTASCGCGAC?C?TC?CY?TCCCCASATTCCAGTTCCGAATGA??ATGACAATCRTCCRATGC?GCCTGCGGCATC?CGTAATCGCAGCA?ATRC?CCTT?ATCAAYATCC?GCTTTAGYGTGGAGATGAAASGCAGCCA?TGGGCCTAAM?AYACTAC?CATCGCACRCTS??GTGCYCA?ATATGACATGTAYTACCAGYGGAATA?TTYCGAGCTGCAA?GATT????AATTA?AAACTGTAGAGCTCCCCATGTTTTTGACTCCTCTCGATGTT?GGATTTTCTACCTACCGCCGKTTCAAATA?YCAAAG?AGGTTGGCGCK?TTCATGATTYC?ACS?SMGCAAG?ACGG?TAATCCACGACGT?WTTATACGGGTGCGATGGCA?MGA?GACATCCAGGT?AG?GCTG?GTTT??CTT?TR?CAAGAGACTGGCGACA?GTGGAGGTTYGCGTATACARCTTT?CGGACY?YGTGTTGTACTTGTTAAYCCAACGG?YC?CAGCGGTTATC?GGTC?RAKGGATCCWCTAMCTACGGTTGC?ACTC?TCCAATKGTTG?GARAAACGTCAGCCGCTGGGTGT?GG?T?GCTGGAAAGMACTACAT?GCG?TAT??GGTA?GCRTGACCCTTCAGCTCTGCCTACCCCAACYTTACAGGGA?CC?AAAC?CA?TGTYAGGAGCAATRKKATTCG?CTCTTATGGGTGGWGCTAGTRRTAGG
A?TCCACGAGCGAACATCAYCTK??AYCS?CGGTCGCCGATAATAA?CGK?RTCGAAA??ACAKAAA?GTTTACCAGGAATTGTATGGCRGAGAGTCTA??ACGART?CCTG?T?G?AATGGCAGTCGTCTGAKCCA?TCTTA?GATT?YTT?CAGCTGA?GCGTTT?CCAGATCGGSRCATGGTT?GCCCCCCGCGGGACACTATACTGATGAT??GTTACCAWGCYAGWGAT??TA?TCGAA?TGCCC?A?CCGGGMATAATTRGTTTGRGTA?ACATGGGCG??TTT?ACCGGTTGAGTGGA??T?CTGGTAGC??CGGCTTAGCGCCTGTYGTCC?YCAATA?GCATCCTAGSGTGACACATGCRGAGATCGCATC?TCGCATTCGCAAAAGGGTG?TCATYC?ATCCAGKARRGCGTGTAGGCT??TCAGCWTAAATAGAYCAWKTACCGCG?TTCGAT?AGGACATT?CAACRTCC?GTAAC?AGGGTCCACCGT?TGGWATTGGAGCGTTG?YCT?ATG?AGGGTTGTACCAAAAT?CTTAATCGGAWTGGCKCCATAGRATMACTAATAA?WGAGRGCACTYACCAGRCCCRCACG?CAGCCATAG?TTTTSGC??G??A?GTTMKK?GTTT?CCTATG?CCGTCATCAACCGCGTGA?CCTGA?ACGGTTACTTCCGATACATCAGYTT?TATTCWCC?AAWCCTTCCGG?TTTCAYAWA?GGCSACTTAT?RKGTAT?ATATGMGATRATTAAGGGGTACGC?GYACTC?GARRGTGCCGGAAAGTCAGTCCAAG?G?TCGTAYGTACT?CTAGTGCMGGCCTACT?SC?GACYCAGTRGCCACRG?TGAAGAACTCGATGAC?RATAGACWTTACTGGAGTTY?GTGA?CACAGCASAT?CAWGCAG?GTRCGWCGCTCCACCATGGACCCAAWTACRATATCCCTAATTGCACCGATGGG?C?R?AYAGCAACGGA?CCT??ATCGCT
GAG?AAG?GA???AAY?CGTATGCYCGC?AAGGCAT?AC?CA?GCTAGGACCMAGCTTGAGW?ATCGATYCYACAAT?TTCACAATACCTACTC?CGATRTAG?GTYAG?GT?K?GGGCGCGT?TCAC?GTAGGCCAGCGCTGCCCGAGT?SGGAGAACGTGCGA?CCCT??AAG?YGCGACYWC?GGAAGGACACGAMTTGCCGTTTC?GC?TTWARGGGAGCRGGAACTRG?CTACGTGGGCRTACCCG?ATCTC?GAGTTAAGGTGT?AYAATGACT?CCCA?TATGAGCCAAAGGGGCCAMCTT?AT?GCCG?AGTACGGGAGCTAYAC?AGATCAACAACCKCGACATGGAACCCGAACC??CTAATGT??TTCGG?CATTTAT?AGTTGATGT?G?GC??GGATAGY?CATTACCAARCGGCAMGT?ACCWTTCAAC?ACCACACCTTCCACT?GATGCGGCGCGGTCAG?YTGAGAGCTA?T?CGCTCCGGAGGG??ACGAKCTAG?CTGCCTAAGCGGAGAACGCTGGCTAT?TG?TCGTCGCG?CAAGCGGGCC?C?TMATGC?GGGTATACTA?WCC?CC?CGAGCC?ACGAG?MTTCAGACCCW??CGCACCATTYACACCCGAGTAGGCCCCCGTTCCGACCATGCGAAACGGGTYWCATGGCAGT?TGTAGTGA?AGCG?A?RGAGCATMAGCAGWA?CT?GTC?CCGAC?TACAGTAATGTTTCCCTAGCATGTAGCA?GTGAAG?GWACTGTGAR?GCC?WASARAST??CGCGAACCTCAAGCTTRCTCA?GKGCGGGCCTA?CACGGCCA?TAGGAAACATATCGTCGGYGCRGTGATKCCRGARAGCACGACGGAC?CAG?ATCTGTAAKAAGAW?TYYGTGAGTCA?RATGTGATTGTMCAG?CTTC?AAACTGTYGCCAGTCTAC?GCGGGC?GCCTGAG?CTATCCTYC?GTTG?GCWCTCTA??K?TCT?ACTCGGAA
CCAAAGY?AG?CT?TWGA?TGCCGGACCCWAGGACAAA?GCAAT?G??TATCACACACCKC?GGSAAACGATMAC?TTACCCGAGGGAACAATTTA?CACCTRACA?CTRGCGAGAAGACTR?GGTGGTWC??TTAACAAGCTTGG?AYAACTCTGWC?CCCGGGGCTCGTAGG?CGR?GTCACCCTCTRGTCGTC?TRGG?ATAAGCTT?CGTAGG?CCAT?TCCGGTTAAGGA?AAWGAAGGG?ATTGGTTGYCTTA?GRGGWTT?CTGATTCCAAKACTCRAAATTTTGG?GCASC?GACTCGGC?TGG??TTMCAGCACSKC?GAGTGGCATT?CGT?AGGGTTAGACAGGGTCAGAAC?TTAACTTAATRCTT?CTTACSTGACGAGCAGTACCTCAGCCTCACTACTGAGTAYGGTGTCMAGATGGAGTGGACGCGATATG?AACGTYRTGACGCCTGAGCWACCGAGGGTTTCCGCAA??CC?GT?TCCGTCGGTAATCGGTCA?CGCCGCCGTTACG?CAA?GTAA?GATCGCTTGTTARGTMA?C?TSCCTTTA?CCGTTA?GGGAGTACTAACCCY??TGGGGAAAGCG?AGT?C?TACGTTC?TAAGCTTTCAAA?AGTCGCTGRAASCGGGAATRGKT?GACT?GRATGA?GCCGGAACC?AATCCC?ACA?TMG?ACGGGCAGAC?AATCTGTAGACACGCAAAG?TTACATACAGCTGATYA?GGGAGA?CG?GGTA??TGGCCGGCGGCGRACT?GC?ATCGCAGK?ATCTCTC??CCCCSAA?RGGCACAAGTCGCTGAAAC?GC?GCC?CCKTC?C?CCCACACCGCTTCTCKAATAA?GTCACCTCGCACCTGWTWTGCCRTACTCT?ATGCGRTGC?C?KG?CTCATTCTACTA?ACAAA???T?CC?CATCA?AACGCCCGCGAC?CG?A??AMCCGC?CA?ACCCCTTTC?CRRGTCGTT?TK?CAGRG?TAATCMAGA
RT?ATTGT?AWCGGGC?TTARG?TCACTTARCATTGATCTGGGCA?CG??AGT???CCAGGTGTC?GCAAGACCG?K??TGT?CCCCCCTYTARCWAKWAATCSAMAAASTGGTCCTRGYGCAGGTATTCTTAAYTCCTTTAGGGCCTAGATGCGGACASAAAGGAGGACACGAATCTGCGAATTCGACAGCCTTATACTKTKTAKATGTARWCACAGGAWGTAGTGAARCGCCRCSTTTACARATAAAGTRATTAATAAATGACCGTCGCAAAAATTATCYACATGCAACGCTAGAGATACTTAGRTGAAYGTY?GGACTCATCACTC?TTACGTAAGCCTACGTAAATCGAAGTGCGATGATARCCAACATYGYTCAGCGACGTTGCTCGCAGCGGACGAGTGATTAACTACG?TA?GAAAATAGAGTAAGGGRTCTTCGAAGCTYTACCTAGGGTTGTTTRCTACGTCTTGAGTGAGGTAAACGAACATCTTACTGTCACTGGGTTGTGGT?AGGGGAGCCCATAT?AYGCCGCTTGRAATATCTCAGGTATACTCGATGTTGYCTGGTTGTGTCCAGAAGGGTTATGGCACCCCGGATCYCTGCCTACRACTATGAGT??GAAAAGTSGASACACRCACTCAAAGCYGTTTSAAACGTTTWAGGACCCTGCGTT?TATGCGGCGTATTTCTGACAGCGKTCATAYGGTGAGAGACGCTATTTTGTTTCTTCTGATMACATGGTCGGCYAGAGTGAATACAAATCCTTGATATGCGTTTACTAGTAGGAGTAATGAGTGTACAGTCAGACACTACAAACTGACAA?ACGCTCTARGGTAAGCGTCGCGAATAGTGACGGGTCCCCCWACTATGCCCTGGGATGSACGAACATCACCAGATCTTKTCACGTAAGAGTTCAMAGAWAYTGCAAACACGTCTTTGCACTGCCCTCTAAAGCWCCAGGCTCGTCAGGCGGGCGGGCA?????????A?G?K
?A??T???????????TC?????C????AT??A???CC???C???????GGG?????????GC??CT?MT??T?G?G?C?????G?TA??C????TTA?GCG?A?T?C?CA?A?CGACC?GGCC?WAGMCGCA?CGC?T?A?TA?TCC??????GGATA?G????GGAAYGCGCC?ACAGA?CGA?TC?T????TC?W?C???AY??AATC??????T?GACGRGT?A??A??AC?C?G???T?TA?AA?GTG???AAA?W?AA?A?WG??AT??GCG?AA?GA?CG???CA????AA?G??TATC?A?T??ACMTGCC?CA?TTA?AGA?AT?AAGA?CCTT??ATYRGRA?TCA???CGATCATT?TAG?TGY?T?A???T?CGT?A?TGCAAG?AAG????C?CAAG?G??G?AMCTGGC?CAGATGGCACAT?C?T?ATC?CATC?TAC?ATT?GGA??CT?CCCT??GAKAGAGCAGTGAT?TRT?CGCGGTT?T????ATCARAGAAG?ATA??Y??CTACGC??TRCGCA?CT?TAGGAT??AC?TGCGC??G?????CY??AGA?GGC??CWA?TAMC??A??GCAA????GSGA?A?TT?G??TC??AR?G?AATAG?TAG?AT?GAT?CGR??AG?C?CT?GC?C?GG?TG?T?T?T???TT?A?ATCGA??A?CG?GC?TTATAA?CA??TTGSTR?CG??RC?TAGG?AT?ATGGC???CRTT?TATCC?AAA??GTTCAAG?TGACCCGCGAG??AA?YAAT??GAATCCGC???CAGG?T?CG???A?AATAA?C?Y?AAC?AAGCTGAACGGCAACYCCA?Y?C
    Di312_6		TCCTGGGG?TWGATGGTGATGGGCGGTCCTCTAGACCAGTGGGCCWGGCAGACYGCAAATACGACGCCGGTTTG?CGGGCGCGC?CA?KCGCGCGGTGATAAGAGACGATTGCCGGATCCTGAAGWMTAACGGAGCCGCACGCACGAAGGGTTCGACGGTAAATGCCGCGTTCYGCAAGCTCTTTCAGTGCAAGGGCCTGCCGTWCACCCTCGT?AGATCCGCAGTGTGGGATGTSGCTAATCGAAGCATGCATAGCGAGGGACAGCATCGCGAACGCAGTGGAGACATACCGCGCGAGTTC?GTGACCCAAACCTACRGACGT?CTCCGAGCCTCTWAGGTCTTAC?GAC?TACGCCGGTGAATCGGCGGTG?TGTGTCTTTGGGGC?ACACGT??CGCCTGTACAYACGACAKCCYCTGAGGTGTACCGCAGGGCGTCGGCCTTAGTGGACTGGGTGCATCGCACCGCCCGCTTCRTAGWAYTCGC?TTGCC?GCGCTCTG?TTGAGTARGAACTTGRAACACGATGAAAGACCGGTATCGGTACGCAGATCAGTCGAGCCTCGTGCGTGCCTTTTGAGCAACGT?GCGAGCTCGTTTCAATTGCACTACGCACAGTGCCTTCTGAGGGCGGTGCTCTCCGCMCGCCAGYY?TGAATCTTATAGACTGCGYAGCCCTTGACATCCCTCCTGAGCGGTYAATTCTTGTAATGMC?GTAAGAAACTCCTGGCCCCCGG?TTCAGCGTCGGAACG?AT?GGGCCGCTA?GCTGTTAATG?GATYAGARACCTAATGTTGACTTAAGGGGCCGCGAGAG?TGCGYAGCTCCTGATGCGAYCAACCGGCCYAA?ACTCTTGACTCTTGCTGCGARTGGTACCTYTGATG?GGRTTGCGGATTCCACTATGAACCCTGACCA?AGTTCGGTCGGCTTGA?GCGAG?TTYACTTGCAATGGCTACACTCCCGCCAACGAGR?CAGGTGTAGCG?GGCGCRGCA?A
GCTTTAACCA?TGATCCATATAACTCGTTAT?GCCAGGGGCGCAA?ATGCATGTGTMATGKTCCCTAAAATCTCGAATTGCGCATACACGTTGTGAC?TCCAACAAAGGCGTCCGATGCTACAAGAAGWTCCTTATGTAAGGCATCGAGACAGCCGCGCGTACGCCGGTARCATTCTCCCAACATCCAACATCCCAWGTACCAWCTGGGCCGGCGCGCCATCTCCTCTATGGCCC?GGATGGGGCGAAATCCTTTTCCTTCCTAG?TCAAGATGTGTCCGCAGGGGGAAACGTAGTGATCATAAAGATCAGGTGGGATCGTACTTCTRGAAGARACATST?TACGACTTAATCCGCG?TCTTSGGCAGACTATCCCTCCCTGACGTATYTACCACTC?CCGAAAYGGMGTAAAWTAGGCC?ACCCAGGAACCCTGTAATAGTTC?AGTCGACGCAGCCCAGGGCGTGSG?AAAYTAACTGTGTGTCCCA?CCCAACACTGAYGCGCGAGCGCTGTRTCKCGCCCG?CTCCGTCTCGTACATGGTCTAGGCTGTGGAGCAACTACATAATACCACGTTTAGCTCTRCCCAGGGCTTCGCTCGGGGGTTGWTGC?GACACTTTGTCCGCRCGATTAWGACCATTTA?TAGGGTTTGCTRCCCRGA?CCGCATGCTGTATAGACAAGTTCCGCGG?GATGCCCCGATCCCGATTTGTTCAGGGCGTACTTCTTGAGCGTGGCGAAACAAGTACCGTACGACAGCC?GTCC?AGGTTCTCGGAGCCTTCGGGCAGTTGTCGGTCAGTGA?GTGCGTGAGCCTACCGCCTAATMAGTAYGCATGATATACGATAGCCCTTAGTTGCTCCGCCC?GC?AGACATCGGGG?GAT?AGACAAGYGGGGGTAGAAACGCTAAGCCCCGGCTGACGATCGCCGARGGGGCGTGCCGGGGGCTACTCTCGCGTCTACGCCGT?TGTCGGGCATAG?TTCT?ATCCATACCA
TAAGCGACGCCCCCGAAGTCATAGCGGCG?TACTCACCTCTTCGTCACTCGCCT?TCGCTCCA?CCACCTGACGAGGATTT?TCGGGGTACGYAGCACACGCCCCKCGTTCCTAGCCTTCCACAACACATTAGAAATTTTCACGCTCGGKCCCTCCCTTGCCGCGGTGTKCTAGTTACACACRAGGGGAGCGGAGGGGGCGATACAGCCGGATCTCAGAWACAGGATT?CGCTGCACCRCCCTGTTCACATGGGCC?ACAGGGMGCCGATTCWGTTRGCCGGGTACGTTTTGCTGTCGTATTTTAACACGGTCGCCGAYGCAAGTCCAAGAATGCCCACGCCACATCGGCATAAGCCACAAGGCCCCTGGGCCCGGATCAGTGCCACGTAGCT?GGGTAGAGGGTGCCGCCGACGTGCATCCGGGATCCTACAGAGCGGTGAAMCATTTAG?GGCGCCGGAGTGTGATCAAACTTAAGTGTCGTGGGTCWAATTTCA?GCTTTGACG?GTGGGATARCTCAATCGTCGGAGGCACGATCGAACASTTCTCTGTCCTACGCACRATTAGGACACTACACGTCGCGGTAG?AGTGCGCCCGCCTAGTMACGCCCCGGCCCTCCGTSCCAGATCAGCGCCCGGGTRAACAATGATGACGTATAATATG?GTAGTTTTGRGCATACGCGGACGAAGCCCCATACGCACGGGCCGTGATCRGCGG?TGTTGAGTCTCCCCGGAGGTTTTGCCA?GAGTTCCTAATTRATGAGGCGACTGCC?ACR?AGAACGTTGGACGCYCCGAGATGCTAGAGCT?GAG?AGCACACTRTGWACCGACCTTGTAAGACCCCTAGACAGACCTKTTC?ATCTAGTACAAGGGRGTGGCATCGCCACMATAGTCTTAGAGARGRTTC?CAGGTGCAAAGCCGATC?TAGCGTTTAACAGGGYGACAGGCGGGGTACGTTAAGGTGAGCGAAAGGTGACCGCTTTCATGCCGTCGC
TGCATTATTTTCCCCGTRCTCATGAGGGCCCTYGGCGCGGTTKTGATGGTCGGACCAGCTAAAGT?GTATACACCY?GTGCGCGCCGTTCACAGCAGGGCCGCCCGAGSGATTTGGTGTTACTTTTTTGCGG?AACCTTGCCTTGAGCCTCCTAGGTCT?WCCCACAGTCCATWCGAGACAACATATTAYCTAT?GCMACCACCGAGCRGCGAAGCTATCGACTRGGGGTTG??CCCGCYC??ARATACTAACAACACAAGAACTGCG???CCRG?TTGATGTTCACGKGCTCGTTCACTGCATGTGGATGCTTGCGTTAGCCGAGATGGAGGTGATGGCAGCAGGGCCGAGGCGCAGGAA?GAGGCGGTGAGCTGGCTCGCATACTGCCCGCCAACCCCGAGTCTTGGTCAACATCAGCGCACGGCGACTTTC?TGCCGAGGAGGCCGCACTCTTCTAAGCCG?CGATGTTGGGGATTTCCAAGTATCGTCCGCY?AATTGTAACTTGCGAGGCA?GGGGTCTCAGC?GT?CTA?GCCGTCCGGTTGAACCGGCCGGCATTAAACATGGGTGCTCATATTAGT?CGGCAAACGC?ACGGCAGTGGTAGCGAACAYCACCTGGGCRGTAMATGACTGTGGACACCCGGGGTCCYCTYTAGTAAGGACGGGAAGTC?CTCGTTTCGTCTCCAGATTTTAGTCTGCGCGTG?ACCTCTAACCATGCGGCCGTCAKGGGGTCGCTATCCCCCAGCAGCACGCCGCGCCAAAAGCCACCAGTCCACCATAGGTTTGCTTTCAGCGTTT?TGTG?GGCTGGAGGTAGCAAAGGAYAGATTCGTCAACGTTCTGCGGCCAGTTGTCTCCAARCT?CCCGMGGAGACGGACCCAGCGAA?ACTGGA?GAAATGAATAGCCGCAGCGTTTCGCGGAGAAGTCAACCGCCGAGCACTCCTGTCCACGATCGTCAGTCCAAACA?GAACGATGTKTGAAGCT?TT?GAAC
CTGACCTCCCCATTACTACTACTTGTTGGCGATATGAAAACGTTTATGTTATTCKAGWGACGCAGCCCGAATGCAGGCGTCATACTACACGGGCGGCGTCGCACAAACTTCGACAGGCGCTTATCGAGTCTCAGTTACCTCTCCCTWTCCCGGGATATTGGATGAGTCCACY?AGCGGA?ASCCRATCCATATACTTCTAGCGTATCACGTAGGTCCTC??YC?GATGAGCGCGCACAATCCTAGGCGRCCTTCACGCGGGATGGCCAGGMAAAGCCAAGTCACAGCG?ATGTGTCCGACCGCTCAAGGAGCATCGGCTTGGCTTCACTACGTCSAT?GAGTGCCCGCGAAAACTCAGMSGCCTTCGCAGTTCACTCCCGATAATATTTATTTATGGTCTGGATGGCCCTGCWTCGTCACCAGATTATGCCAATCGTCCAATTGCCGGCCACCCGGCCCCTRGCGGCGGATGGAAATACATGGGA?CGGACGCGTGCCTTCRACTCACTCG?GAGGCGGGG?CAGAGTAAGTAGGCTGGTAGGCAT?CCCGCTRGGGCAACATACGAGGCGATGAACCATTTYGGACATCAGCGCACGAGCTCTACTCAAGCGGAACTA?ACGTGCACGCCACGAGCAAYGGTTGCTAGTC?TCCGAT?CAGCCTCCCGAMYTTTAATCCGCTTAGACGGGCAGRGCCGTACCSCTT?GCTGAGCCTGTCCAYCACTGGCCGTACGAGCCCCCGCGGTCTTGAAGATGAGTCGTGTACACGGCACYCCCAATTCAGTRGAGTCGGGA?GTTAATGG?TGTACG?GRGGTAAR?TGAGGAY?TCGACTCCGAAWCAAGGATAGTCAGCCCGTCGRGATCYGCGAWCCTATACAGCCCSCCAGTTCAACGTAAACATCTKAGAACGGGGACACAACGACGACTACAGTGGCGGCAATCTACACACCCGAAGACGGCTTGGTGGCCCG?TCCCTACATGCTCTGTTCGCTAGC
ATATGGCACTCTGACTGCKGGGCG?TAGTACATCGGCCTCTCGRCCTCGCGAAT?CGTCKG?GGG?AGTCTCGGGCGGTCTCGTCTGGGTTCGGTAGGGATATCGTTGCCRCTAGA?TCAGCAGCTGTTCGTTAG?GCGCTAGCTGACAGACCAA?CAGCT?CCCCCGAAG?WCC?GTCGTGGAAA?TCCGTGARGTGGACTAGCGTCT?CGGYAGAGGCA?GGCG?AKCAGCAAAAGGGTATTCC?CTTGSG?CCGTTG?CAATTAGRRACGCCTCTGAGTA?ATCTATGGTGCGGGCCTT??CARGGGTCAYGCATCCAGG?GGCCAGCGTAGATTTTGACAGCACCGGACTCG?CCTGATGGCTCCTAATWC?TATCGTCCAGGCCAATAG?GCTCCACCTTTTGGRCCGCCAWGGAGAGCTATTACCAAA?TTGCGAACCTACTCCTAGGGY??ATCGGCCCTTACGGCCATGTGGRACGCATTACGCACTTCAG?CACTTCTGCACCTTCGAAATAACTG?TTAGACAGGTC?ACTC???WAC??CAAKCGTGATCCGTACCTGGGGGTGG?GCAAGTGA?GTACAACAGC?CGCCCCAGW?ACGTRAAAGGCTTTC?TTCTACAAATCTTTAC?CCT?CCCTTTCAAAT?ACCAAAGTCG?CCTAA?GA?C?CCAAGCGCATG?CAGGG?CTATCAA?CGAYTCTGTTACATTGAGTCTGTT?MCACAGACTARTCTTTC?TCAGGTACCGWGTCGTGCATTGTCAG?GMTC?CCGGATATGA?GGTAGGTT?CC?AAAT?CTCCGTACA?CCATCGGACKGGTGGGGGATCCCGGATATGTCCATCTCGT?TGTACT?GCACGGCGGAG??GYTCT?GGGCACAAGAG?TACTAG??AAATCCATATGATGACTGCCATYTGACCCGTCATT?AAGC?YTGCCTA?TCTMTGGGTCCTAGGGCA?AG?TGAAG?CA?GATCTGGTT?TCCGRG
A??TGCCAGTGTG??AWACCCGCTATT?CRAAAAGA?CAGACCCAGCCTGGAC?CATCTCAAC?A?T?GGYT?AGGC?GGCCKGT?GCCCGGGTGCCG??ACA?CCCACCATGACCCC?TGCCTACCARCTAAGAGCAWACCAT?TAAACCCTTGTCTCAGGGTACACTA?GACAGTAGGGGCAWTTTA?CCAGCT?TCGAG?AGTGT?CAGCTTTCATWTCTGAGCGAGGCAG?CGGTAGACCGCCTAATGTCTATTTCGAGAGAATGGCCCTGAATTGTART?CCAGA?CTAAATTCAA?TCTCATAGC?GTAT?AAGC?A?GAGCAGAAT?ACTCCAGAC?GYAKAAWCGCARTAGTAGTTTGCGAGAC?TGCCACGAGGAGAACRGCCACCTGAAGATAGAATTAGGCCGGCTCGAATACGTCACTT?TT?GCWATCTTCGTYA?ATTAGTAATGAGCGCA?TACACCGCT?TA?ACCATT?A?GCCCAGTTCTAATAT?CTC??ACGGYTT?CATACCCGGCATTTACCAA?GCGW?GGGRG?ATTTACTGCGGGTCTGCATGAAAGATCGTATTGTAYTAAA?A?TGAAT?WCGAGCGA?GTGTTYAGGTGAAGCTATGTGC?ACTGCAACCGTACTCCTGCGTGAT?AGTRCGAAATAT?TTCGCCAC?GATTTCTAAGCACCTCACTCTCATACAACGCGGGCCTCAGCCCGGGG?GGT?AAAGTGGTCTTGTG?CTCACGAAT?GC?AAGGTAACTTTG?T??TGGACGTGCTTGCTTRCCAAGAG?C?CA?ATGTGTGGGTAGTCGSGT?GCAGCCACATAGAAGGTTT?GCCTGCATCGCCGGCCWCGA?GTGTGTGTCCCATGCATTRC?ARTGGAAAGRGATGCCGC?AATGAGGTCGTTGCGAGCGGTAGTCTGCTTGACAGCARA?A?CACCGACCCGTTGGGACCATGGCGATC?GGGCGGC?CACAATGTTASCTGATCTCAY
ACCTCAGGTATRGCCAAGATAA?ACGATAAYGCGGTTAGC?ATTCYCAATGCCGCGG?GTATCTTTGATAGTGCACATWTCACCCCTGCTTCGCTAGCATCTGGAAGCGG?TCGACTGC?GTRGTGCCTC?GCGGG?ATGAAGCGAGCATGGCCAAAGWTGCGTTCCGGATGGATGCATACTCYCGGAGGGAAG?GTGTGGCGTTTCGAKATGTACRGA?T?TCGACTSGCAAAGGGWAGT?CG??CATT?WATAGTCGTK?CCGGAGTCTGTGACCGCCCACTAATACA?GT?TCG?TG?GCTCWAWGGACAYTTAYA?CGGTGCCAACAGC?CCGGTGTTCTGGTTGC?CATA?GCTAGCAC?CA?CGTCA?C?C?ACACGACAACCGGATACTTGGACCGGAGCTGGAATCTGKAGRCCTGGATTACACAGGCTAACGGACCGGCG?GGTCAAGTAGCGGGAGATGTA?TCAGCTTTT?GGCATY?CAACGRT?CCCAAGTTCATGCACW?GAT?CTG?CGTTAAGCGC?ACACGAGTGT?CACCACCKCTTCG?CAGGGCCTGTGGCTATT?GAGCATCCAAGAAACATRTCCTAGAGCCA?GAA?AC?GCCGTCCGCGCTTYTCGGTTAC?T?GCCGTCGCGTGTGT?GCGYAGTGTGKTTCAACAGTG?CGCAATCGCTGACAGTGCKCTATGGATCTAACATTAYCAAACCTCCAYTARGGCTTCGGCCGGAC?CAGACTGTCTGC?GCCGCCCCGACAGCAGYACGCCGTT?CAGCCYGAC?AGCCATCGCC?ATCAGTAGTGATC?TACWTSGTCCTCCGCG?AG?CATAATCGCGGTATGAKC?GCA?TAAACAGGCTCAGCCAGTATCCGTAGGATCGGTAATT?WSTACR?AAGGTAGACGTCCTTTTAATACAAYGTATTGGGGTTACYAGCGC??TTCCACCAG?TTG?CTAGGAAGAGTAACA?ATTACGCTCCGT?GTCTTG?A
?GTCGCGACCAAGGAACAAGCCCTCACCCTTGAAYYTCAACTTGACAGACAGGCAAATRTATTAGGAGACGTCATAGAT?ATCTCGCCGAGTATTAA?GTAGAGCTGCTTTCATCAACCCACGGGGTTAGAAAGGCACTTTTGCCACCACTAGGCA?CAGYATCCCTCTCAGTATARCYGC?WAARGGCCC?MTTATATAGGGTCTTCGCGCTGCATWTAGCC?CTATTGCGTATAATAAGGGAAGTAGT?TCCATTTTCC?GCGGTCCT?GGTAATAGGAACCTATWGATC?ACGCACTCG?GTACACTGYCCCGCTCACGCGTAGACCGTATGTGGGCCCTATTGGAA?CGAGCCCGACAAGCM?TACCWTATCCGGGCCGCACG?CAGGCCAAATGTCATTCGGT?TGGGCCCAAGCTGA?GAGTGTG?TTYCATGATTCTYTC?TACGAGTGCACAGCTTAATCCYGTGTAGTCA?AG?TATTATGCGGGCATACCTCCACTTCAGCTCAWGCAGTGAAAGTAACTTCCCYGTACRATC?TGCAAATATAGA??CGTTCATGAGCGGCTCTYT?TTCTG?CGM?TCCA?CCACT?A?TAGGCATGAGACCTCGCTACACCTCTTACAAGTCAATACTTCGC?TGTGGCCAGCCACCCGG?T?TGGAGGACGACTTAGTGTAGTKGACCTCC?CA?A?TGCCAGAGACA?TG??CGCTTGTGACTCCAGTACAGAATTCTC?GTTAAG?GCG?AAGCAAAGTGTTT?CTATGACCGA?GGTCTAAGCCGTTGGGGCACCGGCGCGAA?TATRAAGCTGGTGAMRAGAGGGCCAGC?ATCGTTTGCTAAGA?AGAGTCTCGAATGACATCAGCCGTTACCCGTAAAAGTCATTAR?CCGAT?TTGTATTCAAAAC?AACCTCC??TTT?GCC?GCA????C?GCTGGGCGAAGCGCATGTAATGTTCCARAGGTTGAGRGAGTA?GTGAAGACC?CAA
GAACATYAYACCTAA?CTAGT?CACGCGCCGAAAACTCCCGTTTTATGA?ACCGGCKTTTGGACTWTC?TGACACGCT??GCTCA?GG?GACGTA?GGACAGTATTGCGCGCYGT?CCGCGTCGACGTGAGATCCATGCTCTCTAWGCACAG?G?AGGGGTSTTGCACGATC?TTCCGCCTATGCTTGCGTGTACTATCYC?WYCACCCTGAGCCTGCA?GYTTCAA?CYAGATCGGCTATAAACTTGTCAT??AGTTTGCGATACCTGGG?TTATGCATCGCGACACTGAAAW?CACCTTCGATTCC?CAATTACCAGAAGACTTGATAT?TTGTTACGCGTCTYAAACATYT??ATTW?CWTGTG?GGYGGGAGGACCTAGAG?CCTYCCATAAGTTA?CTGTAWAT??T?T?KTTGCCCGGGGCGAGC?T?CAGAAAYGTCAAA?AARGTAC?ATGATRGCG?ACCGG?GACCACCAATGGCCAAGAGCCGGGGATT?TATGGATTGGTTTGACGC?GGGCACGCGT?CACCAGATGCMACACGCCCGATAAAAGGCGAGTGACG?CCAGTACTCCGTTCACCCGGRGCACCGATACTT?AAAGAAT?YCTCTAGCTAGGGCATCCCGAAGGA??ARCMGGATGCCCAGKCTCCGCGTA??CCGCGCCGGSCSGCAGCCCATTCTCTTGCCTCA?CA?TCTTTGT?GAACAG?GTATTATACCATTCCT?GTCAAA?CATTGGYCGGGATTGGGCGTCCGAATACCCGTAATCCAAAGGTACCCGCKATGTGCTTAGC?CTTCCG?ATCCTACG?TAGGCGACRCCC?AGATTCGACA?GTCACTCAGTTTAAGCAACCTAAGTTAYATTCGCAGTGCCACYTA??CTGGCGCATGGCCTAACTC?G?CTATACGCGAG?AGTGAC?CAATATCG?ACYCATC?ACRTWAGGG?A?GGC?AACTGGCCCCAARCRTAYCCCAACAGCCCACCGTA?C
GRCCGGYCAGGGAGCAGGGAGGAATTCGCGGCCTCMATGGATA?T?YGGCGTGGACTGTTAATTARCGTACGTACCAGTYC?A??AATGCKAGTTTGC?TG??GCCCAGTGTGCGCGCACAGCACGGGGAGTTCTTGACGCACCACCGA?GCMCCGATTT?TAARCTAGGTAACCCCAGACTAA?ACTTACACMCGTCGGATAT?CACGTCATCGTGTC?AATCTCGTTTGRA?GGGGTCCGTGACGCCAGTCACGCACGGTAGCCTCGCCGTG?GAAACTGGATGTT?AGTTTGGGTTCAGGCGCGTAGCGCATTAGGCACYGTCCWCGGGT?A?AARCTGAAAGCCTCTACGGCTAGCCTAGAACGAAGCAATTTACGTRTAGGGGTGWACCTCAGTTGCTACGCATTC?STGATTCTACATTAAGA?TCGGTCTACTTCAACGGCGTG?GGCGRC?AGCR?A?CGKAGCTCATYGACTGCTTACCCGCTAAGACCGAAAACAAGGTCGTTGMAACTCAA?CCAGACCCTAGG?GGATTCGCYCCACGG?CGAACTCCACACGARA?AGTAWC?ATCTTGTCATCCT?CGTGCTAGT?CTTCGTTKGCATG?ATGTACGCCGGG?G?CAGAGTGCAGTCGACGAGCA?CCTGGATT?GGCAGAGCTCGGTYMATACTTAACG?GA?RTCCAATCACTCACCCTC?TCAGGGTGACCGATG?ACGG?TC?TGAATACTAGCTATCTGCCGCTTTAGTCGAGTCTTTTTGTGCGGCACGTCGACAGT?CACCAAGGCGTTTG?GCCTTGACATGGTT?TTCAGCCATRTAGTTAGTGGAA?GCTTTCCCAAYGTA?TCTCGAAGCCC?TGGTAGCGTATC?AGGCKAGGGAWTCAAGCCATCAACGAGTAACGTCAAATC?GGCACCTAATCCGGGCCA?GGAGACGRAACCCK?T?GTATCGGAA?ACACCTGTCGTCCGTAAGGYGGAGCCCACSAMC
CATYGCGTGTCACTGGTGCAATMGCTACGAAGAT?CGT?AA?CCGCTGACATCACCGAAATTGT?T?CGTAACRCCTTCTTAACGATCACCCCTGTTCY?RGCG?TATCTACCATGATG?G?CTGCCTAACGGTG?CTRT?ACCTKAWGTTACGGCGCGAAGGACGTCCYCCGGATCG?AACGA?ACTCCCCCTATAGTC?CAGTGAAACA?YTCCGTA?AGGTC?CA?ATCGGCGGC?TCTTTTCTATCTGG?ATTCMTGAGCTCCGAGCAACAAGCGGTRCCGACCTCTCGTAAGG?CG??ACCCCAGMACCGCAATGG?CATGACCCTCAGGCT??GCTCCGTGGGTTGYACAGCCACTCACGGTCGCCTCCAAA?CTTCGGCTAGGATCCGGTGTGCACATCTAATYGTCG?GGCYTWCCGCATGC?GAATACAG?ATTCTATACCCTACATTAG?TA?CTAGGAG??ATT?ATGAAGAGR?CTTCGCGTACGCATGCGWTGTCATACCCCACYTGGGCAA?CGGCTGGAGT?CCC?CCCGCCT?GCCGGTTWC?GTAAGTGGRGCTTTGTCCGAATCCATGAAAGCC?TACTTGATTCGAGCACGCACAG?ATAT??GCGGCCTAGTGC?GGAGGTGAAGATCAACAAACCTACCC?TCMCTGTCCTTYAAAGCG?GAGGGTGACGCCAA?TTTTCGG?GCCCGATGRCAGGGCCGAAACCCTCGGAAAG?CCGCWACGATTGTGG?TC?AACSAATGG?GTGC?GCCCG?A?GTATGGTCCTGACAGGRTCRC?GTACTGCTCAWWTAAT?AACAATGAATAGGCGGTCAATCCAGGAGATRGACTAGCGAAGCGCCATACTAGGGCGA??CCCYTGGTCTSACCGCTTCGG?CCCTTGGTTCCTGAAGATTGCCGCAGG?TGTCGATACATATTACTCGCCAAGATAGCGGTMACACGCCCGAWT?CGCT?CGACATCATAGGTGTMTGAA?T
ACCGTTACRACCGA?WGCGGACGKATGAATTGCCACCCGGGYGCGTGCGACATTGATGCAATTCGAACTAGTGYACCCCCAACACCATGCGACATGRTSCTTCCACAGTTATTCGACTCGTTCATCGGCAGTY??ATTA?ACACATGAGTG??ACATCCRACT?CGGGTTCGGAGGTGG?TGGTTCCGGATATA?TTRGCAAAATGTGT?ATTCCCTTCGCACTC?ACCCGT?GACGGGTTCG?TGKTCTGGGGMAGCCRGACAGYRCTC?GGCCCTCGCTA?TTAAT?TTA?CACGCRTGGCCTGTCT?ACGCG?TGTCCGGGTCCCCGTTAACCCG?GGWATTACCAGCAGCGCRTATACTCTTTGTACCGTAAAGTAARAGGGCGAARATC???T?AGAAGGCGGGGAGCG?AATKCGAGGTACCTACCAATGAATTGTTTT?CCCTTCCTTTRCCTACYGCTATGCGGCAAATTGWC?GCCCGTCGGACGCTCCTAGAAG?CCGGCAGGCCGC?TGCAACTAACGGGCG?ATATGGAGGCCTCCTAGCTAGTCGG?AG?TCG?GWATTTTCTTTAAGGGT?CGGTGAGGGCTCCGTCWCAT?GGCCTAAGTCTAAGACCRCAGCCACTGTRGCTAA?A?CGTTCTCTATTGTGGCGGCACCGACCGTA?CCWCCC?AGTCTCCCCGAGGCTGWGATKGGGRACTAACTGTWTGGTGCGGAGACACAGGTGGCCACAGTCCCAGGAGCAATTACAGCGRGYCTGTTCGGACMAGYCGTC?AGGTAAA?T?AA?TGCGACGCWTAGCA?GTGATGTGATC?CGGTGCGCAACGGGGCC?CAAAAGCTAGAC?TAG?TATCTAATCCTCTT?GTAAGTAM??GGGCGAACC???GRGGCAAMTCGGCCTACCGCCCTCTKGGCGAYCTGCTGGGGACGGAAACTATAATACTA?AATACAGCCCTGAACGGCAAGTACTRGCCTCGTGTCA?CTGCCC?
CWACACCGYCT??CGG?TCATT?TG?CACA?GATGCCTGAACSTGCCTGYA?TGCGTTAGTCGTAAGCT?TG?AAGTG?CTCCG?AAACTTTTTTAG?ACTTYCTCTTRACCCAGGTAGTTAAGCGCTAGCAGAAGTGTTGACATGMCGTACCTACGGTGGACT?C?CACCTCAC?ATGCAGCGGTCTGGCTCMTAGGTGCCCGATC?TCCAGATCCAGCGACC???GCAACTCTCATGAAGGG?GCTGG?CTAGGACAAACACCTGTCATATATAATAAC?GCCCCCGTCGGCACTCG?ATTGTGGC?TCWTAA?MG?GTGGTACCATATTGTCAATGATATAAGAACACGGCGAAGAG?CT?AAGG?GCTCCAGCCTCTACACGACG?TMAATTC?CCGGCCAACGAACAGGC?GAAGCAAT?T?TGC?GCT?ACCT?CAGTCCCACCGTGGTCTCGGGGACATTAGCAGGTTGACMAG?AACCGTC?GGATAACGAGTRC?ATCACAACGCYCCCACRTGCCTTTACGCWAAGTAARGGTA?GG?ATAGCCCGAACGCCAATGCTTAR?TC?GTTAATGTAACC?GCTCTGCYGCAAGGGMGTATCCCGGGATTAA?CCTYCAG?TGT?GT?G?CTGTTAAA?ACGTCWCGAAGTGG?GTCCGGGAGATTCTACTAAGATGCCA?GGGGATACGGTGACTACCGG?GGGTTGATACWCACG?AT?T?GCCA?GACTC??TTGCACAGTCGGTCTGAAT?TGGAGTGCCTACACTTGTCCCGCC?GCGCCGGCGAGACTTGACTCAAGCCG?TCGGTCGGCCG?AATCAAGCAAGGG?TAAACACCTGAATGAAGCCCTCTATCCTGGCCAAGGACCC?AGTTATGT?AGTCT?GAGGTGRGCCG?GATCAGGCTTCCCCGTACCGC?AACTAGCCAACCAAGMGAGCAAGATKTTCAACGTCGATGCACYTGRTCGAGAGGCTGGGACTGCCATGTC
TAGGTCGAMATTAGT?AGTAGTGAGCCCCCTG?TTAGGRCCRCCTYAGCGGGCGCGAGTTCCGCGAGTCAAT?CGTTTAG?GGTC?TTTTCTC?TCCCCCTGAYGACCCTCTGGATCATACCGGGCGGATTTCGCTG?TTGTCGATSAATCTGGTGSGATGCGCTASCGCACTATTTAGGGTTGTCGGAC?GATT?CGAGCACGTTAACCKRCGGACCAAGCACCACTCCGGCTCYCCGTGGCAGTGGARCCCATATGAGCGRACAAGACTACGCG?CAGCAAWTGRA?CGGAATGTTCATGGGAGG?A?CAGTCGGG?TGATAAACST?ACCCTCAACTCACC?Y?YA?TCACAGGGGCCG?YTATGACGCGAACTSTTGCGGAGGCGTGCAGTAATCTC?C?CGTACAC?A?CTTGGCTGGACGCGTATCAGTCGGGTGGCCCCAGT?TTGCGGTRACCAATGTCA?TGGTTTC?CATTCAGTGCAC?ATAGGATGCCGTKTC?TYGCTACCGGAAGGGGTCCACT?CCCTTG?TGATGAAATAGCTCGTTACCGAACACTTACAGCCTG?TTGTTAATG?GT?ATCAAG?CACACCAG?ACCATTGGTC?CAAT?CTAA?C?CTCCCGGATA??TCGGTMGTA?C?TAGCGGYGTCAAAGCTGGTAGGTCG?TCGAGT?CACCGCAT?CAGTCTCRMCGGTTAATGAGGCGCCAACAGCCAACTYTCCGGGYGGAAC?G?TTAGACCAAAT?GRTCGGGCATG?G?GATTAAACATAAGAKGGTTTGRT?STCA?ACAAGWTAGACCCGGCGACCCTACACACTTCCGAC?CC?GCGCGAATAGCAGTTCAGAAGCC?CCGCACGAGTAGAACCACACAAGCAGAGGTCACTGACCACCGTGMGTCGCCGACGACCTAGCCCCARCAG?GTG?TGA?AAGTTGTCTCTGCATCGAA?CRTTACATTTGAAACCGTGACGCCGGCTTGTCWCAC?TGA
GATAACGC?GYTGCAAGWKGTGGCATTACGAGTMACTGGCGATAM?TAAGCGGGCGTTCTAGTAATAGGG?CT?KTTCTAAATCTTATTAC?CAGCGGGGGGATGT?GG?TAAGCT?TGAY?GCA?G?AY?C?T?C?AACTGTACCAGTCAC??CCSCAAC?TCAACCTGTGCTCC?CCYATCGACTTT?ACCCCAATCCTTGTACCCTCTTCYACGCGAGCAGGGGMCAC?CCCG?CACAGTTA?TGYYAGGCCGTGTAAGTTCG?GCGGAAGGGTCTGGGTTRCCCAGGCCGGACACCCCATT?CTCCGGTAGAGATGTTCATT?GTCGCTCGAGAGATCGACA?TACCGGRGATAACAATCGAGGTCCCAATGCGCTACGCCT?GCACACGCTTGGGGCTTCGCTTYATCCGTAAGTACG??GT?TCTGAGCACCTCT?AA?AAGTCGAATCTCCCCAGGAGTGCTGCAAAGGTAA?CAGAAAGGTGGCGCTCTTGTCGGTGTTGGTGG?GT?TATCACATACAAG?ACT?ARGYYGTARCTCGAGTGGCCTA??T?CAA?GGC?AATCCTCGACCTGCGTGTTGCCGTTCGCT?GTTTG?GTGACYCCGCGGGGCACTTCAGSATCGGKTCCAGYTGTTCAGCAGCGRCCGG?TCGT?TGGGAGTTATTGGCACTCA?TAGCCGCGWCTTC?CGTGTTRGAAGGGATATGATCATAT?TACC??ACAAAGCTACACCACCGGG?GCAACAGCCAAGGCC?TGATTG?CATGCCTTCCTG?ACGCACGAAAAAAG?CGACTACTKGCGAGAAGGAGACTTGTGCGACCSTGGGTCTGGA?CGRGCGAGCGAGGT?RGAC?GGGA?CAYTTAAGTGTTSATAAAGAATCGCCCGGAGCGAGRGAGTTCT?CACAYTGCGACGGCTGCGTG?CG??ATTCMCTTACTGTCTCAATTCGGCGGGAATCCSAGAAKCGTRACCAAGGGGTATC?AGGAAAT
TGGACCGGTTGGATCCTGA?CGTTGCTTG?TCACGATTG?YTT?RACC?CG?TATGGTCTTTGGGTG?G?AACTGGGCTCRACGGA?AATTTTCCTGAAAGGCCACT?GTTACGGCTCGTGTCGCGGCGCAGAC?CGGGGTCG?ACRTATTCACGCCTGACTTCTTTATTCACGCTCAGCGAGT?CGTCTGTAA?GT?AGGATGCAGGG?TTGATTCC?G??GAACCCTATTTYC?CGTTTTCTACGAG?AAGCACGCR?T?TCATTCCAATCGTAAM?CCATTAGACGTATCCAACTTTATTACAGRGCGTGGAATCCCGGCG?GC?ACGTCTGCKCGCGATT?TGGYA?CGTATTGYGCAAGGGGATTAAARAAAAACAGCCGGAAAGAGCCTTGCAGCGGTTC?GTCGCCAGGACGTSTTTCCCCAGTGGGATCAGAACATCACCT?CTTCCAGCCAATAGCTTGAGTTAGKTGGGTCCTTTTG?TATA?GATCCGAACAA?MTCTCCACGTGCCCTYAAAATCGC?GGATCCCTGGGCGACTACAGGG?AGTWGCGATSCGC?CTCTTGTAGCGTT?RRCGTTCGTYT?GAGAAAGGAAA?CCCACTCASTCCTTAA?A?CTGACACCRARCGTTTCTGCGGACAAG?WCCTTAA?TAAAC?CAGG?CATTGGYCAGAAACCATCATGTGATCGCCGTTTCCGTTGATR?GCCA?GCA?CCGACAGSGAA?AGCAGWACCGGATATGCGTTYGGTTGTAGGTTG?GTGACCTATGAATTGTACCAAAATTCCCGGRTCGCCTGGAATCATGTCCATAK?TA?GGCYTGAG?TCACCMAAWTCARTCACATAACCGTTAGATC?TTGTCTCTCTGATGCCTRTACACMCGCTGTGGAAGCGCGTCAGTCCGACTAAATCTGTGAACCRTATAGGGCACSGTCMCGGATGGTCTTT?TG?TATGGT?GCA?TCCAYCCCR?GA?CAGTAGCTTACCTT
GACGGGGTK?CCKAACGAGAGGCAGCAKA?ACGTCMCTAACTCCAATCCGCGWGAGCT?GCAGGCACAA?YAAATTTGGCACCAGAG?CGT?CGCGTATTAGATGCAGTTCAGCGAGCCACAC?AGATCTTGCAAC?AACAGGCGAGGCTTGY?ACATATCACTGA?CCCT?TCCC??GTCTTGGTACCGTGCGA?GCATR?GCATATACTCC?TGGGGAGAAGT?ACCACAGCTAGCCGGTCATA?TCAAA?AAC?TCTAATCAGAAGCATGTGGTATGGCAGATAAACGCCGCTAAYTGTGCGCCTGGCTGACAAGACCAGGATGC?GYYGTGATGTTCTCATCACGG?CGCTGACCCGTCGAGAAAYCGGCAGAGCGTCATTACGTTTGCCGGCCTTGATTA?CGC?GCCAKGCAGCCAGGT?TGTGCTAGGACAGCGCTTTCTYA?CGATC?KCGCCAGATTTACACCAAAAGGCACGTAGGGACGCRCGGGCATAAGCGTGGCCTCCATACCAGGTCAAGGCCCGTTCGAWCAAA?ACCAGGC?GACGCCCCGCAGAACGTTC?GCA??ATTC?ACAGCCACATTTACGTTTGGCGCCACTGCCAAACC?TCAG?GGGCMTTGGTCGAAGCAGAATCTTTGT?AGA?CGTAGAAGCCGYGCGYTTGGTAATAGCGAGATCGRTGCAACCCAGAATCCCGACGAGT?G?TTAC?GACGTGCTCAGCTCTTCACCTTC?CGTAT?CTCATCTACAGA?AAGR?GTCTAGGAGGTTGAGTTTAAAYAGGGTAC?CC?GGATAAGATCCGGGCCATTGTTATCACATGAGCCATCGGCCAGACCAC?TA?GCGGCGACAGTGAATTAGGGACTACTACAATTACGACCCCAT??GTKCAAGCAAGGTATCTGGCCCTTTCCYGG?ACGATCGAAT?CAGGCCACTAGAAGT?TGTTGGATAGGGGCA?AGCATCT?G?C?CACCA?ATAAAGA?CGCGA
CCTGYCACTGGCCATCCGTGTGGC?GGGAATGTTAGCCGGAG?RYTAGGC?ACCGCACATGCG?TGT?GGACAGA?TGTAMGCCCCTAMT?CCAGGCA?CCGAGCTGAA?CT?G?TT?CTTCGT?GTA?A?A?CCAAA?ACGWCGT?GACATTCWTTYCGGMGCCTGGCAGTCGTCAGCGTACCGGGAGACCCGG?GCCCGAACT?TGAG?CATCACAGGCAGAATYGCCSAGTGTCTT?T?TACCGCCCGK?AGCGAAAAACTCGT?CCTCA?GATACTGTWCTCTTACGTGC?T?TTACCCCGCGCTCGTGGCAGGACCAGYCGACCGTCTATAAAGGGT?CSTCCAGGCG?AGGG?GCASGCGCCTT?G??GGGGTATGTCTGGTCTGAMCG?TCACCTGCGCCTAGT?GCGGGGCTCCCGCGGTTAATGTGCGTTGGCARGACGAGCAATTGGTTTGTCACGGAATTGC?GCCATTAAACTGGTCTGY?TCCTCCGGTYT??TGAGTATAGGATGT?ACGCGTAGGGTGCCTCAACGGTGGAC?TCA?TCACAGATCTATAGACYG?CCCTCAACAGAGCATCGGTAGAG?TCACGCGGTCGAACCTCGGGGA?C?AG?ATGTTTCGGCGGGTAATGAGTCCCACGTGTTTCT?TTAACCCGAACGCGCAGCTCGCCTAATCTTTGT?TAGAGCCGT?CAATAGCCAGTA?ACATGGAMCTKTWATGAKAACAGCCCG?TGAYATAATGTAAAYCC???G?ACCCTATCGTTCACGATATAAGG?CATYTCAACTAGACTCCGT?CA?AAACACAG??CTAGCGTCCATGWTTAT?CGTATGCGACACGRGGACACAGG?CCTACGCTAGAGAAC?ACCACCGAGAYAGGATAATCCAGAACAGAACGTATTGCCCTTAGTAACGGGTA?AACGTAYTCRCCTCTAACCGASAGCTCGAG?TCGYCTACTAAM?GGCGATCGAA?GGGTCCGGTAT
CCWRTACTG?AART?CGCGAACCCGCTC?TAAGGGC?GGGC?GGAAGGGTCGCCTGGW?GGACCATAAGAGTGTATCTATMATACGGTAGGGTATAGGGAAGGGTGTRGGT?SACGGACAGA?TGCCGAGAAGGGGGCACGCAGC?GTTACTCRCAGCCTCCATTCG?GTA?C?GGGGTGAGGTACTACCCCGGGCAAATAGCACTCACATATT?TTGCCGCCGTTGCCGTTAGKTACTRTTGTCCCT?A?GYTAT?GTAAGCTAACCCAGTAGG?GCGCACG?ATATWAGCC?GGAGACCCCCAATCYCC?ATAGGTR?GCCTRGAGAGACCGAAC?GCTCTATT?TTATCACGAGYTCCCCGGCAT?ACGATCAAGTCTGTATCGTTTGCACCTT?TAGWACCCA?TATGTACCTCCAGAACACAACAG?CCCCCCATCGTTCCCGCACAAGTATACG?A?CAMGGTGGTTAGGTTMAA?T?GCGCATTCATGTGCCACAGCAGACAGAGT?CGTTYTTCASAGTACGCTCGATGGCATCCGTCAGGATCAGCCC?CTTA?CATCGGCGGCGT?GARCCCCGA?CTTCCCAAG?TGAGGACA?AATGCAGT?TCTTAGAAGTASAGCGGATACGGGGGTMGACCTCTCCCA?A?GCCACGCTGTCGAAGCTTGCCGCTTCAAT?GTCCTACGCGACGCAYCAC?TGTTCTT?CG?GAGACCGGTTGCCC?AACGATGTRCTCACTAG?GATGAGCTCCTT?RAAGTCATGCGCAWTKAACTAAACGCTCACACTTGTATGATAAMRCT??ACTACTTCTAACTGATGRTACAGTCACCTTAGCCCGACGA?ATWTGGATACTCCAGTAAAAACCAGSG?AARCCGCGM?GGGTTATCCCGAGTGGTG?GCGATCATGGCGAATTGAATG??GCCGTTATCS?TTAAAACCAA?CTACGRTAGGCGCTTGTA?CCCCAYCG?YTCA?CAAGCTGCCGGR
GA?AGCGACGGGCCKCTATCCCRTTCTTCCGCG??ACCTACGATCGTTTGCTCCTATTGCGCTATAGGGTGGCTTGM?CCCG?ACCACAAAWCCCTTA?TG?GTKG?TTGTACTCGAAAGTT?TC?CGT??TAGCTCCAAAACCTCG?YTCTTCCGTGACTCCCGTAG?TWATRMGATCCCA?CACCTTGACGAAAGAAGTAGCTGCTTCCTWGTMCGGRGAGCTGRTATTCTCAGAAGCAC?GTTWTTCCCACATTCGG?CTT?CGACAAGATATTCGGGTCTTAGCTAYGAGAGTAACAGATGA?CAATCAA?GAG?CAGCC?CCAG?AAAGAAGT?GGAGA?TCTGTCA?GATTGTCGMAACGACTCTGATCCAG?GGRCCATTGGGATACAAKYTGATTTGGCTAAT?CTG?GGTCGGTTCACCCGATCGACCGM?TTGGAATGGTACGTCGTCGTTT??AGGCGCAACTACAATGTTCACCCGGCCKTTGGCGTCGCATCACGGCCGARGG?AA?G?GGCCAAACATGAA?CCCCCGAGAAGCCACCAGACGCAGGTGAA?CA?CG?CAGGTCAACTTAA?GWAGCGGAGGTCAGACTACT?KTGYAT?GGGCG?TACGGC?AGCATCGTCCCGAACTCCCTCGGATACTGT?GGGA?GTTTTTGCAGTAGCGGACGAGTGCGMGTAGAGGCCTAGTTTCCAATAWCATTTGCGTGAAATTTACCGTGTAAGCTACTCTTTC?GATACGGATGTRTC?AACAARAGCTTCGCATAC?ATRGTCACRC?CGTGYATGGGCTCGTAACT?ATACA?CATGAAAATGAYTAG?TG?TGCGACCCACAC??CGCGTAGTACGGCGGAC?CTGCGACACGTGTAGCCCGAGACTCTGGTGCT?TCGCCGACGGGTGACTCGGTCCTCTACTTTAGCGAGGTCCAAGGCG?GTGGTTCCCGGGAGCTGGTCGAGCTTTGGKTACGCCCAAGGACTYCGTTY
CCWAAACGTCGGCTTTTGAACGCAAGTCAATAKGYCGAGGG?RACT?GCCCCACT?CTC?CYTCATAGG?CGTGAACACAAAGGAGGCCCC?TGTT?CGCC?GG?CACGCAACACTTWATAT?CTAGATTCGGTMCCC?CG?TCTATAG?GCCR?GGTCATGTAGGTTAMA?TGTGAACATTTAA?CTGGTWACC?MTTGCGT?TTTAGAC?GTCA?CCTTGKAGTAC?TTTATGCA?TTTTTTCCG?GCGACCCC?GATTRG?TAC?CCTGTTAGTGATTGCGAACCGTGAGCCTTCCGAGCGCTTTTCRGTC?GCGATTCAA?ATCCATGAACTAGCTACCA?CCATCCGCAATATCTTTGCTGTCCTTG?TCCACAGTTATCAA?TCTTCCGTATCGA?CCAGCGGGAGGTTCGGACCCCCAAACACTTTTAGGAMGAATGA?RGAACTAG?ATCAGTTGCGAGGTCT?AY?TT?AATCA?CAGGG?ATAGCAACAAACTGTGA?GGACGTTCAAGCGACCCGAG?CCGGGTGGGCAYATACTGGG?TG?GGCCTCTGGYGTCAAGACCGCCTTTCGGGCTACAGAAGACTATCTGATTGT?TGAG?AG?AGTCAGAGTAGAAACCMCCACCAGTGAC??YCGCTGARATAAGCC?CGAGA?TTGCGAAA?CGGGT?TCGAAWCAAAACCCCGGTGCCCCGGGCCGA?ATTTCG?AATG?AGGGCTAGTACAGGC?CCGCTGCAGATAAGGACGAGGA?CCTTCGATTGGATTCCAAT?CGTGTTA?TCCG?CCAGTGGCGAGC?GAGTATATAGACGTTT?CATG?GAGTCGTGGGGTGAAACG?AAC?GACCCCCAAATTAGAS?GYCAGTCCTMT?CGAATT?ACCTTGGTCGCCYCCT?GTTTGAGTGYCTCACTGGTGYGACGACCACGAAAAATGTATCTAGCATCAATATGGTC?GGAATCGCGACRRGCCCGTARAAGTGYGRGATTCG
?TCCG??ATTCTTTCCTGCGTCTC?MTTTACCA?G?RCTGAAGTCC?ARTGCACAGGGCGRGGGTCGAA?WGCCGTTGTTGGCATATAT??ACTGTCGCTGGGCCCCAGAGACCTGGTAGTTGTAGCGCCC?TATTAA?GTTAAGACCMTTTACTT?GGATCAGT?TAGC?CTCCCAGCCCTGAATATWGCGGCGCGCACTCC?TGCGCATAYCGCGAACGAGCYTGCTSAARCACCAATGGCTTAAGAG?GTAGCCGATGCCAGCCGTGC??CTASCGCGAC?C?TC?CC?TCCCC?CATTCCAGTTCCGAATGAG?ATGACAAWCATCC?ATGC?GCCTGCGGCGTCACGTAATCGCAGC?TATRCGCCTTCATCAAYATCCGGCTTTAGYGTGGAGATGAAASGCAGCCA??GGGCCTAAC?ACACTACTCATCGCACACTG?T?TGCTCATWTATGACATGTATTASCAGCGGAATA?TTTCGAGCTGCMATGATTGACTAATTA?AAACTGTAGAGCTCCCCATGTTTTTGACTCCTCTCGATGTTCGGATTTTCTACCTACCGCCGGTTCAAATA?YCAAAGAAGRTT?GCGC??TTCATGATTYCCACG?CAGC?AG?ACGG?TAATCCACGACGT?TTTATACGGGTGCGATGGCAMCGAYGAC?TCCAGGTCAG?GCTGGGTTT?ACTT?TRTCAAGAGACTGGCGACAGGTGGAGGTTYGCGTATACARCTTTTCGGACY?YGTGTTGTACTKG?TAMCCCAACGG?YC?CAGCGGTTATC?GGTC?RATGGATCCTCTACCTACGGTTGC?ACTC?TCC?ATTGTTGTGAGAAACGTCAGCCGCTGGGTGTAGGTTCGCTGGA?AGMACTACATAGCG?TAT??GGTARG?RTGACCCTTCAGCTCTGCCTAYCCCAACCTTACAGGGA?CC?AAAC?CAATGTTAGRAGCAATRKGATTCGTCTCTTATGGGTGGTGCTAGTGGTAGG
A?TCCACGAGCGAACATCAYCTT??ACCGTCGGTCGCCGATAATAAACGTGAT?GAAAA?ACAGA?AGGTT?ACCCGGAATTGTATGGCRGAKAGTCTAGG?CGAGT?CCTG?T?GAAATGGCAGTCGTCTGAKCCACTCTTATGATT?CTT?CAGCTGAAGCGTTT?CCAGATCGGCA?ATGGTTAGCCCCCCGCGGGACACTATACTGATGATCCGTTACCATGCCAGTG?TCAGW?TCGAA?TGCCCTAYCCGGGAATAATTGGTTWGGRTAGACATGGGCGA?TTTAACCGGTTGAGTGGAGYT?C?GGTA?C?T?GGCTTAGCGCCTGTCGTCC?CCAATAAGCATCCTAG?GTGACACATGCGGAGATCGCAWCGTCGYATTCGCAAAAGGGTG?TCATTC?ATCCAGGAAGGCGTGTAGGCTTATMAGCTTAAATAGACCAAKTACCGCGCTTCGAT?AGGACATTCCAACRTCC?GTAACTAGGGTCCACCGT?TGGAATTGGAGCGTTG?CCT?ATG??GGGTTGTACCAAAATTCTTAATCGGRATGGCKCCATAGGATCACTAATAACA?AGGGCACTYACCAGRCCCRCACGACAGCCATAG?TTTTGGC??GTCAGGTTAGG?GTTT?CCTATGTCCGTCATCAACCGCGTGA?CCTGA?ACGGTTACTTCCGATACATCAG?TT?TATTCACC?AATCCTTCCGG?TTTCATAAACGGCSACTTATGATGTATTATATGCGATGATTAAGGGGTACGCAGCACTCAGAARGTGCCGG?AAGTCAGTCMAAG?GTTCGTACGWACTTCTAGTGCAGACCTACTCGC?GACYCAGTRGCCACAG?TGATGAACTCGATGACGRATAGACATTACTGGAGTTYAGTGATCACAGCASATCCATGCAG?GTGCGTCGCTCCACCATGGACCCAAATACAATATCCCTAATTGCACCGATGGG?MAGGACAGCAACGGATCCTT?ATCGC?
GAG?AAGGGAG?AAACTCGTATGCCCGCCAAGGCA??ACTCATGCTAGGACCAAGCTTGAGT?ATCGATCCCACAAT?TTCACGATACCTMCTCGCGATATAGGGTYAG?GT?K?GGGCGCGTATCAC?GTAGGCCAGCGCTGCCCGAGT?CGGAGAACGTGCGATCCCTTTAAGCTGCGACTACCGGAAGGACACGACTTGCCGTTTCCGCATTWAGGGGAGCAGRAACTRG?CTACGTGGGCATACCCGCATCTC?GAGTTAAGGTGTGA?AATGACT?CC?A?TA?GAGCCAAAGGGGCCACCTT?A?TGCCGTAGTACGGGAGCTATACTAGATC?ACAGCCGCGACATGGAACCCGAACCG?CT?ATGTC?TTCGG?CATTTATAAGTTGATGT?G?GC??GGATAGC?CTTTACCAAGCGGCAAGTGACCW?TCAAC?ACCACACCTTCCACT?GATGCGGCGCGG?CAG?YTGAGAGCTATTGCGCTCCGGAGGGG?ACGAG?TAGGCTGCCTAAGCGGAGAACGCTGGCTAW?TG?TCGTCGCGCCAAGCGGGCCAC?TAATGCAGGGTATACTACTCCRCCCCGAGCC?ACGAGACTTCAGACCCWCCSGCACCATTCACACCCGAG?AGGCCCCCGTTCCGACCATGCGAAACGGGTTAC?TGGCAGTGTGTAGTG?TAGYGGA?AGAGCATMAGCAGAA?CT?GTCTCCGACGTACAGTAATGKTTCCCTAGCATGTAGCACGTGAAGCGTAYTGTGAAGGCC?AASARACTGACGCGAACCTCAAGCTTRCTCGTGGGCGGGCCTACCACGGCCA?TAGGAAACATATCGTCGGTGCAGTGATTCCRGAR?GCACGACGGAC?CAGYATCTGTAATAAGATCTCTGTGAGYCA?GATGTGATTGTACAGWSTTC??AACTRTCGCCMGTCTACCGCGGGC?GCCTGAG?CTATCCTTCGGTTGTGCTCWCTAGGT?TCTTACTCGGAA
CCAARG??AG?CTGTAGA?TGC?GGACMCWAGG?CAAACGCAAT?G?ATATCACACACYKC?GGCA?ACGATAAC?TTACCCGA?GGAACA?TTTATCACCTAACA?CTRGCGAGAAGACTACGGTGGTWCGGTTAACAAGCTTGG?ATAACTCTGACGCCCRGGGCTCGTAGGACGGRGTCACCCTCTAGTCGTC?TA?GGATATGCTT?CGTAGG?C?ATGT?CGGTTAAGGAKA?TGAAGGGGATTRATTGTC?TA?G?GGATTATTGATTCC?ATACTCRAAATTTTGG?GCACCCG?CTCGRC?TGG??TTACAGCACCTM?GAGTGGCATTTCGGAAGGGTTAGACAGCGTCAGAACTTTAACTTAATRCTTGCTTACCTGACGAGCAGTACCTC?GCCTCACTAC?GAGTATGGTGTCAARATGGAGTGGACGCGA?ATG?AACG?YGTGAC?CCTGAGCAACCGAGG?TTTCCGCA?T?CC?GW?TMCGTC?GTAATCGGTCA?C?CCGCCGTTACG?CAA?GTAA?GATCGCTT?TTAA?TMA?CGTGCCTTTAT?CGTT??GGGRGTACTAACCCC?CTGGGGAAAGCG?AGT?C?TACGTTC?TAAGCTTTCAAAAAGTCGCTGAAASCGGGAATAGKT?GACTAGRATGAGGCCGGAACM?AATCCCMA?A?TMGCACGGGCAGAYC?ATCTKTRGACRCGCAAAGCTTACATR?AGCTGATTATGGGAGA?CG?GGTACTTGGCCGSCGGCGRACTTGC?ATCGCAGG?ATCTCTC??CCCCGAA?GGGCRCA?GTCGCTGAAAC?GCTGCC?CCKTC?C?CTCACACCGCTTCTCKAATAACRT?ACCTCGCACCTGWTTTGCCRTACTCTTGT?CGATGCAC?TG?CTCWTTYTACTAAACAAA??TTACCCCATCAAAACGCCCGCG?C?CG?AT?AMCCGS?CA?ATCCCTTTC?CRRGTCGTTATK?YAGRG?YAATCMAGA
AT?ATTGTTAACGGGC?TTAAG?TCACTTAACATTGATCTGGGCA?CG??AGT?C?CCAGG?GTC?GCAAGACCG?G??TGT?CCCCCCTYTARSWAKTAATCSACAAAGTGGTCCTGGYGCAG?TATTCTTRAYTCCTTTWGGGCCTAGATGCGGACAGAAA??AGGACACGAATCTGYGAATTCGACAGCCTTATACTGTKTRGATGTARWCA?AGGAAGTAGTGAARCGCCACSTTTACA?ATAAAGTGATTAATAAATGACCGTCGCAAAAATTATCTACATGCAACGCTWGAGWTACTWAGRTGAATGTY?GRACTCATCACTCRTTA?GYAAGCCTACGTAAATCGAAGKGCGATGATARCCAACATYGC?C?GCGACGTTGCTCGCAGMGGACGAGTGATTAA?TRCG?TRWRAAAATAGAGTAAG?GRTCTTCGAAGCTTTACCTAGGGTTGTTTACTAAGT?TT?AGTGAGGTAAACGAACATCTTACTGTCACTGGGTTG?GGTCAGSGGRGCCCATATRAYGCCGCTTGAAATATCTCAGRTATACTCRATG?TGTCTGGTTGTGTCCAGAAGGGYTATGGCACCCCG?ATCYCTGGCTACAASTATGAGTCYGAMAAGTGGTCACACGC?CTCAAAGCTGYTTCAAACGYTTAAGGACCCTGCGTTATATGCGGCGTATTTCTGACAGCGGTCATACGGTGAGAGACGCTATTTTGTYTCTTCTGATCACATGGTCKGCTAGAGTG?ATACAAATTCTTGAT?TGCGTTTACTAGTAGGAGTAATG?GTGTACAGTCAGACACTACAAACTGACAAMACGCTCTAR?GTAAGCGT?GCGAATAGTAACGGGTCCCCCTACTATGCCCTGGKATGGACGAACACCACCAGAT?TTGTCACGCM?GAGTTCAAGGTAAYWSYAAACACGTCTT?GCACTGCCCTCTAA?GCTCCAGGCTCGTCAGGCGGGCGGGCATGCCTGAGGAGRCG
TAACTGGC?GTACGGC?C??T???????A??GAC??C????????????GGG?????????G???CT?ATC???G?G?CC??????TA?CC?A??KTA?G??AA?TGCCC??A?CGACC?GGCC?WA?ACG?A?C??G??A?T???YC??T?CGGGA?A?G??CAGGAATGCGCCTAC?G?G?GAT?C?T?C??TC?W?????AY??AA??A???CGT?GACGGGT?AGC?T?ACAC???T?T????AA?GTG????A?TA?AA?AAWG???T?GGCG?AA?GA?C??T?C???T?A?TG???AT?CACT??ACATGCC?CA?TTAAAGA??T?AA?AT?CTT??ATTGGGAGTCAG??CGA?CAT??????TGC?T?A????C?GTGA?TGC?AGAA?GC?G???CAAG?G??G????T?GCGCAG?TGGCACAK?CGTGA?CGCA???TACAAT?AGGAAGCTG?C?TGC?A?AGAGCAG?G???TG???RCGGTTTTA???A?CWGAGAAG?ATAAAC????AC?C?T?G?GCACCT?WAGGAT??AC??GCG????????TC???AGAAGGCC??TAGTAMC?C?TCGC?AGG??GSGAGA??T?G??????AA?G?AATAG?TAG?ATCGA?G?GR??AGT?C?TAGC?CTGGTT??TYTTTTGCTT?A?ATCGAAGA?C?C?C?TTATAACC??WTTG??GGCG??RCTTA?GAAT???GGC?G??A?T?TATCCC?AAA?KTTC?AGRTGACCC?C?A??TA?ATAAT?GGAA?CC?C??ACA?G?T?CG?C???AATAA?C?CR?ACRAAG?TCA?C?GCAACTCC??TGY
    Di312_7		TCCTGGGG?TWGAT?GTGATGGGCGGTCCTCTAGAC?AGTGGGCCWGGCAGACCGCA?ATACGTCGCCGGKTTG?CGGGCGCGCGCA?KCGCGCGGTGATAAGAGACGATTGCCKGGTCCTGAAGTCTAACGGAGCCGCACGCA?GAAGGGTTCGACGGTAAATGCCCCGTTCTGCAAGCTCTTTCAGTGCR?GGGCCTGCCGTTCACCCTCGTAAGATCCGCAGTGTGGGATGTCGCTAATCGAAGCATGCATARCGAGGGACAGCATCGCGAACGCA?TGGAGACATACCGYGCGAGTTC?GTGACCCRAACCT?CGGRCGT?CTCCGAGCCTCKWAGGTCTTAC?GACCTACGCCGGTGAATCGGCGGTG?TGTGTCTTTGGGGC?ACACGTT?CGCCTGTACATACGACATCCTCTGAGGTGTACCGCAGGGCGTCGGCCTTAGTGGAC?GGGCGCATCGCACCGCCC?CTTCRTAGAATTC?CTTTGCCCGCGCTCTG?TTGAGTAGGAACGTGRAACACGATGAAAGACCGGTATCGGTACGCAGATCRGTCGAGCCTCGTGCGTGCCTTTTGAGCAACGT?GCGAGCTCGTTTCAATTACACTACGCACAGTGCCTTCTGAG?GCGGTGCTCT?CGCMCGCCAGC?GTGACTCTTATAGACTGCGCAGCCCTTGACATCCCTCCTGAGCGGTCAATTCTTGTAATGMCGGTAAGAAACTCCTGGCCCCCGG?TTCAGCGTCGGAACGCAT?GGGCCGCTATGCTGTTAATGAGATCAGARACCTAATGTTGACT?AAGGGGCCGCGAGAG?TGCGYAGCTCCTGATGCGAYCAACCGGCCTAACACTCTTGACTCTTGCTGCGAGTGGTACCT?TGATGGGGGTTGYGGATTCCACTATGAACCCTGACCATAG?TCGGTCGGCTTGAAGCGAG?TTYACTTGCAATGGCTACACTCCCGCCAACGAGR?CA?GTGTAGCGCGGCGCGGCA?A
GCTTTAACCACTGATCCATATAAC?CGTTATAGCCARGGGCGCAATATGCATGTGTAATGT?CYCTAAAATCTCGAATTGCGCATACACGT?GTGAC?TCCAAC?AAGG?GTCC?ATGCTACAAGAARWTCCTTATGTAAG??ATCGAGACAGCCGCGCGTACGCCGGYAACATTCTCCCAAC?TCCAACATCCCAWGTACCGWCTGGGCCGGCGCGYCAT?TCCTCTATGGCCC?GGATGGGGCGAAATCCTTTTCCTTCCTA?TTCAAGATGTGTCCGCAGGGRGAAACGT?GTGAA?ATAAAGA?CAG?TGGGATCGT?CTTCTGGAAGA?ACATST?WACGACTTAATCCGTG?TCTTGGGCAGAC?ATCCCTCCCTGACGTATYTACCACTC?CCGAAAYGGCGTAAAWTA?GCC?ACCCAGGAACCCT?TAATAGTTC?AGTCGAYGCAG?CCAGGRCGTGGG?AAACTAACTGTGTGTCCCA?CYCAACACT?ATGCGCAAGCGCTGTRT?TCGCCCGCCTCCGTCTCGTACATGGTCTAGGCTGTGGAGCAACTACATAATACCACGTTTACCTCTGCCCAGGGCTTCGCTTGGAGGKTTATGC?GACACTTTGTCCGCGCGATYATGACCATYTATTAGGGTTTGCTGC?CRGA?CCGCATSCYGTATAGACAAGTTCCGCGG?GATGCCCCGATCCCGMTTWGTTCAGGGCGTACT?CTTGAGCGTG?CGAAACA?GTACCGTACGACAGCC?GTCC?AGGTTCTCGGAGCCTYCGGGCAGTTGWCGGTCAGTGA?GTGCGTGAGCCTACCGCCTAATCAGTATGCATGATATACGATAGCCCTTAGTTGCTCCGCCC?GC?AGACATCGGGGTGAT?AGACAAGTRGGGGTA?AA?CGCTAAGCCCCG?CTGACGATCGCCGAGGGG?CGWGCCRGGGGCTACCCTCG?GTCTACGCCGT?TGTCGGRCATAG?TTCT?ATYCATACCA
TAAGCGACGCCCCCGAARTCWTAGTGGCG?TACTCACCTCTTCGTCACTCGCCTCCCGCTCCR?CCACCTGACGA?GATTTATCGGGGTWCGYAGCACACGCCCCTCGTTCCTAGCCTTCCAYAACACAWTAGAAATTTTCACGCTCGGTCCCTCCCTTGCCGCGGTGTKCTAGTTACACA?RAGGGGAGCGGAGGGGGCGATACAGCCGGATC?CAGAWACAGGATT?YGC?GCACCRCCCTGTTCACACGGGCC?ACAGGGMGCYGATCCTGTTRGCCGGGTACGYTTTGCTGTCGTATTTTWACACGGTCG?CGAYGCAAGTCCARGAATGCCCACGCCACATCGGCATAAGCC?CAAGGCCCCTGGGCMCGG?TCAGTGCCACGKAGCT?GRGTAGAGGGTGCCGCC?ACGTGCATCCGGGATCCTACAG?GCGGYGAAMCATTTAG?GGCGCCGGAGTGYGATCAAACTTARGTGTCGTGGGTCTAATTTCA?GCTYTGACG?GTGGGAT?RCTCAATCGTCGSAGGCACGATCGRACAGTTCTC?GTCCTACGCACRATT?GGACACTACACRCCGCGGTAG?AGTGMGCCCGCCTAG?AACGCCCCGGCCYTCCGTSCCAGAT?AGCGCCCGGGTGAACAATGATGA?GTATAATRTGGGTAGTTTTGAGCCTACGCGGACGA?GCCCCATACGCACGGGCCGTGATCRGCGGTTGTTGAGTCTCCCCGGAGGTTTTG?CA?GAGTTCCTA??TGAWGAG?CGACT?CYCACRAAGAACGTAGGA?GC?CCGAGATGCTRGAGCT?GAG?AGCACACTRTGAACYGA?CTTGTAAGACCCCTAGACAGACCTTTTCCATCT?GTACAAA?GGGTGGCATCGCCACAATAGTCTTAGAGARGGTTC?C?GGTGCWAAGCCGATC?TAGC?TTTAACCGGGCGACAGGCGGGGTACGTTAAGGT?AGCGAAAGG?GACCGCTTTCATGCCGTS?C
TGCATTA?TTTCCCCKTRCTCATGAGGGGC?TCGGCGCGGTTGTGATGGTCGGACCAGATAAAGT?GTA?ACACCTGG?GCGCGCCGTTCACAGCAGGGCCGCCCGAG?GATTTGGTGTTACTTTTTTGCGG?AACCTTGCCTTGAGCCTCCT?GGYCT?WCCCACAGTCCATACGAGACAACAT?TTAYCGATAGCMACC?CCGAGCAGCGAAGCTATCGACTRGGGGTTG?CCCCGCCCC?ARATACTAACAACACAAGAACTGCG???CC?G?TTGATGTTCRCGGGCTCGTTCACTGCATGTGGATGCTT?CGTTARCCGAGATGGAGGTGATRGCAGCAGGGCCGAGGCGCAGGAA?GAGGCAGTGAGCTGGCTCGCATACTGCCCGCCAACCCCGAGTCTTGGTCWACATCAGCGCMCGGCKACTTTC?TGCCGAGGAGGCCGCACTCTTCTAAGCCG?C?ATGTTGRGGATTTCCAAGTATCGTCCGCC?AATT?Y?ACTTGCGAGGCA?GGGGTCTCRGC??T?CTACGCCGTCCGGTTGAACCGGCCGGCATTAAACATGGGTGCTCRTAWTAGTGCGGCAAACGC?ACGGCAGTGGTAGCGAACAYCACCTGGGCAGTAMATGACTGTGGACACCCGGGGTCCYCTCTAGTAAGGACGGGMAGTCACTCGTTTCGTCTCCAGATTTTAGTCTGCGCGTG?ACCTCTAACCATGCGGCCGTCATGGGGTCGCTATCCCCCAGCAGCACGCCGCGC?AAAAGCCACCAG?CCACCATAGGTTTGCTTTCAGCGTTT?YGTG?GGCT?GAGGTAGCAAAGGAYAGATTCGTCAACGTTCTGCGGCCAGTTGTCTCCAAGCT?CCYGAG?AGACGGAMCCAGCGAA?ACTGGA?GAAAYGAATAGCCGCAGCGTTTCGCGGAGAAGTYAR?CGCCGAGCACTCCTGTCCACGATCGTCAGTCCAAACATGAACGATGTGTGAAGCTGT?AGAAC
CTGACCTCCCCATTACTACTWCTTGTTGGCGATATG?AAACGTTTATGTTATTCKAGAGAC?CAGCCCGAATGCAGGCGTCACACTAC?CGGGCKGCGTCGCAMARACCTCGACAGGCGCTTATCGAGTCTCAGTTACCTCTCCCTTTACCGGGATCTTGGATGA?TCCACY?AGC?GA?AGCCRATCCAYATA?TTCTARCGTATCACGTAGGTCCTCT??C?GAT?AGCGCGCACAATCCTAGG?GGCCTTCACGCGGGATGGCCAGGAAAAGCCAAGTCACAGCGGATGTGTCCGACCGCTCAAGGAGCATCGGCTTGGCTTCACTACGTCGATCGAGTGCCCGCGAA?ACTCAGACGCCTTCGCAGTTCMCTCCCGATAATATTTATTTATGGTCWGGATGGCCCTGCATCGTCAMCAGATTATGCCAAWCGT?CAATTGCCGGCCACCCGGCCCCTGGCGGCGGATGG?AAT?CATGGGA?CGGACGCGTRCCTTCRACTCACTCG?GAGGYGGGG?CAGAGTAAGTAGGCTGGTAGGCAT??CCGCTAGGGCAACATACGAGGCGATGARCCATTTTGGACA?CAGCGCACGAGCTCTA?TCAAGCGGAACTA?ACGTGCACGCCACGAGCMATGGTTGCTAGTC?TCCGATGCAGCCTCCCGAMYTTTAA?CTGCTTAGACGG?CAGARCCGTACCGC?T?GCTGAGCCTGTCCAYCACTGGCCGT??RAGCCCCCGCGGTCTTGAAG?TGAGTCGTGTACACGGCACYCCC?ATTCAGTRGAGWCGGGACGTTAATG?CTGTACG?GRGGTAAAGTGAGGAY?TCG?CTCCGAAACAAGGATAGTCTGCCCGTCGGGATCYGCGAWCCTATACAGCCCGCCAGTTCATCGTAAACATCTTAGAACGGGGACACAACGACGACTRCAGTGGCGGCAATCTACACACCCGAAGACGGCTTGGTGGCCCG?TCCCTACATGCTCTGTTCGCTAG?
A?ATGGCWCTCTGACTGCKGGGCGTTAGTA?ATCGGCCTCT?GGCCTCGCGAAT?CGTCGGGGGGGAGTCTCGGGCGGTCTCGTCTGSGTTCGGTAGGGA?ATCGTTGCCACTAGA?TCAGCAGCTGTTCGTTAG?GCGCTAGCTGRCAGACCARACAGCTGCCCCCGAAGCWCC?GTCGTGGAAA?TCCGTGARGTGGACTAGCGTCT?CGGCAGAGGCAGGGCG?ATCAGCRGAAGGGTATT?C?CTTGSGGAYGTTG?C?ATTAG?RACRCCTCTGAGTA?AYCTATGGT?CGGGCCTT???AAGGG?CAYGC?T?CAGG?GGCCAGCGTA?ATTTTGAY?GCACCGGAC?C?TCCTGATGGCTCYTAATTC?TATCGTCCAGGCCAATAGC?CT?CACCTYTWGGRCCGCCAWGGAGAGCTATTACCAAA?TTGCGAACCT?C?CCTAGGGY??AT?GGC?CTTACGGCCATGTGG?ACGCATTACGC?YTTCAG?CACTTCTGCACCTCCGAA?TAACTG?TTAGACAGGTCG?CTCAT?AAC??CA?KCGTGA?CCGTWCCTGGGGGTKG?GCAAGWGA?GTAAAACAGCKC?CC?YAGW?ACGTAAAAKGCTTTC???CTACAAATC?TTAC?CCT?CCCTTTCAAAT?ACCAA?GTCGT?C?AA?GAAC??CAAGCGCATG?CAGGGGCTATCAA?CGAYTCTGT??CATTG?GTYTG?TGACACGGA?TAGTCTCTC?TCAGGTACCGWGTCG?GC?TTGTCAGAGATC?CCGGAT?TGACGRTAGGTTCCC?AA?T?CTCCGTACATCCATCGGACKGGTGG?GGAT??CGGATATGT?CWTCTCGT?T?TACT?GCACGGCT?AGG?GTCCTAGGGCACAWC??TTACTAG??AAATCCATATG?TGACTGCCATYTGACCCGTCATT?AAG?GYTGCCTA?TCTATGGGTCCTA?GGCATAG?TGAAG?CAAKATCTGGTTTTCCGRG
A??TGCCAGTG?G??GWACCC?CTA?T?CRAARARW?CAGACCCAGCCW?GAC?CATCTCAAC?A?T?GGTTARGGC?GGCCKGT?GCCCGGGTGCCGA??CACCCCACCATG?CCCCKTGCCTACCAGCAAAG?GCAWACCAT?TAAACCCTT?TC?CAGGKTACCCTA?GACAGTAGGGG?AATT?A?CCAGCY?TCGAGCAGTGTTCAGCTTTC?TTTCTGAGC?A?GCAG?CGGTAK?CCGCCTAATGWCTAWTT?GAGAGAATGGCCCTGAATTGTAAT?CCAGA?CTAAATTCAACTC?CATAGC?GTATCAAGC???GAGCAGAATCACTCCAGAC?GCTKAAT?SCAATAGTAGTTTGCGAG???TGCYACG?GGAGAAC??CCACCTGAAGATA?AATTAGGCCGGCTCGRA?A?GTCAC?T?TT??CA?TCTTCGTYATA?TAGTAATGAGCGCA??AGACCGCT??R?MCCATW?A?GCCCAGTTCTAATAT?CTC????GGYT??CATACCCGGCW?TTACCAA?GC?T?GGGGGKA?TTACTSCGGGTCTGCATGAAAGATCGTATGGTGTTAAA?A?TTAATG?CGAG?GAAGTGTTYAGGTGARGCTATG?GC?ACTGCRACCGTACTCYTGCGTG?TG?KTG?GA?ATAT?TTCGCCAC??ATT?CTAAGCA?CTCA?TCTC?TACAACGCGGGCCTCA?CC?GGGG??GT?AA?GTGGTCTTG?G?C??ACGAAT?G?GAAG?TA?CTTTG?T??TG?ACGTGSTCGCTTRCCAAG?G?C?CAAA?G?GTGGGTAGTCGCGTCGCAGC?ACATAGAAGGTTT?GCC?GCATCGCCGGCCACGA?GTGTGTGTCCCRTGCATTRC?AGTG?AAA?GGATGCCGC?AATGAG?YCGTTGCGAGCGGWAGTYTGCTTGAC?GCAR??A?CACCGACCCGTTGGGACYATG?CGATCAGGGCGGC?CAC?RTGTTACCT?AT?YCAY
ACCTCAGGTATAGCCA?GATAA?ACGATAACGC?GTTAGM?ATTCTCAAKGCCGCGG?GTATCTTTGATAGTGCACATWTCACCCCT?CTTCGCT?KCATCTGSAARCGG?KCGACTGC?GTGGTGCCTC?GCGGG?ATGAAGCGAGCATGGCCAAAGTTGCGTTC?GGATGGATGCATACTCTCGGAGGAA?G?GTGTGGCGTTTCGATATGTRCRGA?TCTCGACYGGCAA?GGGWA?T?CG?ACATT?AATAG?CGTG?TCGGAGTCTGKGACCGYCYAYTAATACA?G??TCG?TG?GCTCWAWGGACACTTACA?CGGTRCCAACAGCACCGGTGTT?TGGTTGC?CATA?GCTAGCAC?CACC?TCA???Y??CWCGACAACC?GATACTWGGACCGGAGCTGGAATCTGTAGA?CT?GRTTAC?CAGGCTAACGGACCGGC??G?TCAAGTAGCGGGAGATGTA?TCAGCTTTT?GGCATT?CAACGAT?CCCAAGTTCATG?ACW?GAT?CTGGCGTTAWGCGC?ACACGAGTGT?CACCACCTCTTCG?CAGGGCCTGWGGCTA?TGGAGCATCCAAGA?ACATR?CCTAGARCCA?GAA?CCCGCCGTCCGCGCTT?TCG?TTAC?T?GCCGTCG?GTGTGT?GCG??GTGTGKKTCAACAGTG?CGYAATCGC?GWCAG?GCKCTATGG?TCYAACATTAYCRAASCTCCATTARGGCTTCGGCCGGAC?CAGACTGTCTGC?GCCGCCCCGACARCAGYACGCCGTT?CAGCCTGAC?AGCCATCGCC?ATCAGYAG?GATC?TACTTSGTCCTCCGCG?AG?C?TAATCGCGGTATGAKC?GCA?TAAAYAGGCTC?GCCARTATCCGTAGGATC?K?AAT??TSTRCA??ASGTAGACGTCCCTATAATACAATGTATTGGGGTT?CTAGCGS??TTCCACCAG?TTG?CTA??AAGAGTAACA?ATTACGCTCCGT?G?CTTG?A
?ATYGCGACCAAKGAACAAGCCC?CACCC?TGAATYYC?A?TTGACAGAMAGGCAAATGTA??AGGAGACGTCATAGA??ATCT??CCGAGTATTAA??T??AGCTGCTTTCATCAACCCACGG?GTTAG?AAGGCACWTTTGCCACCACTAGGCAWAAGCATCCCTCTCAGTATARCCGC??AAGGG?CC?ATTATATA?GGTCTTCGCGCKRC?TTTAGCC?CTAYTGCSTATAATAAGGGAAGTAGT?TCCMTTT??C?GCGG?CCT??GT?ATAGGAACCTA?TGATC?ACGCACTCKAGTACACTGYCCYGCTCACGCGTAGACCGTATGTGGGCCCTACTGGAACCGAGCCCGACAAACAGTWCCAT?TCCRGGCCGCACG?CW?GCYAAATGTCATTCGGT?TGGGCGCAAGCCGA?GAG?G?G?TTYCATGATTCTYTTRTACGAGT?CACAGCTTAATCCTGTGTAGTCA?AGATATTATGCGGGCATACCTCC?CTTCAGCTCAWG?AGTGAAAGTAACTTCC??GTAAGATCATGCAAATATAGA?CCG?TCATGAGCGGCTCTCTATT?TG?CGCCTCCA?CCACT?ACTARGCATGAGACCTCGYTACACCTCTTA?AAGTYACTAC??CGC?TGTG?CCAGCCACCCGG?T?TGGAGGACGACTTAGYGTAGT?GACCTCC?CA?A?TGCCAGAGACA?TG???GCTT?TGACTCCAGTACAGAAYTCTCCGTTAAG?GCGAAAGCAAAGTGTTT?CTATGACCGA?GGTCTAAGYYGTTGGGGCACCGGCGCGTA?TA?GAAGCTAGTGAMGAGAGGGCC?GC?RTCGYTTGCTAAGAGAGTGTCTCGAATGACAT?AGCCGTTACCYGKAMCAGTYATTAG?CCGATSTTGTRTTCAAAAC?AWCCTCC??YTT?GCC?GCA????C?GCTGGG??AAGCGCATG?AATGTTCCAGAGGTTGAGAGAGTA?GKGAAGACC?CMA
GA?CA?YAYACC?AAKCTAGT?CAC??GC?GAAAACTCCCGTT?TATGR?ACCGGCTTTTGGACTWTC?TGACACACT??G?TCW??G?GAC?TA?GGA?AGTATTGCGCGCCGTTCCGCGTCGACGTGAGAYCCATGCTCTCTATGSACAG?GCAGAGGT?TT?CACGATC?TTCCGCCTATGCTTGCGTGTACTA?CTC?TYC?CYYTGAGC?TGCAAG?TTCAAGCYAGATCGGCTATAAACTYRTCAT??AGTT?GCGATAC?WGGG?TTATGCATCGCGACACTG?AATGCACCTTCGATTCC?CAATTACCAGAAGACTTGATAT??TGTTACGCGTCTYAAACATCT??A?TA?CATGTG?GG?GGGA?GACCTAGAG?CCT?CCATAAGTTA?CTGTAA?T??TGT?TTTGCCCGGGGCG?GC?T?CAKAAACGTCAAAAW?AGTACCATGATR?CG?ACCGG?GACCACCA?TGGCCAAGAGCCGGGGATT?TATGGATTGGTTTGACGC?GGGCACGCGT?CACCAGATGCMAC?CGCCCGATAAAAGGCGAGTGACGACCAGTACTCCGTTCACCCGGGRCACCGATACTT?A?AGA?T?YCTCTAGCTAGGGCATCCCGAAGGWT?AGCMGGA?GCYCAG?CTCCGCGTA?CCCRC?CCGGGCSGCAGCCCATTCTCTTGCCTCA?CG?T?TTTGT?GAAC?GGGTA?TATACCATTCCT??TCRAAGCAWTGGTCGGG?TTGGGCGTCCGAATAYCCGTA?TCCWAAGGTACCC?CTATGTGCTTAGC???TCCGWATCCTWCG?TAG?CGACGCCC?ARAT?CGACA?GTCACT?AGTTTAAGCWACCTAAGTTACATTCGCAGTGCCACYTA??CTGGCGYATGGCCT?ACTC?GTCTATACGCGAG?AGTGAC?CA???TCG?ACYCATC?RCRTTAGGG????GC?AACTGGCCCCAARCATATCCCAACAGCCCACCGTA?C
GACCGGYCAGGGAGCAGGGAGGGATC?GCGGCYTC?MTGG?TAGT?YGGCGTGGACT?TTWATTAGCGTACGTACCAGTT??AYYAATGCTAGTT?GC?TG??GCCCAGTGT?CG?RCACAGCRCRGGGAGTTCTTGACGCACCACCGA?GCAYCGATTT?TA?RCTAGGTAACCCCAGACTAA?RCTTACACMCGTCGGAKAT?CA?GTCAYCGTGTCCAA?CTCGTT?GRAGGGGGTCCGT?ACGCCARTCACGCACGGTAGCCTCGCCGTG?GAAACTGGATGTT?AG??TGGGTTC??GCGCGTAGCGC?TTAGGCAC?RTCCACG?GTTA?AAGCTGAAAGC?TCTACRGCTAGCMTAGAACG?AGC?ATTT?CGTGTAGGGGTGAACCTCAGTTGCYACGCATT??GTGAT?CTACATTAAGA?TCGGTCTACTTCAACGGAGTG?GACGRCAAGCRTA?C?KAGCTCATCGACTGCTWACCCGCTAAGACCGWAAACAAGGTCGTTSMAACTCAASC?AGACCCTAGGGGGATTCGCYC?ACGG??GAACTCC?AACGMAA?AGTATC?ATCTTGTCATC?T?CGTGCTAGT?CTKCG?TKGCATG??TGTACGCCGGR?G?CAGAGTGCAGTCGACGAGCA?CC?GGWTT?GGCAGAGCTCGGTCCATACTTAACR?GA?GTC?AATCACTCACCCTC?TYAGGGTG?C?GATG?ACGRTTC?TGAATACTAGCTATCTGCCGC?TTAGTCGAGTCTTTTTGTGCGGCACGTCGA?AGTCCACCAAGGCGTT?G?GCCTTGACATGGTT?TTCAGCCATRTAGTTAGTGGAA?GCTTTCCCAAYGTA?T?TCGAAGCCC?TGGTGGCGTATC?AG?CKAGGGAWT?AWGCCATCAACGAGTRACGTCAAATC?GGCACCTAATCCGGGCTA?GGAGACG?AACCCT?T?GTAT?GGAAAACACCTGTCGTCCGTAAGGYGGA?CCCAC?AAC
?ATCGCGTGTCACT?GTGCAATCGYTACGAARAT?CGTTAAACCGCTKACATCACCGA?ATTGT????GTAACRCCTTCTTAACGATCACCCCTGTTCC?RGCG?TAT?TACCATGATG???CTGCCT?AC?GTG?CTATGACCTTAWGTTACGGCGCGCA?GACGTCC?CCGGATCG?AACGAT?CTCCCC?TATAGTC?CAGTGAAACAATWCCGTA?AGSKCCCA?A?CRGCGGC?TATTTTC?ATC??G?A?TCMTGARCTCCGAGC?A?A?GCGGTRCCGAM?KCTC?TAA?G?CG??ACCCCAGMA?CGCAATGG?CATGACCCTCAGGCT??GCTCCGTGGGTTG?ACAGCCACTCAYGGTCGCCTC?AAAACTTCGGCTAGGATCCGGTGTGCACATCTAATYGTCGAGGCCTWCCGCA?GC?GAAW??AG?AYTCTRTACCCTACA?TAG?T?TCGAGGAGY?ATT?RTSAAGAGG?CTTCGCGTACGMATGCGTTG?CATMCCCCACTTGGGCA??CGTCTGKAGT?CCC?CCYGCC??GTCGGTTAC?GTAAGTGGGGCTTTGTCCG?ATCCRTGAAAGCC?TACTTGA?TCGARC?CGCACAGGATAT??GCGGCCT?GTGCC?GAGGTG?AGATCR?CAAACCT?CCC?TCAC?GTC?TTCAAAG?GCGAGGGTGACGCCA?GTTTTC?GCGCCCG?TGAYAGGG?CGAAACCCTCGGAAAG?CCGCWACGATTGTGG?TCYAACCAATGG??TGCGGCCCG?A?GTA?GGTCCTGACAGGRTCRC?GTACTGCTCAAATAAT?A?CAA?GAATRGGCGGTCAATCCAGGAGATAGRCTAGCGAAGCG?CATACTRGGG?GA??CCCCTGG?CTS?CCGCTTCGG?CCCYTGGTTCCWGA?GATTGCCGCRGG?TGTCGATACA?A?TACT?GCCAAGATAGC?GTAACACGCCCGA?TA?GCT?CGACATCATAGGGGTATG?A??
??CRTTACAACCGA?AGYGGACGGATGAATTGCCACCCGGGCRCG??CGAC?TTGATGCAATTCGAACTAGTGCRCCCMCAACACCA?GCGACATGATGCCTCCACAGTTATTC?ACT?GTT?A?CGGCAGTT??ATTAGACACAT?AGT???ACAT?CAACT?CGGGTTCGGAGGTGGTTGGTTYCGGATATAGTTRGCAAAATGTGT?AW??CCTTCGCACTC?ACCCGT?GACGGGTTCGGTGTTCTGGGGCAGCCRGACAGYACTC?GGCCCTCGCTA?TTAATATTR??ACGCGTGGCCTGTCT?ACGCG?TGTCCGGGTCCCCGTTRACCCGTGGAATTACCAG?AGCGC??ATWCTC?YTGTACCGTAAAGTAARAGGRCGAARATC??AT??GAAGGCG?GGAGCG?AATTCGAGGTACCT?YCAA?GAA?TGTTTT?CCCTTCCTTTGCCTACYGCTATGCGGCAAATTRTC?GCCCGTCGGACGCTCCTAGAAGCCCG?CA?GCCGC?TGCRACTAACGGGC??ATATGGAGGCCC?CT?GCTAGTCGG?AG?TCG?GAATTTTYTTTAAGGGT?CGTTGAGGGC?CCGTCWCAW?GGCCTAAGTCTAAGACCRCAGCCA?TGTGSCTAA?A?CGT?CTCTATTGTGGC?GCACCGACCGTA?CCACCC??G?YTCCCCG?G?CTGWGATTGGGRACTAACTGTWTGATGCGGAGACACAGGTGGCCACAGTCCSAGGAGCAATTWCAGCGRGYCTGTT?RGACCA?Y??TC?AGGYA?A?T?AA?TGCG?YGC?TAKCA?GTGA?GTGATC?CGGTGCGCAAC?GGGCC?CA?AAGCTAGAC?TAGCTATC?AATCCTYTT?GTAAGTAA??GGG?GA?CC??GGAGGCAACTCG?CCTACC?CCCT?TTGGCRACCT?CTGGGGACGGAAA?TA?AATACWA?AATACAGCCCTGA?CGG??AGTACTGGC?TCGTGTCACCTG?CC?
CAACACCGYCT??CGGA?C?TT?TG?CAC??GAT?CCTGAACGTGCCTGCA?TGCG?TAG?CGTAAGCT?TG?AAGTG?CT?CG?AAACTTTTTTA???CTTYCTYT?GACCCAGGTAGTTAAGC?CTAGCAGMAGTGTTGACATGMCGTACY?ACGGTGGACT?C??ACCTCAC?ATG??GCGGTCTGGCTCMTAGGTGCCCGAT??TCCAGATCCAGCGACC?CCGCAACT?TCATGAAGGG?GCYSA?CTAGGA?AAACACC?G?CATATATAATAAC?GCCCCCGTCGGCACTCG?ATTGTG?CCTCTTRA?CG?GTGGTACCATATTGTCAATGATAT?AGWACACGGCGAAGAGTCT?AAGGA?CTCCAGMCTCTAC?CGACG?T?AA?TT?CCGGCCTACGAACAGGC?GAAGCAAT?T?T?CAGCT?ACCT?CAGTCCCACCGTGGTCTCRKGGACATTAGCAGGTTGAC?AG?AACCGTC?GGATAACGATT?CTATCACAACG?C?CCACRTGCCT?WACGAWAAGTAARGG???AG?A?AGCMCG?ACKCCAATGCTTAG?TC?GTT?ATGTAACCAGCTCTGCTGCAAGGGMGTATCCCGG?ATTAA?CCYY?AGCTGT?GT?G?CTGTTAAA?ACGTCTCGAAGTGG?GTCCGGGAG?TT?TAYTARGATGCCA?GGGRATACRG??MCTACCGG?GGGTTGATACWCACG?ATAT?GCCA?GACTC??TTGCACAGTCGGTCTGAA??TGGAGTGCCTACACTYG?CCCGCCAGCGCCGGCGAGACTTGACTCAAGCCGRTCGRTCGGCCGAAATCAAGCAAGGG?TAAACACCTGAATGAAG?CST?TATCCTGGCCAAGGACCCGAGTTATGT?AGTCT??AGG?GRGCCG?GATCAGGCTTCCC?GTACCGC?AACCAGCCAA??AAGCGRGCAAGA?KTTCAACGTC?ATGCACY??RTCGAGRGGCTGGGA?TGCCATGTC
CA?GTCRACAT?AGT?GGTAGTGAGCCCCCTGATTAG?ACCACCTYAGCGGGCGCKAGTTCCGCGAGTCAAT?CGTTYAG?GGTC?TTTTCTC?TCCCCCTGACGACCCTCTGGAT?ATACSGGGCGGAWTT?GCTGGTTGTCGA?GAATCTGGTGGG?TGCGCTACCGCACTATTTAGGGT?GTCGGAC?GAYT?CGAGCACGTTAACCK?CGGACCAAGC?CCAC?MCGGYTCCCCGTGGCRGTGGAACCCATATGAGCGRACAAGWCTACGCGGCAGCAA?TGGA?CGGARTGTTCATGGGAGG?A?CAGTCGGGTTGATAAACGT?ACCCTCAACTCACC?T?C??TCACAGGGGC?G?CTATGAC?CGAACTCT??CGGAGGCGTGCAGTA?T?TCGC??GTAYAC?A?CT?GGCTGGACGCGTATCAGTCGGGTGGCCCCAGT?T?GCGGTGACCAATGTCAGTGGTTTC?CATTCA?TGCA??ATAGGATGCCGTGTC?TYGCTACCGGAAGGGGTCC?CT?CCCTTG?TGATGAAATAGCTC?TTACCGAACACTTACAGCCTG?TTGTTAATGCGT?ATCWAA?CACACCAGG?CCATTGGTCTCAAT?CTAA?CACTCCC?GATC??TCGGTMGTA?C?TAGCGG?GTCRRAGCTGGTAGGTCG?TCGAGT?CACCGC?T?CAGTCTCGMCGGTTAATGAGGCGCCAACAG?CAACTYTCCGGGYGGAAC?G?TTAGACCAAAT?GGTCGGGCATG?G?GM?TAAACATAAGATGRTTTGGT?CWCA?AY?AGTTAGACCTGGCKACCCTACACACTTCCGAC?CCTGCGCGAATAGCAGTTCAGAA?CC?CCGCACGAGTAGAACCACACAAGCAGAGGTCACTGACCACCG?GCGTCGCCGACGACCTAGCCCCARCAG?GTG?TGA?AAGTT?TCTCTRC?TCGAA?CRTTACAGTTGAAAYCGTGAC?CCGGCTTGTCACAC?TGA
GATAACGC?GYTGCAAGAKGTGGYATT?CGAGT?ACTGGCGATAM?TAAGCGGGCGT?CT?GT?ATAGGG?CT?KTTCTAAATCTTATTA?CCASCG?GGGGATGT?GGTT?AGCT?TG?T?GY??G?A??C?T?C?A?CTGTACCAGTCAC??CCSCAAC?TCAACCTGTGCTCCTCCCATCGACTTT?ACCCCAATCCTTGTACCCTCTTCTACGCGAGCAGGGGCC?C?CCCGTCACAGTTR?TGCTAGGCCGTGT?A?TTCG?GCGGAAGGGT?T?GG?TRCCCARGCCGGACACCCCATTGCTCCGGTARAGATGTTCATT?GTCGCTCGAGAGATCGACA?TACCGGAGATAACAATCGA?GTCCCAAAGCGCTWCGCCT?GCACATGCWTGGGGCT??GCWTTAT?CGTAAGTACGC?GT?TCTGAGCACCTCT?AA?AAG?CGAATCTCCCCAGGAGTGCTGC?AAGGTAA?CAGAA?GGTGG?GCKCTTGTYGGTGT?GGT?GCGT?TATCAC?TACAAG?ACT?ARGYTGTA??TCG?GTGGCCTA??T?CAA?GGCTAWTCCTCG?CCTSCGT?TTG?CGTTCGCT??TTTGCGTAACYTC?CGGGGCAMTTCA?GATCGGKTCCAGCTGTT??GCAGCGACCGG?TCGTGWG?GAGTTATTG?C?CTCA?TAGCCGCGWCTWC?CG?GTTAGAAGGGACATG?TCATAT?TAC??A?CAAAGCTACACCACCG?G?GGAACAGCCAAGGCCGTGATCK?CATGCCTTCCTG?ATGC?CGA?AAAAGACGACTACTKGAGAGAAGGA?ACTT?TGCGA?CSTG?GTCTGGA?CRRGCG?GCGAGGT??GAC?GG?A?CAC?T?AGTGTTSA?AAAGA?TCGCC?GGAGCGAG?GAGTTCTCCAYACTGCGACGGCTGCGTG?CG?TATTYMCTTACTGTCTCAA?T?GGCGGGAATYCCAGAAGCGTAACCATGGGGTATC?AGGAAAT
TGGACCGGTTGGATCCTGAGCGKTGCTTG?TCA?GATTG?CW??GACC?CG?TATGGTCTTTGGGTG?G?AACTGGGCTCAA?GGAAAATTTTCCTGARAGG?S?CT?GTTACGGCTC?TGTCGCGGCGCAGAC?CGGGGTCG?ACRTAYTCACGCCTGACTTCT?TATT?ACGCTC?GCGAGTTC?TCTGTAACG??AGGATG?AGGGGTTGATT?C?G??GAAMCCTATTTYCCCGTTTTCTACGAGAAAGC?CGCRCT?TCAYTCCAATCGTAAA?CCATTAGA?GYATCCWACTTTATWACAGRGCGTG?AAWCCCGGCKAGC?W??TCTGCGCGCGATT?TGGYA?C?TATTGYGCAAGGGGATTAAARAAAAAC?G?CGGAAAGAGCCTTGCAGCGGT?C?GTSGC?AGGAC?TCTT?CYCCAGKGG?ATCAGA?CATCACCT?CKTCCAGCCAATARCTTGAG?TA?TTGG?TCCTCTKGCT?TA?GAT?CGAACAA?CTCTCCACGTGTC?TCAA?ATCGC?GGATCCCT?GGCGACTACAGGG?AGTTGCGATCCGC?CTCTTGTAGC?TT?GGCGTTCGTY??GAGA?AGGAAA?CCCACTC?STCCTTA??A?CTGACACCGAGCGTTTCTGCG?AC??G?WCCTTAA?TAAAC?CAGG?CATTGGCCAGAAAC?ATCA?GTGATCG?CGTTTCCGTTGATRGGCCA?GCA?C?GACAGGG?AGAGCAGAAYCGGATATRCGTTTGGTTGTAGGTTGA?TGACCTMTGAA?TGTACCAAAAT?CCCGA?TCGCCTGGAATCATGTCYATAK?WA?GGCTTGAG?TCAC?AAAWTCARTCACATAACCGTTAGATCGTTGTCTCTCT?ATGCC??TACAC?C??TGTGGAAGCGCGT?AGTCCGRCTAAATCTGTGAACCAAATAGGGC?CGKTCCCGGATGGTCTTT?TG?TATRGT?GCR?WCCACCCCR?GAGCA?TAGCTTACCTG
?AC??G?TK?CCKAACGAG?GGCAGC?TA?ACGTC?CTAACT?CAW?CCGCGTGAGTT?GCAGGCACRA?YAAAT?TGGCAC??GWGTCGT?CGCGTATTAGATGCAGTTCAGCGAGCCACAC?AGATCTTGCAAC?AGCAGGCGAGGCTTGT?ACATATC?CTGA?CCCT?TCCC??GTCTT?GTACC?TGCGRA?CATG?GCAT?KACYCC?TGGG?TGA?GT?ACCACAGYTAGCCGGTCATA?TCAAA?AAC?T?TAACCAGAAGYATGTGGTATGGCAGATAAACGCTGCTAAYTGTGCG?CTGGCTGACAAGACCGGGATGC?GTYGTGAYGTTCTCATCACGGCCGCTGAC?CGTCGAGAA?YCGGCAGAGCKTCATTACG?TTGCCGGCCTTGA??M?CGCMGCC??GCAGCCAGGT?TRTGCTAGRACAGCGCTTTCTYATCGATC??CGCCAAATTTACACCAAA?GGCACGTAGGGACGCRCGGRCATAAGSGTGGCCTCCATACC?GGTCAAGGCCCGTTCGATCA?A?ACCAGGY?GACGCCCCGC?GAACGTTC??CA??ATTC?ACAGCCACATTTACGTTYGGCGCCACTGCCAAWCCTTCAG?GGGCATTGGTCGAAGCAGAAWCTTTGT?AGA?CGTAGAAGCCKYGCGTTTGGTAATAGCG?GATCGG?GCAACCCAGAATCCCGACG?KT?GCT?ACAGACGTGCT?AGTTCTTCACCTTC?CGTAT??TC?TCTACAGA?AAGR?GTCTAGGAGGTTRA?TT??AAYARGGTAC?CC?GGATAAGATCC?GGCCATTGTTAWCAC?TG?GCCATCGGCCAGACC?CTTA?GCG?CRACAGTG?ATT?GGGACTAGTAC?A?TACGACCCCAT?AGT?CAAGCAMGGTATCTGGCCCTTTCCTGGCACGAKCGAAT?CAGGCCACTAGAAGT?TRTT?GAT?GGGGCA??GCATCT?G?CACACCA?ATA?AGA?CGCGA
CCTG?CAC?GGCCATCCGTGTGGCYGGGAATGTTAGCCGGA?CRCTGGGCK?CCGC?CATGCG?TGT?GGACAGATTGTACGCCCCY?AT?YCAGGCA?CCGAGCYGAAACT?G?TT?CTTCRT??TA?A?AACCAAA?ACGTCGTCGACATTCATTTCGGCG?YTGGCAGTCGTCAGCGTACCGGGAGACCCGG?G?CCGAATTGTGAR?CAWCACA?GCAGAATTGCC?AGTGTC?T?TTTACCGCCCGKCAGCGAAAAACTCGT?CTTCA?G?TACTGTWCTCYTACGYGC?T?TTACCCCGCG?TCGTGGCAGGACCRGCCGACCGTCTATA?A?GGT??STCCAGGCGTAGGG?GCACG?SCCTT?G??GGGGTATG?CTGGTCTGWCCG?TC?YCTGCGCCTAGT?GCGG?GCTCCCGCGG??AATGTGCGTTGGCARGACGAGCAATTGGTTTGTCACGGAATTGC?GCCATTAW?C??GTYTGY?TCCTCCGGTCC?WTGAGTATAGGATGY?WCGCGTAGGGTGCCTYAACGGYGGAC?T?A?TCACAGATCTATAGACTG?CYCTCAACAGASCATCGGTAGAG?TCACGCGGTCGA?CC?CGGGGA?C?AGCATGTTTCGKCGGGTAATGAGTCCCACGTGTTTCA?T?AACCCGAACGCGCAGCTCGCYTAATCTTTGT?TAGAGCCGT?CAATAGCCAGTA?ACATGGAMC?GTAATGAGAACAGCCCG?YGATATAATGTARACC????G?AC??TATC?TTCGCGA?TTARGG?CATCTCAACTAGACTCCGT?CA?AAACACA??TCTAGCGTCCAT??TTAT?CGCATGCGACACGAGGACACAGG?CCTACGCTAGA?AA??ACCACCGAGACAGGATAATCCAGAACAGAACGTATTGCCCYWAG??RCGG??A?AAC??A?TCAC?TCTAACC?AG?GCTCGAGATCGTCTRC?AA??GGCGATCGAA?GGGTC?GGTAT
CCTRTACTG?AARTGCGCGAAYCCG?TC?TAAGGGC?GGG??GGAAGGGTCGCCTGGW?GGACCAT??GAGTGTATCTATAATACGGTAGGGTATAG?GAAGGGTGTGGGT?SAC?GACAS??TGCCGAGAAGGGGGC?CGCAGC?GTTACTCACAGCCTCCATTCG??TA?CCGGGGTG?GGTACCACYCCGGGCAAAT?GCACTYACATATT?TTGCTGCGGTTGCCGTTAGKTACTRTTGTCCCT?A?GYTAT?GTAAGCTAACCCAGYAGG?GCGCACG?ATATWAGCCAGGAGACCC?CAATCCCC?AT?GGTR?GCCTAGA?AGAC?GAAC??CTCTATTTCTATCA?GAGYTCCCCRGCAG?ACGATYAAGTCTGTATCGTTTGCACCTT?TAGAACCCA?TA??TACCTCCAGMACAC?ACAG?YCCCSCATCGTTCCCGCACAAGT?TACG?A??ACGGTGRTTACGTTMAACTGGMGCATTYATGTG?CACAGCAGACAGAGT?CGTTYTTMAGAGTACGCTCGAT?GCAT?CG?CAGGATCAGCCC?CTTW?CATCGGCGGCGT?GARCCCCGACCTTCCCAAG?TRWGGACA?AATGCAGT?T?TTAGAAGTA?AGC?GATACGGGGGTAGACC?CT?CCA?ACGCCACGCTGTCGAAGCTTGCCG?TTCAAT?GTCC?ACG?GACGCWYCAC?T?TTCTTTCGCGAGACC?G?TGCCC?AAC?WTGTGCTCACTAR?GATGAGCTCCTTAGAAGTCATGCGCAWTGA?CTA?ACGCTCACACTTG?ATG?TRAMRCTG?ACTACTT?TAACT?ATGRTACWGTCACCT?AGCCCGACG??ATWTGGATACTCCAGTAAAAACCAGG??AARCCGCGC?GGGTT?TCCCGAGTG?T?C?YGA?CATGGCGAA?TGAATG?GGCCG??ATCC?TTAAAACCAA?CTACG?TAGGCGCTWGTA?CCCCACCG?TTCATAAAGCTG?CGGG
GA?AG?G?CGGGCCKCTATMCCATTCTTCCGCG??ACCTACGATCGTTTGCTCCTWTTGCGCTATA?GGTGGCTTGC?CCCGGA?C?CTAATCCCTTACTG?GTGG?TTGTACTCGAA?G???TCT?GT??TAGCT?CAAAACCTCG?CTCKTCCGTGACTCCCGTAG?TTAT?C?ATCC?A?CA??TTGACGAAAGAAGTAGCTGCWTC?TWGTCCGGRGAGCTGATATTMYCAGAAGCAC?GTTWTT?CCACATTCG??CTT?CG?CAA?ATATTC?GRTCTTAGCTACGAGAGTAACAGATGA?CAATCAA?GAG?CAGCC?CCAG?AAAG?AGTTGGAGA?TCTGTCA?GAYTGTCG?AACGACTCTGATC?AG??GRCCATTG?GATA?AAGCTGATTTGG?TAAT?CTG?GGTCGGTTCACCCGATCGACCGACTTRGA?TGGTWCG?CGTCGTTT??AGGC?YAACTA?AATGTTCACCMRGC?GTTGGCG?CGCAT??CKGCCGARGGGAA?G?GGCC?WATATGAA?CCCCCGAGAAGCCACCAGACGCAG?T?AA?CATCG?CAGGT?AACT?AA?GWAGCGGAGG?CASACTACT?GAGYA??GGGCG?TACGGC?AG?ATCGTCCCGAACTCCYTCGRATA?TGT?GGGA?GTTTTTAYAGTAGCGGACGAGTGCGMGTTGAG?CCTAGCTTCCAATAACATTTGCGTGAAA?TTACCGTGTAAGCTACYCTTTCCGATACGGATGTR?CT?ACAAA?GCTTCGCATAC?ATR?TCACG??CGTGYATGGGCTCGTAACT?ATACATCATKAAAATGATTAGTAGGTGCGACCCACACA?CGCKGAGTA?GGCGGAC?CTGC??CAC?TGWAG?CCGAGACTCTGG?GCCTTCGCCGACGGGTGACTCGGTC?TCTACTTT?GCGAKGTYCAAGGCG?GTGGTTCCYGGGAGCTGRTCGAGCTTTGG?T?CGCCCAWG?ACTCCGTTY
CCWAAACGTCGKC??TTGAACGCAAGTCAATAGGYCGAGGGGGA?T?GCCCCACT?CTCGCTTCATAGG???TGAACACAAAGGAGGCCCCGTGTTACGCCGGG?MACGCAACRCTTAATAT?CTAGATTCGGT?CCC?CGCTYTATR??GCYG?GGTCATGTAGGTTACA?TGTGAACATTTAA?CTGGTWACC?MTTGCGT?TTTAGACAGTC?TCCTTGGAGTAC?TTYATGCAGTYTTTTCCG???GACC?C?GATTAG?TAC?CC?GTCAGTGAT?GCGAACCGTGA?CCTTCCGAGCGCT?TTCAGTC?GCGAT?CAA?A?CCATGAACT?GCTACCA?CCRTCCGCA??ATCT?TGCY?TCCTTGATC?ACA?TTA?CAAATGTTCCGTATCGA?CCASCGG?AGGT??GGACCCCCAAACACTYTTAGGACGAWT?A?AGAACTAG?ATCARK?GCGAGG?CTCAT??T?AATCA?CAGGG?ATAGCAAC?ARCTG?GA?GGACGYTCAAGCGAC?CSAG?CCGGGTGG?CACAW??YGGG?TG?GGCCTCTGGTGTCAAGAACGCMTT?CGGGCTACAGAAGA?TATCTGA?TGT?TGAG?AG?AGT?AGAG??GAAACCMCCTCCAGTGAC??TCGCTGAGATAAGCC?CGAGA?TTGC?AAA?CGGG???CGA?TCAAA?CCC?GGTGCCCCG?A?CR?CA?TTCGA?RTG?AGGGCT?GTACAGGC?CCGCTG?GGATAAGGACGMGGA?C?TT?GATTGGATT?CAAY??GT??TA?TCC???CAGTKGCGA?CGGAGTATAWAGTCGTTT??ATKAG?GT?GTGGG?TGAAACGAAAC?GACCCSCAAATTAGAG?GTCAGTCCTMT?CGAATT?ACCTTGGTCGCC?CCT?GTTTGAGTGTCTCACTRGTGY?ACGACCACGAAAAATGT?TCTARCATC??TATGGTC?GGAATCGCGACRAGCCCGTAAAAGTGCGGGATTCG
?TCC???ATTCTTTCCTGCGTCTCTCTTTACCA?G?RCTGAAGTCC??AKGCAC?GGGCGGGGGTCGAA??GCCGTTGTTG?CATAART??ACTGTSGCTGGGCCCCA?A?ACCT?GTAGTTGTAGCGCCC??ATTAA?GTTAAGACCATTTACTTCGGATCAGT??AGC?CTC?CRGCYCTGAATATTG?GGCGCGCACTCC?T?CGCATAY?GCGAACGMGCYTGCTSAARCACCAATGGCT?AAGAGCGTAGCYGATGCCAGCCGTGC??CTASCGCGAC?C?TC?CC?TCCCCACATTCCAGTTCCGAWTGAG?ATGACAAWCATCC?ATGC?GCCTGC?GCGTTACGTAA??GCAGCA?ATGC?CC?TCATCA?YATCCGGCTTTWGCGTGG?GATGA?ASGCAGCCAAYGGGCCTAAC?ACACTACTCATCGCAYACTG?TGTGCTCAT?TATGACATGTATTACCAG?GGAATA?TTTCGAG?TGCAATRAT?GAC?AATTA?AA?CTGTAGAGCK??CCATGTTTTTGACTCCTCTCGATGTT?GGATTTTCTACCTACCGCCGGTTCAAATAACCAAAGRAGGTT?GCGC??TTCATGATTCC?ACG?CAG?RAG?A?GG?TAATCCACGACGT??TT?TACG?GTGCGATG?CAACGAYG?CATCC?GGT?AG?GCTGGGTTT?WCTT?T?TCAAGAGACTGGCGAC?GGTGGAGGT?C?CGTATACAGCTTTTCGGACC?TG?GTTGWACTGG?TA?YC?AACGG?YC?CAG?GG?TATC?GGTC?GATGGATCC?CTACCTACGGTTGC?ACTC?TCCMATTGTTG?GARAAACGTCAGC?GCTGGGTGTAGGTT?GSTGGA??GCACTACATA?CG?TAT??GR?AR?C?TGACCCTGCA?CTCTGCCT?TCCYAAC?TTACAGGGA?CC?AA?C?CA?TG?YAGGAGCAATRKGA?TCG?CTCTTATGGGTGGTGCTAGTAGTAGG
A?TCCACGAGCGAACATCACCTK??A?CSYCGGTCGCCGATAATAAACGT?RT?G?AA??ACAKA?AGGTT?ACCMGG?ATTG?ATGGCAGAGA?TCTAGGACGAGT??CTG?T?GAA?TGGCAGTC?TCTGAGCCACTCTKAYGATT?T?T?CAGCTGAAGCGTT?Y??AGA?CGGCACATKG?T?GCCCCCCGCGGGACACTATACTGATGAT??GTTAC?ATRCCA?TGGT?AKW?TCGAA?KGCC?GAYCCGGG?ATAATTGGTTWGGGTAGACATG?GCGA?TTTAAC?GGT?GAGTGGA?CT?C?GGTAGC?TCGGCTTAGCGCCTGTCG?CC?YCAATAAGCAT?CTA??GTGACACATGCGGARATCGCA?C?TCGYA?T?GYAAAAG?G?G?TCATYCTATCCGGGAGG?CGTGTAGGCTK?TC?GCTTAARTAGACCAAKTACCGCG?TTCGAT??GGACATT?CWACRTC?TGTAACTA?GGTCCACCGT?TGGTAYTGG?GCGTTG?CYT?ATG??GGGTTGTACC?AAAT?CT?AATCGGAA?GGCGCCATAGGATCACTAATAACA?AGG?CACTTACMAGRCCCRCACG?CATCCA?AG?TTT?GGC??GT?AGGTTMGG?GTTT?CCTATGTCCGTCATCARCCGCGTGA?CCTGA?ACGGTTAYTTCCGATACATCAGCTT?TATTCACC?AAWCCTTCCGG?TTTCATATA??GCSACTTAT?ATGTATTATATGCGATRATT?AGGGGTACGCCGYACT?AGAAGGTGCCGG?AAGTCAGTCCAAG?GTTCGTACGWACTTCTAK?GCAGRCCWACT?GC?GAC?CAGTGGCC?CAG?TG?TGAACTCGATGACGGATAGACATTACTGGAGTTC?GTGAT?ACAGCAGATCCATGCAG?GTRCGTCGCTCCACCATGGACC?AAATACAATAWCCCTAA?TGCACCGATGGG?CAA??YAG?AACGGATCCTT?ATCGCC
GAGTAA?GGA??AAACTCGTAT?CCCGCCAAGGCA??AC?CA??CTAGGACCM?GCTT?AGT??KCGATCCCACAAT??TCACAATACCTACTCACGATAT?GGGTCAG?GTMG?GGGCGCGT?TCAC?GTA?G?CAGCGCTGCCCGAGT?CGGAGAAC?TGCGATCCCTTTAAGCTGCGACTTC?GGAAGGACACGAMTTGCCGTTTCCGC?TTAA?GGGAG?RGRAACTRG?CTAC?TGGG?RTACCCGYAYCTC?GAGTTAAGGTGTGA?AAYGACTGCC?A?TATGAGCCAAAKGGGCCAMCTT?ATTGCCGTAG?ACGGGAGCTA?ACTAGATC?ACARCCGCGACAT?GAACC?GAACCA?CT?ATGTC?TTCGG?CATTTATAAGTTGATGWGG?GC?AGGATAGC?CWTTACCAAACGGCA?GT?ACC?TTCAAC?AYCACAMCTTCCACT?GATGCGGC?CGG?CAG?YTGAGAGCT??TGCGCTCCGGA?GGR?ACGAKCTAGGC?GCCTAAGCGGAGAACGCTGGCTMTAT??TCGTCGCG?CAAGCGGGCC?C?TMATG?AGGGTA?ACTACTCCRCCCCGA?CC?ACGAGAATTCAGACCCA??S?CACCATTCACACCCGAGTAGGCCYCCGTTCCGACCMTGCGAAACGGGTYAC?TGGCAGT?TGT?GTG?TAGCGGA?RGAGCATAAGCAGAA??T?GTCTCCG?CGTACAGTAATGKTTCCCTAGC?TGTAGCACGTGAAGCGWAYTGTGAAGGCCAAASAAACTG?CKCGAACCTCAAGCTTR?TCR?GGGCGGGCCTACCACGGC?A?TAGGAAACAT?TCGYCGGTGCAGTGATKCCAGAG?GCACGACGGAC?C?GCATCTGTAAGAASAACT?TGTGAGYCA?GATGTGATTGTACAGTGTTCCAAACTRTYGCCAGTCTACCGCGGGC?GCCTGAG??TAYCCT?C?GTTG?GCACWCTTS?T?TCTTACTCGGAA
?CAAGG??AG?CT?YAGA?TGC?GGACMCTAG?ACAAACGCMAT?A?AYATCACACACYGC?GGCA?ACGATAAC?TTACCCGAGGGAACA?TTTATCACCTAAC??CTRGCGAGAAGAC?ACGGTGGTWC?GTTAACA?GCTTGG?MTAACTCTGWCGCCCGGGGCTCGTA?GACGGGGTCACCC?CTGGTCGTC?TAGGGA?ATGCTT?CGTAGG?CCAW?TCCGGYTAAGGAKA?TGAAGGGGATTGATTGTCTTACGAGGATTATTGATTCCAAT?CT?GAGATTTTGG?GCAGM?G?CTCGAC?TGG?STTA?AGCACSKC?GAGTGGCATT?CGK?AGGGTTAG?CAGS?TCAGAAC?TTAACTTAATRCTTGCTTACSTGACGAGCAGTACCTCAGCCTCACTACTGAGTACGGTGTCAARATGGAGTGGACGCGATATG?AACG?YGTGAC?CCTGAGCAACCGA?G?TTTCCGCA?T?CC?GW?TMCGTC?GTAATCG?WCA?C?CCG?CG?TACGCCAA?GTAA?GATCGC?T?TTA?GTCA?CGTGCCT?TATCYGTTA?GGGRGTAC?AACCCY?CTGGGGAAAGCG?AGT?C?TACGTTCATAAGCTTTCAAAAAGTCGCTGAAACCGGGAATAGKT?GACTAG?ATGW?GCCGG?ACM?A?TCCY?ACAWTAGCA?GGG?AGATC?ATCTTTGKACR?GCAAARCTTA?RTGCAGCGGATYATGGGRGACCG?GGTAC?TGGCCGCCGGCGGACT?GC?ATC?CAGKGATCTCTC??CCC?GAA?RG?C?CA?GTCKCTGAAAC?GCTGCC?CCTTC?C?CYCA?ACCGCTTCT?KAATAA?GTCAMCTCGCACCTGTTTTGC?RTAC?CT?RTGCG?TGCAC?TG?CTCTTT?WACTAAACAAA???T?CCYCATCA?AACGCCCGCGAC?C??A?GAMCC???CA??CCCCTTTC?CG?G?CGTTATKCCAGGGACAATCCAGA
ATTATAGT?A?CGGGC?TTARGATCA?TTAACATTGATCTGGGC??CG??AGT?C??CAGG?GTC?GCARGACC?CGAATGT?CCCCCCTYTARCTAKTAATCCACRAAGTGG?C?TGGTGYAGGTATTC?TGACTCCTTTWGRGCCTAGAYGCGGACACAAA??AGGACACGAATCTGCGAATTCG????CCTTATACTTTKTGGATGTAGTCA?AG?AWGTAG?GAARCRCCACCTTTACAGATAAAGCGATTAATAAATGACCGTCG?AAAAA?TATCTACATACAA?GCTAGAGATACTWAGGTGAATGTYCGRACTCA?YACTCGTTA?G?AAGCCTACGTAAATCGAAGGGCGATGAT?GCCAACATCGT?C?GCGACGTT?CTCGCAGCGGACGAGTG?TTMATTACGTTR?RAAAATAGAGTAAGGGGTCTTCGAAGCTY?ACCTAGGGTTGT?T?CTAAGTCTTTAGTGAGGTAAACGAACATCTTACTGTCACTGGGTTGTGGTCAGSGKAGCCCATATAATGCCGCKTGAAAWATCTCAGRTATACTCGATGCTGTCTGGT?GTGTCYAGAA?GGCTATGGCACCCCGGATCYCTG?CTACAAGTA?GAGTCCGAMAAGTSGASACAYRCACTCAAAGCTGTTTCAAACGCTTTAGGACCCTGCGTTATATGCGGCGTATTTCTGACAGCGGTCATA?GGTGAGAGACGCTAT?TT?TTTCTTCTGATMACATGGTCTGCTAGAGTG?ATACAAATTCT?GATATGCGT?T?CTAGTAGGARTA?TGAGTGTACAGTCAGACACTACAAACTGACAA?TCGCTCTAAGGTAGGCGTCGCGAATAGTGACGCGTCCCCCTACTATGCCCTGGG?TGSACGAACATCACCAGAT?TTTTCACGTAAGAGTTCAMRGTWAYW?CAAACACGT?TTTG?RCTGCCCT?YAAAGCWC?W?GCTCGTCAGG?GGGCGGGCA?GA??GAGGAGGCG
T?GCTGG?A?T?C?GCTCCTTCACGA?CRTTGA???CC???C???????GGGC????????G???CT?ATC?T???GCCC????G??A??C?A??TTA?GC?AA?TGCCCA?A?CGACC?GGCC?AA??CGCA?????TTAATA???C??TTCGG?AT??G???AGGA?TGCGCCW?CAGA?C?ATTCCTGC??TS?WC??T?AC??A??CT???YGTCGACGGGT?AGCA?AACACCG?T??????????TG???AAATAA??TAAWG??ATT?GCG?AA?GA?CG??CCA??TTAA?GA?TATCCAC?C??CATGCC?CA?TTAAAGAAA??AAGA??CT????TTGG?AGTCAG?????TCATT?T?G??GCGTCA????CCGTGA?T?CAAG?A?G?AG?CTC??GAG?WG?AMCT?GCGCAGATGG?ACAT??GTGATCGCAT?ATA?A?TTAGGAAGCTGCC?TGCGAG?GAGCAG?GATTTRTTCGCGGTT?TA???ATCAG?GAA??AT?AAC?TCT?CGYCT?RCGCACCT??AGGAT???C??GCGCT?A?G??TC?CGA?????CC??TAGTACC?CA?CGCAA??T?G?GA?AA?T?G?TT???AA?G?AATAG?TAG?ATYGATG?GAG?AGY?C??A?C?CTGGTTGATYT?TTGCTTCACATCGA?GAACGCG??TTA?A?CCA??TTGG?G?CG??G?TTAGGAAT?ATGGCCG?CATT??ATCC?AAA??KTTCAAG?TGACCCGCGA??TAAATAA?MGGAA??CGC??A?A?G?A??G?C?ACAATAACC?Y?AACRAAGCTCAAC?G?AAC?CC?GTGC
    Di312_8		TCCTGGGG?TWGATGGTGATGGGCGGTCCTCT?GACCAGTGGGCCWGGCAGACCGCA?ATACGTCGCCGGKTTG?CGGGCGCGC?CA?KCGCGCGGTGATAAGAGACGATTGCCKGRTCCTGAAGAMTAACGGAGYCGCACGCA?GAAGGGKTCGACGGTAAATGCCSCGTTCTGCAAGCTCTTTCAGTGCRAGGGCCTGCCGTACACCCTCGTAAGATCCGCAGTGTGGGATGYCGCTAATCGAAGCATGCATARCGAGGGACAGCATCGCGAACGCA?TGGAGACATACCGYGCGAGTTC?GTGACCCRAACCTACRGRCGT?CTYCGAGCCTCTWAGGTCTTAC?GAC?TACGCCGGTGA?TCGGCGGTG?TGTGTCTTTGGGGCGACACGTT?CGCCTGTACRTACGACATCCCCTGAGGTGTACCGCAGGGCGTCGGCCTTAGTRGACTGGGYGCATCGCACCGCCCGCTTCRTAGWACTC?CTTTGCCCGCGCTYWGCTTGAGTAAGAACKTGGAACACGATGAAAGACCGGTATCGGTACGCMGATCAGTCGAGCCGCGTGCGTGCCTTTTGAGCAACGT?GCGAGCTCGTTTCAATTRCACTACGCACAGTGCCTTCTGAGGGCGGTGCTCTYCGCMCGCCAGCY?TGA?TCTTATAGACTGCGYAGCCCTTGACATCCCTCCTGAGCRGTCRATTCTTGTAATGMCGGTAAGAAACTCCTGGCCCCCGGGTTCAGCGTCGGAACGCAT?GGGCCGCTATGCTGTTAATGAGATCAGARACCTAATGTTGACTTAAGGGGCCGCGAGAG?TGCGYAGCTCCTGATGCGAYCAACCGGCCYAACACTCTTGACTCTAGCTGCGAGTGGTACCT?TGATGGGGGTTGCGGATTCCACKATGAACCCTGACCATAGTTCGGTCGGCTTGAAGCGAG?TTCACTTGCAATGGCTAC?CTCCCGCCAACGAGGACAGGTGTAGCGCGGCGCRGCA?A
GCTTTAACCACTGATCCATATAACTTGTTATAGCCARGGGCGC?ATATRCATGTGTAATGK?CCCTAAAATCTCGAATTGCGCATACACGTTGTGAC?TCCAACAAAGGCGTCCGATGCTACAAGAAGWTCCTTATGTAAGGCATCGAGACAGCCGCGCGTACGCCGGTAGCATTCTCCCAACATC?RACWTCCCAWGTACCRWCTGGGCCGGCGCGYCATCTCCTCTATGGCCC?GGATGGGGCGAAATCCYTTTCCTTCCTAG?TCAAGATGTGTCCGCAGGGGGAAACGTAGKGAWCATAAAGA?CAG?KGGGATCGTACTTCTGGAAGAGACATST??ACGACTTAATCCGYG?TCTTSGGCAGACTATCCCTCCCTGACGTATYTACCACTC?CCGAAAYGKCGTAAAWTAGGCC?ACCCAGGAACYCTGTAATAGTTC?AGTCGAYGCAG?CCAGGRCGTGCG?AAACTAACTGT?TGTCCYW?CCCAACACTGATGCGCRAGCGCTGTGTCGCGCCCG?CTCCGTCTCGTACATGG?CTAGGCTGTGGAGCAACTACATAATACCACGTTTASCTCTGCCCAGGGCTTCGCTTGGRGGTTTATGC?GACACTTTGTCCGYRCGATTATGACCA?YTA?TAGGGTTTGCTGCCCGGA?CCGCATGCCGTATAGACAAGTTCCGCGGTGATGCCCCGATCCCGATTTGTTCAGGGCGTACTWCTTGAGCGTG?CGAAACAAGTACCGTACGACAGCC?GTCC?AGGTTCTCGGAG?CTYCGGGCAGTTGTCGGTCAGTGAYGTGCGT?AGCCTACCGCCTAAYMAGTACGCATGATATAMGATAGCCCTTAGTTGCTCCGCCM?GC?AGACATCGGGG?GAT?AGACAAGTGGGGGTA?AA?CGCTAAGCCCCRGCTGACGATCKCCGARGGGGCGTGCCRGGGGCTACYCTCGCGTCTACGCCGT?TGTCGGGCATAG?TTCT?ATCCATACCA
TWARCGACGCCCCCGAAGTCWTAGTGGCGTTACTCACCTCTTCGTYACTCG?CTCCCGCTCCR?CCACTTGACGA?GATTT?TCGGGGTACGTAGCACACGCCCCTCGTTCCTAGCCTTCCACAACACAWTAGAAATTTTCACGCTCGGKCCCTCCCTTGCCGCGGTGTKCTAGTTACACA?RAGGGGAGCGGAGGG?GCGATACAGCCGGATCTCAGAWACAGGATT?YGCTGCACCRCCYTGTTCACAYGGGCC?ACAGGGAGCCGATCC?GTTAGCCGGGT?CGYTTTGCTGTCGTATTTTAACACGGTCGMCGAYGCAAGTCCAAGAATGCCCACGCCACATCGGCATAAGCCRCAAGGCCCCTGGGCMCGGATCAGTGCCACGTAGCT?GRGTAGAGGGTGCCGCCGACGTGCATCCGGGATCCTACAGAGCGGYGAACCATTTAG?GGCGCCGGAGTGTGATCAAACTTAAGTGTCGTGGGTCTAATTTCA?GCTTTGACG?GTGGGATAACTCAATCGTCGSAGGCACGATCGRAMACTTCTCTGTCCTACRCACRATT?GGAYACTACACGCCGCGGTAG?AGTGMGCCCGCCTAGTAACGCCCCGGCCCTCCGTSCCMGAT?AGCGCCCGGGTRAACAATGATGACGTATAATATG?GTAGTTTTGRGCMTACGCGGACGAAGCCCCATACGCACGGGCCGTGATCAGCGGTTGTTGAGTCTCCCCGGAGGTTTTGCCA?GAGTTCCTAATTRATGAGGCGACTGCCCACA?AGAACGTTGGACGCYCCGAGATGCTAGAGCT?GAG?AGCACACTRT?WACYGACCTTGTAAGACCCCTAGACAGACCTKTTCCATCTAGTACAAGGGRGTGGCATCGCCACMATAGTCTTAGAGAAGRTTC?CAGGTGCAAAGCCGATC?TAGCGTTTAACCGGGTG??AGGCGGGGTACGTTAAGGT?AGCGAAAGGTGACCGCTTTCATGCCGTCGC
TGCATTATTTTCCYCGTRCTCATGAGGGSC?TCGKCGCGGTKGTGATGGTCGGACCARATAAAGT?GTATACACCYGG?GCGCGCCGTTCACAGCAGGGCCGCCCSAGCGATTTGGTGTTACTTTTTTGCGG?AAC?TTGCCTTGAGCCTCCTAGGTCT?WCCCACAG?CCATTCGAGAYAACATATTATCGATAGCMACCACCGAGSAGSGAAGCTATCGACTRGGGGTTG?CCCCGCCCC?AGATAYTAACAACACAAGAACTGCG??TCC?G?TTGATGTTCRCGTGCTCGTTCACTGCATGTGGATGCTTGCGTTARCCGAGATGGAGGTGATGGCAGCAGGGCCGAGGCGCAGGAA?GAGGCRGYGAGCTGGCTCGCATACTGCCCGCCAACCCC?AGTCTTGRTCTACATCAGCGCMCGGCKACTTTC?TGCCGA?GAGGCCGCACTCTTCTAAGCCG?CGATGTTGGGGATTTCCAAGTATCGTCCGCC?AATT?TCACTTGCGAGGCA?GGGGTCTCGGC?RT?CTACGCCGTCCGGTTGAACCGGCCGGCATTAAACATGGGTGCTYATAATAGT?CGGCAAACGC?ACGGCAGTGGTAGCGAACAYCACCTGGGCAGTAMATGACTRTGGACACCCGGGGTCCTCTTTAGTA?GGACGGGAAGTCACTCGTTTCGTCTCCAGATTTTAGTCTGCGCGTG?ACCTCTAACCATGCGGCCGTCAGGGGGWCGCTATCCCCCAGCAGCACGCCGCGC?AAAAGCC?YCAGYCCACCAT?GGTTTGCTTTCAGCGTTTACGTG?GGCTGGAGGTAGCAAAGGA?AGATTCGTCAACGTTCTGCGGCCAGTTGTCTCCAAGCTCCCCGAGGAGACGGAMCCAGCGAA?A?TGGA?GAAATGAATAGCCGCAGCGTTTCGCGGAGAAGTCAGCCGCCGAGCACTCCTGTCCACGATCGTCAGTCCAAACATGAACGATGTGTGAAGCT?TT?GAAC
CTGACCTCCCCATTACTACTWCTTGTTGGCGATATG?AAACGTTTATGTTATTCKAGWGACGCAGCCCGAATGCAGGCGTCAYACTACRCGGGCGGCGTCGCACARACCTCGACAGGCGCTTATCGAGTCTCAGTTACCTCTCCCTTTMCCGGGATMTTGSATGA?TCCACY?AGCGGATASCCGATCCATATACTTCTAGCGTA?CACGTAGGTCCTCT?YCCGATGAGCGCGCACAATCCTAGG?GGCCTTCACGCGGGATGGCCAGGAAAAGCCAAGTCACAGCGGAWGTGTCCGACCGCTCAAGGAGCATCGGCTTGGCTTCACTACGTCSATCGAGTGCCCGCGAAAACTCAGMSGCCTTCGCAGTTCACTCCCGATAATATTTATTTATGGTCWGGATGGCCCTGCATCGTCAACAGATTATGCCAATCGTCCAATTGCCGGCCACCCGGCCCCTGGCGGCGGATGGAAATACATGGGA?CGGACGCGTGCCTTCAACTCACTCG?GAGG?GGGG?CAGAGTAAGTAGGCTGGTAGGCAT?CCCGCT?GGGCAMCATACGAGGYGATGARCCATTTTGGACATCAGCGCACGAGCTCTACTCAAGCGGAACTAGACGTGCACGCCACGAGCMGCGGTTGCTAGTC?TCCGATGCAGCCTCCCGAMCTTTAATCTGCTTAGACGGRCAGRGCCGTACCGCTTAGCTGAGCCTGTCCAYCACTG?CCGTAC?AGCCCCCGCGGTCTTGAAGRTGAGTCGTGTACACGGCACYCCC?ATTCAGT?GAGWCGGGA?GTTAATGGCTGTACGTGGGGTAAA?TGAGGAC?TCGACTCCGAAACAAGGATAGTCWGCCCSTCGRGAYCTGCGCTCCTATACAGCCCSCCAGTTCATCGTWAACATCTKAGAACGGGGAC?CAACGACGACTRCAGTGGCGGCAATCTACAC?CCCGAAGACGGCTTGGTGGCCCG?TCCCTACATGCTCTGTTCGCTAGC
ATATGGCACTCTGACTGCG?GGCGTTAGTACATCGGCCTCTCGGCCTCGCGAAW?CGTCKGGGGGGAGTCTCGGGCGGTCTCGTCTGSGTTCGGTAGGGATATCGTTGCCACTAGA?TCAGCAGCTGTTCGTTAG?GCGCTAGCTGACAGACCAA?CAGCT?CCCCCGAAGCTCC??TCGTGGAAA?TCCGTGARGTGGACTAGCGTCT?CGGCAGAGGCAGGGCG?AKCAGCRRAAGGGTATTCC?CTTGSGRACGTTG?CAATTAGRRACACCTCTGAGTA?ACCTATGGTGCGGGCCTT??CARGGG?CA?GC?TCCAGGTGGCCAGCGTA?ATTTTGA?AGCACCGGACTCG?CCTGATGGCTCCTAATWC?TATCGTCCAGGCCAATAG?GCTCCACCTTTWGGRCCGCCAWGGAGAGCTATTACCAAA?TT?CGAACCTACTCCTAGGGY?GAT?GGCCCTTACGGCCATGTGG?ACGCATTACGC?CTTCAG?CACTTCTGCACCTCCGARATA?CTG?TTAGACAGGTCGACTCAT?AAC??CAATCGTGATCCGTWCCTGGGGGTGGYGCAAGWGA?GTA?AACAGCKCGCCCCAGATACGTRAAAKGCTTTC?TTCTACAAATC?TTAC?CCT?CCCTTTCAAAT?ACCAAAGTCGTCCTAA?GA?C?CCAAGCGCATG?CAGGGGCTATCAACCGACTCTG?TACATTGAGTCTGTTGMCACRGACTAGTCTYTC?TCAGGTACCGWGTCGTGCATTGTCAGAGATCGCCGGATATGACGGTAGGTTCCC?AAAT?CTCCGTACATCCATCGGAYGGGTGG?GGATCMCGGATATGT?CWTCTCGT?TGTACTAGCACGGCTGAG??GCTCTAG?GCACRWCAG?TACTAG??CAATCCATATGATGACTGCCATTTGACCCGTCAYT?AAGCGYTGCCTA?T?TATGGGTCCTAGGGCATAG?TSAA?ACAAKATCTGGTT?TCCGRG
A??TGCCAGTGTG??GWACCCGCTATT?CAAAAAGW?CAGACCCAGCCWGG?C?CATCTCAAC?ACT?GGCTARGGC?GGCCKGT?GCCCGGGTGCCGA??CACCCCACCATGACSCCKTGCCTACCAGCWAAGAGCAAAYCMT?TAAACCCTT?TC?CAGGKTACCCTA?GACAGTAGGGGCAWTTTAACCAGCTCTCGAGCAGTGT?CAGCTTTC?TTTCTGAGC?AGGCAG?CGGTAGTCCGCCTAATGTCTAWTTCGAGAGAATGGCCCTGAATTGTART?CCAGA?CTAAATTCAA?TCTCATAGC?GTATCAAGC?ATGAGCAGAATCACT?CAGA??GCATAATCCCAATAGTAGATTGCGAGA??TGCYACGAGGAGAACGGCCACCTGAAGATAKAATTA?GCCGGCTCGAATAYGTCAC?T?TT?GCTATCTTCGTTA?ATTAGTAATGAGCGCA??AGACCGCT?TAGCCCATT?A?GCCCAGTTCTAATAT?CTC??A?GGYTT?CATACCCGGCTTTTACCAA?GCGTGGGGRGGATTTACTGCGGGTCTGCATGAAAGATCGTAT?GTRCTAAA?AATTAAYGTCG?GCGAWGTGTTT?GGTGAAGCTATGTGC?ACTGCRACCGTACTCYTGCGTGATGAGTGCGAAATAT?TTCGCCAC?GATTTCTAA?C?CCTCACTCTCAT?CAACGCGGGCCTCAGCC?GGGG??GT?AA?GTGGTCTTGTG?CTCACGAAT?GCGAAGGTA?CTTTG?T??TG?ACGTGGTTGCTTACCAAGAG?C?CAAATGTGTGGGTAGTCGCGTCGCAGCCACATAGAAGGTTT?GCC?GCATCGCCGGCCWCGA?GTGTGTGTCCCRTGCATTRC?ARTGKAAAGGGATGCCGC?AATGAGGCCGTTGCGAGCGGWAGTYTGCTTGACAGCARA?A?CACCGACCCGTKGGGACYATGG?GATCAGGGCGGC?CACARTGTTRSCTGATCTCAT
ACCTCAGGTATAGCCAAGATAA?ACGATAAYGCGGTTAGM?ATTCTCAATGCCGCGG?GTATCTTTGATAGTGCACATTTC?CCCCTGCTTCSCTRKCATCTGSAARCGG?TCGACTGC?GTRGTGCCTC?GCGGG?ATGAAGCGAGCATGGCCAAAGWT?CGTTCCGGATGGATGCATACTC?CGGAGGRAAG?GTGTGGCGTTTCGAGATGTACRGA?T?TCGACYSGCAAAGGGAAGT?CG?ACATT?AATAGTCGTK?YCGGAGTCTGKGACCGCCCACTAATACA?GT?TCGTTG?GCTCWAAGGACAYTTAYA?CGGTRCCAACAGCACCGGTGTTCTGGTTGC?CATA?RCTAGCACCCACCGTCA???Y??CWCGACGACCGGATACTWGGACCGGAGCTGGAATCTGKAGRCCTGGATTAC?CAGGCTAACGGACCGGC??GGTCAARTAGCGGGAGATGTAGTCAGCTTTT?GGCATT?CAACGGTCCCCAAGTTCATGCACT?GAT?CTGGCGWTAAGCGC?ACACGAGTGT?CACCACCTCT?CG?CAGGGCCTGTGGCTATTGGAGCATMCAAGAAACATRTCCTAGARCC??GAA?ACCGCCGTCCG?GCTTTTCGGTTAC?T?GCCGTCGCGTGTGT?G?GYAGTGTGGTTCAACAGTG?CGCAATCGCTGACAGTGC?CTATGG?TCYAACATTAYCGAASCWCCATTAGGGCTTCGGCCGGAC?CAGACTGTCTGC?GCCGCCCCGACAGCAGCACGCCGTT?CAGCCTGAC?AGCCATCGCC?ATCAGYAGTG?TC?TACTTGGTCCTCCGCG?AG?C?TRRTCGCGGTATGAGC?GCA?TAAACAGGCTCAGCCAGTATCCGTAGGATC?G?AATT?TSTRCA?AAGGTAGACGTCCCTTTAATACAATGT?TTGGGGTTACTAGCGCC?TTCCACCAG?TTG?CTA?GAAGAGTAACA?ATTACGCTCCGTTGTCTTG?A
?ATTGCGACCAAGKAACAAGCCCTCACCCTTGAAYYTC?ACTTGACAGMCAGGCAAATGTATTAGGAGACGTCATAGAT?ATCTCGCCGAGTATTAA?GTRGAGCTGCTTTCATCAACCCACGGGGTTAGAAAGGCACATTTGCCACCACTAKGCAWMAGYATCCCTCTCAGTATARCCGC?AAAGGG?CC?ATTATATA?GGT?TTCGCGCGRCATWTAGCC?CTAYTGCSTATAATAAGGGAAGTAGT?TCCATTTTCC?GCGGTCCTG??T?ATAGGAACCTATTGATC?A?GCACTCGAGTACACTGCCCYGCTCACGCGTAGACCGTATGTGGGCCCTACTGGAA?CGAGCCCGACAAGCA?TTCCATRTCCGGGCCGCACG?CAGGCTAAATGTCATTCGGTSTGGGCGCAAGCCGA?GAGTGTG?TTCCATG?TTCTTWTATACGAGTGCACAGCTTAATCC?GTGTAGTCA?AGATATTATGCGGGCATACCTCCACTTCAGCTCAWGCAGTGAAAGTAACTTCCC?ATACGATC?TGCAAATATAGA?CCGTTCATGAGCGGCYCTYYATT?TG?CGMCTCCA?CCACT?ACTAGGCATGAGACCTCGYTACACCTCTTAYAAGTCA?TACWTCGC?TGTGGCCAGCCACCCGG?T?TGGAGGACGACTTAGTRTAGTKGACCTCC?CAAA?TGCCAGAGACA?TG??CGCTTGTGACTCCAGTACAGAAYTCTCCGTTAAG?GCGAAA?CAAAGTGTTT?CTATGACCGA?GGTCTAAGCCGTT?GGGCACCGG?GCGAA?TATGAAGCTAGTGAMRAGAGGGCCAGC?ATCGTTTGCTAAGA?AGTGTCTCGAATGACATCAGCCGTTACCCGKAACAGTCATTAA?CCGAT?TTGTRTTCAAAAC?AACCTCC??TTT?GCC?GCA????CTGCTGGGCGACGCGCATGTAATGTTCCAAAGG?TGARRGAGTA?GTGAAGACC?CAA
GAACATYAYACCTAR?CTAGT?CRC?CGCCGAAAACTCCCGTT?TMTGA?ACYGGC?TTTGGACTWTC?TGACACACT??G?TCA?GG?GACGTA?GGACAGTATTGCGCGCCGT?CCGCGTCGACGTGAGAYCCATGCTCYCT?TGCACAG?G?AGAGGTSTTGCACGATCTTTCCGCCTATGCTTGCGTGTACTATCYC?TYCACCYTGAGCCTGCAAGTTTCAA?CCAGATCGGCTATAAACTYRTCAT??AGTTTGCGATACCTGGG?TTATGCATCGCGACACTGAAAWGCACCTTCGATTCC?CAATTACCAGAAGACTTGATAT?WTGTTACGCGTCTCAAACATCT??A?TW?CATKTG?GGCGCGAGGACCTAGAG?CCTYCCATAAGTTACCT?TAAAT??TGT?GTTGCCCGGGGCGAGC?T?CAGAAACGTCAAAAAA?GTAC?ATGAT??CG?ACCGG?GACCACCAATGGCCAAGAGCCGGGGATT?TATGGATTGGTTTGACGC?GGGCACGCGT?CACCAGATGCAAC?CGCCCGATAAAAGGCGAGTGACG?CCAGTACTCCGTTCAMCCGGRRCACCGATACTG?AAAGAAT?YC?CTAGCTAGGGCATCCSGAAGGW??ARCA?GW?GCCCAGKCTYC?CGTA?CCCGCGCCGGCCGGCAGCCCATTCTCTTGCCTCA?CR?TCTTTGY?GAACAGGGTACTATACCATTCCT?GTCRAA?CATTGGYCGGGATTGGGCGTCCGAATAYCC?TAMTCCAAAGGTACCC?CTATGTGCTTAGC???TCCGTATCCTACG?TAG?CGACGCCC?AGAT?CGACA?GTCACTYAGTTTAAGCWACCTAAGTTATATTCGCAGTGCCACCTA??CTGGCGYATGGCCTAACTC?GTCTATACGCGAG?AGTGAC?CAATATCG?ACTCA?C?ACGTTAGGG?A??GC?AACTGGCCCCAARCGTAYCCCAACA?CCCACCRTA?C
GGCCGGTCAGGGAGCAGGGAGGGATYCGCGGCYTCAATGGATA?T?CGGC?TGGACTGTTWATTARCGYACGTACCAGTYC?ATYAATGCTAGTTT?C?TG??GCCCAGTGTGCGCGCACAGCRCGGGGAGTTCTTGACGCACCACCGA?GCACCGATTT?TAARCTAGGTAACCCCAGACTMA?RCTTACACACGTCGGAKAT?CA?GTCATCGTGTCCAATCTCGTTTGRAGGGGGTCCGTGACGCCARTCACKCACGGTAGCCTCGCCGTG?GAAACTGGATGTT?AGT?TGGGTTSAGGCGCGTAGCGCATTAGGCACCRTCCWCGGGTTA?AAGCTGAAAGYCTCTACGGCTAGCMTAGAACGAAGCARTTTACGTRTAGGGGTGWACCTCAGTTGCCACGCATTC?GTGATTCTACATTAAGA?TCGGTCTACTTCAACGGMGTG?GACGGC?AGCR?A?CGTA?CTCATCGACTGCTTACCCGCTAAGACCGWAAACAAG?TCGTTGCAACTCAACCCAGACCCTAGG?GGATTCGCYCCACGG?CGAACTCCAMACG?GAGAGTAA??ATCTTGTCATCCT?CGTGCTA?T?CTTCG?TTGCATG?ATGTACGCCGGG?G?CAGAGTGCAGTYGACGAGCA?CCTGGATT?GGCAGAGCTCGGTCCATACTTAACR?GA?GTCCAATCACTCAYCCTC?TYAGGGTGACCGATG?ACGRWTC?TGAATACT?GCTATCTGCCGCTTTAGTCGAGTCTTTTTGTGCGGCACGTCGACAGTCCACCAAGGCGTTTG?GCCTTGACATGGTT?TTCAGCCATRTAGTTAGTGGAA?GCTTTCCCAAYGTAGTCTCGAAGCCC?TGGTAGCGTATC?AGGCKAGGGATTCAWGCCATCAACGAGTAACGTCAAATC?GGCACCTAATCCGGGCYA?GGAGACGRAACCCT?TTGTATCGGAA?ACACCTGTCGTCCGTAAG?TGGAGCCCACCAAC
CRTTGCGTGTCACT?GTGCAATCG??ACGAAGAT?CGTTAAACCGCTKACATCACCGAAATTGT?T?CGTAACRCCTTCTTAACGATCACCCCTGTTCC?GGCG?TRTCTACCATGATG?G?CTGCCTAACGGTG?CTATGACCTKAAGTTACGGCGCGMA?GACGT?CCCCGGATCG?AACGAT?CTCCCCCTATAGTC?CAGTGAAACAATTCCGTA?AGSTCCCAGATCAGCGGC?TMTTTTC?ATC?GG?ATTCMTGARCTCCGAGCAACAAGCGGTGCCGAC?TCTCGTAAGG?CG?GACCCCAGMA?CGCAATGG?AATGACCCTCAGGCT??GCTCCGTGGGTTGYACAGCCACTCATGGTCGYCTCCAAAACATCG?CTAGGRTCCGGTGTGCACATCTAATCGTCGGGGCTTTCCGCA?GC?GAAT??AG?ATTCTAT?CCCTACATTAG?TATCKAGGAG??ATT?RTCAAGAGRGCTTCGCGTACGCATGCGWTRTCATACCCCACTTGGGCAA?CGGCTGGAGT?CCC?C?YGCCT?GCCGGTTWCCGTAAGTGGAGCTTTGTCCGAATCCRTGAAAGCC?TACTTGATTCGAGCACGCA?RGGATAT??GCG?CCTAGTKCCRGAGGTGA?GATCRACAAACCTGCCC?TCAC?GTCCTTCAAAGYGCGAGGGTGACGCCATGTTTTC?GCGCYCGATGRCAGGGCCGAAACC?TCGGAAAG?CCGCAACGATTGTGG?TCYAACCAATGG?GTGCGGCCCG?A?GTATGGTCCTGACAGGATCRC?GTACTGCTCAAWTAAT?AACAATGAATRGGCGGTCAATCCAGGAGATAGRCTAGCGAAGCGCCATACTRGGG?GACCCCCCTGGTCTC?CCGC?TCGG?CCCYTGGTTCCTGA?GATTGCCGCAGG?TGTCGATACATATT?CTCGCCAAGATAGC?GTAACACGCCCGAWT??GCT?CGACATCATAGGTGTCTGAA?W
A?CGTTACAACCGA?WGYGGAC?GATGAATTGCCACCCGGGCRCGTGCGACATTGATGCAATTCGAACTAGTGCRCCCACAACACCATGCGACATGATGCCTCC?CAGTTATTCGACTCGTTCATCGGCAGTC??AYTAGACACATGAGTG??MCATYCAACT?CGGGTTCGGAGGTGGWTGGTTT?GGATATA?TTAGCAAAATGTGT?AATCCCTTCGCACTC?ACCCGT?GACG?GTTCGGTGTTCTGGGGCAGCCRGACAGTACTC?GGCC?TCGCTA?TTAATATTA?CACGCATGGCCTGTCT?ACGCG?TGTCCGGGTCCCCGTTAACCCG?GKAATTACCAGCAGCG?RTATWCTCTYTGTACCGTAAAGTAARAGGRCGAAGATC??ATCGGRAGGCGGGGAGCG?AATKCGAGGTACST?YCAATGAATTGTTTT?CCCCTCCTTTACCTAC?GCTATGCGGCAAATTRACGGCCCGTCGGACGC?CCTAGAAGCCCGGCAGGCCGCCTGCRACTAACGGGCG?ATATGGARGCCCCCTAGCTAGTCGG?AG?TCG?GAATTTTCTTTAAGGGT?CGKTGAGGGCTCCGTCWCAT?GGCCTAAGTCTAAGACCRCAGCCACTGTGGCTAA?A?CGTTCTCTATTGTGGCGGCACCGA?CGTA?CCACCC??G?YTCCCCGRGGCTGWGATKGGGRACTAACTGTTTGRTGCGGAGACACAGGTRGCCACAGTCCGAGGAGCAATT?CAGCGRGYCTGTTCRGACAA?YCGTC?A?GTAAA?T?AAGTGSGAYGCWTAGCA?GTG??GTGATCTCGGTGCGCAACGGGGCC?CA?AAGCTAGAC?TAG?TATCTAATCCTCTT?GTARGTAC??GGGCGAACC?CGGAGGCAACTCGGCCTACCGCCCTCTTGGCGACCTGCTGGGGACGGAAACTATAATACAA?AATACAKCCCTA?ACGGC?AGTACTGGCCTCGTGTCACCTGCCY?
C?ACACCGCCTT?CGGA?CATT?TGGCACA?GAT?CCTGAACGTGCCTGCAGTGCGTTAGTCGTAAGCT?TGTAAGTG?CTCCG?AAACTTTTTTMG??CTTYCTYTTRACCCAGGTAG?TAAGC?CTAGCAGAAGYGTTGACATGMCGTACYTACGGTGGACT?C?CACCTCAY?ATG?AGCGGTCTGGCTCMTAGGTGCCCGATC?TCCAGATCCAGCGACG??CGCAACT?YCATGAARGG?GCCSA?CTAGGA?AAACACCTGTCATATAT?ATAACAGCCCCCGTCGGCACTCGAATTGTG?CCTCWTAA?MG??TGGTACCATATTGTCAATGATAT?AGWACACGGCGAAGAG?CT?AAGG?ACTCCAGMCTCTACACGACG?TAAATTC?CCGGC?AACGAACAGGCCGAWGCAAT?T?TGC?GCT?ACCT?CAGTYCCACCGTGGTCTCGKGGACATTAGCAGGTTG?YMAG?AAC?GTC?GGATAACGWKTACTATCACA?CGCCCCCACRTGCCTTTACGAAAAGTAA?GGTW?RG?ATAGCCCGAACGCCAATGCTTAG?TC?GTTAATGTAACCAGCTCTGCTGC?AGGGMGTATCCCGGGATTAA?CCTC?AG?TG??GT?G?CTGTTAAA?ACGTCACGAAGTGG?GTCCGGGAGATTCTACTAAGATGCCA?GGGAATACGGT?MCTACCGG?GGGTTGATACTYACGAATAT?GCCACGACTC??TTGCACAGTCGGTCTRAAT?TGGAGTGCCTACACTTGTCCCGCCAGCGCCGGCGAGACTTGACTCAAGCCGRTCGGTCGGCCGAAATCAAGCAAGGG?TAAACACCTGAATKAAG?CST?TATCCTGGCCAAGGACCCGAGTTATGT?AGTCT?GAGGTGRGCCGTGATCAGGCTTCCC?GTACCGC?AACYAGCCAACCAA?CGRGCAAGA??TT?AACGTCGATGCACTTGGTCGAGAGGCTGGGACTGCCATGTC
CAGGTCRAAATTAGT?RGTAGTGAGCCCCCTGRTT?GGGCCACCTCAGCGGGCGCTAGTTCCGCGAGTCAAT?CGTTYAG?GGTC?TYTTCTCTTCCCCCTGAYGACCCTCTGGATCAT?CCSGGCGGATTTCGCTG??TGTCGATGAATCTGGT?GGATGCGCTAGCGCACTATTTAGGGTTGTCGGAC?GACTGCGAGCACGTTAACCGRMGGACCAAGCWCCACTMCGGCTCCCCGKGGCRGTGGAACCCATATGAGC?AACAAGWCTACGCGGCAGCAAWTGRA?CGGAATGTTCATGGGAGG?A?CAGTCGGG?TGATAAACGT?ACCCTCAACTCACC?TCYA?TC?CAGGGGCCG?CTATGACGCGAACTCTY?CGGAGGCGTGCAGTAATCTCGCCCGTAYAC?A?CTTGGCTGGACGCGTRTCAGTCGGGTGGCCCCAGTATTGCGKT?ACCAATG?CA?TGGTTTC?CATTCARTGCAC?AT?GGATGCCGTGTC?TYGCTACCGGAAGGGSTCC?CT?CCCTTG?TGATGAAATAGCTCGTTACCGAACACTTACAGCCTG?TTGTTAATC?GT?ATCWA??CAC?CCAGGGCCATTGGTC?CAATCCTAA?C?CTCCCGGATC??TCGGTCGTA?C?TAGCGG?GTCAGAGCTGGTAGGTCG?TCGAGT?CACCGC?T?CAGTCTCRMCGGTTAATGAGGCGCCAACAG?CAACTYTCCGGGYGGAAC?G?TTAGACCAAAT?GGTCGGGCATG?G?GMTTAAACATAAGAGGRTTTGGTTCTCA?AYAAGTTAGACCTGGCKACCCTACAYACTTCCGAC?CC?GCGCGAATAGCAGTTCAGAAGCCTCCGCACGAGTAGAACCACACAAGCAGAGGTCACTGACCACCG?GCGTCGCCGACGACCTWGCCCCAACAG?GTG?TGA?AAGTT?TCTCTRCATCGAA?CATTACAKTTGAAACCGTGACGCCGGCTTGTCACAC?TGA
GATAACGC?GYTGCAAGATGTGGYATTACGAGTAACTGGCGATAM?TAAGCGGGCGTTCTRGTAATAGGGGCT?GTTCTAAATCTTATTACCCAGCGGGGGGATGT?GGT?AAGCT?TGAY?GYA?G?AY?C?T?C?AACTGTACCAGTCACA?CCSCAAC?TCAACCTGTGCTCCTCCCATCGACTTT?ACYCCAATCCTTGTACCCTCTTCTACGCRAGCAGGGGMCAC?CCCGTCACAGTTR?TGCYAGGCCGTGTRAGTTCG?GCGGAAGGGTCTGGGTTGCCCARGCCGGACACCCCATTGCTCCGGTAGAGATGTTCATT?GTCGCTCGAGAGATCGACA?TACCGGAGATAAYAATCGAGGTCCCAATGCGCTACGYCT?GCACATGCTTGGGGCTTCGCTTYATCCGTAAGTACG??GT?TCTGAGCAC?TCT?AA?AAGTCGAATCTCCCCAGGAGTGCTGCAAAGGTAA?CAGAAAGGTGGCGCKCTTGTCGGTGTTGGTGG?GT?TATCAC?TACAAG?ACT?ARGTTG?AA?TCGAGTGGCCTA??T?CAAGGGC?ATTCCTCGACCTGCGT?TTG?CGTTCGCT?GTTTGMGT?ACCYCGCGGGGCAATTCAGGATCGGTTCCAGCTGTTCAGCAGCGGCCGG?TCGTGTGRGAGTTATTG?C?CT?A?T?GCCGCGACTWC?CGTGTTAGAAGSGACATGATCATATATACC??ACAAA?CTACACCACCGGG?GSAACAGCCAAGGCC?TGATYG?CATGCCTTCCTG?AYGCACGAAAAAAG?CGACTACTTGAKAGAA?GAGACTTGTGCGACCCTGGGTCTGGA?CRRGCGAGCGAGGT?AGAC?GG?A?CAYTTAAGTGTTCATAAAGA?TCGCCCGGAGCGAGAGAGTTCTCCACACTGCGACGGCTGCGTG?CG?TATTYMCTTACTGTCTCAATTCGGCGGGAATYCCAGAAKCGTAACCAAGGGGTATC?AGGAAAT
TGGACCGGTTGGATCCTGA?CGKTGCTTG?TCACGATTG?CTT?RACC?CG?TATGGTCYTTGGGTG?G?AACTGGCCTCRACGGA?AATTTTCCTGARAGGCSACT?GTTACGGCTCGTGTCGCGGCGCAGAC?CGGGGTCG?ACGTATTCAC?CCTGACTTCTTTATTCACGCTCAGCGAGTTCGTCTGYAA?GT?AGGATG?AGGGGTTGATTCCGG??GAAMCCTATTTYCCCGTT?TCTACGAGAAAGCACGCGCT?TCATTCCAATCGTAAM?CCATTAGACGTATCCAACTTTATWACAGRGCGTG?AATCCCGGCG?GC?W?GTCTGCGCGCGATT?TGGCA?CGTATTGTGCAAGGGGATTAAARAAAAACARCCGGAAAGAGCCTTGCAGCGGTTC?G?GGCCAGGACGTCTT?CCCCAGTGGGATCAGAACATCACCT?C?TCCAGCCAATARCTTKAG?TAGGTG?GTCCTYTKGCTATA?GAT?CGAACAA?CTCTCCACGTGYC?TYAAAATC?C?GGATCCCTGGGCGACTACAGGG?AGTTGCGATGYGC?CTCTTGTAGCGTT?GGCGTTCGTYT?GAGAAAGGAAA?CCCACTCASTCCTTAATA?CTGACACCRAGCG?TTCTGCGGAC?AG?ACCTTAA?TAAAC?CAGG?CATTGGCCAGAAAC?ATCATGTGATCGCCGTTTCCGTTGATRGGCCA?RCA?CCGACAGCGAAGAGCAGAAYCGGATATGC?TTCGGTTGTAGGTTG?RTGACCTCTGAATTGTMCCAMAATTCCCGRGTCG?CTGGAATCATGTCCATCK?WA?GGCTTGAG?T?ACCAAAWTCARTCACATA?CCGTTAGATCGTTGTCTCTCT?ATGCCTRTACACACGAKK?GGAAGCGCGTCAGTCCGGCTAAA?CTGTG?ACCAWATAGGGC?CSKTCACGGATGGTTTTT?TG?TATRGT?GC??WCCATCCCG?GAGCAGTAGCTTACCTK
GACG?GKTG?CCGAACGAGAGGCAGYATATACGTCACTAACTCCATTCCGCGAGAGYT?GCAGGCAC?A?CAAA?TTGGCACCAGT?TCGT?CGCGTATTAGATGCAGTTCAGCGAGC?ACACTAGATCTTGCAAC?ARCAGGCGAGGCTTGT?ACATATCACTGA?CCCT?TCCC??GTCTTGGTACC?T?CGGAGCATG?GCATAGACTCC?TGGG?WGAGGT?ACCACAGCTAGCCGGTCATATTCAAA?AAC?TCTAACCAGAAGCATGTGGTATGGCAGATAAACGCYGCTAAYTGTGCGCCTGGCTGACAAGACCGGGATGC?GTYGTGAYGTTCTCAKCACGGCCGCTGAC?CGTCGAGAAAYCGGCAGAGCKTCATTACGTTTGCCGGCCTTGAT?CCCGCAGCCATGCAG?CAGGT?TRTG?TAGGACAGCGCTTTCTCA?CGA?C??CGCYAAATTTACACCAAAAGGCACGTAGGGACGCGCGGRCATAAGCGTGGCCTCCATACCAGGTCAAGGCCCGTTCGAWCAAA?ACCAGGT?GACGCCCCGCAGAACGTTY?GCA??ATTC?ACAGCCACATTTACGTTYGGCGCCACTGCCAA?CC?TCAG?GGGCATTGGTCGAAGCAGAAWCTTTGT?ARA?CGTAGAAGCCKYGCGCTTGGTAATAGCG?GATCGGTGCAACCCAGAATCCCGACGATT?G?T?ACAGRCGTGCTCAGTTCTTCACCTTC?CGTAT?CTCATCTAMAGAAAAGR?GTCTAGGAGGTTRAGTTTAAAYARGGTAC?MC?G?ATAAGATCCGGGCCATTGTTATCACATGAGCCATCGGCCAGACC?CTTA?GCGGCGACAGTGAATTTGGGACTASTWCAATTACGACCCCAT??GTKCAAGCAMGGTATCTGGCCCTTTCCYGG?ACGATCGAAT?CAGGCCACTAGAAGT?TRTTGGAT?GGGGCA?RGCATCT?GAC?CACCA?ATARAGA?CGCGA
CCTGTC?CTGGCCATCCGTGTGGC?GGGAATGTTAGCCGGAGCRYTGGGCKACCGCACATGCG?TGT?GGACAGA?TGTAM?CCCCYA?T?CCAGGCA?CCGAGCYGAAACTT??TT?CTTCRTAGTA?A?A?CCAAA?ACGTCGTCGACATTCATTTCGGCGCCTGGCAGTCGTCAGCGTACCGGGAGACCCGG?GCCCGAAYTGTGAR?CATCACAGGCAGAATYGCCGAGTGTCTT?TTTACCGCSSGT?AGCGAAAAACTCGT?CTTCA?GATACTGTWCTCYTACGTGC?T?TTACCCCGCGCTCGTGGCAGGACCAGCCGACCGTCTATAAAGGGT??STCCAGGCGTAGGG?GCACGCSCCTT?G??GGGGTATGTCTGGTCTGACCG?TCATCTGCGCCTAGT?GCGGGGCTCCCGCGGT?AATGTGCGTTGGCAAGACGAGCAATTGG?TTGTCACGGAATTGC?GCCATTAAACT?GTCTGC?TCCTCCGGTCY?ATGAGTATAGGATGY?WCGCGTAGGGTGCCTCAACGGTGGACCTCA?TCACAGATCTATAGACTG?CCCTCAACAGAGCATCGGTAGAG?TCACGCGGTCGA?CCTCGGGGA?C?AGCATGTTTCGGCGGGTAGTGA?TCCCACGTGTTTCATTTAACCCGA?CGCGCAGCTCGCYTAATCTTTGT?TAGAGCC?T?C?ATAGCCAGTA?ACATGGAMCTGTWATGAKAACAGCCCG?YGATATAATGTAAAYMC?T?G?ACCCTATCGTTCRCGAT?TARGG?CATYTCAACTAGACTCCGT?CA?AAACACAG?TCYAGGGYCCATGATTAT?CGCATGCGACACGRGGACACAGG?CCTACGCTAGAGAAC?ACCACCGAGACAGGATAATCCAGAACAGA?CGTATTGCCCTWWGTAGCGGGTA?AACG?ACTCACCTCTAACCGAGAGCTCGAG?TCGTCTRCTAAA?GGCGATCGAA?GGGTCCGGTAT
CTWRTACTG?AARTGCGCGAATCCGCTC?TAAGGGC?GGGC?GGAA?GGTCGCCTGGTAGGACCATAAGAGTGTATCTATAATACGGTAGGGTATAGGGAAGGGTGTRGGT?GACTGACASA?TGCCGAGAAGGGGGC?CGCAGCTGTTACTCRC?GCCTCCATTCG?GTA?CCGGGGTG?GRTACCACYCCGGGCAAATAGCACTCACATATT?TTGCTGC?GTTGCCGTTAGGTACTRTTGYCCCT?A?GYTAT?GTAAGCTAACCCAGYAGG?GCGCACG?ATATTAGCCAGGAGACCCCCAATCCCC?ATAGGTG?GCCTRGAGAGAC?GAACAGCTCTATT?TTATCACGAGCTCCCCRGCAKAACGATCAAGTCTGTATCGTTTGCACCTT?TAGAACCCA?TATGTACCTCCAGAACACAACAG?YCCCSCAYCGTTCCCGCACAAGT?TACG?A??AMGGTGRTTACGTT?AA?TGGMGCATTYA?GTGCCACAGC??ACAGAGT?CGTTYTTCACAGTACGCTCGATGGCAT?CGTCAGGRTCAGCCC?CTTW?CATCGGCTGCGT?GAGCCCCGA?CTTCCCAAG?Y?WGGACA?AATGCAGT?TCTTAGAAGTASAGCGGATACGGGGGTMGACCTCTCCCA?A?GCCACGCTGTCGAAGC?TGCCGCTTCAAT?GTCC?ACGCGACGCAYCAC?TGTYCT??CGCGAGACCGG?TGCCC?AACGATGTGCTCACTAR?GATGAGCTCCTT?GAAGTCATGCGCAATGAACTAAACGCTCACACTTGTATGATRAMGCTGCACTACTT?TAACTGATGATACWGTCACCTTAGCCCGACGA?ATWTGGATACT??AGTAAAAACCAGGG?AAGCCGCGC?GGGTTATCCCGAGTGGTGCGYGATCATGGCGAATTGAATG?GGCCGCTAWCC?TTAAAACCAA?CTACGGTAGGCGCTWGTA?CCCCACCG?YTCATCAAGCTGCCGGG
GA?A??GACGGGCCKCTATCCCRTTCTTCCGCG??ACCTACGATCGTTTGCTCCT?TTGCGCTATAGGGTGGCTTGM?CCCG?ACCACWAAWCCCTTAYTGG?TKG?TTGTACTCGA?AGTY?TCTCGT??TAGCTCCAAAACCTCG?TTCTTCCGTGACTCCCGTAG?TTATAMGATCCCA?CACCTTGACGAAAGAAGTAGCTGCWTC?TWGTCCGGRGAGCTGRTATTMTCAGAAGCAC?GTTWTTCCCACATTCGG?CTTCCG?CAA?ATATT??GRTCTTAGCTATGAGAGTAACAGATGA?CAATCAA?GAR?C?GCC?CCAG?AAAG?RGT?GGAGACTCTGTCMTGTYTGTCGCAACGACTCTGATCCAGGGGGCCATTGGGATACAAKTTGATTTGGCTAAT?CTG?GGTCG?TTCACCCGRTCGACCGMCTTGRAATGGTWSGTCGTCGTT???AGGCGCAACTACAATGTTYACCCGGC?GTTGGCGTCGCATCACTGCCGAGGG?A??GCGGCCAAATAWGAA?CCCCCGAGAAGCCACCAGACGCAG?TGAA?CATCG?CAGGTCAACTTAA?GWAGCGGAGGTCACACTACT?KAGCAT?GGGCG?TACGGC?AGCA?CGTCCCGAACTCCCTCGRATA?TGT?GGGA?GTTT?TAYAGTAGCGGACGAGTGCGMGTTGAG?CCTAGCTTCCAATAWCATTTGCGTGAAATTTACCGTGTAAGCTACYCTTTCCGATACGGATGTRTCTAACAAA?GCTTCGCATACAATG?TCACGCGCGTGCRTGGGCTCGYAACT?ATACA?CATGAAAATGAYTAGTTGGTGCGACCCACACA?CGCGGAGTAYGGCGGAC?CTGCGACACGTGTAGCCCGAGACTCTGGTGCYTTCGCCGACGGGTGACTCGGTCCTCTACTTTAGYGAKGTYCAAGGCGGGTGGTTCCYGGGAGCTGATCGAGCTTTGGTTWCGCCYAAG?ACTCCGTTY
CCAAAACGTCGGCTTTTG?ACGCAARTCAATATGTCGAGGGGRACT?GCCCCACT?CTCSCYTCATAGG?C?TGAACACAAAGGAGGCCCC?TGTTACGCC?GG?CACGCAACACTYAATAT?CTAGATTCGGTCCCC?CG?TCTATGG?GCCGAGGTCATGTAGGTTAMA?TGTGAACATTTAA?CTGGTWACC?MTTGCGT?TTTAGAC?GTCATCCTTGGAGTAC?TTTATGCAGTTTTTTCCG?GCGACCCC?GATTAGGTAC?CCTGTCAGTGATTGCGAACCGTGA?CCTTCCGAGCGCT?TTCAGTC?GCGWTTCAA?A?CCATGA?CTAGCTACCA?CCGTCCGYAATAGCT?TGCYGTCCTTG?TCCACAGTTA?CAA?TCTTCCGTATCGW?CCAGCGGGAGGTTTGGACCCCCAAACACTTTTAGGAMGAATAATAGAACTAGGATCAAKTGCGAGGTCTCAT??T?RATCA?CAGGGTATAGCA?CAARCTGTGA?GGACG?TCAWGCG?CCCSAG?CCGGGTGGGCACATACTGG??TG?GGCCTCTGGTGTCAAGA?CGCCTTTCGGGCTACAGAAGACTATCTGATTGT?TGAG?AG?AGTYAGAGTASAAACCMCCACCAGTGAC??CCGCTGARATAAGCCTCGAGA?TTGCGAAA?CGGGTATCGAAWCAAAACCCCGGTGCCCCGG?CCAA?ATTTCGAAATG?AGGGCT?GTACAGGCGCCGCWGCGGWTAAGGACGAGGA?CCTTCGATTGGATTCTAAT?CGTGTTA?TCCGCCCAGTGGCGAKC?GAGTATATAGTCGTTTGCATGAG?GTCGTGGG?TGAAACG?AACTGACCCCCAAATTA?AG?GYCAGTCCTMT?CG?ATT?ACCTTGGTCGCCYCCT?GTTTGAGTG?CTCACTG?TGYGACGACCACGAAAAATGTATCTAGCATC??TATGG?CAGGAATCG?GACRAGCCCGTARAAGTGCGGGATTCG
?TCCG??ATTCTT?CCTGCGTCTC?MTTTACCA?G?ACTGAAGTCC?A?TGCACAGGGCGRGGGTCGAR?WGCCGTTGTTGGCATA?RTA?ACTGTSGCTGGGCCCCAGAGACCTGGTAGTTGTAGCGCMC??ATTAA?GTTAAGACCMTTTACTTCGGATCAGT?KAGCCCTCCCAGCCCTGAATATWGCGGCGCGCACTCC?TGCGCATAYCGCGA?CGAGCYTGCTSAARCACCAAT?GCTTAAGAG?GTAGCCGATGCCAGCCGTGC??CTASCGCGAC?C?TC?CY?TCCCCACATTCCAGTTCCGAATGAG?ATGACAATCATCCGATGC?GCCTGCGGCGTTACGTAA?CGCAGCACATGCGSCTT?ATCAAYATCCGGCTTTAGCGTGGAGATGAAACGCAGCCAMCGGGCCTAAC?ACACTACTCATCGCACACTG?T?TGCTCATWTATGACATGTATTACCAGYGGAATA?TT?CGAGCTGCMATG?TT?C??AATTA?AAACTGTAGAGCTCCCCATGTTTTTGACTCCTCTCGATGTTCGGATTTTCTACCTACCGCCGGTTCAAATA?CCAAAGRAGGTT?GCGC??TT?ATGATTCCYACC?CAGC?AG?ACGGGTAATCCACGACGT?WTTATACGGGTGCGATGGCACCGATGAC?TCCAGGTCAG?GCTGGGTTT?ACTT?TRTCAAGAGACTGGCGACAGGTGGAGGTTCGCGTATACARCTTTTCGGACY?YGTGTTGTACTTG?TAMCC?AAMGG?YC?CAGCGGTTATC?GGTC?RATGGATCCTCTAC?TACGGTTGC?ACTCATCC?ATTGTTGTGARAAACKTCAGCCGCTGGGTGTAGGTTCGSTGGA?AGCACTACATAGCG?TAT?CGR?ARGC?TSACCCTTCAGCTCTGCCT?CCCCAACCTTACAGGGA?CC?AAACTCAATGTYAGRAGCAATGGGATTCGTCTCTTATGGGTGGWGCTAGTGGTAGG
A?TCCACGAGCGAACATCACCTG??ATCGYCGGTCGCCGATAATAAACGTGAT?GAAAA?ACAGA?AGGTTGACCCGGAATTGTATGGCRGAGAGTYTAGG?CGAGT?CCTG?T?GAA?TGGCAGTCGTCTGAKCCACTCTTATGATT?YTT?CAGCTGAAGCGTTTYCCAGATCGGCACATKGTTAGCCCCCCGCGGGACACTATACTGATGATCCGTTACCATGCCAGTGRTCAGW?TCGAA?KGCCCGAYCCGGGCATAATTGGTTWGRGTAGACATGGGCGA?TTTAACCGGTTGAG?GGA?YT?CTGGTA?C?T?GGCTTAGCGCCTGTCGTCC?CCAATAAGCATMCTAG?GTGACACATGCGKAGATCGCAACGTCGCATTCGCAAAAGRGTGTTCATTC?ATCCRGGARGGCGTGTAGGCTK?TCAGCTTAARTA?ACCAAKTACCGCGCTTCGAT?AGGWCATT?CWACGTCC?GTAACTAGGGTCCACCGT?TGGTATTGGAGCGTTG?YTT?ATGT?GGGTTGTA?C?AAAT?CTTAATCGGAATGGCTCCATAGGATMACTAATAACA?AGRGCACTYACMAGGCCCRCACGAC?TCCATAG?TTTTGGC??G??AGGTTAGG?GTTT?CCTATGTCCKTCATCAACCGCGTGA?CCTGA?ACGGTTACTTCCGATACATCAGCTT?TATTCACC?AATC?TTCCGG?YTTCATAWACGGCSACTTATGATGTATT?TATGC??TGATTAAGGGGTACGCCGCACTCAGAARGTGCCGG?AAGTCAGTCCAAG?GTTCGTACGAACTTCTAGTGCAGACCWACYCGC?GACCCAGTGGCC?CAG?TGATGAACTCGATGACGGATAGACATTACTGGAGTTYAGTGA?CACAGCAGATCCATGCAG?GTGCGTCGCTCCACCATGGACCCAAAYACAATATCCCTAATTGCACCGATGGGTMAAG?CAGCAACGGATCCTT?ATCGC?
GAGTAAGGGAG?AAAC?CGT?TGCCCGCCAAGGCAT?ACYCAT?CTAGGACCCAGCTTGAGT?ATCGATCCCACAAT?TTCACAATACCTACTCACGATATAGGGTCAG?GT?K?GGGCG?GT?TCAC?GT?G??CAGCGCTGCCCGAGT?SGGAGAACGTGCGATCCCTTTAAGCTGCGACTWCCGGAAGGACAYGACTTGCCGTTTCCGC?TTWAGGGGAGCRGGAACT?G?CTACGTGGGCGTACCCGCATCTC?GAGTTAAGGTGTGA?AAYGACTG?C?A?TA?GAGCCAAAGGGG?CAACTT?ATTGCCGTAGTACGGGAGCTACACTAGATC?ACAACCKCGACATGGAACC?GAACC?GCT?ATGTC?TTCGG?CATTTATAAGTTGATGT?G?GCAAGGATAGC?CATTACCAAACGGCAAGT?ACCTTTCAAC?ACCACAMCTTCCACT?GATGCGGCGCGG?CAG?CTGAGAGCTATTGCGCTCCGGAGGG??ACGAGMTAGGCTGCYTAAGCGGAGAACGCTGGCTMTATG?TCGTCGCGC?AAGCGGGCCAC?TMATGCAGGGTATACTACTCCACC?CGAGCC?ACGAGACTTCAGACCCTCCGGCACCATTCACACCCGAGTAG?CCCMCGTTCCGACCMYGCGAAACGGGYTACATGGCAGT?TGTAGTG?TAGCGRACAGAGCATMAGCAGAAA?T?GTCYCCGACGTAC?GTAATGTTTCCCTAGCATGTAGCACGTGAAGCGTAYTGT?ARGGCCAWASAAACTG?CKCGAACCTCAAGCTTA?TCRYGKGCGGGCCTACCACGGCCA?TAGGAAACATATCGTCGGTGCAGTGATTCCRGAG?GCACGACGGAC?CAGYAYCTGTAAGAASAA?TCYGTGAGYCA?GATGTGATTGTACAGWSTTC?AAACTGTYGCCMGTCTACCGCGGGCAGCCTGAG?CTATCCTTCGGTTG?GCACWCTTSGTTTCTTACTCGGAA
?CAARG??AG?CTGYAGA?TGCC?GACMCWAGGACAAACGCAAT?R?ATATCACACACCKC?GGCA?ACGATAAC?TTACCCGAGGGAACA?TTTATCACCWAACA?CTAGCGAGAAGACTA?GGTGGTACGGTTAACAAGCTTGG?AYAA?TCTGACGCCCGGGGCTCGTA?G?CGRGGTCACCCTCTRGTCATC?TA?GGA?AWGCWT?CGTAGG?CCAT?T?CGGTTAAGGAKA?TGAAGGG??TTRGTTGTCTTACG?GGATTAYTGATTCCAATACTCRAGATTTTGG?GCAGCCGACTCGGC?TGGASTTAAAGCACCKM?GAGTGGCATTTCGG?AGGGTTAGACAGGGTCAGAACTTTAACTTAATRCTTGCTTAC?TGACGAGCAGTACCTCAGCCTCACTAC?GAGTACGGTGTCAAGATGGAGTGGACGCGATATG?AACGYYATGAC?CCTGAGCAACCGAGG?TTTCCGCAA??CC?GT?T?CS?CGGTAATCGGTCA?CGCCGCCGTTACGCCAA?GTAAGGATCG??T?TTAA?TCA?CGTGCCTTTATCYGTTA?GGGGGTACTAACCCT?CTGRCGAAAGCG?AGTAC?TACGTTCATAAGCTTTCAAAAAGTCGCTGAAACCGGGAATAGKT?RACTAGGATGAGGCCGGAACC?AATCCYMRCAATMGCACGGGCAGAYC?ATCTGTGTACACGCAAARCT?ACRTACAGCGGATYATGG?AGACCG?GGTA?TTGGCCGSCG?CGGACTTGC?ATCGCAGK?ATCTCTC??CCCCGAACRG?CRCA?GTCGCTGAAAC?GCTGCC?CCTYC?C?CCCA?ACCGCTTCT?KAATAA?RTCACCTCGCACCTGTTWTGCCGT?CWCTCATGCG?TGCAC?TG?CTCATTYWACTAAACAAACATT?CCCCATCA?AACGCCCGCGAC?CG?AT?AMCCGC?CA?A?CCCTTTC?CGAGTCGTTATGCCAG?G?YAATCMAGA
?T?AK?GTTAACGGGC?TTAGGATCA?TTAACATTGATCTGGGCAYCG??AGT?C??CAGG?GTC?GCAAGACC??T??TGT?CCCCCCTCKARSWAGWAATC?ACRAASTGGTCCTRGCGYAG?TATTCTTGACTCCTTTWGGGCCTAGAT?CGGACASAAA?GAGGACACGAATCTGCGAATTCGACAGCCTTATACTKTKTGKATGTAGTCA?AGGAWGYAATGA?ACRCCACCTTTACARATAAAGTRATTAATAAATGACCGTC??AAA?ATTATCTACATRCAACGCTAGAG?TACTWAGGTGAAYGT??GRACTCATYACTCRTTA?GTAAGCCTACGTAAATCGAAGGGCGATGAT?RCCAACATCGYTC?GCGACGTTGCTCGCAGCGGACGAGTGATTAACTACGTTATRAAAATAGAGTAAGGGGTCTTCGAAG?TYTACCTAGGGTTGTTTACTAAGT?TT?AGT?AGGTAAACGAACATCTTACTGTCACTGGGTTGTGGTC?GGGGAGCCCCTATGATGCCGCGTGAAAAAWCTCAG?TATACTCGATG?TGYCTGGTTGTGTCYAGAAGGGTTATGGCACCCCGGATCTCTG?CTACAASTATGAGTCCGAAAAGTGGASACATRCACTCAAAGCY?YTTSAAACGTTTWAGGACCCTGCGTT?TATGCGGCGTATTTCTGACAGCGKTCATAYGGTGAGAG?CGCTATTWTGTYTCTTCTGATMACATGGTCTGCTAGAGTGAATACWAATYYT?GA?ATGCGTTTACTAGTAGGARTAATG?GTGTACAGTCAGACRCTACAAACTGACAAMWCGCTCTARGGTARGCGTC?CGAATAGTRACGGGTCCSCCWACTATGCCCTGGGATGSACGAACAYCACCAGAT?TKTTCAC?TAAGAGTTCACAGTW?YWGCAAACACG?CTT?G?RCTGCCCTCTAAAGCWCCWGGTTCGTCAGGCGGGCGGGCA???C?G?GGR?G?G
???CT?G?A?TACGGCTCC?TCAC?AG??TTGACTCCMTT?C???????GGGC????????G???CT??T??T?G?GCC?????G??A??CAA??KTA?GC?AA??SCCCA?AA?GACC?GGCC????ACGCA?CS?GT?A?T????C???TC?G?ATA?G??CAGGAATGCGCC?ACAGAGC?ATTCCTGC??TC?TCC????Y?AAAT?T???YGT?GAC??GT???CA?AAC??CG?T?T?TA??A?GTG?G?AAATAAAATAA?G??ATT?GCG?AA?GA?CG???CA??T?A?AG??TATCCACTCC?CA?G?Y?CA?TTAAAGAAAT?AAG?T?CT??????GGRAGTCAG?YCGATCATT?T?G?TGC?TCAT????CGTGA?TGC?AG?A?GCAG?C?CA?GAG?WG??ACTGGCGCAGATGRC?CA??CGTGATCGCATC?TACA?TTA?GAAGCTGCCCTGC?AGAGAGCAGGGATTTGT?CGCGG?TW?A?CTATCWGAGAA?C?T?AAY?T?T?CGYCTTRCG?ACC??AAGGATG??C??GCG?T?A?GAATC???AGAAGGC???TA?TAC????TCGCAA??TTGSGAGA?TT?G??T??A?A?G?AATAG?TAGGAT?G?T??GAG?AGT?CCTAGC?C?GGTTGATYT?TTGCT??ACAT?GA?GA?C?CG??T?A?AACCAATTTGGTG?CG?CRCTTAGGAATAATGGCCG?CATT?TATCC?AAAA?GTTC?A????A?CCGCGA?TTAAATAATCGGAA????C??AC??GAW?CG??AA??A?AA?CGC?AAC?AAG?TCAAC?GCA?CT?CAGTGC
    Di315_9		TCCYGGGG?TWGATGGTGATGGGCGKTCC?CTAGACCAGTGGGCCA?GCAGACYGCAAA?ACGTCGCCGG?T?G?CGGGCG?GC?CA?KCGCGTGGTGAT?AGAGACGATTGCCK??TCSTGAAG?MTAACGGAGCCGCACGCA?GAAGGGKTCGA?GGTAAATGCCSCGTTCYGCAA??TCTWTCAGT?CAAGGGCCTGC?RTWCACCCTCGTAAGMTCCGCAGTR?GGGA?RTSGCTAATCGAAGCATGCATAGCGAGGGACAGCATCGCGAAC?CA?TGRAGACATACCGCGCGAGTTC?GTRAMCCGAACCTRCGGRCGT?CTYCGAGCCT?GA?GGTCTTAC?G?CSTWCGCCGGYGART??G?GGTG?TGTGTCTTTGGGGCGACACGT?ACGCCTGTA?A?ACGACAKCC?CTRAGGTGYA?CGCAGGGCGTCGGCYTTAGTRGACTGGGCGCATCGCACCGCCCGCTTCGTAGAATTC???TTGCCCGCGCTCAGCTTGAGTAGGAACKTGRA?CACGATGAAAGACCGGTATCGGTACGC?GATC?GTCGAGCCTCGTGCRTSCCTKTTGRGCAA?GT?GC?AGCTCGTTYCAATT?CASTACGCACWGTGCCTTCTGAGGGCGGT?CTCTYCGCMCGCCAGY?GTGAMTCTTATAGACAGCGYAGCCCTTGACATCCYTCCTGAGMGGTY?AW?C?TGTAATGACGGTAAGAAAGTCCTGGCCCYCGGGTTCAGCGTCGGAACGCAT?GGGCCGCT?TGCTGTTAA?GAGWTYAGAAACCTRATGTTGACTTAAGRGGCCGC?AGAG?YGCGCAGCK?CT?RTGCGACCAACCGGCCTAACACTCTTGACT?TAGYTGCGAG?GGTACCT?TGATGGGGGTTRCGGATTCCACTATGRACCCTGACCAT?GTWCGGTCGGCTTGRAGCGAG?TTTACTTGCAMTGGCTACAC?CCYGCCAACGAGA?CAGG?GTAGCGC?GCGCAGCA?A
GCTTTAACCAYTGATC?ATRTAACCCGTTATAGCCAAGG?CGC?WYATGCATGTGAAATGK?CYCTAAAAKCTCKAATTGCGCATACACGT?GT?AC?TCCAACAAAGGCGTCCGATGCTAMAAGAAG?TCCTTATGTAAGGCAYCG?GACAGCCGCGCGTACGCCGGCARCA?TCTCCCAWCATCCGACWTCCCAAGTACCGWCTGGGCCGGCGCGCCATCTCCTCTATGGCC???GATGKGR?GAAATCCTTTTCCTTCCTAGTTCAAGATGTG?CCGCAGGGGGAAACGTAGTGA?CATAGAGWTCAGGKGGGATC?TACTTCTAGAAGARACATST??ACGACTTMATCCGTGTTCTTGGGCAGACTATCCCTCYCTGACGTATTTACYACTCCCCGAAATGKCGTAAGWTAGGCC?ACCCAGKAACCCTTTAAT?GTTCGAGTCGACGCAG?CCAGGRCGTG?G?ARAYTARCTGTGTGTCCYA?CCCAACACTGAYGCGC?AGCGTTGTRTC??GYCC?CCTC?GTCTYGTAC?TGGTCTAGGCTGTGGAGCAACTACATAATACCACGTTTASCTCTGCC?AGGGYTTCGSTTG?AGGTTTWTGCTGACACTTTGTYCGYR?GA?TATGACCA??TATTAGGGTTTGCT?CCCGGA?CCGCATGCCGTRTA?ACAAGTTCCGCGG?GATGCCCCGATCCCG?TTTGTTAAGGGCGTACTWCTTGAGCGTG??GAMACAAGTACCGTRCGACAGCC?GTCCTAGGTTCTCGGAG?CTYCGGGCAGTTGTCGG?CAGTGA?GTGCGT?AGCCTACCGCCTAAC?AGTA?G?ATGATATAAGATAGCC?TTAGTTGCYCCGCCCTGC?AGAC?TCGGG?TGAT?AGACRAGTGGGGGTA?AAACGCTAAGCYCCRGCTGACGATCKCCGAGRGGC?GTGCYRGGGGCTAC?CTCGCGTCTACGCC?TTTGTCGGRCATA??TTCT?ATCCATA?CA
TWMGCGACGCCCCCGAAGKCATAGCGGCGTTACTCACCTCTTCGTCAMTCGCCT?YCGCTCCA?CCACCTGACGA?GATTTATCGGGGTACGCAGCACACGCCCCKCGTT?YTAGCCTTCCACAACACATTAGA?ATTTTCACGCTCGG??CCTCC?TTGCCRCGGTG?GCYAGTTACACACAAGGGGAGCGGAGGGGGCGATACAGCCGGATCTCRGAWACARGATTACGCTGCAC?RCCYTGTTCACATGGGCCCACAGG?AGCY?ATCCWGTTRGCCGGGTAC?TTTTGCTGTCGTATTTTAACACGGTCGMCGA?GCAA?TCCAGGAATG?CCAC?CCACATCGG?AY?A?CCGCAAGRCCCCTGGKCCCGG?TCAGTGCCACGTAGCT?GGGTAGAGGGTGCCGCC?ACGTGCATCCGGGATCCTACAGMKCGRTGARCTATTTAGCGGCGACGGAG?GYGATCAA?CTTAAGTGTCATGGGTCTAATTTCA?GCT?TGRCGGGTGGGATAGCKCAATCGKCGCARGCACGATCGRACAGTTCTCTGTCCTA?GCACGATT?GGATACTACACRCCGCRGTAG?AGTG?GCCCGMCTA?TCACGCCCC?G?CCTCCGTSCCAGATCAGCGCCCGGGTGAAYAATGACGACGTATAAYRTGGGTAGTTTTGAGCCTACG?GGACGAAGCCCCATACSCACGGGCCGTGATCRGCGGTTGT?GAGTCTCCCCGGAGGTTTTGCCC?GAKTTCCTAATTA?WGAGGC?ACTGCCCACAAAGAACGTWGGACGY?CCGAGRTGCTRGAGCT?GRG?AGCACACTRTGAACTGACCTTGTAAG??CC?TA?AC?GACCTTTTC?ATCTAGTACAARGGGGTGGCAT?GCCACAATA?TCTTA?AGAAGGTTCACAGGWGCARAGCCGATCCTAGCGTTTAACCGGG?G?CAGRCKGGGTACGTTAASGT?AGCGAAAGGTGACCGCTTWCATGCCGT?GY
TGCATTG?TTTCCCCGK?CTCATGAGGG?C?TCGGCGCGGTTGTGAWGGTCGGACCAGC?AAAGW?GTA?ACACCTGG?GCGCGCCGTTCAC?GCAG?GCCGCCCGAGSGATTTGGTGTTACTTTTTT?CGG?AACTTTGCCTTGAGCCTCCT?GG?CT?AYCCACAGTCCATACGAGACAACATA?TATCGATAGCCACCACCGAGCRG?GAAGCTATCGACT?GGGGTTG?CCCCGCCCC?AGATATTAACAACACA?GAACTGCG??TCC?GTTTGRTGTTCRCG?GCTCGTTCACTGCATGTGGATGCYTGCGTTAGCCGAGATGGAGGTGATRG?AGCAGGGCCGAGGCGCAGGAA?GARGCRGTGARCTGGCTCGCATACTGCCCGCCAACCCCGAGTCT?GGTCWACATCAGCGCMCGGCKACTYT??TGC?GAGGAGGCCGCACYCTTCTAGGCCS?CGATGTTGRGG?TTTCCAAGTATCGTCC?CC?AR?TG?CA?TTGCGAGGC??GGGGTCTC?GCTRTGCTAC?CCGTCCGKTTGAACCGGCCGGCATTAAACATRGGTGCTYAYATTAGTGCGGCAAACGC?ACGGCAGT?GTARCGAACACCACCT?KGCRGWAMATGACTATGG??RCCCGGGGTCCYCTCTAGTAAGK?CRGGAAGTCAMTCGTTTCGTCTCCAGAKTTTAGTCTGCGCGTGGACYTCTAACCATGCGGCYGTCAK?GGGWCGCTATCCCCCAGCA?CACGCCGCGC?RAAAGCCACCAGYCCACCATAGGTTYGC?TTCAGCGTTTACGT?GGGCTGGAG?TAGCAAAGGAYAGATTCGTCAACGTTCTG?GGCCAGTTGKC?CCAAGCTCCCCGMGGAGACSGAMSC?GCGAW?ACTGGATGMAATGAATAGCCGCAGCGTTTCGCGGAGAAGTYARCCGCCGAGCACTCCTGTCCACGATCGYCAGTCCAA?YATGAACGATGYGTRAAGTTGTTAGAAC
CTGAC?TCCCCATTACYACTTCTTGTT?GCGATATGAAAAYGGTTMTGTT?TT?GAG?GACGCAGCCCRAATGCAGG?GTCAYACTAC?CGGGCGSCGTCGCA?AAACCTCGAC?GGCGCTTATCGAGTCTCAGTTACCTCTCCCTTTCCCGGGATATTGSATGAGTCCACC?AGC?GATA?CCGATCCACATACTTCTAGCGTACCACGTAGGTCCTCT?YC?GAT?AGCRCGCACAATCCTMGGC?ACCTTCACGCGG?RTGGCCAG?AAAAGCCARGTCACAGCGGAWG?GTCCGACCGCTCAAGGAGCATCGGCTAGGCTTCACTACGT?CATCGAGTGCCCGCGAAAACTCAGA?GC?TTCGCAGTTCCCTCCCGATAATATTT?TTTATGGTCAGGATGRCCCTGCWTCGTCACCA?ATTATGCCAAACGTCCAM?TGCCGGCC?CCCGGCCCCTAGCG?CGGRTGGWAATA?CYGGGACCGGACGCGT?CCTTC?WCTCACTCG?GAGGCGGGG?CAGAGTAAGTAGGCTGGTGGGCAT?CCCGCTAGGGCA?CATACGAGGCGATGARCCATTTTG?ACATCAGCGYACGAGCTCTACTCAAGCGGAACTAGACGT?CACGCCACGAGMAAYGGW?GCTAGTC?TCCGATGCAGCCTSCCGACCTTTAATCCGCTTAGACGGACAGGGCCGTACCGCTTAGCT?ARCMT?TCCAYCACTGGCCGTA?GAGCCCCYGCKKTCTTGAAGATGAG?CGTGTACACG?CACTYCCAATTCWGT?GAGACGGGACGTTAATGGCTGTACGTGRGG?AARGTGAGGAT?TCG?CTCMGAAACAAGGATAGTCWGCCCGTCGGGAYCYGCGAT?CTATACAGCCCGCCMGTTCA?CGTAAACATCTKAGAACGGGGACACATCGACGACTGCA?TGGCG?CARTCTACWCACCCGMAGACGGCTTGGTGGCCCGTTCCCTACATGCTCTGTTCGCTAGC
A?ATGKYACTCTGACTGCKGGGCGTTAGTAC?TCGGCCTCTCGGCCTCGCGARW?CGTCKGRGGGGAGTCTCGGGC?GTYTCGTC?GGGTTCGGTAGGGATATCGTTRCCRCTAGA?TCAGCAGC?K?TCG?TAG?GYGCTAGCTGRSA?ACCAAACAGCY?CCCCCGAAGC?CC?GTCGTG?AAACTCCGTGAAGTGGAMTMGCGACTCYGGTAGAGGCAGGGCGT?GCAG?AAAAGGGT?TTCC?CTTGSGGC?KTTG?CARTTAG?RACRC?TCTGAGTAGTCCTATGGTGCGGGCCTTA??A?GG?TCATGC?TCCAGG?GGCC?GC?TA??TTTTGA??GCACCGGACTCG???TRATGGCTCCTA?TAC?TATCGTC?AR?C?AATAG?GCTCCAC?TTTA?GRCCGCCATGGAGAGCT???AYCAAM?T?GCGAACCTACTC??AGGGT??AT?GGCCCTTACGGCCAYGTGGR?CGCATTRCGC?CTTCAG?YACTTCTGCCCCTYCGARATA?CTRCTTAGACAGGTYGACTC?TC?AC??CAATCGTGA?CCGTACCTGGGGGTGG?GC?AGTKA?GTAA?ACAGCK?GCCCYAGTTACKTAAAA?G?TTTC?T?CT?C?AATC?TTAC?CCT?CCCTTTCAAAT?ACCAAAGTCGTCYTAA??AAC?CCAAGCGCATGTCAGGGGCTATYRACCGA?TCTG?TACATT?C?TCTGTTG?CACGGACT?RTCTCT??T?AG?TACC?TGTCGTGCATTG?CAGAGCTCGCCGGATATRA??R?AGG?T??C?AA???CTC?GTACATCCAYCGGRYG?GTGK?GGA??CCGGRTRK??CC?T?TCGT??GTACT?GCA?GGC?GAGA?GY?CTAGGGCA?AA?AS?TAC?AG??A?AT?YA?ATGATGACTGCCATYTGACC?GTCA?T?AAGCSYTGCCTAWTCTATGGGTCCTAGGGMATAGTTSAAGACAAGATCTGGTT?T?CG?G
AG?TGCC?G?GTGYGAWACCCGCTA?T?CAAAAA?W?CAG?CCCAGCCTGG?C?CATCTCAAC?ACT??GCTAGGGC?GGCC??T?GCCCGGGTGCCGA??CA??CCACCATG?CCCSGTGCCTAMCAGC?AAGAGMAWAYCATTTAAACCCTT?TCTCAGGTTA?MCTA?GACAGYAGGGGCAAT?TAACCA?C?CTCGAR?AGTGTTCAGCTTTCAKTTCTGAGCGAGRCA??CGG?AGWCCGCCTAATGTCTAWTTC?AG?GARTGGCCYTGAAT?GTARTACC?G??CTAAATTCAACTCTCAKAGC??T?TCAA?CAC?GAG?AGAAT?ACT?CAGA??RCTGAATCGCT?TAGTAGATTAC?ARACATGCYACG?G??GAAC?GCCAC?TG?AGA?A??ATTAGG?CGGCTCGA?TATGTCAC?T?TTAGCAATCTTCGTTA?A?TAGWAATGAGCGC???A?ACCG?T??AGCCCATT?AGGCCCARA?YT?ATAT?C?CGCAC?GTT??CATACCCGGCTTTTACCAAGGCGWGGGGGGGATTTACTGCGG?TCTGCAT?AAAGATMGCRTGGTAC?AMA?AATTA?Y???GAGCGAAGY?TTTAGGTGAGGCGATGTGC?ACKGCGACCG?ACT??TGC?TGATGAGTRC?A?ATATCTTCGCCAC?GATT?CYAAGCACCTCAC?CTCATACAAYGCRGGCCT?AGCC??GG???GT?A?AGT?GTY?TG?G??TCACGWCTAGCG?AGGTAACTTTS?T?ATGGASGTGSTTGCTTAYCAARAK?C?YAAAY?TGTGGGTAGTCGCGT?GCAGC?ACATAGAAGGTTTTGCCTGCAKCGCCGGC?ACGA?GTGTGTGTMCCGTTCATTGC??RTGG?A??RGATG?CGC?AATGAGGCCGTTGCG?GCRGT?GTTTGCTTGAC?G?AGATACCACCGACCMGTKGG?ACCATGG?GATCAGGG?GGC?CAC?RTGTTAG?KGAT?YCAT
ACCTC?GGYATAGCCAA?ATAA?ACGATAACGCGGTTAGM?AT?CTCA??G?CGCGG?GTATCTTTGATAGTGCACATATCACCCCTGCTTCSCTAGCATCTGGAMRCGG?GCGACTRC?GTAGTGCCTCTGCGGGAATGAATCGAGCATGGCCAAAGWT?CGTTCCG?WTGGATGCATACTCYYGSAGGGA?G?G?GTKGCGTTTCGAGATGTRCAGA?TCTCGACCCGCGAGGGGWA???CGGAC?TT?AA??GTCGTG?YCGGAGTCTGT?ACCGCCCACTAATACA?GT?TC?TTG?GCT?TAWGGACA?YTACATYGGTR?CAACAKCACCGGTGTTCT?GTYGC?CATA?RCTAGCAC?CACCGTCAR??YYACTCGACAAYCGGAT?CTWGGACCGGAGCTGGAATCTGTAGACCT?GA??ACA?AGG?TAACGGACCGGC??GGTCAARTAGCGGGAGATGTAGTCAGCTTT??GGYATT?CAACG?TCC??ARGTTCAK?CACT?G?T?CT?ACGTTA?GCGC?ACACGA?TGT?C?CCACC?CTTCG?YAGGGCCYGTGGCTATT?GAGCATMCRAGA?AC?TGTCCTAG?G?CATGAA?CCYGCCGTCCG?GCT?CTYGG?TAC?TGGCC?TCGCGTGTGTCGCGYAG?GTGKTTCAACAGAG?CGTMATCGCTGACAGTGC?C??TGGATCYAACATT?YCAAASCWCCA?TARRGCTTCGGCCGGAC?CA?ACTGTCTGY?GCCGCCCCGWCAACAGYASGC?GTT?CAGCCCGRCAAGCCATCGCC?ATCAGYA?TGACC?TACTTSGTCCTCCGCG?AGTCATGATCGCGGTATGAGC?GCA?TAAA?AGG?TCAGCCMGTATMCGYAGGATCGG???TT?WSYACG?AAGGTAGA?GTCCCTT?AATACAAYG?ATTGGGGTTMCTAGCGS???GCC?CMAGGTTGGCTA??AAGAGTAA?A??TTAYGCTCCG?TGTCTTG?A
?GTY?CGACCAAGGAACAAGC?CTCAC?CTTGAATTCCAACTTGACAGAMAGGCAAATATATTMGG?GMCGT?ATAGATTAT?TC?CCGAG?ATTAA??TRGAGCYGCTTTCATCAACC?ACGGGGTTAGAAAGGCACA?TTGCC?CYAC?AKGCA?MAGCAT?CYTCTCAGTATARC?GC?WAAGGG?CC?ATTAT??A?GGTCTYCGCGCT?CATTTAGCC?YTA?TGCGWATAATA?GGGAAGTAGT?KCC?TTTTCCGGC?GTCCTGGGTAATAG?AA?CTAT?GATC?ACGCRC?C??GTAC?CTGTCCCGYTCACGC??AGACCGTATGTGGGCCCTAYTGGAACCGAGCCCGA?RAGCAGTTCCATRTCCAGGCCGCACG?CAGGCCAAATGTCATTCGGT?TGGGCSCA?GCYGA?G?GTGTGTTTCCATGTTTCTCAYATACGAGTGCAYAGCTTAATCCY?TGTAGTCA?AGATATTATGCGGGCATACCT?CACTTCTGCTCAAGCAGTGAARGTAACTTCCCYGT?CGATC?TGCMAA?ATAGA?C?GTTCATGAGCGGCTCT?CATT?TG?C?ACTCCA?CCAST?ACTARGCATGAG?CCT?GYTA?ACCTCTTA?AAGYCACTACWTCGC??GT??CCAGCCT?CCGG?T?T?GAGG?CG?CYTAGTGTAGTKGMCCTC??CA?AGTGCCAGAGACA?TG??CGCTT?TGACTCCAGTACAGAATTCTCCCTTAAGGGCGAAAGCAAAGT?TTTTC?ATGACCGA?GGTCKAAGYCSTT?GRGCACCGGCGCGAA?TA?GAAGCTAGTGAA??GAGGGCYAGCARTCGTTTGCTAAGARA?AGTCTCGAATGACATAARCCGATC?CTGTAA?AGTYATTAG?CCGATGTTGTATTCAAAAC?AWCCTCCG?TTT?GCC?GTA???CC?GCTGGRC?AMGCGCATGTAATGTT?CAGAGGTTGA??GAG?M?GKG?ARACCCCAA
GAACAYYACACMTAA?CTACT??RCGCGCCGMAAACT?CC?TTTTCTGA?A?CGGC??TTG?ACTATC?TGACACRC???GCTC?CGG?GACGTA?GGACAGTATTGCGCGCYGT?CCGCGTC?ACGTGAGA?CCATGCTCYCT?TGGA?AG?G?AGRGGTCKTGCACGATSTTTCCGCCTATGCTTGCGTGT?CTATCTC?WYCACYCTGAGC?TGCA?GCTTCA??CYAGRTCGGC?RTAAACTTATCATT?AGTT?GCGAKACCWGGG?TTAT?CATCGC?WC?CTG?AATGCACTTTCGATTCC?CAATTACCAGAAGAC?TGATAYG?TGTTACGCGTCTTAAACATCT??A?TAGCATGTR??GCGGG?GGACCT?GAGGCCTYCCATAAGTTA?CT??AWAT?CT?TAKTTGCCCGGGGCG?GCCCGCAKAAATGTCAAAAAR?GTMC?ATGGTAGC??ACCGG?GACC?CCR?TGGYCWAGAGCCGGGGATTATATGGATTGG?T?G?CGC?GGGCACGCGT?CACCAGATGCMAC?CGCCCGATAAARGGCGAGTGACGGCCAGTACTCCGTTCAACCRGGGCA?CGATACTG?AAAGAAT?TCTCTAGMTAGGGCATC?GGAAGG?TTAACAGGW?GCYCAGKCTCCGCGTATCCCACGCCGGCCCGCAGCCCAT?CTYTTGCCTCA?C??T?TTTGY?GAACAG?GTA?TM?ACCA?TCCT?GTCAAA?CATTG?TCGGGMTTGGGMGTCCGAATAYCCG?AATCCWAAGGTAC?CGCKATGTGCTTA?CG?T??SG?ATCC??C??YAG?CGACGCCC?A?ATYCGACA?GTCACTCAGT?TARGCWACCTAAGTYAYATTCG?RGGGCSACYTA??CTGGCGYAA?GYCTAACTC?GTCT?TACGCRAG?AGTGACCCAAT?TCRTACYCA?C?RSATTAG?G?A??GCGA?CWGGCCCC?ARC?TAYCCCAACAGCCCACCAYA?C
KGC?GGYCAGGGAGCRGGGAGGRAYTCGCGGYCT??CTGGATAGTRCGGCGTGGACTGTT?A?TA?CGYACGTACCAGTYCCAYYAATGCKAGTT?GC?TGG?GCCCAGTGTGCG?GCACAGCGCAGGGWGTTCTTG?CGCACCACCGA?GC?YCGAWTT?TA?RCTAGGYAAYCCCRGACT?A?AG?T?CACMCGTCGGA?AT?CAY?TCATCG?G?C??A??TCGTTTGAAGGGRGTCCGT?AC?CCAGTCACGCACGGTA?CCTCGCCGTG?GAAAC?GGATGTTCAGT?TGGGTTCA??CGCRTAGCGCATTAGGCAC?GTCCTCGGGT?A?AAACTGAAAGCC?CTACGGMK?GCMTAGAACGAAGCGRTCT?CGTGTAGGGGTG?ACCKCAGTTGCTAY?CATTC?GTG?T??TACRTTAAGR?TCGG?CTACT?CAACGGMGTG?GR?KGCAAGCATAACGTAGCTCRTTG?CTGCTTACCCGCTAAGACCGA?AACAAGGTCGTTGAAACTCA??CCAGACCCTRGGGG?ATTCGCTC?ACGG?CGA?CTCCACAC?MAA?AG?ATC?A?C?TGTCATC?T?CGTGCTATT?CTTCGTTKGCATG?ATGTACGCCGGG?G?CAGAGTGC?GCYGACGAGCW?CC?GG?TT?GG?AGAGCTCGGT??ATA?TTAACG?SA?GTCCAATCA?TCATCCT?CTCAGGGTGRC?GATG??CRRTTT?TGAAWACT?GCWAT?TGCCGCTTTA?TCGAGTCTTT???TGCGGCRCKT?GACAGT?CACCAAGGCGTT?GTGC?KTGAC?TGGTT?TTYAG?CAT??AG?TAGTGGA?AGCT?YCCCAACGWA?T?YCGAAGCCCTTGGTAGCGT?T??AG?CTAGGGAWTCAWGCCATCAG?KAGTRACGTCAAATCCGGCACYTAATCYGRGMYA?GGWGACGAAACCCT?T?GTRGCGGAA?ACACCYGTCGTCCGTAAG?CGGAGCCCACSAAC
?ATTGCGTGTCACTGGTGCAATCGCTACGAAGATACST?AAACCGCTGACAYCACCGAAATTGT?T?CGTAACR?CTT?TTA?C?ATCACCCCTGTTCC?AGCG?TATCTACC?TGATG?G?CTGCCTMAC?GTG?CTATKACCTGA?GTTACGGCGCGMAGG?CGTCC?CCGGATCG??AM?A?ACTCCCCYTAT?GTC?CAKTGRAACAATTCCGTA?AGGTC?CAGATTRGCGGC?TMTTTYC?ATCTGG?A?TCCTGA?CTC?GAGCAACA?GCGGT?CCGACTTCTCGT?A?G?CG??MCCCCAGA??CKCAATGGGMAYG?CCCTCAGGCT?C??TC?GTGG?WTGCAC?GCCACTCATGRTCKCCTC?AAA?CATCGGCTA??AYCCGGTGTGCA?ATCTAATCGTCGA?GCYT?CCGCA?GCTGAATWCAG?ATTCTATACCCTACATTAGGT?TCGAGGAGY?ATT?RTCAAGAGAGCTTCGCGYACGMATGCKTTGTCAT?CCC?ACTTGGGCAGGCGKCTG?AGT?T?C?CCCCC?T?G?CGGTTACCGTAAGTGGAG?TTT??C?GAATCCRTGA?AGCC?TACTTGATTCGARCACGCAC?GGAT?TGYGM?GCCTAGTKCCAGAGG?GAAGATCRACA?ACCT?CCC?TCAC??TCCTTTA?AGYGCGAGGG?GA?G?C?A?TTTTCGGCGCCCGA?GGYA?GGCCGAAAC?CTCGGAWAG?CCGCWACGATTGTGG?TMYAAC?A?TGG??TGC?GCCSRAA?GTATG?TCCTGACAGGGTC?C?GTACYGCTCMW?TAA?AAA?AATGAATGGG??GTCAATCC?GGAGATAGRCTAGCGAAGCGCCATACTAG?G?GAC?CCC?TGGWCT?ACCG??TCG??CCCCTGGTTCCTG?RGATTGCCGCRGG?TGTCGATACATA?TACTCGCCA?GA?AGCRGTA?CWC?CCCGATT???CT??GACATCACA?GKGTCYGA?TA
A?CRTTAC?ACCGA?WGC?AACG?ATGAATTGCCACCMGGGYGYGTGCG?CATTGATGCAATTCGAACTA?TGC?CCCMY?ACACC?TGCGACATG???CCTMCACAGTTATTCGACTCGTTCATCCGCA?T??GAYTMRACACATGAGT???MCATT?AACTTCAG?TTCGGAGGTGGATGGT?CCGGATAT??TTAGCAAA?TGTGTCATT?CMTT??CACTC???CCGT?GACGGGTTCG?T?TTCTRGGGCAG?CRGACAGC?CTC?GACCCT?GCTA??TAATATTAGCACGCRTRGCC?GTCT?ACGC??YGTYCGGGTCCC?GTTGACCCG?GGARTTACCAG?A?CGC?TW?WCTY??KGTACCG?WAA?TAA?AGGRCGAAGATC?MATCAGGAGGCGG?RAGCG?AWTTCGAGGTACCT?YCARTRAATTGT?TT?CCCTTCCTTTRCCTAC?GCTR?GCGGCWAATTGWYG?CCCGTCGGACGC??C??GAA?CCCG?CAG?CCGCCTG?AASAAA?GGGCGCATAYGGARGCCCCCTAGCTA?TCGG?AG?TC??GAA?TTTCWTTAAGGGT?CGGTRAGGGCTCCGTCTCATGGGCCT?AGTCTARGA?CRCAGCCAC?GTGGCTAW?A?CGTTC?YY?TTGTGGCGGCACCGA?CGTA?SCACCCC?GWYTCCC?GRGGCTGWGA?GGGG?ACTAAC??T?TGATGCGGAGACAYAGGTGRCCAC?GTYCCA?GAGCAATT?CAGCGAGYCTGTTCGGAC?AT?C?TC?A?GTA?A?T?AAGTGC??CGCAT??CAMGTGMTGT?AT?TCGGTGCGCAA?GGGGCC?CAAA?GCTAGACTKAGCTATCTAAYCCTCTT?GTAAGTAMT?GGGCGAACC?CGGRGGCAACTCGGCCTACCG?CCTCTTGGCGAC?TGCTGGGGACSGAAACTATAATACWA?AATACAKCCCWAAACGGCAAGTACTGGCCTCGTRTCAC?TGCCY?
CWACACCGCCTT?CG?A?CATT?TGGCACA?GATGCCTGMACGTRCCTGCA?TGCG?TRG?CGTA?GCT?TK?AA?TG?CT?CG??AACTT?TT????ACTTCCTYTTGAC??AGGTAGTTAAGCGCTASCAGCAGYAT?GA?ATGMCGTACCTACGGTGGACT?CC?ACCTCAY?MTG?AGCGGTCTGGCTCCTAGGTGCCCGATC?TCCAGATCCAGCSACCA?CGCAASTCYCA?GAA?GG?GCC?GACTA?RA?AAACAMCTR?C?T??ATAATAACA?CCCCCGT?GGCASTCG?ATTGTG?CCTCATRAGAG?GTGGTACCATATTGTCR??GATATAAGTACACGGTGAAGAGTST?AWGGAG?TCC?GCCTCTA?ACGACG?T?AA?TC??CGG?CAACGAACAGGCCGAARCAATYT?TGC?GCT?AC?TACMGTCCCACCGTGGTCTCGKGGACAYTAGCAGGTTGACCAG?AAC?GTC??GATAACGA?TRC?AT?ACAACGCCCCCACRTGCCTTTACGATRAGTAAGG?T??RG??TAGCMCGAA?GC?AATGCTTAGTTC?GT??ATGTAACCRG?T?TGCTGCAAGGGMGTAYCCCGGGATTAA?CCTC?AG?TG??GT?G??YGTTAAARACGTC?CGAAG?GG?GTCCGGGAGATT?T?CTAAGATGCCRAGGGRATACGG?GAC??CC?A?GGATTGATACTCACG?ATATCGCCACGACTC??TTGCACAGTCGGTCTGAA??TGGAGTGCCTACACTCGTCCCKCCAGCGCCGGCGAGACYTGACTCAAGCC?ATCGRACRRCCGAAATCA?GCAAGGG??AAACACCT?AA?GAAGCCCT?TATCMTGGCCAA?GACCCGAGTTATGT?AGTCT?GAG?TGAG?CGTGAYCMGGCTTCCC?GTACC?C?WACYA??CAACCAACCGGGC?AGA?GTTCAACGTCG?TGCACYTGRTCGAGRGGCTGGGA?TGCCATGTC
TAGGTCGACATTAKTGAGTAGTGAKCCCCCTGGTTAGGACCGCCTYA?MGGGCGCTAGTYCCGCGAGTCAAT?CGTTTRGCGG?CGTYTTCTC?TCC?CCT?AYG?CCCTCYGGAT?ATAC?SGGCGGAATTCGCTGGTTGTCGATS?ATC?GGTGCG?TGCGCTAGMGCACTATTTAGGGTTGTC?GAC??ATT?CGAGC?CGTTAACCGGMGG?CCAAGCWCCAC?MCG??TCCCCGTGGCGKTGGAACCCA?ATGAGC?AAT?AGA?YAYGCGGCARCAA?TGGAGCGGA?T?TTCATGGGAGG?A?C?GTCGGG?TGA?AAA?GT?ACCSTCAACTC?CC?YYTA?TCAC?GGGACC??C?ATGACGCGAACTSTYGCGGAGGCGTGC?GTAATCWCGCCCG?ACAC?MCCTTGGCTGGASGCGTAYCRGTCGGGTGGCYCCRG????GCGGWRACCAATGTCAGTGGTTTC?CATTCARTGCAC??T?GGAT?CYGTGTC?TCGCT?C?G?AAGGGSTCCACT?CCCTTG?T?A?GAAATAGCTCGTTACCGAGCACTTACAGCCTG?TTGTTAAT?CGT?ACCWAA?CACACC?RGGCCATTGGTCTCAATCC?RA?C?TTCCCGGAT?C?TMGGTAGTA?C?TAGCGGTGTYAAAGCTGGTAGGT?G?TCGAGTGCACCGCAT?CAGTCKC?ACGRTTAATGAGGCSCCAACAG?CAACTTTCCG?GTGG??C?G?TTAGACCAAATCGGTCGGGC?TG?G?GCTTAAAY?TAAGATGATYTGGTT?TCA?A?AAGTTAGACCTGGCKACCCTACACACT?CC?AC?CCTGCRCRAATARCAGTTCAGAAGCMTCYGCACGAGTAGAACCACACAAGCASWGGT?ACTGACCACC??GMGTCGCC?ACGRCCTTGMCCCAGCAGCGTG?TGA?AAGTKGTCTCTGCATCG?A?CATTACATTTGAMACCGTGACG?CGGCTTGTCWCAC?TGA
??YA?CG??GYTGCAAGTKGTGGCA?TACGAGTAACTGGCGATAMTTAAGCGGGCGTT?TGGTAAT?GGG?CTCGTTCTAAATCYTATTA?G?AGCGGRGGG?TGT?GGT??AGCT?T?AY?GYA?G??CCC?TMCCAAYTGT?CCAGTCAC??CCGCA?CATCAMCCTGTGC?CC?YCCA?CGACT?TCACCC?AATCCTTGTACCCTCTTCYAC?CGAGCMGGGGCCACA?CCGTCACAG?TATTGYYAGGCCGTGTGAGTTM?AGCGGMAGKGTCTG?GTTGCCYAGGCCGGACACCCCATTGCTCCGGTAGR?ATGTTCAT??GTCGCTCGAGAGATCGACA?T?CCGGAGATAAC?AYCGARG?CC?A?WGCGCTACGCCT?GCACATGCTTGGGGCTTCR??TYATCCGTAAKT?CG??GT?TCTKAGCASCTCT?AA?AAGTCGAATCTCCCCAGRAR?GSTGC?AAG?TAA?CAGAA?GSTGGCGCT?TTGK?GKT?TTRGT?RCGTAT?WCAC?TACAAGTWCT?A?GTTGTAAC?CGAGTGGCCYA??T?CAAGGKC?AWTCCTCGACCTGCGT?TTGCCGTTCRYT??T?TGAGTRACCCC?CGGGGCAA?TCAGGA?CGGTTSCAGCTGTT?AGCAGCGGCCGGGTC?T?AGRGAGTTATTG?C?CT?ATT?G??GCG?CT?C?CGCGYTGSAA?CGACAT?ATMATAT?TACC?A?CAAAGCTACACCRCCGGGCGS?ACAG?CAAGKCC?TGACT??CATGCCTTCCTA?ATG?ACGAAAAA?G?CGAC??CTGGAGAGA??GAGACTTGTGCGACCGTGGGTCTGGAACG?GCGA?CGA?GT?GGACAGGG??CATTTAAGTGTT?A?AAAGAATCGCCCGGAGCGAGAGAGTTCTCYACATTGCGACGGCTGC?TG?CG?TATT?ACTTACTGTCTCA?TTCGG?GGGAATYCSAGAAGCGTAACCAAGGGG?ATC?AGGAAAT
TGGACCGGTTGGATCCTGAGCGTTGCTT??KCACGATTG??TT??ACC?CG?TATGGTCTTTGGGTGCGAAACTGGGCTCGAC?GR?AATTTTCC?GAGAGG?CACTGGTTACGGCTC?TGTCGCGGCGCAGA??CGGGGT?G??C?TA?T?ACGCCTGA??TC?T?ATT?ACGC?STGCGAGT?CGTCTGTAACG?CAG?ATGCAGGGGTTGATTCC?G?G?AACCCTATG?YCCCGTTYTCTA??AGAAAGCACGCRMW?TC?YTCCAATCGTAAA?CS?TTAGA?GTA?C??ACTTTATWACGGAGCGTGGAATCCCGGCG?GCGA?GKCTGCKCGCGAYT?KGGCACCGTATTGCGCAWRGGGATTAAA?AAAAA??G?CGGAAAGAGCCTTGCAGCGGTTY?GTG??CA?GRCGT?TT?CYCCAGTGGGATCAGAACA??ACCTACTTCCAGYCAATAGCTTGAG?TARKTGGGTCCTCTTGCTATA??ATCCG?ACAA???C?C?MCGT?YC?TYAAAATCGCCGGATCCCTGG?CGACTA?AGG???GTTG?KATCCGC?CTCTTGTAGCGTT?GGCGTTCGT??G?AGAAAGGAAA?CCCAMTC?STCCTTAAGA?CTGACACCGAGCGKT?C?GCGGAC?AG?ACCTTAA?TAAA??CAGG?CATTGGC?AGAAACCATCATGTGATC??CGTTTCCGTTGAT??GCCA?GCA?CCG?CAGCG?AGA?YAGAAYCRGATAKGCG?TCGGTTGTARGYTGA??GACCTATGAATTGTMCCAMAATTCCCGRG?CK?CTGGAATCATGTCCATAK?TA?GGC?TGAGTTC?CCAA?TTCARTC?CATAACCGTTAGAT???TGTCT?TCTGATGCCT?TACACCCGATG?GGAA?CGCGTCAGTC?GRCTAAAKCTGTG????ATATAGGGCACSKTYCCGGATSGTTTTT?T??TATGGT??G??TCCAYCTCGGGA?MA?TAGCTTR?C?K
GRCKGG?TG?CCGAACGWG?GGCAGYA?ATACGTCMCTAAC?CCATTCCGCGAGAG??TGCAGGCACGA?Y?AATTTGG?ACC?GT?TCGT?CGCGTAT?AGATGCAGTTCAGCGA?C?ACACTAGAT?TTGCAAC?TGCAGGCGAGGCTTG??ACATATC?CTGA?CCCT?TCCC??GTCTTGGTACCS??CG?AGCAT??GC?T?GACYCC?TGGGGAG???TGACCACAG?KAGYCGGTYATA?TCAAA?AAC?TCTAATCAGAAGTATGTGGTATGG?AGATAAACGCCGCTAAYT?TGCGCCTGGCTGACAAGRCC?GGATGC?GYYG?GATGTTCTC?TCACGG?CGCTGAC?CGTCG?GAAA?CGGCAGAGCKTCATTACG?TTGC?GGC?TTG?T?M?C?CAGCCATG?AGCCAGGTGT?TGCYAGRA?AGCGYTTTCTYATCGATCC?CGCCA?ATTTAC?CCA?AAGGCACGTA?GGACGC?CGG?CATAAG?GTGGCCTCCATACCAGGTCAAGGCCCGTTCGAWCAAAGAC?TGGC?GACGCCCCGCAGAACGTTC?GCA??ATTC?AC?GCCACATYTAC?TTYGGCGCCACTKCCA??C?YTCA??GGGCAYTGGTCGMAGCAGAAWCTTTGCCARA?CGTAGAAGCC?CGC??TTGGTAATAGCG?GRTCGGTGCAACCCAGA?TCCCG?CG??TCG?TTACAGRCG?GYTCAGTTCTTCACCTT??CGTA?C?TCATCTACAGAAAAGG?GTCTRGGMGGTTRA?TTTAAAYAAGGTAY?CC??GATAA?ATCC?G?CCAYTGTTATCACATRA?CCATCGGCCAGA?CACTT?CGCGGCGCCAGTGAATTTG?GACTASTAC?A?TA?GACC?MAT?AG??C?AGCAAGGTA?CTGG?C?TTTCCCGG?ACGA??GAAT?CAGGCCACT?GAAGY?TGTT?GAT?AGGGCA?RG?ATCT?GACACACCA?RTAAAGA??GCGA
CCTGYCACTGGCCATCCGTGTGKCYGGGAATRTWA?C?GG???GCTGGGCKRCCGCRCATGCGTTGTTGGACAGATTG?ACG?CCCTACT?CCTGGCAACCGCGCYGAA?CTTG?T??CTTCGTAGTA?A?AACCAAA?ACGWCGTSGA?ATTCA?TCCGGMGCCTGGCAGTYGTS?GCGTACCR?GAGACCCAGAGCCCGAAYT?TGAG?CA?CACAGRCAGAAT?GCCCAGT?WCWT?TTTACCGCCCG??AGCGARAA??TCGTTCTTCA?GRTACWGTACTCTTACGTGCAT?TTACCCCGCGCTCG?GG?MGGAC?AG?CGACCGTCTA??A??GGTCCCTCC?GGCRTAGGG?GCAGG??CCTTA??CG?GGTATGTCTGGKCT?AACGTTCACCTGCGCCTAGTCGCGGGGCTCCCGCCGTTAATGTGCGATGGCARGACGAGC?ATTGSTTTG?CACGGAATT?C?GCCATTAWACTGG?CTGT?TCCTC?GGTCY?ATGAGTAT?GGATGT?ACGCGTAGGGTGY?TYA?CGGTGGTC?TCATTCACRGATCTATAG?CYGGSCCTCAATAGAGCATCGGTA?AGCTCACGCGGTCGA?CCTCGGGGA?C??GCATGTTTCS?YGGGTAGTGAGCCCCACGTGT?TCATTCAACCCGA?CGCGCAGCTMGC?TAATCTTTGT?TAGAGCCGTACAATAGCCAGTA?ACATGG?MCTGTWATGAKAACAGCAYG?YG?T?TAATGTARACMCGT?G?ACC?TATCGTTCRCGATTTARGGACATTTCAACTA?ACTCCGTCCA?AAACACAG??CTAGSGTCCATGATTATCCGYATGCGAC?CGRGGACACA?R?CCTACGCTAGAGAACTACCACCGAGAYAGG?TAA?CCAGAACAGAACG?ATTGCCC?TWGTARCGGGTA??ACG?ACTC?CCTCTAACCGASAGCTCGAGATCGCCTGCTAAM?GGC?ATCG?A??GGTCCGGTAT
C?ART?CTG?AWG?GCGCGAACCCGCYC?TAAGGGC?GGGC?G??AGGGT?GCCTGGWAGGW?CATAAGA?TGTATCTATMATACGGTAGGGTAK?GG?AAGGG?GTRGGT?G?MTGACAG??T?CCGAGAAGGRGGCACGCAGCTGTTACTCAC?GCCTCCATTCG?GTAAC?GGGGTGAGRTACYACCCCGGGC??ATAGCACTCACA?A??G?T?CT?CGGTTGCCGTTAR?TACTGT?GYCYCT?A?GTTAT?STAAGYTAAC?CAGCMG??GCGCACG?ATWTTARCCAGGAGACCCYCAA?CTC?CRT?GKTG??CCTG??GAGACCGAACA?CTCTATTTYTATCACGAKYTCCCCGGCA??ACG?TCAA?TC?GTATCGTTTGC?CCT??TARTAMCC?TTA?GTACCTCCAGAA?ACAACAG?CCCCSCAYCGYTCC?GCACAAGT?TACGT?GCAMGGTGGTT?CGTTAAACTGGCGCATTYATGTGCCWCAGCAGACA?AST?CGTTTTTC?GAGTACGCTCGATGGCATCCGTCAGGRTC?SCCC?CTTWTCATCGGCKGCG?GGAGCYCC?A?CTTCCCAAG?TATGGACA??ATGCA?TC?C?TAGAWGTACAGC??A?AT?GGRG?MGACCTCTYCCASACGCCAC?CTG?S??AGCTTGSCGCTTCAATTGTCCTACG?GACGCWYCACATGTYCTTTCGCGAG?C??GTTGCC?CAWCG?TGTGCTCACTARCGATGAGCTCYTTAGAAGTCATGCG?AA?TAACT?AACG?TCACACTTGYATGATG?CAC?GC?CYRCWTCTAAC?GATGATACAGTCACCTTAGCC?GACGACATATGGAT?CTCCAGTAAAAACYAGS??GAACCGCGC?GGGTTATC?CGAGT?GT?CGCG?TCATGGCGRMTTGAATGA?GYCGC?A?YC?TTAAAACCAA?YTACGG?AGGCGCTTGTA?CCCCACCG?TTCAWCAAGCTGCCG?A
GA?AG?GACGGGC?GCT?TCCCRTTCTKCCGCG??ACCTA?GATCGT?TGCT?CT?TTGCGCTATAGGGTGGCTTGM?CCC?TACCA?TAAWC?CTYACTGGGTTGT?TGTACTCGA?WGT?GTCT?GTAA?AGCT?CAAAACC?CG??TCTTCYGTGA?TCCCGTAG?TTA?G?GATCCCA?CACCTTG?CGAAAGAAGTAG?TGCTTCCT?GTC?GGGGTKCT?GTATTMCCAGAAGCACCGTTWTT??CACATTCRG?CT?CCGMCAA?AYAYT??SA?CTTAACTACGAGAGT?ACAGA?GATCAATCAA?GAGGC?RCC?MC?GTAAAGA?G?TGGAGAC?CTGT?ATGAYT?TC?CAA?K?CYCT?ATCYAG?KGACCATT?GGA?ACAAGCTGATTTGGCTAATCCTG?RGTCGGT??AMCCGAT???CCGCC?TGAAAYGGTA?GTCRTCG??T??AGG??CAACTAYAATGTTTACCCRGCCG?WGG?GTCGCATCAYTG?CGAGGG?AA?GCGGCCAAAC?WGAA?CCCCCGA?A?RCCACCAGACGCAG?TGAAGCATCGA?AGGTCAACT?AACGWAGCGGAGGTCAGACTAMT?KWACAT?GGGCG?T??GGC?AGC??CGTCCCG?ACTCCT?CGRATAYTG??GG?ATGTTTTTRCAGT??CGG?CGAGYGCGMGTTRAGGCCTARTTTCCAATRACATTTS?GTGAAA??TACCGTGTWAGCTACTC?TTCCGAT?CGGATGYGTC?AACAAAAGCTYCGC?YA??ATG?TCACRC?CG?GC?TGGGCTCGTAACT?A?ACATCATKAWAAWRAYTA?TAG?TGCGAC?CACACA?CGCGGAGTA?GGCGGAC?CTGC??CACGTG?AG?CCGAGACTCTGGTGCTTTCGCCGAS?GGTGAYTCGGTCCTCTAC?TT?GYGAT?TCY?AGGCGGGTGGTTCCTGGG?GC?GRTCGRGC?TTGGKTA?GCCYAAG?ACTTCGTTC
CYT??ASGTCGGCT?TTGAACGCAAGTCAATAGGCYR?GGGG?ACT?GCCC?ACTGCT??C?T?ATAGG?C?TGA??ACAAAGGRGGCCCC?TGT??CGCC?GGACACGCAACAC?T?ATATGCTAGATTCGGT?C?C?CGCTCTATAG?GCCRAGGTCAT?T?GGTTACRMTGT??ACGTTTA??CTGGTTACCG?TTGCGT?TTTAGAC?GT?RTCCTTGGAGTAC??TCATGCWGTTTTTTCCG?G?GACCC??GRTTAGGTAC?C?TGTYAGTTATTGC?AACMGTRARCCTTCCRA?CGCT?TTCRGTCGGCGWTTCAA?ATC??TGAACTAG?TACCA?CCATCCGCAA?AKCTTTGCYGTYCWTG?TC?A?AGTTATCACATCTTCCGTATCGWKCCASCGGGAGGT??GGACCCCC?AACACTTTTTGGAMG??TGAT?GAAYTMGCA?CAGGTGCG?G?TCTCAT??T???TYAGCAGG?TATAGCAACAAGCTG?GACGGA???TCA?GCGACC?SASTCY?GGTGGGCACAWACYGGG?TG?GGCCWCTGGTG?CAAGA?C?C?TTTCGG?CTACRGAA?A?TATCTGAT?G?ATGAG?AR?AGTCAGAG?A?AAACCACCTCCAGTGAC?T?CGCTGA?ATAA?CC?CGAGA?TTGCRAAA?CGGGTA?CGAAAC?AAACCCCGGYGCCCCG?ATCAA?M?TTCG?A?TG?AGGGCY?G??CAGGCGCCGC?GC?GWTAASGACGM?G??CCTTCGATTGGATT??AAT?TGTG??ACTC??CCCAGTGGCGA?C?G??TWTATAGACGTTT?CATGAG?GTCGTGGG?TGARACG?RACTGACCC?CA?A?TAG?C?GYCAGTCCTCTT?G?ATT?AYM?TGGTCGCCCCCT?G?TT?A?TGYC?CACTGGTGCGACGACCA?GA?AAATGTRTCTA?CAT?AATATGGT??GGAATCGCGACGAGC?CGTAAAAGTGCGGRATT?G
??YCG??ATTCTTTCCTG?GCCTC?MTTTACC?YG?RCTGAAGTCCTARGGCAC?G?G?GA?GGTCGAAT??CCGTTGTTG?C?TA?RT??AYTGTSGCTGGGCCC?ARAGA?CT?RYAGTTGTAGCG?MC??ATTAA?GTTAAGASCATYTACTTCGGATCAKTG?RG??CTCCCRGC?CYGAAT?TTGCGG?GCGCACTCC?T?CGCATACCGCGAA?GAG?TTGCK?AAGCA?C?ATGGCTTAAGAGCGTAGCCGATGCCAGCCGTGC??C?AGCGCGMC?CGKCTCY?TCCCCACATT?CAGTTCCGAATGAGTATGACAATCATCCGAAGC?GCCTTCGGCGTTACGTWATCGCAGCAYAT?C?SCTTCATC??CATCCGG??T?TGCGTGGAGATGAAASGC??CCAM?G?GCC?AAC?ACACTGCTCATCGCACACTG?T?TGCTCA?TTATGACAT?T?YTA?CAGYGGAATA?TT?CGAGCTGCAA?GATT?CCTAATT??AAAYKGTARAGCTCCCCATGTWTT??ACTCCTCTCGATGTTCGGATTTTCTAYCTACCGCCGGYTCAAATAACCA?AGGAGGKTGGCGCTTTTYATGA?TCC?ACGC?AGCGAGAACGGGTAATCC?CGACGT?WTTATACGGGTGCGATGGCACCGAY??CATCCAGG?CAG?GCTG?G?TT?ACTT?K?YCAAGAGAC?GGCGAMAGGTGGAG?TTTGCGTATACAG?TTTTCGGACYATGTGTTGWACTTG?TAA?C?AACGG??C?CAGCGG?TRTC?GGTC?GATGGAT?C?CTACCTACGGYYGCTAYTC?TCCA?TTGT?GTGAGAAACGTCAGC?GCTGGGTGTAGGTT??STGKAAAGMAMTA?W?M?CG??ATCCGRTAAGCATSACCCYGCAGCTCTGCC?ACCCCAAYYTTACAGGGA?CCCAA?C?CAAYG?TAGGAGCAATGKG?TTCG?CTCYYATGGGTGGTGCTAGTAGKAGG
A?TCCACGAGCGARCATCACCT???A?CGYCGGTCGCCGATAATAA?CGTG?T?KAAAA?ACAGA?ATGTTTAC?AGGAATWGTATGGCAGAGAGTCTAGGACGAGT?CCTGTTGGAA?TGGCARTC?TCAGAKCCACTCTTA?GATT?TTT?Y?GCTGAAGCGTTTCCCAGA?CGGSACA?G?TTAGCCCCCCGCG?GAC?CTATACTGATGAT???TTA?CATG?CA?T?GT?AKT???GAA?T?CCMK?TC?GG?MATA?TTGGWTT?G?TAGACWTGGGCGA?TTT?ACCGGT?GAGTGGAGCT?C?G?TAGC?TCGGC?TAGCG?C?GTC?TSC?CYAATA?GCATMCTAGSGTGACACA?GCG?RRATCGCAACGTCKYA??YGYAAAAGGGTGTTS?TYCT?TCCRGKAAGGCGTGTAGGCTKATCASC?TAARTAGACCAAK?ACCGCG?TTCGAT?AGRACA?TCCAACGTCC?GTAACTAGGGTC?ACCGT?TG?TATYGGAG?GTTG?TYT?ATG??A?G?TGTA??AAAAT?CTTAAT?GGA?TGRCGCCATAG?AT?ACTAAYAACA?AG?G?ACTYACCAGGCCCGC?C?ACA?CCA?AGTTTTTSGC?TGTCAGGTTCGGA?TTT?CCTCTG?CCGTCATCRA?CGCGTGAACCT?A?AC?GTTAYTTCCGAT?CATCAGYTT?KATT?ACC?AATC??TCCGG??TTCMTAAAC?GCSACT?AT?RKGTATTATATGCG?TGATTAAGGGGTACGC?G?ACTCAGAAGGTGCC?GA?WGTCAGTCM?AACGTTCGTA?GAACTTCTAG?G?MGGCCT?CTCSCAGA?YCAG?GGC?ACA??TGAT?AACTCGATG??GGATAGRCATTACTGGA?TTTAGTGAYCTCAGCACAT?CWT?CWGAGTGCRTCGCTCCACCATCG?CCCAAAY??AATATCCCTGATTGC?CCGATG?G?MARGACAGCAACGG?TCC?TCRTYGC?
GAGT?A?GGAG?AAACTCGTA?GC?CGCCMRGGCAT?ACYCRTGYTA?G??CAAGCTTGAGT?AK?GATCCCACAA??T?CACAATACCYMCTCRCGATRTAGGGTYAGAGTAKGGGGCGCGT?TCACTGT?G??CAGCGCTGCCCGAGTAGGGA??AMGTGCRWTCCCTKTAAGCTSCGAC?AC?GGAAGGACACGACTTGCCGTTT?CG?ATTAARGGGAG?AGGARC?RGACTACGTGGG?GTACCCGCATCT????GTTAAGGTGTGA?AAYGACTGCC?A?TATGAGCCAAAGGGGCCAACTT?ATTG?CGTA??ACGGGAGCTA?RCTAGATC?ACARCYGCGACATGGAACCCGAACCAGCT??TGTC?TTCGG?CATT?ATAAG?TGA?GWGG?GC?AGGATAGC?M?TTACCAARCGGCAAGTG?CCTTTCAAC?AYCACAMCTTCCACK?GAT?CGGC?YGG??AG?CTGRGAGCTATTGCGCTCCGGAGGG??ACGTGMTAGGCTGCYTAAGCG?AGAACGCTGGYTAT?TGCTCGTCGCGCCAAGCGGGCCAC?T?ATGCAGAGTRTACTAC??CACCCCGARCCCACGAGAATTCAGACCCACCS?CACCATTCACACCY?AGTAGACC??CGTTCCGACCATGCGAAACGGGYYAC?TGGCAGTGTGTASKGATAGCGGA?AGAGCATAAGCA?WA??T?G?CCCC?ACGTAC?GTAATGKTTCCCT?GCWTG?AGMACGTGAAGCGT?TTGT?ARGGCC?WA?AAAGT??CGCG?ACCTCAAGCTTACTCGYGG?CGGGCCTACCACG?CCA?TAGGAAACA???CGYCGGTGCAGTG?TTCCAGAG?GCACGACAGAC?CAG?ACCT?YAAGAACAW?T?YGTGAG?CAGGATGTGATTGTACAGTCTTC??WACTGTTG?CAGTCTACCG?GGGCAGCCTGGG?C?ACCCTTCRGTTG?GCWCWCTA??TTTCTTACTCGGAA
?CAAAG??RG?CTGTAGA?TGCC??AC?CTAKGACWAACGCAAY?R??T?TCAYACACCGC?GGCA?ACGATAA??TTACCCGMGG?AACAATTTATCACCWAACA?CTAGCGAGAAGACTA?GGTGKTWCGGTTA?CAAGCTTGGGM?AACTCTGACGCCCRGGGCTCGTAGG?CGG?GTCACCCTCT?GTCRTC?TACRGAAAAGCTT?CGTAGG?CCA?ST?CGG?TAAGGAKA?TRWAGGG?ATTRGTTGCCCTAC?AGG?TTACTGATTCCAATWCTC?AGATTTTGGTGCASCCGACTCGAC?TGGA?TTMMAGC?CSGC?GAGTGGCATTTCGG?A?GGTYAG?CAGGGTCAGAACTTTAACTTAATRCTTGCTTACCCGACGAGCA?TACCTCAGCCTCAC?ACTG?GTATGGTGTCAAGATGGAGTGSACGCGATATG?A?CGCYGTGACGCC?GARCAACCGAKGGTTWCCGCAA?CCC?GTAT?CGTC??YAATCGGWC??CGCCGCCGTTACG?CAATGTAAGGA?CG??T?TTA?GTMACCGTGCCT?TG??CGTTA?GKGRGTACTAACCC?Y?TGGSGAAAGCG?AGT?C?TAY?TTCATAAGC?TTCAA??RGTCGCKGAAACCGGGAATA?TT?GA?T?GAATGAGGC?GG?ACC?ATTCCC?RCA?TCG?A?GGGCA?AT?AATCTTTGGAC?CGCAAA?CT?A??TRGAGCGGATTA?G??GGACCG??GTAC?TGGCCGSCGGCGRACT?GC?T?CGCA?T?ATCTSTC?AC?C?GAAM?G?C?CAAGTCGCTGMAAC?GY?GCC?CC?TCTC?CCCACACCGCTTCTCGCATAAC??C?CC?CGCA?CTG?TAT?CCATAC?C?C?T?C?ATGCACTT??STCAT?YTACTAAACAAAC?TT?CCCCATCAAAACGYCCGCG?CTCGCAT?ACCCG??CA?ACCCCTTTC?CRGRTCGTT?TKCCAGGG?CAWTCAAGA
?TTATWGTTA?C?GGCTTTARGATCACTTA?CATTGATC?GGGCAYCG?CAGTGC?CCAGG?GTSTGCARGACYG??AA?GT?CCCGCCTYTAGCAA?WAA?CGACAAAGTGG?CCTRGCGC?GG?ATTCT?AAYTCCTTTWGGGCCTACAT?CGGACASRAAGGAG??CMCGAATCT?CGAATTCGACA?CCTTATACTTTG?GKA?GTAG?CACAGGAWGCAGWGAAGCRCC????TTACA?ATAAWGTR?TTAATAAAT?ACCGTCGCA?AAA?TATCTW?ATRCM?CGCTAGAGA?ACTTRG?TGAATGTCCGAACTCATY??TCGTTACSTRAGCCT?CGTAAWTCGAAG?GC?ATGAWAACCAACATCGT??AGCGAYGTT?CTCGC?GCGGAC?AGTR?WTMA?TRCGTTGWAAAAATAGAGTAAGGGATCTTCGMGGCTT?ACCTAGGGTTGTYTRYTAAGTCTYTAGTGAGGTAAACAAACATCTTACTGTCAYTGGGTTGTGGT?MGSG?AGCCCATATGATGCCGCGTG?AATAACTCAGAGATACTCG?TGCTKYCTGRTYG?GTC?W?AAGGKYTATGKCACCYCGGAYCTCTGCCTACARGTATGAGTCY?AAAAGTGGTCACATGC?CTCAAAGCCG?TTCAAA?AYTTAAGGRCCCTGCGT??TATACGGCRTAATTCWGACAGCGKTCAT???GTGAGAGACGCTATTATGT?TCTTCTRATC?CATGGTCKGCTAGAGTGAAWACWAATCCT?GWT?T?CGTTTACTACTAGGGGTMATS?GT??A?RGTCAGACACTACAAACTGACAACWCGCTCTAA?GTAAGCGTCGYGAATAGTRACGGGTCCSCCWRCTATRCCCTGGGATGSA?GA?CAYCACYAGAT?TGTTCACG?A?GAGTTCACAGTA?YASCAAACACG?CTTTGCA?TGCCCT?TAAAGCWC?AGGCYCGTC?GGCGGGCRGACA?GC?TG??GRGGC?
KAAY?GG?AGTACGG?T?CTTCACGAC??T?GACTCC?T?ACGAAC?T?GG?C?WACAGAGG?GTCTAA?CGTTG?GCCC??????TAG?CA???T?AAGCGA??T?CCCA?R??GAM??G?CCG??GA?K?AG?GC???AAT??WCCR???T?GGATAGG?C?AGGAATGC?CCTA?A?AGCGAT?C?T??A?TCAWCCAT??CGAA?T?A?C????CGACGG?TC?SCATAA??CC??T?T???C?ACGT??G?AAATWR??TAAWGA?AT??GCG?AA?GAG??????A??T?AAAGA?TATCCACT?CACAT?CYACA?TT????AA?TT?AGAT?CTT???TTGG??GTCA?A?CGATC??T?T??ATGCGTCAT??TCCGTGA?TGC?AGAA?G??G??T?AAGAG??G?R?CTGGCG???ATGG?ACA??CGT?ATCA?ATYATACAA??AGGAW?CTGC?CT?YG?GAGAGC?RTGA?TTGT?C?CG?TTATAT??ATC?GAGAAGC????ACG?CT??GC???ACGC?CC??AAGGATG?AC?TGYGCTA?A?AA???YGAG??GGCC???AGTA??WC??CGC????T?GCGAG?ATT?GAT???A?A?G?AATAG?TA?GATY?A?????G?AG?C??TA?C?CTG??T??TYT?TT?CTT?R?ATCGAAG??CG?GCCTTAT?ACCAA?TTGGTRGCG?CRCT?AGG?A?AA??GCC?GCATTCT?TC?C?AAAG?T??AAG?TGACC?GCR?G?T?AATAATMGG?ATCCGCT?AC?G??????SC?A?A?TA?C?GTAA?C?AA??TS?ACGGCAAC?CCAGY?C
    Di315_10		TCCYGGGK?TAGA?GGTGATGGGCGGTCC?CTAGACCAGTGGGCCA?GCAGACCRCAAAYACGWCGCCGGTTGG?CGGGCGCGC?CA?TMGCGTGGTGAT?AGAGACAATTGCCG?RTCCTGAAGAATAACGGAGTCGTACGCACGAAGGGTTCGACGGTAAATGCCGCGTTCCGCAAGCTCTT?CAGT?CA?GGGCCTGMCGTWCACCCTCGT?AGATCCGCAGTATGGGATGTGG?TAATCGAAGCATGCATAGCGAGGGACAGCATCGCGAAC?CA?TGAA?ACATACCGCGCGAGTWC?GTRAMCCGAACCTACGGGCGT?CTCCGAGCCTCGAAGGTCTTAC?G?CGT?CGCCGGTGART?RGCGGTG?TGTGTCTTTGGGGCGACACGTTTCGCCTGTACAYACGACAGCCTCTRAGGTGTACCGCAGGGCGTCGGCYYTAGTRGACTGGGCGCATCGCACCGCCCGCTTCGTAGAATTC?MTTTGCCGGCGCTCAGCTTGAGTARGAACGTGRAACACGATGAAAGACCGGTATCGGTACKCMGATC?GACGAGCCTCATGCRTGCCTTTTGGGCAACGT?GCGAGCTCGTTTCAATTRCAGTA?GCACAGTGCCTTCTGAGGGCGGTGCTCTCCGCCCGCCAG?YGTGAATCTTATAGACAGCGCAGCCCTTGACATCCYTCCTG?GAGGTCRAATCTT?TAATGACGGTAAGAAA?TCCTGGCCCCCGGGTTCAGCGTCGGAACGCAT?GGGCCGCTATGCTGTTAA?GAGWTYAGAAACCTRATGTTGACTTAAGRGGCCGCGAGAG?TGCGCAGCK?CTGRTGCGACCAACCGGCCTAACACTCTTGACTATAGCTGCGAGTGGTACCT?TGATGGGGGTTRCGGATTCCACTATGAACCCTGACCAT?G?TCGGTCGGCTTGA?GCGAG?TTTACTTGCAATGGCTAC?CTCC?GCCAACG?GR?CAGGTGTAGCGCGGCGCAGCA?A
GCTTTAACCAYTGATCCATATAACCCGTTAT?GCCMAGGGCGC?A?ATGCATGTGAAATGK?CTCTAAAATCTCTAATTG?GCATACACGT?GTGAC?TCCAACAAAGGCGTCCGATGCTACAAGAAGWTCCTTATGTAA?GCATCGAGACA?CCGCGCGTACGCCGGCARCATTCTCCCAACATCCGACATCCCAAGTAMCGACTGGGCCGGCGCGCCATCTCCTCTATGGCCC??GATGTGGAGAA?TCCTTTTCCTTCCTA??TCAARATGTGCCCGCAGGGGGAAACGTAGTGAWCATARAGATCAGGTGKKATC?TACTTCTAGAAGARACATCT??ACGACTTMATCCGYGTTCTTGGG?AGACTATCC?TCYCTGACGWATTTACCACTCCCCGAAATGGCGTAA??TAGGCC?ACCCAGKAACCCTTTAAT?GTTCGAGTCGACGCAGYCCAGGGCGWGCG?AAATTARCTGTGTGTCCYAACCCAACACT?ACGCGCGA?CGYTGTRTCGCGYCCCCCTCCGTCTTGTACATGGTCTAGGCTGTGGAGCAACYACATAATACCACGTTTASCTCWGCCCAGGGCTTCGSYTGKAGGTTTATGC?GACACTTTGTYCGC?CGATTATGACCAW?TATTAGGGTTTGCTGCCCGGA?CCGCATGCYGTRTRGA?AAGTTC?GCGG?GATGCCCCGATCCCGATTTGTTAAGGGCGTACTWCTTGAGCGTGKCGAMACAAGTACCGTACGAC?GCC?GTCCTAGGTTCTCGGAG?CTYCGGGCAGT?GTCG??CAGTGATGTGCGTRAGCCTACCGCTTAACCAGTAYGCATGATATACGATAGCCCTTAGTTGCTCCGCCC?GCGAGACATCGGGG?GAT?AGACRAGTGGGGGTA?AAACGCTAAGCCCCRGCTGACGATCKCCGAGAGGC?GTGCYRGGGGCTAC?CTCGSGTCTACGCCGT?TGTCGGRCATAGTTTCT?ATCCATWCCA
TWAGCGACGCCCCCGAAGTCATAGYGGCGTTACTCACCTCTTCGTCAATCGCCT?TCGYTCCA?CCACCTGACGA?GATTT?TCGGGGTACGCAGCACACGCCCCTCGTTCCYAGCCTTCCMCAAYACATTAGA?ATTTT?ACGCTCGGKCCCTCC?TTGCCGCGGTGTGCTAGTTACACACRAGGGGAGCGGAGGGGGCGATACAGCCGGATCTCAGAWACAAGATTACGCTGCACYGCCYTGTTCACATGGGCCCACAGGGAGYYGACCCTGTTAGCCGGGTACSTTTTGCTGTCGTATTTTAACACGGTCGACGATGCAARTCCAGGAATGCCCACGCCACATCGGCACAA?CCRCAAGGCCCCTGGKCCCGGATCAGTGCCACGKAGCT?GRGTAGAGGGTGCCGCC?ACGTGCATCCGGGATCCTACAGMKCGGTGAACTATTTAGCGGCGACGGAGTGTGATCAAACTTAAGTGTCGKGGGTYTAATTTMAGGCTTTGACGGGTGGGATARCGCAATCGKCGCAAGCACGATCGAACAGTTCTCTGTCCTA?GCACRATT?GGATACTACACGCCGCGGTAG?AGTGCGCCCGMCTAGTCACGCCCCGGCCCTCCGTCCCAGATCAGCGCCCGGGTGAACAAAGACGACGTATAATRTGGGTAGTTTTGAGCMTACGCGGACGAAGCCCCATACCCACGGGCCGTGATCAGCGGTTGTYGAGTCTCCCCGGAGGTTTTGCCM?GAGTTTCTARTTA?TGAGGCRACTGCCCACAAAGAACGTAGGACGT?CCGAGATGCTGGAGCT?GAG?AGCACACTATGAACTGACCTTGTAAGAYCCYTA?AC??ACCKTTTC?ATCTAGTAYAAGGGGGTGGCAT?GCCACAATARTCTTAGAGARGGTTC?CM?GAGCARAGCCGATCCTAGCGTTTAACCGGGYG?CAGACGGGGTACGTTAASGTGAGCGAAAGGTGACCGCTTACATGCCGTSKY
TGCATTGTTTTCCCCGTRCTCATGAGGGCCCTYGKCRCGGTTKTGATGGTCGGACCAGCTAAAGA?GTATACACCTGGTGCGCGCCGTTCAC?GCAGGGCCGCCCGAG?GATTTG?TGTTACTTTTTT?CGG?AACTTTGCCTTGAGCCTCCTAGGYCTTACCCACAGTCCRTWCGAGACWACATAYTATC?ATAGCCACCACCGAGCRGCGAAGCTATCGACTRGGGGTTG?CCCCGCCCC?AGATATTAACAACACAAGAACTGCG?ATC?AGTTTGATGTTC?CGKGCTCGTTCACTGCATGTGGATGCTTGCGTTAGCCGAGATGGAGGTGATRGCAGCAGGGCCGAGGCGCAGGAA?GAGGCR?TGARCTGGCTCGCATACTGCCCGCCAACCCCGAGTCTTGRTCTACATCAGCGCMCGGCKACTCT??TGCCGWGGAGGCCGCACYCTTCTAGGCCG?CGATGTTGRGGATTTCCAAGTATCGTCCGCC?AGTTGTCACTTGCGAGGCA?GGGGTCTCRGC?ATGCTACGCCGTCCGGTTGAACCGGCCGGCATTAAACATGGGTGCTTATATTAGT?CGGCAAACGC?ACGGCAGTGGTAGCGAACACCACCTGGGCGGWAMATGACTRTGG??ACCCGGGGTCCYCTCTAGTAAGGTCAGGAAGTCAMTCGTTTCGTCTCCAGATTTTAGTCTGCGCGTG?ACYTCTAACCATGSGGCYGYCATGGGGTCGCTTT?CCCCAGCAGCACGCCGCGCTAAAAGCCACCAGCCTACCATA?GTTTGC?TTCAGCGTTT?CGTG?GGCTGGAGGTAGCAAAGGA?AGATTCGTCAACGTTCWGCGGCCAGTTGTCTCCAAGCTCCCCGCGGAGACSGA?GCAGCGAW?A?TGGATGAAATGAATATCCGCAGCGTTTCGCGGAGAAGTTAACCGCCGAGCACTCCTGTCCACGATCGY?AGTCCAAACA?GAACGATGTGTGAAGYTGTTAGAAC
CTGACCTCCCCATTACYACTTCTTGTTGGCGATATSAAACYGGTTATGTT?TTC?AGWGACGCAGCCCRAATG?AGGCGTCATACTACGCGGGCGGCGTCGCACAAWCCTCGACAGGCGCTTATCGAGTCTCAGT?ACCTCTCCCTWTCCCGGGATATTGGATGAGTCCACCCAGCGGATACCCGATCCACMTACTTCCAGCGTACCACGTAGGTCCTCT?YC?GATGAGCGCGCACAATCCTCGGCGRCCTTCACGCGGGGTGGCCAGGAAAAGCCAAGTCACAGCGGAAGTGTCCGACCGCTCAAG?AGCATCGGCTWGGCTTCACTACGTCCATCGAGTGCCCGCGAA?ACTCAGACGCCTTCGCAGTTCCCTCCCGATAATATTTATTTATGGTC?GGATGR?CCTGCATCGTCACCAGATTATGCCAAACGTCCAATTGCCGGCCACCCGGCCCCTAGCGGCGGGTGGAAATACCTGGGA?CGGACRCGTRCCTTCAACTCACTCG?GAGGCGGGG?CAGAGTAAGTAGGCTGGTGGGCRT?CCCGCT?GGGCACCATACGAGGCGATGAACCAYTTTGGACATCAGCGYACGAGCTCTACTCAAGCGGAACTA?ACG??CACGCCACGAGCAATGGWTGCTAGTC?TCCGATGCAGCCTCCCGACCTTKAATTCGCTTAGACGGACAGGGCCGTACCGCTTAGCTGAGCMTGTCCAYCACTGGCCGTAC?AGCCCCCGCGTTCTTGAAG?TGAGTCGTGTACACGGCACTCCCARTTCAGTRGAGACGGGACGTTAATGGCTGTACGTGGGGTAAAGTGAGGAT?TCGACTCCGAAACAAGGATAGTCAGCCCGTCGGGAYCCGCGATCCTATACAGCCCGCCAGTTCAWCGTAAACATCTTAGAACGGGGACACATCGACGACTG?AGTGGCGGCAATCTACAC?CCCGMAGACGGCTTGGTGGCCCGTTCCCTACATGCTCTGTTCGCTAGC
ATATGTCACTCTGACTGCKGGGCGTTA?TACATCGGCCTCTCGGCCTCGCRAAW?CGTCKGRGGGGWGTYTCGGGCGGTTTCGTCTGGGCTCGGTAGGGATATCGTTRCCACTAGA?TCAGCAGCTGKT?GTTAG?GCGCTAGCTGGCATACCAAACAGCC?CCCCCGAAGCACC?GTCGTG?AAA?TCCGTG?AGTGGACTCGCGACTCYGGYAGAGGCAGGGCG?AGCAGCAAAA?RGTATTCCCCTTGSGGCCTTTG?CAATTAGGRACGCCTCTGAGTAGTCCT?T?GTGCGGGCC?T?GCAAGGGTCATGC?TCCAGG?GGCC?GCGTAGAT?TTGA?AGCACCGGACTCGTGCTGATGGCTCCTA?TAC?TATCGTCCARGCCAATAG?GCTCCAC?TTTAGGRCCGCYAAGGAGAGCTAT?ATCAAM?TTGCGAACCTACTCCTAGRGT??AT?GGCCC?TACGGCCAYRTGGA?CGCATTACGCACTTCAG?CA?TTCTGCCCCTTCGAAATAACTRCTTAGACAGGTYGAMTCATCAAC??CAATCGTGATCYGTACCTGGGGGTGGCGCAAGTGA?GTAAAACA?CK?GCCCYAGT?ACKTAAAAGGCTT?C??CCTACA?ATCTTTACACCT?CCCTTTCAAAT?ACCAAAGTCGTCCTAA?GAAC?CCAAGCGCATGTCAGGGGCTATYR?CCGATTCTGTT?CATTGCGTCTGTTGCCACGGACTAGTCTCT??TCAGGTACCGTGTCGTGCATTGTCAGAGMTCGCCG?ATATRAC?GCAGGTT??C?AA?T?CTC?GTACATCCACCGGACGG?TGG?GGATC?CGGRTGT?T?CWTCTCGT??GTACTAGCA?GGC?GAG??GYTCTAGGGCAYAAGA?CTAC?AG??A?ATCYATATGATGA?TG?CATCTGACCCGTCAYT?AAG??YTGCCTAATC?A?GGGTCCTARGGCATAGTTGAAGACAAKATCTGGTTTTCCG?G
AG?TGCCAGTGKGY?AAACCCGCTATT?CAAAAA?AACAGTCCCAGCCTGG?CGCATCTCAAC?ACT??GCT?GGGC?GGCTKGT?GCCCGGGTGCCG???CACCCCACCATG?CCCGGTGCCTACCARCWAAGAGMATACCATTTAAACCCTT?TC?CAGGKTACMCTA?GACAGYAGGGGCAWTT?AACCAGCYCTCGA?CAGTGTTCAGCTTTCAGTTCTG?GC?AGGCA??CGGTAGWC?GCCTAATGTCTAWTTCGAGAGAATGGCCCTGAATCGTAGT?CCAGA?CTAAATTCAA?TC?CAKAGC?GTATCA?GC?CTGAG?RGAATCACTCCAGA?TRCTGAATCGCTATAGTAGWTTGCG?RAC?TGCCACG?GGAGAACGGCCACCTG?ARATRGAATTAG?CCGGCTCGAATA?GTCAC?T?TTAGCAATCTT?GTTA?AGTAGTRATGAGCGCA?TAGAC?G?T?TAGCCCATT?AGRCCC?RATTTAA?AT?CTCGYACRGTTT?CATACCCGGC?TTTACCAAGGCGAGGSGGGKATTTACT?CGG?TCTGCATGAAAGATCGCATTGTACTA?A?A??TAAT?WCGAGC?A?GTKTTTAGGTGA?GCGAT?TGC?ACKGCGACCGTACTCCTGCGTGATGAGTA?GAAATATCTTCGCCAC?GAYT?CCAA?CACCTCACCCTCATACAACGCGGGC?TCAGCC?GGG???GTCAAAGT?GTCT?GTG?CT?ACGWMTAGC?AAG?TAACTTTG????TGGASGTGCTYGCTTAYCAARAK?C?CAAA?GTGTGGGTAGTCGCGT?GCAGCCACATAGAAGGTTT?GCCTGCATCGCCGGCCACG??GTGTGTGTCCCG?TCATTGC?MGTGGAAAGRGATGCCGC?AATGAGGYCGTTGCGMGCGGWAGTTTGCTTGACAGCARATACCACCGACCMGTKGGGACCAYGGSGATC?GGGCRGC?CAC?GTGTTASCKGATCTCAT
ACCTCAGGTATGGCCAAAA?AA?ACGATAACGCGGTTAGC?ATTCTCAAT??CGCGG?GTATCTTTGAYAGTGCACATATCACCCCTGC?TCCCTAGC?TCTGGAAACGG?GCGACTRC?G?AGTGCCTC?GCGGGAATGAAGCG?GCATGGCCAAAGWTGCGTTCCGGWTG?ATGCATACTCYCGGAGG?AAG?GTGTKGCGTTTCGAGATGTACAGA?TCTCGACCSGCGARGGGTAGT?CGGAC?TTGAAG?GTCGTG?YCGGAGTCTGTGACCGCCCACTAATACA??T?TCGTTG?GCTYTATGGACACYTACATCGGTR?CARCAKCACCGGTGTT?T?GTTGC??ATACRCTAGCACCCWCCA?CA???CTAC?CGACAACCGGATACTWKGACCGGAGCTGGAATCTGTAGACC?GG?TTACACAGGCT?ACGGACCGGCG?GGTCAARTAGCGGGGGATGTAGTCAGCTTTT?GGYATT?CAACGGTCCCCAGGTTCATGCACT?GGTACTG?CG?TAAGCGC?ACACGA?TGT?CACCACCTCTT?G?CAGGRCCCGWGGCTATT?GAGCATACAAGAAACATGTCCTAGAGCCA?GAA?CCYGCCGTCCG?GCTTYTCG?TTAC?TGGCCGTCGCGTGTGTCGCGYAGTGTGKTTCAACAGAG?CGTMATCGCTGWCAGTGCKCTATGGATCYAACATTAYC?AAGCACCAYTARRGCTTCGGCCGGAC?CAGACTGTCTGYAGSCGCCCCGAY?ACAGYASGCC?TT?CAGCCTGACAAGCCATCGCC?ATCAGCAGTGACC?TACTTGGTCCTCCGCG?AGTCATGATCGCG?TATGAGC?GCA?TAAA?AGGCTCAGCCAGTATCCGTAGGATCGGGG?TT?ACYACR?AAGGTAGACGTCCCYATAATACAAY?TATTGGGGTTCCTAGCRCM?TGCCACAAG?TTG?CTA?AAAGAGTAAMA??TTACGCTCCGTTGTCTTG?A
?GTYGCG?CCAAGGAACAAGCCCYCACCCTTGAAYYCC?ACTTGACAGACAGGCAAATATATTMGGAGMCGTCATAGATTATCTC??CG?GTATTAA??TAGAGCYGCTTTCATCAACCCACGGGGTTAGAARGGCACATTTGCCACY?CTAGGCAAMAGCATCCYTCTCAGTATARCTGC?WAAGGG?CC?ATTATATA?GGTCTTCGCGCTRCATTTAGCC?YTACTGCGWATAA?AAGGGAAGTAGT?KCCATTTT?CGGCGGTCCTGGGTAATAGGAACCTATTGA?C?A?GCACYC??GTACACTGTCCCGTTCACGCGTAGACCGTATGW?GGCTCTAYTGGAACCGAKCCYGACRAGCA?TTCCATGTCCRGGCCGCACG?CAGGCCAAATGTCATTCGGTSTGGGCGCAAGCTGATGAGTGTGTTTCCATGWTTCTYATATACGAGTGCATAGCTTAATCCCGTGTAGTCA?AGATATTATGCGGGCAT?CCTCCACTTCWGCTCAAGC?GTGAAAGTAACTTCCCCGTACGATC?TGCAAATGTAGA?CCGTTCATGAGCGGCTCTYCATTCTG?C?A?TCCRACCACT?A?TAGGCATGAG?CCTCGYTACACCTCTTACAAGTCACYACATYGC?TGTGGCCAGCCTCCCGGCT?TGGAGGGCGACTTAG?GTAGTTGCCCTCC?CA?AGTGCCAGAGACACTG??CGCTTKTGACTCCAGTACAGAATTCT?CCT?AAGGGCGAAAGCAAAGTGTTTTC?ATGACCGA?GGTCTAAGYCCTTGGAGCACCGGCGCGAA?TATGAAG?TAGTGAAGAGAGGGCYAGCAGTCGTTTGCTAAGARAGAGTCTCGAATGACATMARCCGWTCCCTGTAACAGT?A?TAG?CCGAT?TYGT?TTCARAACGAACC?CCG?TTT?GCC?GCA???CCTGCTGGRCRAAGCGCWTGTAATGTT?CAGAGGTTGA?AKAGTATGKGRAGACCCCAA
GA?CATYACACCTAA?CTAGT?CACGCGCCG?AAACTCCCRTTCTMTGR?ACCGGCT?TTGRACTATC?TGACACGCT?TGCTCT?GG?GACGTAAGGACAGWATTGCGCGCYGT?CCGCGTCGACGTGAGATCCATGCTCYCT?TGGACAG?G?AGA??TSKTGCACGATCTTTCCGCCTATGCTTGCGTGTACTATCTC?WTCACTCTGAGCCTGCAAGYTYCAAGCYAGATCGGCTATAAACTTRT?ATT?AGTTTGCGA?ACCTGGGCTTATGCATCGCGWC?CTGAAATGCACTTTCGATTCC?CAATYACCAGAAGACTTGATAC?ATGTTACGCGTCTTAAACATCT??ATTWGCATGTR?RGCGGG?GGACCTAGAGGCCTCCCATAAGTTA?CT?TAWAT??T?TAGTTGCCCGGGGCGAGC?CGCMKAAACGTCAAAAAGRG?AC?ATGRTAGCG?ACCGG?GACCACCRATGGCCTAGAGCCGGGGATTATATGGATTGGTTTGACGC?GGGCACGCGT?CA?CAGATGC?AC?CGCCCGATAAAAGGCGAGTGACGGCCAGTRCTCCGTTCAACC?GGRCA?CGATACTGTAAAGAAT?YC?CTAGATAGGGCATCCGGAAGG?T?ARCAGGATGCYCAGKCTCCRCGTATCCCGCGCCGGCCCGCAGCCCATTCTCTTGCCTCA?CG?TCTTTGC?GAACA?GGTAYTATACCAW?CCT?GTCAAA?CATTGRYCGGGMTTGGGMGTCCGAA?AYCCGTAATCCAAAGGTAC?CGCTATGTGCTTA?CG?TTCGG??TCCT?CG?YMG?CGACG?CC?AAATCCGACA?GTCAC?CAGTTTARGCA?CCTAAGTTAYATTCGCRGGGCCAC?TA??CTGGCGCA?GGTCTAACTC?GTCTATACGCRAG?AGTGACCC?ACATCRTACYCA?C?GSA?TAGGG????GC?AAC?GGCCYCAAGCATAT?CCAACAGCCCACC?TA?C
GRCCGGYCAGGGAGCGGGGA?GRCYTSGC?GTCTC?ATGGAT??TRCGGCGTGGACTGTTAATTAACGYACGTACCAG?CC?ACTAATGCTAGTTTGC?TGG?GCCCAGTGTGCG?GCACAGCGCGGGGWGTTCTTGACGCACCACCGA?GCCYCGATYT?TAARCTAGGYAACCCCRGACTAA?AGTT?CACACGTCGGAKAT?CAYGTCAT?GTGTC??ATYTCGTTTG?AGGGAGTCCGTKACKCCAGTCACGCACGGTAGCCTCGCCGTG?GAAACTGGATGTTCAGT?TGGGTTCAAGCGCGTAGCGCATTAGGCACCATCCTCGGGT?A?AARCTGAAAGCCTCTACGGCG?GCATAGAACGAAGC?RTYKA?GTGTAGGGGTGTACCTCAGTTGCTAYA?TTT??C?GATTCTACATTAAGA?TCGGTCTACTCCAACGGMGTG?GGTGGC??GCATA?CGGA?CTCATYGACTGCTWAYCCGCTAAGACCGWAAACAAGGTCGTTGAAACTCAASCCAGACCCTAGGGGGAT?CGC?CCAYGG?CGAACTCCACACGAAW?AGTAWC?ATC?TGTCATCCT?CRTGCTAGT?CTTCGTTKGCATG?ATGTACGCCGGRGG?CAGAGTGCAGYCGACGAGCW?CC?GGTTT?GGCAGAGCTCGGTCAATASTTAACG?SA?GTCCAATCACTCATCCTC?TCAGGGTGGCAGRTGT?CRGTTTATGAATACTAGCWATCTGCCGCTTTA?TCGAGTCTTTTTGTGCGGCACGTCGACAGTCCACCAAGGCGTTTG?GCCTTGACATGGTTATTTAG?CAT?TAGTTAGT?GAR?GCTT?CCCA?CG?A?TCCCGAAGCCCTTGGTRGCGTATC?AG?CKAGGGATTCAAGCCATCAG??AGTAACGTCAAAT??G?CACYTAATCCGAG?TAAG?WGACGAAACCCT?TTGTGTCGGAATACACCCGTCGTCCGTAAGGYGGAGCCCAC?AAC
?AT?GCGTGTCACTGGTGCAATCGCTACGAAGATACGT?AA?CCGCTGACATCACCGA?ATTGT?T?CGTAAMGCCTTCTTAAC?ATCACCCCTGTTCCCA?CG?TATCTACCATGATG?G?YTGCCTMAC?GTG?CTATTACCTGAWGTTACGGCGCGAA?G??GTCCYCCGGATCG?AACGA??CTYCCCCTATARYC?CA?TGGAACAATTCCGTAGA?GTC?CAG?TTAGCG?C?TMTTTTC??TSTGG?ATTCMTGAGCTCCGARCAACAAGCGGTGCCGAC?TCTCGTRAGGCCG?GACCC?AGAA?CGCAATGG?AAYGACCCTCAGGCTTCGCTCCGTGGGTTG?ACAGCCACTCATGGTC??CTCCAAA?CATCGGCTA??ACCCGGTGTGCACAYCTGATCGTCGAGGCTTTCCGCATGCTGAATTCAG?ATTCTRTAC?CTACATTAGGTATCGAGGAGT?A?TCRTCAAGAGA?CTTCGCGCACGCATGCGTTG?CATACCC?ACTTGGGCA?GCGGCTGGAGTCTCC?CCCCCC??GTCGGTTACCGTAWGTGGAGCTTTGYCCGAATCCR?GAAAGCC?TACTTGATTCGAGCACGCACAGGATATGYGCAGCCTAGTKCC?GAGKTGAAGATCAAC?AACCT?CCC?TCACTKTCCTTTAAAGYGCGAGGG?GACGCCAA?TTTTC?GCKCCCGATGRYAGGGCCGAAACCCTCGGATAGCCCGCTACGATTGTGG?TC?AACSAATGG?GTGCGGCCSGAA?GTATGGTCCTGACAGGATCACCGTACTGCTC?TTTAATAAA?AATGAATGGGCGGTCAATC?AGGAGATRGRCTAGCGAAGCGTCATACTAGKG?GAC?CCCYTGGWCTSACCGC??CSG?CCCCTGGTTCCTGAGGATTGCCGCAGG?TGTCGATACATAYTACTCGCCAGGATAGC?GTAWCACGCCCGATT?CGCT?CGACATCACAGGTGTCYGAATA
?C?GTTACGACCGA?WGCGRACGGWTGAATTGCCACCCRGGCRYGTGCGGCATTGATGCAATTCGAACTAGT?Y?CCCCCAACACCATGCGAC?TGRTGCCTACACAGTTATTC?ACTCGTTCATC?GCAGTY?GATTARACACATGAGTG??MCATTCAACTTCAGGTTCGGAGGTGGWTGGT?CCGGATATA?TTAGCAA?ATGTGTCATT?CCTTCCCACTCTWYCCGT?GACGGGTTCG?TGTTCTGG?GCAGCCGGACAGYACTC?GACCCTCGCTA?TTAATATTAG?ACGCGTAGGCTGTCT?ACGC??CGTCCGGGTC?CCGTTGACCCG?GGAATTACCMGCAGCGCGTATWCTCTYTGTACCG?WAAGTAARAGGRCGAAGATC?MATCAGRAGGCGGGRAG?G?AWTTCGAGGTACCTACCAATGAATTGT?TT?CCCTTCCTTTGCCTA??GCTRTGCGGCTAATTGWCGGCCCGTCGGACGCTSCTAGAAGCCCGRCAGGCCGC?TGC?ACWAACGGGCGCATAYGGARGCCCYCTAGCTAGTCGG?AG?TCGCGAA?TTTYWTTAAGGGT?C?GTGAGGGCTCCGTCTCAWGGGCCTAAGTCTAAGACC?CAGCCACWGTGGCTAA?A?CG?TCTYCA?TG?GGCGGCACCRA?CGTA?SCWCYC??GACTCCC?GAGGCTGAGATKGGGAACTAA?TGTTTGATGCGGAGACACAGGTGGCCACAGTYCCAGGAGCAATTTCAGCGAGCCTRTTC?G?CAATCCGTC?AGGTAAA?T?AAGTGCGACGCATAGCAAGTGMTGTGATCTCGGTGCGCAAC?GRGCC?CAAAAGCYAGACTTAG?TATCTAATCCTCTTCGTAAGTAC??GGGCGAACC?C?GRGGCAACTCGGCCTACCGCCCTCTTGGCGACCTGCTGGGGACSGAAACTATAATACWATAATACAGCCCWAAACGGCAAGTACTGGCCTCGTGTCACCTGCCY?
CAACA?CGCCTT?CGGAACATTCTG?YACA?GRTGCCTGAACGTRCCTGCA?TGCGWTAGTCGTAAGCTCTTTAAGTG?CTCCG?AAACTTTTTTCG??CTTCCTCTT?ACCYAGGTAGTTMAGCGCTAGCAGCAGCATTGACATGMCGTACYTACGGTGGACT?CCCACCTCAC?CTG?AGCGGTCTGGCTCCTAGGTGCCCGATC?TCCAG?TCCAGCGACC?CCGCAASTCYCATGAAGGGTGCYCGACTAGRACAAACACCTRTCATATATAAT?AC????CCCGTCGGCACTCGAATTGTG?CCTCATRAGAG?GTGGTACCATATTGTCG?TGA?ATAAGT?CACGGTGAAGAGT?T?AAGGAGCTCCAGCCTMTA?ACGACG?TAAATTCCCCGGCCWACGAAC?GGCCGAAGCAATCT?T?C?GCTCACCT?CAGTC?CACCGTGGTCTCGGGGACAYTAG?AGGTTGAYCAG?AAC?GTC?GGATAACGA?TRC?ATCACAACGCCCCCACATGCCTTWACGATRAG?AWGGGTA?RG?ATAGCCCGAACGCGGATGCTTAG?T??GTTAATGYAACC?GCTCTGCTGCAAGGGCGTATCCCGAGATTAA?CCTC?AGCTG??GT?G?CTGTTAAARACGTCWCGAAGTG?CGTCCGGG?GATTCTACTAA?ATGC?GAGGGGATACGGTGACTACCGA?GGGTTGATACTCACGAATATTGCCA?GWCTC??TTGC?CAGTCGGTCTGAA??TGGAGTGCCTACACTCGTCCCTCCAGCGCCGGCGAGACTTGACTCAAGCCGATCGGWCGRCCGAAATCAAGCAAGGGTTAAACACCTGAW??AAG?CST?TATCMTGGCCAAGGACCCGAGTTATGT?AGTC??GAGGTGRGCCGTGAYCMGGCTWCCC?GTRCCGC?WAC?AGCCAAC?AACCGGGCAAGA?G?TCAACGTCGATGCACY?GRTCGAGGGGCTGGG??TGCCATGTC
TAGGTCGACA?TAKTGAGTAGTGAGCCCCCTGGTT?GGACCGCCTCAGMGGGCGCTAGTYCCGCGAGTCAAY?CGTTCAGCGGTC?TYTTCTC?TCCCCCTGATGMCCCTCTGGAT?ATACSSGGCGGAATTCGCTGGTTGTCGA?S?ATCYGGTGCGATGCGCTAGMGCACTATTTAGGGTTGTCGGAC?GATTGCGAGC?CGTTAACCGGMGGACCAAGCWCCACCMCGGCTCCCCGTGGCGTTGGAACCCATATGAGCAARC?AGACTAYGCGGCAGCAATTGGA?CGGA?TGTTCATGGGAGG?A?C?GTCGGG?TGATM?ACGT?ACCSTCAACTCACC?YCTA?TCACAGGGACCT?CTATGACGCGAACTCT?GCGGAGGCGTGCAGTAATCWCGCCCGTACAC?CC?TTGGCTGGACG?GTATCRGTCGGGTGG?TC??GT?YTGCGG?GACCAATGTCAGTGGTTTC?CATTCARTG?AC?ATAGGATGCCGTGTC?TCKCTACCGGAAGGGSTCC?CT?CCCTTG?TGAAGAAATAGCTCGTTACCGAR?ACTTACAGCCTG?TTGTTAATCC?T?ACCAAA?CACAC?WGGR?CATTGGTCTCAATCCYGA?C??TCCCGGAT???TCGGTAGTA?CCTAGCGGT?TCAAAGCTGGTAGGTCGG?CGAGTGCACCGCAT?CAGTCGCGACGRTTAATGAGGCSACAACAGTCAACTTTCCG?GCGG?AC?GATTAGACCAAATCGGTC?GGCATG?G?GCTTAAAYATAAGATGATYTGGTTSWCA?AYAAGTTAGACCTGGCKACCCTACACACTACCGAC?CCTGCGCRAATAGCAGTTCAGAAGCCTCYGC?CGAGTAGAACCACACAAGCASAGGT?ACTGACCACCGAGCGTCGCCGACCRCCTAGACCCAGCAG?GTG?TGA?AAGT?GTCTCTG?ATC?AR?C?TTACATTYGACACCGTG?CG?CGGCTTGTCWCAC?TGA
RATAACGC?GTTGCAAGTGGTGGCATTACGAGTAACTGGYGATACTTARGYGGGCGTTCTGGTAATAGGG?CT?GTT?TAAAKCTTATTACGCAGCGGGGGGATGTAGGT??AGCT?TG?Y?GYA?G?AYCC?TCC?A?TTGTACCAGTCAC??CCGCAACA?CAMCCTGTGCTCC?YCCATCGACTTT?ACCCCAATCCTTGT?CCCTCTTCCACGCGAGCA?GGGCCACACCCG?CACAGTTATTGYYAGGCCGTGTGAGTTCGAGCGGMAGTGTCTGGGTTGCCCARGCCGGACACCCCATTGCTCCGGTAGGR?TGTTCATT?GTCGCTCGAGAGATCGACAGTA?CGGAGATAACAACCKAGGTCCCA?WGCGCTACGCCT?GCACAYGCTTGGGGCTTCG?ATTATCCGTAAGTMCG??GTATCTKAGCAGCTCT?AA?AAGTCGAATCTCCCCAGRARTG?TGC??AGRT?R?YAGAAAGGTGG?GCTYTTGTYGGTGTTRGTGA?GTATATCAC?TA?AAG?ACT?AGGTYGTAACTCGAGTGGCCYA??T?CAAGGGC?AWTCCTCGAC?TGCGTGTTRCCG?TCGCT??TTTGAGTGACTCCGCGGGGCAATTCAGGAT?GGTTSCAGCTGTTCAGCAGC?GCCGGGTCGTGAGAGAGTTATTGGC?CT?ATTAGCCGCGAC?TC?CGCGCTGGAAGCGACATGMTMATATATACC?A?CAAAGCTACACCRCCGGG?GSAACAGCCARGGCC?T??YTGGCATGCCTTCCTG?ATGCACGAAAAAAG?CGAC?ACTGGAGAGAAGRA?ACTGGTGCGACCGTGGGTCTGGAACGAGCGAGCGAGGTCAGACARGGA?CATTTAAGTGTTCAWAAAGAATCGCCCGGAGCGAGAGAGTTCTCCMCATTGCGACGGCTGC?T??CG?TATTCACTTACTGTCT?AATTCGG?GGGW?TCCGAGAAGCGTAACCAAGGGGTATC?AGGAAAT
TGGACCGGTTG?ATCCTGA?CGTTGCTTG?TCA?GATTG?CTT??ACCTCG?TATGGTCTT?GGGTG?GAAACTGGGCTCAA?RGAAAATTTTCCTGWGAGGCCACTGGTTA?GGC?C?TGTCGCGG?GCAGA??CGGGGTCG?RCGTATTCACGCCTGAMTTCTTTATTCACGCTSAGCGAG?TCGTCTGTAACGT?AGGATGCAGGGG??GATTCCGG?A?AACCCTATGTTCCCGTTCTCTA?GAGAARGCACGCRAT?TCAYTCCAATCGTAAA?CSAT?AGAYGTATCCWACTTTA?TAC?GAGCGTG?AATC?CGGC??GCGA?GKCTGCKCGCG?T??KGGCACC?TATTGCGCAAGGGGATTAAARAAAAACAG?CGGAAAGAGCCTTGCRGCGGTTC?GT?KC?AGGGCGT?TTTCCCCAGTGGGATCAGAACATCACYT?CTTCC?RCCAATAGCTTGAG?TAGGTGGGTCCTYTTGCTATA?GATCCGAAYAA?M?CTCCMCGTG?CCTY?AAATCGC?GGATCCCTGGGCGACTACAGGG?AGTTG?KATCCGCTCTCTTGTAGCGTT?GGCGTTCGTCTSGAGAAAGGAA?GCCCAATC?STCCTTAA?A?CTGACMCCGAGCGK?TCTGSG?ACCAGGACTTTAA?TAAAC?CA?G?CATTGGCCAGAAACCATCATGTGATYG?CGTTTCCGTTGATG?G?CA?GCA?CCGACAGCGAAG??TAGAATCRGATAKRCGTTCGGTTGTAGGYTGAGTGACCTATGAATTGT?YC?AAA?TCCCGGGTCGCCTGGAATCATGTCYATAG??A?GGC?TGAGTTCACCMAATTCARTCACATAACCGTTAGATC?TTGTCT?TCTGAWGCCTGTACACCCGMTGAGGAA??GCGTCAGTCCGACTAAAGCTRTGAACCATATAGGGYACGTTCCCG?ATGGT?TTT?T??TAT?GT??SA?TCCATCYCG?GARMAGTAGCTTRCC?K
G?CGKGTTG?CCGAACGAG?GGCAGYATTTACGTCM?TAACTCCAT?CCGCGAGAGYT?GCAGGCACGAGCAAATTTG?CACCAGT?TCGT?CGCGTATTAGATGCAGTTC?GCGAGCYACACTAGATCTTGCAACG?GCAGGCGAGGCTTGT?ACWTATCACTGA?CCCT?WCCC??GTMTTGGTACCCT?CGAAGC?TGTGCA?AGACTCC?TGGGGAGAAGTGACCACAGTKAGYCGGTTATATTCAAA?AAC?TCTAA?CAGAAGTAT?TGGTATGGCAGATAAACGCCGCTAACT?TGCG?CTGGCTGRCAAGRCYGGGAYGC?GYYGTGATGTTCTCATCACGG?CGCTGAC?CGTC??GAAATCGGCAGWGCKTCATTACGTTTGCC?GCCTTGATTM?CGCAGCCA?GCAG?CAGGTGTRTGCYAGRACAGCGTTKTCTCATCGA?CC?CGCCARATTTACACCAWAAGGCACGTAGGGACGCRCGGGCATAAGCGTGGCCT?CATACCAGGTCAAGGCCCGTCCGATCAAAGACTTGGY?GACGCCCCGCAGAACGTTC?GCAC?ATTC?ACAGCCACATTTACKYTTGGCGCCACTTCC?A?CC?TCAGGGGGCAYTGGTCGCAGCAGAAAC?TTGCCAAA?CGTAGAAG?C?CGC?CTTGGTAAT?GCGWGATCGGTGCTACCCAGAATCCCGACG?KTSG?T?ACAGRCGTGCTCAGTTCTTCACCTTCACGTA?CCTCATCTACAGAAAAGG?GTCTRGGC?GTTAAGTTTAAAYARGGTAC?CC?GGATAA?A?CCGGGCCAYTGTTATYACATGAGCCATCGGCCASACCACTTACGCGGCGA?AGTGAATTTGGGACTASTWCAATTACGACCCCR??AG?KC??G?AAGGTATCTGGCCCTTTCCCGG?ACGAT?GAATCCAGGCCACTAGAAGT?TGTTGGAT?GGGGCA?RGCAT?Y?GACACACCA?RTAAAGA?CGCGA
CCTGYCAC?RGCCATCCGTGTGTCTGGGAATATWA?C?GGAG?GCTGGGCTGCCGCGCATGCGTTGTTGGACAGATTGTAMGCCCCTACT?CCTGGCAACSGMGCYG?A?CTT??TT?CTTCGTAGTA?A?AA?CAAA?ACGTCGTCGAYATTCATTYCGGCGCCTGGCAGTCGTCAGCGTACCGGGAGACCCAGAGCCCGAATTGTGAG??AWCACAGACAGAATTGCCCAGY?TCTT?TTTACCGCCCGG?AGCGARAAAYTCGTTCTTCACGGTACTGTACTCTTACGTGCAT?T?ACCCCGCGCTCG?GGCAGGACYAGCCGACCGTCTATAAA?GGT?CCTYC?GGCRTAGGG?GCAGGCSCCTTA??CGGGGTATGTCTGGKCTGAMCGTTCACCTGCGC?TAGTCGCGGGGCTCCCGCCGT?AATGTGCGATGGCAGGACGAGCAATTGGTTTGTCRCGGA?TTGC?GCCATTAAACTGGTCTGT?TCCT?MGGTCY??TGAGTATAGGATGT?WCGCGTAGGGTGCCTTAACGGTGGTCCTCATTCACAGATCTATAGACYG?CCCTCAAYAGA?CATCGGTAGAGCTCACGCGGTCGAACCTCGGGGAGC?AG?ATGTTTCGGYGGGTAGTGA??CCCACGTRTCTCATTCAACCCGA?CGCGCAGCTCGCTTAATCTTTGT?TAGAGCCGT?CAATAGCCAGTA?ACATGGAACTGTAATGA?AACAGCCCG?YGATATAATGTARACMC?TTG?WCCCTATCGTTCACGAT?TAGGGACAT?TCAACTAGACTCCG?CCA?AAACACAG??CTAGGGTCCATGATTATCCGCATGC?ACACGAGGACACAGA?CCTACGCTAGAGAAY?ACCACCGAGATAGGATAATCCAGAACAGA?CGTATTGCCC?TWGTARCGGGYA??ACG?ACTCGC?TCTAACCGAGAGCTCGAGATCGCCTGCTAAA?GGCRATCG?A?GGGTCCGGTRT
CTARTACTG?ATGTGCGCGAACCCG?YC?TAAGGGC?GGGC?GGAAGGGT?GC?TGGWAGGACCATAAGAGTGTATCTATMATACGGWAGGGTATAGGGAAGGGTGTAGGT?GAMTGAC?GA?T?CCGAGAAGGRGGC?CGCAGCTGTTACTCAC?GCCTCCATTCG?GTAAC?GGGGTGAGRTACTACCCCGGGCAAATA?CACTCACATATTG?TGCTGCGGTTGCCGTTAGGT?C?GTTGYCTCT?AAGYTAT?CTAAGYTAACCCAGCAGG?GCGCACGTATWTTAACCAGGAGACCCY?AA?CTCC?GTAGGTGGGCCTGGRGAGACCGAAC??CTCTATTTYTATCACGAKCTCCCCGGCAG?ACGRTCAAGTCTGTATCGTTTGCACCTT?TAGT?CCC?TTATGTACC??CAGAACACAACAG?YCCCGCATCGYTC??GCACAAGTATACG?RGCACGRTGGTTACGTTAAACTG?MGCATT?ATGTGCCWCAGCAGACA?A?T?CGTTTTTCAGAGTACGCTCGATGGCAT?CGTCAGGATCAGCCC?CTTW?CATCGGCTGCGT?GAGCTCCGA?CTTCCCAAG?TRWGGACA?AATGCAGT?TCTTAGAWGTACRGC?GATATRGG?GTMGACCTCTYCCW?ACGC?ACGCTGTG?AAGCTYGSCGCTTCAATTGT?CTRCGCGACGCACCACATGTCCT?TCGCGAGACTGGTTGCC??AACGWTGTGCTCACTARCGAT?AGCTCCTT?GAAGTCATGCG?AATTAACTAAACGC?CACACTTGCATGATGACACYGCACTRCTTCTAACTGATGATACAGTCACCTTAGCCCGACGA?ATATGGATACTCCAGTAAAAACYAGCG?RAACCGCG??GGRTTAT?YCGARTGGTGCGCGWTCATGGCGRMTTGAATGA?RCCGYTAWTC?TTAAAACCA??CTACGGYAGGCGCTTGTA?CCCCACCG?TTCATCAAGCTGCCGGA
GA?AGCGACGCGCCGCTATMCCGTTCTGCCGCGG?ACCTACGATCGTTTGCTCCTWTTGCGCTATAGGRTGGCTTGCGCCCGTACCACTAAW?CCTTACTGGGT?GTTTGTACT?GACAGTT?TCTCGT??TAGCTCCAAA?CC?CG?CTCTTCYGTGA?TCCCGTAG?TAATGCGATCCCA?CACCTTGACGAAAGAAGTAGCTGCTTCCTTGTCCGGGGWKCTRGTATTCCCAGAAGCACCGTTWTTCCCACAYTCGGGCTTCCGMCAA?ATAYTC?CATCTTAGCTACGAGAGTAAMAGATGATCAAACAA?GAGGCA?CC?CCAGTMAAGA?GTTGGAGACTCTGTCATGAYTGTCGCAACKACTCT?ATCTAG?GGACCATT??GATACAAGCTGATTTGGCTAAT?CTG?GGTCGGTT?AACCGATCGACCGCCTT?AAATGGTACGTCGTCGTTK??AGG?GCAACTAYAATGTTTACC?RGCCGTWGGCGTCGCAYCACTG?CGAGGG?AA?GCGGCCAWACMTGRA?CCCCCG?GAARC?ACYAGACGCAGGTGA?GCATCG?CAGGTCAACTTAACGAAGCGGAGGTCAGACTACT?GAACA?A?GGCG?YRC?GC??GCA?CGTCCCSRACTCCTTCGRATA?TGT?GGGATGTTT?TACAG?WG?GGRCGAGTGCG?GTARAGGCCTAGTTTCCAATRWCATTTGCGTGAAAT?TACCGTGTAAGCTACYCTTTCYGATACGGATGCGTC?AACAAAAGCTCCGCATACAATGGTCA?GCGCGTGYGTGGGCTC?TAACT?ATA?A?CATKAAAAWGATTAGTA??TGCGACCCACACA?CGCGKAGTA?GGCGGAC?CT?CG?CACGTG?AG?CCGAGACTCTRGTGCTTTCGCCGACGGGTGAYTCGGTCCTCTACYTT?GYGATGTCCAAGGCGGGTGGTTCCTGGGAGCTGGTCGAGCTTTGGKTACGCCYAAGGACTYCGTTC
CCTARASGTCGGCTTTTG?ACGCAARTCAATAGGCT?AGGG?GACT?GCCCCACTGCTCGCTTMATAGG???TGAACWCAAAGGGGGCCCC?TGTTACGCC?GGACACGCAACACTTWATATGCTAGATTCGGT?CCC?CGCYCTATAG?G?CR?GGTCATGTAGGTTACGCTGT??ACRTTTAC?CTGGTTACCGCTTGCGT?TTTAGACAGT?ATCCTTGGAGTWC?TTYATGCW?TTTTTT?CGTG?GACCCCTGATTAGATAC?CCTGTCAGTTATTGCGAACMGTRAGCCTTCCGAGCGCT?TTCA?T??G?GATYCAA?ATCCATGAACTAG?TACCA?CCGTCCGCAATATCTTTGCTGTYCATGGTCCACAGTTATCACATCTTCCGTATCGTKSCASCGGGAGGTT?GGA?CCCC?RACACTTTTTGGRAGAWTRATAGAACTAGSATCAG??G?GAGGTCTCAT??T?GATTAG?AGGG?ATA?CAACRARCTGTGA?GGACGTTCA?GCGACCCCAGTCT?GGTGGGCACAWACYGGG?TGAGGCCTCTGGYGCCAAGACCGCCTTTCGGGCTACAG?AGATTATCTGATTGTATGAG?AG?AGKCAGA?TR?AAAC?ACCTCCAGTGAC?TCCGCTGARA?AAGCC?CGAGA?T?GCAAAAACGGGTA?CGA?WCAAAACCCCGGYGCCCCGGATCAA?MTTTCGAAGTG?AGGGCTAGTACAGGCGCCGCAGCGGATAASGACGAGGA?CCTTCGATTGGATTCYAA???GT??TACTC?GCCCAGTGGCGAGCGGTGTTTATAGACGTTT?CAT?AGAGTCGTGGG?T?AGACG?RACTGACCCSCA?ATTA?AC?GCMARTCCTCT?CGAATT??YMYTGGTC?CCCCCT?GTTTGAGTGCCTCACTR?TGCGACGMCCACGAAAAATGT?TCTAGCATCAATATGGTCAGGAATCGCGACGAGCCCG?AAAAGTGCGGGATTCG
?TYCG??ATTCTTTCCTG?GCCTCTMTTTACCA?G?RCTRAAGTYCTRRGGCACAGGGCGAGGGTCGAAT?GCCGTTGTTG??ATAART??ACTGTCGCTGGGCCCCARAGACCTAGYAGTTGTAGMGCMC??A?TAA?GTTA?GA?CATTTACTTCGGATCAGT?GAGY?CTCCCRGCCCTGAATWTTGCGGCGCGCACTCCCTGCRCACATCGCGAACGAGCT?GCK?AAGCACCAATGGCTTAAG?GCGTAGCCGATGCCAGCCGYGC??CTASCGCGMC?CGKC?CT?TCCCC?CATT?CAGTTCCGAWTGAGTATGACAATCATCCGAAGC?GCCTTCGGCGTTACGTTATCGCAGCATATGC?GCTTCAT?AACATCCGG?TTTTGCGTGGAGATGAAASGCA?CCAA?G?GCCTAAC?ACACT?CTCATCGCACRCTG?TGTGCTCATTTATGA?ATGTTYTASCAG?GGAATA?TT?CGAGCTGCAAT?ATTGMCTAATTAAAAACTGTARAGCTCCCCATGTWTTT?ACTCCTCTCGATGTTCGGATTTTCTAYCTACCGCCGGTTCAAATAACCAAAGRAGGGTGGCGC?TTTTATGATGCC?ACGCGAGCGAGAACGGGTAATCCACGACGT?ATTATACGGGTGCGATGGCACCGAY?AC?TCCAGGT?AG??CTGGGT?T??CTT?K?TCAAGAGACTGGCGAAA?GTGGAGGTTCGCGTATACAGCTTTTCGGAYCATGTGTTGWMCTTG??AMYCCAACGG?CC?C?GCGGTTRTC?GGTC?R?TGGATCCTCTACCTACGGTYGCTAYTCATCCAATKGT?GTGAGAAACGTCAGCCGCTSGGTGTAGG?T?GCTGGA??GAACTA?ATAGCG?TAT?CGRTAAGCATSACCCY?CAGCTCTGCCTACCCCAACTTTACAGGG??CCCAAAC?CAAT?TTAGGAGCAATGGGATTCGTCTCCTATGGGTGGTGCTAGTAGTAGG
A?TCCA?GAGCGARCATCACYTGA?AT?GYCGGTCGCCGATAATAAACGT?ATCTAAAA?ACAGA?ATGT?KACCAGGAATTGTATGGCAGAGAGTCTAGGACGART?CCTGTTGGAAATGGCAATCGT?AGMGCCAMTCTTAYGATT?YTTCCAGCTGA?KCGTTTCCCAGATCGGSACATGGTTAGCCCSCCGCGGGACACTATACTGATGATCCGTTACCATG??A?TGGTSAGT?TCGAA?TGCCCGATCCGGGMATAATTGGTTT?GGTAGACATGGACGACTTTAACCGGTTGAGTGGAGYT???GGTAGCGTCGGCTTAGCGCCTGTC?TGC?CYAAT?AGCATMCTAGSGTGACACAT?CGTAGATCGCAACGTCGCA?TCKYAAAAGGGTGTTCMTYC?ATCCAGGAAGGCGTGTAGGC?GATCASCTTAARTAGACCAAGTACCGCGCTTCGAT?AGGACATTCCW?CGTCC?GTAACTAG?GTCCACCGT?TGGTATCGGAGCGTTG?TCTCATG?AAGGTTGTACCAAAAT??TTAATC?GAATGGCGCCATAGGATCACTAATAAC?GAGAGCACTYACC?GGCCCGCACGACAKCCATAG?TTTTGGCG?G??AGGTTCGG?GTTT?CCTCTGTCCGTCATCAACCGCRTGAACCTGA?ACGGTTATTTCCGATACATCAGCTT?TATT?ACC?AATCCTTCCGG??TWCATAWACGGCSACTKAT?GKGTATTAYATGCG?TGATTAAGGGGTACGCCGYACTCAGAAGGTGC?GGAAAGTCAGTCAAAR?GTTCGTACGWACTTCTAGTGCCGGCCWACTCSCAGACCCRGTRGCYACAG?TGATGAACTCGATGGCGGATAGACATTACTGGAG?TTAGTGWTCTCAGCACAT?CATGCAGAGTGCRTCGCTCCACCATCGACCCAAATA?AATATCCCTAATTGCACCGATGGG?MAGGACAGCAACGGATCCTT?RTCGC?
GAGTAAGGGAGGAAACTCGTAT?CCCGCCAAGGCAT?ACTCATGYTAGGAACAAGCTTGAAT?ATCGATCCCACAAT?TTCACAATACCYCCTCRCGATATMGGGTYAGAG?AK?GGGCGCGT?TCACTGTA??CCAGCGCTGCCCGAGTAGGGAGAACGTGCRATCC?TTTAAGCTGCGACTACCGGAAGGWCAYGACTTGCCGTTTMCGC?TTARGGGGARCAGGAACTRGACTACGTGGG?GTACCCGCA?CT??RA?TTAAGGTGTGACAAYGACTGCC?A?TA?GAGCCAAAKGGGCCAACTT?AT?G?CGTAGTACGGGAGCTA?ACTAGATC?ACARYYGCGACATGGAACCCGAACCAGCT?ATGTC?TTCGG?CATTTATAAGTTGATGWGG?GCAAGGATAGCTAWTTACCAARCGGCAAGT?ACCTTTCAAC?ACCACAMCTTCCACGCG?TGCGGC?YGG?CAG?CTGAGAGCTA?YGCGCTCCGGAGG?A?ACGT?CTAGGCTGCCTAAGCGGAGAACGCTGGCTATATGCTCGTCGCG?CAAGCGGGCCAC?TA?TGCAGAGTATACTACTCCACCCCGARCCCACGAGAATTCAGACYCAC?SGCACCATTCACACCYGAGTAGRCCCCCGTTCCGACCATGCSA?ACGGGTCACATGGCAGTGTGTAGTGATMGTGGA?AGAGCATAAGCAGAA????GTCCCCGACGTAC?GTAATGTTTCCCTAGCATGTAGAACGTG?AG?GTATTGTGARGGCC?TA?AAAGTG?CGCGTACCTCAAGCTTACTCGCGGGCG?GCCTACCA?GGC?A?TAGGAAACATAYCRYCGG?GCAGTGATTCC?GAG?GCGCGACAGAC?CAGCAY?TGYAAGAACAW?TCCGTGAGYCAGGATGTAATTGTACAGTCTTCC?WACTGTYG?CAGTCTACCG?GGGCAGCCTGGG?CTACCCTTCRGTTG?GCWCTCTAGGTTTCTTACTCGGAA
CCA?RG??GG?CTGTAGA?TGYCGGACMCTAKGACAAACGCAAT?G?ATATCACACGCC?CCGGCA?ACGA?AAC?TTACC?GMGGGAACAATTTATCACCAAAC??CTAGCGAGAAGACTACGG?GTTTCGSTTAACAAGCTTGGGAYAACTCTGACGCYCRGGGCTCGTA?GGCGGGGTCACCC?CTRGTCRTC?TACGGAAAAGCTT?CG?AGG?CCAWSTCCGGCTAAGGAKA?TGWAGGRGATARG?TGCCYTACG?GGATTACTGATTCC?ATTCTCGA?ATTTT???GCAGCCG?CTCGAC?TGGA?TTCAAGCWCSGC?GGGTGGCATTTCGGAAKGGTYAG?CAGGGTCAGAACTTTAACTTAATACTTGCTTACCCGACGA?CAGTACCTCAGCCTCACTACTGAGTATGGTGTCMAGATGGAGTGGACGCGATATGGAACGCTGTGACGCCTGAGCAACC?AKGGTTTCCKCAATCCC?GT?TCCG?C?GYAATCGGWCA?CG?CGCCGTTACG?CAATGTAAGGA?CG?TT?TTAR?TCG?CG?GCCTTWA?TCGTTAAGGGAGTACTAACCCC??TGGSGAAAGCG?A?T?C?TACGTTC?TAAGCTTTCAA?AG?TCGCTGAAACYGGGAATAGTT?GA?TAGAATGA?GCCGGAACC?ATTCCC?GCA?A?GCACGGGCAGAT?AATCTTTGGACGCGYAAAGCY?ACATACAGCGGATYA?G??GGACCG?GGTAC?TGGCCGSCG?SGGACTTGCATTY?CAGTGATCTSTC?ACCCCGAAARG?CGCAAGT?KCT?MAAC?GTTGCC?CCTTCTCCCCCACA?CGCYTCTCGAATAACGTCACCTCGCAYCTGWTATGCCATA?TCGCRT?C??TGCAC?TGCC?CWTTCTACTAAACA?A?ATTACCCCATCAAAACRCCCGCG?CTCG???GACC?GC?CA?ACCCCTTTC?CRGGTCGTTATGCTAGGG?CAWTCMRG?
?TTATTGTTA?CGGGCTTTAAG?TCACTTAGCATTGATCTGGGCA?CR??AG?K??CCAGG?GTCTGCARGACCG?GAA?GT?CCCGCCTYTAGSWAGTAATCGACAARSTGG?CCTRGCGCAGGTATTCTTRAYTCCTTTWGGGCCTASMT?CGGACAGRAAGGAGG?CA?GAATCT?CGAATTCGACAGCMTTATACTTTGTGGATGTAGWCACAGGAAGYAGAGAAGCGCSA?STTTACA?ATAAWGYRGTYAATAAATGACCGTCGC?AAAATKATCTTCATGCM?CGCTAGAG?TACTTAGATGAATGTCCGAACTCATYACTCGTTACGTAAGCCT?CGTAATTCGAAGKKC?ATGAWAACCAACATCGTTCAG?GACGTTGCTCGCMGCGGACAAGTGAWTAA??A?GTTGAAAAAATAGAGTAAGGGATCTTCGMGGCTT?ACCWAGGGTTGTTTGCTAAGTCTYTAGTGAGGTAAACGAACATCTTACTGTCATTGGGTTGTGGTCCGCGGAGCCCATATGATGCCG?GTG?AATRACTCRGRGATAC?CGATGCTKCCTGRTTGTGTC?WGAAGGKTTATGTCACCYCGGATCTCTGCCTACAR?TATGAGTCY?AAAAGTGGTCACATGC?CTCAAAGCCGYT?CAWACACTTWAGGACCCTGCGTAWTATACGGCR?A?TTCWGACAGCGKTCATACGGT?AG?GACGCTATTATTTYTCTTCTRATC?CATGGT?TGCTAGAGTGAAWAC?AATCCTTGWT?TGCGTTTACTACTAGGAGTAATSAGT?TACRGTCAGACACTACAAACTGACAACACGCTCTAA?GTAAGCGTCGYGAATAGTAACGGGT?CSCCWRCTATGC?CTGGGATGSA?GAACACCACTAGATCTGTTCACGTAAGAGTTCACAGTA?CACCAAACACGTC?TTGCACTGCCCT?YAAAGCWC?AGGCTCGTCAGGCGGGCRGACR?G?CTRAGGA?GCT
KA?CTGG?AGTACGGCTCCTTCA?GACC?TT?ACTCCCT?ACGAACTTTAAGYGTACAGAGGC?T????TCGTTG?G?CC??????T?G?CAA??T??AGCGAA?T?CCC??A?CGAMG?GGCCGW?GACGC?G?GCGTTA??????CG?T?T?GGA?AGGTC?A?GA?TGCG?CWAC?G?GC?ATT?C??CA?TCAACCATGA?GA??TCA?CAT?TC?A?GGG?CAS?A??AC??C????T???C?ACGTG?G??AATWRAATAAWG??AT?GG?GCAA??A??GCT??A???TA?AGA?TA?CCACT?CACAT?C?ACA?TTAA???AAT?AAGAT?CTT???TTGGAAGTCA???CGATCA?????A?TGCGT?A??ATCC?T?ATTGC??GAAM??A?TCT?AAGAGGT??RCCTGGCGCA?ATGG?A?ATACGTG?TC?CATT?TA?AA?T?GGAW?CTG??CTGC?AGAGAG??GTGA?TTGTTCRCG?T?ATAT??ATC?G?GAAG?AT??ACGT?T??GC??TACGCACCT?TA?G?TGGAC?TGCGCTAAAGA?TC??GAGA?GGCCR?TAGTACCW??TCGC?AG?T?G?GAG?ATT?G??T?T?AA????A?AGGTAG?ATY?A???GGG??GTCC?TA?C?CTGGTTGATTT?TTG?TT?G?ATCGA?GA?CGCG?CTTAT?A?CAATTTGGTG?CGGCAC?TAGG??T??T?G?CGGCATTCT?TC??MAAAGGT?CAA??TG?CCCGCGAG???AATAAKMG??ATCCGCT?????GAA?CG??AACAATAACCGYAA?CR?A??TCAACG?CAACTCC?GT?Y
    Di315_11		TCCCGGGK?T?GATGGTGATGGGCG?TCCTCTAG?CCAGTGGGCCA?GCA??CYGCAAAYACGTCGCCGGTT?G?CGGGCGCGC?CA?KCGCGTGGTGAT?AGAGACGATTGCCK?RTCSTGAAGAATAACGGAGC?GCACGCACGAAGGGTTCGA?GGT?AATGCCSCGTTCCG?AA?CTCTT?CAGTGCAAGGGCCTGA?RTTCACCCTCRTAA?MTCCGCA?TR?GGGATGT?GCTAAT?GAAGCATGCATAGCRAGGGACAGCATCGCGAAC?CAGTGRAGACATACCGCGCGAGTTC??TRA?CCGAACCTACGG?CGTACTY?GAGCCTCGAAGGTCTYA??G?C?T?CGCCG?YGAGT?AG?GGTG?TGTG?CTTTGGGGCGACACGTT?CGCCTGTACATACGACAKCCTCTRAGGTGTA?CGC?GGGCGTCGGCCYTA?TRGACTGGGCGCATCGCACCGCCCGCTTCGTAGAATTC?ATTTGCCG?CGCTYAGCTTGAGTA?GAAC?TGGAACACGATGAAAGACCGGTATCGGTACGC?GATC?GT?GAGCCTCGTGCGTGCCTK?TGAGCAACGT?GCGAGCTCGTTYCAATTACAGTACGCACAGTGCCWTCTGAG?GCGGTGCTCT?CGC?CGCCAG?TGTGAATCTTATA?ACAGCG?AGCCCTTGACATCCYTCCT?A?CGGTCAAATC?TGTAATGACGGTA?GAAAGTCCTGGCCCYCGGGTTCAGCG?CGGA?CGCAT?GGGCCGCTATGCTGTTAATGAG?TYA?AAACCTGATGTTGACTTAAGGGGCC?C?AGAG?T?CGCAGCKCCTGATGCGACCAACCGGCCTAACACTCTTGACTMTAGYTGCGAGTGGTACCTYTGATGG?GGTTRCGGATTCCACTATGRACCCTGACCATMGTWCGGTCGGCTTGAAGCGAG?TTTACTTGCAATGGCTAC?CTC??GCCAACG?GG?C?GGTGTAGCG?GGCGCAGCA?A
GCTTTAACCAYTGATC?ATRTAACCCGTTAT?GCCAAGGGSGC?W?ATGCAT?TGAAATGT?CYCTAAAATCTCTAAATGCGC??ACACGTTGT?AC?TCC?ACAAAGGCGTCCGATGCT?CAAGAAAWTCCTTATG?AA?G?AYCGAGACAGCCGCGCGTACGCCGGCARCATTCTCCCAAC?TCCGAC?TCCCAAGTACCGWCTGGGCCGGCGCGC?ATCTCCTCTATGGCC???GATG?GRAGAAATCC?TTTCCTTCCTA?TTCAAGATGTGYCCGCA?G?GGAAACGTAGTGAT?ATARAGAT?AGGKGGGATC?TACTTCTAGAAGAAACATCT??ACGACTTAAT?CGCG?TCTTGGGCAGAC?ATCCCTCCCTGACGTATTT?CYACTCCCCG?AATGGCGTAAG?WAGGCC?AYCCAGGAACCCTTTAAT?GTTCGAGTCGACGCAGCCCAGGRCGTG?G?AAA?TAACTGT?TGTCCC??CCCAACACT?ACGCGCGA?CGYTGTAT?GCGCCCSCCTCCGTCTYGTACATGGTCTAGGCTGTGGAGCAACTACAT?ATAC?ACGTTTASCTCTGCCCAGGGYTTCGCYTG?AGGTTTATG??GACACTTTGTTCGCG??ATTATGACCAW?TATTAGGGTTTGCTGCCCGGA?CCGCATSCCGTRTA?ACAAGTTCCGCGG?GATGCCCC?ATCCCGATTTGTTAAGGGCGTACTTC?TGAGCGT?KCGAMACA?GTACCGTRCGACAGCC?GTCCTAGGTTCTCGGAG?CTTCGGGCAGTTGTCGGTCAGTG??GTGCGTRAGCCTACCG??TAAC?AG?AYG?ATGA?ATAMGATAGCCCTTAGTTGCTCCGCCCTGCGAGACATCGGGGTGAT?AGACRAGTRGGGGTA?AAACGCTAAGCCCCRGCTGACGAT?G?CGAGRGGCCGTGCCRGGGGC?ACTCTCGSGTCTACGCCGTTTGTCGGACATAG?TTCT?MYCCATACCA
?WA?CGACGCCCCCGAAGTC?TAGYGGCGTTACTCACCTCTTCGTCAATCG?CT?TCGCTCCA?CCAC?TGACGA?GATTTAT?GGGGT?CGCAGCACACGCCCCTCGTT?YTAGCC?TCCMCA?CACATTAGAAAT?T??ACGC?C?GK?CCTCC?TTGCCRCGGTGT?CYAGTKACACA?AAGGGGAGCGGAGGGGGCGATACAGCCGGATC?CAGAWACAA?AYTACGCTGCAC?RCCYTGTTCACATGGGCCCACAGG?AGCYG??CC?G?TAGCCGGGTACGTTTT?C?GTCGTATTTWAACACGGTCGACGATGCAA?T?CA?GAATG?CCACGCC?CATCGGC?YAA?CYGCAAGRCCCCTGGK?CCGGATCAGTGCCACGGAGCT?G?GTAGAGGGTGCCGCC?ACGTGCATCCGGGATCCTACAG?GCGGTGARM?ATTTAGCGGCGMCGGAGTGTGATCAA??TTAAG?GTCATGGGT?TAATT?CAGGCTYTGACGGGTGGGATAACKCAATCGTCGCARGCACGAT?GAACAGTT?TCTGTCCTA?GC?CGATT?GGATACTACACGCCGC?GTAG?AGTGCGC?CGCCTA?TCACGCCCC?G?C?TCCGTCCCAG?TCAGCG?CC?GGTGAAYAAAGACGACGTATAAYGTGGGTAGTTTTG?GCCTACGCGGACGAAGCCCCATAC?CACGGGCCGTGATCAGCGGTTGTTGAGTCTCCCCGGAG?TTTTGCCM?GAKTTCCTAATTA??GAGGCRACTGC?CACAAAGA?CGTAGGACG??CCGAG?TG?TAGAGCT?GAG?AGCACACT?TGAACTGAMCTTGTAAGAYCCY?A?AC?GACCTTTTC??TC?AGTACAARGGGGTGGCAT?GCCACAATGGTCTTAGAGAA?GTTCACA?GWGCAAAGCCGATCCTAGC?TTT?A?C?G??GACAGGC?GGGT?CGTT?ASGTGAGCGAAAGGT?ACCGCTTTCATGCCG??K?
TGCATTG?TTTC?CCGTRCTCATGAGGGSC?TYGKCGCGGTT?TGA?GG?CGGACCAGCTAAAGA?GTATA?ACCTGG?G?GCGCCGTTCACAGCAG?GCCG??CSAG?GATTT??TGTTACTTTTTT?CGG?AAC?TTGCCTTGAGCCTCCTAGGCCT?ACCC?CAGTCCATACGAG?CAACATATTAYCGATAGCCACCAC?GAGCRGCGAAGCTATCGACTRGGGGTTG?CC?CGC?C??AGATATTAACAACACAAGAACTGCG?????RG?TTGATGTTCRCGT?CTCGTTCACTGCATGTGGATGCTT?CGTTAGCCG?G?TGGAGGTGATRGCAG?A?GGCCGAGGCGC?GGA??GARGCR?YGARCTGGCTCGCRTACTGCCCGCCA??CCCGAGTCTTGATCTACATCAGCGCMCG?CKACTYTC?TGC?GWGGA?GCCGC?CTCTTCTAG?CCG?CRATGTTGRGGATTTCCA?GTATCGTCC?CY?AGTTGYCA?TTGCGAGGCA?GGGGTCTCRGCT?TGCTACGCCGTCCGKTTGAACCGGCCGGCATTAAA?A?RGGTGCTYA?ATTAGTGCGGCAAACGC?A?G?CAGYGGTAGCGAACACCACCTGG??RGWAM?T??CTRT?GA?ACCC?GGGTCCYCTCTA?TAA?K?CRGGAA?TCAMTCG?TTCGTCTCCAGAKTTTAG?CTGCGCGTG?ACYTCTAACCATGSGGCTGTCAKGGGAWCGCTATCCCCCAGCAGCACGCCGCGC?AAAAGCCACCAGYCCACCATAGGTTYGC?TTCAGCGTTT?CGTGGGGCTG?AGGTAGCAAAGGA?AGATTCGTCAACGTTCWGCGGCCAGTTGTCT?CAARCTCCCCGMG?AGACGGA?SCAGC?AW?W?TGGATGAAATGAATAGCCGCASCGTTTCGCGG?GAAGTTAACCGCCGAG?ACTCCTGTCCACGATCGT?AGTCCAAAYA?GAACGATGTGTRAAGTTGTTAGAAC
CTGAC?TCCCCATTACCACTTCTTGTT?GCGATATGAAAMCGGTTATGTYATT?GAGWGAC?CAGCCYGAATGCAGGCGTCAYACTACGCGGGCGSCGTCGCAAAAACCTCGACAGGCGCTTATCGAGTCTCAGTTACCTCTCCCTTTCCCGGGATATTGSATGAGTCCACCCAGCGGATACCCGATCCACMTACTT????CGTACCACGTAGG?CCTCT?TC?GAT?AGCRCGCACAATCCT?GGC?RCCTTCACGCGG?RTGGCCAG?AAAA?CCAAG?CACAGCGGAWG?GTC?GACCGCTCAAGGAGCATCGGCTTGGCTTCACTACGT?CATCGAGTGCCCGCR?AAACTCAGA?GC?TTCGC?G?TCCCTCCCGATAATATTTATTTATGGTCWGGATGR?CC?GCWTC?TCACCAGATTATGCCAAACGTCCAATTGCCGGCC?CCCGGCCCCTAGCG?CGG?TGGAAATACCTGGGACCGGACGCGTRCC?TCAACTCACTCG?GAGGYGGGG?CAG?GTAAGTAGGCT?GTGGGCRT?CCCGCT?GGGCA?CATACGAGGCGATGARCCATTTTG?ACATCAGCGCACGAGCTCTACTCAAGCGGA??TA?ACGT?CACGCCACGAGMAATGGW?GCTAGTC?TCCGATGTAGCCT?CCGACCTTKAATCCGCT?AGACKGACAGGGCCGTACCGC?TAGCTGARCCTGTCC?YCACTGGCCGT?CGAGCCCCYGCGTTCTTGAAGATGAG?CGTGTACACG?CACT?CCAATTCWGT?GAGACGGGA?GTTAATGG?TGTAC?TGRGG?AARGTGAGGAT?TCG?CTCMGAAACAA?GATAGTCAGCCCGTCGGGA?C?GCGATCCTATACAGCCCGCCMGTTCAACGTAAACATCTKAGAACGGGGACACATCGACGMCTG?AGTGGCGGCARTCTAC?C?CCCGAAGACGGCTTGGTGGCCCGTTCCCTACATGCTCTGTTCGCTAGC
A?ATGKCACTCTGACTGC?GGGCGTTAGTACATCGGC?TCTCGGCCTCGCGAAA?CGTCTGGGGGGWGTYTCGGGC?GTTTCGTCTGGGTTCGGTAGGGATAT?GTTRCCACT?GA?TCAGCARCTGGTCGTTAG?GTGCTAGCTGGSA?ACCRAA??GCC?CCCCC?AAGCWCC??TCGTGGAAACTCCGT?AAGTGGAMTAGCGACTCC?GTAGA?GCA?G?CGTAGC?G?AAAA??GT?T?CCCCTT?SGGCC?TTG?CA?TTAG?AACRC?TCTG?GTAGTCCT?TGGT?CRGGCCTTA?CARGGGTC?YGC?T?CAGG?GGCC?GCGTAG?TTTT?A?AGCAC?GGACWCG?GCTGA?GGCTCCTAATAC?TATCGTC?AR?C???TAG?GCTCCAC?TTTA?GAC?GC???GKAGAGCT?TTAYC?AM?TTGCGA?CCTACTCCTAGG?T??A??GGCCCTTACGGCCATGTGGA?CGCATTRCGC?C?TCAG?CACTTCTGCMCCTTCGAG?T??CTR?TTAGACAGGYCGAMTC?TCAAC??CAA?CGTGATCCGTACCTGGGGGTGGC?C?A?TGAAG?AAAACA?CT?GCCCCAGTTA?KTAAAA?G?TTTM???CT?C?AA?C??TACWCCT?CCCTTTCAAAT?ACCAA?GTCGT?CTAA??AACACCAAGCGCATG??AGGGGCTATY?ACCGACTY?GTTACATTGCGTCTGTTGMCACGGACT?GTCT?T??T?AGGTAC??W??CG?GCATTG?CAGAGMTCGCCGSATATAA?GR?AGGTT??CTAA???C??CGTAC?TCCAY??GACG?GTGK?GGAT??CG??TGK??CCT??TCGT?TGTACT?GCA?GGC?GAGA?GT?CT?GGGCAYAAS?C?T?C?A???AAAT?CATATGATGACTGCCATYTGACCCGTCA?T?AAG?GCTGCCTAWTCTATGGG??CTARGGCATAG?TGAAGAC???ATCTGGTT?T??G?G
RG?T?C?AGTGTGCGAAACCCGCTATT?CAAAAA???C?GW?CCAGCCWGG?CG?ATCTC?AC?ACT??GCTAG?GC?GGCCGG??GCCC?GGTGCCG???CAC?CCACC?TG?CCCS?T?CCTACCARCWAAGAGMAWACCATTTAAACCCTTGTCT?AG?KTA?CCTA??A??GCAG?GG?AAT??AACCAGC?CTCG?G?A?TGTTCA?CTTTCAKTTCTG?GC?AGRCA??CGGTAGWC?GCCT?ATGT?T?T?TC?AGAGARTGGCC?TGAATC?TAGT??CAGA?CTAAA?TCAACT??CA?AGC??TAT?A?GC?CTGAGCAG?AT?ACT?CAGAC?GCWGAATC?CAATAGTAGWT?ACG?GAC?TGCCAC??G??GAAC?GCCACC???ARA???AATTAG?CCGGCTCGAATA?GTCAC?T?TT?GCWATCTT?G?TA?ATTAGW??TGAGCGCA?TA?AC?GCT?TA?MCCATT?AGGCCCAGA?TTAA??T?C?CGYACAGTTT?CATA?C?G?CTTTTACCAA?G?G??GSGGGGATTTACT?CGG?TCTGCAT?AAA?AT?GCRTGGTRC?AMA?AATTAAT??CGAGC?AA?YTT?TRGG?GARGCGATG?GC?ACKG?RACCG??CTCCTG??TGA?G??TA?GAAATATCTTCGCCAC?GAYT?C?AAGCACCTCACYC????A???CGCGGGC?TCAGCC??GG??GGT?AA?GT?GTY?TG?G?C?CACGWCT?G??AAG?TAACTTTG???AT?GASGTGCTY??T?ACCAA?AK?C?CAAA?G?GTG?G?AGTCGCGTCGC?GC?AC?TAGAAGGTTT?G?CTGCATCGCC?GC?AC???GTGTG?GTCCCGTTCATTGC??GTGGAAA?RGAT?CCGC?AATGAG?T?GTT?CGCGCAG?A?TTTGCTTGACAG??RATACCA?CGAC?AGTKGGGA?C?TGGCGATC?GG?CGGC??AC?GTGTTA??KGAT?TCAT
ACCTC?GG?ATAGCCAAGA?AA?A?GATAACGCGGT?AGC??TTCTC?ATGCCGCGG?GT?TCTTTGATAG?GCACATATC?CCCCTGCT?C?CTAGC??CTGS?ARCGG?GCGA?TRC?GTAGTGCCTCTGCGGGAATGAA?CGAG?ATGGCCAAAG?TG?GTTCCG?WTG?ATGCATACTC?YGGAGG?A?G?G?GTKGCGTTTC??KATGTRCAGA?TCTC?ACCCGCGARGGGTAG??CGGAC?TT?AAKAG?CGTG?CCGGAGTCTGTG?CCGC?CACTAA?ACA?G??TCGTTG?GCTYTA??GACAYCTACATCGGTRCCARCATCACCGG?GTT?T?GTT?C?CATA??CTAGCACCCACCG?CAG??TYACTCGA?AA??GGATA?TWGGACCGGAGCTGGAATCTGTAG?MCTGGA?TACACAGG?T??CGGA?CGGCG?GGTCAAG?AGCG?GGGAT?TAGTCAGC?TT??GG?ATT?CAA?GGTCCSCARGTTCAGRCACT?GAT???GACGTTA?GCGC?ACA?GA?T?T?YACCACCTCT?CG?CARGGCYCG?GGCTA?T?GAGC?T?CAAGAAACRTGTCCTA??GAC?TGA??CCYGCCG?CCGCGCTTTTYG??YAC?TGGCCGT?G?GTG?????CGYAGTG?G??TCAAC?GAGG?GTAA?CGC?GACAGTGC?C?ATGGATCCA?C??TAYCAAASCWC?AYTAG?GCTT?GGCCGGAC?CA?ACTGTCTGC?GCCGCCCCGACAA?AGYAGGC?GTT?CAGCCTGRCAAGCMATCGCC?A?CAGY?GTGACC?TACTTGRTCCT?CGCG?AGTCATGATCGCGGTATGA?C?GCA?TAA??AGGYTCA??CMGTATCC?TAGG?TCGG?R?TT?TC?AC???AG?TAGACGT?CCT?TA?TACAACGT??TGGGGT?CCTAGCGC??TGCCRC?AG?TTGGCTA?AAAGA?TAAMA??TTACGCTCCG??G?CTT??A
?GTTGCG?CC??G?ARCAAGC?CTCACCCTTGAA?TCCAACTKGACAGAMAGG?AAATATATTAGGAGCCG?C?TAGA?TA?CTCGCCG?GTATTAA??TAGAGC?GCTTTCATCAACC?ACGG?GTTAGA?AGGCACA?TTG?C??CACTAGGCA??AG?AT?CYTYTCA?TATARCTGC??AAGGG?CC?ATTAT??A?G?T?TTCGC?CT?CA?TTAGCC?TTACTGCGTATAA?A?GGGAAGTAGT?KCCATTT??C?GCGG?CCTGG??AATAGGA??CTA??GA?C?A?GCGC?C??GTAC?C?GTCC??CTCAC??GTAGACCGTATGW?G?CYCTAYT?GAACCGAGCCYGA?RAG?A?TWCCA???CCGGGCCGCACG?CAGGCCAAATGTCAT?CGGTSTGGGCGCA?GCYG??GAG?GTGT?TCCATG??TCTCATRTACG?G??CACAG?TTA?TCCT?T?T?GTCA??GATATTATGCGGGCATACC?CCACTTC?GCTC?AGCAGTGAA?GTAACTTCCC?GT?CGATC?TGCMAA?ATAGA???G?TCATGAG?GGCTCTTCATT?TG?CGA?TCCRACCAST?ACTAG?CA?GAG?CCT?G?TACACCTCTTRYAAGCC?CTACATCGCC?GTGGCCAGCCWACCGG?T?TGGAGGRCGACT?A??GTAGTTGMCCTCC?CA????GC?A?A?ACACTG??CGCTTGTGACTCCAGTACAGAATTCTC?GTTAAG?GCGAAAGCA??GT?TT?TCWATGACCGA?GGTCTAAG?CSTT?GRGCACCGGC?CGWA?TAT?AAG?TAGTGAA??GAGGGC?AGCAGTCGTTTGCTAAGAAAGAGTCTCGAAT?ACATMAGCCGATC?CTG?AACA?T?ATT?G?CCGAT?TTGTATTC?A?ACGAWCC??CG?TTTTGCC?GYA????C?GCTG?G?GACGCGCATGTA?TGTT?CAGAGKTTGA?GG?G?MTGKG?A?ACC?CAA
GAACATYAC?CCTAA?CTA???CACGCGC?G?AAACT?CCRTTC?MTG?TACCGGC?T?TGGACTATC?TGACACRC???GCTCA?GG?GAC?TA?GG??AGT?TTGC?CGCTGTYC?GCG??G?C?TGAGA?CCATGCTCYCT?TGG?CAG?GCAGA?GTSGTGCACGATSTWTCCGCCTATGCTTGCGTGT?CTATCTC?WTCACCCTGAGC?TGC??GCTTCAA?CTAGRTCGGC?ATAAACTYATCATT?AG?TTGCGA?ACCTGGG?TTATGCA?CGCGWC?CTG?AATGCACYTTCGATTCC?CAATTAC?AGA?GACTTGATACGATGTTACGCGTCTT?A?CATCT??A?TAGCATGTG?RGCGGG??GACCTAGAGGCC??CCATAAGTTA?CTGTAAAT??T?TAKTTGCC?GGGGCGAGC??GCAKAAA?GTCAAAAAR?GTAC?ATGRTA?CG?AC?GG?GACC?CC??T?GCCWAGAGCCG?GR?TTAT?TGGATTGG?T?GACGC?GGGC?CG?GT?CACCAGATGCMAC?CGCCCGATAAAAGGCGAGT?ACGGCCAGTACT?CGT?CA?CCRGGGCACCGATACTG?AAA?AAT?TC?C?AG?TAGGGCATC?GGA?GGTTTARCA?GW?GCTCA??C?YCGCGTATCCCRCGCCGGCCCGCAGCCC?TTCTCTTGCCTCA?C??TCTTTGC?GAACA??GTACTA?ACCAWYCCT??TCAAA?CATTGATCGGGCTTGG?MGTCC?AA?AYCCGTAA?CCTAAGGTAC?CGCTA?GTGC?TA?C???T??G??TCC?AC??T?G?CGA?G?CC?A?AT?CGACA?G?CA???AGTWTAAGCAACCTAAG?TAC?TTCG?RGGGC?ACYTA??CTGGCGCA??GTCTAAC?C?GTCTATACGCAAG?A?TGAC??A?T??CRTA?CCA?C?RCRTTAG?G????GC?A?C??GCCCCAAGCRTA??CCAACAG?CCACCATA?C
TGCCGGCCAGGGAGC?GGGAGGR?TTCGCGGCCTC?ATGGATA?TACGGC?TGGACTGTTWATTAACGTACGTACCAGTYC?ATTAATGCGAGTTC???TGG?GCCCAGTGTGCG?GC?CAGCGC?GGG?G?TCTT??C?CACCACCGA?GC??CGATYT?TA?RCTAGGYAAY?CCAGACTAA??GTYACACACGTCGGA?AT?C?YGTCAT?G?GTC??A?CTCGT?TGRAGGGAGTC?GTGA??CC?GTC?C?CACGGTAGCCTCGCCGTG?GAAACTG?A?GTTCA?T?TG?GT?CAR???CGTAGCGCATTAGGCA??RTCCTCGGGTKA?AA?CTGAAAGC??CTA?GG?KA?C?TAGAACGAAGC?RKCGACGTG??GGG?TGT??CTCAGTTGCTACGCATTC??TGATTCTACRTTAAGA?TCGGTCT?CTCCAACGGAGTK?GGYKGCA?GCATAACGK??CTCATTG?CTGCTT?YCCG?TAAGACCGWAAACAAGGTCGTTG??ACT?AA?C?AGACCC?AGGGGG?TTCGCTCCAYGG?CGAA?TCCAC??GA?A?AG?AWC?ATCWTGTCATC?T?CGTGCTAGT?CTTCGTTKG?ATG?ATGTACGCCG???G?CAGAGTGC?G?CGA?GAGCW?CC?GG?TT?GGCAGAGCTCGG?Y?ATACTTAACG?G??GTCCAATCACTCATC?TC?TCAGGGTGGCAGRTG?ACA?TTT?TGAAWA?TAGCWATCTGCCG??TTA?TCGAGTCTTTTT?TGC??CACKT?GACAGT?C?CCAAGGCRTTTGTGCCK?GAC?TGGT??TTCAG?CATRTAGTTAGTG?AR?GCT?YCC?AACGW?GTCYCGAAGCCCTTGGT?GCGT?T??AG?CKAGGGATT?AAGCCAT?AG?KAGTRACGTC?AATCCGGCACTTAA?CYG?G?CAAG?WG?CGAAACCCK?TTGT??CGG?A?ACACCY?TCGT?CGTAAG??GGAGC?CAC?A?C
?A?TGCGTGTCACT?KTGC?ATCGC?AC?AAGAT??ST?AA??CGCTGACAYCACC?A?AT?GT???CGTAA?R?CTTCTTA?CAATCACCCCTGTTCC?A?C??TRT?TACCATGATG???CTGCCT?A??GTG?CWRTGACCTGAWGTTACG?CGCGMAGGACG?CCCCCGGRTCG?MACGA??CTCCCCYT?TAGTC?CAGTGAAACAAYTCCGTA?A?GGC?CAGATC??CG?C?TATTTY??ATCT?GGATTCCTGA?CTCCGAGC?AC?AGCGG??CCGAC?TCTCGT?A?GCCG??ACCCCAGA??CKCAATGGGAAYGACCCTCAGGCT??G?TCC?T?G?TTG?ACAGCCA?TCA??ATCKCCTC?AA??CAT?GGCT?G?RYCC??TGTGCACAT?T??TCGTCGAGGCYT?CCGCATGCTGAA?T?AG?ATTC?ATAC?C?ACA?TAGGTAT?GAGGAGY?ATT?GT?AAGA?A?CTTCGCGYACG?ATG?KTT??CATACC??A?T?GGG?AG?CGKCT?TAGT?YC??C?CCC??GG?CGGTTACCGTAAGTGGRG?TTTGYC?GAATCCAT?AAA??C?TACTTGA?TC?ARCACG?ACAGGATAT??GCA?CCT?GTGCC?GAGGTGAAGATCAACAWACCT?CCC?TCMCTGTC?T?TAWAGYGCSAGGG?GAC?CCAA?TTT?CGGC?CCCGATGGCAGG??CGAAAC?C?CGGAWAG?CCGCW??GATTGTGG?TM?AACSA?TGG??TG?GG?CCR?A?G?ATG??CCTGAC?GGATC?C?GTACYG??C?W?T?AT?AACAAWG?ATGGGMGGTC?ATC?A?GAGATAGA?TAGCG?AGCGTCATACTAG???GAC?CCC?TGGWCT??CCG??TCSA?C?CCTGGTTCCT?AAG?TTGCCGCRG??TGTCGA?ACA?A?TACTCGCCAGGA?AG?GGTAACTC?CCC?AWT??G?T?CGACATCACA?GKGT?YG?ATA
??CGTTAC?ACC?A??GYGAACGGWT?A?Y?GCCACCCGG?CG?GTGC?A???T?ATGCAA?T?G?ACTA?TKCACCCMC?ACACCA?GCGACATGAT?CCTCCWCAGTTATTC?ACTCGTT?ATCCGCA?T??G?CTARACACAT?AG?????CATT?AACT?C?GGT??GGAGGTGG?TGGT?CCGG?TATAGT?AGCAA??TGTGTCATT?C?TTCGCACTC?AYCC?T?GACGGGT?CG?TGTTCTRGGG?AGCCG?ACAGCAC????ACCCTCGCTA?TTAATATTA???CGCRTAGGCTGTCT?ACGC??YGTYC??GTC?CCGTTGACCCG??GART?ACCCGCA?CGCGTWTTCT??TTG?ACCGYW?AGTAARAGGRCGAAGATC???T?AG??GGCG?GGAGCG?AATTCGAG?T?CCT?CCAATGAATTGTTTT??CCTTCC??TG?CTA?TG?T?YGCGGCTGATTGWYGGCCCGTCGGAC?CT?CT?GAAGCCCGRCAAGCCGC?TGCRAC?AACGGGCGC?TATGGARGCACCCTRGCTAG?CGG?AG?TC??GAATTTTCWTTAAGGGT?C?GTGAGGGCTCCGT?TCAT?GGCCT?AGTCTAAGA?CGCAGC?A?TGTG?C?A??A??GTTC??CATTGTGGCGG?ACC?A?CGTA?GCACCC???WCTCCC?GA?GCTGAGATGGSGAACTAACTGTTTGATGCGGA?AC?YAGGTGRCCAC??TCCC?GGAGCAATT?CAGC?AGCCTGTT?GGACMATCCGTC?AGGTA?A?T?AAG?GC??YGCATA?CAAGTGM?GTGATCTC??T?CGCAAC?GGGCC?CAA?A?CTAGACTKAGCTATCTAA?CCTCTT?GTAAGTAC??GGGCGA?CC?C?GAGGCA?CT?GGCCTACCG?CCTCTTGGCGACCTGCTGG?GACCG?AACT?TAATACWA?AATACAKCCCWAAACGGCAAG?ACTGGCCTCGTGTCAC?TGCCC?
CAACACCGCCTTACG?ATCAT??TGGCACA?GATG?CTGMACGTRCCKG?A??GCG?TAGTCKTA?G?T??K?A?GTG?CT?CG??AACTT??TWCG??CTTCCTCTT??CC?AGGTAGTTAAGCGCTA?CAGCAGYATT?ACATGMCGTACC??CGGTGGACT?CCCA?C?CA??ATG?AGCGGTCTG?CTCCTA?GTGCCCGATC?TCCA?ATCCAGCSACC??CGCAACT??CATGA?GG??GC?SGACTAGGACAAACAC??R?CATA?ATAATAAC?G?YCCCGT?GGCACTCG?ATTGTGSCC?CATRAGAG?GTGGTACCATATTGT?R??GA?ATAAGTACACGGTGAAGAGT?T?AAGGAG?TCC?GCCTCTACACGACG?TAAA?TC?CCGG??AACGAACAGGCCGAAGCAATYT?T?C?GCT?ACCTACAGTCCCACCGTGGTCTCGGA?ACAT?AGCAGGTT??YCA??AACCGTC??GATAACGA?TRCTATCACAA?GCCC?CA?ATGCCTTTACG??AAGTAA?GGT??RG?ATAGC?CGAAC?C?RATGC??AGTTC??T?A?TGTAACCA?CT?TGCTGCAAGGGC?TATCCCGGGATT?A?CCTC?AGCTG??GT?G???G?TAA?A??GTCTCGAAGTG?CGTC?GGG?G?TTCTACTAAGA?GC?RAGGGAATACGGT?A?TACCGA?GGRTTGATACTCACG??T?TTGC?ACG?CTC???TGCACAG?CGGTCTGAA??TGGAGTGCCTAC?CTC?TCCCTCCAGCGCCGG?GAGACTTGACTCAAGCC??TCGGA?AACC?AAATCAAGCAAG?G?TAAACACC??AA?KAAGCCCTCT?TC?T?GCCAAGGACCCG?GTTAT?T?AGTC??GAG?TGGG?CGT?ATCARGCTTCCC?GTACC???AACYA?CCAAC??ACCGGGC?AG???TTCAACGTY??TGCACCT?GTCGAG?GGCTG?G??TGCCATGT?
TAG?TCG??ATTATT?RGTAGTGA??CCCCTGGTT?GGACCGC?TCAGCGGG??CT?GTTCCGCGAGTCAAY?CGTTCAG?GGT?G?CT?CTC?TCCCCCT?AYGACCCT?T?GAT?ATACS?GGCGGAATT?GCTGGTTGTCGAT?WATCYGGTGCG?TGCGCTA?CGCACTATT?AGGGT?GTCGGAC?GAYT?CGAGM?CGTTAA?CGGCGGACCAAGC?CCAC??CG?YTCC?C?TGGCGKTGGAACC?A?ATGAGCRAAC?AGA?TAYGCGGCAGCAAWTGGA?CGGAATG?TCATGGG?GG?A?C?GTCGGG?TGATAAACGT??CCCTCAACTCACC?YCTA?TCACAGGG?CCG?CTATGACGCGATCTCT?G?GGA?GCGTGCAGTAATCTCGCCC?TA?ACTMCCTTGGCTG?ACGMG?AYCRG?CG?GTGGCYC?GG?AT?GCGGAGA?CAATGTC??TGGTTTC?CATTCAR?GCAC??T?GGATGCYGTGTC?TC?CTAYCG?AA?GG?T???C??CCCTTG?T?AAGAAATAGCTC??TACCGAACACTT?CAGCCTG??TGT?AATGC?T?AYCWAACCACAC?WR?GCCA?TGGTCTC?ATCCY?A?CA?TCC?GG?T?CTT?GGTAGTA?C?TAGCGG?G?CRAA?CTGGTAGGTC?GTCGAGTGCACCGCAT?CAGTCTCGACGGTTAATGA?GCSCCAACAGTCAA?T?TCCG?GYGG?AC?GATTAGACCAA?TCGGTCGGGCATG?G?GCTTAAACATA?GATGRTYTGG?TGTCA?A?A?GT?AGRCCTGGCGACCCTACACACT??C??C?CC??CG?RA?TAGCAGTTCAGA??CCTCY?CACGAGTAGAA?CAC?CAAGC????GT??CTGACCACCG?GCG?CGC?G?CCACCTWGMCCCAGCAGCGTG?TGA?AAGTK?TC?CTG??TCG?A?CRTT?CAT?TGACACCGTG?CGCCGGCTTGTC?CAC?TGA
RATAACGC?GT?GCAAGTTG?GGCA?TACGA?TAAC?GGCGATAC?TARGCGGGCGTTCTGGTAATAGGGTCT?GTTCTAAAKCTTATTA?GCAGC?GGGK?ATGK?GGT??AGCT?T?A???CG?GGA?CC?T?CCAA?TGTACCAGTCAC??CCG?AACATCAMCCTGTGC?CC?YCYATCGACTTT?A?C?C?AT?CTTGTACCCTCTTC?ACGCRAGCM?GGGCCAC?CCCG?CACAG?TATTGYTAG??CGTGTGAGTTMGAGCGGAAG?GTCT??GTTGCCC?GGSCGGACAC?CCATTG?TCCG?TAG?AATGTTCA?T?GTCGCTCGAGAGATCGACA??ACCGGAGATAAC?A?CG?GGTC?CAATGCGCTAC?CCT?GCA?ATGCWTGGGGCT?CGCATTAT?CGTAAGT?CG??GT?TC??AG?A?CTCT?AA?AAGTCGAATCTCCCCAGGAGTG?T?C??AGRTAA?CAGAAAGSTGG?GCTYTTGK?GGT?TTGGTGGC?T?TAWCAC?T?CAAG???T????TT?TA?CTCG?GT??CCTA??T?CAAGGGCTAAT?CTCG?CCTGCGTGTTGCCGTTCGCT????TGAG??ACYCCGCGG?GCAA?T?AGGATCGGTTC?AGCTGT??AG?AGCG?CCGG?TC?T?AG?G?GT?ATTGGC?CT?ATT?GCCGCGACTT??C?CG?TGSAAGCGACATG?TA?TAT?TACC?AACAAAG?TACA?CRCCGG??GC?ACAG?C?RGGCC?TG?CYG?CATGCCTTCCT???TG??CGAMAAAAG?CGAC?ACTKGAGAGAA?GAGA?TTGTGCGA?CG?G???CTGGA?CGAG?GAGC?AG?TCGG?CAGGG??CATTTAAGTGT?CA?AAAGAATCGCCC?GAG???GAGAGTTCTCC?CAT?GCGACGGCTGCGTK?C??TATT?ACTTACTGTCTCARTTCAG?GGGTATCCSAGAA?CGTAACCAAGGGG?ATC??GGAAAT
TGG?CCGGTTGGATCCT?A?CG??GCTTG?KCACGATTG?CTT?G?CCT?G?TATG?TCTTTGGGTGC?AA?CTGGGCTCAAC?G?AAAT?TTC???WGA?GCC?CTGGTCACGGC?C?TGTC?CGG?GCAGA??CGG?GTCG??CGTA?TCACGCCTGAMT?C?TT??TCACGCTSTGCGAGT?CGTCT?TAACGTCAGGATGCAGGGGTTGATTCCGG?G?AACCCTATG??CCCGTT?T??ACGAGAARGC??G?G?W?TCACTCC?ATCGT????CC?TTAGACGTATCC?ACT?TAT?ACGGRGC?TGGAATCCCGGCGAGC???GTCTGCKCGCGAYT?GG?C?CC?TA?TGCGC?AGGGGATTAARGAAAAAC?GCCGGAAAGAGCCTTGCAGCG?TT??GTG??CA?GRCGT?T??CYC?AGTGGGATCA?AACA?SACY??CTTC?AGTCA?TAGCTTGAG?TA?KTG??TCC???T?CTA?A?GAT?CG??CAA?C?C?C?ACG??CCCTC?AAATC???GGAKCCCT?GGCGACTA?AGG??A?TT??GATCCGC?CTCTTGTA?CGTTTAGC?TTCGTCTS??GAAAGGA?A?CCCAMTC?C?CCTT?A?A??TGACA?CGAGCGKT?CT?CGGACA?G?A?TTTAA?TAAA??CA?G?C?TTGGCCA?AAACCATCA?GTGAYCGCCGTTTCCGTT?ATG?G??A?GCA?C?G?CAGCGA?G??YAGAAYCGGA?A?GC??TCGG??GTAGGTTG???GACCTATGAA?TGTMYCAAA?TTYCCGG?TCKCCTGGAATCATGTCCATAG?TA?GG?YTGAGTT?ACCA?ATT?AGT?AC?TAAC?GTTAGA?C?TT?TCTCTCTGAWGCC?RTACA?CCGATGTGGAA?CGCGTCAGTC?G?C?AAAGCTRTGAACCATATAGGGY?CGG?CC?GGATGG?YTTT?TG?TATGGT?GG?CTCCAY?TCGGG??AAGTAGCTTRCCT?
??C?GGKTG?CCGWACGWGAGGCARYA?WTACGTC???AAC??CA?TCCGCGAGAGYT?GCAGGCACGA??AAATT?GG?AC?AGT?TCGTGCGCG?ATTAGATGCAGTTCAGCGA?C?AC?CTAG?T??TGC?AC???CAG?CGAGGCT??T?ACWTATCACTGA??CCT?TC?C???TCTTGG?ACCST?CGAAGC?T??GC??AG?CTCC?TGGGGAG????G??CA?AGYTAG?CGGT?ATA?TCAAA?AAC?T?T?ATCAGAAGT??GTGGTAT?GCAG?TAAACGCYGCT?ACT?TGCG?CTGGCT?ACAA?ACC?GGATGC?GYTGTGATGTTCTCATCA??G?C?CTGAC?CGTCG?GAA?TCG?CAG?G?KTC?TTACG?TT?CCGGCCTTGGT?A?CGC?GCC?TG?AGCCAGGTGT?TGCCAG?A?AGCGYTKTC?CATCGA?C??CGCYA?A?TTA?AC???AA?GCA?GTAGGGA?GCACGGGCA?AAGSGTGGCCTCCATACCA?GTCAAG?CCCGT?CGAA?AAA?ACYTGGY?GA?GCCCCGCA?AACRTTC?GCA??ATT??AC?GCCACAT?TAC?TTYGGCGCCA?TKCCAA?CC?TCAG??G?CMYTG?TCGCAGCA?AAAMTTTGC?AAA?CG?AGAAGCC?YGC?CTTG?TAATAGCG??ATCGGTGCWACCCAGA??CCCG?CG?KTSG?T?ACAG?CG?G?TCAGTT?TTCACCTT??CGTATC?TCA??TACAGAAA?GG?GTC?RGGCGG?TAA?TT??AAYARGGTAY?CC?GGAT?AGAWCC?G?CCATTGTTATC?CATRAGC?ATCGGCCA?AYCACTTACGCGGCG?CA?TGAATTTG?GACTA?T???A?TA?GAC?C?R??AG?K??AG?AARGTATC?GGCCCTTTCCC?G???GATCGAAT?C?GG?CACT?GAAGY?TGTT?GAT??GGGCA?AG?ATCT?G?CACACCA?A?AAAGA?CGCGA
CCTGTCAC?R?CCATCCGTGTGK?TG?GAATGTAA?C?GGAG?GCTGGGCKRCCGCRCATGCGTTGTTGGACAGATTGTAM???C?TA?T?CCWGGC??CCGCGCTG???CT????T?CKTCGTA?T??AAAACCAAA?MCGWCGTSGA?ATTC??TYCGGMG?CTGGCAGTY?TCA?CGTA?CGGGAGACCCGG?GCCCGAATTGT?AG??AWCWCAGRCAGAAT?GC?CAGT?TCTT?TT?ACCGC?CG??AGCGARAA?CTCGTTC?T?A?G?TA?TGTACTCTTACGTGC?T?TTACCCCGCGCTC??GGCAG?A??AG?CGACCGTCTATAACGGGT?CCTCC?GGCAT?SGG?GCAG???CCTT?G?CGGGGTATGTCTGGKCT?AMCG?TCACCTGCGC?TAGT?G?G?GG?TCCCGCCGT?AATGTGCGATGG?ARGACGAGCAATTGSTTT?TCACGGA?T?GC?GCCATTA?A?TGG??TGT?TCCTCMGGTCC?ATGAGTA?AGGATGY?ACGCGTAGGGTGCCTYAMC?GTCG?CCTCATTCACRGATCTATAGACYG?C??TCA?TAGAGCATC?GTA?AG?TCACGCGGTCGA?CCTCGGGGA?C?AGCA?GTTTCGG?GGGTAGTGA?YC?CACGTRT?TCATTC?ACC?GA?CGCGCAGCTM???TA?TCTT?GT?TAGAGCCGTACAATAG?CAGTA?ACATGG?MCTGTAATGAKAAC?GC?C?GYGAYATAATGTA?ACA??TTG?ACC?TATCGTTCACGA??T?GGG?????TCAACTAGACTCCGTCCA?AA?CAC????CTAGSGTCCATG?TTATCCGYATGCGACRCGRGGACA??GR?CCTACGC?AGA?AAC?ACCACCGAGAT?GGATAATCC?GAACAGAACGTATTGCCC?T?GTAGCGGG?A?CACG?ACT?GCCT?TAACC?AS?GCTCGAG?TC?CCTGCTAAA?GGCAATCG?A??GGTCCGGTAT
CCAGT?CTG?ATGTGCGCGAA??CG?YC?TAAGGGC??GG??GGAAGGGT?GC?TGGWAGGA?CAT??GAGTGTATCTATMATACGGTA?GGTA?AGGG??GGGTGTRG?T?GW??GAC?GA?T?CCGA?AAGG?GGC?CGCAGCTGTTA?TCAC?GC?TCCATTCG?GT??C?G?GGTG??RKACY?CCCCGGGCAAATAG?ACTCACATA??S?T?CT?CGGTTGCCGTTAGGTACTGTTGT?YCT?A?G?TAT??TAAGYTGA?C??GCMG??GCGCACGTATWT?ARCC?GGAGACCCY?AATCYC?CATAGGTG?GCCTGGGGAG??CGA?CA?CTCTATTT?TATCA?GAGYTC?CCGGCAKAAC?RT?A??TC?GTAT???TTGCACCT??TA?T?M?C??TA??TAC?T?CAGAA?A?AACAG?CCCCSCA?CGTTC??GCA?AAGT?TACG?G?CA?GGTGGTTASGTTA?A?TGGCGCATTTA?GTG?CWC?GCAGACAGA?T?CGT?TTTCAGAGTACGCTCGAT?GCAT?CGTCAGG?TC?CCCC?CTTW?CATCGGC?G?GT?GAG??CCSA?CTTCCCR?G??R?GGACA?AATGCAGT????TAGAAGTACRGC?GATAYR??R??MGACCTCTCCCA?ACGCCAC?CTGTSG?AGCTTGCCGCTTCAAT?GT??TACGY?AC?C??CACATGTYC?TTCG?GAGACC?G?TGCCC?AAC?WTGTGCTCACTAR??A??AGCTCCTT?GAA?TCATGCGCAATTAAC?AAA?GC?CACA?TTG?ATGA?GACACT?C?CYRCTTCTAAC?GA?GATACAG?CACCT?AGCC?GACGA?ATATGGAT?CT?CAGTAAAAACY?GCG?GAACCGCGC??GGTTATC??GA?TGGTG?GCGATCATGGC?AA?TGAAT???G?CG?T??YC?TT??AACCAA?YTACG?CAGG?GCT?GTA?CCCC?CCGCT?CAWCAAG?TGCCGGR
GA?AGCG?CG?GCCGCTATCCC?TTC?GCC?CG?A?CCTA?GA?CGTTTGCTCCTT?TGCGCTAT?GG?TGGCT?GA?CCCGTACC?CTAAACCCTY?CTGGG?KG?TTG?ACT?GA??GTYGTCTCGT??TAGCTCCAAA?CC?CG??T?TTCYG?G?CTC?CGT?G?T?ATGMGATCCCA?CACCTTGACG?AAGAAGTAGC?GCTTCCTTGT?CGGGG?TCTG?TAT?C??AGAAGCACCG?TWTTC?CACAYTCGG?CT?CCG?C?A?ATAYTC?GRTCTTAGCTACGAGAGT?ACAGATG?T?AAWCAA?GAG?CAACCGC??GTAAA?A??TTGGAGA?TCTGT?ATGAYTG??GCAAC?ACTCT??TCTAG?TGACCATTAGGATACAAGYTGATTT?GCTAAT?CTG?GGTCGGTTCA?CCGAT?GACCGMCTTGAAAYG?TACGTCRTCGT?T??AGGCG??ACTA?AATGTT?ACC?RGCC???GG?G?CGCATCACTGYCGAGGG?A??GCGGCCAWACAWGAA?CCC?CG?GAAA??A??AGAC?CAG?T?AA?CAT?GAC?GGT?AACTTAACGWAG?GGAGG?CASACT?C??GAACATAGGGCG?T?C?GC???CA?CG?CCCG?ACTCCTTCGRATAYTGT?GGGA?GTTT?TACAGTWGC?GACGAGYG?GMRT?RAGGCCTA??TTCCA?TR?C?TTTGCGTGAAAT?TA??GTGTAAGCTACTCTTTC?GATA??GATGYG?CTAACAAAAGCTYCGCAYACAATG?TCACRC?CG?GY?TGGGCTC?YAAC??ATA?A?CATTAAAAWRATTAGTAK?TGCGACTC?CACA?CGCGGA?T?YGGCGG?C?CTGCG?CACG?GTAG?CCGAGAC?CTR?TGCTTT?GCCGACGGGTGACT?GGTCCTCTACTTTAG?GATGTC??AG?CGGGT?GTTCCTGGGAGC?GGTCGAGCKTTGGTTACKCCYAW?GACTTCGTTC
?CT??ASG?CGGCT?TTGAAC??AA?TC?ATAGGCY?WGGGGRA?T?GCC?CACTGCT??CTTMATAGG???TGAACACAAAGGRGG?C?C?T??AACGCC?GGACACGCAACA?TTWA?ATGYTAGA?TCGGTCCCC?CGCTCTATA??GC?RAG?TC?TGTAGGTTACGC?GTG??CGT?TAM?CTGG?TACC??TTGCGTTTTTAGACAGT?R?CCT?GGAGTAC??TYATGCW?TTTTTT?CG??CGACCCC??ATTAGRTAC???TGTCAGTTATTGCGAACCGTGAGCCTTCCG??CGC??TTCGGTCG??G?TYCAA?A?C?ATGA?CT?G?TACCA?CCRTCCGCA?TAT?TTTGCTGTYCTTGRTCCACAGTTATCAC?T?TTCCGT?TCGAT?CA?CGGGAGGTT?GGACC??C?RR?AC?TTTT?GAAGAW??ATGGAACTAG?A?CAGG?G?G?G?TCTCAT??T???TCAGC?GG??AT?G?A?CAARCTG??ACGG????TCAAG?GACCCSAG?CT?GGTG?GCACAA?C?GGG??G??GCCTC?GGT?TCA?GACCG?CT?TCGGGC??CRG?AG??TATC?GA???TATGAG?AG?A??CAGAS?A?A?AC??CCTCCAG?GAC?TYCG?TGAGA?AAGCC?CGAGA?T?GCAAAA??GGGTA??GAAACAAAACCCCGG?GCCCCG??T?A??ATTTSG?AGTG?AGGGCYAG???AGGC?CCGCWG?GG?TAWSGAC?MGGA?CC?TCGATTGGATT??A?T?TGTG?TAYTC?GCC?AGTGGCGAG??GTGTWTATA?ACGTTT??AT??GAGTCGTGGG?T?AAACG?RACT?ACCC?C??ATT???C?G?CARTCCTCTTCGAATT?ACM?TGGT?GCCCCCTT??T?GA?T??C?CACTRGTGC?ACGACCACGAAA?AT?T?TCTAGCATCAATATGGTC??G?ATCRCGAC?A?CCCG?AA?AGTGC?GG?T?CG
??TCG??AT?CTTTCCTG?GCCTCTCTT?A??ACG?RCTGAAGTYCT?GGGCAC?GGG?GAGGG?CG?ATWGCCGT?GTTG?CATAWRT??AY?GTCGCTGGGCCCCA?AGA??T?RYAG?TGTAG??C?C??A???A?GTTAAGASCATTTACTTCG?ATC?G??TRGY?CTCCC?GCTCYGAA?ATTG?G??GCGCACT???T?CGC?TA?C?CGAA?G?GC??GCKSA?GCACCAA?GGCTT?AG??CGTAGCCGATGCCAGCCG?GC??C?AGCGC?MC?CGKCTC??TCCCC?CATT?CAG?TCCGA?TGAGTATG?CAATCATCCG?A?C?GCCTKCGGCGTTACGT?ATCGCAGC?YATGCG?C?TCAT?AAC?TCC?GCTT?TG?GTGGAGA??ARASGCAGCC???GGGCCTAA??ACACTAC?CATCGCA?ACTG?T?TGCTCATTTATGA?AWGT?TTAS?AG?GGAATA?TT?CGAGCTGCA?TGAT??MCTAATTA?AA?YKGTA?AG?TCCC?AT?TW??TGACTCCT??CG?TGTTCGGA??TTCTAYC?AC?GCCGGTTCAAATAA?C??AG?AGGKTGGCGC?TKTYATGATKCC?ACG?GAG?GAGAA?GGGTAATC?ACG?CGT??TTATACGGGTG?GA?GGCA?C?AC?A?ATCC??GT?AG?SCTG?G??T?ACTT?K?T?RAGAGACTRG?GAM?GGTGGAG??TTGCG?A?AC?GCTTT?CGGA?YATG??T?GWACTT??TAMCC?AACGG?CC?CAGCGG?TRTC?G?T??R?TGGATC?TCTAC??A?GG?YGC?A?TCAT?CA?TTGT?GTGAG?AACGTCAGC?G???GGTGTAGG?TC?CTGGA???MACTA??TAGCG?TATCCGG?AAG?ATSAC?CT?CAGCTCTGCCTACCCCAA??TTACAGGGA?CC?AA???CAAYKTTAGG?GCAAT?GGA??CGYCTCYTA?GGGTGGTGCTAGTAGGAGG
A?T?CACGAGCGARC?TCACCTG??ATC?TC?G?CGCCGA?AA??A?CGTG?T?TAAA??ACAGR?ATGT?TAC?CGGAATA??ATGGY?GAGA?TCTA?GACGAG??CCTG??GGAA?TGG?A?TC?TCAG?KC?ACTCTTA?GATTGT?T?C?GCTGA?KCGTTTC?CAGATCGG?ACATG?TTAGCCCCCCGCGGGA?ACTATA?TGATGATC?GTTA?CA?G?CA??G?T?A?T?T?G?A?T?CCMKATCCGG?CATAATTGGT??GGGTAGAC?TGG?CGA?TTTA??CGGT??AG?GGA?CT??T?RTAGC???GGCTTAGCGCC??TCG?GC?CY??TAA?CATMC?A?SG?GACACAT?CG?AGATC?CAACGTCGCA???GCAAAAGGGTGTTS?TCCT?TCCRGGAAGGCGT?TAGGCTTATCAGCTTAARTAG?CCAATTACC?C?CTTCGAT??GGAC???CCAACG?CC?GTA?CTAG?GTCCACCGT??G?TATT?GAGCGTT?CTTT?ATG??AGGTT?TA?C?AAAT?C?TAAT?GGA??GRCKC??TAGGATCASTAATAAC??AG?GCACTYACC??GCCCGC?C?ACA??CATA?TTTTTSGC??GTC?GGT?CGG??TTT??CTCTG?CCGTCATCRR?CGCGTGAACCT?A?AC??T?ATTTCCG?TACATCAGCTT?KA?T?ACC?AAW??TTCCGG?TTWCMTA?ACGGC??CT?ATGGTGTATTA?ATGCG?TGATTAAK?GGTACGCCG?AC?CAGAAGGTGCCGG?AAGTCA?TCCA?ACGTTCGTACG?ACTTC?AGTGCAGGCCTACT?SC??A?CCAGTGGCYACAG?TG??GAACTCGATGG??G?TAGACATTACTGGAGKTT?CTGWYCTCAGCACAY?CATGCWGAGYGCGTC?CTCCAYC?TSG?CC?A?AYA?AATATC?CTRA?TGC?CCGATGGGTCAR??CAGCAACGG?TCCTT?ATCGC?
GA?TAA?GGA?GAAACTCGTATG?CC?C??RGGCAT???TCATG?TAKG?CC???C?TGAAT?A??GATCCCACAAT???CACAATMC?TACTCRCGATATAGGGTYAG?GTAGGG?GCGCGT?TCACTGT?G?CCAG?GCTGCCCGAGT?GGGAG?AMGT?CRW?CCCT?TAAGCTGC?ACYACCGGAAGG?CACGACTTGCCGTTT?CG?ATT?AGGGGA?CAGGA?C??GACTAC?TGGG?GTACCCGCATCT??GAGTTAA?GTGTGA?AAYGACTG?C?A??ATGAGCCAAAKGG??CAMCT??AT?GCCG??G?ACGGGAGCTA?RCTAG?TC?ACAGC?GCG?CATGGAACC?GAACCAGCT?MTGT??TTC???CATTTATAAG?TGA?GTGG??CAAGGATA???CTTTACCAA?CGGCA?GTG?CC?TTCAAC?ACCA?AAC?TC?ACGCGAT?CGGCGTGG??AG?CTGRGAGCTA?TGCG?TC?GGAGG?R??CG?GCTAGGCTGCCTAAG?R?A?AA?GCTGGCTATATG?TCGTCGC???ARGCGGGCCAC?TAATGCAGAGTR??CTACTC?A?CCCGARC??A?G?GA?TTCAGACCCAC?SG??CCATTCACA?CCGAGTAGACCC?CGTTCCGACCAYGC?AAACGGGTCACATGGCA?TGTGTAGGG?TA?CGGA?AG?GCAT?A?C?GWA??T?GTCCCCG?CGT?C??TA?TGKT?CCC??GCWTGTAGCACGTGAAG?G?ATTGT?AAGGCC?WACAAAGTGA?GCGWACC?CAAG?TTAC?C?CGG?CGGGCC?ACCA?GGC???TAGGAAA?ATA?C??CGGT?CA??GATKCCAG?G?GCRCGAC?GAC?CAGCAY?TGCA??AACATCT?YGTG?GYCAGGATG?AA??GTACAGTSTT?C?AACTGT?GCCAGTCTA??G?GGGCAGCCTGGG??TACCC?TCRG?T??GCWCTCTA??T??CTTACTCGGAA
?CAA?G??GG?CTGT?GA?TG?C??ACMCTAGGACAAACGCAA??A?ATA?C?YACACCGC?GG?A?ACGA?AACATTACCCGA?G?AACAATTTATCACCWAAC??CTA?CGAGAAG?CTA?GGTGKTTCGGTTA?CA?GCTTGGGMTA?CTC??ACGCYCRGGGCTC?TAGGACGG???CACC???TRGT?RTC?T??RG?AAAGCTTC?G?AGG?CCAWCTCCGGCTAAGGAKA??A?AGGR??TWAGTTGCC?TACK?GGATWACTG?TTCC?ATWCTCRAAATTTT??TGCAG?CG?CTCGA??TGGA?TTCAAG?WCSKC?GRGTGGCATTT?RG?A?GGTYAG?CAGG?TCAG?ACTTTAACTTAATRCTTGCTTACCCGACGAGCAGTACCTCAGCCTCAC?ACTGAGTATGGTGTCAAGATGGA?TGSACGCGA?ATG?A?CGCYGTGACGCC?GAG?AA?CGA?GGTTWCCK?A??CCC?GT?T?CGTCG?CAATCG?TC?????C?C?G?TAC??CAATGTAAGG?TCG?TTGTTAG?TCA?C?TGCCTTTG?CCG?TAAGGG??TAC?AACCCC?CTGGCGA?AG?G?AGTAC?T?CRT??ATAAGC?TT?AA?AR?TCGCTGAA?CCGGGAATA?KT?GACT?GAAT?AGGCCGGAACC?AT?CCYMACA?TC??A?GGGCAGA???ATCTTTGGACRCGCAAARC??AC??ACAGCGGRTTA?GG?GGAC?G?GG?AC?TGGCCGGCGGCGR?CTTGCAWTC?CAGT?ATCTCTC?ACCC?GAA?GG???CAAGT?KCT???AC?GY?GCC?CC?TCTCCCCCACACCG?YTCTCGAAT?A?G?C?CCT?GCAYCKGATATGC?ATAC?CKCRT?C?ATGCACTTRGCTCWTTYTACTAAACAAA??TT?CCCCATCAA?ACRYCCGCG?CTCGCAT?AC??GCGCA??CCCCTTTC?CAGGTCGTTATKCC?GGG?CAATC?AG?
?TTA?AGT?AWCGGGCTT?AAG?TCACTTAGCATT?ATC?GGGC?TCG?CAGTGC?CCAGG?TT?TGCA?GACCG?????GT?CCCGCCTCTAGCAAKAAATCGACAAAGTGG?CC?AGCGCAGGTAT????RATTCCTTTWGGGCCTASAT?CGGACA?AAAGG???WCACGAATCTGCGAAT?CG?CAGCMTTATA??T?GTGGATGTAGWCAC?GGA?GCAG?GAAG??CC?CGTTTACA?ATAAAGTGGTTAA?AAATGACCGTCG??AAA??KA?CTWCATRCA?CGCTA?AGATACTTGGATKAATGTCCGAACT?ATYA?TCGTTACGTAAGCCW?CGTAAATCGAA?GTCGATG?WAACCAACATCGT?CA??G?YGTTGCTCG?MGCGGACRAGTGAATAA?TACGTCGWAAAAA?AGAGTAAGGGATCTTCGMGGCTTTACCAA?GGTK?TTTGYTAAGTCT?T?GTGAGGTAAACRAACATCTT?CTGTCAYTGGGTT??GGTC?GSGGATC?CATATGATGCCGC?TG?AATAACTCAG?GATACTCG?T?CTG?CTGG?TG?GTC??GAA?GGCTATGKCACCYCGGATCTCTGCCTACAGGT?TGAGTCTGAAAAGTGG?CA?ATG?ACT?AAAGCC?C?TCAAAYRYTTAAGGRCCCTGCGTT?TATACGGCR?AWTT?TGACAGCGKT?ATAYG?TGAGAGACGCTAT?ATG?CTCTTCTAATCAC?TGGTC?GC?AGAGT?AA?A?WAATCCT?GTT?TGCGTT?ACTACTAGGGGTAA?G?GTGTACAGTCAGACACTACAAACTGACAA?ACGCTCTAA?G?AAGCGTCGCGA?TAGTA?CGG?TCC?CCAACTA?GCCCTGG?ATGCAYGAACACCAC?AGA??TGKTCACG?AAGAGTTCACAGT?TCAGCAAACACGT??T?G?ACTGCCMTCTAAAGCWCC?GGCYCGTC?GGCGGGCGGACR?G??TGA?GA?GCT
TA?YTGG?AGTACG?CT?CTTCACG?CCATTAA?TCCMTTAC?AAC?T?GGGYGT?CA?AGGCG?C????CGTTK?GCCC???????AG?CA???K??AG?GAA?T?CC?A?A??GAMG?GGCCG??G?CKCAG?GC?TTAAT???YCG?TT??GGATA?GTC?AGGAATG?GC?WAC?G???GATTCCT?CA?TC?WCCATG??GAA?T?A?C?TGTCG?CGGGTCASC?T?AC?CC????T???CAAC?TG???AAATA?A?TA?WG??AT??GCGC?A???G?GCA?CA??TTAAAGA??AT??ACT?CAC?T?CC?CA?TTA?A??A?T?AAGAT?CTT???TTGGA?GTCA?A?CGATCA?T?T???TGCGTCAT??TCCG?G??TGC?AGAA?GCAG??T?AAGAG?WG?G?CTGGCGCA?ATGG???ATACGTG?TCACATT????AA?TAGG???CTGCCCTGYGAGAGAGC?GT?A??TGT?CGC???TATA???ATCTGAGAAGC?T??ACGTCTA?GCC??ACGCACC?TTAGGATGGAC??GCGC?AAA?AAT?Y?GAGA?G?CCA?T??T?CCW???CG???G?TWGCGA??ATTC??T????AA?G?AA??GGTA?GATY?AT??GRG?AGTCCCTA???CTGG?T?ATYT?TT??T?C??ATCGAAGA?C?CGC?TT?T?A?CAATTTGGTGG??GC?CTT?GG??TAAT?GCC?G?ATTCT?T????AAA?KTT?AAGRTG?CCCGCGAG?TAAA?AAT???AATCCGC?CAC??????CGSCAACAATAA?CGT??ACRAAGCTGAACGGCAACTC?AG???
    Di316_13		TCCTGGGG?TAGATGGTGATGGGCGGTCCTCTAGACCAGTGGGCCAGGCAGACYGCAAACACGTC?MCGGTTTG?CGGGCGCGC?CACTCGCGCGGTGAT?A?AGACGATTGCCGGATCCTGAAGWATAATGGAGCCGYACGCACGAAGGGGTCGACGGTAAATGCCSCGTTCCG?AAGCTCTA?CAGTGCAAGGGCCTGCCRTTCACCCTCGTAAGMTCCGCA?TRTKGGATGTCGC?AATCGAAGCATGCATAGCGAGGG?CAGCATCGCGAACRCA?TGGAGACATACCGCGCGAGTTC?GTGACCCGAACCTACGGACGT?CTCCGAGCCTCTAAGGTCTTA??GACGTACGCCGGCGAATCGGCRGKG?TGTGTCTTTGGGGCGACACGTYACGCCTGTACACAC?ACAKCCYCTGAGGTGTACCGCAGGGMGTCGGCCTTAGTGGACTGGG?GCATCGCACCGCCCGCTTCGTAGTATTCGCTTTGCCGGCGCTC?GCTTGAGTAAGAACGTGGAACACGACGAAAGACCGRTATCGGTACGCAGATC?GACGAGCCTCGTGCGTGCCTTTTGRGCAACGT?GCGAGCTCGTTTCAATTRCACTACGCACAGTGCCTTCTGAGGGCGGTGCTCT?CGCMCGYCAGCYG?GAATCTTATAGACWGCGTAGCCCTTGACATCCCTCCTGAGCGGTCAAATCTTGTAMTGACGGTAASAAAGTCCTGGCCCCCGGGTWCAGCGTCGGAACG?A??GGGCCGCTATGCTGTTAATGAG?TCAGARACCTAATGTTGACTTAAGGGGCCGCGAGAGTT?CGCAACTCCTGATGCGACYAACCGGCCTAACACTCTTGACTCTWGCTGCGAGTGGTACCT?TGATGGGGRTTGCGGATTCCACTATGAACCCTGACCATAGTTCGGTCGGCTTGRAGCGAG?TTTACTTGCAATGGCTACACTCCCGCCAA?GAGA?CAGGTGTAGCG?GGCGCARCA?A
GCTTTAACYACTGATCCATATAACCCGTTATA?CCAAGGGCGC?W?ATGCATGTGAAATGGTCCCTAAAATCTCGAATTGCGCATACACGTTGTGAC?TCCAACAAAGGCGTCCGATGCT?CAAGAA?ATCCTTATGTAAGGCAYCGAGACAGCCG?GCGTACGCCGGTAACATTCTCCCAACATCCAACTYCCCAAGTAMCGWCTGGGCCG?CGCGCCATCTCCTCTATGGYCC??GWTGGGGCGAAATCCTTTTCCTTCCTAGTTCAARATGTGTCCGCAGGGGGAAACGTAGTGATCAYAGAGTTCAGGKGGGATCGTACTTCTAGAAGAAACATGT?WACGACTTAATCCGTG?TCTTGGGCAGACTATCCCWCC?TGACGTAGTT?CCACTC?CCGAAATGGCGTAAA?TAGGCC?ACCCAAGAACCCTTTAATAGTTCGAGTCGAYGCAGCCCAGGRCGT?CG?ARA?TAACTGTGTGTCCCA?C?CAACACTGACGCGC?AGCGTTGTATCGCGCCCGCCTCCGT?TCGTRCATGGTCTAGGCTGTGGAGCAACYACATAATACCACGTTTRGCTCTACCCAGGGCTTCGCTTGKAGGTTTATGC?GAC?CTTTGTCCGTGCGATYATGACYAWTTATTAGGGTTTGCTGCCCGGA?CCGCATSCTGTAYAGACAAGTTCCGCGG?GATGCCTCKATCCCGATTTGTTAAGGGCGTACTACTTGAGCGAGKCGAAACAAGTACCGTACGACAGCCTGTCCTAGGTTCTCGGAGCCTTCGGGCAGTTGWCGGTCA?TGA?GTGCGCAAGCCTACCGCCTAA?AAGTAYGCATRMTRTAMGATAGCCCTTAGTYGCCCCGSCC?GC?AGACATCGGRRTGATGAGACARGTGGGGGTAGAAACGCWAAGCCCCGRCTGACGAT?TCCGARAGGCCGTGCCGGGGGCTACCCTCGSGTCTACGCMGT?TGTCGGACATAG?TWCT?MTCCATTCCA
TAAGCGACGCCCCCGAAGTCATAGT?GCGTTACTCACCTCTTCGTCACWCGCCT?TCGCTCCA?CCACCTGACGA?GATTTAT?GGGGTACGCAGCACACGCCCCTCGTTCCTAGCCTTTCCCAAYACATTAGAAATTTTSACGC?CGGKCCCTCC?TTGCCGCGGTGTGCTAGTGACACACGAGGGKAGCGGAGGGGGCGATACAGCCGGATCTCRGAAACAGGATT?CGCTKCACCACCTTGTTCACAYGGGCC?ACAGGGAGCTGAYYCAGTTRGCCGGGTACGTTTTGCTGT?GTATTTTAACACGGTCGACGATGCAAGTCCAGGAAWGCCCACGCCACATC?GCATAAGCCGCAAGGCCCCTGGGCCCGGATCAGKGCCACGTAGCT?GGGTAGAGGGTGCCGCC?ACGKGCATCCGGGAT?CT?CAG?GCGGYGAACCATTTAGCGGSGCCGGAGTGTRATCAAACTTAAGTGTCGTGGGTCTAATTTCA?GCTYTGACG?GTGGGATAACTCAATCGGCGCAAGCACGATCGRACAGTTCTCTGTCCTA??CACGATT?GGACACTACACGCCGCAGTAG?AGTGCGCCCGCCTAGT?AGGCCCCGGCCCTCCGTCCTCGAWCAGCGCCC?GGTGA?CAATGAYGACGYATAATATGGGTAGTTTTARGCCTACGCGGACGAA?CCCCATACGCACAGGCCGTGATCAGCGGTTGTYGAGTCTCCCCGGAGGTTTTGCCA?GAKTTCCTAATTAATSAGGCGACTGCCCACAAAG?AC?TWGGACGTCCCGAGATGCTRGAGYT?GAG?AGCACACTATGARCTGACCTTGTAAGACCCCTA?RCAGACCTTTTCCATCTAGTACAA?GGGGTGGCATCGCCACAA?AGTCTTMGAGAAGGTTC?CMGGAGCAAAGCCGATCCTAGCGTWTAACCGGG?GACAGRCGGGGTACGCTAAGG?GAGCGMRAGGTGA?CGCTTTCATGCCGTCTC
TGCATTGTTTTCCCCKTRCKCTTGAGGGGCCTCGGCGCGGTTTTGATGGTCGGACCAGCTAAAGW?GTATACACCTGG?GCG?GCCGTTCACAGCAGGGCCGCACSAGCGATTTG?TGTTACTTTTTTGCGG?AACCTTGCCTTGAGCCTCCTAGG?CT?AYCCACAGTCCATTCGAGAYAACATA?YACCGAGAGCCRCCACCGAGCAGCGAAGCTATCGACT?GG?GTTG??CCCGCCCCGAGATATTAACAACACAAGAACTGCG?ATC?RG?TTGATGKTCACGGGCTCGTTCACTGCATGTGGATGCYTGCGTTAGCCGAGATGGAGGTGATGGCAGCAGGGCCGAGGCGCAGGAA?GARGTGGYGAGCTGGCTCGCATACTGCCCGCCAACCCCGAGTCTTGRTCTACATCAGCGCACGRCGACTTTC?TGCCGAGGAGGCCGCACTCYTCTAAGCCS?CAATGTTGGGGATTTCCAAGTATCGTCCGCC?AATTGTCACTTGCG?GGCA?GGGGTCTCGGC?GTGCTACGCCGYCCGGTTGAACCGGCCGGCATTAAACATGGGTGCTYACATTMGTGCGGCAAACGC?ACGGCAGTGGTAGCGAMCACCACCTGGGCGGTAMA?GACTRTGGACACCCGGGGTCCTCTCTAGTAAGGTCAGGAAGTCACTCGTTTCGTCTCCAGATTTTAGTCTGCGCGTGGACCTCTAACCATGC?GCYGTCAGGGGGTCGCTWTCCCC?AGCWG?ACGCCGCGYCAAAAGCCACCAGCCCACCATAGGTTYGC?TTCAGCGTTT?CGTGGGGCTGGAGGTAGCAAAGGACAAATTCGTCTACGTTCTGCGGCCAGTTGTCTCCAMGCTCCCCGMGGAGACGGAC?CAGCGAACWCTGGA?GAAACGAA?AGCCGCAGCTTTTCGCGGAGAAGTCAACCGCCGAGCACTCCTGTCCACGATCGT?AGTCCAAAC?TGAACGATGYGTGAAGTTGTTAGAAC
CTGACCTCCCSATTACTACTTCTTGTTGGTGATATG?AAACGTTTMTGTYATTC?AGWGACGCAGCCCGAATGCAGGCGTCATACTACGCGGGCGCCGTCGCAAAATCCTCGACAGGYGC?TATCRAGTCTCAGTTACCTCTCCCTTTCCCGGGATATTGCATGAGYCCACC?AGCAGATACCCGATCCAYMTACTTCTAGCGTACCACGTAGGTCCTCT?CCCGAT?AGCGCGCACAATCCTAGGCGRCCTTCACGCGG?ATGGCCAGGAAARGCCAGRTCACAGCG?ATG?GTCCG?CCGCTCAAGGAGCATCGGCTTGGCTTCACTACGTCCATCGAGTGCCCGCAAAA?CTCAGMGGCCTTCGCAGWTCCCTCCYGATAATATTTATTTATGGTCWGGRTGGCCCTGCATCGTCACCAGATTATGCCAAACGTCCAATTGCCGGCCACCCGGCCCCTRGCGGCGGGT?GAAATACCTGGGACTGGACGCGTGCYTTCGACCCACTCR?GA?GCGGGG?CAGAGTAAGTAGGCTGGTGGGCRT?CCCGCTAGGGCAMCATACGAGGYGATGAACCATTTYRGACAKCARCGCACGAGCTCTACTCAAGCGGAACTA?ACG?GCACGCCACGAGCMATGGWTGCTAGTC?TCCGAT?CAGCCTSCCGACCTTTAATCCGCTTAGACGGACARRACCGTACCGCTTCGCTGAGCCTGTCCA?CACTRGCCGTACGAGCCYCCGCGGTCTTGAAGRTGAGTCGTGTWCACG?CACTCCCAATTCAGTRGAGACGGGACGTTAATGGCTRTACGTGRG?TAAAGTGAGGAT?TCGACTCCSAAACAAGGATAGTCAGCCCGTCGGGRCCYGCGCTCCT?TACAGCCCGCCAGTTCATCGTAAACATCTKAGA?CGGGGACACATCGACGACTGCAGTGGCGGCAATCTACAC?CCCGAAGACGGCTTGGTGGCCCGTTCCCTACATGCTCTGTTCGCTAGC
WTATGKCACTCTGACTGCKGGGCGTTAGTACAYCGGCCTCTCGGCCTCGC?AAT?CGTCTGRGGGGAGTCTYGGGCGGTCTCRTCTGGGTTCGGTAGGGATATCGTTGCCACTAGA?TCAGCAAYTGTTCGTTAG?GCGCTAGCTG?CA?ACCAAACARCT?CCCCCGAAGCTCCAGTCGTGGAAACTCCGTGAAGTGGACTMGCGACTCCGGTAGASGCAGGGCG?ATCAGCRAAAGGGTATTCCCCTTGCGG?CTTTG?CARTTAGGGACACCTCTGACTAGA?CTA?GGTGCRGGSCYT??CAAGGGT?ACG??TCCAGGTGGCCAGCGTAGATTTTGG?AGCAC?GGACTCG?CCTG?TGGCT?CTA?TAC?TATCGTCCAG?CCAATAG?GCTCC?CCTTTAGGGCCKCCATGGAGAGCYAT?ACCAAA?TT?CGAACCTACTCCTAGGGY??A?CGGC?CTTACG?CCACGTG?AACGCATTACGCACATCAG?CACTTCTG?ACCTCCGARA?AACTG?TTAGA?AGGTC??CTCWTCAAY??CAATCGTGRTCYGTAY?TGGGGGTGGTKCAWGTGA?GKAAA?CATCTCGCCCTAAT?A?GTRAAAGGYTTTC?TTCTACAAATCTTTAYACCTA?CCTTTCAAAT?ACCAAAGTCGTCTTAA??A?T?YCAAGCGCATRT?AGGGKCTAYCAACCGACTCTGTTACRTCGCGTCTGTTGMCACGGACTAAYCTCT??T?AGGTACC?TGTCGTGCATTGTCAGAGCTC?C?GGATATGA?GRCAGGTT?CC?AA?T?CTCCGTACATCCACCGGACGGGTGG?GGATCCCGGATATGT?C?TCTCGT?TG?ACT?GCACRKCGGAG??GTTCTAGGGC?CAA?A?YTAC?AG?CATATCCATMTGATGACTG?CATYTGACCS?TCATTAAAG??YTGCCTAT?CTATSGGTMCTAGGGCA?AGCTSAAGACAA?ATCTGGTTTTC?G??
AGTTGCCAGYGTGC?GAACCCGCTATTYC?AAAAGA?CAGWCCCAGCCTGGACGCAT?TCAAC?ACT?GGCTARGGC?GGCCGGT?RCCCGGGTGCCGA??CACCCCA?CMTG?CCCSGTGCCTACCARCWAAGAGAATACCATTTAAACCCTTGTC??AGGTT?CMCTA?GAC?GCAGGGGCAWTTTAACGAGC?C?C?A?CARTGTTCAGCTTTCAKTTCTGAGC?AGACA??CGGTAGACCGCCTAATRTCT?WTTCGAGAGAATGGCCCTGAATCGKART?YCAGA?CTAAATTCAACTC?CA?AGC?GTATTAAGC?C?GAGCAGAAT?ACTCCAGACTGCTGAAT?GCAATAGTAGTT?ACGAGA??TGYCACGAGGAGAACGRCCACAT?TAGATAGAATTAGACCGGCTCGAATATGTCAC?T?TTAGCAATC?T?GTTATA?TAGTRATGAGCGCA?TAGAC?GCT?TAGACCATT?AGG?CCAGA?CTAATATACTCGYA?GGTT??C?TACC?G?C??TTACCAAGGCGW?GSGGG?ATTTACTGCG?GTCTGCATGAAAGATMGTATG?TACTAA??A?TTAAC??CGAGC?A?GTGTTTAGGTGAAGCTATGTGC?AC?GMGACCGTACTCCTGCGTGAT??GTRCGAAATATCTTCGCCAC?GAT?TC?AAG?ACCTCACYC?CA?ACAACGCGGGCCTCAGCC?GGG???GT?AAAGTGGTTTTGTG??TCACGACT?GCGAAG?TAACTT?GTT?RTGGASGTGG?CACTTATCAWGAG?C?CAAATGTG?GGGTAGTCGCGT?GCAGCCRCATAGAAGGTTT?GCC?GCATCGCCG?CCACGA?GYGTGTGTCCCGTTCATTGC??GTT?AAAGAGATGCCGC?AATGAGGCCG?TGCGAGCGGWA?TCTGCTTGACAGCAGA?A?CACCGACYMGTTGGGACCATGGSGATC?GGKCGGC?CAC?RTGTTACCTGAT?YCAY
ACCT??GGTATGGCCAAGATAA?ACGATAACGCGGTTAGM?AY?CTCAATGCSGCGG?GTATCTTTGATAGTGCACATATCACCCCTGCTTCSCTAGCATCTRCAAACGG?GCGACTRC?GTG?TGCCTCTGC?GGAATGAAGCGAGCATGGCCAAAGWT?CGTTCC?GWTG?ATGCATACTCYYGGAGG?AWG?GTGTGGCGTTTCGATATRTACAGA?T?TC?ASCCGCGAGGGGAAGT?CGGA??TTGAATAGTCGK??CCGGAGTC?GTGACCGCCCACTAATACA?GT?TCG?TG?GCTC?AWGGACAYTTACAT?GGTGCCARCAGCA?CGGTGTT?TGGTTGCKCATACR?TAGCA?CCACTRTCAGC??Y?CACGAYAAYCGGATACTA?GA?CGGAGCTGGAATCTGTAGGCYT?GATTACACAGGCT?ACGGACCSGYGTGGTCAAGTA?CGGG?GATGTAGTCARCTTTTTGGCATT?CAACGGTCCCCAAGTTCAKGCACTGGGTA?TGACG?TAAGCGC?ACACGARTGT?CACCACCTCTTCG?C?GGGCCTGTGGCTATT?GAGCWTCCAAGAAACRTRTCCTAGAGC?A?GAAGACYGCCGTCCG?GCTTTTCGGTYAC?TGGCCGTCGCGTGTGTCGCGYAGTGTGGTTCAACAGWG??GTAATCGCTGACAGTGCTCTATGG?TCCAACAKTAYCAAASCWCCAYTAGGGCTTCGGCCG?AC?CAGACTGTCTGC?GCCGCCCCGACAACAGYACGCCGTT?CAGCCYGACAAGCC?TYGCC?ATCAGYAGTGAYC?TACTTGGTCCTCCGCG??GTCATGATMGCG?TATGAGC?GCWYTAAAYAGGCTCAGCCAGTATCCGTAGGATC?G?G?TTCACYACG?AAGGTAGA?GTCCCTATAATACAATGTATTGGGGTTACTAGCGG??TGCCRCAAGRTTG?CTA?RAAGARTAACA??TTAYGCTCCGTTGTCTTG?A
AGTCGCG?CCARGGAA?AAGCCCTCACCCTTG?AYYCCRACTKGACAGACAGGCAAATACAT?AGGAGACGTCATAGATTA?CTCGCCGAGTATTAAM?TGGAGCTGCTTTCATCAACCCACGGGGTTAGAAAGGCACATTTGCCACC?CTATRCATMMGYATCCYTYTCAGTATARYCGC?AAAGGGCCC?ATTATATAGGGTCTTCG?GCTGCA?WTAGCC?CTACTGCGTATAATAAGGGAAGTAGT?TCCATTYTCC?GCGGTCCTGGGTAATAGSAACCTATAGATC?A?GCACYCTAGTACACTGCCYCGYTCACGCRTAGACCGTATGTGGGCCCTATTGGAACCGAG?CCGACAAG?AGTTCCATGTCCRGGCCGCACG?CAGGCCAAATGTCATTCGGTCTGGGCGCAAGCT?A?GAGTGTGTTTCCATGWTTCTCWYATACGAGTGCACAGCTTAATCC?GTGTAGTCA?AGAT?TTATGCGGGCATAC?TCCACTTCAGCTCATGCAGTGAARGTAACTTCCC?GTACRATC?TGCMAAT?TAGA?CCGTTCATGAGCGGCTCTCYATTCTG?C?A?TCCGACCRCT?ACTAGGCA?GAGTCCTCGCTACACCTCTTACAAGCCACTACWTCG???GTGGCCTGCCWCCCGGAT?TGGAGGRCAWCTTA?TGTAGTTG?CCTC??CA?AGTGCCAGAGACACTG??CGCTTGTGACTCCAGTACAGMATTCTCCGTTAAG?GCGAAAGCAAAGTGTTTTCAATGACCGA?GGTCKAAGTCGTTGG?RCACCGGSGCGAA?TATAAAGCTAGT?AAGAGAGGGCTAGCAATCGTTTGCTAAGA?AGAGTCTCGAATGACATCAGCCGT??CCTGTAMMAGTCAY?AR?CCGAT?TTGTATTCAAAACTAACCTCCG?TTC?GCC?GCAC??CC?GCTGGGCAAAGCGYATGTAATGTYCCAGAGGTTGA?AGAGTATGTGAAGACC?CAA
GAACATTA?ACATAG?CTAGTACRCGCGC?GAAAACTCCCGTTTTATGA?ACCRGMT?TTGGACKTTC?TGACACGCTC??CTC??GG?GACGTAAGGACAGWATTGCGCGCYGT?CCGCGTC?ACGTGAGWTCCATGCTCCCTATGGACAG?G?AGAG?TG?TGCACGATCTTTCCGCCTATGCTT?CGTGTACTATCTC?AYCASCCTGAGCCTGC?AGCTTCAA?CTAGATCGGCTATAAACTTRTCAT??AGTTTGCGAGACCTGGACTTATGCAKCGCGWC?CTGAAAWGCACCTTCGATTCC?YAATTACCAGAASACTTGATAT?ATGTTACGCGT?T?A?AC?TYT??ATTAGCATGTG?GGCG?G?GGACCTAGWG?CCTYCCATAAGTTACCTGTAA?T??T?TAGTTGCCCGGGGCGAGC?TGCAGAAATGTCMAAAAARGTAC?ATGGTARCS?AC?GG??ACCACCAAWGGCCAAGAGCCGGGGATT?T?WGGATTGGTT?GRCG??GGGCACGCGT?CACCAGATGCAAC?CGCCCGATAAAAGGCGAGTGACGGCCAGTACT?CGTTCAACCGGGRCA?CGATRCAGTAAAGAAT?TCTCTARCTAGGGCATCC?GAAGG?T?AACMGGT?GCYCAG?CTCCGCGTA?CCCRCGCCGGCCCGCAGCCCATWCTCTYG?CTCA?CR?T?TTTGC?GAACAG?GTAYTATACCATYCCT?GTCAAA?CATTGATCGGGATTGG?CGTCCGAATRYCC?TAATCCWAAGGCACTCGCGATGTGCTTAGC?CTTCGG?ATCCCACGATAG?C?ACG?CC?GGAT?CGACR?GT?ACTCAGTTTAAGCAACCTRAGTTAYRYKCGCGGGGCGACCTA??CTGGCGCATGGTCTRRCTC?G?CTATACGCGAG?AGTGRCCCAATATCA?ACCCA?C?RCRTTAG?G?A?GGC?A?CTGGCCCCAAGCGTACCCCAACAGCCCACCATA?C
?RCCGGCCAGGGAGCGGGGRGGAATTCGCGGCCTCCMTGG?TAGTACGGCGTGRACTR?TAATTAACGTACGTACCAGTCC?AYTAATGCGAGTTTGC?TGG?GCCCAGTGTGCGCGCACAGCGC?GGGAGTTCTTGACGCACCAC?GACGCAYC?ATTT?TAAGCTAGGTAACCCCAGACTAA?RSTTACACACGTCGGATAT?CATGTCACCGTGTC??A?CTMGTTTGAAGGGAGTCCGTKACTCCAG?CACGCACGGTAGCCTCGCC?TR?GAAACTSGATGTWCAG?TTGGGTKCAAGCGCATAGCGC?TTAGGCACCGTCCWCGGGT?ACAAACTGAAAGCCTCTAYGGMTAGCATAGAACGARGCA?TTKA?GTGTAGGGGTGTACCTCAGTTGCTACGCATTCAGTGAT?CTACRTTAAGATTCGGTCTACTCCAACRGAGTKGAGYGGCAAGCRTAACGTAGCT?RTYGACTGCTTACCCGCTAAG?CCGAAAACAAGGTCGT?GAAACTCAACCCAGACCCTAGGGGGATTCGCTCCACGGCCGAACTCCA?ACGAGA?AG?ATC?ATCTTGTCATCCT?YGTGCTAGT?C?TCGTT?GCATG?ATGCACRCCGG??G?CTGAGTGC?GYCGACGAGCT?CC?GGTTW?GGCAGAGCTCG?TYMATACTT?AC??GA??TCTAATCTCTCATCCTC?TCAGGGTGAC?GATG?ACA?WTCATGAATACT?GCTACTTGCCGCTTTRGTCGAGTCTTT?TGTGCGGCACGY?GACAGTCCACCAAAGCGTTTGTGCCTTGACATGGTT?TTYAG?CA??TAGTTAGTGGAA?GCTTTCCCAACGTAGTCTCGAAGCCC?TGGTAGCGTATC?AG?CKAGGGAATCAA?CCATCAA?GAGTRWCGTCAAATCCGGCACYTAATCCGGGMCA?GGWGACGGAACCCT?TTGTAGCGGAATACACYTGTCGTCCGTAAGG?GGAGCCCAYCA?C
?ATTGCGTGTCACTGKTGC?AYCGCTACGAAGAT?CGTTAAACCGCTGACAYCACCG?ARTTGTGT?CGTAACGCCTT?TTAACGATCACCCCTGTTC?CAGCG?TRTCTACCATGATG?G?CTGYCTAACGGTGCCTATGACCTKAWGTTACGGCGCGCA?GACGTCCCCCGGATCG?AACGA?TCTCCCCCTATAGTC?CGTTGRARCAATTCCGTA?AGGTC?C?GATCAGCGGC?TMTTTTC?ATSTGG?ATTCCTGAGCTCCGAGCAACAAGCGGTGCCGAC?TCTCGTAAGG?CG??ACCCCAGA?CCGCAATGGGMACGACCCTCAGGCT?CGCTCCGTGGGTTG?ACAGCC?CYCATG?TCGCCTCCAAAA?ATCGGCTAGCATC?GGT?TGCACA?CTAATCGTCGA?GCTTTCTGCA?GCTGAATWCWG?ATWCTATACCCTACATTAGGTATCGAGGAGYGATT?RTCAAGAGAGCTTCGCGCACGCATGCGTTGTCA?ACCCCACTTGGGCAAGC?GCTGKAGTCCCC???CGCC?GGTCGGTTWCCGTAAGTGGGGCTTTG?CCGA?TCCG??AAAGCCCTACTTGATTCGG?CACGCACAGGATAT??GCGGCCTAGTGC?AGGRGTGAAGATCRACAAACCY?CCM?TCACTG?CCTTTAAAGC??GRGGGYGACGC?A?GTTTTCGGCGCCCGATGACAGGGCCGAAACCCTCGGAAAGCCCGC?ACGATTGTGGTWCYAACCAATGG?GTGC?GCCGG?A?GTATGGTCCTGACAAGATCGCCGTACTGCTCAAWTMAT?AACAA?GAATGGGCGGTCAATCCAGGAGATAGRCTAGCKAAGCG?CATACTAGKG?GACCCCCYTG?ACTGA??G??TCGG?CCCTTGGTTCCTGAAGATTGCCGCAGG?TGTCGATACA?ATTACTCGCCAAGATAGCGGT?WCAC?CCCGAWTACGCT?CGACATCATAGGTGTCCGAATA
A?CRTTACRACCGA?TRCGGACGG?TGAAYTGC?ACCCGGGCGCGTGC?ACWTTGRTGCAATT?GAMCTAGT?CACCCMYAACACCATGCGAC?TGATGCCTCCACAGTTATTCGACTCGTT?ATCG?CAGTY??AYTAAACRCATGAGTG??CCATCCRACTTCAGGTTCGG?GGTGGATGGT?CCGGATATA?TTA?CAAAACGTGT?ATTCCCTTCGCWCTCTACCCGT?GACGGGTTCG?TGTTCTGGGGCAGCCRGACAGYACTC?GRCCCTC?YTACTTAATATTR??ACGCGTAGCCTGTCT?ACGCG?CGT?CGGGTCCCCGTTGACCCG?K?AATTACCAGCAGCGC?T?TACTCTTTGTACCGYAAA?TAARAGGGCGAAGATC??ATCAG?AGGCGGGGAGCG?AATTCGAGGTACCTWCCAATGAATTGTTTT?CCCTTCCTTTGCCTAC?GCTG?GCG?CTAATTGTCGGCCCGTCGGACGCT?CTAGAAGCCCGGCA?GCCGCATGCGACTAACGGGCG?ATATGGARGCCCTCTAGCTA?TCGG?AG?TCG?GAATTTTCTTTAAGGGT?CRGTGAGGGCTCCGTCWCAT?GGCCTAAGTCTAAGACCGCAGCC?CTGTG?CTAA?A?CGTTCTCYA?TGTGGCGGCACCAA?CGTA?CCACCC??GWCTCCCCGGGGCTGWGAT?GGGRACTAACTGTTTGATGCGGAGACAC?GGTGGCCACA?TCCCAGGAGCAAT?ACAGCGAGTCTGTTCGGACAATCCGT??A?GTAAA?T?AAGTGGGACGCATAGCAAGTGA?GTGATC?CG?TGC?CAACGGGGCCCCAAA?GCYAGACTTAGCTATCTAATCCTCTA?GTARGTACTAGG?CGAACC?CGGAGGCAACTCGGMCTACCGCCCTCTKGGYGACCTGCTGGGGACGGAAACTATAATACWATACTA?AKCCCTAAACGGCAAGTACWGGCCTCGTGTCACCTGCCC?
CWACACCGCCT?MCG?AACAT??TGGCATA?GATGCCTGAACG?GC?T?CA?TGCGTTAGCCGTAAGCT?TG?AAGTG?CTCCGC?AACTTWTTTCGGACTTCCTCTTGACCCAGGTAG?TAAGCGCTAGCAGCAGCRTTGACATRCCGTACCTA?GG?GGACT?CCCMCCTYAT?ATG?AGCGGTCTGGCTCMTAGGTGCCCSATCGTCCAGATCCAGCGACG???GCAACTCCCATGAARGGTGCTSGACW?G?A?AAWCACCTGTCATATATAATAGCAG?TCCCGTCGGC?CTCGMATTGTG?CCTCATAA?CG?GTGGTACCAYATTGTCRATGATATAAGTACACGGTGAAGAGYCT?AWGGAGCT?CGGCCTCTACACGACG?TAAATTC?CCGGCCWACGAACAGGCCGAWGCAATTT?TGCAGCT?ACCT?CAGTCCCACCGTKGTCTCGKGGACAT?A?YWGGTTG?CCAGCAACCGTC?GGATAACGAKTRC?ATCRCAACGCCCCCACRTGCCTTTAYGATAAGTAAAGGTA?GGAAKAGCACGAACGCCAATGCTTAGTTC?GTTAATGTAACCARCTCTGCT?CCAGGGMGTAYCCCGRGATTAM?CCTCCAGCTGT?GTCG?CTRTT?A??ACGTCTCGAARTGG?GTCCGGGAGATTCTACTAAGATGC?A?GGGAATACGGTGACTACCGR?GGGTTGATACT?ACGAATAT?ACCACGACTC??TTGCACAGTCGGT?TAAAT??GGAGTGCCTACACTCGTC?CTCCA?CGCCGGMGAGACTTGACTCAAGCCGATCGAACGRCCGARATCAARCAAGGGTTAAACACCTGAAYKAAG?CCT?TATCCTGGCCAAGGACCCGA?TTATGT?AGTCT?GAGGTGRGCCGTAATCAGGCTTCCC?G?ACCGC?AACCAGCCAACCAAGM?RGCAAGATGTTCA?CGT?GWTGMACTTGGTCGAGGGGCTGG?A?TRCCATGTC
TAGGTCGACATTATT?GGTAGTGATCCCYCTGGTTAGGACCGCCTYAGCGGGCGCTAGTTCCGCGAGTCAAT?CGTTYAGCGGT??TCTTCTC?TCCCCCTGATGACCCTCTGGATMATTCSGGGCGGAAWTCGYTGGTTGTCGA?GWATCCGGT?CGATGCGCTA?CGCAC??TTTAGGGTTGTCGGACAGA??GCGAGC?CGTTAACCGGCGGACCGAGCTCCACCCCGGYTC?YCGTGGCAGTGGAACCCATATGAG?GAACAAGACCACGCGGCAGCAAATGGA?CGGAACGTTYATGGGAGG?A?CAGTCGGG?TGATAAACST?ACC?TCAACTCACC?CCTA?ACACAGGGGCCG?CTATGAC?CGAACTCT?RCGGAGGCGTGCAGTAATCTCGCCCGTACAC?MCCTTGGCTGGACGMGTATCAGYCGG??GGCCMCAGTRYTSCGGARACCAATGT?AGTGGTTTC?CATTCAATGCAC?ATAGGATGA?GTGTC?TCGCTACCGGAA?GRCTCCACTACCCTTG?TGATGAAAT?GCTCGTTACCGAA?ACTTACAGCCTGCTWGTTAATCCGT?ACCAAA?CACACCAGGGCCATTGGTCTCAAT?CCGA?C?CTCCCGGAT???TMGGTCGTA?CCTAGCGGTGTCAAAGCTGGTAGGTCG??CGAGTGCRCCGC?T??AGT?TCRASGGTTAATKAGGCGCCAACAGCCAACTTTCCGGGTGG?AC?GATTAGACCAAATCGGTCGGGCATG?GGGCTTAAAC?TAAGATGAT?TK?T?GTCA?ACAAGTTAGACCCGGCKACCCTACACACTTCCGAC?CCTGCGCGA?T?GCASTTCAGAAGCCTCYGCACGAGTAGAACCAC?CAAGCAGWGGTC?CTGACCACCGTGAGTCGCCGACGACCTTGACCCRGCAGCGTG??GA?AAGTKGTCTCTRCATCGAA?CRTTACATTTGAAACYGTGACGCCGGCTTGTCTCAC?TGA
GATAACGCTGCTGCAAGTKGTGGCATTACGAGTAA??GRCGATAC?TAGGCGGGCGTWCTAGTAAT?GGG?CT?GTTCTAAA?CCTATTA?GCAGCRGGGGGATGK?GG?TAAGCT?T?AC?GCA?G?AYCM?TCC?AACTGTACC?GTCAC??CCGCA?C?TCACCCTRTGCTCC?CCYATCGRCTTT?RCCCCAATCCTTGTMCCCTYTTCTASGCGAGCARGGGCCACACCCGTCAC?GCTA?TGCYAGGCCGTGTGAGTTCGAGCGAAAGTSTTTGGGTTGCCYAGGSYGGACACCCCATTGCTCCGGTAGAAATGTTCATT?GTCGC?CGAGAGATCGACR?YACCGGRGATAACAACCGAGGTCCCAAAG?GCTACGCCT?GCACATGCTCGGGGYTTCGCWTYAT?C?TAAGTACG?GG?ATCTGAGCACCTCTAAA??A?TCRAATCTCCCCAGGMGTGC?GCTAAGGTAA?CA?AAAGGTGGCGCT?TTGTCGGTGTTGGT?G?GTATATCAC?TACAAG?ACT?AGGYTGTAACTCGA?TGGCCTA??T?CAAGGGC?AATCCTCGACCTGCGTGTTGCCGTTCGYTCCTTTGAGTGACCYCGCGGGGCTATTCA?GAT?GGTTCCAGCTGTTCA?CAGC??CCGG?TCGTGAGAG?GTTATTGGC?CTCATTAGCCGCGACTTC?CGCGCT?GAAGCGACATGATCATAT?TACC?A?CAAAGCTACACCGCCGGG?GCAACAGCCAAGGCCGTG?TT?GCATTCCTTCCTG?ATGCACRAAAAACG?CGACTACTKGAKAG?AGGAGACTTGTGCGACCCCGGGTCGGGAACGGG?GATCGAGGTCRGAC?GGGA?CATTTAAGTGTTCATAAAGAATCGCCCGGAGC?AGAGAGTTCCCCACATTGYGACGGCTGCGTG?CG?TAT?YCCTTACTGTCTCAATTCGGCGGGAATCCGAGAAKCGTRAC?AWGGGGTACC?AGGAAAT
TGAAYCGGTTGGATCCTGA?CGKTGCTTG?TCA?GA?TR?TTT?RACC?CG?TATGGTCTTTGGGTG?GAAACTGGGCTC?ACAGAAAATTTTCCTGAGAGG?GACTGGTTACGGCTCGTGTCGCGGCGCAGAC?CGGGGTCGAACRTACTCACGCCTGACCTCTTTATTCACGCTCTGCGAGT?CGTCTGTRACG?C?GGATG?AGGG?T?GATTCCGG?GGAACCCTATTTTCCCGTT?WCTA?GAGAAAGCAYGCG?TATCACTCCAATCGTAAC?CCATTAGA?GCATCCTACTTTATAACRGAGCGTGGAA?CCCGGCGAG?G??GTCTKCKCGCGATT?TGGCACCGTATTGCGCAAGGGRATTAAAGAAAAACARCCGGAAAGAGCCTT?CAGCGGTTC?SCSGCCAAGACGTSTTTCYCCAGTGGGATCAGAACRTCACTT?C?TCCAGCCAATAGCTT?AG?TAATKGGGTCC?YTTRCTATA?GAT?CGAACAA?C?CTCCACGTGTCC?TAAAATCGC?GGATCCCTGGGCGAMTACAGGGCAGTTG???TCCGC?CTCTTGTAGC?TT?RGCGTTCG?TTSSAGAAAGGAAARCCCA?TCASTCCTTAA?A?CTGACMCCGRGC?TTTCTGCGGMCA?G?AC?T?AA?TAAAC?CA?GC?ATTGGCCAGAAACCAT?ATGTGATCGCCGTTTCCGTTGATGGGC?A?GCATCCGAMAGCGAAGA?YAGAATCGGATATGC?TT?GGTTGTAGGTTGARTGACCTATGRATTGTCYCACAATT?CCGGGTCGACTGGAATCATGTCCATAK?AA?GGCTTGAGATCACCAA?TTCARTCACATAAC?GWTAGATC?TTGTCTCTCT?ATGCCKATACACCCGCKG?GGAAGCGCGTC?GTCCGA?T?WATCTRTG?ACCATATAGGGCACSKTCCCGGATGGTTTTT?TGCTATRGT??SACWCCATSYCG?GA?AAGTAGCTTGCCTT
GACGGGGTGTCCGAACGAGAGGCAGTMTATACGTCACTAACWCCATTCCGCGAGAGCT?GCAGGCACGA?CAAATTTGGMACYAGTGTCGTGCGCGTATTAGATGCAGTTCAGCGAGCYAC?CTAGATCTTGCRAY??GCAGGCGAGGCTTGT?ACATATC?CTGA?CCCT?T?CC??GTCTT?GTACCST?CGAA?CATGTGCAT?GACYCCGTGGGGAGARG?GACCACAGCTAG?CGGTCA?A?TCAAA?AGC?T?TAATCAGAAGTATGTGGTATGG?AGATAAACGCYGCTAATTGTGCG?CTGGCTGACAAGACC?GGAYGC?GCYGTGATGTTCTCAKCACGGGCGCTGAC?CGTCGAGAAATCGGCAG?GCGTCATTACGTTTGCCGGCCTTGGTTA?CGCAGCCATGCAGMCAGGTGTATGCTAGGA?AGCGCTTTCWYATCGATC?KC?CYARATTTACACCATATGGCACG?AGGGACGCRCGGACATAAGCGTGGCCTCCATACCAGGTCAAGGCCCGYTCGATCAAA?ACCAGGT?GACGCCCCGCAGAACG?TC?GCAC?ATTC?ACA?CCACATTTACGT?CGGCGCCACTGCC?A?CTTT?AG?GGGCCYTGGTCGCAGCAGAATCYTTGY?AGATCGTAGRAGCC?CGCGT?TGGCAAT?GCG?GATCGGTTCWACCAAGAATCCCGACGAKTSGCT?ACAGACGTGCTCAGTT??TCACCTTC?CGTAT?CTCAT?TACRGAAAAGGTGTCTAGGCGG?TGA?TTT?A?YAGGGTAT??C??GATAAGAACCGGGCYA?TGTTAWCACATGAGCCATCGGCCAGATCACTTA?GCGGCGA?AGTGAATTAGGGAC?AGTACAATTACGACCCCAT?AG?KC?AG?AAGGTATCTGRCCCTTTCCCGG?AC?ATCGAAT?CAGGCCACTAGAAGT?TGTTGGAT???GRCA?AG?ATCTGGACACACCA?AGAAAGACCGC?A
CM?GTCACKGGCCATCCGTGTGGCTGGGAAT?TTA?CCGGAG?RCTGGGCKRCCGCRCATGCG?TGTTTGWCAGRTTGTAAGCCCCTACT?CCTGGCAACCGAGCCGAAACT???TT?CTTCGT?GTA?A?AACCAAA?ACGW?GYCGACATTCAWTYCGGMGCTTGGCAGTCGT?AGCGTACCGG?AGACCCRG?GCCCGAAYTGTGAG?CWTCACAGGCAGAAT?GCCSAG?KTCA??TTTACCGCCCG?CA?CGGAAAACTCGTTC?T?ACGATACTGTACTCTTACGTGC?T?TTACCCCGCGATCGTGGCAGGACCAGCCRACCGTCTATAAASGGT?CCGCCAGGYGTAGGG?GCASGC?CCTTAG??G?GGTATGTCYGGKCTGAMCGTTCACCTGCGCCTAGT?GCGGGGCTCCCGCCGT?AATGTGCGAT?G?AAGACGAGCWATTGSTTTGTCACGGAATTTCCGCCATTAAAATGGTCTGY?TCCTCCGGTCY??TGAGTATAGGGTGY?AC?CGKAGGGTGCCWCAACTGTGGTC?T?ATTCMCAGATCTATAGACTRGCCCTCAAYAGMGYATCGGTAGAG?TCACGMGGTCGAACCTCGGGGAGC?AG?ATGTTTCGGCGGGTRGTGA?TCCCACGTRTTT?ATTYAACCCGA?CGCGCAGCTCGCTTATTCTTTGT?TAGAGCCGT?CAATAGCCAGTAAACATGGACCTGTTATGATAASAGCMTG?TG?TGTAATGTARACMCG?TG?ACCCTATCGTTCAC?ATTTAGG?ACATCTCAACTAGACTCCGT?CA?AAGCACAG??CTAGCGCCCATGATTATCCGTATGCGACACGGGGACACAKR?CCKACGCTAGAKAAC?ACCACCGAGAYAGGRTRATCCAGAACAGARCGTATTGCCC?TTGTAGCGGKTA?AACGTA?TCRCCTCTAACCGAGAGCTCGAGATCGCCTGC?AAA?GGCAATCGAA?GGGTCCGGT?T
CYAATACT??AARTGCG?GAACCCGCTC???AGGGC?GGGC?GGAAGGGT?GCCTGGTAGGACCATAAGA?TGTATCTA?CATACGGTA?GGTAKAGGGAAGGGTGTAGGT?GWC?GACAGACTGCCGAGAAGGGGGC?CGCAGCTGTTACTCAC?GC?TCCAYTCG?GTAACCGGGGTGARGTACYACCCCGGGCAAATAGCACTCAYATATW??TGCTGCGGTTGMCGTTAGGTACTGTTGYCTYT?AAGTTAT?SYAAGTTAACCCAGCMGG?GCGCACGTATATTAGCCAGGAGACCCCCAA?CCCCCATAGTTGGGCCTGGRGA?ACCGAACAGCTCTATTTCTATCACGAGYTCCCCGGCAT?ACGATCAAGTCTGTATCGTTT??ACCTT?TAGTACCCATTATGTACCKCCAGAACACAACAG?CCCCGCATCGTTCC?G?RCAAGTATA?G?AGCAAGGTGGTAACGTTARA?T??CGYATTYATGTGCCACAGCAGACA?AST?CGTTTTTCAGAGTACGCTCGATGGCATCCGTCAGG?YCAGCCC?CTTA?CA?CGGCTGCGTGGAGCTCCSA?CTTCCCAAG?TAWGGACA?AATGCA?T?TCTTAGAAGTACGG??GATACRGG???AGAYCTCTYCCW?A?GCCAC?CTGTCG?AGCYYGCCGCTT?AATTGTCCTGCGCGACGCACCAC?TGTCCTTTCGCGAGACCGGTYGCCC?AWCGATGTGCTCACTAA?GATGAGCTCCTTGAAAGTCATGCGCAATKAACTAAA?GCACACACTTGCATGATGAMACCGC?CTACWTCTAACWGA?GATAC??TCACCTTAGCCC?ACGGMATTTGGATACTCCAGTAAARACCAGSGGRAACMGCGC?GGGTTATCC?GAR?GGTGCGCGA?CATGGCGAATTGAATGAGGCCGCTATCCTTTAA?ACCAA?CTACGGTAGG?GCTTGTA?CCCSACCG?TTCATCAAGCTGCC?GR
GA?AGGGACGCGCCKCTATCCCRTTCT?CCGCGG?ACCTACGATCGYTWGCTCCTW?TGCGCTATAGGRTGGCT?GA?CCCGTACCAATAATCCCTTACWGGGTTG?TTGTACTCGACWGTTGTCTCGT??TAGCTCCAAAACCACG??TCTTCCGTGACTCCCGTAGCTTATRCGATCCCA??ACCTTGAC?AAAGAA?TAGCTGCATCCTTGTCCGGGGWGCTGGTATTCCCAGAAGCACCGTT?TT?CCACAYTCRGGCTTCCGMCAA?ATATTC?CATCTTAGCTACGAGAGTAACAGATGAT?AATCAA?GAG?CAGCCGCCAG?MAAG?AG?TGGAGACTCTGTCATGAYT?TCGCAACGACTCTGATCTAGGGGACCATT?GGACACAAGYTGATTTGGCTAAWCCTG?GGTCGGTTCACCCG?T?GACCGCCTT?AAATGGT?SGTCRTCGA?T??AGG?GCAACTACTATATTCACCAGGCCGTTGGCGTCGCAYCACTGYCGAGGG?AA?G?GGC?ATACAWGAA?CCCCCGAGAAACCACCAGACGYAG?TGAA?CATCG?CAGGTCAACTT?ACGWAGCGGAGGTCACACTA??GGAGCATAGGGCG?TAC?GCCAGCATCGTCCCGAACTCCTTCGAATA?TGT?GGGA?GTTTTTGCRGTAGYGG?CGAGTGCGMGT?GAGGCCTAGTTTCCAATRACATTTGCGTGA?AT?TACCGTGTWAGCTACYCTTTCTGATAC?GATGYGTCTAACAARAGCTYCGCAYACAATGGTCAC?C?CGTG?ATGAGCTC?CAACT?ATACATCATTAWAAWGATTAGTAG?TGCGACTCRCACA?CGCGTAGTACGRCGGAC?CTGC?ACAC?TGTAK?CCTAGAC?CTGGTG?YTTCGCCGACGGGTGATTC?GTC?TCTACTYT?GCGWTGTCYAAGGCGG?TKG?YCCTGGGAGCTGATCGRGCKTTGGTWACGCCTAAGGACTTCGTT?
CCWARACG?CKGCT?TTGAACGCA?ATCAATAGGCCGAGGGGRACT?GCCCCACT?CTCGCTCCATAGG?C?TGAACACAAAGGAGGCCCCRTGTTACGCCGGG?CACGAAACACTYAGTATG?TAGATTCGGTACCC?CGCTCTAT?G?G?CGAGGTCATGTAGGTTACG?TGTGAACATTTAA?C?GGTTA?C?ATTGCGT?TTTAGAC?GTCATCCTTG?AGTACTTTYRTGCA?TTTTTTCCGT?CGACCCC?GGTTA?GTAC?C?TGTCAGTGATTGC?AACAGTAARCCTTCC?AGCGC??TTCGGT?GGCGATTCAAGAYCCATGAAYTAGYTACCA?CCGTCCGTMATCTCTTC?CTGTYCTTGATCCA?AGTTGTCACATCTT?CGTATCGAGGCACCGG?AGGTTYGGACCCCC?RACA?TTTTWGGAAGATTGAYAGAAYTAGSATCAGTTG?GAGGTCTCAT??T?GATCAGCAGGGTATAGCAACAAGCTG?GACGKA?GTTCAWGCG?CCCGAC?CT?GGTGGGCACA??CYGGG?TG?GGCCTCTGGYGTCAAGAM?GCCTTTCRGGSTACAGAAGACTATCTGATTGT?TGAG?AGCAGGCA?AGTAGARACCCCCTCCAGTGACC?CCGCTGAGATRA?GCTCGAGA?TTGCAAAAACGGGTATCGAATCAAAACCCCGGTG?CCCGGATCAA???TT?GAAGTG?AGGGCTAGTA?AGGCGCCGCAGCGGATAASGACG?GGA?CC?TCGATTGGWTTCCAAT?CGTGT?ACTC?GC?CAGTGGCGAGC?GAGTTTATAGACGTTTG?ATGAG?G?CGTGGGGTGAAACGGATCTGACCC?C?AA?TAGAC?G??AATCCTCT?CG?ATT?AYATTGGTCGCCTCCTTGTT?GAGTG?CTCACTGGTGCGRCGACCACG??A?ATGT?TCTAGCATCAATATGGTMWGGAAYCGCGACGAGCCCGTAAAAGTGCGGG?TTCG
?TCCG?CATTCTTTCCTRCGYCTCTCTTTACCATG?GCTGAAGTCC?ARKGCACA?GGCGGGGG??GARC?GCCGT?GTTGGCATAWATA?ATTGTCGCTGGGCCCCAGAGACCTGRCAGTTGTAG?G?CC?TATTAAAGTTAAGACCATT?ACTTCGGATC?GT?TAGCCCTCCCRGCTCTGAATWTTGCG?CGCGCACTCCCTGC?CATACCGCGAACGMGCTTGCG?AAGCATCAATGSMTTAAGAGCGTAGCCGATGCCAGCCGTGCT?CTAGCGCGACCC?TCTC?GTCCCC?CATTCCAGTTCCRAATGAG?ATGACAATCATCCAAAGCTGCCTGCGGCGTTACGTAATCGCAGCACATGCG?CTTC?TCAACATC?GGCTTTTG?GYGGAGATGAGACGCAGCC?A?GGGCCTAAC?ACACT?CT?ATCGYAYACTG?TGTGCTCATTTATGACAWGTATTAGCAGY?GRATAATTTCGCGCTGSAAT?ATTGMCTAATYA?AAMCGG?AGAGCTCCCCATGTATWTGACTCCTCTCGATGTTC?GA?KTTCTACC?ACCRCCGGCTCAAATAACC?AAGAAGGGTGGCGCT?TTTATGATGCCCACGCCAGYGAGAAYGG?TA?TCCACGACGT?AT?ATACGGGTGC?AT?GCACCGATGACATCCA??TC?G?GCTGGG?TT?AYTT?TGTCGAGAGACTGGCGACAGGTGGAGGTTTGCRTATACAGCTTTTCGKA??ATGTGTTG?ACTTG?TAM?Y?AA?GG?CC?CAG?GGTTGTC?GGTC?RATGGAT?CTCTACCT?CGGTTGCTA?TCATCCAATTGT?G?GAGAAACGTCAGCCGCTGGGTGT?GG?T?G?TGGA?AGA?MTACTTAGCGATATCCGG?AAGCATS?CCCTGAAGCTCTGCCTACCCCAACTTTACAGGGA?CCCAAAC?CAATGTYAGG?GCAATRTGATTCGCCTCTTATGGGTGGT?CTAGTAGTAGG
A?TCCACGAGCGARCATCACCTGA?AY?GYCGGTCGCCGWTAA?AAACGT?GT?GAAAA?ACAGAAATGTTTACCCGGAATTGTATGGCRGAGAGT?TAGGACGAGWACCT?TTG?AAATGGCAGTCGT?AGC?CCAATCTTACGA?T?YTTCYAGCTGAAGCGTT?CCCA?ATCGGGACATGGT?RGCCCC?CGCGGGACAC?ATACTGATGATCCGTTACCATGCCA?TT?T?A?T?TCGAA?TGC?CKATCCGGGC?TAATTGGT?TGGGT?GACATGGGCGACTTTAACCGGTTGA?TGGAG?T??TGGTAGC?TCGGCTTAGCGCCT?TCTTCC?CYAATARG?ATCCTAG?GTGACACATGCG?AGRTCGCAACGTCGYAT?CGCAAAAGGGTGTTSMTCCTATCCRGTAAAGCGTGTAGGCTTAT?AGCTTAAGT?GACCAAGTACCG?GCTTCGAT?AG?ACATTCCWACGTCC?GTAACTA?GGTCCAYCGT?TGGTATTGGAGCGTTGTT?TCATGT?GGGTTGTACC?AAATTCTTAATCGGAATGGCGCC?TAGGAT?ACTAACAA?ARAGRGCACTYA?CAGGC?CGCAC?MCWKCCATAG?TTTTGGC?TGTYAGGTTCGGAGTTT?CCTMTGTCCTTCATCAACCGCRTGA?C?TGA?ACGGTTATTTCCRATACATCAGCTT?TATTMACCTAATCCTTCYAG?YTTCATAAACGGCSACTTAT?AGGTATT?TATKCGATGATTAAGGGGTACGCCGCACTCAGAAGGTGCCGGAAAGTCARTCCA?ACGTTCGTACGAACTTCTAG?GCCRGCYTACTCSCAG?CCCAGTRGCCAYAG?TGATGAACYCGATG?CGGA?RGACATTACT?GAGKTTAGTGACCACA?CACAYCCATGCWGARTGCRTCGCTCCACCATCGACCCAAATACAGTATCCCTAATTGCACCTATGGG?AA?GATA?CAACGGA?CCTTCATCGC?
GAG?AAGGGAGGAAACTCGTAT?CCCGCCAAGGCAT?ACTCATGCTAGA?CCMAGCTTGA?T?ATCGA?CACACAAT?TTCRCAATACCTACTCGCG?TRTMGGGTCAGAGTAK?GGGCGCGT??CAC?GT?GACCAGCGCTGCCCGAGT?GGGAGAAMGTGCGA??CCTTYAWGCTSCGACTACCGGAAGGACATGACTTGCCGTTTCCGCATTAAGG?GAGCAGGAACT?G?CTACGTGGG?G?ACCCGCACCTCGGAGTTAAGGT?TKACAACGACT?CC???TA?GAGCCAAATGGGCCAACTT?AT?GCCGTAGTACGGGAGSTACACTAGATC?ACAACCGCGACATGGWACCCGAACGR?CTAATG?C?TTCGG?YATTT?TAAGTTG?TGAAG?KCA?GGATAGC?CATTACCAAGCGGCAAGTG?CCTTTCAAC?ACCA?AMCTTCCACTCGATGCGGCGYGGT?AG?CTGAGAGCTWTTGM?CTCCGGAGGG?TACGWGCTAGGCTGCCTAAGCRGAGAACG?TGGCTATATG?TCGTCGCGCCAAG?K?GCC?C?TAATGCAGAGTGTACTGCTCCACYCCGAGCC?ACGAGAATTCAGACCCACYCACACCATTCAC?CCTGAGTAGACCCCCGTTCCGAYCAYGCGAAACGGGYCACATGGCAGTG?GTAGTG?TAGCGGA?RGAGCATAA?MAGTA?CTAGTCCCCGMCGTACAGTAATGTTTCCCTAGCWT?TAGCACGTGAAGCGTATTGTGAAGGCC?WA?AAACTGACKCGAACCTCAAGCTTACTCRTGKGCGRGCCTACCACGGCCA?TAGGA?ACATATCGTCGGTGCAGTGATKCC?GAG?GCACG?CRGAC?CAGYACCTGTAAG?ASAWCTCYGTGAGCCAGGAKGTAATTGTAC?GTSTTCCAAA?TGTCGCCAGTCTACYGCGGGCAGCCTGRG?CTACCCTCCRGTTG?GCACTCTAGGTYTCTTACTCGGAA
?CAAAG??AG?CTGTAGA?TGCCGGACMCTAGGACAAACGCAAT???ATATCACACACCGCCGGCA?AC?ATAAC?TTACCCGMGGGAACAATTTAT?ACCTAAC?CCTAGCGAGAARACTACGGTGGTWCGGYTAACAAGCTTGG?A?A?CTCTGACGCCCGGGGCTCGTAG?RCG?RGTCACCC?CTAGTCRTC?TACGRA?AAGCTTCCGTAGG?CC?TGT?CGGTTAMGGA?A?TG?AGGG?ATTAGTTGCCTTACG?GGATTAC?GATTCCTATWCTCGA?ATTTTGSTGC?SCCGAYTC?R?TTGGA?TTMAAGCACCGCTGAGTGACATTTCG??AGGGTTAGAC?GGGTCAGAACT?TAACTTAATGCTKGCTTAC?C?ACGAGCAGT?CCTC?GCCTCACTAC?G?GTATGGTGWCAAGA?GGAGTGGACGCGATATG?AACGTCGTGAC?CCWG??CAACCGAKGGTTTCCTCA???CS?GAAYACGTC??TAATCGGAC?YCGCCGC?GTTACG?T?A?GAAAGGATCG?TT?TTA??TMRACG?GCCTTTRTCCGTTA?GGGRGTACTAACCCYT?TGRCGAAAGCG?A?T?C?TA?GTTC?TAAGCTTTCAA??R?TCGCKKAAACCGGGAATAG?TCGACT?GGATGA?GCCGGAACCCAATCCCCGCA?TAACR?GGGMA?AT??ATCTTTGGACRCGC?AAA?TTACA?A?AGC?GATYATG??GGA?CG?GGTAC?TGGC?GGCGGCGGACT?GCAT???CAGKGATCTGTCY?CCCCGAACR??CRCATGTCGCTGAAACCGCTGCCCCCGTCTCCCCC?CA?CGCTTCT?KAATAA?AT?ACCTCGCACCTKWTATGACATACWCGCRTGCG?TGCACTTGGCTCWTTCTACT?AMCAAACATTACCYCATCAAAACGYCCGCGACTCG?ATGA?C?G??CA?AYCCCTTTC?CRGGTCGTT?TGCCAG?GATAATCAAGA
AT??TAGT?ATCGGGCTTTAAGATCA?TTAACATTGATCTGGGCA?CGTCAGTG???CAGGAGTGTGMAAGACCGCGW??GTTCCCCCCTCTAGSAATA?ATCCACAAAGT?G?CCTGGCGCAGGTAT?CT?G?TTCCTTTAGGGCCTASAYG?GGACAGRARGG?GGACAMGAATCTGCGAATTCGACAGCCTTRTACTTTGCGGATGTAG?CA?MGGAAGCAGTGAAGCGCCACSTTTACARATAAAGTGGTTAATAAATGACCGTCGCAAAAATTATCTACAT?CAACGCTWGAGWTACTWAA?TGAATKTCCGRACTCRTYRYTCGTTA?GTGAGCCT?CGYAAATCGAAGTTCGATGATAACCAACATCRTTC?GCGAY?TTGCTCGCAG?GGACGAGTGATT?AC??CGTTGWAAAAATAGAGTAAGGGATCTTCGAGGCTTTACCTAGGGTTGTYT??TAMGTCTY?AGTGAGGTAAACGAACATCTTACTGTCACTGGGTTGTGGTCAGSGGAGCCCATATGATGMCGCKTGRAATAWCTCRGRGAT?CTCGATGYTGCCTGGTTGTGTCCAGAAGG?CTAYGGCACCCCAGAYCTCTGCCTACARGTATGAGT???AAAAGTGG?CACATGCACT?AAAGCCGCTTCAAACGTTTT?GGACCCTGCG??ATATACGGCRCATTTCTGACAGMGGTCATACKG??AGAG?CGCTAKTATGTT?CTTCTRATMACATGGTCTGCTAGAGTGAATACAAATCCT?GWTATSCGTTTACTACTAGG?GYAATGAGT?TACAGTCAGACACTACAAACTGACAACACGYTCTAAGATA?GCGY?GYGAATAGTAACGGGTCC?CCWRCYATGCCCTGGGATGGACG?ACTCCACTAGAT?TGTWCACGTAGGAGTTCACAGTAAYWSCWAACACGTCTYTGAACKGCCC?CTAAGGCWCCAGGCTCGTCAGGCGGGCG?RCRTGCC?GAGGAGGC?
K??CTGG?A?TACGG?TCCTTCA?GAGCATTGACTCCCTTACGAA??T?GGGC??A?AGAGGCGT?TAATCGTTGGGATCTGWTR?TAGC?AA???TAAGCGA?TTSCCCA?A?CGAC??GGCCG?AGACG?AGCSC?T?AAT??W?C??TT?SGGAT?G?TCCAGG?ATGC?CCT??AGA?CGA?T??T?CA?TCATC?A???CGA??TC??C???TYGACGGGTCAGCATA??ACCGCCTT?T??AA?GTG????A?T?A?AT?AWGAGA??GGCG?AAG?AGCG?WCCA??T?AAWGAT?A?CC??TCCACATGCCACATTTAAAG??A???AGA?CCTT???TTGK?AGTCA?GT?GATCA?TGTAGA?G?G?CA?A?TMCGTGATTG?AAGAA?G?AGTCTC?AGAGG?GCAMCTGGCG?A?AT?GT?CATAC?TGAT?GC?TYATA???T?AGGAA?C?GCCCTGC?AGA????AG?GATTTG?TCA?G??TATATCTATCW?AGA?G?ATAA?Y?A?TACG?C??GCGCM??TKWAGGATGGAC?TGCKCTA?A??A???TGAGA?GGC?G?TA?T?CC?CA?CGCAA??????GAGA??TC??????AAG?GWAATAGGTA?GAT?G?TGC??G?AGTCCCTA?CGC?GG??GATTT?TTGCTT?GCA?CGAAGAAC?CKC?TTA?AACCAA?T?GG?GT?G?C?CT?A??AA?AA?GGCCGGCATTCT?TCCCMAA?GGTTC?AGRTGACCCG??AG?TA?A??AT?GGA?T??GC?CA??GGAW?CGCC?ACAATAACCGT??A??AAGCT?AAC?GCAACTCYAGTGC
    Di316_14		TCCTGGGG?TAGATGGTGATGGGC?GTCCTCTAGATCAGTGGGCCA?GCAGACYGCAAAYACGTC?MCGRTTTG?CGGGCGCGC?CACTCGCGCGGTGAT?RGAGACGATTGCCGGATCCTGAAGWATAATGGAGCCGTACGCACGAAGGGKTCGACGGTAAATGCCGCGTTCCGCAAGCTCTATCAGTGCRAGGGCCTGCCRTWCACYCTCGTAAGATCCGCA?TRTKGGATGTSKCTAATCGAAGCATGCATAGCGAGGGACAGCATCGCGAACGCA?TGRAGACRTACCGCGCGAGTTC?GTRACCCGAACCYACGGACGT?CTCCGAGCCTCTAAG?TCT?A??GACSTACGCCGGCGA?YC?GCRATG?TGTGTCTTTGGGGCGACACGTTACGCCTGTACACACGACAGCCYCTGAGGTGTACCGCAGGGMGTYGGCCYTAGTAGACTGGGCGCATCGCACCGCCCGCTTCGTAGWATTCGC?TTGCCSGCGCTCAG?TTGAGTMRGAACGTGGAACACGAYGAAAGWCCGGTRTCGGTACGCAGATCGGACGAGCCTCGTGCGTGCCTKTTGRGCAACGT?GCGAGCTCGTTTCAATTGCACTACGCACAGTGCCTTCYGAGGGCGGTGCTCTYCGCACGCCAGCTGTGAATCTTATAGACWGCGTAGCCCTTGACATCCCTCCTGAGCGGTCRAATCTTGTAMT?ACGGTAASAAACTCCTGGCCMCCGGGTTCAGCGTCGGAACGCRT?GGGCCR?TATGCTGTTAATGAG?TYAGARACCTRAYGTTGACTTAAGGGGCCGCGAGAGKYGCGCARCT?CTGRTGCGACCAACYGGCCTAACACTCTTGACTC?TGCTGCGAGTGGTACCTCTGATGGGGRTTGCGGATWCCACTATGAACCCYGACCATAGTTCGGTCGGCTTGAAGCGAG?TTTACTTGCAATGGCTACACTCCCGCCAACGAGR?CAGGTGTWGCG?GGCGCARCA?A
GCTTTAACCACTGATCCATRTAACCCGTTWTAGCCAAGGGCGC???ATGCATRTGAAATGGTCCCTAAAATMTCGAATTGCGCATACACGTTGTGAC?TCCAAMAARGGYGTCCGATGCT?CAAGAA?WTCCTTATGTAAGGCAYCGAGACAGCCGCGCGWACGCCGGYAACATTCTYCCAACATCCGACATCCCAAGTACCGWCTGGRCCGGCGCGCCATCTCCTCTATGGCCC?GG?TGGGGCGAAATCCTTTTCCTTCCTAGTTCAARWTGTGTCCGCAGG?GGAAACGTAGTGATCAYARAGWTCAGGKGGGATCGTAC?TCTRGAAGAAACATGT?AACGACTTAATCCGTGTTCTTGGRCAGACTATCCCTCCTTGACGTAKTTACCACTCGMCGAAATGGCGTAAAATAGGCCTACCCAGGAACCCTKTAATAGTTC?AGTCGAYGCAGCCCAGGGCGTGCG?ARACTARCTGTGTGTCCYAACCCAACACTGACGCGC?AGCGYTGTRTYGCGCCCCCCTCCGT?TCKTRCATGGTCTAGGCTGTGGAGCAACCACATRATACCACGTTTRSCTCTACCCAGGGCTTCGCTYGKAGGTTTATGC?GACRCTTTGTYCGTRCGATTAWGAMYRWTTA?TAGGGTTTGCTGCCCGGACCCGCATSCTGTATAGACAAGYTCCGCGGYGAWGCCY?KATCCCGATTTGTTAAGGGCGTACTACTTGAGCGTG?CGAMACA?GTACCGTACGACAGCCTGTCCTAGGTTCTCGGAGCCTTCTGGCAGTTGTCGGTCAKTGAYGTGCGYAAGCCTACCGCCTAATMAGTATGCATRMTATAMGATAGCCCYTAGTYGCYCCGCCC?GC?AGRCATCGGGGTGAT?AGACA?GTGGGGGTAGAAACGCTAAGCCCCGRCTGACGATMKCCGAGAGRCCGTGCCGGGGGCTACYCT?GSGTCTACGCMGT?TGTCGGACATAGTTACT?ATYCATACCA
TAMGCGACGCCCCCGAAGTCATAGTGGCGTTACTCAC?TCTTCGTCACTCGCCT?YCGCTCCA?CCACCTGACGA?GATTYATCGGGGTACGCAGCACACGCCCCKCGTTCYTAGCCTTTCCCAAYACATTAGAAATTTTCACGCTCGGKCCCTCC?TTGCCGCGGTGYGYTAGTKACACA?RAGGGGAGCRGAGGGGGCGATACAGCCGGATCTCAGAAACAGGATT??GCTKCRYCRCCYTGTTCACAYGGGCC?ACAGGGAGCTGAT?CAGTTGKCSGGGTACG?TTTGCTGTCGTATTTWAACACGGTCGACGA?GCAARTCCAGGAATGCCCACGCCACATC?KCATAAGC?GCAAGGCCCCTGGGCCCGGATCAGTGCCACGTAGCTTGGGTAGAGGGTGCCGCC?ACGKGCATCCGGGATCCTTCAGMGCGGCGAACCAATTAGCGGSGAYGGAGTGTGATCAAACTTAAGTGTCGTGGGTCTAATTTCA?GCTTTGACGGGTGGGATARCTCAATCGGCGCAAGCACGATCGRACAGTTCTCTGTCCTA?RCACGATT?GGACACTRCACRCCGCAGTAG?AGTGCGCCCGC?TAGT?ASGCCCCGGCCCTCCGTCCYMGATCAGCGCCCGGGTGAACAATGATGACGYATAATRTGGGTAGTTTTGGGCCTACGCGGACGAAGCYCCATWCGCACGGGCCGTGATCAGCGGTTGTTGAGTCTCCCCGGAGGWTKTGCCA?GATTTCCTAATTAA?GA?GCGACTGCCCACAAAG?ACGTTGGACGY?CCGAGRTGCTRGAG?T?GAG?WGCACACTATGWRCTGACCTTGTRAGACCCCTAGRCAGACCTTTTC?ATC?AGTACAARGGGGTGGCATCGCCATAATGGTCTTMGAGAAGGTTC?CMGGAGCAAAGCCGATCCTAGCGTTT?ACCGGG?GACAG?CGGGGTAC?YTAAGGTGAGCGMAAGGTGA?CGCTTWCATGCCGTC?C
TGCATTGTTTTCCCCGTRCTCATGAGGGSCCTCGGCGCGGTKKTGATGGTCGGACCARMTAAAGT??TATACACCTGG?GCGCGCCGTT?ACAGCAG?GCCGCMMSAGCGATTTGGTGTTACTTTTTTGCGGGAACCTTGCCTTGAGCCTCCTAGGYCT?A?CCACAGTCCATTCGAGAYAAMWTWYYAYCGAT?GCCRCCACCGAG?AG?GAAGCTRTCGACT?GGGGTTG?CCCCGCCCCGAGATATTAACAACACAARRACTGCGGA?C??G?TTGATGKTCACGTGCTCKTTCACTGCATGTGGATGCYTGCGTTAGCCGAGATGGAGGKGATGGCAGCAGGGCCGAGGCGCAGGAA?GAGGYRGTGAGCTRGCT?GCATACTGCCCGCCAACCCCGAGTCTTGRTCTACATCAGCGCACGRYGACT?TC?TGCSGA?GAGGCCGC?CTCTTCTAAGCCS?CRATGTTGAGGATTTCCAAGTATYGTCCGCC?AATTGTCACTTGCGAGGCA?GGGGTCTCGGC?GTGCTACGCY?TCCGGTTGRACCGGCCGGCATTAAACATGGGTGCTCACAT?AGTGCGGYAAACGC?ACGGCAGTGGTAGCGAACACCACCTGGGCAGTACATGACTRTGGMCACCCKGGGTCCTCTCTAGTAAGG?CRGGAAGTCACTCGTTTCGTCTCCAGATTTTAGTCTGCGCGTG?ACCTCTAACCAWGCGGC?GTCAGGGGGWCGCTATCCCCCAGCAGCACGCCGCGYCAAAAGCCACCAGCYCACCATAGG?TTGCTTTCAGCGTTT?YGTGGGG?TGGAGGTAGCAAAGGACAGATYCGTCWACGTTCTGCGGCCAGTTGTCTCCACGCTCCCCGCGGAGACGGAC?CAGCGAACW?TGGA?GMAAYGAA?AGCCGCAGCGTTTCGCGGAGAAGTCAACCGCCGAGCACTCCTGTCCACGATCGT?AGYCCAAAC?TGAACGATGYGTGAAGTTGTT?GAAC
CTGACCTCCCSATTACYACTWCTTGTTGGYGATATG?AAAYGTTTATGTTATYC?AGWGACGCAGCCCGAATGCAGGCG?CAYACTACGCGGGCGSCGTYGCAAAATCCTCGACWGGCGCATATCRARTCTCAG?TACCTCTCCCTTTCCMGGGAKATTGSATGAGTCCACC?AGCRGATACCCGATCCATATACTTCTAGCGTACCACG?AGGTCCTYT?TCC?ATGAGCGCGCACAATCCTAG?C?GCCTTCACGCGGRATGRCCAGGAAAAGCCARGTCACAGCG?ATG?GTCCGAMCGCTCAAGGAGCATCGGCTWGGCTTCAYTACGTCSATCGAGTGCCCGMRAAA?CTCAGCSGCCTYCGCAGWTCCCTCCYGATAATATTTATYTATGGTCTGGRTGGCCCTGCATCGTCACCAGATTATGCCAAACGTCCAATTGCCGGCCACCCGGCCCCTAGYGGCGG?TGGAAATACCTGGGA?YGGACGCGTGCTTTCRACYCACTCG?GAGGCGGGG?CAGASTAAGTAGGCTGGTRGGCRT?CCCGCTAGGGCAMCATACGAGGYGATGAACCATTTTRGACAKCARCGCACGAGCTCTACTCAAGCGGAACWA?ACGT?CACGCCACGAGCMATGGWTGCTARTC?TCCGATG?AGCCT?CCGACCTTTAATCCGCTTAGACGGACARGACCGTACCGCTTAGCTGAGCMTGTCCA?CACTRGCCGTAC?AGCCTCCGCGKTCTTGAAGATGAGTCGTGTWCACGGCACTCCCAATTCWGTRGAGACGG?ACGTWAATGGCTRTACGTGAG?TAAAGTGAGGAT?TCGACTCCGAA?CAAGGATAGTCWGCCCGTCGGGA?CCGCGCTCCTATACAGCCCGCCAGTTCA?CGTAAACATCTGAGAACGGGSACACAWCGACGACTGCAGTGGCGGCAATCTACWCACCCGAAGACGGCTTGGTGGCCCGTTCCCTACATGCTCTGTTCGCTAGC
??ATGKYACTCTGACYGCKGGGCGTTA?TACAYCGGCCTCTCGRCCTCGMRAAT?CGTCGGGGRGG?GTCTYGGGCGGTCTCGTCTGGGTTCGGTAGGGATATCGTTRCCRCTAGA?TCAGCARYTGKTCGTTAG?GCGCT?GCTGACA?ACCAAACAGCT?CCCCCRAAGCTCCA?TCGTGGAAACTCCGTGAAGTGGACTMGCGACTCCSGTAGAGGCA?GGCG?AKCAGCAAAA?RGTRTTCCCCTTGCGGCYTTTGCCAATTAG?GACACCTCKGAGTAGTCCT?TGG?GCRGGCC?T?GCAAGG?TSACGC?TCYAGGTGGCC?GCGTA?ATTTTGR?AGCACCG?ACTCG??CTGATGGCTCCTAATACTTATCGTCCAG?CCAATAG?GCTCC?CCTTTA??ACCGCCA?GGAGAGCTAT?ACCAAACT??CGAA?CTACTCCTAGGGC?GATCGRC?CTTACGGCCACGTGGRACGCATTACGCACATCAG?CACT?CTGCACCTYCGAGATAACTR?TTAGACAGGTC?ACTCATCWAC??CAATCGTGRTCYGTWCCTGGGGGTGGYGCAWGTGA?GTAAAACATCTCGCCCTWGT?ACGTAAAAGGYTTTC?TT?TACAAATCTTWAYACCTAC?CTTTCAAAT?ACCA?AGTCGTCCTAA??AAY?CYAAGCGCATGT?AGGGKCTAYTAACCG?YTCTG?TACATCGCGTCTGTTKMCACGGACTARYYTCT??TCAGGTACC?TGTCGTGCATTGTCAGAGCTC?CCGGATATGA?GGCAGGTT?CC?AA?T??TYCGTACATCCACCGGACGGGTGGGGGATCCCGGATATGTCCWTCTCGT??G?ACT?GCACGGC?GAG??GTTCTAGGGCACAAGASCTACTAG?CA?ATCCATMTGATGACTGCCATYYGACCSGTCATTAAAGC?YTGCCTAAT?TATSGGT?CTAGGGCATAGCTSAAGACARGATCTGGTTTTCYGGG
AG?TGCCAGTGKGC?RAACCCGCTAKTYC?AAAAGW?CAGWCCCAGCCT?G?CGCATCTCAAY?ACTTGGCTAAGGC?GGCCGGTCG?CCGGGTGCCGR??CACCCCA?CATGTCCCSGTGCCTACCARCAAAGAGCA?ACCAT?TAAACCCTTGTC?CAG?TTACMCTA?GACRGTMGGGGCAATTTAACGAGCY??C?AGCAGTGTTCAGCTTTCATWTCAGAGC?AGRCAG?CG?TAGWCCGCCTAATGTCTATTTCGAGAGAATGGCCCTGAATT?KART?CCAGA?CTAAATTCAACTC?CATAGCAGTATT?AGC?C?GAGCAGAAT?ACT?CGGACTRYTKAATCSCWATAGTAGTTTACGARAC?TG?CACGAGG?GAACGGCCACATGTAGW?AGAATTAGGCCGGCTCGAATATGTCACTT?TT?GCAATCTW?GTTATA?TAGWRATGAGCGCA?TAGACCGCT?TAGMCCATT?AGG?CCAGWTCTAATATACTCG?ACGGTTT?CATACC?GGCT?TTACCAAGGCGWGGSGGG?ATTTACT?CG?GTCTGCAT?AAAGATMGTRTGGTACTAAA?AATTAAYG?CGAGC?AAGTKTTTAGGTGARGCT?T?TGC?ACTGMGACCGTACTCCTGCGTGAT?AKTGCGAAATATCTTCGCCAC?GATT?CTA?GCACCTCAC?CTCATACARCGCGGGCCTCAGCCAGGGG??GT?AAAGTGGTYTTGTG?CTCACG?CT?GC?AAG?TAACTTTGTT??TGGASGTGGT?GCTTATCAAGAGGC?CRAATGTG?GGGTAGTCGCGTTG?AGCCRCATAGAARGTTT?GCC?GCATCGCCGGCCACGACGTGTGTGTCCCGTTCATTGC?ARTGGAAAGRGATGCCGC?AATGAGGYCGT?GCGAGCGGWAGT?TGCTTGACAGCAGA?A?CACCGACCMGTTGGGACCATGG?GATC?GG?CGGCCCACARTGTTACCKGAT?TCAY
ACCYCAGGTATGGCCAAGATAA?ACGATAACGCGGTTAGM??TTC?CAA?GCCGCGG?GTATCTTTGATAGTGCACATATCACCCYYGCTTC?YTA?CATCTGCAAACGG?GCGACTGCTGTGGTGCCWCTGCAGGAATGAAGCGAGCATGGCCAAAGTT?CGTTCCAGATGGATGCAT?CTCTYGGAGGGAWG?GTGTGGCGTTTCG?K?TRTACAGA?T?KCGACCSGCRA?GGGAAGT?CGG?Y?TTGAATAGTCGKG?YCGGAGTCTGTGACCGCCCACTAATAYACGT?TCG?TG?GCTCTAWG?ACACTTACATYGGWRCCARCAGCACCGGTGTT?TGGTTGCGCATA?RCTAGCAC?C?CYRTCAR??YC?CWCGACAAYCGGATACTWGGACCRGAGCTGGAGTCTGTAGACCTGGATTACACAGGYYAASGGACCGGTG?SGTCAARTAGCGGG?GATGTAGTCAGCTTTT?GGCATTACAACGGTCCCCAAGTTCM?GCACTGGATACTGACGTTAAGCGCGACACSAGTGT?YACCACCKCTTCG?C?GGGCYTGTGGCTATT?GAGCWTCCGAGAAACRTATCCT?GAGCCA?GAAGMCTGCCGYCCG?GCT?YTCGGTTAC?TGGCCGTCGCGTGTGTCGCG?AGTGYGGTTCAACAGWG?CGYAATCGCTGACAGTKCGCYAT?GATCCA?CATTA?CAAACCWCCAYTAGGG?TTC?GCCGGAC?CAGACTGTCTGC?GCCGCCCCGACAACAGCASGCCGTT?C?GCCYGACAAGCCATYGCCGATCAGCAGTGAYC?TACTTGGTCCTCCGCG?AGTCATGATAGCGGTATGWGC?GCA?TAAAYAGGCTCAGCCAGTATCCGCAGGATC?GTGRTT?AS?RCG?AAGGTAGACGTCCCTATA?TACAATGTATTGGGGTTACTAGCGSCCTGCCRCMAGATTG?CTA??AAGAGTAACA??TTACGCTCCGTTGTCTTG?A
AGTYGCGACCAAGGA?CAAGCCCTCACCCTTGAAYYCCRACTKGACAGACAGGCAAATATAT?AGGAGACGTCATAGATTATCTCGCCGAGTATTAAA?TGGAGCTGCTWTCATCAAC?CACGGGGTTMGAAAGGCACATTTGCCACYACTRKGCATAAGYATCCYTTTCAGTATA?CCGC?TAAGGGCCC?ATTATATAGGGTCTTCG?GCTGCC?WTAGCC?CTATTGCGWATAATA?GGGAAGTAGT?TCCATTTTCCGKCGGTCCTGGGTAATAGGAACCTATAGATCGACGCACYCT?GTACACTG?CCCGYTCACGCGTAGACCGTATGTGGGMCCTAYKGGA?CCGAGCCCGACAAG?M?TTCCATRTCCRGGCCGCACG?CAGGCCAAATGTCATTCGGTCTGGGCGCAAGCTGAWGAGTGTGTTTCCATGWTTCTC?TRTAYGAGTGCACAGCTTRATCCCGTGTAGTCAGAGATATTAWGCGGGCATACCTCYACTTCAGCTCATGCAGTGAAAGTAACTTCCCYGTAMGATC?TGCMAAT?TAGA?CCGTTCATGAGCGGCY?T?CATT?TG?CGA?TCCRACCRCT?ACTAGGCATGAGWCCT?GCTACACCTCTTACAAGYCACTACATCGC?TGTGGCCWGCCT?CSGG?T?TGGAGGRCGWCYTAKTGTAGKKGCCCTCC?CA??GTGCCAGAGACACTG??CGCTTKTGACTCCAGTACAGMATTCTCCSTTAAGGGCGAAAGCAAAKTGT?TTCAATGACCGA?GGTCTAAGTCGTT?G?GCACCGGCGCGWA?TRTAAAGCTAGTGAAGAGAGGGCYAGCAATCGTTYGC?AAGARRGAGTCTCGAATGACATCAGCCGW??CCTGTAAMA?TCAY?AR?CCGAT?TTGTATTCAAAACTAACCTCCG?TTT?GCC?GCAC??CC?GCTGGGC?AAGCGYWTGTAATGTYCCAGAGGTTGA?AGAGWATGKGAAGMCC?CAA
GAACATTAYACMTAR?CTAGTACGCGCGCCGAAAACT?CSGTTTTCTGATACCGGM??TTGRACKWTC?TGACAYGCTC?GCTCA?GG?GACGTAAGGACAGTATTGYGCGCYGT?CCGCGTCGACGTGAGATCCATGCTCYYTATGGACART?CAGRGGTGTTGCACGATSTTTCCGCCTATGCTT?CGTGTACTATCTC?AY?ASYCTGAGCCTGCAAGCTTCAAGYYAGATCGGCTATAAACTTGT?ATT?AGTTTGCGAGACCWGGG?TWATGCAKCGCGWCACTGAAAWGYRCCTTCGATTCC?YAATTACCAGAAG?CTTGATATGATGTTACGCGTCTTAAACATYT??A?TWGCAWGTG?GGCGGGAGGACCTAGAGGCCTYCCATAAGTTACCTKTAWAT?CT?TAKTTGCCCGGGGCGAGY?TGCAKAAATGTC??AAA?GGTACCATGRTA?CGCACYGG?GWCCACCAAWGGCCAAGAGCCGGGGATTATATGGATTGGTT?GACG??GGGCACGCGT?CACCAGATGCAACACGCC?GATAAARGGCGAGTGACGGCCAGTAC?MCGTTYAACCGGGGCACCRATACAGTAAAGAAT?TCTCYAGCTAGGGCATCCSGAAGGWT?AGCAGGTTGC?CAGGCTCC?CGTATCCCRCGCYGGCCCGCAGCCCATTCTCYYGCCTC???R?TCTTTGY?GAACAR?GTACTATAC?ATYCCT?GYCAAA?CATTGATCGGGATTGRGCGTYCGAATAYCC?TA?TCCTAAGGYACYCGCKATGTGCTTAGC??TTCGG?ATC?CWCGATAGGCGACGCCC?R?AT?CGACR?GTCACTCAGT?TAAGCAACCTAAGTTACGTKCGCRGGGC?ACYTA??CTGGCGCATGGTCTAACTCTG?CTATACGCGAG?AGTGACCCAATATCATACYCATC?ACA?TAG?G?A?GGC?A?CTRGCCCCAAGCGTAYCCCAACA?CYCACCATA?C
?RCCGGCSAGGGAGCRGGGAGGAMTT?GCGGCCTC?MTGGATA?TACGGCGTGRACTRCTAAYTAACGYACGTACCAGYCC?ATTAATGCTAGTT?GC?TGGTGCCCAGTGTGCG?GCACAGCGCGGGGWGTTCTTGRCGCACCACCGACGCAYCGATTT?TAARCTAGGTAACCCCAGACTAA?ASTTACACACGTCGGAKAT?CATGTCACCGTRAC??ATCTMGTTTGRAGGGRGTCCGTGACTCCAGTCACGCACGGTAGCCTCGCCGTRTGAAACTSGATGTTCAGTT?GGGTKCAAGCGCGTAGCGCATTAGGCACC?TCCWCGGGT?ACAARCTGAAAGCCKYTAYGGMTAKCMTAGAACGAAGCARTYKA?GTGTAGGGGTG?ACCTC?GTTGCTACG?ATTCA?TGAT?CTAC?TTAAGATTCGGTCTACTT?AACGGAGTTGRGCKGCAAGCATA?CGKA?CTCRTYGACTGCTTACCCGCTAAG?CCGAAAACAAGGTCGTTGAAACTCAASCCAGAMCCTAGGGGGATTCGCTCCACGGCCGAAYTCCACACGAGA?AGAAWC?ATCTWGK?ATCCT?YGTGCTAGT?CTKCGTT?GCATG?ATGCACRCCGGG?G?CWGAGTGCMGYCGACGAGCW?CC?GGTTT?GGCAGAGCTCGGTYAATACTTAACG?GA?GTCYAATCACTCATCCTCCTCAG?GTGRC?G?TG??CAR?TY?T?AATACTGGCTAYCTGCCGCTTTAGTCGAGTCTTTTTGTGCGGCACGYCGACAGTCCACCAAAGCGTTTGTGCCTTGACATGGTT?TTYAG?CATAWAGTTAGTGGAR?GCTTYCCCAACGTAGTCTCGAAGCCCTTGGTRGCGTATCGAG?CKAGKGAATCAAGCCATCAACGAGTAWCGTCAAATCCGGCACYTAATCCGGGCCA?GGWGACGRAACCCG?TTGTAGCGGRAWAYRCCTGTCGTCCGTAAGGYGGAGCCCAYCAAC
?ATYGCGTGTCACT?GTGCAATCGYTACGAAGAT?CGTTAA?CCGCTGACATCACCGMART?GT?T?CGTAACGCCTTCTTAACGATCACCCCTGTTCYCAGCG?TRTCTACCATGATRGG?CTGCCTAAMGGTG?CTATGACCT?AWGTTACGGCRCGMAGGACGTCC?CCGGATCG?MACGA??CTCCCCCTATRGTM?CRTT?RAACAAYTCCGTA?AGSTC?C?GATCA?CGGCGTMTTTTCTATSTGGGATTCCTGAGCTCCGAGCAWCAAGCGGTGCCGACCTCTCGTAAGG?CG??ACCCCAGAA?CGCAATGGGMAYGACCCTCAGGCTTCGCTCCGTGGGTTG?ACAGCCACTCATGGTCGCCTCCAAA?CATCGGCTAG?RTCCGGT?TRCACAYCTRATCGTCGARGCYTTCCGCATGCTGAATTCWG?ATTCTATACCYTACATTAGGTATCGAGGRGY?ATY?RTSAAGAGA?CTTC?CGCACGMATGCGTTGTCA?ACCCCACYTGGGCAA?CGKCTGKAGT?CCC?CCC?CC?G?TCGGTT?CCGTAAGTGGRGCTYTGYCCGAATCCR?GAAAGCCCTACTTGATTCGAGCACGCACAGGATATGYGCRGCCTAGTKC?GGGRGTGAAGATCGACAAACCY?CCC?TCACTGTMCTT?AAAGCG?GGGGGYGACGCCAWGTTTTCGGCKCCCGATGGCAGGGCCGAAACCCTCKGAAAGCCCGCTACGATTGTGGTTCYAACSAATGG??TGC?GCCSGAA?G?ATGGTCCTGACAGRRTCGCCGYACTGCTCAAWTAAT?AACAAWGAATGKKCGGTCAATCCAGGAGATAGRCTAGCKAAGCGCCATACTAGKGCGACCCCCCTGGACTGACCGC?TCGG?CCCYTGGYTCYTGARGATTGCCGCARG?TGWCGATACWTATTACTCGCCARGATAGCGGTAWCACRCCCGATT?CG?T?CGACATCATAGGKGTMCGAATA
A?CGTTACGACCGA?TGCGGACGGAYGAAYTGCCACCCRGGCGCGT?CGAC?TTGRTGCAATTCGAACTAGTGCACCMMCAACACCATGYGACATG?TCCCWCCACA?TTATTCGACTCGTTCATCSGC?GT??GACTA?ACACATGAGTG??CCAT?CRACTTCAGGTTMGGAGGTGG?TGGTTCCGGATATA?TTA?CAAAATGTGTCATTCCCTTCGCACTCTWCCCGT?GACGGGTTCG?TGTTCTGGGGCAGCCRGACAGYACTCAGGCCSTCGYTA?TTAATATTRG?ACGCGTRGCCTGTCTTACGYGTYGTYCGRGTCCCCGTTGACCCG??GAATTACCARCAGCGC?T?TACTCT?TRTACCGYWAASTAARAGKGCGAARATC?A???AGRAGGCGGGRAGCG?AATTCGAGGTACCTTCCAATGAATTGTTTT?CCCTTCCTTTGYCTACYGCTG?GSG?CWAATTGTCGGCCCGTCGGACGST?CTAGWAGCCCGRCAGRCCGCCTG?RACWAACGGGCG?ATATGGAAGCCCTCTAGCTAGTCGG?AGTTCGGGAATTTT?TTTAAGKGT?CRGTGAGGGCTCCGTCWCAT?GGCCTAAGYCTAAGACCGCAGCCACTGTGSCTAW?ATCGTTC?CTATTGTGGCG?CACCAA?CGTA?CCWCCC?TGWCTCCCCGGGGCTGWGATTGSGGACTAACTGTTTGATGCGGAGACAC?GGTGGCCACARTYCCAGGAGYAWTTWCAGCGA?YCTGTTCGGACAATCCGTCCAGGTAAA?T?AAGTGSGACGCATAGCAAGTR?TGTGATCTCG?TGCGCAACGGGGCCCCAAAAGCTAGAC?TAGCTATCTAATCCTCTT?GTARGTACT?RGGCGAACCGCGGAGSCAACTCGGCCTACCGCCCTCTKGG?GACCTGCTGGGGACGGAAATTATAATACWAWACTACAKCCCT?AACGGCWAGTACAGGCCTCGTATCACYTGCCC?
C?ACACCGCCTTMCG?AAC?TT?TGGCATA?GATGCCTGAAMGTGC?TGCA?TGCGWTAGYCGTAAGCT?TG?AART??CTCCGCAAACTTWTTWCGGACTTYCTCTTG?CCCAGGTAG?TAAGCGCTA?CAGCAGCRTTGACATRCCGTACCTACGGTGGACT?CCCMCCTYAT?ATG?AGC?GTCTGGCTCMTAGGTGCCCGATC?TCCAGATCCAGCGACS?C?GCAACTCCCATGAAAGGTGCTCGACWAGGACAAACACCTRTCATATATAATARC?G?YCCCGTCGGCASTCG?ATTGTG?CCTCATGARCG?GTGSTACCAYATTGTCRATGATATAAGTACACGGYGAAGASYCTTAAGGAGCTCCGGCCTCTACACG?CG?TAAATT?YCCGGCCAACGAACAGGCCGAAGCAATTT?TGCAGCTCACCTACAGTCCCACCGTGGTCTCRKGRACATTAG?AGGTTGACCAG?AACCGTC?GGATAACGAKTRC?ATCRCAACGCYCCCACRTGCCTTTACGATAAGTAAAGGTA?RG?AKAGCMCGAACGCCAATGCTTRG?TC?GTTAATGTAACCARCTCTGCTGCAAGGGCGTAYCCCGGGATTAM?CCTC?AGCTGT?KTTG?CYGTTAMAGACGTCTCGAA?WGGCGTCCGGGCGATTCTACTAAGATGCCAAGGGAATACGGTGACTACCGR?GGRTTGATACTCACGAATATCGMCACGACTCA?TWGCACAGTCGGTCT?AAT?TGGAGTGCCTACACTCGTCCCTCCAGCGCCGGMGAGACTTGACTCAAGCCKATCGRACGACCGAAATCAAGCAAGGG?TAAACACC?GAAT?AAGCCCTCTAT?CTGGCCAAGGACCCGAGTTMTGT?AGTCT?GARRTGRGCCGTAATCAGGCTTCCC?GTACCGCGAACCA?CCAACCAACMGRGCAAGATGTTCAACSTYG?TGCACTTGRTCGAGRGGCTGG?A?TGCCATGTC
TAGGTCRACATTATT?RGTAGTGAGCCCCCTGGTTAGGACCGCCTTAGCGGGSGCTAGTTCCGCGAGTCAAT?CGTTCARCGGTCGTCTTCTC?TCCCCCTGATGACCCTCTGGATCATTCSGGGCGGAATT?GYTGGWTGTCGA?GAATCTGGTG?GATGCGCTAGCGCACTAWTTAGGGTTGTCGRACAGA?TGCGMGM?YGTTMACCGG?GGACCRAGCTCCAC?CCGGYTCTCCGTGGCRGTGGAACCCATATGAGCGAACAAGACYACG?GGCAGCAAATGGA?CGGAATGTTYATGGGAGG?A?C?GTCGGGTTGATAAAC?TTACCSTCAACTCACCTYCTA?WCACAGGGRYCK?CTATGACGCGAACTCTCGCGGAGGCGTGCAGTAATCTCGCCCGTACACTMCCTTGGCTGGACGMGTATCAGYCGGGTGGCTCCAGTAY?SCGG?RACCAATGT?AGTGGTTTC?CATTCAATGCACCATAGGATGMYGTGTC?TCGCTACCGGAAGGGSTCCACTACCCTTG?TGAAGAAATAGCTCGTTACCGAACACTTACAGCCTGCTTGTTAATCCGTTAYCAAA?CACMCCAGGGCCATTGGTCTCRAT?YYRA?C?YTCCCGGATM??TCGGTCGTA?CCTAGCGGYGTCRAAGCTGGTAGGTCGG?CGAGTGCAC?G?ATYCAGTYTCRA?GRTTAAT?AGGCGCCAMCRGYCAACTTTCCGGGYGGAAS?GATTAGACCAAAT?GGTCGGGCATG?GGGMTTAAACATA?GATGATTTGGT?GTCACACAAGWTAGRCCYGGCKACCCTACACACTTCCG?C?CCTGCGCGAATRGCA?TTCAGAAGCCTCCGC?CGAGTAGAACCACACAAGCAGWGGTC?CTGACCACCGTG?GTCGCCGGCGACCT?GMCCS?GCAGCGTG??GAGAAGTKGTCTCTRCATCGAA?C?TTACATTTGAAWCYGTGACG?CGGCTTGTCWCACATGA
RATAACGCTGCTGCAAGWKGTGGCATTACGAGTAACTGGCGATAC?TAGGCGGGCGTWCTRGTAATAGGGTC??GTTCTAAAKCTTATT??GCAGCRGRGGGATGK?GG??MAGCT?TGA??GCA?GGACCM?TCCCAACTGTACCAGTCACA?CCGCAAC?TCAMCCTRTGCTCC?CCCATCG?CTTT?ACCCCAATCCTTGTACCCTCTTCT?SGCGAGCA?RGGCCRCACCCGTCACAGTTATTGYTAGGCCGTGTGAGTTCGAGCGAMAGKSTYTGGGTYGCCCAGGCCGGACACCSCATTGCTCCGGTAGAAATGTTCATT?GTCGCTCGAGAGATCGACRG?ACCGGAGATAAYAAYCGAGGTCCCAAWR?GCTACGCYT?GCACATGCTYGGGGCTTCGCWTYATCCGTWAGTACG?GG?ATCTTAGCASCTCTAAA??AGTCRAATCTCCCCAGGMGTGCTRC?AAGGTAA?CAGAAAGG?GGCGMTCTTGTCGGTGTAGGTGG?RTATATCAC??ACAAG?WCT?AGGYTGTAACTCGAGTGGCCYA??T?CAAGGGC?RATCCTCGACCTGCGTGTTGCCGTTCGYT?CT?TGAGTGACCYCGCGGGGCWATTCAGSATCGGTTCCAGCWGTTYAGCAGC?GCCGG?TMGTGAG?GRGTTATTGGCACTCATT?GCSGCGAYTWC?CG?GCTA?AAGCGACATGATCATAT?TACC?A?CAAAGCTACACCGCCGGG?GSAACAGCCAAGGCC?T?A?YGGCATKCCTTCCTG?ATGCACRAAAAAAG?CGACTACTGGAGAGRAGGAGACTTGTGCGACCCYGGGTCTGGARCGRG?GAKCGAGGT?GGAC?GGGA?CAY?TAAGTGTTCA?AAAGAATCGCCCGGAGCGAGAGAKTTCYCCACAYTGYGACGGCWGCGTG?CG?TATTTMCTTACTGTCTCAATTCGGCGGGAATCCSAGAAGCGTRAYCAAGGGG?AYC?ARGAAAT
TGRAYCGG?TGGATCCTGAGCGKTGCTTGTTCACGATTR?YTTAGA?C?CGCTATGGTCYTTGGGTGCGAA?CTGGGC?CGACRGAAAATTTTCCTGAGAGG?GACTGGTTASGGCTCGTGTCGCGGCGCAGACCCGGKGTCGARCRTACTCACGCCTGAMCTCTTTATTCACGCTCTGCGAGTTCGTCTGTAACGTCAGGATG?AGGGGTTGATTCCGG?GGAACCCTATTTTC?CGTTYWCTAAGAG?AAGCAYGCRAT?TCATTCCAATCGTAAMTCCATYAGACGYATCCTACTTTATWACRGRGCGTGG?A?CCCGGCGAG?GW?GTCTKCGCGCGA?T?TGGCACCGWATTGCGCAARGGGATTAAAGAAAAACCGCCGGAAAGAGCCTTGCAGCGGTTC?GCGGCCAAGACGTGTTTCYCCAGTGGGATCAGA?CATCACYT?C?TCC?GCCAATAGCTTKAG?TAAKTGGGTCCT?TT?CTATAAGATCCGAACAA?C?CTCCACGTGYCCTTAAAATCGC?GGATCCCTGGGCGACTACAGGG?AGTTGCG?T?CG?TCTCTTGTAGCGTT?RGCGTTCG?TTSSAGAAAGGAAARCCCA?TCACTCCTTAAGA?CTGAC?CCGAGCGKTTCTGSGSMCAAG?AC?TTAA?TAAAC?CAGG?CATTGGCCAGAAACCATCAWGTGATCGCCGTTTCCGTTGATR?GC?ATGCATCCGAMAGC?CAGAGTAGAATCGGATATRCGTTCGGTTGTAGGTTGA??GACCT?TGRATTGTCTCAMAA?TCCCGRGTC?ACTGGAATCATGTCCATA??TA?GGCTTGAGWTCRCCAAATTCA?YCACATAAC?GTTAGATC?TTGTCTCTCTGATGYCTATACACCCGCTGAGGAAGCKCGTCAGTCCGACTAAATCTGTGAACCATAYASGGYACGGTCCCG?ATGGT?TTT?YG?TATRGT?GC?CWCCMTSYCGGGA??AGTAGCTTGCCTT
GACGGGKTG?CCKAACGAGAGGCAGYA?ATACGTCCCTAACTCCATTCCGCGAGAGYTTGCAGGCACGA?CAAATTTG?AACC?GTGTCGTGCGCGTATTAGATGCAGYTCAGCGAGCCACACTAGATCTTGCAAY?AGCAGGCGAGGCTWGT?ACATATCACTGA?CCMT?TCCCG?GTCCT?GTACMGTGCGAAGCATGTGCATAGACCCCGTGGGGAGARGTGACCACAGTTAGYCGGTYA?A?TCAAA?ARCATCTAATCAGAAGTATGTGGTATGGCAGATAAACGCCGCTAAYT?TGCGCCTGGC?GACAAGACC?GGAYGC?GYTGTGATRTTCTCATCACGGGCGCTGAC?CGTCGAGAAATCGGCAGWGCGTCATTACKTTTGCCGGCCTTGGTTA?CGCAGCCATGCAGCCAGGTGTRTGCTAGGA?AGCGCTTTCWYA?CGATCCKCGCYAGATTTACACCATAWGGCACRTAGGGACGCRCGGACATAAGSGTGGCCTCCATACCAGGTCAAGGCCCGCTCGATC?AA?ACYAGG??GACGCCCCGCRGAACGTTCCGCA??ATTCGACAGCCACATTTACG?TYGGCGCCACTGCCAA??CTT?AGGGGGCCTTGGTCGMAGCAGAAA?YTTGYCAGA?CGTAGRAGCC?CGCGTTTGGCAATAGCG?GATCGGTKCWACCMMGAATCCCGACG??T?G?TTACAG?CGTGCTCAGTTCTTCACCTTC?YGTATCCTCATCTACRGAAMAGGYGTC?RGGCGGTTGAGYTT?AMYA?GGTAT??C?GGATAAGAACCGGGCYAYTGTTAWYACATGAGC?ATCGGCCAGA?CACTTA?GCGGCGACAGT?ARTKWG?GACTASTACAATTACGACCCCAT??R?KC?AGCAMRGTATCTGGCCCTTTCCCGG?ACGAT?GAAT?YAGGCCACTAGAAGT?TGTTGGATA??GGCA?AGCATC?GGACACACCA?AKAAAGWCCGCGA
CC?GTCACTGGCCATCCGTGTGGCTGGGAATGTTA?C?GGAG??YTGRGCKRCCGCGCMTGCGTTGTTGGACAGRTTGTAMGYCCCTAC??CCWGGCAACSGAGCYGAA?CTT??TT?CTTCGTAGTA?A?AACCAAA?ACGWCGTCGAYATTCW?TYCGGMGCYTGGCAGTCGTCAGCGTAYC?GGAGACCCRG?GCMCGAACTGTGAG?CAWCACAGGCAGAATTGCCCAGTKTCWT?T?WACCGCCCGKCAGCGRAAAACTCGTTCTTCACGATACTGTACTCTTACGTGC?TATTAYCCCGCGCTCGTGGCAGGACTAKCCGACCGTCTATWAAGGGT?CCGC?AGGCRTAGGG?GCACGCCCCTTAG?CGGGGTATGTMYGGKCTGACCGTTCACCTGCGCCTAGT?GCGGGGCTCCCGCSGT?AATGTGCGATGG?AAGACGAGC?ATTGS?TTGTCACGGAATTGC?GCCATTAWAMTGG?CTGYGTYCYCCGGTCY?WTGAGTATAGGGTGY?ACGCGKAGGGTGCCWCAACTGTGSTCCTCATTCACAGATCTAYAGACYGGCCCTCAAYAGASYATCGGTAGAG?TCACGMGGTCGAACCTCGGGGAGC?AGCATGTTTCSG?G?GTRGTGA?TCCCWCGTRT?TCATTYAACYCGA?CGCGCAGCTCGCTTATTCTTTGT?TAGAGCCGTACAATRGCCAGTAAACATGGAMCTGTWATGATAACAGC?CG?YGATGTAATKTARACMCG?TG?WCCCTATCGTTCACGATTTAGGK?CATYTCAACTAGACTCCGT?CA?AARCACAG?TCT?GCGYCCATGATYATCCGCATGCGA?ACGGGGACACAK??CCKACGCTAGA?AAC?ACCACCGAGACAGGRTAATCCAGAAC?GARCGTATTGCCC?WWGTAR?GGGTA??ACGTA?TYRCCTCTAACCGAGAGCTCGAGATCGCCTGCTAAA?GG?RATCGAA?GGGTCCGGTAT
CYAGTAMTG?AAGTGCGCGRAYCCGCTCGT?AGGGC?GGGC?GGAAGGGT?GCCTGG??GGACC?TAAGAGTGTATCTATCA?ACGGTAGGGTATWG?GAAGGGTGTAGGT?GWCGGACAGACTGCCGAGAAGGGGGCWCGCAG?TGTTACTCACAGC?TCCAYTCG?GTATCCGGGGTGAGGTACYACCCCGGGCAAATAGCACTCACATATT??TGCTGCGGTTGCCGTTAGGTACTGTTGYCTYT?ATGTTAT?SYAAGTTAACCCAGCMGG?GCGCACGTATWTTAGCCAGGAGACCC?CAATCCCCCATAG?TGRGCCTGGAGAGACCGAACA?CTCTATTCCTATCACGAGYTCCCCGGCATAACGATCAAGTCTGTAT??TYTGCACCTT?TAGWACCCATTATGTAYCTCCAGAA?ACAACAG?CCCCGCA?CGTTCC?GCACAAGTATACG??GCAAGGTGGTTRSGTTAAA?TAG?GCATTYATGTGCCACAGCAGACA?AST?CGKYYTTCASAGTACGCTCGATGGCATCCGTCRGGRTCASCCC?CTTA?CATCGGCGGCGTGGAGCY?CSA?CTTCCCAAGAT??GGACA?AATGCART?TCTTAGAAGTACRG??GATACRGG?G?MGACCTCTYCCWGA?GCCACGCTRTCGAAGCCTGCCGCTTCAATTGTCYTGCGCGACGCACCAC?TGTYCTTTCGCGAGACCGGTYGCCYCATCGWTRTGCTCACTAAYGATGAGCTCCTTGAAAGTCATGCGCAATKAACTAAA?RCACACACTTGYATGGT?ACACYGCACTA?WTCTAAC?GATGATASA?TCACCTTARCCC?ACGAMATW?GGATACTCCAGTAAAAACCAGCGG?AACCGCGCAGGGTTATCCCGARTGGTGCGCGATCATGGCGAATTGAATGAGGCCGCTAWYC?TTAAAACCAAGCTACGGTAGGCGCTTGTA?CCMCACCG?TTCA?CAAGCTGCCGGR
GA?AGCGACGCGCCKCTATCCCRTTCTKCCGCGG?ACCTACGATCGYTWGCTCCTATTGCGCTATAGG?YGGCTTGA?CCCGTACCAMTAAWCCCTTAYTGGGTGG?TTGTACTCGACWGTTGTCTCGT?ATAGCTCCAAAACCWCG?TTCTTCCGTGACTCCCGTAG?TTATRMGATCCCAG?ACCTTGACGAAAGAA?TAGCTGCTTCCTTGTCCGGGGWGCTGGTATYCCCAGAAGCACCGTTWTTCCCAYAYTCRGGCTTCCGCCAA?AYATTCGSATCTTAGCTACGAGRGTAACAGATGAYCAATCAA?GAR?SRGCCGMCAGTAAAG?AG?TGGAGA?TCTGTCAT?AYTGTCGCAACGACTCTGATCTAGGGGACCATT?GGACACAAGTTGATTTGGCTAAWCCTG?GGTCGGTTCACCCGAT?GACCGCCTTGRAATGGTACGTCGTCGWTT??AGGCGCAACYACTATRTTYAC?AGGCCGTTGGCGTCGCAYCAC?GYCGAGGG?AA???GG?YAWACATGAA?CCCCCGAGAARCCAYCAGACGYAGGTGAA?C?TCG?CAGGTCAACTTAACGTAGCGGAGGTCA?ACTACTGGW?CATAGGGCG?TAC?GCCAGCATCGTCCCGRACTCCT?CGAATAYTG??GGGA?GTTTTTRCRGTWGCGGRCGAGTGCGMGTAGAGGCCTAGTTTCCAATRACATTTGCGTGAAATGTACCGTGTAAGCTACYCTTTYYGATAC?GATG?GTCTAACAA?AGCTYCGCAYACAATGGTCACRC?CGTG?GTGRGCTC?YAACT?ATA?ATCATKAWAA??ATTMGTWG?TGCGACTMRCAYAACGCGKAGYWCGGCGGAC?CTGCG?CACRTGTAK?CCTAGACTCTGGTGCTTTCGCCGACGGGTGATTCGRTCCTCTACYTTAGYGATGTYCAAGGCGGGTGGTTCCTGGGAGCTGAYCGRGCKKTGGTTACKCCYAWGGACTTCGTTC
YYTARACGTCGGCTTTTG?ACGCAARTCAATAGG?CGAGGG?AACT?GCCCCACTGCTCGCTTCATAGG?YGTGAACACAAAGGRGGCCCCRTRT?ACGCCGGG?CACGCAACACTTARTATG?TAGATTCGGTACCC?CGCTCTATAA?G?CRAGGTCATGTAGGTTACGCTGT?AACATTTAM?CTGGTWACCGATTGCGT?TTTAGACAGTCRTCCTTGGAGTACTTTCATGCAGYYTTTTCCGT?CGACCCCTGRTTAGGTACCCCTGTYAGTGATTGC?AACMGTRARCCTTCCRAGCGCT?TTCGGTCGGCGATTCAA?AYCCATGAAYTAGYTACCA?CCGTCCGYAATATCT?CGCT?TCCTTGATCCACAGT?RTCACATCTTCCGTRTTGTGCCASCGGGAGGTT?GGACCCCC?RACA?TYYT?GGAAGATTRAYRGAAYTAGSATCAGKTGCGAGGTCTCAT?TTGGATCAGCAGGGTATAGCAACAAGCTGTGACGGACGTTCAAGCG?CCCGAC?CTGGGTGGGCACAAACYGG??TG?GGCCTCTGGYGTCAAGACCGCCTTTCGGGSTACARAAGACTATCTGMTWGT?TGAGTA?CAGKCAGAGT?GARACCMCCTCCAGTGAC?TCCGCTGA?ATRAGCCTCGAGA?TTGCAAAAACGGGTATCGAATCAAAACCCMGGTG?CCCGGATCAA?ATWTSGAAGTG?AGGGCTAGTACAGGC?CCGCAGCGGATAACGACGAGGA?CC?TCGATTGGATTCCAAT??GTAT?AYTCCGC?CAGTGGCGAGC?GAGTWTRTRGACGTTTGCAT?AGTGTCGTGRGGTGAAACGGAAYTGACCCSMA?ATTAGAC?GT?ARTCCTCT?CG?ATT?AYATTGGTCGCCCCCTTGTT?GA?TGCCTCACTGGTGCGRCGACCACG?AAAATGT?TCTA?CATCAATATGGT?AGGAATCGCGACGAGCCCGTAAAAGTGCGGRRTTCK
?TCCG?CATTCTTTCCTGCGTCTCTCTTTACC?TG?GCTGAAGTCCTAGKGCACAGGGCGGGGGTCGAAYAGC?GT?GTTGGCATAWATA?AYTGTCGCTSGGCCCCAGAGACCTGG?AGTTGTAGCGCCC?TA?TAAAGTTAAGASCATTTACTTCGGATCAGT?KAGCCCTCCCRGCYCTGAATWT?GCGGCGCGCACTCCCTGCGCATACCGCGAACGMGCTTGCG?AAGCACCAATGGCTTAAGAGCGTAGCCGATGCCAGCCGTGC??CTASCGCGACCCGTCTC?GTCCCC?CATTCCAGTTCCRAATGAG?ATGACAATCATCCAMAGCTGCCTGCG?CGTTACGTAATCGCAGCACAKGCGGCTTCRTCAACATCCGGCTTTWG?GTGGAGATGAAACGCAACCAM?GGGCCTAACAACACT?CTCATCGYATA??G?T?TGCTCATWTATGACAWGTAYTAGCAGYGGAATAAT??CGAGCTGCCATRATTGCYTAATYA?AAACKG?AGAGCT?CCCATGTWTTTGACTCCTCTCGATGTTC?GRTKTTCTACCTA??GCCGGYTCAAATAACCAA?G?AGGGT?GCGCTTTTYATG?TKCCY?CGCCAGCGAGAACGG?TA?TCCACGACGT?WTTATACGGGTGCGATGGYACCGATG??ATCCARGTCAG?GCTGGGTTT?ACTTGT?TCGAGAGACTGGCGACAGGTGG?GGTTTGCG?ATACAGCTTTT?GGACTA?GTGTTGWACTTG?TAMY?CAAMGG?CC?CAGCGGTT?TCGGGKC?RATGGATCCTCTACCTACGGTTGCTACWC?TCCAATTGTTGTGAGAAACGTCAGCCGC?GGGTGTAGG?TCG?TG?A?AGMACTAC?TA?CGATATCCGGTAAGCRTSACCTTG?AGCTCTGCCTACMCCAACYTTA?AGG?A?CCCAAAY?CAATGTTAGGAGCAMTGKGATTCGCCTCTTATGGGTGGTGCTAGTRGTAGG
A?TCCACGAGCGARCATCACCTG??AY??TSGGTCGCCG?TAATAAACGTR?T?GAAAA?ACAGAAATGTTTACCMGGA?TWGTATGGCRGAGAGTCTAGGACGAGT?CCTG?TGGAAATGGCAGTCGTCAGMKCCAMTCTTACGATT?TTTCY?GCTGGAKCGCT?CCCAGATCGGGACA?GGTT?GCCCCCCGCGGGACACTATACTGATGATCCGTTACCATG?CA?TGGK?AKT?TCGMW?TGCCCTATCCGGGCATAATTGGWTTGGGT?GACATGGGCGACTTTAATCGGTTGAGTGGAGCT?CTGGTAGCAT?GGCTYAGCGCCT?TYGTSC?CTAATA?G?ATCCTAGSGTGACACATGCGKAGRTCGCAACGTCGYATTCGCAAAAGGGTGTTCATYCTATCCAGKAAAGCGTGTAGGC?KATCAGCTTAAGTA?ACCAAGTACCG?GCTTCGATAAGGACATTTCWACGTCC?GTAACTAGGGTCCACCGT?TGGTATTGGAGCGTTGTY?TCATGTAGGGTTGTACCAAAA?KCTTAATCGG?WTGGCGCCATAGGATMACTAACAACAGAGRGCACTTACCAGGCYCGCAYGACWTCYATAGTTTTTGGC?TGT?AR?TTCGGAGTTT?CCTATGTCCKTCATCARCCGCRTGAACCTGA?ACGGTTAYTTCCGATACATCAGC?T?TATTCACC?AATCCTTCCGG?YTTCMTAWACGGC?ACTK?T?AKGTATT?TATKCGATRATTAAGGGGTACGCCG?ACTCAGAAGGTGCCGGCAAGTCAGTCMA?RCGTTCGTACG?ACTTCTAGTGCMGGCY?ACYC?C??ACCCAGT?GCCAYAG?TGATGAACCCGATGGCGGATRGACATTACTRGAG?TT?GTSWYCTCAGC?SAYCCATGCAG?RYGCRTCGCTCCAYCATCGACCCAAATACRR?ATCCCTAATTGCACCGATGGG?AA?GATAGMAACGGATCCTTT?TYGCC
GAGWAAGGGA?GAAACT?GTATGCCCGCCMAGGCAT?ACTCRTGCTAGGAMCAAGCTTGA?TT?TCGATCACACAAT?TTCACAATACCTACTCGCGATATAGGGTYAGAGTMT?GGGCGCGT?TCAC?GTAGRCCAGCGCTGCCCGAGTAGGGAGAAAGTGCGATCCYTKYAWGCTGCGACTACCGGAAGGACAYGACTTGYCGTTTCCGCATWAAGGGGAGCAGGAACTAG?CTACGTGGGCG?AC?CGCA?CT?GGAGTTAAGGTGTKACAAYGACT?C????TA?G?GCCAAAKGGGCCAACTT?AT?GCCGTAGTACGGGAGSTACAC?AGATCAACARCCGCGACATGGAACCCGAACSAGCT??TGTC?TTCGG?CATTT?TAAGTTG?TGAGG?GCA?GGATAGC?CATTACCAA?CGGCAAGT?ACCTTTCAAC?AC?AYAMCTTCCACTCGATGSGGCGYGKTCAG?CTGAGAGCTWYTGC?CTCCGGAGGG?TACGAGCTAGGCTGCYTAAGCGGAGA?CG?TGGCTAWATG?TCGTCGCG?CAAG?GGGCCAC?TA?TGCAG?GTGTACTGCTCCACYCCGAGCCCACGAGAMTTCAGAC?CWCYSRCACCATTCACACCYGAGTAGGCCCCCGTTCCGA?CAYGCGAAACGGGYCA??TGGCAGTGTGTAGKG?TAGCKGACRGAGCATAAGMAGTAA?T?GTCCCCRACRTAC?GTAATGKTTCCCTAGC?TGTAGCACGTGAAGCGTATTGTGAAGGCCGAASARACTG?CGCG?ACCTCAAGCTTACTCRTGGGCGGGCCTACCACGGCCA?TAGGA?ACATATCGYCGGTGCAG?GATTCCAGAG?GCACGACGGAC?CAGCACCTGTAAG?ACAACTCYGTGRGCCAGGAKGTAATTGTACAGTSTTCC?AACTGTCGCCAGWCTACYGCGGGCAGCCTGAG?CTACCCTYCRGTTGTGCACWCTAGGTTTCTTACTCGGAA
CCAAAG??AG?CTGYAGA?TGCCGGA?CCTAGGACWAACSCAAT?ACAYATYACACRCCKCC??CA?ACGAWAAC?TTACCCGAGGGAACAATTTATCA?CTAACACCTAGCGAGAAGACTACGGTGKT?CGGYTAACAAGCTTGG?ACAACTCTGACGCCCRGGGCTCGTAGGACGG?GTCACCCTCTAGTCATC?TACGRAAAAGC?TCCGTAGG?CCAAGT?C?G?TAMGGAKAATRAAGGGGATTAGTTGCCCTACGAGGATTAYTGATTCCAATWCTC?AAATTTTGGTGCACCCGACTCGACTTGGASTTMMAGC?CSGCTGAGTGGCATTTCGG?AGGGTTAGRC?GGGTCAGRACTTTAACTTAATRCTKGCTTAY?CGACGAGCAGTACCTCAGCCTCACTACTGAGTATGGTGTCAAGATGGAGTGGACGCGAT?TG?AAC?TYRTGACGCCTGAGCAACCGA?GGTTTCCKCAAT?CS?GWATAYGTCGGYAATCGGWC??CGCCGCTGTTACG?T?A?GTAAGGATCGCTTGTTAA?TMRCCGTGCCTTTAT?CGTTA?GGGRGTACTAACCS?TC?GRCGAAA?CG?AGTAC?TACGTTC?TAAGCTTTCAAAARGTCGC?KAAASCGGGAATAG?TCGACTAGRATGA?G?CGGAACCCAATCCYCGCA?TAGCACGGGC?GAYCAATCTTTGGAMACGYAAAACTTMCATA?AGCGGAT?A?GGGRGACCG?GGTACTT?GC?GGCGGCGGACTTGCAW?TGCAGTGAT?TGTCY?CCCCGAAC?GGCRCAAGT?GCTGAAACCGCTGCCCCCGTCTCCCCCACACCGCTTCTCKAATAACATCACCTCGCACCT?ATATGACAT?CTCGCG?GCGATGCA?T?GGCYCWTTCTACTAAMCAAACATTACCYCATCAAAACGYCCGCG??TCG??TGA?C?GSGCA?ACCCCTTTC?CAGGT?GTTATGCCMGGG?YAATCAAGA
?TTATWGTTAWCGR?CTTTRRGATCACTTAAAATTGATCTGGGCW?CRTMAGTGC?CCAGGAGT?TGAARGACCGCGW??GTTCCCCCCT?K?GCAAKA?ATCSA?RAAGYGG??CTRGCGCA?GTATACTTRAYTCCTTTAGGRCCTASAC??GGACAGRAAGGAGGWCAMGAATCTGCGAATTCGACAGCCTTATACTTTGTGKATGT?GACA?MGGAWGCWGWGAAGCGC?ACSTTTACAGATAAAGTRGTTAATAAATGACCGTCGCAAAWATTATCTACATRCAACRCTWGAGATACTTARGTGAATKTCCGRACTCATYACTCGTTACGTGAGCCTACGYAAATCGAAGKKCGATGATARCCAACATCGTTC?GCGAYCYTGCTCGCAGCGGACGAGTGATTAAC??CGTCGWAAAAATAGAGTAARGGATCTTCGARGCTTTASCTAGGGTT?YTTACTAAGTCTYTAKTGAGGTAAACGARCATCTTACTGTCACTGGGTTGTGGTCMGGGGRGCCCAKATGATGMCGCKTGAAATRTCTCRGAGATACTCGATG?TGCCTGGTTGTGTCCWGAAGGG?TATGKCACCCC?GATCTCTGCCTACRRG?ATGARTCC?AAARGT?KTCACATGCACTCAAAGCCGCTTCAAAYGTTTTAGGACCCTGCGTTATATACGGCRYA?TTCTGACAGCGKTCATACKGTGAGAGACGCTATT???TT?CTTCTRATCACATGGTCTGCYAGAGTGAATACAAATCCTTGTTATSCGTTTGCTASTAGGAGYAATGAGTGTACAGTCAGACACTACAAACTGACAAMACGCTCTMAGRWARGCSTCGYGAATAGTAMCG?GTCCGCCWRCYCTRCCCTKGGATGSACG?ACWCCACTAGATCTGTWCAC?CARGAGTTCACAGTWAYA?YAAACACGWCTT?G?GCKGCCCTCTAARGCACCAGGCTCGTCAGGCGGGCGGRCATGCCTGA?GRG?CK
K?RCTGG?AGTACGGCY?CYTCACGASC?TT?A?TCCCTTACGAACT?TGGGCG?A?AG?GGCGT?TA?T?GTTGGGCTCTGT??GTAACCAACG?????CG??TT?CC?AAA?CG?C??GG??R?AG?CG?AGCGCKT??AT?TWYC??TT?GGGA?AG?TC?AGGAATGCGCC??C?G??CGA?TCC??C??TCAWCCAT?ACGA?ATC??C???TYGACGGGTCMSCATAAC?CCGC???CT???A???GAG?A?RT?RAATAAWGAGATTG?CG?AA???GCGCACCA??T?A??G?T?ATC??CTCC?C??G?CAC??T?AAA?AA?TTAAGA?C?TT???TT??AAGT?A???CG??CW?TGT?GA??CG?CATAAT??GTGA??GC??GAAM??AGTCTCAAG???A?CAACT?GCG?AGATG??AC???CGTGATC?CATYAT??AATTAGGA?GC?GCC?TGTGA??GAG?AGTR?TTTGTT?ACG?TT?TAT??A?C?GAGA?G??TA?????CT?CG??T?GC?CM?C?T??G??TG?AC?TGCGC?A?A?AATC?Y??GA?GG?????MGTACC??A?CGCAAG????CGAGA?T??????????G?GWAATAGG?A?G??C?A?GCGAG?A?TCCC?AGCGCTGG??GA?T?TTTGCTT?RCATC?A?GA?CGCG?CTTA?AA?C?AT?TGG?G?C??CACT?AG??ATAATGG??GGC??TCT?T?????A?GG?????GR?G?CCCG?G?GTT?AA?A?T?GGA?TCCGC?CA??G?AW?CGCCAACAATAAC?G?A??C?AAGC?CAAC?GCAACT?CA??GC
    Di316_15		TCCTGGGG?TAGATGGTGATGGGC?GTCCTCTAGACCAGTGGGCCA?GCAGACCGCAAACACGTC?MCGGTTTG?CGGGCGCGC?CACTCGCGCGGWGAT?A?AGACGATT?CCGGATCCTGAAGWATAATKGAGCCGCACGCACGAAGGGTTCGA?GGTAAATGCC?CGTTCCGCAAGCTCTA?CAGTGC?AGG?CCTGCCGTTCACCCTCGTAAGATCCGCATTGTGGGATGTSGCTAATCGAAGCATGCATAGCGAGGGACAGCATCGCGAACGCA?TGAAGACRTACCGCGCGAGTTC?GTGACCCGAACCYACGGACGT?CTCCGAGCCTCTAAGGTCTYA??G?C?TACGCCGG?GARTCGGCRGTG?TGTGTCTTTGGGGCGACACGTTACGCCTGTACRCACGACATCCCCTGAGGTGTACCGCAGGGAG?TGGYCTTAGTAGACTGGGCGCATCGCACCGCCCGCTTCGTAGWATTCGCTTTGCCGGCGCTCAGCTTGAGTMRGAACGTGRAACACGACGAAAGACCGGTRTCGGTACGCAGATC?GACGAGCCTCGTGCGTGCCTKTTGRGCAACGTTGCGAGCTCG?TTCAATTACACTACGCACAGTGCCTTCTGAGGGCGGTGCTCT?CGCACGCCAGCCGTGAATCTTATAGACAGCGTAGCCCTTGACATCCCTCCTGAGCGGTCRAATCTTGTA?TGACGGTAAGAAASTCCTGGCCACCGGGTTCAGCGTCGGAACGCAT?GGGCCRCTATGCTGTTAATGAG?TCAGAAACCTRATGTTGACTTAAGGGGCCGCGAGAG?YGCGCARCTCCTGATGCGACCAACYGGCCTAACACTCTTGACTCTWGCTGCGAGTGGTACCTCTGATG?GGGTTGCGGATTCCACTATGAACCCCGACCA?MGTTCGGTCGGCTTGAAGCGAG?TTTACTTGCAATGGCTACACTCCCGCCAACGAGR?CAGGTGTAGCG?GGCGCARCAGA
GCTTTAACYACTGATCCATRTAACYCGTTATAGCCAAGGGSGYAT?ATGCATGTGAAATGGTCCCTAAAATATCGAATTGYGCATACACGTTGTGAC?TCCAACAARGGCGTCCGATGCTACAAGAA?ATCCTTATGTAAGGCAYCGAGACAGCCGCGCGWACGCCGGTARCATTCTCCCAACATCCGACWTCCCAAGTACCGWCTGGACCGGCGCGCCATCTCCTCTATGGCCC?GGWTGGGGCGAAATCCTTTTCCTTCCTA?TTCAAAWTGTGTCCGCAGG?GGAAACGTAGTGATCATAGAGWTCAGGTGGGATCGTACTTCTRGAAGAAACATGT?AACGACTTAATCCGYG?TCTTGGRCAGACTAWCCCWCCTTGACGTAKYTACCACTCGCCGAAATGGCGTAAAWTAGGCCTACCCARGAACCCTKTA?TAGTTC?AGTCGAYGCAGCCCAGGGCGTGSGAAAACTARCTGT?TGTCCCW?CCCAACACTGACGCGCRAGCGTTGTATCGCGCCCCCCTCCGT?TCGTACATGGTCTAGGCTGTGGAGCAACCACATRATACCACGTTTAGCTCTRCCCAGGGCTTCGCTTGTAGGTTTATGC?GACRCTTTGTYCGTRCGATYATGACYRATTATTAGGGTTTGCTGCCCGGA?CCGCATGCTGTATAGACAAGYTCCGCGG?GAWGCCYCKATCCCGATTTGTTAAGGGYGTACTAC?TGAGCG?G?CGAAACA?GTACCGTACGACAGCCTGTCCTAGGTTCTCGGAG?CTTCKGGCAGTTRTCGGTCAGTGA?GTGCGCAAGCCTACCGCCTAACCAGTAYGCATAATATAMGATAGCCCTTAGTCGCTCCGCCC?GC?AGACATCGGGGTGATGAGACAAGTGGGGGTAGAAACGCTAAGCCCCGGCTGACGATMKCCGAGAGRCCGTGCCGGGGGCTAC?CTCGCGTCTACGCMGT?TGTCGGACATAG?TWCT?MTCCATACCA
TAMGCGACGCYCCCGAAGTCATAGT?GCGTTACTCACCTCTTCGTCACWCGCCT?TCGCT?CA?CCACCTGACKA?GATTYATCGGGGTACGCAGCA?ACGCCCCKC?TTCYTAGCCTTCCCCAAYACATTAGAAATTTTCACGCTCGGKCCCTCC?TTGCCGCGGTGCGCTAGTGACACAC?AGGGKAGCRGAGGGGGCGATACAGCCGGATC?CAGAAACARGATT?YGCTGCRCCGCCTTGTTCACAYGGGCC?ACAGGGAGCYGAT?CAGTTGGCSGGGTACGTTTTGCTGTYGTATTTTAACACGGTCGACGATGCAAGTCCAGGAATGCCCACGCCACATCAGCATAAGCCGCAAGGCCCCTGGGCCCGGATCAGKGCCACGTAGCTTGGGTAGAGGGTGCCGCCGACGKGCATCCGGGATCCTTCAGMGCGGCGAACCATTTAG?GGSGAYGGAGTGTGATCAAACTTMAGTGTCGTGGGTCTRATTTCA?GCTTTGACG?GTGGGATARCKCAATCKGCGCAAGCACGATCGRACAGTTCTCTGTCCTA?RCACGATT?GGAYACTRCACGCCGCAGTAG?AGTGCGCCCGCCTAGTMASGCCCCGGCCCTCCGTCCTMGATCAGCGCCCGGGTGAACAATGATGA?GTATAATATG?GTAGTTTTGRGCCTACGCGGACGAAGCCCCATTCGCACGGGCCGTGATCAGCGGTTGT?GAGTCTCCCCGGAGGWTTTGCCA?GAKTTCCTAATTAATGAGGCGACTGCC?ACAAAG?ACGTWGGACGTCCCGAGRTGCTAGAGYT?GAG?WGCACACTATGARCTGACCTTGTRAGACCCYTA?RCAGACCTTTTC?ATCTAGTAYAAAGGGGTGGCATCGCCATAATRGTCTT??AGAAGGTTC?CA?GAGCAAAGCCGATCCTAGCGTTTAACCGGGTGMCAGGCGGGGTACGYTAAGGTGAGCGAAAGGTGA?CGCTTTCATGCCGTCGC
TGCATTGTTTTCCYCGTRCKCATGAGGGCCCTCGGCGCGGTKTTGATGGTCGGACCAGCTAA?GT?GTATACACCTGG?GCG?GCCGTT?ACAGCAG?GCCGCMCCAGCGATTTG?TGTTACWTTTTTGCGGGAACCTTGCCTTGARCCTCCTAGGCCT?AYCCACAGTCCATTCGAGAYAACATWTTAYCGATAGCCACCACCGAGSAGSGAAGCTATCGACT?GGGGTTGRCC?CGCCCCGAGATATTAACAACACAARAACTGCG?A?CCRG?TTGATGTTCACGKGCTCGTTCACWGCATGTGGATGCTTGCGTT?GCCGAGATGGAGGKGATGGCAGCAGGGCCGAGGCGCAGGAA?GARGCGGTGAGCTGGCTCGCRTACTGCCCGCCAAC?CCGAGTCTTGATCTACATCAGCGCMCGRYGACTTT??TGCSGA?GAGGCCGCACTCTTCTAAGCC??CGATGTTGRGGATTTCCAAGTATYGTCCGCC?AATTGTCACTTGCGAGGCA?GGGGTC?CGGC?GT?CTACGCCGYCCGGTTGRACCGGCCGGCATTAAACAT?GGTGCTYACATTMGTTCGGCAAACGCTACGGCAGTGGTAGCGAMCACCACCTGGGCAGTACAT?ACTRTGGACACCCKGGGTCCYCTCTAGTAAGGWCRGGAAGTCACTCGTTTCGTCTCCAGATTTTAGTCTGCGCGTG?ACCTCTAACCAWGC?GCCG?CA?GGGGWCGCTA?CCCCCAGCWGCMCGCCGCGCCAAAAGCCACCAGCCCACCATWGGWTTGC?TTCAGCGTTT?CGTGGGGCTGGAGGTAGCAAAGGA?AGATTCGTCWACGTTCTGCGGCCAGTTGTCTCCAAGCTCCCCGMGGAGACCGAC?CAGCGAACA?TGGA?GAAAYGAA?AGCCG?AGCGTTTCGCGGAGAAGTCAACCGCCGAGCACTCCTGTCCACGATCGTCAGTCCAAACATGAACGATGYGTGAAGTTGTTAGAAC
CTGACCTCCCGATTACYACTWCTTGTTGGYGATATG?AAAYGTTTATGTTATTC?AG?GACGCAGCCCGAATGCAGGCGWCAYACTACGCGGGCGCCGTYGCAAAATCCTCGACAGGCGC?TATCRA?TCTCAGT?ACCTCTCCCTTTCCAGGGATATTGGAKGAGYCCACC?AGCRGATACCCGATCCATMTACTTCTAGCGTACCACGTAGGT?CTYT?YCCGAT?AGCGCGCACAATCCTAGGCGRCCTTCACGCGG?ATGGCCAGGAAAAGCCARGTCMCAGCG?AWG?GTCCGAMCGCTCAAGGAGC?TCGGCTTGGCTTCACYACGTCSATCGAGTGCCCG?AAA??CTCAG?SGCCTYCGCAGWTCCCTCCCGATAATATTTATTTATGGTCWGGRTGGCCCTGCATCGTCACCAGATTATGCCAAACGTCCAATTGCCGGCCACCCGGCCCCTAGCGGCGGRTGGAAATACCTGGGACTGGACRCGTGCYTTC?ACCCACTCG?GAGGCGGGG?CAGASTAAGTAGGCTGGTRGGCAT?CCCGCTAGGGCAMCATACGAGGCGATGAACCATTTYRGACAKCARCGCACGAGCTCTACTCAAGCGGAACWA?ACGT?CACGCCACGAGCCATGGTTGCTARTCGTCCGATGCAGCCT?CCGACCTTTAATCCGCTTAGACGGACAGRACCGTACCGCTTMGCTGAGCMTGTCCAYCACTRGYCGTACGAGCCTCCGCGGTCTTGAAGRTGAGTCGTGTACACGGCACTCCCAATTCAGTRGAGACGGGAMGTWAATG?CTRTACGTGAG?TAAA?TGAGGAT?TCGA?TCCSAAACAAGGATAGTCAGCCCGTCGGGACCCGCGMTCCT?TACAGCCCGCCAGTTCATCGTAAACATCT?AGA?CGGGSACACATCGACGACTGCAGTGGCGGCAATCTACWC?CCCGMAGACGGCTTGGTGGCCCGTTYCCTACATGCTCTGTTCGCKAGC
W?ATG?YACTCTGACYGCKGGGCG?TAGTACAYCGGCCTCTCGGCCTCGC?AAT?CGTCTGRGGGGWGTCTYGGRCGGTCTCGTCTGGGTTCGGTAGGGATATCGTTGCCACTAGA?TCAGCAG?TGKTCGTTAG?GCGCTAGCWGACA?ACCRAA?ARCT?CCCCCGAAG?TCCAGTCG?GGAAACTCCGTG?AGTGGACTCGCGACTCCSGTAGAGGCR?GGCGTAKCAGCAAAA?GGTATT?CCCTTGCGGCYKTTG?CAATTAGRGACRCCTCTGAGTAGTCCT?TGGTGCRGGSCYT?GCAAGGGTCACGC?TYCAGGTGGCC?GCGTAGATTTTGR?AGCACCGGACTCGTCCTGATGGCTCCTAATACTTATCGTCCAGGCCAATAGC?CTCC?CC?TTA?GRCCGCYATGGAGAGCTAT?ACCAAA?TT?CGAAYCTAC?CCTAGGGY?GATCGGC?CTTACGGCCACGTG?AACGCATTACGCAC?TCRG?CACT?CTGCACCTTCGAGATA?CTGCTTAGA?AGGYY??CTCATCAAC??CAATCGTGRTCCGTACCTGGGGGTGGYGCAWGTGA?GTAAAACA?CTCGCC?TAGTYACGTAAAAGGYTTTC??TYTACAAATCTTWACACCTACCCTTTCAAAT?ACCAAAGTCGTCCTAA??AAY?CCAAGCGCAT?T?AGGGGCTACTAACCGATTCTGTTAC?T?GCGTCTGTTGMCACGGACTA?YYTCT??T?AGGTACCGTGTCGTGC?TTGTCAGAGCTCGCCGGATATGA?GGCAGGTT?CC?AA?T?CTYCGTACATC?AYCGGAC??GTGGGGGATC?CG?ATATGTCC?TCTCGT?T??WCT?GCACGGC?GAG??GTTCTAGGGCACAAGACCTACTAG?CATATCCATMTGATGACTGCCATYYGACCSGTCATTAAAGC?YTACCTAATCTATGGGTCCTAGGGCATAGCTGAA?ACA?GATCTGGTTTTCCG??
AG?TGCCAGTGKGY?GWACCCGCTATTYCAAAAAGW?CAGTCCCAGCCTGG?C?CATCTCAAY?A?TTGGCTARGGC?GGC?GGT?G?CCGGGTGCCGA??CACCCCACCATGWCCCCGTGCCTACCARCTAAGAGCATACCAT?TAAACCCTTGTCYCAGRTTACACTA?GACRG?MGGGGCAATTTAACGAGCTCTC?ARCARTGTTCAGYTTTCATWTCWGAGC?AGACAG?CGRTAGWCCGCCTAATGTCT?ATTCGAGAGAATGGCCCTGAATCGKAGT?CCAGA?CTAAATTCAACTCTCATAGC?GTAT?AAGC?M?GAGCAGAATCACTCCAGACTGCTKAATCSCAATAGTAGTT?RCGAGAC?TGCYACGAGGWGAACGRCCACMTGTAGA?AGAATTAGGCCGGCTCGAATATGTCAC?TGTT?GC?A?C?WCGTTATA?TA?TAA?GAGCGCA?TAGACCGCT?T?GCCCATT?AGG?CCAGATCTAATATACTCGT??GGTTT?CAWACC?G?CT?TTACCAAGGCGTGGSGGGGATTTACTGCG?GTCTGCATGAAAGATCGTRTTGTAC?AAA?A?TTAATGTCGAGCGAAGTGTTTAGGTGAAGCG?TGTGC?ACTGCGACCGTACTCYTGCGTGAT??KTGCGAAATATCTTCGCCACGGATTTC?AAGCACCTCACYCTCATACARCGCGGGCCTCAGCC?GGG??GGT?AAAGTGGTYT?G?G?CTCACGACT?GCGAAG?TAACTTTGTT?RTGGASGTGGTTRCTTATCAWGAG?C?CAAATGTGTGGGTAGTCGCGT?GCAGCCACATAGAAAGTTT?GCCTGCATCGCCGGCCAC?ACG?GTGTGTCCCGTTCATTGC?AGTTGAAAGGGA?GCCGC?AATGAGGCCGTTGCGAGCGGTA?TYTGCTTGACAGCRGATM?CACCGACYCGTKGGGACCATGGCGATC?GGGCGGCCCA?ARTGTTA?CKRATCTCAY
ACCTCAGGTATGGCCAAG?TAA?ACGATAACGCGGTTAGM?AYTCTCAA?GCCGCGGCGTATCTTTGATAGTGCACATATCACCCYYGCTTCCYTAGCATCTGSAARCGG?GCGACTGC?GTRGTGCCWCTGCGSG?ATGAAGCGAGCATGGCCAAAGTT?CGTTCCAGWTG?ATGCATCCTCTYGGA?GGAWG?GTGTGGCGTTTCGAK?TRTACAGA?T?TCGACYCGCGA?GGGWAGT?CGGAY?TTGAAKAGTCGT??YCGGAGTCT?TGACCGCCCA?TAATAYA?GT?TCG?TG?GCTCTAAGGACA?TTACATYGGWGCCAACAGCACCGGTGTTCTGGTTGCKCATACRCTAGCAC?C?CYR?CAG???Y?CACGATAAYCGGATACTATGACCGGAGCTGGARTCTGTAGACYTGGATTACACAGGCYAASGGACCGGYG?SG?CAARTAGCGKG?GATGTAGTCARCTTTT?GGCATTACAACGGTCCCCA?GTTCAKGCACTGGATACTGACG?TAAGCGCGACACGAGTGT?CACCACCKCTTCG?C?GGRCCTGTGGCTATTGGAGCWT?CRAGAAACRTRTCCTAGAGC?ATGAAGACTGCCGCCCGCGCTTYTCGGTYAC?TGGCCGTCRCGTGTGTCGCG?AGTGTGGTTCAACAGWG??GTAATCGCTGACAGTKCKCTATGG?TCCA?CATTAYCRAACCWCCATTAGGGYTTCGGCCGGAC?CAGACTGTCTGC?GCCGCCCCGAC?ACAGCACGCCGWTTMWGCCTGACAAGCC?TY?CC?ATCAGY?GTGATC?TACTTGGTCCTCCGCG?AGTCATGATAGCGGTATGWGC?GCW?TAAA?AGGCTCAGCCAGWATCCGTARGATC?G?GGTT?ACYACG?AAGGTAGACGTCCCTATAATACAATGTATTGGGGT?ACYAGCGG??TGCCRCCAG?TTG?CTA?RAAGAGTAACA??TTAYGCTCCGT?GTCTTG?A
AGTCGCGACCAAGGA??AAGCCCTCACCCTTGAAYYCC?ACTTGACAGACAGGCAAATAYAT?AGGAGACGTCATAGATTATCTCGCCGAGTATTAA??TRGAGCTGCTATCATCAACCCACGGGGTTMGAAAGGCACA?TTGCCACC?CTAGGCAWAMGTATCCTTTTCAGTATA?CCGC?TAAGGG?CC?ATTATATAGGGTCTTCG?GCTGC??WTAGCC?CTATTGCGWATAATA?GGGAAGTAGT?TCCATTYTCC?GCGGTCCTGGGTAATA?GAACCTATAGATC?A?GCACTCT?GTACACTGCCYCGCTCACGCGTAGACCGTATGWGGGCCCTAYKGGAACYGAGCCCGACAAG?A?TTCCATGTCCGGGCCGCACG?CAGGCCAAATGTCATTCGGTCTGGGYGCAAGCYG??GAGTGTGTTYCCATGWTTCT??TRTAYGAGTGCACAGCTTRATCCCGTGTAGTCA?AGATATTAAGCGGGCATACCTCYACTTCAGCTCATGCMGTGAARGTAACTTCCCCGTA?RATC?TGCMAAT?TAGA?CCGTTCATGAGCGGCTCTCYATT?TG?CGA?TCCGACCACT?ACTAGGCATGAGTCCTCGCTACACCT?TTACAAGYCACTACWWCGC?TGWGGCYTGCCTMCSGG?T?TGGAGGACRWCCTAGTGTAGKTGMCCYCC?CA?AGTGCCAGAGACACTG??CGCTT?TGACTCCAGTACAGMAT?CTCCSTTAAG?GCGAAAGCAAAGTGTTT?CAATGACCGA?GGTCTAAGYCGTTGGGG?ACCGGCGCGWA?TATAAAGCTAGTG?AGAGAGGGCYAGC?ATCGTTTGCTAAKA?AGAGTCTCGAATGACAT?AGCCGWT?CCTG?AMMA?TCAY?AR?CCGAT?TTGTATTCARAACTAACCTCCG?TTY?GCC?GCAC??CC?GCTGGGC?AAGCGTATGTAATGTYCCAGAGGTTGAGAGAGTATGTGAAGACC?CAA
GAACATTAYACMTAA?CTAGTACRCGCGCCGAAAACT?CSGTTTTMTGATACCRGMT?TTGGACTWTY?TGACACGCTC?GCTCA?GG?GACGTAAGGACAGTATTGYGCGCYGTTCCGCGTCKACGTGAGWTCCATGCTC?YTATGGACARTGCAG?G?T?TTGCACGATCTTTCCGCCTATGCTT?CGTGTACTATCTC?AYCAGYCTGAGCCTGCAAGCTTCAA?CYAGATCGGCTATAAACTTGTYATT?AGTTTGCGAGACCTGGGTTTATGCAKCGCGTCACTGAAAWGCACCTTCGATTCC?YAATTACCAGAAGACTTGATATG?TGTTACGCGTCTTAAACATCT??ATTWGCATGTG?GGCGGGAGGACCTMGWGGCCTTCCATAAGTTACCTGTAAAT?CT?TAKTTGCCCGGGGCGAGCCTGCAGAAATGTCA?AAARGGTACCATGGTARCGCACCGG??WCCACCAATGGCCAAGAGC?GGGGATT?TAWGGATTGGTT?GRCGC?GGGCACGCGT?CACCAGATGCAACACGCC?GATAAARGGCGARTGACGGCCAGTACT?CGTTYAACCGGGRCA?CGATACTGTAAAGA?T?TCTCYARCTAGGGCATCCGGAAGG??TARCAGGTTGCTCAG?CTC??CGTA?CCCACGCCGGCCCGCAGCCCATTCTCTTG?CTCA?CR?TCTTTGYCGAACAR?GTAYTAT?CCATYCCT?GYCAAA?CATTRATCGGGATTGRGCGTTCGAATRCCC?TAATCCWAAGGTACCCGCKAWGTGCTTAGC??TT?GG?ATC?YWCGAYAG?CGACG?CC??GAT?CGACA?GTCAC?CAGT?TAAGCAACCTAAGTTAYATTCG?RGKGC?ACTTA??CTGGCG?ATGG?CTA?CTC?GTCTATACGCGAGTAGTGRCCCAA?ATCA?ACCCATC?RSRTTAG?G?A?GGC?A?CTRGCCCCAAGCGTAY?CCAACAGCCCACCATA?C
GACCGGCSAGGGAGCGGGGR?GAMTTSGCGGCCTCCATGGATA?TACGGCGTGGACTGCTAATTARCGYACGTACCAGYCC?ATTAATGCTAGTTTGCGTGG?GCCCAGTGTGCGCGCACAGCGCGGGGAGTTCTTG?CGCACCACCGA?GCATCGATTT?TAARCTAGGTAACCCCAGACTAA?R?TTACACACGTCGGATAT?CATGTCAC?GTRAC??ATCTCGTTTGAAGGGAGTCCGTKACTCCAGTC?CGCACGGTAGCCTCGCCGTG?GAAACTSGATGTTCAGTT?GKGTGCAA?CGCRTAGCGCATTAGGCACCRTCCWC?GGTTA?AAACTGAAAG?CTYTACGGCTAKCCTAGAACGARGCARTTGA?GTGWA?GGGTGTACCTCRGTTGCTAYG?ATTCASTGAT??TACRTTAAGA?TCGGTCTACTYCAACRGAGTGGGGTGGCAAGCRTA?CGKAGCT?RTCGACTGCTTACCCGCTAAGACCGAAAACAAGGTCGTTGAAACTCAASCCAGAMCCTAGGGGGATTCGCTCCACGG?CGAACT?CAMACGAGA?AGAAWC?ATCTTGTCATCCT?YGTGCTAGT?CTTCGTT?GCATG?ATGCACRCCGGG?G?CWG?GTGC?GCCGACGAGCT?CCTGGTTT?GGCAGAGCTCGGTYAATACTTAACG?GA?GTCTAATCACTCATCCTC?TCAGKGTGRC?GATG?ACARTTC?TRAATACT?GCTATTTGCCGCTTTAGTCGAGTCTTTTTGTGCGGCACGTCGACAGTCCRCCAAAGCGTTTGTGCCTTGACATGGTT?TTCAG?MATRTAGTWAGTG?AA?GCTTTCCCAACGTAGTCTCGAAGCCC?TGGTRGCGTATC?AG?CGAGKGAWTCAAGCCATCAACGAGTRACGTCAAATCCGGCACYTAATCCGGGMCA?GGWGACGA?ACCCK?TTGTAKCGGAA?ACACYTGTCGTCCGTAAGGYGGAGC?CACC?AC
SATYGCGTGTCACTGGTGCAAYCGC?ACGAMG?T?CGTTAA?CCGCTGACAYCACCGMARTTGT?T?CGTAAMGCCTTCTTAACGATCACCCCTGTTC?CAGCG?TATCTACCATGATGGG?CTGCCTAAMGGTG?CTATGACCT?AWGTTACGGCACGMA?GACGTCCCCCGGATCG?AACGA?ACTCCCCCTATRGTM?CATW?AARCAAYTCCGTA?A?GTC?CAGATCAGCGGC?TATTTTCTATCT?G?ATTCCTGAGCTCCGAGCAWCAAGCGGTGCCGACCTCTCGTAAGG?CG??ACCCCAGA??CGCAATGGGAAYGACCCTCAGGCTT?GCTYCGTGGGTTGCA?AGCCACYCATGGTCGCCTCCAAA?CATCGGCTAG?ATCCGGT?TGCACAYCTAATCGTCGARGCTTTCCGCA?GCTGAATWCWG?ATWCTATACCCTACATTAGGTATCGAGGRGY?ATT?GTSAAGAGAGCTTCGCGCACGCATGCGTTGTCAT?CCCCAYTTGGGCAA?CGGC?GKAGTCCCC??CC?CC?G?TCGGTTACC?TAAGTGGRGCTTTGCCCGAATCCG?GAAAGCC?TACTTGATTCGAGCACGCACAGGATAT??GCRG?CTAGTKC?RGGRGTGAARATCAACAAACCC?CCC?TCACT??CCTTYAAAGCG?GGGGG?GACGCCATGTTTTCGGCGCCCGATGRCAGGGCCGAAACC?TCGGAAAGCCCGCWACGATTGTGGTWCYAACCAATGG??TGCGGCCSGAA?GTATGGTCCTGACA?GRTCGCCGTACYGCTCAAATMA??AACA?TGAATGGKCGGTCAATCCAGGAGATAGRCTAGCKAAGCGYCATACTRGGGCGAC?CCCCTGGACTGACCGC?TCGG?CCCYTGGYTCCTGARGATTGCCGCAGG?TGWCGATACWTATTACTCGCCARGATAGCGGTAACACRCCCGAWT??GCT?CGACATCATAGGTGTACGAATA
A?CATTACRACCGA?TGCGGACGGAYGAATTGCCACCCGGGCG??T?C?AC?TTG?TGCAATTCGAACTAGTGCACCCMCAACACCA?GYGAC?TGATCCCTCCACAAYTATTCGACTCGKTCATCGGCAGT??GATTAAACACATGAGTG??CCATCCRWCTTCAGGTTAGG?GGTGGATGGTTCCG?ATATAGTTA?CAAAAYGTGTCA?TCCCTTCGCACTCT?CCCGT?GACGGGTTCG?TGTTCTGGGGCAGCCRGACAGYACTCAGGCCSTCGYTA?TTAATATTGG?ACGCGT?GCCTGTCT?ACGCGTCGTYCGGGTCCCCGTTGACCCG?T?AATTACCAGCAGCGCGTWTACTCTTTRTACCGTWAAGTAARAGGGCGAAGATC???TCAGGAGGCGGGGAGCG?AATTCGAKGTACCTWCCAATGAATTGTTTT?CCCTTCC?TTGYCTACYGCTGYGCG?CAAATTGTCGGCCCGTCGGACGST?CTAGAAGCCCGGCA?RCCGC?TGCAACTAACGGGCG?ATATGGAAGC?CYCTRGCTAGTCGG?AG?TCG?GARTTTTCTTTAAGGGT?CRGTGAGGGCTCCGTCWCAT?GGCCTAAGTCTAAGACCGCAGCCACTGTGG?TAW?ATCGTTCTCYATTGTGGCGGCACCAA?CGTA?CCACCC??GACTCCCCGGGGCTGTGATTGGGAACTAACTGTTTGATGCGGAGACAC?GGTGGCCACAGTCCCAGGAGYAWTTWCAGCGA?CCTGTTCGGACAATCCGTCCA?GTAAA?T?AAGTGCGAC?CATAGCAMGTGATGTGATCTCG?TKCGCAAC?GGGCC?CAAAAGCTAGACTTAGCTATCTAATCCTCTT?GTAAGTAMTARG?CGAACC?CGGA?GCAACTCGGCCTACC?CCCTCTGGGYGACCTGCTGGGGACGGAAAYTATRATACTATACTAMATCCCT?AACGGCWAATACAGGCCTCGTATCACCTGCCC?
CAACAYCGCCTTACG?AWCATTYTGGCATA?GATGCCTGAACGTGC?T?CA?TGCGWTAGCCGTAAGCT?TG?AART??CTCCGCAAACTTTTTWCGGACTTCCTCTTGACCCAGGTAG?TAARCGCTAGCAGCAGCRTTGACATGCCGTACYT??GGTGGACT?CCCACCTTAY?ATG?AGCGGTCTGGCTCMTAGG?GCCCGATCGTCCAGATCCAGCGACG?C?GCAACTCCCATGAARGGTGCTSGACAAGGACAAACACCTGTCATATATAATARCAG?YCCCGTCGGCASTCG?ATTGTG?CCTCATRA?CG?GTGGTRCCATATTGTCGATGATATAAGTACAYGGYGAAGAGYCTTA?GGAGCTCCRGCCTCTACACGACG?TAAATTTCCCGGCCWACGAACAGGC?GA?GCAATTT?TGCAGCTCACCT?CAGTCCCASCGTGGTCTCRGGRACATTAGCAGGTTGACCAGCAACCGTC?GGATAACGAKTGCTATCACAACGCCCCCACRTGCCTTTACGATAAGTAAAGGTA?AG?AKAGCCC?AACGCCAATGCTTAG?TC?GTTA?TGTAACCRRCTCTGCYGCCAGGGCGTAYCCCGGGATTAC?CCTCCAGCTGT?TT?G?CTRTTAA?GACGTCTCGAAGTGGCGTCCGGGMGATTCTACTAA?ATGCCAAGGGAATACGGTKACTA?CGR?GGGTTGATACTCACGAATAT?GMCACGACTCA?TTGC?CAGTCGGTCTGAAT?TGGAGTGCCTACACTCGTCCCTCCAGCGCCGGMGAGACTTGACTCAAGCCGATCGGAC?ACCGARATCAARCAAGGGTTAAACACCTGAATGAAG?C?TCTATCCTGGCCAAGRACCCGA?TTATGT?AGTCTGGARGTGRGCCG?RATCAGGCTTCCCCGTACCGC?AACCAGCCAACCAACC?RGCAAGATGTTCAACSTCG?TGCACYTGGTCGAGRGGCTGG?A?TRCCATGTC
TAG?TCGACATTATT?GGTAGTGAGCCCYCTRGTTAGGACCGCCTTAGMGGGCGCTAGTYCCGCGAGTCAAT?CGTTCARCGGT?GTCTTCTCYTCCCCCTGATGACCCTCTGGATCATTCCGGGCGGAAWTCGYTG?WTGTCGA?GAATCTGGT?CGATGCGCTAGCGCACTATTTAGGGTTGTCGRACAGATTGCGAGMAYGTTAACCGGCGGACCAAGCTCCACCCCGG?TCTCCGTGGCRGTGGAACCCATATGAGCGAACAAGACYACGCGGCAGCAAATGGA?CGGAACGTT?ATGGGAGG?A?C?GTCGGG?TGATAAACGTTACCSTCAACTCACC?CCTA?WCACAGGGRYCG?CTATGACGCGAACTCT?ACGGAGGCGTGCAGTAATCTCGCCCGTACACTACC?TGGCTG?ACGAGTATCAGYCGGGTRGCYCCAGTAC?GCGGWGACCAATGT?AG?GGTTTC?CATTCAATGCAC?ATAGGATGMYGTGTC?TCGCTACCGGAA?GAGTCCACTACCCTTG?TGAAGAAATAGCTCGTTACCGAACACTTACAGCCTGCTTGKTAATCCGT?ACCAAA?CACCCCAGGGCCA?TGGTCTC?AT?CCGA?C?CTCCCGGATM??TCGGTMGTA?CCTAGCGGTG?CRAAGCTGGTAGGTCG?TCGAGTGCRCCGCATCCAGTCTCRACGRTTAATKAGGCGCCAMCRG?CAACTTTCCGGGCGG?AS?GATTAGACCAAATCGGTCGGGCATG?GGGCTTAAAC?TAAGATGAT?TGGT?GTCACACAAGTTAGACCYGGCGACCCTACACACTTCC??C?CCYGCGCGAATAGCASTTCAGAAGCCTCCGCACGAGTAGAWC?ACACAAGCAGWGGTCACTGACCACCG?GMGTCGCCGRCGRCCTWGCCCCAGCAG?GTG??GAGAAGTKGTCTCTGCATC?AA?CGTTACATTTGAAWCCGTGACG?CGGCTTGTCTCAC?TGA
RATAACGCTRCTGCAAGTTGTGGCATTACGAGTAACTGGCGATAC?TAGGCGGGCGT?CTRGTMA?RGGG?CY?GTT?TAAATCYTATTA?GCAGCRGGGGGATRK?GG??CAGCK?TGAC?GCA?G?AY?M?TCCC?ACTGTACCRGTCACA?CCGCAAC?TCACCCTRTGCTCC?CCYATCG?CTTT?ACCC?AATCCTTGTACCCTYTTCTACGCGAGCARAGG?CACACCCGTCAC?GTTATTGCTAGGCCGTGTGAGTTCGAGCGAAAGKGTCTGGGT??CC?AGGCCGGACACCCCATTGCTCCGGTA?AAATGTTCAT??GTC?CTCGAGAGATCGACR?TACCGGAGATAACAACCGAGGTCCCAAWGCGCTACGCCT?GCACATGCTTGGGGCTTCGCWTYATCCGTWAGTACG??GT?TCT?AGCACCTCTAAA??AGTCGMATCTCCCCAGGMGTGCTGCTAAGGTAA?CAGAAAGGTGG?GCTCTTGTCGGTGTWGGTGGCGTATATCAC?TA?AAG?ACT?AGGYTGTAACTCGAGTGGCCYA??T?CAAGGGC?RATCCTCGACYTGCGTGTTGCCGTTCG?T?CTTTGAGTGACCCCGCGGGGCWATTCAGGATCGGTTCCAGCTGTTCAGCAGC?GCCGG?T?GTGAGRGAGTTATTG?C?CT?ATW?GCSGCGAC?TC?CG?GCTAGAAGCGACATG?TCATAT?TACC?AACAAAGCTACACYGCCGGG?GGAACAGCCAAGGCC?TGAYYGGCAT?CCTTCCT??ATGCACGAAAAAMG?CGACTACTGGAGAGAAGRAGA?TTGTGCGACYCYGGGTCTGGA?CGGGCGAGCGAGGTCGGAC?GGGA?CATTT?ARTGTTCAWAAAGAATCGCCCGGAGCGAGAGATTTCCCCACAYTGYGACGGCTGCGTG?CR?TATTYMCTTACTGTCTCARTTCGGCGGGAATCYGAGAAGCGTGACCA?GGGGTACC?ARGAAAT
TGAACCGGTTGGATCCTGAGCGGTGCTTGTTCACGATTG?TTT?AACC?CG?TATGGTCTTTGGGTGCGAAACTGGGC?CRACAGAAAAT?TTCCTGAGAGG?SACTGGTTA?GGCTCGTGTCGCGGCGCAGAC?CGGGGTCGAACATACTCACGCCTGACCTCTTTAWTCACGCTCWGCGAGTTCGTCTGTRACRTYAGG?TGYAGGGGTTGATTCCGG??GAACCCTATTTTCCCGTTT?CTA?GAGRAA?C?TGCAAT?TCAYTCCAATCGTAACTCSATTAGA?G?ATCCTACTTTATAACAGRGCGTGGAA?C?CGGCGAG?GT?GTCTTCGCGCGATT?TGGCACCGAA?TGCGCAAGGGGATTAAAGAAAAAYAASCGGAAAGAGCCTTGCAGCGG?TC?GCGGCCAAGACGTCTTTCCCCAGTGGGATCAGAACATCACTT?C?TCCAGCCAATAGCTTGAG?TAAKTGGGTCCTCTTG?TATA?GAT?CGAACAA?C?CTCCMCGTGYCCTTA?AATCGC?GGATCCCTGGGCGACTACAGRG?AGTTGCG?TCCGC?CTCTTGTAGCGTT?RGCGTTC??TTSSAGAAAGGAA?RCCCACTCACTCCTTAA?A?CTGACACCGAGCGT?TCTGCGGMCA?G?AC?TTAA?TAAAC?CAGG??ATTGGCCAGAAACCATCA?GTGATCGCCGTTTCCGTTGATRGGC?ATGCATCCGAMAGCGCAGAGTAGAATCGGATATGCGTTCGGTTGTAGGTTGAGTGACCTATGAATTGTCYCAMAATTCCCGGGTCGACTGGAATCATGTCCATAKSTA?GGCYTGAG?TCACCAAATTCA?YCACATAAC?GWTAGATC?TTGTCTCTCTGATGCCTRTACACMCGCKGAGGAAGCGCGTCAGTC?GACTAWATCTRTGAACCATAYASGGCACCGTCCCG?ATGGTTTTT?TG?TATGGT?GSA?ACCATSCCGGGA?MAGTAGCTTGCC?T
?ACGGGKTGTCCGAACGAGAGGCARY?KATACGTCMCTAACTCCATTCCGCGAGAGCT?GCAGGCACGA?CAAATTKG?MACCMGTGTCGT?CGCGTATTAGATGCAGYTCAGCGAGCCAC?CTAGATCTTGCAACG?GCAGSCGAGGCTWGT?ACATATC?CTGA?CCMT?TCCC??GTCYT?GTA?CST?CGA?GC?WGTGCATAGACTCCGTGGGGAGARGTGACCACAGTTAGYCGGTCA?A?TCAAA?AGCATCTAATCAGAAGTATGTGGTATGGCAGATAAACGCYGCTAATTGTGCG?CTGGCYGACAAGACCAGGAYGC?GCYGTGATGTTCTCATCACGGGCGCTGAC?CGTCGAGAAATCGGCAGTGCGTCATTACG?TTGCCGGCCTTGGWTA?CGCAGCCATGCAGCCAGGTGTRTGCTAGGA?AGCGCTTTCWTA?CGATC?TCGCCA?ATTTACACCAWATGGCACRTAGGGACGCGCGGACATAAGGGTGGCCTCCATACCAGGTCAAGGCCCGCTCGAWCAAAAACYAGGT?GACGCCCCGCRGAACG?TC?GCAC?ATTCGACAGCCACATTTACGYTCGGCGCCAYTGCCAA?CYTT?AGGGGGCCTTGGTCG?AGCAGAAACYTTGY?AGA?CGTAGAAGCC?CGCG?TTGGCAATAGCGAGATCGGTKCAACCAMGAAKCCCGWCGAKT?G?T?ACAGACGTGCTCAGTTCTTCACCTTC?CGTATCCTCATCTACAGAAAAGGYGTC?RGGMGGTTGAGYTT?AAYAGGGTAT?CCCGGATAAGAACCGGGCCATTGTTATCACATGAGCCATCGGCCAGATCACTTA?GCGGCGACAGTGAATTWGGGACTACTACAA?TA?GACCCCATCAR?GC??GCAAGGTATCTGGCCCTTTCCCGG?AC?ATCGAAT?TAGGCCACTAGAAGT?TGTYGGAT???GRCA?AGCATCTGGACACACCA?ATAAAGACCGCGA
CCTGTCACTRGCCATCCGT?TGGCTGGGAATGTTA?CCGGA??GCTGRGCGRCCGCRCMTGCG?TGTTGGACAGATTGTAAGYCCGTRCT?CC?GGCAACCGAGCCG?A?CTTG?TT?CTTCGT?GTA?A?AACCAAA?ACGACGYCGAYATTCA?TYCGGMGCYTGGCAGTCGTCAGCGTACCGGGAGACCCAG?G?CCGAACT?TGAG?CATCACAGGCAGAAT?GCCSAGTGTCWT??TWACCGCCCG??AGCGRAAAACTCG?TCTTCACGATACTGTACTCTTACGYGC?T?TTACCCCGCGCTCGTGGCAGGACTAGCCGACCGTCTATWAAGGGT?CCK?C?GGCATAGGG?GCACGCCCCTTAG?CGGGGTATGTCTGGGCTGAMCGTTCACCTGCGCCTAGTCGCGGGGCTCCCGCSGT?AATGTGCGATGGCAAGACGAGCWATTGG?TTGTCRCGGAATTGCCGCCATTAAACTGG?CTG?GTCCYCCGGTCT?TTGAGTATAGGRTGC?ACGCGTAGGGTGCCTYAACGGTGGTC?TCA?TCACAGATCTAYAG?CYGGCYCTCAACAGAGY?TCGGTAGAG?TCACGMGGTCGAACCTCGGGGAGC?AG?ATGTTTCGGYGGGTAGTGA?TCCCACGTGTTTCATTTAACCCGAACGCGCAGCTCGCTTATTCTTTGT?TAGAGCCGT?CAATRG?CAGTA?ACATGGAACTGTWATGAKAASAGCMCG?YG?TATAATGTAGACAC??TG?ACCCTATCGTTCRC?ATTTAGGG?CATCTCAACTAGACTCCGT?CA?AAGCACAG?TCTAGSGYCCATGATTAWCCGCATGCGACRCGGGGACACATG?CCTACGCTAGAGAAC?ACCACCGAGAYAGGATGATCCAGAACAGA?CGTATTGCCC?TTGTAG?GGKTA?MACGTACTCRC?TCTAACCGAGAGCTCGAGATCGCCTGCTAAA?GGCAATCGAA?GGGTCCGGTRT
CTAGTAMTG?AAGTGCG?GAACCCGCTC???AGGGC?GGGC?GGAAGGGTCRCCTGGT?GGACCTTA?GAGTGTATCTATCATACGGTAGGGTATAGGGAAGGGTGTAGGT?GTCKGACAGACTGCCGAGAAGGG?GCACGCAGCTGTTACTCAY?GC?TCCA?TCG?GTA?CCGGGGTGAGGTACYACCCCGGGCAAATAGCACTCAYATATTG?TGC?GCGGTTGCCGTTAGGTACTGTTRCCYTT?AAGYTAT?GYAAGYTAACCCAGCCGGGGCGCACGTATATTAGCCAGGAGACCCCYAA?CCCCCATAGKYGGGCCTGGRGAGACCGAACA?CTCTATTTCTATCACGAGCTCCCCGGCAGAACGATCAAGTCTGTATCGTTT?CACCT??TAGTACCCATTATGTACCTCCAGAA?ACAACAGTCCCCGCATCRTTCC?GCACMAGTATACG?AGCAAGGTGGTTRSGTWAAACTAGMGCATTTATGTGCCACAGCAGACA?AGTCCGKTTTTCASAGTACGCTCGATGGCATCCGTCRGGGTYAGCCM?CTTATCATCGGCKGCGTGGAGCYCCSA?CTTCCCAAG?TRTGGAC??AATGCAGT?TCTTAGAAGTACRGC?GATAYRGG??TCGACCTCTYCCA?A?GCCACGCTRTCGAAGCYYG?CGCTTCAATTGTCCTRCGCG?CGCACCAC?TGTCCTTTCGCGAGAC?GGTYGCC?CAACGATRTGCTCACTAATGATGAGCTCCTTAAAAGTCATGCGCAATTAACTAAA?RCACACACTTGTATGRTGAMACYGCACTACWTCTAACTGATGATASAGTCACCTTAGCCC?ACGA?ATTTGGATACT?CAGTAAAAACCAGCGGRAACCGCGCAGGGTTATCC?GAGTGGTGCGCGWTCATGGCGAATTGAATGAGGCCGCTATYC?TTAAAACCAAGCTACG?TAGGCGCTTGTA?CCCCACYG?TTCATCAAGCTGC?GGG
GA?AGCGACGGGCCGCTATCCCGTTCTGCCGCGGAACCTACGATCGCTAGCTCCTATTGCG?TATA?GRTGGCTTGAGCCCGTACCAMTAATCCCTTACWGGGTKG?TTGTACTCGACTGTTGTCTCGT?ATAGCTCCAAAACCWCG?YTCTTCCGTGACTCCCGTAGCTTATA?GATCCCA??AC?TTGACGAAAGAA?TAGCTGCATC?TTRTCCGGGGWG?TGGTATTMCCAGAAGCACCGTT?TTCCCAYAYTCRGGCTTCCGCCAA?AYATTCGCATCTTAGCTACGAGRGTAACAGATGATCAATCAA?GAG?CRGCCGMCAGTMAAGAA?TTGGAGACTCTGTCATGATTGTCGCAACGACTCTGATCTAGGGGACCATT?GGACACAA?TTGATTTGGCTAAWCCTG?GGTCGGTTCAMCCGRT?GACCGCCTTGAAATGGTWCGTCRTCGWTK?CAGG?GYAACYACWATRTTTACCAGGCCG?TGGCGTCGCAYCACTGYCGAGGG?AA??SGGCYAAACATGAA?CCCCCGAGAAGC?AYCAGACGYAGGTGAA?CATCG?CAGGT?AACTTAACGWAGCGKAGGTCACACTAM?GGW?CAT??GGCG?TAC?GCC?GCATCGTCCCGRACTCYTTCGAATAYTAT?GGGA?GTTTTT?CAGTWGCGGACGAGYGCGMGTTGAGGCCTAGTTTCCAATAACATTTGCGTGAAATKTACCGTGTWAGCTACYCTTTCTGATA??GATG?GTCTAACAAAAGCTCCGCA?ACAATGGTCAC?C?CGTGYRTGGGCTCGTAACT?ATACATCATKAAAATGAYT?GTAG?TGCGACTCACAYA?CGCGKAGYACGGCGGAC?CTGCG?CAC?TGTAG?CCT?GAC?CTGGTG?YTTCGCCGACGGGTGATTC?RTCCTCTAC?YTAGYGATGTYCAAGGCGGGTGGYTCCTGGGAGCTGATCGRGCTTTGGTTACGCC?AAGGACTTCGTTC
YYWAGACGTCGGCTTTTGAAC?CA?ATCAATAKGYCGAGGGGAACT?GCCCC?CTGCTCGCTTMATAGG?CGT?AACACAARGGRGGCCCC?TATTASGCCGGG?CACGCAACACT?A?TATG?TAGATTCGGTACCCCCGCTCTATAG?G?CRAGGTCAYGTAGGTTACG?TGTGAACATTTAA?C?GGTWACCGATTGCGT?TTTAGAC?GTCA?CYTTG?AGTACTTTCATGCA?YTTTTTCCG?G?GACCCCTGATTAGGTACMC?TGTCAGTGATTGC?AACAGTAAACCTTCC?AGCGCT?TKCRGTC?GCGATTCAAGATCCATGAAYTAGCTACCA?CCGTCCGC?ATATCT?CGCTGT?CTTG?TCCACAGTTATCAAATCTTCCGTRTYGTGCCASCGGGAGGTT?GGACCCCC?AACACTYYTAGGAAGATTGACRGARTTAGGATCAGKTGCGAGGTCTCAT?TTGGATC?GCAG?G?ATAGCAACAAGCTGTGA?GGACGTTCAAGCG?CCCGAC?CTGGGTGGGCAYAAACCG?GTTG?GGCCTCTAGYGTCAAGA?CGCCTTTCGG?CTACAGMAGACTATC?GATTGT?TGAGTA??AGTYAGA??AGARACCCCCTCCAGTGAC???CGCTGAGATAAGCCYCGAGA?T?GCAAAAACGGGTATCGAATCAAAACCCCGGTG?CC?G?ATCAA?ATTTGGAAGTG?AGGGCTAGT?CAGGCGCCGCAGCGGATAACGACGAGGA?CCTTCGATTGGATTC?AAT?CGTRTTATTCCGC?CAGTGGCGAGC?GAGTWTATA?ACGTTTGCATGAGTGTCGTGAGGTGA?ACGGAACTGACCCCC??ATTAGAC?GY?AATCCTCT?CG?ATT??YMTTGGTCGCCCCCTTGTT?GARTGCCTCA?TGGT?CGACGACCACGAAAAATG??TCTA?CATCAATATGGTC?GGAATCGCGACGAGCCCGTAAAAGTGCGGGRTTCK
CTYCG??ATTCTTTCCTRCGYCTC?CTTTA?CA?GGGCTGAAGTCCTARKGCACAGGGCGGGGGTCGART?GCCGTKGTTGG?ATATATA?ATTGTCGCTCGGCCCCAGAGACCTG?CAGTYGTAGCGCCC?TAYTAAAGTTAAGASCATTTACTTCGGMTCAGT?KAGCCCTCCCGGCCCTGAATWTWGCGGCGCGCACTCCCTGCGCAYACCGCGAACGCGCTTGCG?AA?CACCAATGGMTTAAGAGCGTAGCCGATGCCAGCCGTGC??CTA?CGCGACCCGKCTCCGTCCCCGCATTCCA?TTCCGAATGAG?ATGACAATCATCCAMAGC?GCCT?CGSCGTTACGTAATCGCAGCACAKGCGGCTTCRTCAACATCCGGCTTTAGTGYGGAGATGARACGCARCCAMTG?GCCTAACAACACT?CTCATCGYATACTG?T?TGCTCATTTATGACATGTAYTAGCAGYGGAAT??TTYCGMGCTGCAAT?ATTGMCTAATTA?AAMCKG?AGAGCTCCCCATGTWTWTGACTCCTCTCGATGTTC?GRTKTTCTACTTAYCRCCGGYTCAAATAACCAAAGRAGGKTGGCSCTTKT?ATG?TGCCC?YGCSA?CGAGAACGG?TA?TCCACGACGT??TTATACGGGTGCGATGGCACCGATGACATCCRRGT?AG?GCTGGGTTTTACTTGTGTCGA?AGACTGGCGACAGGTGGA?GTTTGCGTATACAGCTTTTCGGACTATGTGTTGWACTTG?TAMCCCAACGG?CC?CAGCGGTTRTC?GGTC?RATGGATCCTCTACCT?CRGTTGC?A?WCATCCAATTGTTGTGAGAARCGTCAGCCGCTGGGTGTAGG?TCG?TGGA??GAACTACATAGCGATATCCGG?AAG?ATCACCYTG?AGCTCTGCCTACMCCAACYTTACAKGGA?CCCA?AC?CAAT?TTAGGAGCAMTRTGA?TCG?CTCTTATGGGTGGTGCTAGTRGTAGG
A?T?CACGAGCGAGCATCACCTG??AYCSYSGGTCGCCGWTAAYAAASGTRGT?GAAAA?ACAGAAATGTTKACCCGGAATWGTATGGCRGAGAGTCT?GGACGAGWACCTGTTG?AAATGGCAGT?GT??GMKCCAATCTTACGATT?TTTCY?GCTGA?GCGYTTCC?A?ATCGGGACATGGTTRGCCCC?CGCGGGACAC?ATACTGATGATCCGTTAC?ATGCCA?TKGT?ATW?TCGA??T?CYCKATCCGGGCATAATTGGTTT?GGT?GACATGGGCGACTTTAATCGGTTGA?TGGA?CT?CTGGTAGC?TCGGCTTAGCGCCTGTY?TCC?CTAATA?GTATCCTA???TGACACATGCGGAGATCGCAACGTCGCATTCGYAAAAGGGTGTTCMTYCTWTCCRGTAAAGCGTGTAGGCTGATCAGCTTAAGTAGACCAAGTACCG?GCTTCGAT?AGGACATTCCWACGTCC?GTAACTAGGGTCCACCGT?TGGTATTGGAGCGTTGTYTTCATGTAGGGTTGTACCAAAATTCTTAATCGGAATGGCGCC?TAGGAT?ACTAATAACAAAGRGCACTTAC?AG?CYCGCACGACW?CCATAG?TTTTGGC?TG?YAGGTTCGGAGTTW?CCTATGTCCKTCATYAACCGCRTGA?CCTGA?ACGGTTATTTCCGATACAT?AGC?T?TATTCACC?AAWC?TTCCRG?YTTCMTAAA?GGCSACTTATAAKGTATT?TATKCGATRATTAAGGGGTACGCCGCACTCAGAAGGTGCCGGAAAGTYAGTCCAWACGTTCGTACG?ACTTCTAGTGCAGGCCWACT?SCAGACCCAGTRGCCACAG?TGATGAACYCGATGGCGG?TAGACATTACTGGAGTTTAGTGACCWCAGCACA?CCATGCAGAGYGCRTCGCTCCACCATCG?CCCAAATA?ARTATCCCTAATTGCACCKATGGGTCAAGAYAGCAACGGATCCTT?ATCGC?
GAGTAAGGGA?GAAACTCGTATGCCCGCCAAGGCAT?ACTCATGCTAGGACC?AGCTTGAGT?ATCGATCMCACAAT?TTCACAATACCTACTCGCGAT?TMG?GTYAGAGT?K?GGGCGCGTA?CAC?GYRGRCCAGCGCTGCCCGAGTAGGGA?AAMGTGCGAT?C?TTTA?GCTGCGACTACCGGAAGGACACGACTTGYCGTTTCCGCATWAAGGGGAGCAGGAACT?G?CTACGTGGG?G?ACCCGCAYCTY?GAGTTAAGGTGTGACAACGACT?CC?A?TA?GAGCCAAAGGGGCCAACTT?AT?GCCGTAGTACGGGAGCTA?RCTAGATCAACARCCGCGWCATGGAACCCGAACC?GCT?ATGTC?TTCGG?YATTT?TAAGTTGATRAG??GC??GGATAGC?CATTACCAAGCGGCAAGTGACCTTTCAAC?ACCAYAMCTTCCACTCG?TGCGGCGCGGTCAG?CTGAGAGCTWTTGC?CTCCGGAGGG?TACG?GCTAGGCTGCCTAAGCGGAGAACGCTGGYTATATG?TCGTCGCGCCAAGCGGGCCAC?TAATGCAGRGTGTACTGCTCCACYCCGAGCCCACGAGA?TTCAGACCCA?CCGCACCA?TCACRCCYGAGTAGRCCCMCGTTCCGA?CACGC?AAACGGGYCACATGGCAGTG?GTAGGG?TAGYGGACAGAGCATAAGCAGTA???AGTCCCCGMCG?AC?GTAATGKTTCCCTAGCWTGTAGCACGTGAAGCGTATTGTGAAGGCCGAA?AAACTG?CGCGAACCTCAASCTTACTCRTGGGCGGGCCTACCWCGGCCA?TAGGA?ACATAYCGYCGGTGCAG?GATTCCRGAG?GCACGACRGAC?C?GCATCTGTAAGARCAWCTCYGTGAGCCAGGATGTRATTGTACAGTCTTCCAAACTGTCGCCAGWCTACCGCGGGC?GCCTGRG?CTACCCTCCAGTTGTGCACTCTAGG?YTCTTA??CGGAA
CCAAAGC?AG?YTGTAGA?TGCCGGACMCTAGGACAAACSCAAY?A?ATATCACACACCKCCGGCA?ACRATAAC?TTACCCGMGGGAACA?TTTAT?ACCTAACACCTAGCKAGAAGACTACGGTGGTTCGGYTAACAAGCTTGG?A?AACTCTGACGCCC?GGGCTYGTAGGACGG?GTCACCCTCTAGTCATC?TACG???AAGCTTCCGTAGG?C??TGT?CGGYTAAGGAKAATGAAGGG?ATTRGTTGCCYTACGAGGATTAYTGATTCCAATWCT?GARATTYTGS?GCASCCGACTCGAC?TRGC?TTCAAGCACCGCTGRGTGGCATTTCGGAAGGGTTAGRC?GGGTCAGAAC??TAACTTAAT?CTTGCTTAY?C?ACGAGCAGTACCTCAG?CTCACTAC?GAGTATGGTGW?AAGATGGAGTGGACGCGA?ATG?AACGTYGTGACGCCWGA?CAACCGATGGTTTCCGCAA??CC?GW?TMYGTCGGTAATCGGWC??CGCCGCYGTTACG?TAA?GWAAGGATCGC?T?TTAA?TCR?CGTGCCTTTATCCGTTAGGGGAGTACTAACCCYTC?GACGAAAGCG?A?TAC?TACGTTC?TAAGCGTTCAAA?RGTCGCKGAAASCGGGAATAG?TCGACTAG?ATGA?GCCGGAACCCAA?CCYCRCA?TAG?ACGGGC??AC??ATCTTTGGAMGCGYARAACTTA?ATA?AGCGGATTATGGGGGACCG?GGTACTTG?C?GGCGGCGGACT?GCAATY?CAGTGATCTST??ACCCCGAA?G?GCRCAAGTCGCTGAAACCGCTGCCCCCGTCTCCCCC?CACCGCTTCTCKAATAACATCACCTCGCACCT?TTATGACATACTCGCA?GCGATGCAC?TG?CTSWTTYTACTAACCAAAC?TTACCTCATCAAAACGTCCGCG?CTCG?A?GACCCGCGCA?ATCCCTTTCGCGGGT?GTTATGCCCG?G?TAATCAAGA
?TTAKAGTTATCGGGCTTTAAGATCA?TTAAAATTGATCTGGSCWYCGTCAGTGC?CCAGGAGTGTGMAAGACCGC?TA?GTTCCCCCCTYTAGCWAKA?ATCCACAAAGY?G?CCTGGCGCAGGTATWCTTRATTCCTTTAGGRCCTASAY??GGACA?AARGGAGKWCAMGAATCTGTGAATTCGACAGCCTTRTACTTTGTGGATGT?GWCACAGGWAGYAGTGAAGCGC?ACCTTTACAGATAAAGTAGTTAATAAATGACCGTCGCAAA?ATTATCTACATRCAACRCTAG?GATACTTARGTGAATGTCCGRACTCATYACTCGTTACGTGAGCCTACGTAAATCRAAGGKCGATGATARCCAACATCRTTCAGCGAYCCTGCTCGCAGCGGACGAGTGATT?A???CGTYGAAAAAATAGAGTAARGGATCTTCGAAGCTTTACCTAGGGTTGYTTA?TAAGTCTT?AKTGAGGTAAACGAACATCTTACTGTCAC?GGGTTGTGGTCMGCGGAGCCCAKWTGATGMCGCKTGAAATRACTCRGAGATACTCGATGYTGCCTGGTTGTGTCCAGAAGGGTTACGKCACC?CGGAYCTCTGCCTACRRGTATGAGTCC?AAARGT?GTCACATGCACTCAAAGCCGCTTCAAACGTTTT?GGACCCTGCGTTATA?ACGGCRYATYTCTGACAGMGKT?ATACGGTGAGAGACGCTATTATKTT?CTTCTGATMACATGGTC?GCTAGAGTGAATACAAATCCTTGTKATSCGTTTACTACTAGGAGCAATGAGTGTACAGTCAGACACTACAAACTGACAACACGYTCTAAGGWARGC?TC?CGAATAGT?MCGGGTCCSC?TRCTMTGCCCTGGGATGGACGAACACCACTAGAT?TGTWCACGC?GGAGTTCACAGTA?CACYAAACACGWCTTTRCACTGCCC?CTAARGCACTAGGCTCGTCAGGCGGGCGGRCAT?CC?GAGGAGG?K
?AGCT?K?AGTACG?CTCCTTCACGAGCATTRACTCCCTTACGAA??T?GGGCGTA?AGAGGC?T?T??T??TTGGG?CC?GATG?TAGCCAA??TTAAGCGAATT?CCCAR??CGACG?GG?CR?AG?C?CAGC?CKTTAATATWY?A??T?GGGATA?GTCCAGGAATGCGCC??CAG??CGA?TCCT????TC??CCA?RA?GA?AT?A???YRTCG?C?GGTCMSCATA?C?C?GCT?TCT??AACG?GA?C?A?????ATAA??A???TG?CG?AAGG?G?G?AC?A??TT?AWG?T?A?CCACTCC?CATGCCACATTTA?AGAAA?TAA?A?CCT????T?G???GTCAG???GATCA?TG??A?YGCG?C?TA?T?CGTGA?TGCA???A?G?AGTCTCAA?AGGA?CAMCTGGC??AGA?G???CATACGT??T??CATYATACAATTA?GAAGC?G?C?TGTGAGA?A??AGTG??TTR?T??CGGTTWT?TC?ATC?GAG?AG?ATAAR??W?TACG??T?ACG?AC??T???G??G?AC??GCGCTAG??AATC??GAGA?GG???C?A?TACC?CA?CGC??G??A?CCAGA?T?C??TT???AG?GTAATAGGTAG??TCGA?G?G?GT?GTC?CT??CG?TG??TGA?TTTTT?CTT?A?ATC?AAGA?CGCGC?TTA?AACC?ATTTGG?GK????RCTTAG??A?AAT???CGGC???C??TCCC?AA?GTTTC??G?TGRCCCG?????TAAA?A?T?GGAATC?GC?CA?AGG????G?C??CAATAACC?YAAAC?AAGCT?AACGG?A?CTCCA?TGY
    Di316_16		TCCTGGGG?TAGATGGTGATGGGC?GTCCTCTAGAYCAGTGGGCCAGGCAGACCGCAAACACGWC?CCGGTTTG?CGGGCG?GC?CAC?MGCGCGGTGATAAGAGACGATTGCCGGATCCTGAAGWATA?YGGAGC?GCACGCACGAAGGG?TCGACGGTAAATGCCGCGTTCCGCAAGCTCTATCAGYGCAAGGGCCTGCCRTWCACYCTCGTAAGATCCGCAGTGTGGGATGTCGC?AATCGAAGCATGCATAGCGAGGGACAGCATCGCGAACACA?TGRAGACRTACCGCGCGAGTTC?GTGACCCGAACC?ACGGACGT?CTCCGAGCCTCKAAGGTCTYA??G?CGTACGCCGGCGA?TCGGCRRKG??GTGTCTTTGGGGCGACACGTTACGCCTGTACACACGACAKCCYCTGAGGTGTACCGCAGGGCGTCGGYYYTAGTAGACTGGGCGCATCGCACCGCCCGCTTCGTAGWATTCGCTTTGCCCGCGCTTAGCTTGAGTAAGAACGTGGAACACGAYGAAAGWCCGGTATCGGTACGCAGATC?GACGAGCCTCGTGCGTGCCTTTTGRGCAACGT?GCGAGCTCGTTTCAATTRCACTACGCACAGTGCCTTCYGAGGGCGGTGCTCT?CGCMCGCCAGCCGTGAATCTTATAGACAGCGTAGCCCTTGACATCCCTCCTGAGCGGTCRAATCTTGTACTGACGGTAAGAAACTCCTGGCCMCCGGGTTCAGCGTCGGAACGCAT?GGGCCGCTATGCTGTTAATGAG?TYAGAAACCTAATGTTGACTTAAGGGGCCGCGAGAG?YGCGCARCTCCTGRTGCGACCAACYGGCCTAACACTCTTGACTCTWGCTGCGAGTGGTACCTCTGATGGGGRTTGCGGATWCCACTATGAACCCYGACCATAGTWCGGTCGGCTTGAAGCGAG?TTTAYTTGCAATGGCTACACTCCCGCCAACGAG??CAGGTGTAGCGCGGCGCARCA?A
GCTTTAACCACTGATCCATRTA?CCCGTTAT?RCCAAGGGCGY?ACATGCATGTGAAATGGTCCCTAAAATCTCGAATTGCGCATACACGTTGTGAC?TCCAAMAAAGGCGTCCGATGCTACAAGAARWTCCTTATGTAAGGCAYCGAGACA?CCGCGCGTACGCCGGTAACATTCTCCCAACATCCRACATCCCAAGTACCGWCTGGRCCGGCGCGCCATCTCCTCTATGGCCC?GGATGGGGCGAAATCCTTTTCCTTCCTAGTTCAARWTGTGTCCGCAGG?GGAAACGTAGTGATCATAGAGTTCAGG?GGGATCGTMCTTCTAGAAGARACATGT?AACGACTTAATCCGYGTTCTTGGRCAGACTATCCCTCCCTGACGTAKTTACCACTC?MCGAAATGGCGTAAAWTAGGCCTACCCARGAACCCTGTAATAGTTC?AGTCGAYGCAGCCCAGGGCGTGCG?ARAYTAACTGTGTGTCCCAACCCAACACTGACGCGCRA?CGTTGTATYGCGCCC?CCTCCGT?TCKTRCATGGTCTAGGCTGTGGAGCAACYACATAATACCACGTTTASCTCTACCCAGGGCTTCGCTTGKAGGTTTATGC?GACRCTTTGTYCGYRCGATTAWGAMYRWTTATTAGGGTTTGCTGCCCGGACCCGCATSCTGTATAGACAAGTTCCGCGG?GAWGCCTCKATCCCGATTTGTTAAGGGCGTACTACTTGAGCGWGGCGAMACAAGTACCGTACGACAGCCTGTCCTAGGTTCTCGGAGCCTTCKGGCAGTTRTCGGTCAGTGAYGTGCGYAAGCCTACCGCCTAAYMAGTAYGCATRMTATAMGATAGCCCYTAGT?GCTCCGCC??GC?AGACATCGGGRTGAT?AGACARGTGGGGGTA?AAACGCTAAGCCCCGRCTGACGATCTCCGARAGGCCGTGYCGGGGGCTAC?CTCGCGTCTACGCCGT?TGTCGGACATAGTTWCT?ATCCATTCCA
TAMGCGAC?CCCCCGAAGTCATAGTGGCGTTACTCACCTCTTCGTCACTCGCCT?TCGCTCCA?CCACCTGACGA?GATTTATCGGGGTACGCAGCA?ACGCCCCKC?TTCCTAGCCTTCCCCAAYACATTAGAAATTTTCACGCTCGGKCCCTCC?TTGCCGCGGTGYGCTAGTKACACACGAGGGGAGCGGAGGGGGCGATAMAGCCGGATCTCAGAWACAGGATT?CGCTGCRCCRCCCTGTTCACAYGGGCC?ACAGGGAGCTGAT?CAGTTRKCCGGGTACGTTTTGCTGTCGTATTTTAACACGGTCGACGATGCAAATCCAGGAATGCCCACGCCACATCAGCATAAGCCGCAAGGCCCCTGGGCCCG?ATCAGTGCCACGTAGCTTGGGTAGAGGGTGCCGCCGACGKGCATCCGGGATCCTTCAGCGCGGYGAACCAWTTAGCGGGGM?GGAGTGT?ATCAAACTTMAGTGTCGTGGGTCTAATTTCA?GCTYTGACGGGTGGGATA?CTCAATCGGCGCAAGCACGATCGRACAGTTCTCTGTCCTA?GCACGATT?GGAYACTRCACRCCGCGGTAG?AGTG?GCCCGCCTAGTMACGCCCCGGCCCTCCGTCCYMGAWCAGCGCCCGGGTGAACAATGATGACGTATAATATG?GTAGTTTTGRGCCTACGCGGACGAAGCCCCATWCGCACRGGCCGTGATCAGCGG?TGT?GAGTCTCCCCGGAGGWTKTGCCA?GATTTCCTAAKTAATGAGGCGACTGCCCACAAAG?ACGTWGGACGY?CCGAGATGCTRKAGCT?GAG?AGCACWCTATGA?CTGACCTTGTAAGACCC?TA?GCAGACCTTTTC?ATCTAGTAYAARGGGGTGGCATCGCCA?AAT?GTCTTAGAGAAGGTTC?CMGGAGCAAAGCCGATCCTAGCGTW?WACCGGGCGMCAGGCGGGGTACGY?AAGGTGAGCGMRAGGTGA?CGCTTWCATGCCGTSGC
TGCATTGTTT?CCCCGTRCTCWTGAGGGSCCTCGGCGCGGTTKT?AWGGTCGGACCAG?TAAAGT?GTATACACCTSG?GCGCGCCGTT?ACAGCAG?GCCGCCCCAGCGATTTGGTGTTACTTTTTTGCGG?AACCTTGC?TTGAGCCTCCTAGGTCT?A?CCACAGTCCATTCGAGAYAACWTATTACCGATAGCCRCCAC?GAG?AGSGAAGCTRTCGACT?GGGGTTG?CCCCGCCCCGAGATATTAACAACACA?GAACTGCGGA?CC?GTTTGATGTTCACGTGCTCKTTCACTGCATGTGGATGCTTGCGTTAGCCGAGATGGAGGTGATGGCAGCAGGGCCGAGGCGCAGGAA?GAGGCRGYGAGCTRGCTCGCATACTGCCCGCCAACCCCGAGKCTTGATCTACATCAGCGCACGRCGACTTT??TGCCGAGGAGGCCGCACTCTTCTAAGCCS?CAATGTTGAGGATTTCCAAGTATCGTCCGCC?AA?TGTCACTTGCGAGGCA?GGGGTCTCGGC?GT?CTACGCYGTCCGGTTGAACCGGCCGGCATTAAACATGGGTGCT?ACATTAGTGCGGYAAACGC?ACGGCAGTGGTAGCGAACACCACCTGGGCRGTAMATGACTATGGACACCCGGGGTCCYCTCTA?TAAGGWCRGGAAGTCAMTCGTTTCGTCTCCAGATTTTAGTCTGCGCGTGGACCTCTAACCATGCRGC?GTCAGGGGGACGCTATCCCCCAGCAGCACGCCGCGCCAAAAGCCACCAGCYCACCATAGGWT?GC?TTCAGCK?TT?YGTGGGGCTGGAGGTAGCAAAGGACARATYCGTCWA?GTTCTGCGGCCAGTTGTCTCCAMGCTCCCCGMGGAGACGGAMCCAGCGAA?A?TGGA?GAAACGAAWAGCCGCAGCGTWTCGCGGAGAAGTCAACCGCYGAGCACTCCTGTCCACGAYCGT?AGTCCAAACATGAACGATGYGTGAAGTT?TTAGAAC
CTGACCTCCCCATTACCACTACTTGTTGGYGATATG?AAAYGTTW?TGTTATYCKAGWGACGCAGCCCGAATGCAGGCGTCATACTACGCGGGCGCCGT?GCAAAATCCTCGA?WGGCGC?TATCRAGTCWCAGT?ACCTCTCCCTTTCCCGGGATATTGSATGAGTCCACC?AGCRGA?ACCCGATCCAYATACTTCTAGCGTAYCACG?AGGTCCTCT?YCCGATGAGCGCGCACAATCCTMGGCGGCCTTCACGCGG?ATGGCCAGGAAAAGCCARRTCACAGCG?ATG?GTCCGAMCGCTCAAGGAGCATCGGCTWGGCTTCACTACGTCCATCGAGTGCCCGMGAAAWCTCAGCSGCCTYCGCAGTTCCCTCCCGATAATATTTATTTATGGWCTGGRTGGSCCTGCATCGTCACCAGATTATGCCAAACGTCCAATTGCCGGCCACCCGGCCCCTAGYGGCGGRTGGAAATACCTGGGA?YGGACGCGTGCYTTCAACCCACTCG?GAGGCGGGG?CAGAGTAAGTAGGCTGGTGGGCGT?CCCGCTAGGGCACCATACGAGG?GATGAACCATTTY?GACAKCARCGCACGAGCTCTACTCAAGCGGAACTA?ACGT?CACGCCACGAGCCATGGTTGCTARTC?TCCGATGCAGCCTCCCGACCTTTAATCCGCTTAGACGGACAGGACCGTACCGCTTAGCTGAGCMTGTCCA?CACTGGYCGTACGAGCCYCCGCGGTCTTGAAGRTGAGTCGTGTACACGGCACTCCCAATTCWGT?GAGACGGGAMGTWAATGGCTRTACGTGRGGTAAA?TG?GGAT?TCGACTCCGAAAMAAGGATAGTCWGCCCGTCGGGACCCGCGCTCCTATACAGCCCGCCAGTTCA?CGTAAACATCTGAGAACGGGSACACAWCGACGAC?GCAGTGGCGGCAATCTACAC?CCCGAAGACGGCTTGGTGGSCCGTTCCCTACATGCTCTGTTCGCTAGC
W?ATGTYACTCTGACTGCKGGGCGTTAGTACATCGGCCTCTCGGCCTCGMRAAT?CGTCGGGGRGGAGTCTYGGGCGGTCTCGTCTGGGTTCGGTAGGGATATCGTT?CCACTAGA?TCAGCAGCTGKTCGTTAG?GCGCTAGCTGACA?ACCAAACAGCY?CCCCCRAAGCTCCAGTCGTGGAAA?TCCGTGAAGTGGACTCGCGACTCC?GYAGAGGCR?GGCG?AGCAGCAAAAGGGTRTTCCCCTTGCGGMYKTTG?CARTTA??GACRCCTCTGAGTAGWC?TATGGTGC?GGCCYT?GCAAGGGTSA?GC?TCYAGG?GGCCAGCGTAGATTTTGA?AGCWCCGGACTCGT?CTGATGGCTCCTAWTACTTATCGTCCAGGCCAATAGCGCTCC?CCTTTA?GRCCGCYATGGAGAGCTATTACCAAA?TT?CGAACCTACTCCTAGGGCG?ATCGGCCCTTACGGCCACGTG?AACGCATTACGCACWTCAG?CACTTCTGCMCCTCCGAR?TAACTG?TT?GACAGGT??ACTCWTCAAC??CAATCGTGATCCGTWCCTGGGGGTGGCKCAWGTGAGGTAAAACATCTCGCCCTAGT?A?GTAAAAGGC?TTC?TTYTACAAATCTTTACACC?ACCCTTTCAAAT?ACCAAAGTCGTCCTAAGAA?CACCAAGCGCAT?T?AGGGGCTA?TAACCGAYTCTGTTACAT?GCGTCTGTTGMCACGGACTAGYCTCTC?TCAGGTACCGTGTCGTGCATTGTCAGAGCTCGCCGGATATGA?GG?AGGTT?CC?AAATC?TCCGTACATCCACCGGACGGGTGGGGGATC?CGGATATGT?C?TCTCGT??G?ACT?GCACGKCGGAGG?GTTCTAGGGCACAACACYTACTAG?CATATCCATMTGATGACTGCCATYCGACCSGTCATTAAAGC?YTGCCTAATCTATSGGTMCTAGGGCATAGYTSAA?ACAAGATCTGGTTTTCTGGG
AG?TGCCAGTGKGY?RAACCCGCTATTYY?AAAA?T?CAGWCCCAGCCTGG?CGCATCTCAAC?ACTTGGCTARGGCGGGCCGGT?G?SCGGGTGCCGA??CACCCCACCATGTCCCCGTGCCT?CCAGCWAAGAGMAAACCAT?TAAACCCTTGTC?CAGGKTACMCTA?GACRGYAGGGGCAATTTAACSAGCY?TC?AGCAGTGTTCAGCTTTCATTTCAGAGC?AGACAG?CGGTAGASC?CCTAATGTCT????CGAGAGAATGGCCCTGAATTGTART?YCAGA?CTAAATTCAACTCTCAKAGC?GTATTAAGC?CT?AGCAGAAT?ACTCCRGACTGCTKAAWCSCAATAGTAGTTTACGAGA??TGYYACGAGGWGAAC?RCCACATGTAGW?AKAATTAGGCCGGCTCGAATATGTCAC?TGTT??CAATCTTCGTTATATTAGWAATGAGCGCA?TAGACCGCT?TAGACCA?T?AGGCCCAGWTCTAATATACTCG?A?GGTT??CATACCCGGCTTTTACCAAGGCGWGGSGGGGATTTACTGCG?GTCTGCATGAAAGATCGTATG?TAYTAAA?AATTAAT?WCGAGC?AAGTGTTT?GGTGARGCTATGTGC?ACTGCGACCGTACTCYTGCGTGAT?AKTRCGAAATATCTTCGCCAC?GATT?CTAAGCACCTCACYCTCATACA?CGCGGGCCTCAGCC?GGGGA?GT?AAAGTGGTT?TGTG??TCACG?CT?GCGAAG?TAACTTTGTT??TGGAGGTGGT?GCTTATCAAGAG?C?YAAR?GTGTGGGTAGTCGCGT?GCAGCCRCATAGAARGTTTTGCC?GCATCGCCGGCCACGACGTGTGTGTMCCGTTCATTGC?AGTGGAAAGRGATGCCGC?AATGAGGTCGTTGCGAGCGGWAGT?TGCTTGACAGCAGATA?CACCGACCMGTTGGGACCATGGGGATC?GGKCGGCCCACARTGTTASCTGAT?TCAY
ACCYC?GGTATGGCCAAGATAA?ACGATAACGCGGTTAGC?AYTCTCAAKGCSGCGG?GTATCTTTGATAGTGCACATATCACCCYYGCTTCS?TA?CATCTGCAAACGG?GCGACTRC?GTGGTGCCWCTGCRGG?ATGAAGCGAGCATGGCCA?AGWT?CGTTCCAGWTGGATGCAT?CTCTCGGAGGGAWG?GTGTGGCGTTTCGAK?TATACAGA?T?TC?ACCCGCRAGGGGWAGT?CGGACATTGAATAGTCGTG?YCGGAGTCT?TGACCGCCCACTAATACA?GT?TCG?TG?GCTCTAWGGACACTTACATCGGTACCARCAGCACCGGTGTT?TGGTTGCGCATWMRCTAGCAC?CACCGTCAR??TY?CACGAYAACCGGATACTWTGACCGGAGYTGGARTCTGTWGACC?GGATTACACAGGYYAACGG?CCSGYG?SGTCAAGTA?CGGG?GATGTAGTCARCTTTT?GGCATT?CAACGGTCCCCA?GTTCMKGCACT?GRTACTGACG?TAAGCGCGACACSAGTGT?CACCACCKCTTCG?CAGGRCCTGTGGCTATT?GAGCWTCCRAGAAACATRTCCTAGAGCCATGAAGACYGCCGYCCGCGCTTTTCGGTTAC?T?GCCGTCGCGTGTGTCGCG?AGTGTGGTTCAACAGAG?CGTAATCGCTGACAGTGCKCTATGG?TCCA?CATTAYCRAACCTCCATTAGGGYTTC?GCCGGAC?CAGACTGTCTGCAGCCGCCCCGACAACAGCACGCCGTT?CTGCCCGACAAGCCATCGCC?ATCA?YAGTGAYC?TACTTGGTCCTCCGCG?AGTCATGATMGCGGTATGWGC?GCA?TAAAYAGGCTCAGCCAGWATCCGTAGGATC?G?GGTTCAS?ACR?AAGGTAGACGTCCCTATAATACAATGTATTGGGGTTACTAGCGGACTGCCACAAG?TTG?CTAGRAAGAGTAACA??TTACGCTCCGTTGTCTTG?A
AGTCGCGACCAAGGA?CAAGCCCTCACCCTTG?AYCCC?ACTKGACAGACAGGCAAATA?AT?MGGAGACGTCATAKATTATCTCGCCGAGTATTAAM?TGGAGCTGCT?TCATCAACC?ACGGGGTTAGAARGGCACA?TTGCCACYACTRGRCAWAMGTATCCYTTTCAGTATARCCGC?AAA?GG?CC?ATTATATAGGGT?TTCG?GCTGCATATAGCC?YTATTGCSAATAATA?GGGAAGTAGT?TCCATTTTCCGGCGGTCCTGGGTAATAGGAACCTATAGATCGACGCACCCTAGTACACTGCCCCGYTCACGCGTAGACCGTATGWGGGCCCTAYTGGA?CYGAKCCCGACAAGCA?TTCCATGTCCGGGCCGCACG?CAGRCCAAATGTCATTCGGTSTGGGCGCAAGCYGATGAGTGTG?TTCCATGATTCTYTTRTACGAGTGCACAGCTTAATCCCGTGTAGTCAGAGATATTAWGCGGGCATAC?TCCACTTCAGCTCATGCAGTGAAAGTAACTTCCC?GTAMGATC?TGCMAATATAGA?CCGTTCATGAGCGGCY?TY?ATTCTG?CGAMTCCR?CCACT?ACTAGGCATGAGTCCTCGCTACACCTCTTACAAGYCACTACWTCGC?TGWGGCCWGCCTMC?GGAT?TGGAGGACGACCTAKTGTAGTTGCCCYCC?CA??GTGCCAGAGACACTG??CGCTTKTGACTCCAGTACAGMATTCTCCSTTAAGGGCGAAAGCAAAGTGTTT?CAATGACCGA?GGTCKAAGCCGTTGGGGCACCGGSGCGWATTATAAAGCTAGTG?AGAGAGGGCTAGC?RTCGTTTGCTAAGAGAGAGTCTCGAATGACAT?AGCCGTT?CCTGTAAMAGTCATTAR?CCGAT?TTGT?TTCAAAACTAACCTCCG?TTY?GCC?GCAC??CC?GCTGGGC?AAGCGYATGTAATGTTCCAGAGKTTGA?AGAGTATGKGAAGACC?CAA
GAACATTAYACCTAA?CTAGTACRCGCGCCGAAAACT?CCGTTTTCTGATACCRGC??TTGRACTATC?TGACACG?TC?GCTCA?GG?GACGTAAGGACAGTATTGCGCGCCGTYCCGCGTCKACGTGAGATCCATGCTCCCTATGGACAGTGCAGAGGTGTTGCACGATGTTTCCGCCTATGCTW?CGTGTACTATCTC?A?CACYCTGAGCCTGCA?GCTTCAA?YYAGATCGGCTATAAACTTGTCATT?AGTTTGCGAGACCTGGGTTTATGCA?CGCGTCACTGWAAWGCACCTTCGATTCC?CAATTACCAGAAGACTTGATATGATGTTACGCGTCTTAAACATYT??ATTWGCATGTG?RGCGGGAGGRCCTAGAGGCCTTCCATAAGTTACCTGTATAT?CTGTAKTTGCCCGGGGCGAGY?TGCAKAAATGTCAAA?AAAGTAC?ATGRTA?CGCAC?GG?GACCACCAAWGGCCAAGAGCCGGGGATT?TATGGATTGGTTTGRCG??GGGCACGCGT?CACCAGATGCMACACGCCCGATAAARGGCGAGTGACGRCCAGTACTMCGTTYAACCGGG?CA?CGATACWGTAAAGAAT?YC?CYAGCTAGGGCATYCGGAAAGWTTAGCAGGTTGCTCAG?CTCC?CGTATCCCRCGCYGGCCCGCAGCCCATTCTCYTGCCTCA?CR?TCTTTGC?GAACARGGTAYTATACCATYCCT?GYCAAA?CATTGATCGGGATTGRGCGTCCGAATAYCCGTAATCCTAAGGTACCCGCTATGTGCTTAGC?CTTCSG?ATCCTAC?ATAG?CGACGCCC?RRAT?CGACR?GTCACTCAGTTTAAGCAACCTRAGTTACGTTCGCGGGGC?ACTTA??CTGGCGYATGGYCTAACTC?GTCTATACGCGAG?AGTRACCCAAYATCGTACYCATC?RCRTTAG?G?A?GGC?A?CTGGCCCCAAGCGTAYCCCAACAGCCCACCAYA?C
?ACCGGCCAGGGAGCGGGGAGGAATTCGCGGCCTC?ATGGATA?TACGGCGTGGACTGYTAATTAACGTACGTACCAGYCCCATTAATGCTAGTTTGY?TGGTGCCCAGTGTGCGCGCACAGCGCGGGGWGTTCTTGACGCACCACCGA?GCAYCGATTT?TAARCTAGGTAACCCCAGACTAA?RSTTACAC?CGTCGGATAT?CATGTCAY?GTGAC??ATCTCGTTTGAA?GGAGTCCGTKACTCCAGTCA?GCACGGTAGCCTCGCCKTG?GAAACTSGATGTTCAGTTKGKGTKCAAGCGCGTAGCGCATTAGGCACCRTCCWC?GGTTA?AAACTGAAAGCCTYTAYGGMKAK?MTAGAACGAAGCA?TT?ACGTGTA?GGGTGTACCTCAGTTGCTAYGCAT?C?STGAT?CTACATTAAGRTTCGGTCTACTTCAACRGCGTTGRG?GGCAAGCATAACGKAGCT?ATCGACTGCTTACCCG?TAAGACCGAAAACAAGGTCGTTGAAACTCAASCCAGACCCTAGGGGGATTCGCTCCACGGCCGAAYTCCACACGAGA?AGAATC?ATCTWGT?ATCCT?YGTGCTAGT?CT?CGTT?GCAT??ATGYACRCCGGG?G?CAGAGTGC?GCCGACGAGCT?CCTG?TYT?GGCAGAGCTCGGTCAATACTT?ACG?GA?GTC?AATCAMTCATCCTC??CAGGGTGRC?GATG?ACAA?TYTTGAATACTGGCTAYCTGCCGCTTTAGTYGAGTCTTTYTGTGCGGCACGTCGACAGTCCACCAAAGCGTTTATGCCTTGACATGGTTTTTCAG?CATRTAGTTAGTGGAA?GCTTTCCCAACGTAGTCTCGAAGCCCTTGGTRGCGTATC?AG?CGAGKGA?TCAAGCCATCAACGAGTRACGTCAAATCCGGCACYTAATCCGGGCCA?GGWGACGRAACCCG?TTGTAKCGGAATAYACCTGYCGTCCGTAAGGTGGAGCCCACCAAC
?ATYGCGTGTCACT?KTGCAAYCGCTACGA?GATACSTTAAACCGCTGACAYCACCGAARTTGT?T?CGTAAAGCCTTCWTAACGATCACCCCTGTTCYCAGCG?TRTCTACCATGATGGG?CTGCCTAACAGTG?CTRTGACCTGAWGTTACGGCGCGM??GACGTCCCCCGGATCG??AMGA?ACT?CCCCTATAGTM?CATTGRARCAAYWCCGTA?AGSTCCCAGATCAGCGGC?TMTTTTCTATCTGG?ATTCCTGAGCTCCGAGCAA?AAGCGGTGCCGACCTCTCGTAAGGCCG??ACCCCASAA?CGCAATGGGAAYG?CCCTCAGGCT??GCTCCGTGGKTTG?ACAGCCACTCATGGTCGCCTCCAAAACATCGGCTAG?RTCCGGTGTRCACAYCTRATCGTCGARGCYT?CYGCATGCTGAATACWG?ATWCTATACCCTACATTAGGTATCGAGGAGY?ATC?RTSAAGAGAGCTTCGCGCACGMATGCGTTGTCATACCCCACTTGGGCAAGCGKCTGKAGT?CCC?CCCSCCTGGTCGGTTACCGTAAGTGGRGCTTTGYCCGAATCCGTGAAAGCCCTACTTGATTCGARCACGCACAGGATATGYGCRGCCTAGTTC?AGGRGTGAAGATCRACAAACCC?CCC?TCACT?TMCTTYAAAGCG?GRGGGYGACGC?AW?TTTTCGGCGCCCGATG??AGGGCCGAAACCCTCKGAAAGCCCGCWACGATTGTGGTWC?AACCAATGG??TGCGGCC?GAA?GTATGGTCCTGACA?RRTCGCCGYACYGCTCAAWTMA??AACAA?GWATGKGCGGTCAATCCAGGAGATAGGCTAGCTAAGCGYCATACTAGKGCGAC?CCCYTGGACTGACCGCT?CGG?C?CCTGGYTCCTGAAGATTGCCGCAGG?TGWCGATACWTATTACTCGCCARRAT?GCGGTAWCACGCCCGA?T?CGCT?CGACATCATAGGKGTACGAATA
A?CGTTACR?CCGA?TGCG?ACGGATGAATTGCCACCCGGGCGCGT?CGAC?TTGGTGCAATTYGAACTAGTGCACCCACAACACCATGYGACATGATCCCTCCACAAYTATTCGACTCGTTCATCSGCAGTY??AYTAAACRCATGAGTG??CMATYCRACTTCAGGTTMGGAGGTGGATGGT?CCGGATATA?TTA?CAAAAYGTGT?ATTCCCTTCGCACTCTWCCCGT?GACGGG?TCGGTGTTCTGGGGC?GCCRGACAGYACTCAGGCCCTC?TTA?TTAATATTRG?ACGCGTAGCCTGTCTTACGYGTCGTYCGGGTCCCCGTTGACCCG?TGAATTACCAGCAGCGCGTATACTCTYTRTACCGTAAAGTAA?AGGGCGAAGATC???TCAGRAGGCGGGGAGCG?AWTTCGAKGTACCT?CCAATGAA?TGTTTT?C?CTTCCTTTGCCTACYGCTGYGCG?CTAATTGTCGGCCCGTCGGACGST?CT?GAAGCCCGRCAGGCCGCCTGCRACTAACGGGCG?ATATGGARGCCCTCTRRCTAGTCGG?AGTTCG?GARTTTTCTTTAAGGGT?CGGTGAG?GCTCCGTCWCAT?GGCCTAAG?CTAAGACCGCAGCCACTGTGGCTAA?ATCGTTCTCYATTGTGG?GGCACCAA?CGTA?CCACCC??GACTCCC?GG?GCTGTGATKGGG?ACTAACTGTTTGATGCGGAGACAC?GGTGGCCACAGTCCCAGGAGCAATTACAGCGA?TCTGTTCGGACMATCC?TCCA?GTAAA?T?AAGTGSGACGCATAGCAAGTRMTGTGATC?YGGTKCGCAACGGRGCCCCAAAAGC?AGACTKAGCTATCTAATCCTCTT?GTARGTAMT?GGGSGAACCGCGGRGGCAACTCGGCCT?CCGCCCTCTGGGTGACCTGCTGGGGACGGAAACTATAATACWATAMTACAKCCCTAAACGGCWAGTACAGGCCTCGTATCACCTGCCC?
C?ACACCGCCT??CG?AACATTTTGGYACA?GATGCCTGAAMGTGC?TGCAGTGCGTTAGYCGTAAGCT?TG?AA?TG?CTCCGCAAACTTTTTWCGGACTTCCTCTTGACCCAGGTAG?TAAGCGCTAGCAGCAGCRTTGACATRMCGTACYTACGGTGGACT?CCCMCC?TAT?ATG?AGCGGTCTGGCTCMTAGGTG?CCGATCG?CCAGATCCAGCGACG?C?GCAACTCCCATGAARGGTGCTSGACWAGGACAAWCACCTGTC?TATATAATAACAG?CCCCGTCGGCASTCG?ATTGTGSCCTCATGAACG?GTGGTRCCAYATTGTCR?TGATATAAGTRCACGGYGAAGAGYCTTAWGGAGCWCCGGCCTCTACACG?CG?TAAATTY?CCGGCCWACGAACAGGC?GAAGCAATTT?TGCAGCTYACCTACAGTCCCACCGTGGYCTCGKGRACATTAGYAGGTTGAYCAGCAACCGTC?GGATAACGAGTRCTATCRCAACGCCCCCACRTGCCTT?RCGATAAGTAAAGGTA?RG?AKAGCCCGAACGCCAATGCTTRGTTC?GTTAATGTAACCAGCTCTGC?GCMAGGGCGTAYCCCGRGATTA??CCTCCAGCTGT?KTTG?CTGTYAA?GACGTCTCGAARTGGCGTCCGGGMGATTCTACTAAGATGCCA?GGGAATACGGTKACTACCGR?GG?TTG?TACTCACGAAT?TCG?CACGACTCA?TWGCACAGTCGGTCT?AAT?TGGAGTGCCTACACTCGTCCCTCCAGCGCCGGMGAGACTTGACTCAAGCCGATCGRACGACCGARAT?AAGCARGGGTTAAACACCTGAATGAAGCCCTCTATCCTGGCCAAGGACCCGAGTTMTGTGAGTCT?GA?GTGRGCCGTRATCAGGCTTCCCCG?ACCGC?AACCAGCCAACTAASMGRGCAAGATGTTCAACSTCG?TGCACY?GGTCGAGRGGCTGG?A?TRCCATGTC
TAGGTCGACATTAGT?GGTAGTGATCCCCCTGGTTAGGACCGCCTTAGCGGGSGCTAGTTCCGCGAGTCAAT?CGTTYARCGGT?GTCTTCTC?TCCCCCTGATGACCCTCTGGATAATTCSGGGCGGAATTCGYTGGTTGTCGA?GAATCCGGTGCGATGCGCTAGCGCAC??WTYAGGGTTGTCGGACAGATTGCGMGMWCGTTMACCGGCGGACC?AGCTCCACCCCGGTTCT?CGTGGCGGTGGAACCCATATGAGCGAACAAGACCACGCGGCAGCAAATGGA?CGGAACGTTCATGGGARGCA?CAGTCGGG?TGATAAACST?ACCSTCAACTCACCTYCYA?WCACAGGGGYCK?CTATGACGCGAACTCT?GCGGAGGCGTGCAGTAATCTCGCCCGTACACTACCTTGGCTG?ACGCGTATCAG?CGGGTGGCTCCAGT?YTGCGGWRACCAATGTCAGTGGTTTC?CATTCAATGCAC?ATAGGATGMCGTGTC?TCGCTACCGGAAGG??TCCACTACCCTTG?TGAWGAAATAGCTCGTTACCGAACACTTACAGCCTGCTTGTTAAT?CGT?AYCAAACCACMCCAGRACCATTGGTCTCRATCCCGA?C?CTCCCGGAT???TCGGTCGTA?CCTAGCGG?GTCRAAGCTGGTAGGTCG?TCGAGTGCACCGCAT?CAGTCTCRACGGTTAATKAGGCGCCAMCRG?CAACTTTCCGGGTGGAAC?GATTAGACCAAAT?GGTC?GGCATG?GGG?TTAAACATAAGATGATTTGGTTGTCA?AC?AGTTAGACCYGGCGACCCTACACACTTCC??C?CCTGCGCGAATRGCASTTCAGAAGCCTCCGCACGAGTAGAACCACACWAGCAGWGGTCACTGACCACCG?G?GTCGCCGRCGACCTTGMCCCGGCAGCGTG?TGA?AAGTKGTCTYTGCATCGAA?CGTTACATTTGAAWCYGTGACGCCGGCTTGTCWCAC?TGA
G?TAACGCTRCTGCAAGWKGTGGCATTACGAGTAACTGACGATACTTAGGCGGGCGTTCTAGTAATRGGGGCT?GTT?TAAATCTTATT??GCAGCGGRGGGATATAG???AAGCK?TGAC?GCA?G?AC?M?TMCCAACTGTACCRGTCACA?CCGCAACATCACCCTRTGCTCC?CCCATCGRCTTT??CCCSAATCCTTGTACCCTCTTCTACGCGAGCARRGGCCRCACCCG?CACAGTTATTGCTAGGCCGTGTGAGTTCGAGCGR?AGGSTYTGGGTY?CCYAGGCYGGACACCSCATTGCTCCGGTAGARATGTTCATT?GTCGCTCGAGAGATCGACR?CA?CGGAGATAAYAACCGAGGTCCCAAWR?RCTACGCCT?GCACATGCT?GGGGCTTCGCTTYATCCGTAAGTMCG?GGTATCTKAGCACCTCTAAA??AGTCGAATCTCCCCAGGMGTGCTGCTAAGGTAA?CAGAAAGGTGG?GMTCTTGTCGGTGTWGGTGG?GTATATCAC?TACAAG?ACT?AGGYYGTAACTCGAGTGGCCTA??T?CAAGGGC?RATCCTCGACYTGCGTGTTG?CGTTCGCT?CTTTGAGTGACCCCGCGGGGCWA?TC?GGATCGGTTCCAGCWG?TYAGCAGCGGCCGGGTMGTGAGRGAGTTATTGGCACYCAT?AGCSGCGAY?WC?CGTGCTAGAAGCGACATGATMATAT?TACC?AACAAAGCTACACCGCCGGG?GSAACAGCCAAGGCC?TGATCGGCATTCCTTCCTG?ATGCACGAAAAAAG?CGACTACTGGAGAGRA?RAGACTTGTGCGACYCYGGGTCTGGAACGGGYGAKCGAGGT?RGAC?GGGA?CAYTT?AGTGTTCA?AAAGAATCGCCCGGAGCGAGAGAKTTC??CACAYTGCGACGGCTGCGTG?CR?TATTTMCTTACTRTCTCARTT?GGCGGGAATC?GAGAAKCGTRACYAAGGGGTACC?AGGAAAT
TGAACCGGTTGGATCCTGAGCGGTGCTTGTTCACGA?T??YTT??A?C?CG?TATGGTCTTTGGGTGCGAAACTGGGCTCAACAGAWAAT?TTCCTGAGAGG?GACTGGTTAGGGCTCGTGTCGCGGCGCAGACCCGGGGTCGAGCATATTCACGCCTGAMYTCTTTATTCACGCTCTGCGAGTKCGTCTGTAACRTYAGGATGCAGGGGTTGATTCCGG?GGAACCCTATT?TCCCGTTCTCTA?GAGAAAGCATGCA?TATCATTCCAATCGTAAMTCSATCAGACGTATCCTACTTTATAACGGRGCGTG?AA?CCCGGCGARCG??GTCTKCGCGCGATT?TGGCACC?WATTGCGCAARGGGATTAAAGAAAAAYAGCCGGAAAGAGCCTTGCAGCGGTTC?SCGGCCAAGACGTGTTTCCCCAGTGGGATCAGAACATSACTT?C?TCCAGCCAATAGCTTGAG?TMRKTGGGTCCTYTTRCTATAAGATCCGAACAA?C?CTCCACGTGTC?TTAAAATCGC?GGATCCCTGGGCGACT?CAGGGCAGTTGCK?TCCGCTCTCTTGTAGCGTTCRGCGTTCG?TTSGAGAAAGGAA?RCCCA?TCACTCCTTAA?A?CTGACACCGRGCGTTTCTGCGGACAAG?AC?TTAA?TAAAC?CAGG?CATTGGCCAGAAACCATCA?GTGATCGCCGTTTCCGTTGATGGGCCATGCATCCGAMAGC??AGAGTAGAATCGGATATRC?TTCGGTTGTAGG?TGAGTGACCTATGAATTGTCYCAAAA?TCCCGRGTCGMCTGGAATCATGTCCATAK?AA?GGCYTGAGATCACCAAATTCA?YCACATAAC?GTWAGATCGTTGTCTCTST?ATG?CTRTACACMCGCTGARGAAGCGCGTCAGTC?GACTA?ATCTGTGAACCATAYAGGGCACGGTCCCG?ATGGTTTTT?YG?TATRGT?GG?CACCMT?YCGGGA?MAGTAGCTTGCCTT
GACGGGKTGTCCGAACGAGAGGCAGYAKATACGTCCCTAACWCCATTCCGCGAGAGCT?GCAGGCACGA?CAAATTTG?AACCAGT?TCGTRCGCGTATTAGATGCAG?TCAGCGAGCCACACTAGATCTTGCAACG?GCAGGCGAGGCTTGT?ACATATCACTGA?CCMT?TCCCG?GTCYT?GTACMGT?CGAAGCATGTGCATAGACYCCGTGGGGASARGTGACCACAGTTAGYCGGT?A?A?TCRAA?ARCATMTAATCAGAAGYATGTGGTATGGCAGATAAACGCYGCTAATT?TGCGCCTGGCYGACAAGACC?GGAYGC?GYTGTGATRTTCTCATCACGGGCGCTGAC?CGTCGAGAAATCGGCAGWGCGTCATTACKTTTGCCGGCCCTGRWTAACGCAGCCATGCRGCCAGGTGTRTGCTAGGA?A?CGCTTTCWYA?CGATCCKCGCYAAATTTACACCATAAGGCACGTAGGGACGCRCGG?CAT?AGGGTGGCCTCCATACCAGGTCAAGGCCCGYTCGATCAAA?AC?AGGT?GACGCCCCGCRGAACR?TC?GCA??ATTCGACAGCCACATTTACGTTYGGCGCCACTGCCAA?CCTT?AGGGGGCCTTGGTCG?AGCAGAAACTTTGC?AGA?CGTAGRAGCCGCGCGTTTGGYAATAGCG?GATCKGTKCWACCA?GAATCCCGACGAKT?G?TTACAG?CGTGYTCAGTTCTTCACCTTC?CGTATCCTCATCTACAGAAAAGGYGTCTGGGCGGTTGAGTTTAAAYARG?TAT??C?GGATAAGAACCGGGCYAYTGTTATCACATGAKCCATCGGCCAGATCACTTACGCG?CG??AGTGAATTWGGGACTAGTWCAA?TACGACCCCAT?AG?KC?AGCAMGGTATCTGRCCCTTTCCCGG?AC?ATCKAAT?YAGGCCACTAGAAGT?TGTTGGAT?G?GGCA?AGCATCTGGACACACCA?RTA?AGACCGCGA
CCTGTCACTRGCCATCCGTGTGGCTGGGAATGTTA?CCGGAG?GCTGGGCKRCCGC?CAKGCGTTGTTKGACAG?TTGTAMGCCCSTAC??CCWGGCAACCGAGCCGAAACT???TT?CKTCGTAGTA?A?AACCAAA?ACGACGTCGAYATTCATTTCGGAGCYTGGCAGTCGTCAGCGTAYC?GRAGACCCRG?G?CCGAACTGTGAG?CAWCACAGGCAGAAT?GCCCAGTKTCTT??TTACCGCCCGTCAGCG?AAAACTCG?TCTTCA?G?TRCTGTACTCTTACGTGC?TATTAYCCCGCGMTCGTGGCAGGACYAKCCGACCGTCTATAAAGGGTCCCGCYAGGYGTAGGG?GCACGCCCCTTAG?CGGGGTA?G?MTGGKCTGACCGTTCACCTGCGCCTAGTCGCGGGGCTCCCGCGGT?AATGTGCGATGG?ARGACGAGCTATTGSTTTGTCACGGAATTGC?GCCATTAAACTGGTCTG??TYCYCCGGTCY??TGAGTATAGGGTGC?WCGCGKAGGGTKCCWCAACKGTGGTCCTCA?TCACAGATCTATAGACTGGCYCTCAACAGAGYATCGGTAGAG?TCACGMRGTCGAACCTCGGGGAGC?AGCATGTTTCGGCGGGTAGTGA?YCCCACGTGTTTCATTYAACYCGAACGCGCAGCTCGCTTAWTCTTTGT?TAGAGCCGTACAAT?GCCAGTA?ACATGGACCTGTAATRAKAACAGCCCG?YG?TRTAATGTARACMC??TG?WCCCTATCGTTCRCGATTTAGGG?CATCTCAACTAGACTCCGT?CA?AARCACAG?TCTAGSGCCCATGATTAW?CGCATGCGACRCGGGGACACAKG?CCKACGCTAGAGAAC?ACCACCGAGAYAGG?TRATCCAKAAC?GA?CGTATTGCCC?TWGTAG?GGKTA??ACGTACTCACCTCTAACCGAGAGCTCGAG?TCGCCTGC?AAA?GGCAATCGAA?GGGTCCGGTGT
?YA?TACTG?AWRTGCGCGAACCCGCTC?T?AGGGC?GGGC?GGAAGGGT?GCCTSGTAGGACCATAAGAGTGTATCTATCATAC?GTAGGGTAKWGGGAAG?GTGTAG?T?GWC?GACAGACTGCCGAGAAGGGGGC?CGCAGCTGTTACTCAYAGC?TCCATTCG?GTAAC?GGGGTGAGGTACTACCCCGGGCAAATASCACTCAYA?ATT?TTGCTGCGGTTGMCGTTAGGTACTGTTR?CTTTCAWG?TAT?SYAAGTTAACCCWSCMGGGGCGCACGTATATTAGCC?GGAGACCCYCAA?CCCCCATAGKTGGGCCTGGAGAGWCCGAACA?CTCTATTTCKATCACGAGTTCCCCGGCATAACGATYAAGTCTGTAT?GTTTGCACCTT?TAGTACCCATTATGTAYCTCCAGAA?ACAACAG?CCCCGCA?CRTTCC?GCRCAAGT?TACG?AG?AAGGTGGTW?GGTTAAACTAGCGCATTYATGTGCCWCAGCAGACA?AGT?CGTTYTTCASAGTACGCTCGATGGCATCCGTCRGGRTCA?MCC?C?TA?CATCGGC?GCGTGGAGCYCC?A?CTTCCCAAG??RWGGACA?AATGCART?TCTTAGAAGTACRGC?GATACGGG??TMGACYTCTCCCA?ACGCCACGCT?TCGAAGCY?GSCGCTTCAATTGTCYTRCGCRACGCACCAC?TGTCCTTTCGCGAGAC?GGTTGCCCCATCGATGTRCTCACTAA?GAWGAGCTCCTT?RAAGTCATGCGCAATKAACTAAACRCACACACTTGYATGRTGA?ACCGCA?TACWTCTAACTGATGATASAKTCACCTTAR?CCGACGAMAT??GGATACTCCAGTAAAAACCAGCGGRAACMGCGC?GGGTTATCCCGARTGGTGCGCGATCATGGCGAATTGAATGAGGCCGC?AWC???TAAAACCAAGCTACGGTAGGCGCTTGTA?CCMCACCG?TTCATCAAGCTGCCGGR
GA?AGCGACGSGCCKCTATCCCGTTCTKCCG?GGAACCTACGATCGTTWGCTCCTATTGCGCTACAGGATGGCTTGA?CCCGTACCAATAATCCCTTACTGGGT?GTTTGTACTCGACWGTCGTCTCGT??TAGCTCC?AAACCTCG?YTCTTCCGTGACTCCCGTAGCTTATACGATCCCA??ACCTTGACGAAAGAAGTAGCTGC?T?CTTRTCCGGGGTKCTGGTATTCCCAGAAGCAC?GTTWTT?CCAYAYTCRG?CTT?CGCCAA?AYATTCGSATCTTAGCTACGAGAGTAACAGATGATCAATCAA?GAR?CRGCCGMCAGTAAAGAGG?TGGAGACTCTGTCAT?AYTGTCGCAACGACTCTGATCTAGGGGACCATT?GGACACAAGTTGATTTGGCTAAWCCTG?GGTCGGTTCACCCGAT?GACCGCCTTGRAATGGT?CGTCGTCG?TT?CAGG?GCAACTACWATGTTYACCAGGCCGTTGGCGTCGCAYCAC?GCCGAGGG?AA?G?GGCCAWACAWGAA?CCCCCGAGAAACCACCAGACGYAGGTGAA?CATCG?CAGGTCAACTTAACGTAGCGKAGGTCACACTAMTGGTGCATAGGGCG?TACGGCC?GCA?CGTCCCGRACTCCTTCGAATAYTRT?GGGA?GTTTTT?CGGT?GYGGRCGAGTGCGMGTAGAGGCCTAG?TTCCAATAACATTTGCGTGAAATKTACCGTGTWAGCTACYCTTTYTGATAC?GATGTGTCTAACAARAGCTCYGCA?ACAATGGTCACRC?CGTG??TGRGCTC?YAACT?ATACATCATKAAAAW?ATTAGTWG?TGCGACTCGCACA?CGCGKAGYACGGCGGAC?CTGCG?CAC?TGTAK?CCKAGACTCTGGTGCTTTCGCCGACGGGTGATTCGRTCSTCTACYTT?GYGATGTY?AAGGCGGGTKGTTCCTGGGAGCTGAYCGRGCGTTGGTWACKCCCAWGGACTYCGTTC
YCWA?ACGTCG?CTTTTGAACGCAAATCAATAGGYCGAGG?GRACT?GCCCC?CT?CTC?CTYCATAGG?YGTGAACAC?ARGGAGGCCCCRTRTTACGCCGGG?CACGCAAC?CTTAA?ATG?TAGATTCGGTACCC?CGCTCTATAG?G?CRAGGTMATGTAGGTTACGCTGTGAACATTTRA?CTGGTWACCGATTGCGT?TTTAGACAGTCRTCCTTGGAGTACTTTCATGCA?TTTTTTCCGTGCGACCCCTGRTTAGGTAC?CCTGTYAGTGATTGC?AACCGTAARCCTTCCAAGCGCT?TKCGGTC?GCGATTCAAGATCCATGAACTAGYTACCA?CCGTCCG?AATMTCT?CGCT?T?CTTG?TCCACAGTTGTCACATCTTCCGTRTYGTGCCACCGGGAGGTTCGGACCCCC?AACA?TCCTWGGAAGATTGAYGGAATTAGSRT?AGTTGCGAGG?CTCAT?TTGGATCAGCAGGG?ATAGCAACAAGCTGTGA?GGA?GTTCAAGCG?CCCGAS?CY?GGTGGGCACAAACYGGG?TG?GGCCTCTGGYGTCAAGACCGCCTTTCGGGCTACARAAGACTATC?GMTTGTATGAGTAGCAG?CAGAGTAGARACCMCCTCCAGTGAC?TCCGCTGA?ATAAGCCTCGAGA?TTGCAAAAACGGGTATCGAAWCAAAACCC?GGYG?CCCGGATCAA?ATTTSGAAGTGAAGGSCTAGTACAGGC?CCGCAGCGGATAACGACGAGGA?CCTTCGATTGGWTTCCAAT??GTGTTACTCCGC?CAGTGGCGAKC?G?GTTTATRRACGTTTGCATGAG?GT?GTGGGGTGARACGRAWCTGACCCCMAWATTAGAC?GTMAATCCTCT?CG?ATT??YATTGGTCGCCYCCTTGTT?GAGTGYCTCA?TRGTGCGACGACCACGA?AAATGT?TCTAGCATCAATATGG???GGAATCGCGACGAGCCCGTAAAAGTGCGGGRTTCG
?TCCG?CATTCTTTCCTRCGYCTCTCTTTA?CACG?GCTGAAGTCCTAGGGCACAGGGCGRGGGTCGAR??GCCGT?GTTGGCATAWATATATTGTCGCTCGGCCCCAGAGACCTGGCAGTTGTAGCGC?C?TATTAAAGTTAAGAGCATTTACTTCGGATYAGT??AGCCCTCCC?GCCCTGAA?WTTGCGGCGCGCACTCCCTGCGCATACCGCGAACGMGCTTGCGSAAGCAYCAATGSCTTAAGAGCGTAGCCGATGCCAGCCGTGC??CTAGCGCGMCCC?KCTC?GTCCCCACATTCCAGTTCCGAATGAG?ATGACAATCATCCAAAGC?GCCTGCG?CGTT?CGTAATCGCAGCACATGCGSCTTYR?CAACATCYGGCTTTAGTGYGGWGATGAAACGCARCCAMCGGGCCTAACAACACT?CTCATCGYAYACTG?T?TGCTCATWTATGACAWGTATTAGCAG??GRATAATT?CGCGCTGCMATGA?TGMCTAATTA?AACCKG?A?AGCTCCCCATGTWTTTGACTCCTCTCGATGTTC?GATKTTCTACCTACCGCCGGYTCAAATAACCAAAGRAGGGTGGCSCTTTTTATGATKCCYACGCCAGCGAGAACGG?TAWTCCACGACGT?WTTATACGGGTRCGATGGCACCGATGACATCCRGGT?AG?GCTGGGTTT?ACTTGTGTCGAGAGACTGGCGACAGGTGG?GGTTTGCGTWT?CAGCTTTTCG?ACTAYGTGTTGWACTTG?TAMYCCAACGG?CC?CAGCGGTTATCAGGKC?RATGGATCCTCTACCTACRGTTGCTACTC?TCCAATTGTTGTGAGAAACGTCAGCCGCTGGGTGTAGGTTCGSTGGA?AGAAMTACWTAGCGATATC?GGTAAGCRTCACCCTG?AGCTCTGCCTACCCCAACTTTACAGGGA?CCCAA?C?CAATGTYAGGAGCAMTGTGATTCGCCTCTTATGGGTGGTGCTAGTAGTAGG
A?TCCACGAGCGAGCATCACCTG??AYCSTCGGTCGCCGWTAATAAACGTRRT?GAAAA?ACAGAAATGTTTAYCMGGAATWGTATGGCRGAGAGT?TAGGACGAGT?CCTG?TGGAAATGGCAGT?GTCAGCKCCAATCTTACGATT?TTTCTAGCTGAAKCGYTTCC?A?ATCGGGACATGGTTRGCCCCCCGCGGGACACTATACTGATGATCCGTTACCATG?CA?TKRKCAKT?TCGMW?T?CCCT?TCCG?GCATAATTGGATTGGGT?GACATGGGYGACTTTAAYCGGTTGA?TGGAGCT??TGGTAGCATCGGCTYAGCGCCTGTCGTCC?CTAATARGYATCCTAGCGTGACACATGCGKAGA?CGCAWCGTCGYAT?CGCAAAAGGGTGTTC?TYCTATCCAGTAARGCGTGTAGGCTGATC?GCTTA?GTM?ACCAA?TACCG?GCTTCGATAAGRACATTTCTACGTCC?GTAACTAGGGTCCACCGT?TGGTATTGGAGCGTTGTTTT?ATGTAGGGTTGTACCMAAATTCTTAATCGGATTGGCGCCATAGGAT?ACTAATAACARAGAGCACT?ACCAGGCCCGCAYGACATCTATAGTTTTTGGC??G?CAR?TTCGGAGTTT?CCTATGTCCKTCATCARCCGCRTGAACCWGA?ACGGTTA??TCCRATACATCAGCTT?TATTMACC??ATC?TTCCRG?YTTCATAWA?GGCSACTTAT?AGGTATTATATGCG?TGATTAAKGGGTACGCCGCACTCAGAAGGTGCCGGAAAGTYAGTCCAWRCGTTCGTACGAACTTCTAGTGCCGGC?WACTCSC?GACCCAGTRGCCACAG?TGATGAACCCGATGGCGGATAGACATTACTRGAGTTTAGTSWCCTCAGCRSAY?CATGCAGARYGCRTCGCTCCAYCATCGACCCAAATACA?TATCCCTAATTGCACCKATGGG?MAAG?YAGCAACGGATCCTT?ATCGCY
GAGTAAGGGAGGAAACTCGTATGCCCGCCCAGGCAT?AC?CR?GCTAGGACCAAGCTTGAGT?MTCGATCMCACAAT?TTCACAAYACCTACTCGCG?T?TAGKGT?AGAGTMKGGGGCGCGT?TCAC?RTAGACCAGCGCTGCCCGAGT?GGGAGAAMGTGCGATCCYTTTAWGCTSCGACTACCGGAAGGACACGACTTGCCGTTTMCGCATWAAGGGGAGCAGGAACT?G?CTACGTGGG?G?ACCCGCATCTC?GAGTTAAGGTGTKA?AAYGACT?CC?A?TA?GAGCCAAA?GGGCCAACTT?AT?GCCGTARTACGGGAGCTA?RCTAGATCAACAACCGCGACATGGAACCCGAACC??CT?ATGTC?TTCGG?YATTT?TAAGTTG?TRAG??GCA?G?ATAGC?CATTACCAARCGGCAAGT?ACCWTTCAAC?AC?AYAACTTCCACTCGATGCGGCGTGGTCAG?CTGAGAGCT?TTGM?CTCCGGAGGGGTACGW?CTAGGCTGCCTAAGCGGAGAACG?TGGCTATATG?TCGTCGCG?CAAGC?GGCCAC?TA?TGCAGGGTGTACTGCTCCACYCCGAGCCCACGAGAATTCAGACCCACYCACACCATTCACRCCYGAGTAG?CCCCCGTTCCGACCACGCGAAACGGGTYA?WTGGCAGTGTGTAGKG?TAGYGGACRGAGCATAAGCAGTAACT?GTCCCCGMCRTACAG?AATGTTTCC?TAGCWTGTAGCACGTGAAGCGTATTGTGAAGGCCGAA?AAACTGACGCGAACCTCAAGCTTACTCGYGK?CGGGCCTACCACGGCCA?TAGGA?ACATATCGTCGGTGCAGTGATKCC?RAGAGCACGACGGAC?CAGCAYCTGTAAGAASAWCT?TGTGRGCCAGGAGGTAATTGTAC?GTCTTCYAAACTGTCGCCAGTCTACYGCGGGCAGCCTGAG?CTA?CCTCCAGTTG?GCACWCTAGGTTTCTTACTCGGAA
CCAA?G??AG?CTGYAGA?TGCCGGA??CTAGGACWAAC?CAAT?A?ATATCMCACACCGCCGGCA?ACRATAAC?TTACCCGAGGGAACA?TTTATCACCT?ACACCTAGCGAGAAGACTACGGTGKTTCGGYTAA?AAGCTTGGGMCAACTCTGACGCCCGGGGCTCGTAGGACGG?GTCACCC?CTAGTCRTC?TACGRAAAAGCWTCCGTMGG?C?A??T?C?GYTAMGGAKA?TGAAGGG?ATTAGTTGCC?TACGAGGATTAT?GATTCCAATTCTCGA?AT?TT?S?GCASCCG?YTCGAC?TRGAG?TAAAGCWCGGCTGRGTGGCATTTCGGAAGGGTTAGAC?GGGTCAGAACT?TAACTTAATRCTTGCTTAC?CGACGAGCAGT?CCTCAGCCTCACTACTGAGTATGGTG?CAAGATGGAGTGGACGCG???TGGAACG?C?TGACGCCAGA?CAAY?GATGGTTTCCGCAA??CC?GW?YMYGTCGGTAATCGGWC??C?CCGCTGTTACG?Y?A?GTAAGRATCGCTTGTTAA?TCR?CGTGCCTTTATCCGTTA?GGGRGTACTAACCSTTCTGRCGAAAGCG?AGTAC?TACGTTC?TAAGCGTTCAAAAGGTCGC?KAAACCGGGAATAG?TCRACTAGGATGARGC?GGAACCCAATCCT?GCA?TMGCR?GGGC??AT??ATCTTTRGACR?GCAAAACTTM??TA?AGCGGRTTATGGGRGACCGAGGTACTTGGC?GGCGGC?GACT?GCAWTY?CAGTGATCTSTCTACCCCGAACGGGC?CAAGTCGCTGAAACCGCTGCCCCCGTCTCCCCCWCACCG?TTCTCKAATAACATCACCTCGCACMTKWTATGACATACTCGCR?GC??TGCAC?KGGCTSTTTCTACTAAACAAACATT?CCTCATCAAAACGYCCGCG??TCG?ATGACC?GCGCA?ACCCCTTTCGCRGGTCGTTATGCCCGGG?CAATCAAGA
AT?ATAGTTATCGR?CTTTAAGATCACTTAA?ATTGATC?GSSCA?CGTMAGT?C?CCAGGAGTSTGAAAGACCGCGW??GTTCCCCCCTCTAGCWAKA?ATCCACRAAGYGG?CCTGGCGCAGGTATACTT?ATKCCYTTAGGGCCTASAYG?GGACASRAAGGAGGWCACGAATCTGCGAATTCGACAGCCTT?TACTTTGTGKATGTAGACA?AGGAWGCAGWGAAGCGCSACCTTTAYA?ATAAAGTRGTTAATAAATGACCGT?GCAAAWATTATCTACATGCAACGCTTGAGATACTTAGATGAATKTCCGGACTCATCACTCGTTACGTGAGCCT?CGTAAATCGAAGKKCGATGATAACCAACATCGTTCAG?GACSYTGCTCGCAGCGGACGAGTRATT?A???CGTYGTAAAAATAGAGTAAAGGATCTTCGARGCTTTACCTAGGGTTGYYT?CTAAGTCTCTAKTGAGGTAAACGARCATCTTACTGTCACTGGGTTGTGGTCAGSGGAGCCCAKWTGATGCCGCKTGAAATA?CTCRGAGATACTCGATGYTGCCTGGTYGTGTCCWGAAGGG?TAYGKCA?CYCGGACCTCTGCCTACRRGTATGARTCY?AAA?GTCKTCACATGCACTCAAAGCCGCTTCAAACGTTTT?GGACCCTGCGTTWTATACGGCRCATYTCTGACAGCGGTCATACGGTGAGAGACGCTATTAT?TT?CTTCTAATCACATGGT?TGCTAGAGTGAATACAAATCCTTGTTATSCGTTT??TASTAGGAGTAATGAGTGTACAGTCAGACACTACAAACAGACAACACGCTCTMAGGWARGCSYCGYGAATAGTAACGGGTCCSCCWRCTMTGCCCTKGGATGGA?GAACACCAC?AGAT?TGTWCACGCMAGAGTTCACAGTWACACCWAACACGTCTT?G?ACTGCCCTCTAAAGCACCAGGCTCGTCAGGCGGGCGGACRTGCC?GA?G?GGCT
T?ACTGK?AGTACGGCY?CTTCACGAGCATTGA?TCCCTTACGAA??T?GGGCGTA?AGAGG?GT?TAAT?GTTGGGCTCTG?TGG?ARC?AA??TTAA?CG?ATTSYCCAAAACGAC???G?C??AG?C?CAGCGCKT?A?K?TWC????T???GA?AG??CCAGGAATGCGCCAACAGA?CGATTCCT?C??TC???CA??A?GA??TCA?C?T?TCG??GGGT?M?C?T????CCGCT??CT?C????TGA????A?AAA?TAAAGA?A?TGGC??A?G???C?CACCA??T?AAWGA??ATCC??TCCACATGCCACAT?TAAA?A?AT?AA????C?T???TTGG?AGTCAG?T????CA?TG??RA?GCG?CA???TM?GTGA?TGC?AG?A?G?AGTCTCAAGAG?A?CAACTGGCG?AGATGG??C?TMC?TGATC?CAT??TA?A??TAGGAAGCTG?C?TGTGA???AG?A??GATTTG?T??CG?T?TTATC?ATCTGAGA?G?ATA?AC??CTACGCCT?ACGC???TT?AGGATGGAC?TGC?C?AGA??A?C?CGAGA?GG????WCGTA??WCA?CRCAAGG???CGAG???TC????????G?G?AAT?GGWA?G?TC?ATG???G??GTCC??AGCG?TGG??G?T??CTT?C????CATCG?AGA??GCKC?TTA?AA?CAA???GGTG?CG?CRCTTAGGAA?AAT??C?GGC???CT?TCC??AA?GG????AGRTGRCCC??GA?????A?A?T?GGAAT?CG??CA?AGR???CGCCAACAA?AACYGYA?A??AA?CT??AC?GC??CT?YA?TGC
    Di317_17		TCCTGGGG?TAGATGGTGATKGGC?KTCCTCTAGACCAGTGGGCCA?GCAGACCGCAAACACGTCG?CGGTTTG?CGGGCGCGCGCA?TCGCGYGGTGATAAGAGM?GATTGCCGGATCCTGAAGWATAAYGGAGCCGCACGCACGAAGGGTYCGACGGTAAATGCCSCGTTCYGCAAGCTCKA?CAGTGCRAGG?CCTGCCGTWCACCCTCGTAAGMTCCGCAGTRTGGGATGTSGC?AATCGAAGCATGCATAGCGAGGG?CAGCATCGCGAAC?CA?TGAAGACATACMGCGCGAGTTCAGTGACCCGAACCTACGGACGT?CTCCGAGCCTCTWAGGTCTTA??G?CGTACGCCGGYG??TCGGCGGTG?TGTGTCTTTGGGGC?ACACGTCACRCCTG?AC?C?CGAYAKCCCCTGAGGAGTACCGCAGGGMGTTGGYCTTAGTRGACTGGGCGCATCGCACCGCCCGCTTCGTAGWATTCGCTTTKCCSKCGCTYAGCTTGAGTAAGAACGTGGAACACGATGAA?GACCGGTATCGGTACGCAGATCGG?CGAGCCTCGTGCGTGCCTKTTGGGCAACGT?CCGAGCTCGTTTCAATTRCACT?CGCACWGTGCCTTCTGAGGGCGGTGCTCTCCGCCCGYCAGCC??GAATCTTATAGACWGCG?AGCCCTTGACATCCCTCCTGAGCGG?CRAATCTTGTAMTGMCGGTA?SAAA?TCCTGGCCCYCGGSTTCRGCGTCGGAACGCAT?GGGCCRCTATGCTGTTAATRAGATCARAAACCTRATGTTGACTTAAGGGGCCGCGAGAR?YGCGCARCTCCTGATGCGACCAACCGGCCTAACACTCTTGACTCTTGCTGCGAGTGGTACCTCTGATGGGGRTTG?GGATTCCACTATGAACCCTGACCATMGTWCGGTCGGCTTGAAGCGAG?TTTACTTGCACTGGCTACA?TCCCGCCAACGAGAACAGGTGTAGCG?GGCGCAGCAGA
GCTTTAACCACTGATCCATR?AACCCGTTWT?GCCAAGGGCGY??TATGCATGTGAAATGGTCTCTAAAATM?CGAATTG?GCATACACGTTGTGACCT?CAAC?AAGGCGTCCGATGCTACAAGAAGATCCTTA?GTAAGGCATCGAGACA?CCGCGCG?ACGCCGGTAGCATTCTCMCAACATCCRACWTCCCAAGTACCG?CTGGRCCGGCGCGC?ATCTCCTCTATGGCCC??GATGGGRCGAAATCCTTTTCCTTCCTA?TTCAAGATGTGTCCGCAGGGGGAAACGTAGTGATMATAGAGATTAG?KGGGATCGTACTTCTRGAAGARACATST?TACGA?TTA?TCC?YG?TCTTGGGCAGAYTATCCC??CTTGACGTAT?TACCACTC?CCGAAAT?GCGTA??WTAGGCCTACCCRGGAACCCT?TAATAGTTCGAGTCGWCGCAGCCCAGG?CGTKCG?AAAYTARCTGT?TGTCC?A?CCCAACACTGACGCGCGAGCGYTGTATC?CGCCCSCCTCCGTCTCGTACATGGTCTAGGCTGTGGAGCAACCACATAATRCCACGTTTAGCTCTACCCAGGGCTTCGCTTGTAGRTTTATGC?GACACTTTGTCCGTG??ATTATGACC?AYTATTAGGGYTTGCTRCCCGGA?CCGCWTGC?GTAYAGACAAGTTCCGCGG?GAWGCCYCTATCCCGATTTGTTAAGGGCGTACTWC?TGAGCGWGGCGACRCAAGTAC?GTACGACAGCCTGTCCTAGGTTCTCGGAGCCTTCGGGCAGYTGTCGGTCAGTGA?GTGCGCAAGCCTACCGCCTA?CMAGTAYGCATAATATACGATAGCCCYTAGTYGCYCCGCCC?GC?AGACATCGGAGTGATGAGACAAGY?GGGGKAGAAASGCTAAGCCCYGGCTGACGATCGCCGAGAGGCCGTGCCGGGGGCTACCCTCGCGTCTACGC?GT?TGTCGGRCATAG?TWCTCMTCCMT?CCA
TAMRCGACGC?CCCGAAGTCATAGT?GCGTTACTCACCTCTTCGTCACTCGCCT?TCGCTCCA?CCACCTGACKA?GATYTATSTGGGTACGCAGCACACGCCCCGCGTT?CYAGCCTTYCCCAACACATTAGAAA?TTTSACGCTCGGTCCCTCC?TTGCCGCGGTGTGCTAGT?ACACACAAGGGGAGCGGAGGGGGCGATAMAGCCGGATCTCAGAAACARGATT??GCTGCAYCGCCYTGTTCACATGGGCC?ACASGGAGCYGAYCC?GTTRGCCGGGTACGTTTTGCTGTYGTATTTTWACACGRTCGACSATGCAARTCCAGGAAWGCCCACRC?ACWTCRGCAT?AGCYGCAAGGCCCCTGGGCCCG?ATCAGTGCCACGTAGCT?GGGTAGAGGGTGCCGCCGACGTRCATCCGGGATCCT?CAGMGCGGTGAACTATTTAGCGGGGACGGAGTGTGATCAAACTTAAGTGTCGKGGGTCTGATTTCA?GCTTTGACGGKTGGGATAACTCAATCGGCGCAAG?ACGATCGAACAGTTCTCTGTCCTA?ACACRATT?GGACACTACACRCCGCGGTAG?AGTGCGC?CGCCTAGTAACGCCC?GGCCCTCCGTCCTCGAACAGCGCCCGGGTGWACAATGACGACGTATAATATGGGTAGTTTTGGGCCTACGCGGACGAAGCCCCATWCGCACGGGCCGTGATCAGCGG?TGT?GAGTCTCCCCGGAGGTTTTGCCA?GAKTTCCTAAKTRATGAGGCAACTGC??ACAAAGAACGTAGGACGYYCCGAGATGCT?KAGCT?GRG?AGCACACTATGAACTGACCTTGTAAGACCCCTA?RC?GACCTTTTC?ATCTAGTACAARGGGGTGGCATCGCCA?AATRGTCTTAGAGAAGGTTCAC?GGWGCARAGCCGATCCTAGCGTTTAACC?GGTGMCAGRCGGGGTACGTTAAGGT?AGCRA?AGGTGACCGCTTWCATGCCGTGKC
TGCATTR?TTTYCCCGTRCTCATGAGGKCCCTCGGCGC?GTTTT?ATGGTCGG?CCARCTAAWGW?GTATACACCTGG?GCGCGCCGTT?ACAGCAG?GCCGSACSAGCGATTTG?TGTTACTTTTTT?CGG?AAC?TTGCCTTGAACCTCCTAGG?CT?AYCCACAGTCCAT?CGAGACA?CAY?TTACCKATAGCCACCACCGAGSAG?GAAGYTA?CGACT?GG?GTTG?C?CCGC?CCGAGATATTAACAASACAAGAACTGCGGATCCRG?TTGATGTTC?CGGGCTCGTTCACWGCATGTKGATGCTTGCGYT?GCCGAGATGGAGGKGATRRCAGYARGGCCGAGGCGCAGGAA?GARGT?GTGARCTGGCT??C?TACTGCCCGCCAACCCCGAGTCTTGRTCTACATCAGCGCMCG?CGACTTT??TGCCGA?GAGGCCGC?CTCTTCTAAGCCC?C?ATGTTGRGGATTTCCAAGTATYGTCCGCC?R?TTGTCACTTGCG?GGCA?GGGGTCTCGGC?RT?CTACGCCGYCCGGTTGAACCGGCCGGCATTAAACATGGGTGCTYAYATTMGT?CGG?AAACGC?ACGGCAGTGGTARCGAACACCACCTGGGCAGTAMATRACTRTGGACA?CCGGGGTCCYCTCTAGTAAGGTCGGGAAGTCACTCGTTTCGTCTC?AGATTTTAGTYTGCGCGTGGACCTCTAACCATGCRGCYGTCATGGGGWCGCTA??CCCCAGCAG?ACRCCGCGCCAAAAGCCACCAGCCCACCATTGG?TTGC?TTCAGCGTTT?CGTGGGGCTGGAGGTAGCAAAGRA?AGATTCGTCAACGTTCTGCGGCCAGTTGTCTCCACGCT?CCCGAGGAGACCGACCC?GCGAA?W?TGGATGAAACGAATAGCCGCASCGTWTCGCGGAGAAGTCAACYGCCGAGCACTCCTGTCCACGATCGTCAGYCCARAC??GAACGRTGTGTGAAGTT?TT?GAAC
CTGACCTCMCSATTACCACTACTTGTTGGCGATATGAAAA?GTTTMTGTTATT??AG?GACGCAGCC?GAATGCAGGCGWCATACTACGCGGGCG?CGTYGCAAAATCCTCGACAGGCGCTTATCGAGTC?CAGT?ACCTCTCCCTTTCCCGGGATATTGCA?AAGTCCACC?AGCARATACCCGATCCATATACTTCTAGCGTACCACGTAGGT?CTCT??CCGATGAGCGCGCACAATCCTAGGC?RCCTTCACGCGGGATGGCCAGGAAAAGMCAGGTYACAGCGGATGYGTCCGACCGCTCAAG?AGCTTCGGCTT?GCTTCACYACG?CCATCRAGTRCCCGCRAAA?CTCAGM?GC?TTCGCAGTTCCCTCCCGATAATATTTATYKATGGTCWGGATGGCCCTGCATCGTCACCAGATTATGCCAAACGTCCAATTGSYGGCCACCCGGCCCCTRGCGGCGGRTGGAAATACCTGGGA??GGACRCGTRCCTTCRACCCACTCG?GAGGCGRGG?CRGAGTAAGTAGGCTGGTGGGCAW?CCCGCTAGGGCAACATACGAGG?GATGAACCATT?YRGACAGCAGCGC?CGAGCTCTRCTCAAGCGGAACTAGACG??CACG?CACGAGCMATGGTTGCTAGTC?TCCGATGCAGCCTGCCGACCTTTAATCCGCTTAGACGGACAGRACCGTACCGCTWAGCTG?GCMTGTCCA?CACTGRCCGTACGAGCCTCCGCGGTCTTGAAGATGAGTCGTGTACACGGCACTCCCAATTCAGTRGAGAC?GRACGTTAATGGC?RTACGKG?GGTRAA?TGAGGAT?TCGACTCCGAAACAAGGRTAGTCWGYCCGTCGGGAYCCGCGMTCCY?TACAGCYCGCCAGTTCATCGTAAACATCTTAGA?CGGGGA?ACATCGACRACWGCAGTGGCGGCARTCTACAC?CCCGMAGACGGCTTGGTGGGCCGTTCCCTACATGCYCTG?TCGCTA?C
ATATGGCACTCTGACTGC?GGGCG?TAGTACATCRGC?TCTCGGCCTC?C?AAW?CGTCK?RRGGGWGTCTCGGGCGGTCTCGTCTGGGTTCGGTAGGGATATCGTTGCCACTAGATTMAGCAGCWGTTCGYTAG?GCGCTAGCTGRCAGACCGAACAGCT?YCCCCGAAGCACCA?TCGTGGAAA?TCCGTGAAGTGGACTMGCGACTCCGGTAGAGGCA?GGYG?A?CAGCAAAA?GGWATT?C?CTTGCGG??KTTG?CAATTAGGGACACCTCKGAGTAGWCCT?TGG??CAGGCCTW?GCAAGGGTCACGC?TCCA?G?GGCC?GCGTAGATTTTGATAGCAC?GGACTCG?SCTGATGGCT?CTAATACTTATCGTCCARGCCAA?AGC?CTCCACCTTTA?GGCCGCCAWGGAGAGCTATTACCAAA?TTGCGAACCTACTC?TAGGGY?GATCGGCCCTTACG?CCA?GTG?AA?GCAYTACGCAC?TCRG?CACTTCTGCACYTCCGAR?TAACTR?TTAGA?AGGTTG?CTCATC?AC??CAATCGTGATCCGTWCCTGGGGGTGGCGCAARTGARGTAAAACATCTCGCCCTWGT?ACKT?AAAGGY?TTC?TCCYACAAATCTTTACACCTACCCTTTCAAAT?ACCAA?GTCGTCCTAA?GAAC?CCAAGCGC?YR??AGG?GCTWTCAACCGA?TCTG?TACATCGCGTCTG?TGMCACGG?CTAGTYTCT??TCAGGTACCGTGTCG?G??TTGTCAGAGCTCGC?GGATATGA?GGCAGGTT??C?AA?TCCTTCGTACATCCATCGGACGGGTGGGGGATCCCGGATATGTCC?TCTCGT??G?ACT?GCACRGC?GAG?AGTT?TAGGGCACAAGAC?TAC??S??ATATCCA?MTGATGACTGCCATYTGACCCGTCATTAAAG?GYT?CCYAATCTATSGGTCCTAGGGCATWGTTSAAGACAAGATCTGGTTTTC?GG?
AGTTGC?AGTGGGY?GAACCCKCTATT?YAAAAAGAACAGTCCC?G?CTGG?Y?CATCTCAAC?ACTT?GCTAAGGC?G?CTKGT?GCCCGGGTGCCGA??CACCCCACCATGACCCSGTG?CTACCARCAAAGAGMAWACCAT?TAAACCCTTGTCTC?GGTTACMCTA?GACARTAGGGGCAWTTTAAC?AGCCC?C?AACA?TGTTCAGYTTTCATTTCTGAGCGAGRCAA?CGATAGWCCGCCTAATGTCTAATTCGAGAGAATGGCCCTGAAT??KAGT?YCAGA?CTAAATTCAACTC?CAKAGC?GT?TT??GCA??GAGCAGAATCACTCCAGAC?GCTGAATCGCAATAGTAGTT?ACGAGA?ATG?CACGAGGTGAA?GGCCACMTGTAGA?AGAATTAGGCCGGCTYGAATA?GTCACTT?TTAGCWA???T?G?TATA??A?TRW?GAGCGCAATAGACCGCT?T?GCCCATT?AGG?C?AGATTTAA?ATAC?CGYACGGTT??CWTACCCGGCT?TTACCAA?GCGWGGGGGG?ATTTACTSCG??TCTGCATGAAAGATCGT?TGGTACTAAA?AM?TAAYGTCGAGC?AA?TKTTYAGGTGAR?CG?TGTGC?ACKGCGACCGTACTCYTGCGTG?TR?GTACRAAATATCTTCGCCACGGAY?TC?AAGAACCTCACTCTC?TACARCGCGGGCCTCAGCC?GGG???GT?AAAGTGGT?TTGTG??TCA?GACT?GC?A?G?TAACTTTSWTTATGGAGGTG?TTGCTTATCAAGAG?C?CAAATGTGTG?GTAGTCGCGTCGYAGCCACATAGAA?GTTT?GCC?GCA?CGCCGGCCACGA?GTGTGTGTCCCGTTCATTGC?ARKGGAAAGAAATGCCGC?AATGAG?CCGTTGCGMGCGGTA?TTTGCT?GACAGCAGA?ACCACCGACCCGTKGGGACCATGGSGATC?GGGCGGC?CACARTGTTACCGGAT?YCAY
ACCTC?GGTATGGCCAAGATAA?ACGATAACGCGGTT?GA?ATTCCCAAT?CCGCGG?GTATCTTTGATAGTGCACATATCACCCCTGCTYCSCTAGCATCTGSACACGG?GCGACTGC?GTAGTGCC?CTGCGGGAATGAAGCG?GCATGG?CAAAGAT?CGTTMC?GTTG?ATGCATACTC?CGG?GGGA?GCGTGTGRCGTTTCGAKRTRTACAGA?T??CGACCSGCGAGGGGWAGT?CGGACATTGAAKAGTCGTG??CGGAGTCTGTGACCG?CCA?TAATACA??TTTCGTTG?GCTC?AAGGACAY?TACATCGGTRCCARCAGCACCGGTGTTCTGGTTGCGCATA?ACTAGCAC?CACCR?CAG??CYACWCGACAAYCGGATACT??GACCGGAGCTGGARTCTGTAGA?YT?GATTACACAGGCTAACGGACCGGCG??G?CAAGTAGCGGG?GATGTAGTCAGCTTTT?GGCATT?CAACGGTCCCCAGGTTCAKGCACTGGGTA?TG?CG?WAAGCGC?ACACG?GTGTACACCACCTCTTCG?C?GGGCCTGTGGCTA?T?GAG?WTMCAAGAAACAYGTCCTAGAGCCATGAAGACYGCCG?CCG?GCT?YTCG?T?AC?T?GCCGY?RCGTG?GT?GCGYAGTG?GGTTCA?CAGWGGCGTAATCGCTGACAGTGC?CTATGG?TCCA?CATTAYCAAA?C?CCAYWAG?GYTTCGGCCGTAC?CAGACTGTCTGC?GCCGCCCCGAY?ACAG?ACGCCGTT?CT?CC?GACAAGYCATCGCCGATCAGY?GTGACC?TACTTGGT?CTCCGCG?AGTCATGAT?GCGGTATGAGC?GCA?TAAACAGGCTCAGCCAGT?TCMGTAGGA?C?GTARTTCACCGCG??AGKTAGA?GTCCCTAT?ATACAATGTATTGGGGT?ACTAGCG?C?TGCCACCAGGTTRGCTAG?AAGAGTAACA??TTA?GCTCCGTTGTCTTGTA
[truncated: 1,190,872 more chars]
