# Supplementary material for: Phylogeographic Patterns Are Strongly Associated With Biogeographic Patterns in the Irano‐Anatolian Global Biodiversity Hotspot
Source: Mol Ecol. 2026 Apr 29;35:e70355. doi: 10.1111/mec.70355 (PMC13126619; doi:10.1111/mec.70355)
Supplement: Supplementary file 1 — Appendix S1: mec70355‐sup‐0001‐AppendixS1.zip. [file MEC-35-e70355-s002.zip › Helichrysum oligocephalum.nex]

#NEXUS
BEGIN TAXA;
  DIMENSIONS NTAX=52;
  TAXLABELS
    H213_18
    H213_17
    H213_20
    H213_19
    H231_22
    H231_24
    H231_23
    H231_21
    H266_37
    H266_38
    H266_39
    H266_40
    H277_47
    H277_D2
    H277_D3
    H277_D4
    H277_D5
    H280_5
    H280_7
    H280_8
    H280_D1
    H291_11
    H291_12
    H291_9
    H296_41_sub
    H296_42
    H296_43
    H296_44
    H366_1
    H366_2_sub
    H366_3
    H366_4_sub
    H427_53
    H427_54
    H427_55
    H427_56
    H436_57
    H436_59_sub
    H436_60
    H436_D6
    H436_D7
    H437_62_sub
    H437_63
    H437_64
    H443_65
    H443_66
    H443_67
    H443_68
    H456_69
    H456_70
    H456_71
    H456_72
    ;
END;
BEGIN CHARACTERS;
  DIMENSIONS NCHAR=51946;
  FORMAT
    DATATYPE=DNA
    MISSING=?
    GAP=-;
  MATRIX
    H213_18		ACACC?GGATCGAACGGGGAYTGCTTGTGTRTCATCATA?CATT?T?G?GT?T?ACG?CRG?TCCGAACAATCGTATAGGC???TT?WAGAGG?GCTAAAGTACRCCCCT?TCTAYCAT?CKAG??ACGTTARRCACTACYWCG?A?CG?T?ACA?GTAGTGA?AGACATGTAYAATAG??T?TCTKTGASTCGCGCTTAATACCT?AATACGT?GAAGCTCTTCC?TCGA?TGAY?ACAGGATAATG?TTT?GCTTTTY??GCGAACGACGC?GRATGA?TAA?ATTCCTA?TGA??GGCTCCTGCAGATTT?RTK?AWTCG?RACARCRTTCGAG?TTGR?TAGCT??AAG?AGY?AGTYCGCWT?G?AAGTGCGCCTTGGT?GAG?YGT?GCCCTTATTTCTCYAYKCCCGT??CCTTAATT?TGGTCCGT?CT??GCSCTT?TTAGT?A?TAGAWTTAA?TAG?A?GGT?CAA?GATATGATGA?GCTAGGGTTT?CA??A??CTTTSATT?M?GGC?TCGCAC??T??GGTG??CACRGC?ACR??TACCGTYCGCT?T?T?TTTMCWAC?CTTATAG?GGWAGAAGG?TA?TTGC?AAC?GC?GCGCTTCGGTTKCACATCAAA??TATG?K???T?G?GAA?GA?R?C?TTA?C?ATCCA?CAACTTTTR?GATGCCRCT?ATAYC?TA?AGGAGATCCAA?TYCAGMGAGAC?ACT??GTYYYYCC?AT??CC?TTAGC?A?CAG?TTTAAWT?CRCAA?YGGRAAASAGACGCA??AAGGC?TRMGG?ATR?AGTCGA?C?CCTTRMTATTCTGCGACACA?ACGAYC?G?ACACCCGGAG?CCTATC?A?TG?CGGGKGAGC?TGTWG?GGCARATRY?RCR?CTGT?CGGC?YGGC?TACGGCCYCAA?AATTAAGGG?GATATGC?A?TG?TAG?ATCGAC?AAG?AYTAGGTTCC?CTCW?TCCTTACACTG?GA?GRGACCTTGCG
C?G?CCCTA?TGAGAACCC?A?GGYCC?AYTRAT???GC?CGGGT?A?CCC?GA??TAM??K?CC?G?ARATATTTGC?CR?TGA?AGCA?A??AGGTTG?TGGCGA?AAAYTGTTCG??S??TMCTCC??CYTGACATAYGTAGGTMC?CGCYTGYTTYTGATGCGARCA?YT?G?TCGCA?GACM?GG?TWTGCA?GT?GCRTTCMYTTTGCAG??TCGAAGGTG?TTAG?GCCGGGYA?GSCT?STTGATGGTATGGAGAAC?WGKCAAWTTCCKA?GGATGG?MCCG????CCTCCTCC?ACTA?TT?CAARRACCGGTCG?????CAGTTC?AACCARGGATTT?TGG?AGTY??YGWCTTT????RAKAATTA?GCTACTAA???CT?ACTTGT?G?AGAA??CTCA?GY?TTGG?TTGTTGGR?G?TAAA??GTGAC??TGGCT?TGACCACGTTRGGCCACATTTGCAKC?GA?ACT?A??GTCTG?CTTATCCAAGATAAWC?ACCT?CR?G?GRATG?CGAGCAAGTRACTGCTTAT?CG?ATCGYYCGTCGAAGTTTCCYTGYAAC?ATTKTCCGGCG?CTRTCGTACA??GTTATC?A?TCGTCR?WTGARGTC?CTCAGC?A?TATCYGCCGGACGAY?A??AAACYGA?CATTTTGGTGTTCG?CATC?GA??AACC?CAG?AWGCRTGAT?A?YTC?ACG???ATG?C?GTY?CGCA??TC?AAAGCY??GGGCTTTWGMAYTA?GTA?TCATA?GTATTACG?GAT?A?TCTTATACTTG?A?ACTWCC?GACT?CAWTAA?CW?AWTGTCTC?TCT?AC?AG?YA?STAGTGA?GACTCTAAATMAG??C?CTAYC??CTGT???YTAYG?CYA?TGG?GATATAGGG???TTTYCGTT??GGRRCAAA?CCTG??GCCG?CT?TA?TGC?GMA?RTC?RKCKATC?CTGGGCGACG?A?TTA???CACCAGC?AK??CCRAG
???G?ATGGA?T?A?GTRW?CTAGT?GGCAAYRA?GGCAC?CCTKGTTGAATCY??A?TYATKAGA?TATYA????TG?AT?A?TCTAACTGARTC???T?CGGG?ATGATCA?CT?T?TC??GGCG??TC?AGA?GAG???A??AG?ACG?TAC?A?GGATA?TGACCTGACAGG?AA?TYC?KC?WGYTTAAGGCCC?TTCGCCGC?TGATTAATGRAAAAGGCGGACRTA?GG?TGACAA?A?AG?TCTCGTATAC??TT?GCAGT?A?T??GC???A?GAGTTCGTAY?ATCCT?ATA?CAGT?CCTACGCCCYGGG?A?CCGCTTWAT?AA?TTTTGT??CACGGA??CCG??CGTC?TAGACCCCCCCCAACYT?CGCC?CCR?G?AAC?G?CA??CY?G?TTCA?AGTG?CAGAYAG?AA?AATTCCC?CYG?TS?CGG?CC?GAGTCTCAAAC?Y?TAACTCTAGGT?A??C?TTTTGCGT?T?TT?TGACATTAC?G??GGTGA???CTT?AATGGSTCGTA?GTA?ACTAGCTCATG??ATYAC?WTCGTATGGGCC?AKW?G?WGRCA?TGGACG?AAG?TGACAYGC?C?T?TRTCAG?GCGG?TCCGGCAGRCTM?GGCACAGT?ATGGCC??CACAGGAGA?ACCTA?CTRT??GAGA?TTCMGCTTATCT?GGAAC?ACGA?TATAG?ACCAGTGGT??C?R?GR?G?A?GTTC????G?CGT?C?AS?RTGCA??GTAGA?AAG??TC?AGYAGTYC?G?GCCGTAGGYTTA???AAA?GC?T?TAA??CAGGGGATGAG?T??TGGAGAC?R?GATAA?G?G?GG?YY?CCCATA?TCGTGAC?C?G?GGGRTCGCAG?CCYGG?Y?CGC?YAA?T???CCTCC?TACCTRG???G?RCGTACC?C?ACATSCTTA?C?ACGATCTCC??C?GAG?C?AG??YACY?ARG?AAAGAMACGCCAT?CT??G?C?G?CGA?CCA?
?GG?CT?A?ATTGCTC?TGARCAWCGYTAMGACGTY?CT?W??KTAT?TATCAYATTT??TGT?TCACCAKA?T?WCA??ACRA?CG?GTCCGCCC?TACCACTCYS?T?G?CGGGGC?GATAAGATCTATCAGT?AYG?G?CWA?SGGTA?A?CGAG?TTGCA??GA?GA?AACS?A?CCACT?GRAGT?ATGT?G??TT?TCGTAATATCMYGRG?SYAAAGATTTTAGC?TCCA?G????G?CGWG??YRA?TG?GA?CTCTGCC?CCCGGGGCTGAATG?TC???CTCRCATC?TA????YT?GYGCTC?A?T?Y?CC?TATC?CGCAGAAYT?T?GGT?ATCTTRCATK?ATG?TGAC??CAAGGAGTRCA?G?GCAGCRTCCTAA??G?WATG?GGG?C?YACGC?AWATA?CAG?T?GT??T?C??T?CCGTCGAGAWTATGCCTCATACTTCACGAG?GTAT?CGGCCA??TAT?C?CCRC?ATG?CC??G?CTG?KC?TT?TTG?AATGARTTT?TTARTGTKC?GAT?AYT?CACARAYT?Y?ATC?????CT?GACGGG?AW?C?TAYCWYA???GGTYGAG??GARTT?T?TGGCCCCCTTCTW?ATWCC?C??AAACTT??TCGAGCGKCA?T??T?CGG?YGGGGTWGGRC?AA?TCCRCCAGKTAAT?G??CGGC??MCGCGGWTTC?KTCGCAAATAAACT?GTAGGGW?TRGGGCGT?AA?GGA?GT??TTTCY?GCT?CTGTGKY??CCTTGMYGSAGTGTTAG?A?AGAGCTGGATCACGYCGCAM?CYC?TG?T?CGT?C??TGCT??A??TG?AGA??AA?GG?AG?ASATA?GRGACGY??TGC?C?ARRAG?C?CTCTTCC?CGGCTC?ATTAGAT?T?GA?CGG??CGTAG?TCATT???ATAT?A?TGAGTG?ACGGCCCAT?GRG?YC??GG?G?C?AR?T?AGAGCCTGA?GCTT?GAGRAC?ATG?ACGCGR
?RA?GCATCATG??CCCC?GG?T?GATGA??CAAACGG?AAATT?CCAACTTCYY?CCCTACTR?TC?AA????TTT?G?GTTAAAWGATCTTAGG??GTAAWACKGCCTTGAYCMAAGTCGAA?ARGTACAATATAT?C???AGTCATTYACCAACYTCAA?T?YCCCT?CC?AACCAT?YCTCR?GTCAACTYG?CTAAGG?????AGGG??TG?TATC?CAC?SC??G??CGRTTAAAGAA??ATCMA?CC?C??CGTMGATTGCTTCGM?TACAC?TC?CR?CGGA?TC??YTATGCKT?TGTTAAC?GTGCTGG?GGCGC??GA?Y?AT?ACY?CGCG?ATCGCTTT?GA?G?MCT?CTGAGTGTT?CW?RGGACCA?AWG?ATGGARGC?RCCACTGCG?GAYCRAG?TTTTCT?ATY?TTTTT?G?R?C?GMAC?G?GACACTGY?CGC?YTTAAGTTW?CGAGGTTGR?CACGCA???CCGGGG???G?TA??RTAAGGC?YGCAC?C??GGCCCTGGGGGCT?AAAAAAC?TCRAC?GCATTCT??ACTR?CATTGACGAR?TGGG?A?AGCC?AA?A?AAYCAG?A?G??AGGTGTAC?C?AARCGC?TAC?GGWGG?CTAC?CA?C?C?TCCGAGTGTTWAARC?TGGCGATC?C?CG??GATTTC?RCAAGACTGTCAACGGACTT???YAA?TATG?GT?SATA?TCYRCAW?RCT?TG?RAA?GAGK??GG?AATYCYAG?G??TCT?TTCTTRG??ATCT?ARAATA?TC?GT?GTG?G?C?AATATR?TRG??AATT?CC?TCTGAATG?TCA?T?GGCA?AGAAGC?GGCTTGWAGW?CRYTK?CG?GK??AA?GGGCCAG?YTGG??GKA?RTGCCC??CC?KWARKAG?GT?GGTTGYCTYAGGGC?C??ATT?CG?CTTGCYCAGATAYA?TT?RA?CKCACTWGT?CTYGCTC??YGGCCYY?TYAACTTWATC?GACA
?G??AAGTACTTART?TC?AYGTATCCGCK??KCGR?R?GCCGCGT??A??CA?TG?TCTT?ATCCTCTAGA?GGSTGMGCAGCAAGTCG?TAAGAWATCTTGAC?CAYGGAGCAGT?GTGCCTG?CW???A?AY?GCA?CG??CGT?AG?TT?CGCWGYCKAGCTATCTTGCAAGGGC?T?WGAC?AYCGTT?T?CAC?ATAGCTCYGGC?TTGGAYAGRCC?CAARYTTA?C?AT?TTAATCC?AAC??GCTGGCA??TAAGTYG?GCT?CTK?G?GG?CWAG?AG?ACGTCRAGR?GGATCTYCA?CAGAKATG?GTT?RGGAAWY?TGG?C?GT?CG?ATCRY?ATRAACGCCCGC?G?CT??TTT?TTAG?GG?CCA??KC?AG?A?GCAGGA?GTT?AA?WTGRW?GG?T?TGG?GACC??TCSTG?R?GAT?ACGAGTA?C?AT?T?TCA?WCT?AAATYCGRCATTT?C???T?GAGC?TCAAGGGG?CAC???TGAAC?GT?GCG?TTACTY??CTCWT?TTTTGCGCA?T??ACGCGCCCCTCACAGR?AGR?TCGGTG??TCGAGC???TCR?AGC?CTG???SC?AGGRTCTGG?GCTCYW?C?A?GCGCATYG?TG?G?CCAGACCGA?TTCAGCAGACCGCCC?GS??MGC?AAGG?AAAATTAAAAC?TTGCTT?T???A?TA?A??AATGACAAGCTT?TCCAYGGT?CCGCAATCGATCTC?YT?RT?GSAACCCCTTTC??CGGTCAAGTAGST?GCAGG?ATYATGCT?TG?WR??CC??CAC?C?CYACAGCA?G??CGATCC?GYA?GAGCA??CRTCT?TTTACATWTCTTAAYG?TWCATGATCTGR??ATGT?AAGGCT?A?AAWGT??TCCGGAGA???AYCGGARYG?G?CACCR?CAA?TMGTC?GG??CC???WC?TGT?A?GTGA?TCATTCA?A??RTT?RTACTACTGTCAAT??CRCYCT?GTAA?AS
G????CC?R?RTAC?C?R?G?G?KTC?AG?MAAGATGAG?AGAC?CA??SGGACT?GTA?AA??CGG??GGTGYTCT???AAW?AACCAGT?GAKGCC?GCYGGTCCTY?GYCGACACMTA?TGRGTGGTGCGC???GCYGAAGTAGT?G?A?G?G?ACCCWC??TYA??AAA?G?CC??GTGCA?GRATGC?G?TAWT??AGT?A??????CAAGTRAA?TGGCGA?GYCAC?G?G?MCARRTA?GCWAC??MYCTATMAAW?C?YCG?A?AAWGCCCRCT?GAAGTTCWGT??TGGGWTAM?GTGAAGCATGCACCT?CTC?CGG?TT?GTC?TGGAKYTACTCGGTYRA?GRA?S?YTAAGAG?AGAGCYGC?TCAGCCGYC?YYK?TAA?T?CGAT?CCATG?G?GCT?AYGTGCCCA?GTGCYT?Y?AC?G?GCAGT?T?Y??ARCAGGTTTAMCY?GYACGGATTMTARA??T??CCCC?GC?GA?GAG?GCTCTGA?YAC?GTC?ATAAAAAG?A?ATYATARA??AC?A?T?T?AARAGA?RTCAC?ATTAMG??G?AGKTG?CTCGTRA?GTG?AWTA?W?T?A?GCC???TGGTCTAGTAAA?TGC?GTC?AA?GCGKWG?CA??TATAT?GCTSTCG???GCYCTTATGARTG?G?CGGCG?GAGATAACGAAGCCGCTGATGAWAGTYGC?GAGTGCCATCTGAWWCYGTYGATCCTTCTTATG?ATA?A?AAC???GAGGGAC?GCGATRCGCRCRCTGAKA?ACA?C??GT?CCGTTGCSWGTRTGT?TAGG?CC?AAGGGCTTGYAAA?CRAGG?CA???TRGGGA??CCGGKAGCTAG?G??CG?GCTARATC????CTGTACTTAKCG?CCYCYCG?GATTCGATAGAACTCATCG?AG?GTCKAAA??KCCTGGC?ATWGCCRC?AGCGY???TTT?GGA?CGGTCTTAT?TWCCC?TAGT??GTGACRTCAT?GTA?T?GG
AA?TGAAGAATGGTG?TCGTG?T?CTGGTGG?GCGAT?TYS?CGAGAA?TCRAGRG?TG?T?GTCTAAYCRT?C?TC??TCAGG?YCTGCCTATAAAACACGAT?GATRGCACCACA?T??C?GTC?AGACKGGGGCATTCTC?AMGC?TTGAATC???TTC?TCCA?TGTGTACAA?AG?TT??YGTTTCT??CG?ATCTAA?KMYR?WTG?GCC?CT?GTA?AACA?TTGTAGTGCCCCAT?ACTG?TC??T?MATCAAGCTACC?ATATCCCCA?R??T??GTGCTT??CCTC?CWGR?TRC?AAACCTGA?R?C?R??TTG?CCGCTAGCTYGTTCGGG?GGGTGAA??AAAACKCCGWACTACTAATGAATAGCCA?AAAAAATTATTGR?TCTTAAA?CYAC?C?CAGTTT??CCC?G?T?CTCG?AARTT?CTAGA?GTTATCTYCAT?TCC?A?A?A?ACTT??ACGT?T?CGGC?RG?GTA?GATAYAYG?AGGTTGGC?M?C?CC?T?R??T?ACTGC?GT??GTGAYTATGAGCTCTA?TS?CMG?TTCCTCAGAC?GAAAGGTTGCTGMGT?A?CACRTA?AYACG?ACGTA?C?WTT?CCTTCCT??CAA?YCATCCT?ARCAAGGC?CGCTAG?TAT?YCCC?KCCGC?GAG?AGC?TYC?A?ASGGTAG?TTRAC?GG?TYCC?GGTTTAA???TCTAC??YAGYAGAG?G?CGTC?TWAA?AT??CG??TCT?TCGGC?SAGYTCWCGACT?AGGCTYCTTAA?GGATWT?T?G?C?GCG?C?ACAGATACRGTAATAA?TCKGAGGCCTW?TGTGRTGACG?GGG?TGAGKCTC?GTCGGAGGAG??????TRT?AGT?TCTR??WWCCACATA?GCCAA?AYAACS?Y??G?GYGWTGC?GTTAC?CGC?G?TA??TGAGT?MTGAKATTTGATAGAGTCTATA?A?TTGTKR?GKAC?GRARTYTA?ATARGTTRC??GTT
?CAATG?ACARAG?TR?GTAAC?A?C?TGG?CTCGC?T?CCCC???GGGTGA??TCA?GCGRC?G??CG?GT?G?ACTTTRAGGGCGC?CGC?C??ATCC?RCCGA?TGG?TCGGAT?CCCAGCRC?CWTG?CACCAC?GTTAATR?TAR?RY?CGGC?GA?CAGTT?TG??AGGTCAATGTCKAT?TAG?T?RG?CGG?GC?G?TCT?G?AT?GCA?TAT??CGGA?CCATG?MTCCCAAT?G?T??TRT?YCAGATGAC??W?C?TC?KTAAWG?YAGRA?C???RGGTCATT?CG??CGAACGGCGAAGAGC???CYKCA??????TAT?ATG?GCGR?CCGACA?GTGA??GAGC?AACATC?T?TTAGCCTCGGTTCCGA?YTACCCA?T?TC?GARC??RCT?CCAAYGW???T??RCG?TGAT??AGTATCTAARAGGG?AGWG?GYTGCT?CGCT?GCCTGTMCAGTTGA?GGT?GAAAGTCCTA?CARG??CTCGGCAR??ACTAT??G??T?AGTGCTATT?ATGT???ACA?G?GR?GCGCACACWGGT?ATA??GATGGGA??GAG?CC?CCGTGTGCTGGA???GTTTT?A????TAT?GGGWG?CTM??GACAG?TTMAACAT?C?C?AT?ACC?C??G?TAA?AGCCAGTC?CTATTC?GGAGATTAA??CA?Y?CRATWTGGYCACTGG?WG?K?G?TTGAAAGACR?GT?GA?CA?A?AAACTAGCC?ACTA?T??GGCGTTTGTTGTRCCCT?TGCG?????GMGTCCGCGAAGTGTTCGCTCGGCTCC?G?C?G??T?TTCAC?GAAC?GCGCCTRYC?G?GCATYYWT??R??C?TCG??ARTCC?ST?TCGGYTGA?RC?TAAAAACTGTGT?TAYTCGGAR?RCATT?AT?CCC?GTCAA?GA?GTT?ACAA?CTCGYG?A?CYG?GACCTAGCTA?CGGGTAGA?ATGRG?A?C?A??CCTACTGYAGTACTCTTG?
T??CG?G?GT?TCCTA?TG?YCC?CRG?CAA?GTCAGCG??TGM?KTGGGCGA?STATGA?T?CTT??GWGCT?TGTTC??A?C?TRR???GGTTY??Y?A?GGGTRTAA?ATCC?CGT?ATTC?CGCGCR?????CTCCCCTTT?TSG???GYC????A?ATTT?GC?A?TWGCCTAGGTG?C?C?GCRA?TCCGCCGGATG?T?AAGCTTAGWTTGGT?TTAAGA?AAGCCCGC??ATCGC??GCTACCTG??C?C??CCA?AC?GA?ACSCACY?G?GGCGYACG?T?GATAC?TG?YGCT?AGA?G??CAC?A??ARG?AGTAKCC?CMTA?GT?ACCT??GGCC?AA?CGATC???AAGA?AA?TMGGC?RTCCCCA?ACYKCT?ATTATTGC?YAATT?TTGGAGCGAARGGCGCGCG???G??CGTCCA??T?GWAW?G?ATSTK?GGCCAG?AW?RA?AYTCATGA?AAGCTAGGT?ACACG???A?CCTAGG??AAGMACAGGAGGS??RGCRA?A?AYGAARGTCT?TKT?GCKCA?CTCTT?ARC?TGTT??ATGGY?AGTCCCC?CATAACG?CR?ACTY?RATT?G?CTT?Y?GGACCCATGGRTGACCCGGACTAGTGAGGC?RKGGC?ARGA??GGCCGTA?TCAATGCATTGTA?GTG????CATC?AAG???C?AWTTTCRCA?RA?CYTAT?TTYTAAGGC?AAG?TT?AC?TTAGAGY?A??G?GGTWT?AACG?A??GTCCA??TG?TCCGT?AACCGAAGTCAAAGAGTG??TGCTCCTGAGKGTCA??TATGTCGGGCTCAGATGT?G?YACGG??G?TGCT?KR?G?ACGGGC?TTAGCTA?G??TTCTCCTGCT?M?T?T?T??YCAGT??CARGT?GTCGGTRGYC?TG?GAMTGTTGTAYA?R?T??GRAGGTGC?CCCGAAA?MG?GT?A??TGG??ACAT?CY?TCG??CTRCCGGGC??YG?TMGATYCCA
CTT?C?G??ACST?G?G?CRGCTR??TCYTWGC?ACTC?TAYCA?CAG?CTASTG?TA?TCCT?TAGTCTCRCGG?C?AGTTGGGATGAT?GA?CAWCATCYKCR?CC?CCW?KTT?CGGT?GGGAGCRTW?AA?TGGCRGCTGCGAGCTG?MSCA?A???CGTCAG??AC?TCCR?TTWCGAAAT?CCKACC?G?GTTGYTCTTG?CT?MCAG?GACGAGAGGA?AGT?RGCCG?CGT??TCGGACTCTTRGGAC?CTA?TCYCAAG?TTMGT?YACCAT?GG?CCTC??GGCGARA?CAYG?ATC?GCAGCGT?GTGT?CCACG???GCA?R?TCACRGGGTTG?G?AAA?GA?CTGT?A????ACTACC?AC?ATGYCG?ASGGGAY?T?G?AGCYCC?CATTCTGA???KT???T?GCTGTTAGA??RGAAT?CAGAC?CRGCA?C?CCGGG?GGCC?TT?AGCR?CC?C??ARYTCACAGAGCTGTG???CTTAC???ACCTA?T?CGGCTTT?W?AC?WA?RGTCCYR??GT?GGYACMGTA????CCCTTA?MATTACY?GTGA?CACKTTYCGTAAGCG?TGCCG?AAT?Y??GSC???CTSCGCKA?AGAYYTATC?TACGA?TA?AC?T?STRARC?GGCAGTGCCCGYC?T??G?TTRAGCC?CACGGTAGRTGT?GGTACCAGG?GAACCGGM?G?AYG?ATC?CGGTGGGGTGA?TCG?T?T???CACC?GA?TGCCAM?CCT?AGC?T?CATC?CAT?CCCCTCCTCG???ATCAG?TATT??GTAATGWCGCTSCAT?TGCCCC?AGTGCTR??GGCCYCTGG?TG?TGCAA?CAA?GAA?CMCTCT?YGTAGACG?T?TRC????CC?TGG?CACCCGCCG?GCR?AAATTGGTT???GTKT?CA?AAATGTGGAACACTCAYART?GAYGAGGA??KTCGAGTTG??TACGCGCC?GAC?Y?GGG?CAG?CACGTTT??G?C?
G?GCGTCATYTTAC??CM?GCTTT?AGC??CAYACT?A?GCTCAC?TCAATT?ATA??CC?AG?AAG?WAGCG???CG??CCG?CCAATSC?TCT???ACCY?GCCYGGW??C?GC??CA??TG???GTACT?GGACCAKCKAG?G??CAT?GG??GAG?TAG?TC?TC?G?AGT?AT?CG??RG??CGARC?ARCCTA?TT?G?GSGGTCCG?GG?TC???WAGTGG?G?C?TRAGG?ARGTTW?AG?ACC?A?GGC??CCGCT????ACTTTAGG?YRWGTAG?TAA?CTG?A?WC??C?GT?CG?ACAA?CA??CGTGAATCG?C?TTGTTCAGAGACGTTAR?TCC?GTTMGGGG?C?CGT?GTAGTTTCC?WCGATGCC?G?ACCACTGYC?ATGAA?C?CAYTG?TCTTG?RGGTTCT??AG?W?G?CCC?A?ACTA?GRRTTTCGTTTC?G?SG?GTT??Y?AA?CYGWCTGWCCCT??C?CAAGTAYKYGGK?GARGWCGCGG?AAACAR?C?A?GGG?G??ATACGCA?W?TYCCT??CGRGWAC??GT?GTCCT?C?AC?ACCCCAGTTGC?CTCTG?TATC?CAGGCGC??AGGA???AG?GTTTCC??AGG?CT??AA?CA?A?CCGCG?AC?CGG?ACGAG?GY?CGTCTG?A??TTGACGT?GCAC?G?CGAA?CGC?TTC?Y???A??GA?GGCGTGTA?A?CGAT?CACGTT?CAAAA?SG?CCA?A??A???TCAAYGWCGGG?TGYYGT???TGCWG??Y?CTCT?GCT???M?CTCCKGAGAA??CT?AYCAGCGGYAYTGACAGT???TGA??WTT?AARC??G?A?WTC?C??GA?CGGC?ACCGG?YC??CGG?ACACTAA??GGGTT?TGT?Y?T??GA?AG?TGMC?GC?RCCKCTG???C?AA?CCTCC???YAA?CGYT?ACTGCA?TGGCA?T?GAWCTC?TT?AGGAGACGGC?T?GTTKC??TCTRTC??C
GA?TC?C?TY?T??G?C?TTG?GA??A?AGK?TT?GTTC?G??G?A?TRGTRCA?ACA??AGTATCG?GT?CGGG?C?C?TCCAATTTTT?KGTGCTAACGATCGY??CY???AT?KCGAGTTA?GAC?A?TTGTTGA?A?AAACA?A?KMCA?GATATRT?G?CAAA?GT??CC???C?GACT?GCTAAGGCGCT?ART?TC?TGTGA?GTATT?CCC?C?TA???AA?CGTT?TC?W?TY?TG?RGGT?GGCT?CG??TT?AGG?A?TTT???G?CCWCRTC?RC?T??GG?GRT?ACT?GAA?C?TGCTA?TC?TTAGGT?CTTGGWTC?TTTAGCT?GGCTTACG?CAR?TC?C??WGCTGGG?YT?T??TAAA?GTGC?ACTT?CGCC?CGAACATGC?GTCCGTC?TCACCACG?T?G???ACTCTGC?TRYAACGGT?CAART??TCTATTA?G?T?GCAGTCTTCACAGGCT?A??C?G?CG??C?RTTGW?AA?TTCGATGTCT??AGTG??AATTGGGCCATGAMAAYRAA??ATAC?CTT?CC??AAGGTGA?CTKACTARYTTG??TAGGCCTT?A?AGTT??TCCAAAA?AG??GRG?KA?CG??TACTC?A?SGCYAY?GACTGATA?TCTGKTCCGGRA?G???GTCGAACA?GA?CAGCT?CRCGT?A?TYKT??A?TCGA?TRTT???C?AA?AACG?GATT?ATTACG?AG?CYATG?GT?CKGATG??CAATCCC?AAGATC???C?A?TA??A?C?CTAT?Y?CTGC?T?T?G?G?T??TT?GTT???ATY?C?SG?CAAG???C?TRGG?C?A??C?AARKAAGACA???ASC??GGTGG?TACTY?A?GAAC??GYY?GTAAAWACR?YT?CGC?GCT?G?TC?RGTAGA?ST?A?TCC??????G?A?CTC?G????T??GTT??C?CG?AKTTATGYCCAYAG?TKG?AYC??Y?CTGGCACTG?RGAATG?ATA?
RCCSKT?AGTGT?GCRT??GC?MGA??TARC?A?AGATG?RG?T?C?RTA??GAC?A??Y???TAA?TC?TA?TC??C?GC?GATAGC???GA?CG?G?TT??G??G?T?GT?CTTACAGGGCG?TG??TA?CGA?TTT?CAAGW?YTAA?C?GCGAC?CTTC???GGR??CYCG?TG?GGWTG?C??A?C?CA?GAAAS??G?YSCGAGC????GCTRG?CTC?CGGTTAT?CAAG?Y?CTTGTTCR???Y?M??GCGGAGGA?GTCAGGAT?T?AGC??AAG?CGGA?WCTC?CARATTTYTTG???TWG?CA?TCTGA?G???GA?GTA?AG?A?GCATC?CA?ACCTAAG?CGAGATRTCGCGY?ACT?C?AG???T?CGR?GAC???G?AGCG?AGGTGRCACGTCA?T?AAG?W?WMGTKAGC??TAA???TA?ATGRTCTG?C?ATGAYGG?C?GWT?T?TA?TGACGG?TGATATCTAAKC??G??CAYACAAACTCC??TTKTCGAATCCTR?A?CGCAA?GAW??G?CAGG???CTRG?GT?ATTCC??RYAC?YA?TGTAACGG?A??CATC?TA?C?AC??T??TC??CR?CC??ATG?GYA?A?AACG??AYCRTTAC?A?GGGATGA?TT?GTACCTCA?C?T?RT?TTG?CCGGACGC??WAAG???G?GR?A?T??AA???A?Y?AA?ACTC???GAAATAGCA?TCT???R?AGTC?AYCTT??YA?TGYA??C?T?GC?C?GRT???TG?AGGGT?CCTCG?A??S?YTCA?MGCAGTG?A?MCTAR??CTGGGCG?AGT??C?RGW?CA?GCA??C?T??CGAG?GCA?GG?CK???ACTTA?AGCTGCCG?AAGC?CT?GCTTGCY?C?A?CRWG?GTATT?CTY?G?RGCC?CGAG?CCAGTG??RA?ACTTTAA?Y?GAY?T?G?A??C?TA??GTM???YC?GYCGGYTA??TAGG?TGRC?C?GAGAGCAGGCT?T
?T?ACG??GCG?GGY?A??GARCAT???AA?TKAT??AC?CGGACTCG?TC?T?A???AAGA?TARCSTT?ACTGAGCTCCTAAGCT?TCCTA?T?CGAAARTC?TAG?GTYGG?C?GTC?TG?C??GGC??TG?T?T???T?CYGGCT?AGT??YA???????AGGC?C?ACT?ACG??TGC?TG??TCMCA?A???ACGGW?GCMTCAT?CGACGCGAAC?C??GGG?TTTCTAGRCY??AAACTA?GTCG?C??C?A?ATTA????TAC?AT?A?TC?CTTG?TATGGAYAGGG?A?A?T?TT?A???A?CG??T???C?GGCARTTCGTATGAG?TG?A?TG???GA??GA?GCGAC??G?CAGG??A?GCGGTKAATTACGTGWR??ACCTCC??G?CAC??G??CA?GGG?G?A?ATMYTGYAR?T?G?RGAG?A?TTCGAA?CGCCCACT?CT?GTTAR?A?GGGGCGASTRGGMAA?CGGCTRCTCTAACG???G?A??CATGCGGCC?A?GTGCC?A?RA?TCTTGA?GCAG?AGG???G?ATA??A??A?GAMRCAACCTGACK???G?AG??GCA?G?ACT??ARC?ATG?CT??GG?G?A?SAGC?CG???C?C?CKG?C??GTTCCATT?GTAWAAGCGRAG??CCAYTCATACRCT??TTG?TGTCGGR??C?TG?TWCAC?GCT??AWG?CGC?CG?CCGGTGA?T?T?TTCTTG???TCWGTCGTT?GTGGCCGCCCCTAGG?YGAA?CGATTGG?AGCAG?G?TGT?TTCG?GTTCTGATT?GRTGAGCGCAYGGGAC?T???GCTGGGTTGAA??G?CGTGTTYGRCAGTATGA??CCGG?ATTC?A??C??TG?CWAGW?RTCGTGAYT?CAA?TTY?AACCGCTACWCGGTGTT?CY?ACA??CTG?TATG?ACG?AAGA?C?T?GCCCT?ATC?GTGCAG?TTAGGA??CTCAGS?RTKGC?GGAAARTTMGC?GC?GC
TTY?GCTCAWKRCTTGY?SCART?GT?G?G?CYATTCTATTACA?TAGCATACAGGGCT??GATWT??AT?GTT?TCAGGAAACYCTGT?CTT?ATGCG??ATCGTCGCAGGCCA???TCT?AG?W?AAA??TCT?GGMTGG?CGC?YCATGCTGCC??TGAC?AGACG?GTCCGCTG?CAR?A?A?TTGGGCCC?GGKGAAA?TSACWGC?AATAGC??TAC?AGTGACTACCC?AGCCA?CGT?STGATAGACAAG?AA?GWTAGCC?AAGWW??CGAAA?CA?TT?GAT?TCG?TTA?TCCTT?TTGGAMACCYYTCGARW?GAT??AWATGCGATGGTCGTGGC??TTG?CTWTCCYTCATC??GTA??AGAGTCCCGTTGTAAKCTCRCC???C??RGTGAGGACGTG?TTGG?TAGTTTCAYASGCRTSGGC?GGG?TC??CAGTCACAC?CATCGCTGTYCC?CAGTCGAACGC?CCTAGAAGGGTTAATGCC?C?ATCG?CCCTCAGAAGAAGGTCC?GM?ACTCA??GGCTCCCTYCGACGGR?TTC?A?GCAGGCTCCTA??CC?GCGT?YGGGC?CCAGT?T??AGG??GGGK?AYGATTTACAATCCG?AGC?GTTR?GTCCGCCWACCTT?WCTTA?AGGAGGTCAGTCA??CGTT?ATG?CGAG??TGTG?TAACCCT??TTAGC?CRCTGKAT?A?GT?TT?T?YT?TG?AACTGC?A??ATTY?AGGYCTT??C?CAGTCGG?GATGAAAA?YTCTGC?CACAAACCA?CC??ACG?GARART??GYTCG?TRTATGACCG?MTACYTGGGTACTYA??ACTC??TCGCTTTACTATAGGGAGTMTGG?ACTCAAG?GCCGGGCTT??TTCCCATTRTATTTCTTCAG?AGGG?GGCATG?AAARRW?CAGCRAG?TA??TG?CRTCAAGGA?MCGAAGTA??TTCGAT?CCG?CC??TCGYCCCGGATKAATGAGAAGGT?CT
????CAGCA?TTCTCATYTCC??GA?A?TRKTTCAGA?ATGCGGCTCC?CTTATG?TGTYAGGG?CGGTGG?C?GGCTGCTAGW?A?A?AYTTA??WAGYCTACCAGCCTGGGG??T??TYTTATA?GTT?ACAGGAC?YAAAGGGGG?TGC??ACA?GT?RGTC?T??C?TTAC?C?YGYGC?C?WTC?C?ATG?SAT?CCRGG?AAA?GKYGGA?WGA?AYA?T?TR?A?C?ATTT??GCR?G?GT?ACMA?AYMRCCTTYCGGTAGCCGTT?C?GKGCWAAGTTGACGGGT?CC?TGTG?GGATYCCGC?AA?CYCTT?CGATTCGTCC?ATTGTAGAAGG?CTCTT?C?AC?GSGGCTMM?GAGTTCC?CT?GAAT??GW?CCAGCKG?CA?ACTAT?GT?TG?TGCTGAAGG?ATTCCC?CGATTC??ATTAATCGGCACCTG?GTTKGCTGTTCRCATG?A?CGACC?TWCCAYC??G??CT????TC?TA??AC??CGAGTTA?CKTMYAACCGAKA?T?MGT??WTCAGT?AGGG??AGACAGY??AAGGCAA?TAG?CGCCYCM???CCCA?????CCG?RCAGTCC?CTA?RGMTA??GC?CCC??CCCCGAG?CT?TA?RS?GGTGMAA??GG?A?GGC?AGT?GC?TACYACGCA?CTAACTGAR?ACTAGTC?GATTSCCACGGCT?CWC?T?GCAATYGGTTG??CGCY?TCGTGG?G?TCTGAATT?TC?CGAGGCC?GCATTA?CGGT?RAGGC?CACGAGT?TTGTTCCAAA?TC??AGGAGTGGG?ATAACCAC?CC?GTGGCACGAATTATWWGA?AGCGC?GCTGGAGAY??GT?G?T?TGT?GGATCTTG?GC??TATTG??CGCA?A?AG??A?GAA????CATAT?CTTTCACGT?A??CGCCCTATCA?ACTGTT?W?A?TCGA?GMGCAAC?T?CTGMT??GATAA?GG?AGAATA?AT?T?GC?AATTTG?A?G
GGCGCAG?AGTTGGAAGGG?G?CWCGAATATT?MTCG?ACG?C?AW?CGTCCCT?GTYGAACGAGCCY?CATWTAAAA?YA?TTA?AKSAGGCCAA?AGGCSTG??GAYGWGAGA???ACG?ATTGY?TTGC??AGG?ACC??AAMTACGAGCT??TGTCGAGTCCAT?T?TC?C?T?G?A?RGC??CATCY?GRCATG?ACCGGAGCGTC??T?T?CTCACG?GAGA?GT?AA?TCTY?CTAGATA?T?WCAGTGATCMC?GTCAGTGRTAG?C?TACGTA?GTATG?TATTCGWACT?R?RC?GTCATCAC?CGTG?AT?YCTATGACATGC?CT?GGTGTCCCC?AT?CCWTA?C?GCRC?GG?CA?AMTCGTRCGGCGAGCTAT??AWGC?T?AKC?C?TGTGCGCAC?GATGASYGTAC?GT?GGTGGAR?TA?RC?CG??RG??T?AAGC?GM??GTTGCTRCGGAT???AGTGATCT?TAGGATATGTC?CTT?GC?GGTAAT?TGT?CGATGWCAGTCCAAT?CTTTTRT?CCG?CCA?T?TCGG?GCA??A??ATG?ACAA??TG?RACCAT?TGTCCCAG?AACYCTTT?AG??T?AACWGTATAGGCGCC?ATATCTC?TCCAA?C?TGRCCTGACG?G?AYC?CACTGAT?TCR?TCCAG??TCGGC?TGGAAGAC?AAGTCCT?G?AGRAA??C?GCCCA?CACA?GYCAGCATWMAAGAGG???CMTTG?ACCGA?GGGGGGTTGAC?ACR??TCWTC?ACAG?CCT?CTTGATCA????R?GCACAKCC?CCT?GACAWCCT?TTTGG?AM?CG?CCCG?GCAGGGAGGG?TTCG?GGA?YAG?CRAGACCGCYYW?ACT?GGAG?C??CWAATT?ACGTC?GTTGGC?CCTAG??YWY?TWAYR?GCAAGATGCR?C?GATCT?GA?CACCTTGGCCAARGATTTACTTYAATGC?ATTT?GCG?ACWTTGCATGG??G?TGAY
?GCAGT?GA??TGGAYTAC?G?AC?TCAGGCTTA?TTKGA???GCGACCGY?ACGG?G?G?AACACCC?A??G?TWATAT?CAT?GA?T?AA??WG?GCT?AGG?A?CTCTGACTG?A?AAGGTCTGGAG?TGCAT?TAACCTYG?T?ATCCCGG?CRCYT?KGACTA?CRCMCCCGSGTG?CKW??R???GGA?GACMRCGCCCCCTCTGWACACCTTGCA?TGCCACG?GGCYAGAGG?GGYCG??GCAACRCCAYTCGTCTTG??C?ACTA?C?T?CGT?TGCTGACC?AAA?ATAT???ATCGCTTCG?GTYT??TCKRTGA?CKTTCGAGCT??AC??GCGCTTCT?ACTTAC?C?GGCCGT?TATGAC?TA?WTCACCT?AGATY?TTG?AGCRCG?AWKGA?CRCGRTCT?GAA?GT??TA?C??K?TGATGGCATA??YCCGCATTCCC?CGAYT?CA?RCC?GATYCCT?TSTTGCGRTCTATATTGCAGCCRKTCCCGTCY?CGATGCCC?GWCGWGGGGAATCGCAC?ACT?AAA?C??CKGAWCG?AA?CCG?CGCR???T?TGAT?GC??CGCCC?ACCGACCCATMA?A?MCAG?A?GCACATC?YCGCTYCAAYTAA?C?GA?AGG?G??CGTTGCAGTGCCC?TCAG?AGGATAAGGGCCC?ATGCAGC???CTC?ATTYGY?CA?T?G?GAGAGGTSGGTT?CGCK?ATC?YGGT?CGACC?TGACA?C?C?CCAW?CTT?C??YCCGCY?MG??CGCGTCTT?TTACTTC?GTT??T?ACCA?TTARCC?CTT?CWCG?TATCCAACYGYA?CGT?GWAGAGGCGT?GTCACCTTAC?C??TTTR?GG?C?ARCTMTG?GAT??TATMACTC??TCCRGKCTC?GGTACT????TCGGGT?CTYAG?GTKCGGATTTGCGCYC???GG?C?CTTAA?AGG??AAGCTTCGGGACTCAGGGAGAATT??GART?GC?ACGGTG
CATAC?TC?CGATTGCT??C?TCCGGT???CCCCCTT?YCAACGGGTGAYATTA?TTGGT?GCTAGRAYC?CTCGGA??WC?YCTAKCTASTT?TCGSA?T?GGCAC?TTCAC?T?TGAAAAAYCTTCCTTGTT?CARC?CTCAT??G?Y??M?CGC?MRCYAGCCARGAAMCAATCAACYACA?AATTGCARGTTAAGT??AGTCGTAGRG?GGCAA?CA?C?CGAY?GTGTCGATTAAG?C?G?GR?T?CGTGG?GRTTGCGA?AATGAGCGCAAWCC?T?T?A?G?AACGGGTACTMGCYCC??TGARGA?G?TGGACA?AA?CARGTGGSC??TC?AK?CGT?TCC?G?GCW?CG?TAACTCTGTTGGT?AGTTCTC?AGACTAGTT?ATAACA?G?T???GMR?ATYAC?G?GTCT?T??A?T?G?GA?CTAGATYGAGGTGA?C?CCATG????T?GCGCGSGYCTTA?TGCTTAACTT?G??C?CG?CT?GCGTG?GGAYTA?CAGT??TGCAYTAAGAC?AGAYAAACGG??M?AGCGATCT?ATGGC???TTGT?T?R?WGCC??CTC??GTCAC?GTTCTGTGY?TA?CATATW?C?CCGGTGGAC?TG?TGAGWGCRATCG??TAT?CWGG?TCY?CGARC?A??CTAT?GTTACG?GAATGRT?GGAACT?C?TTGGRGACCRCGCGRYA?CCCCGT?ACRCACCTAG?ARYGT?GGYWG??A?GRAGC?RTCAACCCGCA?TCC?WCAATCAGC?CTGGGGW????G?CC?TRTC???C?CCCAAG?AGGC???C?T??TCACC?TA??CR?G?TATGCCCATRAGT?GCCGCTCGGR?ATGTGCTAG??CGT???YAGCTGAG?TCYRG?CT?CGTT?GCTCA???GCACACCAAGGRGAGGTAA?AG??C?CTCYGCGCCCTGGATTGCCTAGCC?CT?CCR?R?CG?A?CTAAAACTCAGGCGGCGTGC?CTTAAG?ATT?Y?T
AYGT??CCG?CC?GGG?TMGTT?TTAATTTAGR?CT??A?G?CT??T?TT?GC?A?GCCAYACGAG?ACCT??A?A?CCGGGGG??TTAGCGCATCCGAKCA?TC?CCCCMAAYCG?TGGACG?AGCCCYTGACTGCGGYS?MAT?TTA?YTTCYGCAAGCSRCAG?TAACT??G?TTTG??G?TGA?G?GGTGCGRCCATCCCGACKTG?ACA?Y?ACAATGYCTCATTGCGTTAG?GY?AGACGTGT?GARCTTATTTAGGCAACCTTAT??GTWCTAGGATCGCG?AGAC?T?CTKT?TGG??AGCCGCCC?GTC?TG?C?GGCTCT?R?GAAGTCYG?GCCACTYYTGGCCCGATGG?TACA?CAAG?GG?CCT?TA?TCTGATRTT???YGAGG?GAAGGCAGA?A?T??C?AW?CCAT?CGA?AGCGTTTACAAAG?RAGATAT??T?AGGW?GGATAGGMTGCAGCGAA?TCG?AA?AAGC?WCTTACA?MRC?TGTW?ATA?TG??GGAA?AGA??TTTCAGGCC?CGCCAGGA?A?GA?G?AMRTYGT?RATSTATWGAAYTCG?CGGTCTC?TGAT?T?CGTA?MC?ATTA?T?CCGG?S?CG?CS?AATAMACTT???CTAKT?C?GACAGTCA?CCCCATCGTWA?TTCTART?GRTYGRA?CAGCCAACCGG???ACYTCTATYACTCGTCG?TAGGY?TAA?ACGGA??A?TCGAWAGATS?T?CGKTA?AAG?GTGTT?A??TTT?GATTTTGGAAG?ATTCCTTT?GG?ATGTG?AGTA?AACCS?AG??GT?GGCCTCTGAYA??TCGAYCCACACG?GC?C??TC?CA??GYGT?AG?GGTG?GYAGCTTGCG??AGATAGTCAA?ACGT?GRGCRGACTC?GAGTYCYCT?A?ACCGA?TTGCG?T???CTGGTG?ATGAAAC?GTATCTGGACTGATTAG?AACGC??ATCT?AG?GGC?T?CTTAGTATGGGG?AGCM?
GGCGCA?TG?GC?AR????CTACCCAAT?TA?AGGTTACA?ACGYC?AGGRCC?T?CA?G?TA?GTCAG?SCCYG?AT?AAAGTGTGCGCAAC?TGT?T?WKGCCCC?AGGAGC?M?GYAAAT?TCTAAAY?GTA?TYCTG?Y?GGA?TAGCACATCTATGGAG?AMGG?AAACTCAACW?CGC????TKTC?CGYCTA?GCGTCC??ARGCGTTTAGGGC??A?TTGCGTAYAAGT?GGTGCA?CTY?AG?TWKTTAATGWCCTG?CARC?RSGGATGGT??ARATCAAYAT??KAAGTTAGATCTT?GGAACTGYAT?CTAGCR?AAATTC?RT?AA?A?CG??TA?TCTTCCCG??GCCYWKA?Y?G?TC???CCC?AAGTTATA?G?A?A??RAR?TG?ACT?TSGCC??TTTGCRGCC?YSGCACACYGCA?TCTGTTTCATAGG?CA??TAGTTK?AAGGACMA???GTCGT?GCC?RC?WTGATTTGCTGATAAACGGT?GAGTT?T?G?TGT?TRT?G?ATCG?C?T?CMTGATTTGTYC?AC?C??AG?GAC??CGGCSC??CRGGM?AGCSGATCGA?G?ACA??GTCCTCW?GT?AC??T?CCTTCYT?CGGCAGCATTT?C?ATA?Y?GCTC??CGAAG?CMTKGT?C?TA?C??GGTCT?CAGAGG?C?G?A?TAGGGC?CATCGCTCGGC?TCA?GC?AAG???ACGTCCG?ACW?RGGYTW?CACTTC?CCTCTTTCGGCTCKTCRCTG?AA?ACT?ATTCTGRG?TG?AYGC??T??GTA?GACCCACC?CCA?CGG?CC??CTCTACT?YA???GAAACC?W??TT?A?YGTRG??TA?CAT??RA?YACAATTGT?CATACCTTTTC?CTCATGATATGRTCCRGTTC?A???G??GTA?GCCCGTGACTTATGTGCG?TGAGT?AGGWACT??GAATGYTCK?T??GTCC?GCGATTAT?A??CCGAAGACCT?G?T??CT
AG?CGCACCA?T?GCTWT?GGGCA?AAC?GC?GRGG?GCTCT?T?WGYA??SCCTG?ATAR?AWTYGC?TTGCT?WGGTAGCAT?GT?GA?GCC??C??TT?CCGYCGCTRACGCAYCCCAA??C?TAACC??G?T?G?CG??T??G?GA?CGCGAMAA?GRGG?WG?ATCTT???YT?CCRGCC?WAAA?TCG???TC?GA?TATR?KG?T?CGT?AAT?CAG?AGTC?AT?CT?CGTCGC?TG??TGCYGGA?C?RT?TCKTCAATGCTG??A??ACGCC?TC??CAGGTCKSA?GACATK?G??CT????ACC?GCRAATTTAAGGT?GTCATTCSATA?ATCCT??CAC??GTCA??GGT?AACCCR?A??CCGC?GYSCAT??ATTA?RCRG???TGAGCCGAT?CG?AAACACGGTYCGCCGTCGTCCTTCTG?TAATAG??ATCKG?CAA?GGCA???YG?CCMG??G??A?A??GA?R?CRCC?Y??ACCYT?TCG?AT?CTACGACK???R?GTTT?TAGAAATGCYTACR?AACTACCATGAGGT??CGGGG?TC?CGC?AY?GCC??AGG?GGTAT???RC?GT?CTCTT?TA??G?CT?ACYC?????CCGC?GGATCCC??G?ACCATCGCGY?TGA??G?TC?KTC?G??CG?RACTG?AG?GGGGRGTT??CTMTTTCACGGTT?CAG?CCG?R??GAA?GC??AGACGAGW?GT?GRG???A?TAAYTG????MGC?GAT?A?CCTTAC??A?GTCGAT?A?CTTAGYSGCCACGR?CCGGCACR?TTA?A???KG?CTKCR?CWTCAR??CTAGCCCGAG???CWCGCGCTAAGC?TATYTGA?CGTT??GGCCART?TGTAC?GC?TGAGG??CT?YGTAGC?ATAG??AACGGAAGTCACACC?CCTCGWTGAG?CA?GAC?Y??C??YTTRY??TA??TG?ACAGT?AGCA??G?GTR?ATTC??AAC?CC?A?ATY?TT
AAAA?ATA?GW?TAG??TATAG?C?TGKRCA?T?A??TC?CCG?CAGAT?ACC????YCTGAAAA?TAT?GGACMAAKAT?TGGTGCGGCAAT??AA?G?TGRC?CCGCA?CT?YR?AT?T?C??YGCG??CAATCTGC?AA??TGACCTCAT?A?TAC?TA?CTA?AG?R?CTG?GACYG??AACGGGAGG??TAT?T?TTCGGC?TCGTGRA?G?CG?CTAC??T?AG??GGTRA?GTAG?CCAY?GR?ACCAATGC???C?GCGAGGG?YAR?K?ATTAGG?GCTTS?RT?G??GT?CAYTA?G?RC?TCAAGTCGAC?GCAATA?ATYGTTGCAGT?ATT??YGTRAACGK?GTGAGCGYTG?C??ATG?CGRTWCA?ATKG???TACC?C?K?AGAGACCAG?A?GTG?TC?AAGC?R?CAGG??TTC?CGG?YACCKAACAATA???CATT?GACACAGT?GAGGGGA?CAAGWAAT?G?CTT?C?TYA?G??ACC??????G?G?AAG?GAAGGA??GCCTGCGTAAA??GTAGAATA?AAG?MT?GATCACCTG?GY??G?CAA??RG?TRCA?ATCRT?AGCAMGATTG?SCCGTCAA?CCST?GCCTACGCC?AAC?CTCG?TGC???A?TAGAG?C???TATARCCGTG??CGG?T?GGKC?CCT?RTGC?RT???C???C?T?A??TAA?GYCGAATA?C?Y??CCCARTTAACACGAGAGTKCGTGTATGAAAC??CACKC?T??AAATK?CAAGCATGT??CWG?ATGGAA?GA?AG?MT??GGCGGTTAGGCGGA?T?CGT?WG?GGAA?CG?AGGT?CTCTA?TSC?WAACTGCCCGTAYGAACYACC?ACTAG?MRG??A?YCAAT?TC?GTAAATGATCCAGM?ACGYG?ACCG?TTTY?TG?G?TCTAGC?TC?CCG?T?A?T??AAC??TAG?T?G???TRMTAGTGG?TTAG?T??CTTY?GAACGTA?GGTGCC?GT?
CGA?GGGCTYTA?CGG??CW?GGATGACAKC?CCAMTGTCGTCCKRGMKGGGWAR??CTTTGAT??CRCCAC?CAYMCCGG?AATCCYA?AGYCRA?TAGGMCA?CCA?TGCTAA?GAGTGTCAGA?A?GWA?ATGCAG?ACTAG?TCCAGR?A?TACG?TGTCGC?CGGG?T?CGC?ATGGCATCCCCGAGCR?YTC?YGT?TAA?WG?GWGAAACCA?GYTCTT?G?GAARTAMC?CAGAYRATG?ATYT??GG?RMGC?GCCTAT??GAACG?GYTGCCCCGMATGGARCC?T?ATCRGTYG??AAACC?ACYAG??W?CACTAT??CTG?C?CAAAGGAC?CCCTAGAGACYCT?TA???TA?CAACTCTTGCAW?GACC??TC?KCACTGGAGTAG??RGAC?WGAGATGTMCACGC?CA?G?TG?GCCGGCCAAAGCGRTMCCG?CGGTAATYGA??G?CGW?AG?GGC?CTG?CCAAGCGGTAGGGGAACTATC??A??CGKG?AMAT?MCT?C?TGRTT?C?TG?A?TTAC?GCACCA??G??Y?AYA?CTC??CTCGTT?TCTWGGGCCKG??TTG?C?CTYAWA?GATAT?CG?KCCT?YGTCTTGCGC?CGCT?AGACTT?ARAAA?CTTCC?TCGKGGT?MA?GG???TCA?T?CTCC?G???GGA?TWGGMGGGTAGGCTAG?SGTAGCC??TATGGGCRGCTCA?GGA?AGTCGTGCAGCG??TTAAA??TYACG?G?TATACGTTATTCT?CSCAAGAA?CTCG??GCAGGA?GATCA??ACGCA?YC?GWG?CG?TACYGAACRAAAACCACAACCT?RCA?C??YAT?TTC?TTCCCGCC?CT?GCC????GACGGACAGTG?AGAACTK?C?TG???A?RAGAAGT?ATT?CCGGA?CTTT?A?CGKAA?CATTC?CA???TAGT?CGG?A?ACACCCAA?TCGGATTGTCCACTAGCCGG?GYGAG?TTGCT???ACCTCC
GCCGT?G?TRC?C?A?TAWC?CCAGGATA??YGGYRCTGGACTAGRCCC?CACT?A???CGYG????W??CCACA?TTCTG??T?ACWAAC?TAT?CTACA?G?T?AACAAAT?GCTCATYCTCGC?AAGCTGG?C?T?CAC?CGCT?GCAGYTCAT?CCGA?CASTCY?TGTMRG?C?ACCGGYGGGA?GTC?C?GC?WCG?AGCC??GCGW?GYTY?GA??CAAATCCC?C?C?AR?TTTAGCTGK?AY?GCAC?TGCAGAAT?AGGG??G?T?MCGG??W?TGTWC?AAA?KCCTTC?TT???M?C?AGT?CRCTGCTTCC?C?C?ACC?Y??????GTAGGT?G?YGTTTCCCCGGGGY??TTAGCWCA??CC?T?AC?TC?AR?GGR???G?C?ACGC?A?GCA?CACCTGGGC?A?YR?CTTA?AAGGGGTAC?GGCAAATCA??TG???TA?GA??GC?TTCATGTWAC?RGTCGCTCA??GAA?AGGARTG??TCACATT?CCMTTACTTCTTTG?YCGYTGTAARYAY?AGCGM?CGATG???GA?GTACTGRTA?AGGGG??RTCTCGGAATTTAT?GC?A??AAYATG?CC?CRG?CCGCGTCAC?CAC?TTARG?GTGAAYAR?GGGCARTWCGACCCT?AGTTCC?AYATGA?CS?TAGGT??T?TGA?GC?GG?T?CA?TTGAT?CGGG?T?W?TA?A?GGGCACG??TYCGGT?AC?YACAACTCW?CWCA?A?CTG??CG?GATAYCCAC?A?AT??CGATCT??RGAC?GCCCGG??AA?T??GC?TTTA?T??TC??G?CGACGAWGTTG?CG?TGAC?WAACCM?GACCCGAACCYTGGWAGGG?ATTCCCG?GGW?GCAGTCTCGCAT?TG??GCTW??C?CCCTSGCAGA?GCAYTCAGTATGGA?G?GGAC?A?TC??M???CCCGC?GACT?AWCC???TCAA?CGGGG?A??CTT?YGRCAACGYGGGCC?AG?T?
GCGGTGGC?TCYCCTAG?GGAGC?RG?TR?TYAYTT?TCTWAY?GS?STCCATACAAACCGMCAGGKG?T?CTA?YAC??CGATC???CACGGRCGRTTC?YCTRGRCMGAG??AATGTC?YT?TAG??AC??TCCG?C?CCACTGCAGGKGAC?G?CG?CT?CCCTCG?TCT??????AT?TTGTG?CSTCMACTC?GWG??GRG?CA?TTGCTGG?GC?C?T??AG?GA?AACTA?GA?ACG?ATGGAAK?AATG?AGAAGMTTG?G?TCRGCACCTAGC?CCTACCTARTACTT?CC?R?YC?WG?CAAR?RC?CCA?GRTGGGGTGACG?ACAA??WWTTCAC??CTCCGGCGATTGTTTGGA?ATGMTGCTYGA?CG?C??CCTCRCWGGTTG?GTCTAATKT?TAGGGCRGSRC?TTGTCGGT??GAAGGR?GWC?CT????CGA?TC?TGGTT?AAAA?C?T?GGATGMR?CAYT?GCRTGATCTTGAGT??GRCGCT?ACGGCTKYCW?CCGTATGAAGC?TTCGTA??GKTTGCATTT?TCGRG?CA?CTGGCAYCGGTAC?GGTYG?CTRG?ACTCG?GC?G?GC??T?C?ACGT?W?YGGYAA??G?C?CCCC?TAGGR?TTGAG?KCA?YWTCW?TAWG?TY?A?AGTTTAGW?AG??C??CGGCAAGG?CCCMGCCCA?GTAT?AC?RG?YTGGCGAG?GGA???AT?T?CAAATCT??CTCCA?G???GCTG?GACGA?ATCG?TCAGAGACCGCCTCCTG?GGG??AC??GAR?GG?GGGTYTT?ACA?G?GARTT??CC?GC???T?MGACW?GCYRAGCAGTGAGGACYG?TAA?RAA??AA??AYWYA?TCA?A??G?A??G?R?C?AAGC?CTAA?GGAAATCGAGTCGG?CAG?TACGG??C??T?R?AAGC?CGTY?GTT?AWA?T?AT?TGGA?GCAG?GTS?G?GCAYTTKAA?G?C?A?TGC?GCTGGA?C?CCAA
GG?YAAGTA?GGTCTTGGGAGAGA???GG?AWCC?CTAAA?G?T?CT?AAAT?CCTTGGT?GTRTC??AWG?AAGG??TMRTAGGGT?A?AYCTT???TT?GTC?CT?G?A?CGCTCT?CWCGGCR?TAYA?MG??A??CAAA?CCC?GW?ATTCGCAAATTGGT?TGG?C?CCGTTW?CAR?GTTCCTGTA?GGGTGGACRCA?TTCCYC?CAGRCGG?CTATTT?WGGC?CAATTAGCRTCYGCGWGWCAAAATYC?ATC?CTT?CTGCG?A?AG?YTYAT?G?G?TATTSTTACACGAAAC?T?CTTTTTTCGAAA??TWAGTCG??TTT?TGACTGC?CTGGTGGGC?CTCTGACTT?GA???CTCRRTAK?CTGAAYT?CT??AACGTCACYAYTGTA?GR?C?GTAA??RCCY?GT?GYGRC?TTCCGA??G?YTG?YGCGGA?CTTA??TAA?TCCCG?TMCC??RY??KATKTG?TTGC?CTAGTGAACAA?AAT?C????GCAR?TW???ACC?GATCCGC?GG?TG?CYGGC??TGTACGCMCTCCTYGGAKGGYRWTCR?GAT?AYTGCT?TTRTW???WA???GTCCTCGC?TGG?GA?YA?TGTGGGGCCA?TTAAACGCCTATGAT?AC?TC?T??A?AAGCGTT?CYGT?TGGATG?T?GCG?C?TAAGAGGGRAGCCGGTCG?TGGGTGC??CTACGCGT?YTCATGACGGTGCCCGAGCAATT?AACCYCATAC??CCCCGAA?GGATAGGTAGCCTTTAAAW?CTATTCCCTAGRGCAGAKRTT?AT?RSTCAGRT?GAWCG?TCCGTGYT?G?GSCG?C?GACC?CTACGGC?RCYTA?CGG?YTATTCCCA?S?ACYCTGGYGTGGTGWCTTTTKC?CAAAC?YCA?TTYGCTCCACTG?GG?TGG?AYGG?CT??G?YTKGTTRTGGGT?CWGCG?TAG?CGGCAGGTAGTCG?TTT???GGA?CGGT?TRC?TCCG?T
GGACATGTAR?CTG?ATT?YGCGAGCACGWGACG?GAAGGGCAATT?AGT?AY?TAGGGTTGTTCTCGCCRA??TA??CMR?CCTCC?GCA?GGC?TGA??GCAGGR?TCGCTTAYTGGTG??CAGAAAGA?A???CAT??RTT?GGTGACGACAA??CCCCATTAAC?C?G?CMATRAAAA??G?ATCCATTCGRCG?ACCT?G?T??TC??AGCTGGATACGGATTAGA?TGGGGTCTAACG??RGCGAAGCA?CCTTA?CCAATGTTGGG?GTAGARYCWTATAGGMC?G??TAA??CAG?TCCG?C???G?AR??GGCTGWTAC?AAACGY?A?TAC?YAAACCGC??AATACTCCTCTG??MTCGCYATARACCC?GRTGTWTTGCTTTCTGC?GGR?AAARGGAAGGA???GGCT?GTATR?AC?AARTTAG?AA?GTC?TA??AAGCCGCCT?AAGCG?AGSATW?CGR?TR?ACACACC?TA???C?YTGTTGATKM?G??TCCT?C?AT?A??C?CC???GCSAYACGGRYTCATTAT?CTGA??CCCTAGTCGACTCCTAT?A?MTATGGTTAYC???T?CG?TG?CG?CCGG?CTAAWAGA?A?A?TT?AC?TG?TMGCTTTGCCTRYCCG??ATCCTTAGCAACC???Y?AGSGTCGAAGG?C?WRGACCTSYAYGTACACCGTGTA?YA?TG?A??CCWG??ACTC?GC??RCGC?T?CCTWY??A?TTTCYTC???GCAGGCGTGTTYAATATRATG?CTCA?T?GCGCCAACGG?AAGRCY?GT?ATGC??TGT?AAGCKAGAGACTACTAGY?RAAA?C?TAGCA?C?T?G?SATCGRGGC?AGWTCTAGWGGCTGCT?T??A???GACTYTCRY?GAGGRGC?RGTTSGC?TAGATGCGG?TA?AGTCT?TCTCCCTAGCA?YGGTGCYA?CC?GA??TCGAYGTTTRAY?A?TCCM??AGAT?A??CCKT?T?CYCAAGTT?
AC?AMA?TGTC?A?CA?RATACGCT?TCACCC?GGCGYAAY?RTC?CAAAGTGCAATTGGGAGAA?ATGCGAYGA??RCGATC?GGGTTC?ACAGCC?CAGC?GRSTTACC?TTC?CACT?GC??T?TTCAAW?CTATY?CTTACTCAAATTCAG?CG?TAA?C?GRGAGCGGACATCGGACCRATGCGGTGTAGG?TGK?TGCGGRAAGWTYATGTTGAACR?GG??AA?A?GAGG??AGRAGGGAACMATYRAGGGYCAA?AGGCG?GCCC?T?GTYCCT??CGCG?GTTGGGGRTG?GGCTC?AG?GCGCCCRA?YTTCACATGAC?R?CCAGA?YRG?RTATTA?TAGCAC?GCTCAYGGATACTAY?ACGGCGGA???G?TGGRATCGRTG??GG?CATGGA??TGG?G?AR?ATGCGT?GCACYC?ACACTTGAT?S?KTGGCCTAWTCTGATA?G?TAAGYAMTTGT?AGAAGTGGT?GT?TC?T?RAARG?AAGTGGRAARGYCC??AA??TGTTTAAWWCRG?GG?AA??GTT?GC?T?GGGCAGCGTRGTTCGCCG?A?KATAG?TCG?AYCTA?G?TYTCTCA?CACT??CGTGCG?A?TCTT?T?TCGRCAYCGGATCTRGTGGMCCTC?G?AGGTGA?MRTTCGGGGCATAGGGGG??CCA?GA?A?CCGCGA?GS?AA?GGAGRTGAGAGAT?ATA?CYTCCG?TKGGAA?T???ACTCGTCA?CGGG?TTTGYGCGASTTGCMR?AGACCTACAAACAA?C?TGCTCAAGCCTC??CGCGA?TATGGTYCA??CC?GG?GACGAG??AYGATRAA??CMGCG?GGT?G?TC?CATAKG?YATC?GTACTKGCY?TAKMAGTACWGACGTWG?G?CA?ACAG?GGR?AGT?T?C?GGCATRAACT?GG?CA?A??AA?TTAATTTWT?AWAGTTAARCGATGTC??G?KT?G?GAAGGC?CGCGGAGA?GGC??TGCCTCAG??TC
TT?TATCCCCATGAGGSGTGCACRCWCCWTMAG?TCR??TGCCGCGMG?C?CGTMT?AG?GCCTA?C?TGGACTTTGA?CGG?CG??GGTCG??ATC?AGGC??AG?G?GC?CT?TGAAT?ACGTTGWGTG??R?TA?TG?GGT?A?TCA?TTTAAAC?TARTT?CGTTAWCGGCAT??CRCCACC???C?TTA?GKGATTGMTTYAC?TCATY?TGTCSTCTRAT?G?C?GCCT?RWCA?RGSC?T?TCTA?ACC??GCAAGGAAYT?ACCTG?ARAAT?TCAT?TGGTGTMYAAGA?RCAYTT?AGCATATWTGGAGWRGCTCATGR?ACCCACT?GCTAAGACTTTTACCTCT?TWGTGC?RAAC?TTWACCAGRGTCCCCTCGCATCTAGA?GASYGTTC?TAYATCTCCYTAYCTCAAAGTATCTARTCAAAAACGTKYATCTGATTAKCTAAMACGCGCTAAAGAYGCCACGATYTCGCYGTCRCCACGCYGCGCTCAAGCCGRCCRCYGTY?TAGGCTCC?GCYTTCTCCTYRGWAYATGAAGG?CCCGGWKAGTATAGRTGTCGTY?CGTGAA?ATATGA?ART?AGGTATYYTACGGAGGG?CG?TARSGCCR?TKCGTG?TGATCCACACCTTATGCTT?TATGTGCCTRCAAAATTCGYTTACYATTTGCTG?CG?ACAATCGCTTATGCTAGTC?TGGCMKGGA?AGATAGGCCGGTACAGCTTTTCGTCAACATCK?CRT?YG?AATTAGGGTGGGAAGTGTTAYAATACAACCGAGCCGGCRG?ACACGC?YGCATGGGT?ATTACTGCAAGCCKGTGGTACAAGCAC?TGWTAACGCGTCCATATYGTTGCCGY?TC?TGTTCACTCGCTCA?TCG?WG?CGAGARAARGCGRCCAAAA?CAAYGTGAACGT?T?AGGTTTAACKGGCAA?C?TTAGRYG?C?AMWCTGYCGA?YCAT?AACMCGGCCTCCAGGGACATCGCGCG
M?GRCATCACRATTCGYGTAASTG?TG??CCTAACAATAAT?RCGTTCGRATACTTTGTTAGGACGCTTCGA?ATKGTTCATTAT??AWTCACGAAAGAKTTC?TGTGGAGYAAWTGCAGTGWAGRA???YAATCGTCTRYTGGAARACGTTRTTGT?ATAGGG?T?ATGT?CTCATCAAGTCAGRCGAKATY?GCAAATRGCTR?TGCTGCGGGGGTGR?YCTCYCAACTRTCCY?CCGAA?AYTYAWTAAATCGTTCYTTCTAGGTC?TAAAYRCYCTAAATAATGYCRCG?T?C?AATGAAGAAAATCCTTCCCATG?GAAAKTRCGGATMGTTCTYGCTCGCCTTGGCGAGGWRCCAGCGTCATCCTTCACAGGCCGGCGTCGTATTGCTAGGYATGCAGCARTCRGA?AGRCAGYTGGCARACSTGCWGCGGGATCCACTGMGYSASTCGTYCAGATCACTA?GGAAAMSTSCYCGCM?TGCT?TCAYWCGTCCACATGRCTWTCTCCGGAATAAG?GCGAGCCGAGCYTTG?RGMTTGTAT?ACTGAGGTMCGCCGG?CCGGGYTTAGGACCA?CCGGAARCGGTGRAACCRTGCTCAATCAAGATACAGRGACTYCAGAAAYGTWATCTGGCC?TGYRCGTGAATAC?TTGTAGCATCTATACAGCTCAACTCWCGSAGTTACATCAGCYGTGYTRAACCGCCCA?RAGCGCACRCAAACACWTGCCCAAAGCGRCATGACGCCMRTGAGTTCSGCS?AGAAG?TTAGCKCTATTSACATT?CGTACCYAGTACWWCCGCGG?ATATGCCRGATATGRGAGAAGCAGCGT?GTTTWTRGCTGGGYGCTAAAGA?GACATATTACCACGA?TAGTGAAACCTTGGYGTAGGACAGATGTAAGTGTRTGACAYGGAAACMCCCACATTCCCTTGACTCGTAGTGTCCCATAYAC?CTTTGGCACCAA?AAGWTTCTAAAGGTGTCTACGTGTACG
GTAYCGTCTA??TTATTACA?TCTTAAAAGGGAA?TCTCACTYCCCA?TGGAG?CTYTYTTCAACRAAGTCTCA?TWTGAYGTCAA?AGAAT?AYTTCYTGTGTAGTTGGGTRAAT?G?WTG?ACCTGCGATCACCAGAGG?ACGACCGAGYGCAYGGGCC?YGCGKTG?TARCCTGAGTTGGAAGGMCCCYRGTACGCWATAGTCTRTTG?GTTTAWTCACAY?GKGCT?GWRCGTACACTGTTGGTCACC?GAGRCAGTAATTGCGCGCCRAACGCYTTGCTCCCAGGTTGRCACARMTGGT?AWT?GCKA?WCCGTAGCAAKCGCGAAC?CCG?TCCGGCG?GR?AGTAATAARCCCTGTCCACTAGGTTTTAATYAGAWSTCTTTTTAWAGTAG??AGCGCTW?TAGGAAAGGWCGGGGAC?TGGTACYCGGATGGTCGGT?A?CGACYGGCRAGGARTGGACCGGGCACGGATY?TTTATATMCTACTGCWGGGRCGTAACGGATTGT??AGGTGACAGGGCRAAAAWCTCAGGGCCAATCGGRCGYAATA?YAGGRWCTAGGCGYATTCGAGGGAKACCCTAYYKCG?TTTRCAAW?TCYYGA?TTCAAYCACCTY?GTATWWCCACCACATTATCAATCGYGTCCGGMGYTTKAG?TYCGAGC?ACCG??GRGCAT?WCMAAYC?CAGCRATTCGATSWAMGGYCTACCGCYATTGAGGGTGARATRTCACCATGCYACTGCTAWTCG?TGAA?CCRCTAGCG?AATGCMAGGAGASAGTAYAGCCKCTACCGG?CCCCGACTAKAGGACWGAYACRSRGCTWCATYGGCA?GCTYKRG?CT?CTKAYCT?CTRGCCRTSRCTCYCACTTA?AGGGCC?GTGGCTCRYTCC??GGRCTCCACTGTCTTCACGRTGKAGCTTGYCGRAATCCTATCCATTGTGATTATYG?TTAAYTAST?CACTGCGAGCMWCGRAAAGGMGMWGCCCTAT?A
AAGGYCATAKAYCAGCTTYCASAAAMYTTCGWYCGKYGCGCCGGCWAC?SRCKARCT?CAGGGTYCGGTATYACTTRATTC?YT?ARACTATGCGGGCCTAGGGAGGTCRTTATTKGCGCYGT?CTGCYATGCATCCACAATCCT??GC?GCTCTGACYACAAACTGATTACCGTTWTACCTYCATGCGAGGTGRGYGCAATGATCCYGTCCCGCTCCATAGGCCTYGCAAGCAAAAGGAAGACAACGAT?GAACT?G?CTGTT?WCGATAGTTGTGACACTTTCCGKACTTATGCATCAAY?ACWCARYAACGCATGCTCATYTGCATCTTTCGCCAGTGCGKTGGTTRAATT?GT?CATGAA?RCCCGATGGAACTRGTTAAYGTACGTGATATTCT?TYTTATCWCCCCAAGCAGAA?GCCTGGARTCKAGAACGA?TTCCAAMCCTGCAA??MG?CGTCWGG?ACACTGAGGGTAWMCTWAGYTTCCA?G?T?GATCCA?TTTTTTACACGRGGCGG?GATTGGRACGGTAWATCATCT?GAGACRCGARGT?GGYTTGACCATAYA?GAATGGCAGGTTAWAACC?AC?AGTCTGTAAA?YTTAACTWC??GGAKCRATTTGAYACCCCG?CTC?GCTCGGCTYATCCCTCCACCRT?GCTGAATWTATG?CAAC?CGGGGKYAYAGGGAGTTAWC?GRCCG?ATYTCGGCAAGTAYAGAAACGAACCGYAYA?TACRCGTTACKA?CGAGRCMGCA?ATCWRGYGAAAY?RGCACSATCAAGTTWATACTCWRTGTAWARGSY?AGGGATRTGGCAAGCTCTGACGGCCGCACACTGT?TACATTCAATGGA?TCCTCGAACAAC?ACTGTGGATACGAGAATCATACTGCTAGACGTCTTAMAGCAGGGGTTCACTTGGATGGTGKCTGARGACCTAYGTRGTYAGAAWTGGYCTYAGGGGTCGSGRTGACATGGATWTY?GTYCAATMAACG
CGGAAGAARGAGTATACCCCGAYRWTTGTACATACCYCTA?ATAAC?GGCAACR?CTWWATCATAAKTCCTTC?CGYACGAAACMWC?TTGTAATAGCTTT?AGTTA?CTCC?AT?TTAG?CCTCMTC?CRAGYAGRGGCRARGGTCGATGGATATAYCA?ACGKCCTA?AWCGTCATYCCTAAAGATGGTAAA?YTGACRTCGAKYTTT?CTTGCGA?TAATGTCGYA??ARCCCYGGYGTGTTGCTAAACCTAAT?CAGACATCAATA?ACTCGRCTCGGCACATCCYTTTYGGTAGGTTAGTTCCCAAAGCGGCC?CYAACYASCCTAGGAYGA?YCWTACTAYAGGGCARTTCAYACACACATY?GGTTC?AAAKAAGRTTCACAGACGATRC?Y?GCATCTGGAGRCAATAGAG?CSGTCRCCGCTCRGTAGACGACAGTAKGACAAAGSGTAKGYTCCTCCGGCTATCCACATGGTMRC?AGG?GGCCTCTCCCCAAAACCCGACCYCCTGTGACGTCGCATACCCTYCTG?Y?GT?TWAAKGCACGCRTGCCW?TTTTYTTT?CCATAAACGAAATTGAA?TTACGTTTTACC?GCATCY?GGCTTT?CTRRTGRGCGTGCATTCTATTGA?CCTACTGTCCGY?AGTCTARGGCATTTTTGRCGCG?TKAAGRGTAGGTCTTGTAGCWCTCACTAACGGGCGT?TRACC?GCCAGCGTTGGCTGTAACYGC?G??GMGAGAATTC??ATCC?AGT??AWTCAAASGMCTTGCGSCKCTTRKTTAAGCTATWTCYCCAGGAGTTCGGGCTTACGCTCRRAGCCCAKCTGAGTTTRCCCTGTCGGTTTTCACGCCYTGGGAGGAACGCTTTKCTCTAWGACTCCAYAGTGCAGGCCYGGGTCTCMCAGRGCA?YTAG?TCCTGATGCTATTCATCAWGCCCTGTCATGCCTRATTACTACACGATTTAACATRCTCTYYGA?GTAGTWGGKAKC
AAGCCTCGGYCCAAGK??GGGC?AACGC?CGCCYGMGGAATTGCAYGCCATG?CCTSGMGC?CTTGAGACGAY?GCTTCCCGCTAACRGAATAACC?YATGTCTAGATGCATCATTTAATGTTCA?CA?TTACAGGGAATGAAGYCCGCCTACATACCTCGACCAGTWGGRTTTGRGRGGGTTGCAGG?GCTYGSCATGRACAGGTGGCGGTRCGCCTRYATGATAACCGACCAC?C?CACAAGAGACAC?AYTAC??CTCTTACGAGATAAAGGAAGAGRTWTA?CTAASCT?CTCATT?RGA?CACGGYTGGYCRTAGATGGACAACACCGCCCACCGCTGTGTYGAGGCCMATGRTTCRGYCAYGAGCAGRATTGCGAYTAGTGTACGKAYCATCGATAGACACATCRCTGACTACRGCGYTGGTAGCACAKTGSACKATRGGWCGCCAAGGGTGAGCCACAGAATCCCGGKGCAATCGCGRTTGKTACCKYGAACTGCWGTTCTTTCGTTACGCCCTCCGGGCWAMACTARCAACWAGCGMCAGAGAGGCCAGCGG?CCAAYCTCGT?TTTTAYCGCTCGCAA?TGCTGGGCTTYKRGGGCACYACCAACTGCTGTATG?T?CGATACCGGTCGGTTACTGCRGTTAAATCGTGAYTCGAGGTAGTRTGCTGT?AGCGCGGATCGGATC?CCGAAGAACTTCG?CATWTGCGATTAAACGGAGGC?KGWAGCCCTGCAGCGACARTGCCGCWCGTR?????????C????????????????A???????Y?T??Y??C?G?????T?T?????GG?T?????????????????G????W??G??CY?????G?A?G?C?????G?????????????T???????G??TGT?????AA?ACA??AAG??C??????C??G??????????????????T???C??R?????????????????C????????A??C?????????T???GW??C
C?T????AGTA???????????G??G??A??????A??????C?A?????A?????ACT??T???T????????T?T?G??????C??A???????C?????C??C????????????A??????CG?G??C?C???????GG?C?G?????T????????????????C??????AGA??T????Y???G???A??T??C?????????????G????C??GGA??????????C?G?Y?T??????G????????????G???Y?????????C????TG??????TTG?CT??G??A?T??A?G???T????C?T???T????G????A?A??AA??A?T????????????CCT??????????G??C??G??G????????????G?T?R??T?????G?G??T?C??G???T??AC???????????????????T??R?C??AA?????A?????????A???ACCA????CT???G?G???????M????C????C?????????C????????????????????C??GA??G?G???K????????????????????A?????????T????G?????CA???G?AT????????G?T???C??G????????????A???????????C??AA???AG??AC?C???R??A???T??????A????????????C?T?C?YC??????????????????????????C????????G?G??????????????T???C?C??C?????????G???KG??A??????AC?C?????G?????C????????T??G??GC??????G?????????????????M???GR??GC???G?????K?A???A??CGT???G???T??TC?????G?C?G?????T????????C??G????????AT????A???A??????G???????TA?????AG??????GT??A??T?T??????C???T?G??A???????G???CG?G????
??C?????C?G??G?A????G???C????G?TT?????T???????C??CAR??A??YA???T?AA????G????C????C?T???T?????CC???????C????W???C????TG??AC??A?C????A?G??G???A????C??????T???C??A??AA??G?G??C?T??T?A??G??????????C???????????T????A?T??????G????????????GTT????A??????A?????????????????C?A?C???????C???C??????GT?T?C??T?????????A??A??G????G??????TT?G???T??????TW????????????????G?AT??G?G?????GC??ATA???R????T????????C???CT?????C?????????T??????A?A?C??T???CG????????????C?GA???CT??G?G??C???????A??T?????K????C?T?????G??CC?C??G??????AA???A????CA?C????????AC??TA??T??C?T??AT??T?C????????????C???A???AT???GA???????A????T???T???????????C????????Y??????A??C????A?T???????G?T??????T???????????????????GA??????G??C?????AG????G??G?????????G?AG???????????????A?C???GT??A???????????C??????GT????????C??????????????????C??G????C?C?????A?????????T???G?????Y??????T?????????T?????A???????Y??????G??????C???C?C??????TA?T???GG??G???C???R?CA??????A?????????G???????C???????????T?????T??????????????A?GT?TGC??Y?G??????T?G???????T??????A???????
?C?G??CG?????C?????C????T??T?C????GT??T?T?T?T???C?T?W?T?????????CA?T???T???GA????TT????C??????C??C????GC?????????T?????????????????????????????A???CGT????T?C?????A?CT??T???G?T??G?????C???T?????A?A???T???T????M??????C??C?GC?A?C??R???G??TA????A????????T????A?GT??C???R????A?C???????G?G??CT???????????????A???????A????????AG?A?GTC???????A???TG????CWA????S?GT?C??????????GC??????K?????Y??G?????T?A?A????????A???G?G???????CAG?????A???C?T????RG?T?A???G??C?C???C?AT??????C????????C???A??GAA?TG?C???T???????G????GR?TA????????G???A??G?????????????T?????????C????TAAT??????A????M??????????C????????GA????G?G??CC??T?C??????G?G??G???A????????T?????GGC?AC??????????C??T??????TG????????A????GYTS?????A????????A???C?G????S?GA???G???????????????????A???T??????C????G???????G??????????G???G?????GGC???A??T?GA???C?C???C??SAC????????A??T?G??AY?CT?????A???????????T?A?T????AT??C???G?C?????CG???C???CAC?????A?AC???TG?????TG????C??????CA????????????C?TC??????????C????????T?????????T??G??????????????????????G??A???C???A??
C??C?C?G??????????A??CT??Y????T??????SA?????T???????GG???A??G?C???A?S?C???G?T????Y?TAC??A??C?????A???A????A??G??????????????A????Y?TC?C????????????A???A???GC??GAA??????A???G??GTA??????G???C?TG?T????A????T???A?T????G??G?????GR?T?C?A?C?C?C????G?G???T????C?GT???????????T??A???T?AC??G?C?????C?T????????A??AAG???CCTR?????T?????????????ACC???A???GT???G?????????A???????AT??AA?????GCA???C????????W??T???TT??A?T??TC??C??G??T?RC???WT?G?????C????G???????????A???AC??TT?????T?????A?C?????C?T????T??G????C??????G????????AC????????C??G?A???T?A?T??CG????T?????T???????CC?C??AA?T??A?A?C??????????C?Y?A????GG?????TA??????A??GC?TT???GC?C??????TC????G?G??????A?A?A?????TAGY???G?A????T??TAAA?A??Y???T?????T????T?????A?C??T??G???TAGG?C???????G?A?TWY????A???????T?????G??????A????T??GC??????????GG???G???C???T???????????GC?????????C???????????C??GA???????GA????AA?????C???GY????GGC??GAT???C?T?????C????CA?GAG??G?G?????G?GC?C??T??AY??RGC???????T?????GT?TA??T?G?T?G????G?T?W?G???T??????CT?G????GTY???????????A??????C??T???
???ACA????????????????A???????T?????A??TC?????????R??????C?A?AS????G???????T????TGG?????????????????????G?MA??????A??CAT???C??TT?A???G???C????C?????T????T?YT???G???????A????T?T???????AAT?A???T??A?????C???G??A?A?A??CG??T??T???CC??C???TT????????AC??C?C?CT?Y???T???C?????G??C????G??C???C?TCT???T?AA????A????T??????????C??A???????YTC????G????C?G?????G?A??CA????TG?????T???G??GT???RC???A???A?G?CAAGG???T?T?A??????CG???G????A????AG?T?????AA????G????GCG?????TT???????A????A???TA?A???????T?M??C????G??A?R?TA?A???AT??C?C?C???C??M??Y??G?????G?G?C???G?T??A?G?????T????C??T????????????????G?C??????????A???T?T?????????????A???T????TG???C??????????A??????????C??TTA??T??T??T???CT?????A???Y??????G????R??A??C??W??????????G???T??A??A??????C?????G??T??G???CC?????????????????AG?G?A?A???C??????C????G?A???GT?T??????A??A????A?????TG??????CC?G??TG??????A?CGRGG?G???C?G?????C????????G????T?????GYCA????????????A??T??G?G???????????????C??C?TTA?T?GAS???TG????T?A?????A????Y??C??????T????C?C?A?????AG???CC????C???T???T????A
?????T??C????G???????Y?T?????C?T??G???????G?T?????T?A?A???????A????C?????AGA?C????T?GG????A???G?R?TG???????G???G?T????AGAT?C???T???A???????A????????????A???G?AA????A?T?????AA??????C?A?C??A??G????????CGC?G?????AGC????G??G???C?AG?????????????GC????T?????????AR??T?Y?T?T??A?G?G?????G?CAG????????A?A???G??????????????T?A????????A???G?CC??Y??C???T?CA??T??A????T?RT??Y??????????????G????TA??G?????G??????A???C???T?G?C?KY??T???KCT??AK???G??????G?A??G????A???A???????C?????T????????????AY?G?G??T?A?AGC??T?G?G????T???AT???T????????C?????????G??????C???????T?AC?????C??????GA?T???CG?G????T???G?A?A?CA??G?Y???A?G?C?A????????CC???G???A?TT??ATA?????C????T????????A???T?A????????G??A??TA?C????T????T??????GG?A?G???K???R????????C?T?A?C?????G?????????????????C????C?T???????C??AG?????A????A??????????A???T?T??????????A?????????G??????????TGAC?ATCA???G?A?????????T?C????R???GT??T???CC?A??????????TA??A?A??A????C??????AG????????G?G????TA???????G????TT?????GTW??T???G????A?T??T???CTG???G??????G??????T????????A???CG?K??
C?GA?C????G??T?T?GGG??G????G?G??G?T???????G?A?G??TRT?????G????A?????A?ASTC?????????W?G??TCG?T???A?TGR????GT????????AC??C?AGA???TT???C???G??G?A??RGA??A?A??AT?R??TC?G??T?????G??K????A??AT????GA??G?TG??A?????ACAR????AAR??G????T?T???AA?C??AT????????C??G?T?TT?G???????A??G????TA?TC??TR?????GA?????A??TR??GT?AC?CGGCATGG??C??AT????T???????????G??AG??G?????G????CA???A?????????AT???T??GC????G??CT??A??CA??M?G???G?T?Y??A?A?ACT??C???C??C????G?TCT??????????C?A??TT?G??A?TCGC?T?G????G?C?T??C?C??G?A?T?T?G?C???GTT?TTA?GCC?????Y????C?CT???GC??C?T?G??C?A?A???A??GTG????A??G??A???????????T???A??A????GG??TCAT??G???T???GT??AG?A??T?A?G?C?T????C??G?TR???A?T????CA????G?T?GTC??CGT?????G????G??A?????C?AG???????TG??????A?????????YAT????T?KCT???R?TT?G????T?????T????A??TT??T?AGAT???C???C??AAG????T???G??T?A??A???????T??G?G???G?C?CG?GG???????CT??G?AG??TCT??TG??????GT?C?ACC??AG??T????CA???T??????ATC??CC???G?Y?AGC?GCCCAT?G????A??????????C?G?YA???C????GTTTC??T??G???ACGC????T????A???G?T??TCGTA?AA??C?CC?C?AATGTC?C?RGA?RG?GA?
?T?????G??ACAG?C???A?A?C??C??????A?CC???R?G??C??????TA?T?MT???T????G?CCCGTA?ATC??CA???AK?C?????C?C?G?CAA??????CGCA?G?CT?T????C?CGTA?C?G????CA?C??A??AC??TC?????T??T?T?A?T?Y??ACTT???????CG??AARG?G?AGA?A?G?????AA?A?ATCTA???A?????R?CT?GCT?GC????TTTCCWTACAC??A??G??M?T??T??A?C??AG??AT??CCC?G?T??A?GAY????A?GTA??????AA????RGGG?GGY??A???C??GYG??T?????T????M????T??CGGCTTC???CC??????G??G?AC??GT?M???TT?T?A????A??T???????TA?C?AA?C??AC?C???A?ACA???TAATA?G?T??R??G???G??G???TCG?GAA?C???C???TA?C?T?G?A?AC?C?T?TT?G??AA??CCC???CTG???TTG????CG?TT???A?T?GAG??????A?GC?A?C??TG??CATT???TA?????ATGR?AGGG???CT?C??G??G????A????GTA?CAAT?C??CT???T??????C?AT????C??GAT?TC?C??C?A??M?T?CC??T?AC????????A??CA????C??C?A?C?G????C????CT?GGTA??CA?????SM?????A??Y??G?????????A?T??C?CG?R?AA?TT???A????????C??C?C????C???C???ATCC?W??CACAGCGT??T??????A?????C??C??GA??T?TACAT??CGG?AA??GG???CR?CC?K?CTA?AK???T?G???C?GA??ACA?CC?T??AACT?T?K?GA??GTC?GC????TC?C?A???T?????ACT??A?C???C?ATC??TG????T???A??TT?TG??T?T??CAGC?C?T????????????TAC??GC
A?T?A??AACGGT??TC??CG?C??C?G??AA?CTGCAA?????GC???A?G???C?TG?T??YTG?T?GAA??TC????T??CCG??CAGG??AA?T????K?S??G??TM???T?CCC????C???AA???CCTRG?GT???????RG??A?GT?G?WC?CT??C??C??R?GG???T?????W?T????GA?G?GA?C?TGGC?T?C?GG???AACAT??T??T??G?AA?CGT?T?T?G???GCT?A??????GT??C???CA?A?G????TTG??AACYC???TTGA?T?CC?CG?A???CA??A?A?YT??CTGGAG?AR???T???RAAG????????RC??G?C??A??A???G??AC???ATG??G?T????G?GC?CMG?AGA???????TGATA??G?GC?A?C?GTTTGGG??C??GACG?A???T?CT?C?YAR?????CG???C?CCGA?YGCG??CTG?????C?T?G?A?K?GT??TACTCAS????ATTA?CAC??C????G?A??TYCTA?A?C?A?A???T?AAGT?G?TACG?C??A?TA??GACG?T?A????G?G??TG?????GT??GC?AGAGG??CGG?????T?YG?G???CGGC???CCA?RT??T??A??G??AGTACT?????TGAG?????CCA????A??TC????T??TC??ARGA?TC?GC??Y??AGT??GAC?G??GG?TG?????T??A?CGATGTTC?T?A?A?A?TM?????KT?CG?T?CCTT???YC??Y???GA?????C??AA?YC?GCCG?CTC??GG????GG?T?CT?CA???G?T??CTG?T?G?TTCACGAGTTT?TA?T?A?T?TAG?A?TTC?CA??G???YGT?GG?A??AC??CACATG??AG????G?C?G?TAA?GAC?????AA?GGTAG???CCAAA??A?TY????A??T????GG?A?????A?AC?YC????TA?TTCTG??TAC??ATT?GC?MGA?TCA?
??GCGCTTC???G?G?T?YTT??R?GTY?TT?CCGCAGAC?GG??CCA?T???AAC?G?TTGT?TC?WAC?T???GRGATG?GA?Y?C??C?G??AC???T????TTGC?TG??TT?GT?CG?A?Y?A??R?GG?C??CTTAACGY??GC???CCTG?ACGC?GCA?T?????C?A??AAG?G???A??T?A?T??AAGK?TCT?CG?A?C????ATK?T?CGGA???T?GA?CGC????TAYAA?GA??CTT?CGTCA?A?CTC?GGG?T???C?TACAG??AT?CCACAC??T??CA?Y?CC?TCAA?TCGC?G?A?CYG?TA??G?GTT?C????TY?CCT??GRG??A?GTCA??C???ACGC?GAC?C?G??G??CTCA??A????ACA?GA?CATT??TA?CTAACRCM???RGT?AAC???C????C?CA???RCTTAC???C??TT?C??T???GT?AA?TMCA?CAC?ACT?GTC?CRG?GT?ATC??TG?????TGGGTTTC??T?AA??AG?C???GTT???A?GG??T?T?GCCGCGCATAKC??C??T?AA?AGA??T???ACR?G??A?CW???A??CC?ATGA??G?CTAA?ATT?C?CTCGAA?T??MC?ATCAG??GCGG??T??C?T?AGT?G?GACGC?T?????T??T?TCY?C??AT?TYGC?C?G??TTA?WSTGT?GATY?CAATGGGCT???CG??GGG?CCCAT??GCT?T?G?ATT?CR?GAR?A??G?TAGG??A?CGAGTG??AC?AG?TYT??T?GCTTA?AC?T?TGAYC??T????A?T?TCT?GCG??T?ATTA??????YAG??TC??C??CY?T???CAT???ATA?A????A?TGTATA?AAC??CC???CACC?T??T?W??R?G?GCY??A?CCCT?ACTCTTC???????G???CA??Y?????CWTTGC?TY????CA?AC??T?ACG???KA?TT?G?CTGTG?T?????A?G?TAA?C?
?C?AT?AGTGTCG???AAT?AGCT?CYA?A???C?CGAT?Y?TATYAGCTA??AGT?GG?TAA??G???GGC?TRACGCAA??GC?A?GCCM??TC?CG???C???TTAGA????KWC??WG?C?G?A?CC????MAAT?C?T?AA?????CTAT?C?ARGTCTGGR?GAG??GACYCATC??GTT??CC?GG?TK?GAGGTT???T?CTGGCA??GTA?????G???A?C?CYAGAC?CTC?Y?C?TGACAACAT?AACTCY??CTAGG????AGRG?G?C?T??CTTCTTCG?T?CCGA??GC?G??CCCG?GG?TTRTR??CTATA????A?C?G?TCG???C?ACT?CG?A??CCG??GCACC??AAGCAACT?TGRA????AGYAC???GAG?????RA??RC???Y?Y?AG??TC?GA???AG?RACC?G?A?ARCCTG??A???T??CG?GAT?CGC?C?CTG?CAT?TCY?G??A??G?G??A???TCG?TCSA?C??R?YTA???AT??GCGCT?G?C?RA??CATAT??G?TT?G??GG????KC?GTT???AGGCT?GT????YGC??TMCC?AT?CTT??T?T?GA?CAT??C???T?TTG????AC?GC??A???AAT??AGAG???C?????ACGCAGA?T????????G?T??TAACACC?G?G?GY????AACA??G?????GACW?A?SGCA??TCGGA?G??AAAT??ATR?RG???TGCC?AT???AG??TAT??CG?????CG??TCYC????C?T?T?YCT?RA??CAGCAGAW???CAC?GT???G?TCCA??C?TTCC??A?T??CTATGT?TT?C?CC????ARTA?AAC?R?TTTG?TA???TTC????Y?TTTG?GCGRG?AC??????A?TT???G??R?CGTA?????TC?G???????A??T???AACT?CGSG???TC?TA?T?C?T?ACGCW?C???GT?CG??G?GY?CCC?YA?????T??AC??TC
?C??A?GC?Y?AG??CG?GTTA?G??CT?KYTAGT??GTRCCCG??T??C?AACRCTC?TC??AGT?T?ATG?R?TRG?T?GG????C???G?TT????A?T?TA???T??CCCGG???????????A??G?TT????T?T??C??ST?G??GT??A?G?G?GC??ACYA?GC??GG??????GAAC?TRG?TGCGGTGGAT?C?G?T?G?GG?R??C?M??TA?TTATTY?A?ATGAC?T??GCC?G?T????T?TM??C?T?A?Y???G?TAC??KGAT??GTATAGC?A?ARG?GTA?ATT?GATTTAA?CG?G?R????A?TA?TG???A?GTTA?GG?G?????CA?CC?GAATA??CC?A?CRT?TG?CCTA???CTC???GA?A???G?AARC?T?T??C???G??CG???TGTGCGA??CTGGC???G?TA?Y??T??CT?GA?G?CTCT?ACG?CTAGCC?AAC?AATGGGAT?A??TT?ARC?C?GTGTG??TCSCCG?GGCAT?AA?AC????T??G?T?G?CA??TAAA??TTAAAS????C??A?AM??TT?CCWATA???M?GAA????GAYCA??C?RGG?CT???CCC??T?CTA?A?GGTGGT?????G?AGC?MCTT?GG?C??GGG?A??ACGC??T?G?Y?T?CTGCMTTCTGTA???SCG??GA?TGGC??C??MA??GG?S??CYA?T????Y??C?C???C?C?TTGGA????C?RTCCS????????YCAC?C????TATG?C??R??CC??A???TC?G?TTC?AGAGC???????????GC?T?GTGC?A??GT??A?AT?TCAG??T?G????????G?GACA?Y?CG??T?AGTGC?C?YGCGA?AR??CA?C?CAAC?C???CGT????GC????AA??????CTCTA??G??TTGG?C?T???T?TWAAC?GAGTT?C?W?TC??TTG???G??T?TATGTGCCG??T?R??GTTAAG?????AACT?T?
GTTGMA??AC??T??C?A???K?A?A?AAC???T??AC?MCC???AGR?CA?TTT?GG??C?AGTT????TACTCT?????G?CGC?C?TCT?C?AT??G??C???TG?GTAGRAARAGACCA?AACATG?AASGA?ATG?GCA?GT?CA?T??A??G?G?MTC?GCA?CAA?S?C?G??TYT?ACCGTG?T?CCG?CT??TWGA?ATWGATG?YGAT?C?AT?RA??T???C?CT??GC?GAYA?TA?T?A?G?C?GAAT?G??T??TTC?TGTT????C?C???A?????GAG?RK??TTTG??TTT??GT???TATCGC?CAC?AG???G??CA?Y??TA?AG???C??TG?RA??T???CC?AGA??CA???A??G?????TC???TG??CA?CCGY???ATCTTTGA?GC?G??CA?AAG?G??G??TAA?CCA?C?GGCA?G??TCYTC??A?AT??AGGT???C?GCCTC??K?????T?C?AACAGTTTA???T?A??TAC?CC?TAGA?A?C?T?TC?GA?TA?AR???CC?C?CCC???C???ATATAT??CT?G?A?CTTG???G?CYTGTA?AC?GGAAGGT?TT???G?GA????KAA??C?C?AT?AAC??T?T?AYGCCGTAAG?GTA?????YCGTGA?TC?CA?T?CGAC?CRTG??GAAT?C?A?GG??C?Y?CG??TCY?C?GACGGTCGTAAG???GGG?G??C?A?A?GGAT?C??CCAATTGAT??AC?G?CCGAC?G??TA?G?A?G???CGSG?TCAT???CTTA???TTCW???CT???TGT?CAT??CA??AT?C?A???R??TTC????ACT?GG????AKG?ATGTT?G?CCA?A?TG???TGGC?AC?C?TT??C?CGAYTA????CM?G??AT?TGTT??C??AGGCA?TTAT?T?TC??A?CCA?TTWA?G????CG???A?YGCCTCG?TR?GTAC?RC?GCA??RAGC??A??GC??W????CA???
C??T?G???M?AA?CC?AC?GTGRG?T??GT????C??AACGCAG?CATACC?AAC?T??TG???G?CT?AG??C??G?TCG?GT?T??A???GA?A??T?TTA?TT??T???G?TT???ACATTG?TCG?GYT?TCA????TC?KTCT?T???C?AG????GT?C?TG?G???TT?ATCA?C?TGG???C???CTT?A?A???G???T??YG?C????A?C?ACCG??R?GCWY?TT?AG?TAC??G?G?R?AG?AT?C??A?GCAW?GS??CC?GT?GAC?CT?G???TAGA?TCC??CTGTATC?A?A?CA?YG?T?T?????GT?CATT??T?ATAA?T???A?T?R?G?W?A???????C??G?A?Y?ACA??CA?GAGC?A?T?T?TG?T??GT?A?GG?TYA?GTTT?C?AAA??W?T??AC??TG???TRMC?A?????CC?RT?CWA?CGC?????G????AA?ACC???G?TTG??G?WT??A??AAG?CC??????TT?GC?GTGGGG??C??TAGAT?TAAC?G?G????A??ACR?C?CAC???G??TCT???G??C?T?CGGT?T?A?A??TGG??C??CT?GA?GM??CCC?C??AA?C??CTG?G?T?T??WCG????CT?G?????KGA??ASAC?T??GC?C?C?CGC?T?G??R?ATTG???AACGA?TMACRC??GCTCYG?GGC??GTM???GGC?T?T?ATGT????TC????TCW?C??????C??G?G?C?CAAA?GG??AC?T?GC?GCTA??TCA????A??T?CTT?TCCC?TAYC???C?A???TGT?T?AA?AAGA???CGCT?G?ACYGA??CY?AT?G?CAGC?TCG?A?Y????AAG?GCG??G??C?C??TCCAGC?G???AGGA??C??CCYCA??C?CTGG?GC?????T??GGATA?C?A?C??TRAYCWT???CAC??TGTG????AGAAGTC?AAGTG?A??AAA??G?A??GG?AACTG??
???RTATGCAC?GG??A?GCG??TTAS???GYTCC?T???A?TC????CSCT??G???CA?G?AGATGC??TTATG?AG?TT??C?C?TG?G?AG??TW?A?AAC?WGCTMATC?WG???T??T??A?AY?????C?ATGAG?A?GA?TG?G?G??ATGG?R?AYG?AA???GGGA?T?T??T????T?C?G?W?C?????C?A???C?G?C?GS??????CAA?G?TCGAT?TGRC?AC??GTTG?G?CT??G?TR?T?WMTCT??CTC?AACC?????????A?TC?W??GG???TYTAA?AG?TAT?GGA?TC??TA???GCT???A?GC??GRT?C?T???YG?R?GK?CCG?AA??C?AA?G?W?AA?ACTY?ACTYGAACA?G??G?AK?GTC?C?TTR?TGATG???CTAC?C?????C?G?CG?GG?A????GTCYW?CACG??SCA?T????T?G????GGT?ATTATT?A?AATTY??Y?T???ACCA????G?CG?T?ATA?GAC?CTCT??G??G??WACGA?GTC?A???ACRGC??AATCT?????GCCA??A??A?AT?G?TCT?GTTCAG?A???C?A????T?C?T??GA?T?T??RC??A??AT?CW??YCACT?CC?W?TGAACK?A??GCG??T??GCC??CCT??A??YAC???GAT?T?R??A?CA?ACC?GTGCA?TCA?GAACR?T?G?ACRG?C?KA?A?TAACT?????AG?AC?GA?GGAGC??CGTG?C???YA?T??MCT?AAT???GR?T??C???AGG?TA?AT??????TGG???A??C?AT??CA?????T??YACTGGGA?????A?TGW?ACT?G??T?AGC??CGAG??C?TGT???C???K???KTTGA?Y?GT?T?????ACGT?AMTTTA?CAAC?G???WG?TTT???AGTT?TG?CGTSATWT?AGC?TG??C?TAACCT?AG??TYCCCKGG?G?TT???GATCC??A?GRCC?A??A
TTGTCG?A???Y??YT??K?A?CGWG??TCA?C?T??TGAGAK?GT?CYG?CA?G?C?TTCCT??C?MCC??AAAAAG?AT?A?TCTAM??????K?G?R?Y??A??WGTG???T???C?T?G?CT?TTCWC??T??A?C?GC?RG?A???R????T?G???C??T??GT?G???A?AT?T?RG?T?WAG?G???GT???A???G?GGTCC????S?G???CATC?CA?AGACTAAC??G?C??G??T?GACT???CWT??ACCG?AGA?AGG?G?G??CT?ACAMC?A??AACCT???CC?C?GGTTW??GCG????R?A?A?AA?ATCAY???G?T?CTMCTCY??K?GC?CTY??T??????T???G??G?CTWT?A???TAATCTM?GTC?ACTCA??GC??Y?G?CCAC??T???RAYCAGC?C?GT??GACCA?G??G?A??Y???C??C?CAG???T?CGA?TA?T?AGA???CG??W????ACCGC?AGGCA?AG?C?G??ACT?A???CCCG?CG???GA?GC??T?AG?????G??GA?A??T???T??TTGTACACACCTC?GCTGGA?TCTR?G?Y?TG?????CT??????GG??C???AGC?G?KC??C?CGCGA?G?GAC??T?????T???Y??G?C?A???GAGT?T???T??GCCKCG?TACG??YMA???AGAT??RC?T?TAA???C?AT?AG?AGTCYAA??GA?AAT???T?T??AT?TA?C?G?CG?C????GW??RG?AT???T?GTAAGCG?T??C?TT?T?C?GC?A?CSGT?YGG??ACT??CG?CT?C?C???T?GA??GG?GRC?GG?ACCCTRT?????G?TCATGCCA???C?G?CCT?CTC??GAG?G?CCT?C???TCA?CATG???TATAGRK?C??C?T??T?G??R?RAATRTG?GCAGTCTAC?CWCAC
    H213_17		?CACCCGGAWYRAACGGGGAYTGCTTGTGT?TCATCAT?CCAKTYT?GCGTGTAAMGACGGAWCCGAAAAATCGTATRGGCTTCTYCTTGAGGCSCGAWAGTCCRCCCCYATCYAT?ATCCTAGCGACGTTAR?CACTAMCACGAAGCGCTY?CAWGTWGT?RGAGACATGTAY?ATAGMCTWTCTKTGAGTC?CGCTTWATACCTWWATACGT?GAAGCTCYTCCTWCGAATKAY?ACAGGAYRATGATTTAGCATTTYACG?GAATGACGCTGAATGAWTAA?ATTCCTACTGAYAAGCTCC?ACRGATTTCRTKYA?TCGRGTAAACGTTCRAGTTTGRTT?GCTAAAAGTAGTG??TYCGCWTTGCAAGCGCGCCTTG?TRGAGC?GTCGYCCTAATTTCTCYATGCCCGTGACCTTART??TGRTCCGTAC??TRCG?CT?TWAGTYAYTAGAATTAAGTAGRAAGGT?CAAGGATATGGTGA?GCTA?GGTTTWCAAGATACTTTCATT?MWGGCCACGCACCGTGTGGTGAGCACAGC?ACRTATAYCGTCCGCTCTGTCTCCCCTACAYTTATAGTGGT?GAAGGMTA?TTGCAAACGGCGGCGCYTCGGTTTC?C?TCTAARTTAYGATATCT?GCGAAAGACAACTTTAWCTACCCACCAACTT?WRCGWTGCCGCTGRTAYCATAAAGKRGATYCAATTCSAGCG?GACTACTT?GT?TTYCCCATTTCCGTTAGCTAGCAGCTTT?AAYACRCAAYYGRARAACAGACGCATSAAGGCACAAGGCAYAGAGTCG?TCCCCTTAAT?TYCTGCGACACWSAYGACCGGTACAC?CGGAAGCCTATCGACTGGC?GGGGAGCGTGTTGAG?CAGATRCCGC?WMTGTTCGGCT?GGCGTACGGM?CCA?WAWTCAAGGG?GATTTGCCCATGWAAGCATCGACCAAGGATTTGGTTCCKCTSATTCCTTRCACTGAGACGGGACCTTGCG
CKGACCCTA?TGAGAACTCTAGGGTCCGATTGATAGAGCCCRGGYAACCCCTGACATACTRGCCYAGTA?A?TTTTGSCCA?TGACAGCAAAGCAGGTTCYTGG?GAMAAAYTGTTCGTGGCATCCTCCTCCCTGACMTACGTAGGTAC?CGCCTGCTTTTGATRCGAACAATTGRTTCGCAA?ACCGGRGTTTGCA?RTAGCRTTSCCTTTGC?GR?TC?AAGGTGCTTAGAGCCGGGCACGCCTCCTTGATGGTATKGAGAA?GTG?C?AA?ACCGAAGRATGGGMCCGTCATCCTYCCCAAACTRATTGCRARRACCGGTCGTGGCTCAGYTAC?RCCAGGGATATTTK?AAGTTGMYGACTTTC?WYGAGAATTGGRYTACTAATGCCT?ACT?G?GGTAGAARTCTCAKGCATTGGGTTGCTAGRAGCTRAAYGGTGACG?T?GCTATGACCACGTCAGRCCACATTTACAGCCGACACTTAAAGYCTGTC?TATCCAAGAY?A?CTACCWACGGGCGAA?GCCGAGCAAGTAACTGCTTWTCCGAATCGCCCGTCGAAGTTTCCCTGTAACCATTKTCCGGCG?CTGTTGTAC?AAGTTMTYYWTTCGTCRGAWGAAGTCTCT?AGCGAATATCCGCCGGACGAYTATAAAACYGATCATTCTGGWGTTCGYCATATKACCAACCCCARTAWRM?TG?TCAYYTCCRCGGRGATG?CCGTCGC?CAGTKCTAAAGCYGAGKGCTYTTGMA?TACG?AGYC?TATGYATKCCGASAYCAAKCTTATACTTGAAGACTW?CGRRCTCYRATAGACAGRATKAYTCGTYTGACWAGTCACGTAGTGAAKACTCTAAATCAG?RC??TATYA?CWGTCT?CYAYGSCTRTTGGGGAT?TRGGG?CGWYTTCGTYRAGGARCAA?TCCAGCTGCCGGCTATWAKGCRGMATRTCCRGCGATCATTGGGCAACGCATYTACTTCAYCAGCGATCKCCRAG
GTCGAATGGACTAMTGTAATCT??TCGGCRRTRAGGGCACCC?TTGTTATATCYTTAATYATGAGAT?ATTAWCCKTGCAYKAGTCT?ATTGAGTCTGCTCMGGGTATGATCAACTGTWAYGYGGYGCTTCTGGAMRAGCGAAT?AGTACGTTMCCA?GGATAKTAAMCTGACAAGRAAATCCTTMATGYTCARGGCCCCTTCGCCGCCTGWTTAATGGAAAAAGSGGACRYAA?RTYGACAGGAGARATYTYKTATAYATTTTGCAGTTA?TTRGCAKTAAR?GTTSGTATTATYCTGATAAGAGYSCCTACRCCCCGGAGWCCCGSTTAATMAAA?TTTGTTTCACGAACACTGGCTGTYAYAGACMCCCCCCAGCYCGCGCMTCCAAGYAMCCGTCAAAYCCGATCCAKAGTRACRGACAGC?A?AGTTCCYRAYRCTSTCGGRCCTGAGTCTCAWRCCYRTAACTCTGG?TGAGTCTTTTTGSGTTTTYTATRACAT?AMCGT?GGWGA?AGCTTCAATG?CTCGTAYGYAYRCTAGCTCAYGCTATTACGTTCGTATGGGCCAAGTCGGWGGCATTGGACKGAAGGWAAC?YGCACTC?TATCAGGGCGGCA?YGKCAGRCYCGGGCA?AGTGAWGGYCTWCACAGGAGAAACCTAACYRTAGGAGAGKTCMGCTTATCTCGGA?CGACGAATAY?G?AM?AGTGGTCTCRGAGRGGW?YGTTCAATCGGYGYGCGACTGTGCACGGTAGATTAGCATCTAGYAGTT?GGGGCSGTAGGTTTWCAAAAAAGCGTCTAAGTCAGGG?WTGARTT?CYGGARACCAMGATAA?GGGCTGKCY?MCCATAT?CGTGACCMCGCGGGRTCGCWGM?MTGGGYTCGTATAA?TAC?CTTCS?CACCTGGAAAGCACGTACCACAACWTSYTT?GCTACGA?CTCCAGC?GAGGYAAGCACAYCCAGGCAAAGACACGCCA?A?TKGGTYYRACGGGCCWT
TGRACTAARATTGCWTGTGRACAACGCTAAGACGYTTCTCATCGTAGCTATCGTATTTCKTSTTTCACCATAMTCWCTG??CRAGSGAGWCCGCYCGTA?CATTCTGTTTGGCGAGGCCGAKAAGAYCTATCAGTGATGAGCCWARCGGTAGACCGAGCTWGCATCGAAGATAAMCAATCCACTAGGCGTGRTGTGGYTTTATCGYRATATCCYGAG??TA?ARATTT?AGCY?CCAGGTRATGCCG?AAR?RMWCGAGACCTCTGCCTTCCRGGGCTGWAYGTTYGTTCTCAC?TCYTACGACCTAG?GCTCCG?TG?TGCCTATCGCGCAGAAYYGTARGACATYWTGC?TGAAAG?TGACAGCAAGGAGTRCA?GTRCAGC?TCCTAATAGT?A?GAGGGACATACGCARTATAACGGCTGGYTGTGCGAWWCCGTCGAKWTTAYGCCTCATAYTTCMCGAGKGTATACGGCCRAGTAT?CGCY?CCATGCCC?GGGGTGG?CATTTTTGAATTGGRTTTCTTAATGTKCTRATCACTACWCARACTRCAATCMTCGK??YRRCGGGTAAGCATWCCTTAMACGGTYGAR?CGAATTATGTRGYCCCY?TCTAAATTCCCCTAAACCCTA?TCGAGCRGCAATCTTCCGGG?GGGGT?GGRTARAA?CYRCCA?TTARTGGTACGGC?TACGCGKATTCATTYGCAAATAAACTSGWGRGGWCTRGGGCRTGAAGRGA?GTCTTTTCCAGCCTCTGTGKTYACCTTGCCGSAGTGY?AATA?AGAGCTKGAT?ACGYSG?AC?CYCGT?GTCTGT?CTTTGCWCGAGCTGAMGACGAAAG?CAGAAGATAAGAGRCRCWGTG?TC?ARAAG???CTCTT?CACGGCTCTATTAGATA?TGA??GRGACSTRGTWCRKTTCTCTAYTAATS?GYKCAYGGCCCATTGGGCTCCGGG?GACAAAATCAGAGCCTGAARCTTTGAGGACTATGG?CGCGG
?RAARCATTATGAGGCCCRGG?TKGATG?TGCAAACGGGAAA?TACCA?CTTCTTCCCCTAC?AATCCRRCCTC?TTAGAGTTAAGWGATCT?AGGC?GAAATACGGCCTTAR?G??AGTCKAAARAGTRCARTATACGCAATAGTCATTCATCAACC?CAAAAGYCCCTWCYAAACT?T?YYTC?TRTC?MCTCGC?TMAGGT?G?TAGGGCCWGGTRTCACACGGCC?GYTCGATTAAAAAAACAKTCRCCCGSTACCKMGATYGCTYTGAAT?CACATCACRACRG?CTMTTYTATGC?T?YGTTAACTGTGCTRGAGGCRCTGGGGTTATAACYA?GCGARTCGCTWT??AGGTCCT?CTGAGT?KTACAAGSRWCCA?AAGCWYGGA?G?TGCCACTGTGC?ACCRR?ATTTTGTGATTGTTTAY?GARGCGGCACTACGACACTGY?YGYATTTAAGTTA?CGAGGTWGGACACGCAYAACCRRRGACGGTTAACATAAGGCCCGCACGGMCRGCYCTGGGGGCTCACCAAACCTCRMC?GTATTCTCCACTGAC?TTAACGRAAAGKGRATAGCCCA?TACAACC?GGA?RTCGG?TGTRT?CG?ARYGYMTRC?GGTGGMCCACACWCCGCCTCCGAGYGTTTAAGCTTG?CGATCACCC?CTTATTTCARCAAGACTATCARCGGACTT?AAYAATTATGAGTYSATA?TYYACAWAACYTTG?GTAGGAGGAGSGRARTCCCAGT?ATTCW?TYCTTRGTCATCTC?RTATAKTCCGKGGTGTGACTAATATG?TGGGGAATTWCCCTCTGAATG?TCAATGK?CAAAGAAGCGGGCTTGTAGWGY?TTGCCATGKTAAAA?GGCCWGGCCGGASRTA??YRCC?GACCTGTAGKAGC?TAGGTTGCCT?AGGGCCCGCGT??CGGC?TG?CCAGCTACAATTGRAMCGCACTWGTACTYRCTCTWCGGCAY?ATYRACT?TRTCGGRCA
CGAGRAGTACTTAATGTYGATGTATSSGY?GCTCGACRTGCCGCGYTTAG?GAATGT?CTTGATCCYCTAGRGGGCTGMGCAGCAAGTCGATWAGAT?TYTTGAMTCRYGGAGCTGTGGTGCC?GKCWTCYAGAC?GYAGCGATCGTTACCT?TCGCAGCCTAG?TATC?TA?AAGG?TCTAAGATAACCRTTCTCCACTATAGCTCTGGCTTTGGAYAGRCCCCAAGCTTACCGATACTAATMTGAACYGRCTGGCAAMTARGTTGCGCTWC??CGAGGA?TARTAGGRCG?CGAGGTGGATYTTCACCAGAGAKRGG?TCRGGACACCTRGCCGGTAMGAATMRTGAAGAACGCSTGCRGGCTC?TTTGTTRGTGGRCCAATGCGAGCA?GCAGGAAGTTGAAA?TGGAG?RCTGT?GAGACYCATCGTGGAYGATCTCGRGTRGCTATTTATC?AACT?AAATCCGGCA?TTCCRGSTCGAGCR?CATGGGGC?AYGCATGGAC?ATGGCGCTTACTCCCCTCW?TTTTTGCGCATTCCRC?CGCCCC?CAYAGGCAGRTTTGGTRAATCGATCGAYTCGA?GYYCTGTARSCCAGRGTAYGGAGCACTTAAAAGGCGCATCGGTGTGTCSAGACCGACYTCARCRGWCCACCAAGGTAC?YTAAKGAAAAATTAGAACTTYGT?TTT?TTWGTACATGAATGACAA?CTTYTMCATGRTTCCGCAATCAATCTC?YTAGTGR?GACCCCTTTMKWCCGT?AAGTAGGYCRCAGGAATCWTGSTGTGMAAMTTCCKCGCACAATACAGCG?GGACGATCCAGTA?GAGCATGCGTCTATTTRCGCWTCTTGACG?TWCATRATCTGACKATGCTAAG?MYT?AA?WGTGGTCCGGAGAATC?CCGGAAYRCRGTACCRCC?AATCGYCCGGCACCA?GACGTGTAAYGTGGCTCRYTCA?ARRATTY??ACTACTGTCAAKCGYACCTTGGTAA?AG
GAGGGCCAG?ATACCYRRTGCRCGTCGAG?AAAGATGAGGAGACGCRT?CGGACTGGTAAMAACCGGATGGTGCTCTKG??AATRACGARCTGAGGCCTGCTGGTCCTYC?TCGACACCTATTGRGTGGTGCGYTKRGCYRAAGTRGT?GCAYGAGGASTCACWATCATCAAACGTC??GGTGCA?RRATGCAGATAWTG?AGTS?TGGGATYAAGTGAATWGGCRACRTSC?CGTGAACAGRTAGGCWACTMC?CTATMARTACAYCGTACAATGYCCGCTAGARRYTCWGYTAYGGGATACGGTGAAGCA?G?ACCYWCTCACGGCTTAGTCTT?GATCTTTTCGGTCAATGRACCCCTAAGAGCAGAGC?GCATCAGCCRTCGYTTATAAATTCGTTGCCATGCGAGCTGATGTGCCCATGY??CTTYCACGGCGCCGKTTAYTCAACAGGT?TAMTYAGYACRGAYTCYARACGTGCCCCCTGCCGATGAGGKCTCTGACCACYGTMGATAGAAAGTATATYAYMRAATACC??TWT?AAG?GWGAT?AMAATYAMGCGGCAGTWGGCCCGTGACGTGTATTAKARYGAGGCCCCGTGGTCTAGTAAAATGTGGT?CAACGCGGWAACAGGTATATGG?TGTCGAGGG??CTKATGAATGMGCCGGCGGGAGATAATGARGCCGCTGATGAAARTCGCAGAGTGTCAKMTGAWTCTS?CGATCCTCCTT?TGAAT?MA?GACGTTGAAGGACAACGRY?CGSACRC?GATATACAGSTAGTRCCGTT?CCTGTRYGTAKAGGGCCA?AGGGCYTACAAARCGAGGCCA?TATAK?RR?ACCGGKAGCYAGGGCWYGAGYTARATCTCACCW?TACATAGCRTYCTCTCGCAATTCGATARARCTCA?CGAAGYGTCKAAAGGTCMTGGCCATTGCC?C?AGCGCGGTTTTAGGACC?GTCTTAATTTCCCTTAGTGAGTGACRTCATCGTRGTCGG
AAGAGAAGAATGGKGGTCGTKYTT?TGGTGGGGCGATATTG?YGAGAATACGAGRGTTGRTMGTCTAACCATTCGWCCTTCAGGYCCTGCCTGYAAAACACGACAGATAGCACCACAGYYTCTGTCGAKACGGGGGCRTTCTCGAMGCG?TGAATCAGGWTCGTCCATTGTGTACAAGAGGYTAACGTTTCTTYCGCA?CKAAGGCCAAATGCGC??CT?GTA?AACACTTAWAGTGCACCATRACT?GTCRMTYCATCAAGCTACCCATATCCCCA?ATTT?AGTGCTWTGCCTCACWGATTRCTAAATCTKRCGTCCACCTTGTCCGCTMGTT?GT?CGGG?GGGTCAAGTGTRACKCCRAACTACTGATGAATAGCCACRAGA?AWTATYGRTYCTTAAACMYACCYCCAG?TTCCCCCTGAT?CGCGA?RRTTACTAGAGGT?ATCTCCATCTYCCAAAAAARCTTMGACGCCTGCGGCCGGRGTA?AATTYACGG?GRYTGGGGACCGCCCTCGATYAACTGCAGT?GGYGWCTA?GAGCTCTRTTCACCG?T?CCTTRGACGGAAAGGT?GCTGAGTAAGCACGTAYACACGCAC?TA?CKWTTCTCTCCCTGTCAACTCATCCTGARCAAAGCCCGCTAKCTATYTSCYATCCGCCGAGGACCC?YMGACAGGGTAGGTTRA?TGGCTYCYGGGTYTRTGATTCTWCGCCAGTAKWGGG?CCTMATTAAAATAGSGACTCTATCRGCGCAGYTCAYGAMTYAGGCTCCTTARCGGAATTCYCGCC?ACRACAACAGAT?CGGCCA?TAATCKGARGCYTAKTRTGGTRACGYGGGGAGWGK?T?YGTMGGAGGAA?WTARAT?TTA?TCTCTGACATCCACATATGCCAAAMCAACGCCA?GAGYGWTGCTGTT?C?CGCCGATA?CY?ASTACTGAGATTTGATAGAGTCTAWATARTTGTTGCAGACGGAAGTCYACATAGGTTGCAT?TY
GCAATGYACARAGGTGWGWAAC?RCCATGGACTYGCYWGCYCYTAGGGG?GAGCTSA?GCGACTGGCCR?GTGGCACTTTAAK?GCGCCCGYGYTGAYCCC?CCRACTGGGWCG?ATACCCAGCRCCTATGTCRCCACTGTTAATATTAACGYCCGGCTGAGCAATTGW?T?AGGTTAATGTCKAAATAGTTTAGCCKGCACGG?TCKC?TAT?G?AA?ATCGCGG?TCCATGAATCCCAAYGGCT?AKRT?TCAGATGACWYTCCTTCCGTWATGAYAGAATCGGAAGGTCATTACGAACGAACGGCGAARAGCARGCCGCATGGAYGTATCATGGGCGRACCGACAAGTAAGGGAACGAACACCCTGTYAGCCWYSGTTCYGAACTACCCARTCY?WRARCRGR?TTYCAACGWTCCYCAGCGTYGATCGAGTRTCCAAGAGGGCG?AGCGCTGCTAYGYTTGCCTGTMCAGTTGAGRGTMGGAMGTCCTACCWGGTGCTYGGCAGCTAYT?TGTGAGTTASTGCCATKCATGTGGGACAAGASRAGCGCA?GCWK?CTACAT?G?T?GGAGTKAGGCCGCCATGTG?TGGG?T?GTWTTC?YAAG?ATTGGGAGYCTMTGGACAR?WT?AACAT?C?YCATGRCCGCGCG?TAARAGCS?GTCTCTACTCAGGAGATTRATACWRCTC?ATTTGGYCA?TKCGTGA?GGATTGAAATAYG?GT?GATCG?ATGRA?YAGCC?ACTAGTYTGGCGTY?RTTGCRCCCWGTGCGAGTTGGMGTCCGCAAAGTGTTMGCTTGGCTCCWGCMGGCGTYTTCACCRAACCGCGYS?GCCAGCGCATCCWTCCGGTCATCG?TAATCC?CTGWCA?YTGAGRCATAAAAACTGTGT?TACTSKGAGTACAT?TATGCCCCGYCAACGATGWTKACAG?CTCGCGTTW?C?A?ACCTAGCTAGGGGGTAGAAATKAGCCACCWAACCTACTGTTGTACTCT?G?
?GC?RCGCGTCTCC?AGTGCTCCGCAGACAAMGT?ARCSR?YGMGKTKRGCGACGTAYGATTWCTTGA?AGCTATGYTCACCACCTAGGACGGTTCMCCGAGGCATAT?A?ATCC?CGTCTTTCGCGCG?AGAATTCTYCCCTWTGTSGTGTGC?GACAACATWTCGCGWATAGCCTAAGTGTMCCGGCAATTCCRCCGGATGGTCR?G?TTAGWTYRGTTTTAAGATAA?YCCRCGCATCGCTAGCCAMCTGGGCCCCTCCAAACGGAMAMSTRCC?GR?GCGCAC?GT?RATGCTTG?TGCTAAGACG?CYACRAGCAGGGAGWRT?CGCATRMGCTACCTGKGGCCGAA?CGATCGTAAARAYTWCTCRGCTATCMCYAAACTKCTCATYATTGCGCA?TTYTKGGAGCGAAGGGMGCGCGACTGG?CGTCCAATYAGA?WGGCAA?TKTGGCCAGTAW?AAAA?TCATGGAAARCTAGTTRACACGTCCAACCTAGGTRAAGAACAGGAG?SK?AACRAAWGAT?AARGTCTATKTTGCGCRGCTCTTRTGC?TGTTWAATG?CMAGTCC?CACATAACGTCRAACTTGGAT?GG?TTTGCSGGACCCAAGGRTGACMCGGACAAGTGTRTYTAGTGCSAGGWTCGGCCGTATTCAATGCATTGTAG?TGTAGGYAWCRAAGCGTCAATTYTMRCATGAGCCTATTKTCTGAGGCCAWG?TTAACTTTAGAGYGAAKGAGGTTTMAACGCAGAGTCCAGAYGCTCCGCCWA?CGMASTCARAARGWGAMTGCTCCTGAGGRTCWAGTATGTCGGGCTCAKATGATGACRCGGKTGATGCYCGARGAACKGGCCYYAGC?ACGGGTACTCCWGCT?ACTGYCTCCCCARTCYCGGGTGGTCGGTASTCATRGGAMTGTTGTAYATR?TCCGGAGGTGCRC?CGAAATCGTGYTACTTGG?TACAYGCC?WCGCTCTGCCGGGCTYTGAWMGACCCCA
CTTACCGCYTC?TGGARGCAACTRCATCT?TGYTMCTYGT?CCATCRGCY?AGTGCT?ATCSTGTAGWCTCGCGG?YGAGTTG?GWTGATRRACGATCATCCTCGGCCTCC?AGTTTCGGTTGKGA?CRTWGAACTGGTGRCWGCGAGYTGYCGYACATC?CGTCAGTAACGTCCRGTTTCGAAGT?CCGACYTTGGTTGYWCTTGGCTCACAG?RRCGAGAGGATAGTCGGCCGGGGTCTTCGGACTCTTAGGACACTAGWCYCAAGATTMGTTCA?CATTGGGCCTYC?GGCGAATTMAYGGATCCG?AGCGTAGTGTGCTACGSGTGCMARCTCAYGGGGKTRYGGAAAC?AGCTGTAACTGAAY?ACCTACCATGTC?TAGGGGATGTTRAAGCCCCGCAYTCT?AA?TGTCTCTTACTGTTRGAGTAKAATTCAGACT?GGCATCTCCGGGAGACC?T?AARCRGCCACCTAAYTCACAGTACTGTGAGTCTTACACTMCTTACTACG?MTTTCTAACGAAA?GTCMTGTAGTC?GYACAGTCT?ATCYCTT?RCATYWCTGGTGRGCAC?T?CCGWAAGCGATGCCGGAATC?TAGSCGRACTGCGCKAGRGATCTATCRTACGAATAGACGTTSY?A?CTRGCAGTGCCTGCCGTGTRGCTGAG?YACACGGTAG?TGTGAGTRCCAGGTGAACCGGACGGATGAATYSYRGTGGGGT?WMTC?G?TW?AACACCTGAC?GYCACGYCTTAGCCTACGTCTCATGCCCCTCCTCGCCTATCAAGTRTTCGKTRATGTCG??GCATTTGCCCCCAGTGC?GTCGGTCCTTGGGTATCG?C?CCAATGWA?C?CTTTGCGT?GACGGTWTGC?GCACCCTGGCCACCCGCCG?GCATAMATTGTTTTACGTGTACCTRAATGTGGAACACTAACAACGGATGRGGAACKTCAAGTTGCGCACRCGCCTGA?CCWGGGTCAGCCATGTTTRCGCCR
GTGCGTYRTYTTACCYCMTGYTTTTAGCACC?TACTGACGCTCCCYTCAATTAATA?G?CAARTAAG?WAGCGATCCAGYC?GTCYAATCCGTCTGGAACCYCACCTGGTAG?AGYC?CAGTYGKGAGTACTAGGACCAKCTAGCGC?CATGGGCAGAGATAGCTCATCAGCAGTCATTCT?AGAGTCGAGCAARCYTATTTCGCGSGRTYCGGGG?TCGTTTAGCGGKGTCAYGAGKCAAGCTTAAGAACCCAYTGCACCCGCYRMCYAGTTTAGGTCGWGTAGTKWA?CTGAACTCCGCGGTGTGCACAAACAWTCRTGGAYCGCCATTGTTYGGAGACGTTAAATCMAGCTMGGGGCC?CR?TGTAGTTTCTATCGWTGC?AGTAYCACTGTCAATG?ACCTAAT?GGTCTTGGGARYTYTCCAGTT?GGCCCCACACTATGGRWTTCGTTTCT?ACGCGTYGTTCAAACYRA?TR?YCCTGCCACAAG?ATGCGGTTGAGGAC?CGRCAAACTGTCGA??GGCGRCATWCGYACAGTYCCTTACGRGATC?CGTGGTCCTWCTAC?ACCCCARTTACTMTCTGCTRTC?CAGGYGCCGAGGACCAAGAGTTTYCATRRGRCTG?AATYACARCCGCGCAAACGGTACRAGGG?G?GTCTGAATTTTRACGAGGCACCGACGAAGCGCCTTCGTAGGGMGGACGGCGTG?ATR?YRATCCACGWTTCA?AAGCGGCCACAATATGTKCTAYGTCCGG?TGYCGTGAGTRTW?TATCCC?TGGCTAA??M?TCCGGAGAAYCCKAACCAGCGRCRCYGAC?G?ATTTSRTGTTTCAAGCATGTAATTCGCGGG?GCGGTCACCGGACCTTCRTCACACTARAGAGSTTATGTACTTR?GAGATMTGACAGC?GCCGCTGAACCAAAACCTCCCACCGARCGYTGACTGCAATGGCAGTCGAA?TCATTAAGGAGACGGCTTGGTT?CGGTCTGTCCGC
G?GTCCCCTTATGGATCATTGAGAACAAAGTGTTCGTTCAGT?GGACTAGTGCMAGCAATAGTMTCGAGTACGGGGCCCCTCCARTACTTG?GTGCTAA?SATCGCTACCKTYA?AGCKR?TTACGACTAATTGTTGATACARACACAAGAC?GGRTATGTGG?CAAACGTCCCCGATCTGACTTGCTAAAGCGCCAAATATCTTGTGAAG?MTTCCCCRCGGATTTAACCGCWTTT?AGTTATGCGGGTAGGCTTCGTCKTAAGGCACTYTCGCGGCCT?GTATACCTWAGGGGGTCGCTWGAAGCCTGCWACTYGTCAGGTCCTAGA?TGTTTTAGCTGGGCYTACGACAAAGCAG??TGCTGGG?TTTT?TTAAAGGTGCTACTTCCGCCACGAACATGTAGTCCGTCGTCACCACGTTTTG?AACTCTGCCT?TAACGATCCRAGTCCTCTATCAAGGTGGCAGTCTTC?CRGRCTCAGTCGGACGAACGATTGWCAATTTCGATGTCTGGAGTGGTAA?TGRGCCAYGAAAACRAAWGATACSCT?GCCACA?GGTGACCTGACTAGTTTGTCTC?GCCTTGACAG?TATTMCAAAAARGCAGGGTTAGCGCCTRCTYGATCGCT?C?GACCGATAGTCTGGTCCGGAAGGCTTGTYGAAGACGCTCAGCTAC?CGTTATTTTTTTAMT?GA?TATTATGCGAACAACGGGATTGATTACGCAGTCCATGCAYACKGAKGCACAATCYCGARGATCTGGCAAC?ATAGC?MCTTYACTCTGYTTA?CGAGCTCCTTGGTTY?AATYCCTGAT?ATKGTKCTTGGGTCGATACYACGTAAG?CATATACCTARGTAGCTRCTYAAGGAAYGTGY?TGTAAATA?GRTTRCGCAGCTTGTTCCAGTAGAGCTAAGTCCAGTCCAGAATCT?TGTAAWTCAGTTCTCTCGAAGK?ATGCC?ACAKTTGGAGTASGTACTGGCACTGRRGAAT?G?TAC
GCCSTTTAGTG?GGC???ARCCCGTAAT?GCGAAAGATGAAGCTGCAATWTCAACAACCCT?CTAAGTMGTACTCGAC?GCGAAYAGCGG?GA??RCGATT?AKW?GTT??TGCYTGCAGGGCGGTGTRTACCGACTWTKCAAA?TYTATTCGGCGAYGYTTCTTCGGGGGYCCGGTGGGGWTGKMGCACCACRAGAAAGGTG?TCCGAACATYCGCTRAGCTCTCGGTTGTTCAAGGTTCTAGKWCRGGCCCACCGCGGAGGGGGYCAG?ATGTWAGCTRTAGTCG?A?ACTCCCA?ATTT?TTGGTTTTGACACTCTGA?RCGGG?GGTAGAGAATGCATCTCATACCTAAGCCGAGATGTSGCGT?TMT?CRAGTGATACKAGGACACAGGAGC?CGSGTGGCACATCAAT?AAAGTCA?GTT?GCCTTAAACTTAWATGATCYGACAATRATGGCCAGATCCCTACTGACGGATGATATCTGAG??TGTMCATACARACGCCTATTGTCGAATT?TRCACTGCAACAGAGCGRCAGGTTTCTAGAGTTRTTCCGAATACCTARARTAACGGCAGACAYCGTACCTRCGTTGATCT?CGYCCCAATGCGTGCA?MACGYTA?CRTTTCCARGGTATGAA?TTGTACCYCAC?GT??TGTTGCCCGGACGCCGAAARTACGAGR?RATGCAACCGATCCA?TACTCGACGAAATAG?AGTCTGCCAGAGTCC?CCCTATTRCTGCTTCCGTGGCACGGRTGGATGSAGGGTYCCTYGAAGTCCTTCATCGCAGYGAATCCTAGTCCTGRACACAGTTATTAG?CCAAGCATTATTGACGAGASCRTGGACTCCWACTTAGARCGGC?G?AGGCTCTTGCTTGCCTCGA?CATGGTT?TTGTTTC?CGGCCSCGAGTCCAGTGCAGATAC?CTAAACCGATYTYGCA??CT?WT?GTCGMGCCAGTCGGCTATGTAGGATGRCYCATAGAGCAGGCTGT
ATAMCTATGCGARGCCA?TGAACRTACCAATTGMTWCAYCCGGACTCGGTTCC?AGGGAWGAATAACGTTCACYGAKCTCCCAAGCT?TCCTAGTGCGAAARTCATAGAGTTGGCCGGTCATGAYYCRGCCATGATCTR?CTTCCAKYTCTGTTCTAAAGACGGAGGCACRACTAACGCTTGCCTGCTTCCC?YAMAGAMGGTCGCATCATACGACGCGAACYCTRGGGGTTTCTAGGCCAGWAACTARGYCGACCGC?ATATTAACCGAAC?ATCATTCTCTK?RTATRGAYAGGRRATAGG?TTCAA??AACGGG?YCCYTGSCCGTTCGTATGAGTTGTACCGTCCGGCTGAGGCGACYTG?CAGG?A?AGCGGATAATTACRTTW?CCAC?TTCWTGACA?GAGGACRTGGGCGAAGATCCTGCWAGTTGGAGA?TAATTYRAACSGCC?ACTCCTTGTTAAAWCGRKGC?ACTAAGCAAKTGGCTGCT?TAAYAGGGKTACYCGTG?GG?CTAA?TGCCAATAWGTCTTAACSCWGAAGRGTCGGATATGATGA?GAARTAACCTAACGTT?GTAGTGACAWGAAATTCG?CAATGGCWAA?GTGARCGAGCACGGCGTGCA?KGCC?TGT?CTATTRGTAWAAGCGGAGTACSATTCATACACTTATTGGYGTCGAAG?GWTGGTACWCCGCTCAATGCCGCGCGCC?GGTGAATATTTTCTTGGTGTCTGTCGTTCGTGKCCGCCYCTAGGATGAATCGAYT?GAAGCAGAGGTGTA?T?GCGTTCTGATTWGGTGAGCGCACGGGACC?AGAGYTGGGTTGGAC?GCAGGGTTTGGCAGTATGATACCGGGATTCCACSCTKTGCCWAGAT?TCGTGACTACAA?TTCTRACCGCYAYACGGTGTTCCYGACAACCTGCTATGWCYGAAAGAKCATAGCCCTGATCCATGYAGCTTAGGATCCTM?GSAGTGGYAGGAAAATTCGCRRCCGC
TTYGGCTCAWTGCTTGCCCCAGTCGTCRAGGCTAKTCTATTAGACTAGYATACRGGGCTCTGATAWCGATGGTTCTCAGGGAACCCTGYMCTTGATGCGTGATCGTYGCGGGCCRAWYTYTGAGCTTAAACCTCTGGGAAGG?CACACCATGCTGCCGA?GACGARACGTGTCCGCTGCCAATAGATTTGGGCCCMGGKGATAGTGACAGCAAATAGCG?TACTAGTG?CTWCCT?AGCCRGCGTCCTGACAGACARGCAA?GTTAGTCCAAGAATACGAAACC?AYYGGAT?TCAATTAATYCTGAT?GGAC?CCCYTCGAAAAKATCRATATGCGATGGYCATGGCCGTGATCTTTCCCTCATCCGGTAAMAGARTCCCGTTGTAAKCTCGCCATCCGGGGTGAGRACG?GGTTGGCTAGTCTCACTSGCGTGGGC?GGGG?CATCCGTCCCACCCATCG?TRTTCCCCAGTCRAACGCACYTAGAAGGGATAATGCCSCGATCGTCCCTCAGWAGAAGGTCCTGAAA?TCAGTGRCTCCCTTCTGCGGRATTCTA?GCA?SCWCCTAGCCCCGCG?CTRGGCGCCAGTCTCGAGAGTGGR??ATGATCCACAATCY??AGYCGTTAGGTCCG?CT?CCGTSTYTYACAGGAGGTCAGCCAGGCGT??ATGACGAGG?TG?G?TAA?CCT?CTTWGCKCGSTGGGTCATGYRTTTT?YTAT?CACCTGCGAA?RTTCGARGYCTTA?CACWATTGGTRATGAAAASCTCTGCTAACGAACCWTCCTGRCGTGAGWRTMAGCTCGCTGKATGACCG?MTAC?TRGGYACTTATAAMTCTATGGCTYTACTAT?GGGAGT?TGGTAMTCAAGGGCCGG?CTTCCTTCCCATTGTATTTCCTCACCAGRGTCGCTTGRAAAAGWTCAGCGAGATAASTGGAGYCAAGG?TCCGAAGAAWGTTCGA??CCRCCGCCTGGCCCCGGA?GAATGAAAARGCTCY
YGGACAGCAAGTCTCATCTCYC?G?ARGTGKTTCAGRARTRCGGCTYCGCT?ATGTTGTYAKGACYG?TGGTCCGGC?GCTRGTAATAGACTKACTTAGTCTACCAGCCTRGGGCGTGGTTTGATATATAAACAGGATGYRAAGGRGGAAGCGCACACGAGAGT?CTGTCYTTACGCGYGCGCTCTWTCCCTRCGTGATATCAAGGAMGCGKYGGATWGWGACAATCTRTACC?ATKTCYGCGAKCGTCACCAGAYAGCCTTCCGGYAGCCGTY??CGTGCWAAG?TGACGGKTCCCCGRTGCGGGYTCCGTTAATCCTTTYCGATTCGTCCTATTGTAGAAGGACTCYTA?CACAGGGGCTMA?GAGTYCCACTAGAACCGGA?CCAGCGGACACACTATTGTGAGGTGTTGAAGGCCTTYCCACGGTTCGC?TTAATCGGYACC?GAGTTTGYTGTYCGCWTGGAGCGACCCTACCATCTTGGCTTCCAAYYATATARCCGCGAGTTACCTTCYAACTGAKAAT?CGTRCTTCAGTMAGGGTCAGAYAATCCATTGCRCCTAGGCGCCCCCACCCCCAACTATCCGAAA?GTYCAYTAAAGMYMCGGCTCCCTGYCCCGGGTCTATATRCAGGWGCCWC?GGTAYGGCGAGTCGCGT?CTACGCTCCTAACTGAGCACTAGTCGGATTCCCACRGCTGC?CCTAGYAATCAGTTGGGCGCTCTCGG?GAGATCYG??TTCTC?CGAGGCC?GCAYTMGCGGTTAAGGCGCAYGAGTG?TGTTCCAAACTCGAAGGWGTGGGTAWRATCACRCCCGTG?CACGRATTA?AWGR?AACGCC?CTGGAGRC?GGT?GCTATGTGGGAYCTTGGGCAY?ATWRRGCGCAGACAGGAAAGAAGATTTATATGYTTT?ACRTAAGACGCCCT?TCACACCGTTTARATTCGA?GCGCAACCTACTGCTACRATAAGGRGGGAATARRTCTTGCGAATTTGCAAG
GGCGCAG?AGTTGGAWGGGAGCCACGAA?ATTMMTCGAACGACWAWACGTCCCTGGTYGAACG?SCCTTCRTTT??AAGCAGTT?TATCRGGCCAAYAGGCCTGTGGACGAGAAAKTC?CG?ATTG?TTCGCATAGGGACCTCAAMTACGAGCTTAT?YCGAGTGCA?TTRTCTCATGGGACGGCTC?TYCTCGGCATGTACCGGAGYGTCMCTGTG?TCWCK?TAGAYGTAGACTCTTGCTAGRTACTAAYAATGATCCCGRTCAG?GRTAGTMGTACGTAGGTATGTTATTCGTACTCR?RYGGTCATCACCCGTGTATGTCTATGACATGCGCYWGGTGTMCCCCAGRCCTWACC?GCR?CAGTTAGACT?GTRCGGCGAGCTAC?TAWACTTAAKCRCTATYGCGCAYA?ATGASTGTACGGWAGTTGGAG?TATGSCCRGRGGTRTGAAGCAGACCGTTGCTACGGATCACAGYGATCTGTACGATATG?TCCTTMGCCGGTAAT?T?TGCGATGTCAGTCCWTTCCTTTTRTCCCGYCTAWYRTCGG?GCAGAAMGA?GGACAACYTRAAA?CATCTGTSCCAGTAACTCTTTTAGAGTCAACARTAWAGGCGCCCATATCTCCTCCAAACGTGGCCTGWCGTGTACTTCACTGATATTGTTCCAGGGTAGACTTGG?AG?CGAA?TCCTTRTARA?WTCCAGCCCAACACA?GYCAGCATWC?RGAGGTGA?MTTGYACCGATGG?GGAKTGMCGACGAGYCTTC?RCAGGCCCTCTTGA?CAACRTRAGCACAKCCCCCTAGACATCCTCTTTGGAAAACGG?CCGCG?AGRGAGSKGCTCGTGTRTCAATCGAGAC?GCCCWCAMTTGGAGCCGGCWARTTAACGTCTGTTGGSACCTAGTATAYGTTACRGGCAARMTGCA?CCGATCTTAAYCACCTTGGCCAAGG?KTTACTT?ARTGCTATTTAGCTGACTTTGCATKGGGG?TGAT
TGSAGTGGACTTGA?CTACAGCAT?TCAGGCTTA?TTGRACTGGCGACCG?CACGGGGTGCT?CMCCCTATGGACAAWATACATCGAA?CAAT?ASCGCTAAGGTRCCTCTGAGTGGACAAGGTCYGGAGCTGCA?GTAACCYCG?CGATCCCGGTCATTT?TGACTWTCGCCCCCGSGTGCCKWGARTGGGGACGMCMRCGCCCCCTCTGAACACC?TGCAGTGMCACGAGGCTAGAGGAGGTCG?GGCAAC?CCACTCGTC?TTCYCCACAA?YTTTCGTATGCTGAC?GAAAGATATYATATCGCTTCGTTTTTGTTCTRTGAACGTTCGWGCTAGACCAGCGCTTCTCACTTACACTGGYCGTATGTGAYAAACWTCACCKGAGWTCGTTGARGYGCGAAAGGRTCGCGATCTCGGAGGTCATGTCCTGTTGAKRRCATAAGCCCGC?TTCCCACG?TTCTA?RCCGGATCCCTGTC?TSCGGTCTATA?TGCCGACAGWCYCGTCCACAATACCCTGACGTGGGGAATCGYACAACTCAAAACCTCGGAWYGCAACCCGTCGCATACTACGGT?GCA?CGCCCAACYG?CCCWTAWG?CMCAGCAARCACATCACCGCCTCAACTA?TCTGWCAGRGACGCGTTGCA?TGCC?RTCRGAAGGATAAGGGCCCGATRCWGCTCCCTCAA?TTGCRCAWGCGTGAGAGGTGGG?TAGGCTAATTACGGTTCGACCATGTCACCCCGYCATCCTTKSATCCCGCCAMG?GTGCGTCTTCTTACTTCTGTYGTTTAACATTTT?CYGCTTTCTCG?TATCTAACCGCATCKTAGWAGAGGCGTCGTCTYCTTACTCTTTTTRCGGACGAGCT??GCG?TTTT?TCACWCTAWTCAGGCTCGGRTAYTAGGGTCGGGTCCTYA?TGTGAGGAYATGCGCTCTCGGG?CCCTTARCAGGTC?AGCTTCGG?ATTCAGGGAGAATTTCRAGTAGCAACGGTG
CATACATCTCRAATGCTAACTACCAGTTAGCCTCCYTAYCAACGGGTGAYATTATTTGRTCGCTAGGACCTCTCGGAC?AYRTTTAKCTASTTGYCGGTGTGGGYACTTTCACA?GTKAAAA?TCT?CCTTGTTCCAACTCYCATGTGYCAGCCCGCAAACCAGCYAGGAAMC?ATCCACYATACMA?TAS?RGTTAAGTTAAGTCGTAGAG?KGCAAGCAACACGACAGTGTCGATTAAGGCCGYGACACCGWGGTGATTGCGAGAWTGGGC?YAATCCATGYTA?AGARCGGATAYTCRCCCCARYGWARACS?TGGA?AARACCA?GTRGC??ATCCAGCCGYCTCCAGTGCTCCGTTTACTCTGTTGGTAAGTTCTCSAGACTAGTTCATARMAGGRTMGCGMRYGTCATCGGGTYTCTCRACTGGAGATCTAGATCGAGGTGATCTCYA?GCTGGTTG?GCGCGYCTTACTGCTTAATTAGGCGCCCGACTTGCGTGGAGACTATCAGTCGTGCAYKAAGACGAGACAAACGGGAAGAGCRATCT?ATGGCTYAWTGTGTGGTTGCCYCCTCRGGYCACGGTTCTGTGC?CRGCA?ATATCGCCGGTGAACAAAYTGRGTGCRATCGTRTATACA?GTTCCTCGAGCGACACWGTAGTTAYGTGAATGGTAGGAATTTCTTTGGGGAC?A?GCGRTAGYCCCGTAACGCACCTAGTARYGTCG??AGCGACRRAGCCGG?AASCCGCRCTCC?TCAAWCAGCA?TGSGGTAT?CGCCCATATCTGACACCCMAGTAGGCCT?C?T??TCACCATATRCA?GATCTGCCCR?RAGTGGCSGCTCRGGAATGTGCTAGGCCGTGGCCAGCYGAGC?CCAGCCTGCGTTAGSTCACTGGCACAMCAAGGGGAGGTMATWGGAYCCTCT?CGCCCTGGR?TRCCTAGCYGCT?CCGAARCKTAGCTAAAMCTCAGGCRGCRTGCTC?TAAG?ATYTC?T
?CGTCCCCGTCCTGGACTMGTTATTAATTTAGRCCTGCAAGRCTAATRTTAGC?A?GCCACACGGR?ACCTAYACARCCGGGGGYCT?A?CGCATCCGAGCAMTCTCCCCMGACCGTTGRACGTAGMCCYCGACTGCGGYC?CGTTTTACCTTCCGAAAGCCGCAGCTAAC?TRGGTTTGW?GMTGMGGGGGTGCGACC?TCCCRAGTTGARCAATCACAGTGCSTC?WTGCGTTAGC?YCAGACGT?K?GAGCTTATYTAGGCARCCTTACGTG?A?TAGGRTCRCGTAGACTT?CTGTKTGGGGGGCCGCCCG?TCCTGGYAGKCTCTCRTGAAGTCCGTGCCATT?TTGGCCCGATGGTTACAGCGAGGGGTCCTCTAATCTGATGTTCAACGAGGCGCAGGCAGA?AATCTCTAAACCATACRAGAGCATTTACAAAGARAGATATWTTTAGGACGGAAAGGCTGCARCGAAATCGCAAYAAGCSTCTTRCAGCGCT?GTWTAKACTRAGKGAACAGACTTTTCAGGCCGCGCYGGGAWA?RACGTACATYGTGAATCCATAGAACTCGTCGGTCTCATAATTTGCKTAAMCAATTAG?TCCGG?GCCGGCSAAATA?ACTTTCAYTAGTTCAGATAGTCARCCYCATCGTAAATKCTAGTRGGTCGGAASAGCCAACCGGAGGACTTCTAYTACTCRT?GATAGGCTTAACACGGATTAGTCGATAKATGATSCGTTACAAGTGGGTTCACTT?TAGATTTTGRAAGRAATCC?TAGGGGATGKGCAGTACAACCGMARTC?TAGGCCTCCGACAATT?G?YCCACACRAGCCYMCTCCCW?TGCRTGAGRGGTGAGYAGCTTGMGCCGGATARTCAAAACGTGGAGCRGACTCAGRGTTT?CTCATACC?AKTTGCGCCAGCCTGGTGCATGAAACGGTAT?TRG?CTGATTAGCGAMGCATAT?TGAGCGGCAC?CTTGGTRTGG?GGAGCMG
GGYGCAATGTGCAARTCAACTACCCAATTTAGAGGTTACARACG?CAAGG?CCCTGTATGRTACGTCAGCGYCYGGATCAAARTGTGCGYAACGTGTCCCTGG?CCCGTGGAGCGMAGTRAATGKCTAAAC?GTASTCCTGATCGGRAKAGCACATCTATGRWGAACGGGARACTCGACTACGYCCTTTGTCMCGTC?AAGTGTCCGGAGGCGTTTAGGGCAYAGTCGCGTAYAAGT?GGTGCACTTCAAGGTAKTTAWTGACCTA?CMACTGGGGATGGTAC?AATCAATA?CGKARRTTAG?WCTT?GGRACTGYGTRCTAGC?WAARTTAGGTGWAAATCG?ATGC?CTTC?CGCGGCCCAGA?YCGGTCAGGCCTGAAGTTATAGTC?AAGCAAAGTGAACCTTCGCCCCTTTGCGGCYCYGGCACACYGCAGTCCTTTTCATAGGACAAATAGTTGCAAGGWCCAGTAGCCSTCGCSCRCC?TGATTTACTGAT?AACGGTRAAGTTCYTGTKGTGTA?CGAATCGRCAT?CCTGATTTGTTTGGCTCGGAGGGACCCCGGCGCACCGGGCGAGCCGATCGMTGWACAGTGTCCTCTTGTTACTGTGCCTTCTAACGGCTGCATTYCCCAYATCGGCTCAWM?AWG?YCTGGTGCATACCRAGGKCTGCAGGGGAYAGTATYARGRCGCATCGCTCGGYGTCACGC?AAGAGAASGTCCGTACTCGAGCTTMCCMTTCTCCTCTTTCGRCTC?WAACTGAAATGCTGAYCCTGGRCTGGRTGCTG?AAATAAGACCCAACGTMACCGG??CTCCTCTACTGTACTCGAAACCATATTTC?CCGTGGCGTATCATCG?AAYACAATTRTCCATACCTGTTCGGTCATGAYATGGTCYAGTCCAAGTAGT?GTAGGCSCGTGACTCATTTKCGCTGAGWGCGGTACT?CRAATGCTCKTTGRGTCCAGCGMTTATTACYCCGARGACCTTGGKAACG
AGAYGCACCACTAGCT?TAGGGCATAWC?GCCGRGGCGCTSTATATRTAGCSCCTGGATAGCATTTGC??TRCTCWGRTAGCATTGTCGAAGCCGCCTGTWTCCSYCGCTGACGCATCCCAACGCCWAACYCCGRTCG?CGGGTARGTGATCGCGAMA?TGGGGATG?ATCYYTGGCTCCCRGCCTWAAGCTCGCATTYAGAATATRAGGYTCCS?TAATT?GGRAGTCGATACYACGGTACCTGGTTGCCGGAGA?GAG?CGT?AATGCWGCAACAACGCCTTCG?CAGGTTGG?RGACATKG?CGCTCTC?GCCGGCGAATTTAA?GT?GTCATTCSATACATC?TTGCACTTGTCACGGGTGA?CCCGCAGACCGCAGCGTATGGA?TATGYGAGCGTGAGCCGATACATAAA?WYGATCCGCC?TYGTCCTTCTGGTCAWAGG?ATCGGTCAAMGRCATGCTGACCCGGGGGCAAATGGATACCGCCTTCTAYC?TTTCGGAYCCTACGACTCAAG?GTTTCTAGAAATGYCTACAAAACTACCAT?AGGTCGCGGGGATCGCGSTA?CGCMCAAGGCGGT?T?GAGCTGCACTCTTGTACAGTCTGACTTCT?AACCGCRGGATCC?AGGYACCATYGCKC?TGATCGCTCYKCCAGCTCTCRACTGCAGG?GGRAGTTGGCTACTTCCCGGYTCC?GCCCGCRCGGAATGCACAGACGAGTCGTAG?GTTAARCAAYTGTTCGAGCATATAA?CYTTACKCACGTCGATTATCTCAGTCGYCACGAGCCTRCACRCTTAGAACCKG?CYGCAACATCAAACC?AACCCGAGTAGCTCGCGCTTAGC?TATCYGACCG?YA?GGCCTGTCTGTWCAGC??GAAGCTCTKCG?AGCGATAGT?AACGTAAGTCACWCCCCCTAGTTGAGGCA?GACGCGCC?ACTCA?AATAYATGTAAGGTYAGCTGTGCGTAAATTCRCAACTCCTASTTCGTT
AAAACATATGTACAGTTCAT?GRC?TGGGYAATTAGATCATCGGCAGATTACCGGGACCTGAAAAGTATTGGAC?AATA?GTGGTGSGG?AATCCAACRTTGACGCCGAAGCTCTAAATCTGCA?TGCGACCAATCTGCGAAAATGACCWCTTAAGTACKTACCTA?TGTAGCTGAGGCTGA?AACGGGAGGTCTATCTCYTCGGCYACGY?AACAWCGTCTACYCTAAGG?GGTAACGTRGCCTACTGACWMYAA?GCTTGMGACGAGRGATAACKCRYTCGGCGCTTCGATAGGCGTACAYTCAGA?CCTCAAATCGACCGMAATAGATCGWTRCAGTGGTTTCTGTGAACGTTGTGAGCGCTGGCAAATGCCGGTTCWGATGGACYTA?CCCATC?GAGATCTGCAAGTGTTCTAAGCTAACAGGACTTTACGRATACCGAACAA?ACCCCATGTGACACART?G?GGCGAGCAAGAAGTAGGCTTGCACTACGGGAYGGCCGTGGTGGAAGCGAAGAAG?GCCTGCGTAAAGTGTAGAATAGTAGCAWGGATCAYCTGGGTTAG?CAATGGGGTGYACATCGTGAGCAMGATTGGCCCKTCTAGCCGTAGC?TACGTCAMGCACT?GTTCCCAGA?TARGGTCGTTTATAGYCGTGCTCGGCCGGGTC?CCTGG?GCTGTGGGCATACGTCAGATAAGGCCAAATACCCCTACCCAATTACCACGAGMGTTAGTGTAKTAAACCACACGCTTCTAAATGTYAAGCATGY?TCAGTATGSAACGACWGGCTACGGCGGTTARGCGG??TTCRTGAGAGGAA?CGATGGTGCTC?ATTGCTAAACTGYCCGAACGACCCCCCCACTARCCAGGTRTTCGACCTCTGT?AA?GATCCAGCAACGCGAACCG?TTYCCTGAGATCTACCATCGCCGYTGA?CCGAACTATAAGTGGGCCWGC?AGTAGCCTAGKTGACTTCYGWAY?TAAGGTACCCGTA
CGAT?GGCY?TAACGGTCCAAGGAYGACAGCTCC?CTGCCGTCCTRGCTGGGAAGTCCTTTGATCYCRCCRCCCACCCCGGTRATCCCAGARCCGAATARGCCACCCAATGCTAACKAGTGTTAGACAGGTACATGCAGAACTAGATCCGGGGACYACGCTGTCGC?TGGGGTCMGCTATRGCATCCCCAAGCG?TTCACGTCTAAGTGTGAGAAACSAGGTTCT?AGTCAAAAAACACAGATGATGCATCKGGRGTGAGCAGCCTATCRGAAC?CGTTGCCCCGAATGGAACCATCATCRGTYGCGAAACCCACTWGTTATCACTATAACGGTCCCAACGGACACCCTAGAGACCCTRWAGTATARCAACTCYTGCRTCGACCRATYGGCACTGGAGTAGTTRGACAAGAGATGTCCACGC?CAAGGTCTGCCGGCCAGTGTGRTMCCGCCGGTAATCGAGCGGCGAAMGTGSCACTGTCCAAGCG?TAGGAGAACTATCTAACTCGGGGACTCGACTGYGTGRTTTCGTGTAGTTCCAGCACYRAGGTRCAA?ATCTCGTCTCGTTATCTAGAGCCTGTATTGT?ACCTATACGATATCCGAKCCTGTGTCTTGCGCTCGCAYAGACYTTAGAAGACCTCCGTCGGGGTCAATGGRACTCACTGYKCCCGAKAGGAGTAGGCGGGYAGGCTARSGGTAGCCCGTAYGGRCGGCTCATGGGGAATYGT?CAGCGTAT?AAACCTTACGGGATATACGTYAT?CTCCGCAAGAAGCTCGGAGCAGGAGGATCASAACRCARTCGGTGGCGCTAC?GGACGRAAACCACAAMCT?GCATCTACAYCYTCAKTCCCGCCGCTAGCCTTA?GACGGACAGTGAAGAAATKCCTTGCATRCGRGAAGTAACTTCCGGAKCCTTGAACGKAARCATTCTCACYATAG?ACGGAACACATCCAWTTCGAATTGTCCACTAGCCGGCG?GAG?TTGCTCGTGCCCCC
GCCGTAGGTACTCTACT?ACGC?AGAATAAAT?GTACTGGACAARACCCWTACTCAAATAGYACGG??TA?CACAGTTTTGYATAACTAACGTAT?CTGCAAGTTGAACAAAYGGCTC?TCCTCGCGAAGCTGGAC??TCACCYGTT?GCAGCTCA?GCCGARC?STCCTTGTCATT?CACCGGTGGGATGTCACTGCAACGGAGCCTCCCGTGGCTCASACCCAAATCCCTCGCTARGGTTAGTTGGTACCRCAYATGCAGA?T?AGGGTGGATGMCG?GAATTGTWCYAAAAG?CTTCGTTTTACACG?GTACGCTGCTTCCGCCCTACCGT?GGACGGAA?GTGG?CCTTTCCCCGGGGTCTTTAACACATCCCGTT?CCTC?TRGGGRATRRGC?ACGCRAGGTAGCACCTSGGCGATCGCTTYATAAGGGGTACTGGC?AATCATATATTGTAAGAAGGCCTTCATGTAACTGGTCGCTCAGT?AAGRGAAATGA?TCACATTCCCCTTACCTCTTTGG?CGCTGTA?ATATTGGCGAGCCAGGCGTGAGGTAC?GGTRAAGGGGT?GTCTCGAAATTTGTGGCYATGAATATGGCCTCAGACYGCGTCACGCACGTTRGRGGAGAATARATGGCARGACGACCCCCAGTCCCAMTA?RA?CSCTAGGARGTTTGAAGCCKGTTCCATTTGACRCGGGATTAATA?AAGGGCA?GCCTCCGGTRACGYAAAACTC?AYTCACAACTS?CCGTGATRTCCGCTAGRTAACRATCT?YAGACTGCCCGGCCAACTGGGC?YT?ACTATTYCTGGCKACGTTGTAGTCGTTGACCAAACYCCGACCCGAACCTTTGAAGGGAACTGCCG?GGTTRCAGGCTCGCATCYGAAG?TWWTCCCCSTCGCAGATGCATT?AGTRTGGAAKGGGACTATAYA?CCGGCCCGCCGAY?TAWCCCAATCAATCGRGGCAMGCTTCTGACAMCGCGGGCCRAGGYG
GYGGTGGSGTCYC?TAGGGGAGMAAKTTGTTTACTTRTCTA?CCGGCCTCCATMAAGACCGCCAGGTGAGACTAGTACCGCGATCTGTCACGGGCGGTTCATC?GGACAGAGA?AATGTCGTTCTAGGAACAATCTGYCACCACTGYARGGGAYTGACRGCYTCCCTCGTTC?GGTCWTATATTGTGCTGYCCACCCRGTG?TGAGTCA?TTKCTGGAGCACTTGGAGCGGGAGCTMTRA?ACGWA?GGAAGTAAAGA?GA?GAYTGYGTTCGGCACCTAGCGCCTAYCTRGTASTTACCAATCCTAGGCAAAGRCYCAAGAGTGGGGTRACGCAYAAACATTTCATTGCTCCGGCGATWGTTTGGATATGCTGCTCGATCGCCCCCCTCGCAGGTTGAGTCTAATKCCTAGGGCAGCACTTTR?CAGTAG?AR?GGAGWCGCTTYA?CGAGTCGTRGTTCAGAACTTTCGGATGMGGCRTTGGCR?GATCTTGAGTATTGCGCTCA?GGCTGC?WGSCGTATGAAGCCTTCG?ATCGKTTGCWTCTTTTGAGACA?CTGGCATCGGYACAGGTTAGCTRGAACTCGCGCCGGGTGTTTCAACGTCAACGGTAATAGCCACCCCMTAGGG?TTRAGTTCAGTATCAGTAAGCTYCAGAGTTTAGWAAGCCCT?CGGCAAGGACCCCACCCAYKTATTA?AGGCCTGGCGAG?GGATG?ATAYCCAAATCKTGCTCCAAGYWGGCTGAG?CGACATCGT?CA?AGACCGCCTCCTGSGGG?TACAGGAR?ARCGGGTTTTA?CARGTGAACTCACGGGCA?AGTAAACWGGCCAAGCAG?GAGGACYGGTAAGGAATTAWATATACAGTCA?ATGGAATCGARACATAGCTGCAAGRGAAATCGAGTCGGACAGTTATGGACCTTTCGAAARYCCGTCATTTCAWAGTGA?GTGGACGCAGTGTCGGATSACTTGAAAGGCTRAWGCWGCTGAAA?GCCAA
GGATAAGTATGRTCTYGSGAGRGAATGGGGAASCGCTAARTGCTYCTAAAATCCMTCGGTCGTGTMAGAAGCAAGGTATAA?AGGSTAARATCTTA?CTWTGTCC?TGGAAGCGCTCYGCWCGGCRTTATAACCAAACCCAAACCCCGGAYATTCGCAAATTGGTTTGGCCCCCGAT?CCAACGTWCTTGTATGGGTGGGCASAATTCYCCTCAGACGGYCTATTTG?GGC?CAATTAGTATCTGCGAGTCAAAATYCCATCTCTTACTGCGTATAGCTTYATGGAGRTGTTSATAYAYGAAACTAACTTTTTTCGARATGTAAGTCGCG?TTCTGGCTGCTYTGGYGGGCCTTCTGATGTCGAGTGCTCGGTRGYCTGAATTACTTAAACGTCCCTAYTGWACGGGCGCTARTT?CCYCGCCGCAACATACCGAGGGATTGGTGCGGAGCTTA?RT?ACTCCSGCTCCCCGAYAAGAYGTGCTTGCACTAGTGAACRAGAATGGCCCAGYAA?TT?TCACCASATCYGCTGGCTGTCTGRCTATGT??GCACTC?YYGGAKGGTGATCG?GAT?ATTGCTTCTATTCCGAAMCTGTCCTYRCCTKGAGGGCACTGTGGGGCCAACGTAACGCCYATGATCACWTCCTYCCCAAGCGTTCCTGTATGGATGTTGGCGGCTTAAGAGGARRKYCGGTCGTTGGGTACGGCYACGCGTTYTCATGACGGTGCYCGRGCGATTA?ACC?YATACATCCTCGAAGGGGTAGGTAGCCCCTAAATCCTMWYCCCTAGRGCA?AGRTTRATCACTCAGRTARAWCGGTCCGTGYTAGGRSCGACGGACCACTACGGCYACYTAYCGGATTATTCCCATGGRCYCTGGCGTRGTGTCTCTT?CGCAAACGCCAATTCGCTCCAYTGAGCATGGGAYGGT?TCCGTCTKGTTGTGGGTCCAGYGATAGACGGCRRGTRGTC?ATTTAGTGGAGCGGTC?AYGTCCGKT
G?ACATGTWRAY?GTATTRTGCGR?CACGTGACGTGAAGGGCGRYK?AGTAACYYAGSGTTGTTYTCGCCGTAGCRCTCA?GCCTC?GGCAGGGCATGAAAGMARGRCTCGCTWA?TGGTGG?CAGAAWGAGAGTAC?TTTGTTWGGTGACGACAAYACAACAGTAACACTGTCCMTGAWAATAGAATCCATCCG?CGGRCCTCG?TCKYCCGR?CTGGATATGGACTARRC?KGRRTCTAACGGAGGCGAMGCAGCCTTRRYCAATGTTGGGCGTAGAGCCATA?AG?ACAGCGTGAG?CAGCWCCSACATTGCAATTGGCTGATACTARAYRTGAWTACWCAAACCGCAYAATACTCCTCTGGTAYCACCACAGACCCAGRYGYTTAGCTTTCTGTGGGGGTAGARGAAGGATTTGACTAGTATATGCCAARTTAGAAAGGKCATAGTAAGCYGCMT?ARGCGAAGCAYWGCGGATGAACACACCATAG?ACACTGTTGATK?TGTGTCCTSGGGWGAAACCCC??TGCGRYACGGGCTCATTATT?T?AMACCCTAGTCGACTC?TATAAGMTATGGTKAYCTRGTACGCTGGCGCCCGGACYAAAWGAAAAAATT?ACCTGCTCRC?WTTCYAG?CCG?YATCCTTAG?AACCTCTTARGCGCMGAAGGGCGTGGACCTGTCTATACACCGTGTAGT?ATGCARCSCTRTCRCYYTGCGAACGCTYTCCT?TGAATTTTYCTC?TTSCARGCGTGTTCRATAKRRTGACTCATTGGCGCCAACGGTAAGG?TCGTCATGCMTCGTCARGCGAGAKMCTACTAGC?AAAAGCTWAGCACY?TGGCCATYGRGGC?AGTK?TAGAGGCTGY?TTCAAA?AGACTYTCGCAGAGGGGCCGG?T?GCTTAGATACGSCYACAGTCTGTCYCCTTAGC?ACC?TTCTAACCRGACTTYGACGYTTAATCATTYCMA?AGATAATCCCTTTTYCTCAAGTTC
GCCACATTGTCTATCAGAATACGCTCYTWGCCAGGCGYAACGRTCTCAAAGTGCTATTGGGAKAATATGCGACGACGACGATCTGGGTTCGACAGCCACTGCAGGSTTACCGTTCCCACWCGCTCAATTCAAWCCTA?CACATACACAAATTCAGCCGATGAGCTGAG?RCGGACATCRGACCRATGCGGTGTAGGCTGKCWGCGGRAAGATCAYGTTGAACA?GGYGAATAGGA?GACTGGRGGGAACMATTAAGGRCCAACAGGCGAGCCTTTGGYCC?TGACGYGASTTGGGGGTGTGGCTCCAGAGCGCCCRACCTTYACATGACYGACCA?AACA?ARTATWA?TRGCACYGCACWTGGATACTA?GACGGMGGAGGAGSTGRRATCGATGATGGACATGAAAATGGGRGAGGATGCGTTGCMCCCCACAGTTGAATCCTYGGCCTAWACTRATAAG?TAAGCAATTGTCAGAAGTGGTAGTCTCYTTAAAAGAAA?TGGAAAAGCCCAGAATKTG?TGARTA??AA?GGARCCRTTAGC?TGGGGCAGCGTGGTTCGCCGAA?GATRG?TCGAACCTAAGTTCACYCATCGCTGTCGTGCACAATCTTGTGTCGRCAT?GGATCT?GTGGCCCTCCGAARGTGAACGTTCGGGGCATAGGAGGAACCACGAGAGCCGCGAGGSGAAAGGARGYGAGAGAWCATAACTTCCG?TTGGAAAY?AG?CTCGT?AYCGGGATTTGCGCRACTTGCM?WAG?TCYWCAARCTARCTTGCCCAARTCTCGYYG?GAWTATGGTTCAWTCCGGGAGACGWGGAAYGAYRAAWACCGCGGGGTTGCTCTCATATGGTGTCCGTACTKRCCCTAKCAGTACTRACGTTGCGAMAGACAGCGGGYAGTRTCAGGGCATGARCTCGGACATATCA?TTTAATTTTTCATAG?C?AACGATGTCAAACTTTG?GA?GGCCCRCGGAGACGGCTATGCCTCA?CWT?
TGCTGTCACCATGAGGSGTGCACACACMWTMAGATCRTATGCCGCGAGACACGTMTAAG?GCCTATCGTGGACTTTGAGCGGCCATTGGTCGCMATC?AGGCGGAG?GTGTTCTCTCRATGACGTTGAGTGAGG?TAATGTGGTAAGTMAATTTAAACC?AATCTCGTTATYGGCA?GCCGCCACCCTTCCWTAGGGGATTGMTTYACATCATY?TGTCCTCTRAT??CCTGCCTCGACATAGGCTTTTCTACAYTT?GCA?GGAAYTCACCTGCGGAATTTCATCTGGTGTCTAAGATGCM?TT??ACRTATATGGAGAA????????????????????????????????????????G????????????????????????????????????????????????T?????????????????????????????????????????????????????????????????????C?C???G??????????????????G?CK???GT????G????C?T??A?CT????S??R?T?T??A?????????????R?TT?G????????T????????WA???A???A??????TT???????G??????A?C?????????T?C??A????????????????G?AT????C????T??T??GC?????????A??G???G?C?????????????C???A????C????C??????G???????GG??????????????C??????Y?????A?????G????????????????????????C???A?T??????G?????????????????CC?T??????????????????GA???C????????A????TG????G??????????K??????Y??G????????RG???G????C?????C??????????A??AA??????A??????????????????????????C?AAA??A?A??CA?GG???Y??????T????????
????C?????G?T?????????????ACAC?????A?????A????????????T??????????T?Y?????A?????C?T????????C?????????T????????????????A??C????R?T?????????C????????G?????A???TC?????G??????T???C????????C???????T????????G???????????G??????AC???T???????CC?T?C?T????T???T???A?????C????C?????T??????T???GA??????????????????????G????T???????????????????????C?????T????G???C???????A?????C???A????T????A????G???????T??????????????????CG????G?T????????G??????A?????????????????W?????????G???C????????C??C???G?CC????????C????????????C???Y????????R??????????????C?T?????????????C??????A?????G??????????G?????C??????G?????G???????????R???????A??G?????????????????????????????????A?????????????A?????????????????C??????T?C??AR???C?Y????C????????????Y?C?CA?A???T??Y???AA??G???T???????AY?A???????????????????YT?????S?C????C????????T??A???G???A????????G???T??GA?????????C????G????C??GG?G?????G??G????????????G?A????G???????T???????????AA???????????A?AT???????????C??????TY???T?????CG????????????C???????????????????T??????T???C???????
???TC?????KA?????A?????????????????????????C???G??G?G??T??????G??A???T????????????T?????G????????????????G????A?????A??T????????????????????????????G?G???AC??GC?RTA?????G??GC??????W?????????C?G?????C??????????A?R??T??????C?T??G?S???T??????A????C??TC????G???????????????T?????C???C?G???????????????AA?????GW??A????A???????Y?A?G?C?A???????A?Y?G??AG???????T??A???A?T???????G???????????A????????GA??T????T????T????K??????????????????????????????????T??????C???????A?A???C????CG?????C??????W?????T???????????AG???A???CCA??????????G?A?????????G?A??GT??GG???C???TCY???A?????????????G???R?G??????T?G??T?T?????A?????????????C????G??????A????????A???W?A??????T??R?????????????????????????A?????T?A??C??C????????GA?C??C??Y???????????GA??????A?TA???????????????TA????T?GA???????????C???GC?CG?????????????????G?????????????A?????????CG?ACG??T??????T????C??T????TA????T??C??R?C??T???????????????GG??CG????????T???A??G?T??A?????????????G???????????????????????T????T?????A????????????C???????MW?A????G???????????T??
??A????TGG?????????????A??????GAC?????????????????G????C?CC?A???C??G??YT?????????TT???G????????G????????????C?????TT???CTT??C????????????A??????C????G???????????A????????????????????C?G?????R???A?C??A?????T??G??C???????A???G?????TA?C???A?G??G??????A????A??????????A?A??A?????T???G????????????????A?????AA?A???????G????C???????TA?????CT???G?GAGG??A???????G??Y??????A???C????????W??????????C?C??????????T?????T???????????A?????????????????G????????A?T??????G???????T????????????AT??CC?????T???R?AT?T??????T??T?Y??C??????C??C??????A???A???C??????G?????A???A?TG?????G?????????????G???????AA?A?????G???????????????????????????R??????C?C??????????C?C?GC?T???????????G?A????A???????T???C?T?????CAY?????????A?C?GC????TC?C???A????C?A????A?AT????T?C?AT??????T????????????????????C????C?A??C??A???M????A?????????????G??T???????G?C?????????????????????????C?ACA????G?G?AG?C??????C???GAC??G????????GA??C??AC??????????T??????C?????C?????T?G??????G?C?A????????????????????????T?????????G??C?????????T?????C?????????
????????A?A???????C???Y?A????A???A???C????Y???????????G??TA???A?????T?TT?G??C?TA????A??A?????????????G????G???C?TC???????????M??C?GAR???A??T?A??G????????????C?AG???T??A??G?C??C???C??GA????????MA?C??????C??G?????????CA???AA?????????????????C?A?C??C??A???T??T?C?????????????????GA???????????????????G????????????????G?????????Y??C?T????TA?????AA???????????????TA????C??T??????????T??????????????????TT?????C??????????????????????CG??CGG????????C????????A???????????????????A???????????????????G?CT????????C???????????????G?????C???????C?????C??C?T????????C???C??????????T????TA?WC????????????????????CCA?????C???C???????RC?AG???G???????????G?????????T??C??????A??T?????????????????????A?????T???????????TR??????G???G???????????TT??????A????CT?CT??G?????????G?????????A????A??????????C??????T????????????C????????????G??T?????????G????GC?????T???????CT????????????C???G?AG?C?A????G?????W????????A???????C?T?GG????????A????T????????A????C???????GA????T?????????G??K??????C??TCT??????C??TT???T?????TA?TA??
?CA????????T????R???A??A???AA???C?????T??T??????CW??????G?A??A??????W????C???????G??????????????GC?C??????????????????A????C?C??A?T?????????????Y??GC?T????????????????T?GR???????????T?????????C?G??TA???????????????GC?T?????AT??????????C????????????ATC?T????????????G??AC??????RCA?G????????????G???????A?A?????R?T??T??T????A???????????T??????T????Y??????M?TGG?????TT?C?????????T?T??Y???????C??????T???????????????????T??G???C?????G?G????????????G?T??????????G??????A?A?????????????????A????T?C?GC???????T??????????TR???????????CA???C?A?????T??????????????C??????T???TY?????????TC??C???C??T??AT??????TK?G???R?T?????C?????????C?????C?C?????????????C????????????????????????G??C?R?T???????????A???R?????????????????????????????????????RT?????????????C??T?????????AT????????C????A???????A???A????A???????C??C???????TG???????K?T?G?CG????????CT???C???TT?????TG????G?????C?????GT???????????RY????R??GT?T????A??AA?ACA????G??CC???T????G??????????G??????GT???C?C????????T??????G??C??????G?A??C?????????T???G????
Y?T?T???RTA?G?????????G??GC?W??????AC?????C??A????????C??CT??????T??????????T?G??????C??A?????????????????G???????????A?M????CG??G???T?????????C????????T??????????T?????C????????????????C?C???????????C??????????????????C?CGGA??????????C????????????G?G?G??????????????????G?????CK?T???????TTR??T??G??A?T????G?G?T???????????????G????A????AA??A?????A?????CA??????????????G??C??????A?????????????????????C??G?????????GA??T?????????C?A?????C?C???T??G????CA???A?A????????TATC???CA????C????G?G???????C????C??T?C????????????????????????G?????????A??G?????T?????C???????????Y???????????AT????G??G???????G?A?????????G?T???C?T???????G?????A?????T????A????A????G???C?C???G?????????????A????G?????T?CTTW?????????????C??T?????????????C???????A??G??A???????????T?CG??C??C?T???????G????G?A??????TAC????T??G?????????????????G??????G??????A??????A???????????GG???????G?????????G?ACCCG?T??G?????????????G?C???????T?A??????C????Y????G??T?????????T????GG????????A?????AGT????????GA????K?????AC???T?G??AWA????TG???CG??????
??C?????C??T?GCA????????C?GYGG????GC????????A????????TA??Y??C???GA???C?????C???AC?T???T?C???CC???????C????T?A?Y?GC??A???C??A??????????GR???A????C?A????T???C??A?CAAC???G??C????T?ATGG??????????C???????????T??????????????????????G?A?GTT???TT??????A?????????????????C????????T??C?????????GG????C????????????G?T???G????G??????T??GC??T????G?TT?????GT????????W???T??G???????GC??A??A????G?AT????????????CT?????C????????R??????GA?A?C??T?GT?G??????????A?C??A???CY??G???G????G??G???T???????T??CTT??????C?C??C??????????R???A????CW?T?C???G??A???TG??TA?C???CAT??T?????????C????C???AG??AT???AA???????A?A???C??T??????K?A????????????G??T?????C???C??T???????G?T??????????G???????????????GA????G?G??C?????AG???????G???A???????AG??T??????????G???????GT??A???????????C?A??C?G????????????????????????????CC?G??????C?????A?T???????????G?????Y??????T???????????C???A???????T???C?C???A???????T?C??????C???????G?????AC??????A??????A??CT?Y????A??????C????????A??T??A??T?????????????G??G??TG?????G????????G???????????????????TG?
?C?G???G?????C?????C????T???T???????????T?T?T???CA??AGT?????????C??T??AT???A????????????????A?C?GY?????C???W?????????????????A????????TC???G???A???C??????T?CG??????CT??????G?T??G?????C???????????A???Y??????G???????????C?GY?A?C??A???G??TAT?????C?C???G?????AC????C???????YA?YC??????????CC???T???????A?????????C?TATA?T???AAR???GTC?T?????AT???G??K?C????????GTA??????T????GC??G???G????????G???G???A??????????????G?GGAC?C??CAG??C??A?A?C?T???TAG?TCA??G??????G??C???A???????????C????????TGA???G?C???????Y???G?G??G??TA????????G???A?CGT????????????T??T?????AC?Y??T????T?TG?A???????????????C?TC????TG?????G????????T?C?CT?????K??G????????????T??????????C???G??????C??T??G????G?A?K??G????????TS?T????????????A???Y?G??????GA??T??????T????A????C??TA???TT?A?T?????????????C?C????G???A?G?CG?????GGC???A????GA?T???CG??C??G?C????C???A?TT???????C??????????????CG??T??GTT???A???C?A???CC?TT?CG???CGC??G??G??T??AC?T????????T????AC??????YA?RA???T?A???M?T????R??????CT????TT?T?Y?????A?T???T?????????????????????G?????AS???A??
C?C??CG?????A?????A??CT???????TT??????A?G???T?G???GC?G?T?A?CG????A??G???T?K?T??RCT??AC?????C???????G???C??A?CG?????A?????????????T?TC?C??T?????????????????GC??GAA?TAT??AA?TG??GTR??????G?TA??TG?T??C?A????T??AA??????GG?G??G??GG?T???A?C?C?C?A??G???A?T???TC??G??????????CTY?A???C?AC??T?C?A???C?T????????????A?????CT??????T???R???C?????ACC???A???G????G??Y??????????G??????TAA??T???TA???C????????TC?T???TTT?A??T??C??T?AG??T?A????AT???G???C?????A??????A????????CT?TT???C?T?A?T?A?????C?C??????TT?G????CC?????G????????A??G???????????AGA?T????C?CG?A??T?????T??G?A??C??C???A?T??A???C????????A????????R?GGA?????A?Y????A?CGY?????AG?GA??????T?????G??????????A?AC????Y?GC?????A????T??TAAA??G?T??G???????????T?G?C?A?C??T????T?T?GR?????????G?A??ATA???????T?????????GG?????A???????GC??????????G?G??GTG??C??TA???????T??G???G???????????T???????A?G??????G?G?TA??AA??????C???CGG?C??C???A???TCC???GG??????C??ARRTTC?G?????G?GC?T???????A?A?CTA??????A?G??GT?T???????Y?G????G?T?T???????????C?T?G???CGT??????T????TA???G??C?ATA?C
?T?AC???????????C????G?C?????????????T???C?A???A?????????C?A??CCM??G???????T????T?G??????T????C???T?????G??A??A???A????????C??TT?A???G??GC?A?TC?????T????T??T?T?G???G??????????T???????A?T?A???T??M???A?C?C??????A???A???????????????C????T???A?C??????C???CT???G???A?CT????G??C????G???T??C?TC??G????AC???T????T???????T?A???A?????W?Y?C???????????GA????G?AA??A????TG?G???TT??G?????G?G????A???A???C???G???TCT?A??C?K????T??????A?????K?T?????AA????G????GC??????TT???????AC???A??CT?????T??????????T?A?G????G?TA?R???A???CGC??C??T??A??TA?G?????GGG?C???G?TC???G???T??????C?TT?G?????G??TGT?T???C???T?C????A??G??T??A??????????A???TM???Y???CC??C???????A?C???T????C??YTA??T??T???????T????GAA??T????CC??????G?A?TC?A????A??A?????C???A???A????T?CC?ATT???T????G?C??T?T??????C???C?????G??MA???C??????C????G?AAC?GT??A????CA???A??????????G?????C?C???TT?G????G??C?R?G?G???C???????CT?????TA?????T?????G?CA?A???A???A??AC???AG??TAKC????????????G???TTA?????C??CTG???GT???????A????CC?C?C????A??????C?A????????????G???C???T??GT?G?TA
?????TW?C????????????????????CCT??G????T??G???G??YT?????T??????????C?????AGA??????T?GG??????????G?T?A??????G?????Y????AG?T?C???T??????????AAA???G??????AA???G?RA?G???Y?AW???A?C?????C????????T????????CC?C?G?????AGC???????????C??G????G?G??????CC????T??C??????AR??Y????????A???G?????GA????????C???G????G??G??????????TT?A???????????????C??C??CT??TTSA??Y?TA????T??TT?T?????????????AG?G??TA???G?C??G??????A?W?????T?G???TC??T???KCT??G???????????????GK????A???A?????????G??????G????????A?C?G?GC???A?A?C??T?G????C???A?AT???T??C?TT??C????T????G????????T????TTCAC?????C???A??GA?C?CGY??GG?T?T???G?????C???G???C?A?G?C??????????CC?????ATW?TT???TA?????C????T???T????A???TC?C?T?C???G??A??TAC?????T????T??A???G?C??GT??K?A?R??????G?????A?C?????G??????????G????G???????AT???????T??AG?T???R?????????????GC??AST?T??????????A?????????G???T??A????R?C?ATCA???G??????????????????A????T??T???CC?A?T?????C??T???TAA???A???AT????AAG??G?????G?G??G??A??G?A?TG???????????GTW??T???G????ATT?????G??G??C???????G????GC??G???AC?????C?????
C?GA???G??G???G??GG?G?G??????G?AG?TCGW??????A???C?A??????G??TTA????T???STCG??????A?A?GC?T?GCT?????TG?????G????TA????CG?C?A?A???TT???C???G????AT??RA???AACCATAA?SYC?G??TG??GG???K???T???A?G??G?AT?G?TG?CA??????C?A?A???AG???????TG?????A??C?ATA????G?????G?T?TT?G????GT?A??G?C?TTAT?C??CR?A???G??????A??TA??GT?A??C???AT?G??C???T????T?AC?G????G?K??A???GT??A??????C?A??????????A?RTT??T???CY???G?A????W?A?A???CG???G?T?T??A?G??CT??C???C?????G???T?????GA??AA?C?A????C??CG??CGC?TTG????GACAT????C??G?A?T?????C???G????TA??C?AT?T???AAG???T?A?GM??C?A?S?CC??CA???R?TG?A?C??????T?A????T???T?ATTA??C?AA??C????WC?T?AGAT?T????T?????A?AT?ACG??GTC???C????T?C??A?T???GC???????TC?T???CRWA????G?????W?A???TT??AG?T???CTT??G????A????CC????AT??AAT??C???????W?GC?????Y??AT??G?A???T?TT?AG?K??T???G?GKA?G???CT?C???GT???A???????????G?G???G?Y??G?GG?G???A?CTG????G?A??YT?TR?C????KT???AC???AG???????C???TT?C????A?CA?C????????A?C?G?C????GG?????????C????C???T?????????GTT????Y??????A???????T???AA???????W??G??G?A?AY?TC???AAT?TC?C??GGTRT?G??
CT???CAG?KA?RG?????A?A????CC??????TTC?G?ACG?C??????G?W??A?T?CT????GG?C??GTAT????TC??C?A?C??A???C?C?G??A?T???T???C??GT?T?T?TAC?ACGTAGCAG??G?CA?CT?A??AC??T???A?GTAC?TT??G??Y?GTC?W??A?G???G??A??GTGGRGA?A?G??W?CAA????T?TA??CA?????G?CT?G???GC??G??GTCC??ACACTGG?AG??CGTG?T?????G??G??ATT?C?C?G?TGC???AC?CCCAG?T?????TGA????GGGGA???CG?A?T???GG?GAG???S?RTTC?CC????T????G?TTT????C?CC????C???AC?A??A?T?????T?G??TTA??T????A??????TAA?C?CA?TC?CGA??YA?????GT??GGT???C?????G??G???T?G??A??C??TC????A?CC????R??C?????T??G?G???C?CC??T??G???TTG????CG?TT?????TCGA????T?????C??????T?A?CA?T???TGCCA?T????AW?G??A?CTCCC??CG?C?G??G?TTRTA??AGT?????T?G?T??????C?AT????C??GATATC???T?G??T??TCCY???C?C????????A?CCA??C?C???TA?C??????C??AGCT??G?A??CAA?T?CS??GC?TAA?T?AG??TAT?GC?RGT???ACG???AA?YTAC??A???G??C???CTC?CG?CT?CC???RT?CG??CCACAGCG???????A??CA???T???C??GA??T??AC?T?T?GK???G?GS???C??CC???C?AGAKGA?T?G???Y?G?TRG?ATCC?????AC??Y?T?GR??GTC????CAG?C??SA??GT?CTCA?CT?CACC??K???KCGATGT??TY??????T??TG??TCTC?C?GCAC??A??GG?G?T??A?AC???C
A?T???TA?CGGT???C?GCGACT?C?K??AW?CT?C?A???GAG?CA?RTGG??C???CT??T????CGAAA?TCA???T??GCGG?CAG?G?AA?T?T?CKTG?GG??T?A?GTG??C????CC??GAR?CC??RR?GT?T??????T?C??G?G??TC?C???CCTC?TGARG?CA?ACTG???TGG????GR?G??CTTGGC??T??GG???AAC?T?GT????T?GA??CGTCT??AG?T?GCTG?A??CT?GT?CC???CAT??G??TA?T???AAC?C????T?A?T?CCCC?TA????A??AT??????CTGGAG?AA?C?TT?CA?A??GA?G?AM?CR?GCC?AA?CA????T?ACAAAATG??RGCT???G?GC?CCGCAG?T????TGTGGTRT?GTGCT?GCA??TT?GGA?CC?GACG?GTT?TCC?AC???RT????CG?TAC????AAY?CG?TC?GAAA?CCAT?G?ACG?GTGG?A??CAGRK?AATTA??G??GC?TT?????G??CTA?A??T?AA???G??AG?T?TTA????CAA?TA???AC?CT??A??TG???KKG?AGC?GTATGC?AGAG?A?T?GGGR??TTCCTG??A?GGCC?GC?C?G???TA?AYAG?TA??ACT?GTAGTGGG?CT?ACC????A??AW?T???T????T??AGA?TC?GC?G??A????C?A?TG???G?TG???C???A??CG?TGT??AT?A????GYAGG??CG???GTT?CCT?T??TCG?TTA?GAY??GTC??AA????GCCG??C?CAGG??TGGG?TGC??G?CTAGT?C?CTG?T????T??CRAG?TT?T???T?TT?TAG?ATTTTACAA?RAYT??T???C??GA????ACC??G?A??T?AG?TTGRTAAAG??????CAAT?G?AGA?GCCR?????G?T?G?A??C?RC??GG???CAC???A??T?T???TAG??????TCA????TTC?CAC?A??CAG
AYG?G?TTCC?G?T??TC?T??TG??TTT?T?CC?C?G??C??G?CYA?T??AAA?CGG?T???T?Y?GC??C????GATGT?W?T?CT???GAC?CAW??A?CRT?GCT?G?G?TCGTA???A?C?AACR??G????CTTAA??C?AGCC??CCTG?AC???GCA?T??CG????T??AGTGGT?A?G?T??T?RA?G?C?CTGCG?AGCCG?C?TTC??CGGAA??????GCGCA??A?GYAG?G?WG??T??G?C??A?C????GG?T???S??ACAG??A?TCC?CAC??T??CA?Y?CC?TCAA?TCG?GGT?RC?GGTACCGC?T????CGATT?CCT??G???CA?GTCATTC?C??CGC?KRC?C??TA?CG?TCA?AA?C???MATG??CATTY???GC?AACACCAA?GGTTAACAA?CC?C??GCM?T?A?TTR??G???A?TCC??C??CGT?AAT??CG??????CC?GTC????G?T??TCT?TGG??C??G?GTTTC?A??A??M??ACC??GT???GAC?G?ATCT??C???GCAYAG??MSCT?T?A?AGACT??ATA?GAG?CA?CA?????GC?GAT?ACWG?CT?A?A?TS??CTCGAA?T?????A?CAGTTKCG?G?T???CTC?RT?G?G?C??CT?????TT?TY?C?R??CATT?TGC?C?GA????GA?T????ATT?CAAT?R?????CCG?G?G??CCCAT?GGC??Y?GTA?TT?A?GA??A?AGG??G?AT???GA?TGAAA?GRGT?YT?G???CTTA??C?TCTG?Y???T??CCA??G??TTG?GA?T??TT?T?TT????G??TCRC?A?CTG?A?CCATTA??TACC??G???T???????AY?T??C??CA?CT??C?GTATAA?GG??GT?TYCC??ACTCTTCCC??GC????CSA??Y???T??T?CGCAT?GCACC??R?WGT??CG??TGA?YT?G?CTG?G????TCGAAG?TAA?CG
?CG?TTAG???C????AA?????T????G????CGYG???C?TATYAG???GGA?T?GGATAA?AGGAM??C?T?R???ACCCGC?A?G??C??CCA??G???A?GTTAGATCCTG?Y??T???GGTR?CCC?C?A?A??CT??AA??TA?C??TAC?CAG?M?G?GTGAG??G??YCATC??GTTGC?CAGGTT??GM?G?TGC?TGCAGG??G?GTTY?G???A?C?C????AG?C??TC??AC??GM?WACATTAA??C?T?C?AGG??A?AG??AGCC?TCACTTCTTCG?T??C?A?AGC?GGTC?AG?GG?TT?YGT?CTA???CAG??C?GCTSG??GC?ACT??GGA??C?G??R???CA?A?GC??CYCTG?AAARTAG??C??CGAG??????A?????GTC??G?G?CAC?GA??C?GAAACCTG?A?AA??TG???A??T?A?K?GA??CGYT????K???TCTC?AGG?A?????AG?GCY?C?AT?SA?C?T???T??AAA?G??C???AGA?T?AC?CA????T??T????T??T?C?TCTG?T??C?GGCTG?TGG?CT?CY?TCCCAAT?C?T???A??GA??A?TACA?T??TT?C???A?GGC?????AAA??A?GR?AA?CTG????C?CAGA?TTA?T?TA????T???CCAC??GGG??T?CTA?AC?C?????CGGACA?ATGGSACTT?G?A?GT?AAATTC?TG?GG??CTGCYTA?CTCAG?GT??A?CGGAT??CG??T??CTATT??T?TC?CT?G??CYA?C?GAA?C?SACT??GAT?GTC?AGAC???CCCAA?TC?C??T?T?TTGC?C?AA?CAR?AAAA???CTTTG??A??G?TCT???CTTTT?C?CGG?GAYGA?YA?A?T??ATG???GC??AAACC?TC?GTT?T??C????A?C??C?M?RC??TT?CTTA??T?ATT??GCW?CC?CGT??G?GGG???CC???A??AG??AA?CC?TC
R?T?CAGC???A??G?RSGT?AA?GTCTWGYT?G??G?TRC?C???????A??C?CTCAT???A???TCATG??ATG?GTAGGGT?AC??GGGTTC?CTAC??TAC?C?G??C?????GA?TTA?????TG?TT?A?TT?T?G???ST?RKG?TT???G?GW????ACCAGG?TYG?T??GTTG??CC?GG??GC?RTG??TAC?GR?TGGG?T?AG?CC?GTW?TTAT?C?A?ATG?C????GC?A?TTAGC?T?T?G???T?ATC??????ACT?GGATG?GTATA?CA??A?G?G??T?T?AGAAT??AGC???K?????A?TG??G?A?ACGTT?G?G??A?C?CCACC?M?TATTTACCAAACGT?TGGCCTAA?GCTCTACGA?AGR??CAA????????C??TGA?CGCCTYG?G?GWG?C?GG???TR?T?????TT?CT?GA??TCTCT?A?GTC?AGCC??AYTAATGG?AT?AG?TTAAGCRCGG?GTGTGTCGCC?T??C???AA???GATTTATGATGGCCAAGTAAA????AA???ACCCG?AGA??G????CAATATG??GGAAR???GACC?GA??GGG?Y???G???C?T?CWA???GGT?GTC?TTCG??GC??C?TA?G?C?GGGG?A??ACGC?TTT?TY?TM?TGC?T?SW???TCRCCGR?G?RT?GC??CWCCAC?G?AC?TCTAATG?GC?A?C????TC??TT??SAA???CGA?T?SAC??C?A??C?CAC???CT??G?C?AG?C?C?GAA??T?A??TT?T??AGYCG???GAG?CAGY??W?W?CW??GG?T?AGAT?T?AGG???GT?TC?CC???GW?A????GGGT?AGTGCCY?C?CGATART????CAC?AC?CTACCGTTA?AGCAAGT?A???CGCCTCTA?GGTT?TG??CT?TGT?G?WWWC????T?CC?A??C?T?T?C??G??TG??TK?GCC?TC?TAGCG?TAAGR?GGCAAC??T?
G???C???AC?G?T?C?AA?TK?A?A?AAC????C??CCC?C???WGGA??G??T?G???ST?G?YG?ACT?CTC??C??GR?CGCCCT?C?T???TG????CT?CT?CG?AG?AA?RGAC?RGAA??TGTA?SGAAA?AA??ARG??CAYTTC???G??CC?CGRCAC??AA??C????TT?GACAGTGGTAC?GCC?G??TGA??T?AATRGTG?TGCAA?A??TAT??A??MTA??C?GA??GT??TA?AGCC?GAATCGG?TT??TCTT?TTG?TAC??TKTAG?G?A?A?CG??CAY?G??TTTCA?T?GCTAT???TC?C???AC?GC???A???TACAGATCC???G?GACGTTTACCCAG???C???A??GGATTGC??A???G?TCA?CC?TGAA???TTTGAGGCT?T?CRT?A?G?GA???TAAGC??C??G??GT????CT?C?C????????G?G??C?????CGGG?A???T?CG??Y?GT?YA???CA?????CGCC??AG??A??AT?WC?GAGT?C??CKTC??CTC??GTC?C?CA?A???G?CT?G?WA??T?TCGGAC?TG??GA??G?TAG?TTT?CAA?GG??CG?GAAC?C??A??CA?C??T?AYAYGS?G??AGCA?A?CGGG??GT?A??CTC??????A??YGTGCTGA?T???AGGGATCG??C??TTCYTCGGMCGGTCGTRA?T??G?GCG?T??A??T?GACTC??CC?ATTGA?Y?ACCG??C?CC??AATAAG?AGGCC??G?G??CA?????TWAGATW??TG??CTKTCWG??C?T?????TAT?C??AGG?CW??CTA???C?G?G??ACAT??ATGT?CG????GAAT?TATTG?????????T?TC?CG?YCG??A?CC??G??T???TTG?CAA??GC???T?T?TGKTTC?CC?AA?T?AGGG?A?TR??AAG?GC?TC??TA?G?AC?GC??CAG???GYAG?TGG?C?W????C?CTG
C??T?GGACC?A??CCCACA?T?GGTT?TG?G?T?CCAMRC??AGTCCTACC??A?GT?ATG???KG??G???CCT??CT?G???TTA?A?A?GAGA?T?GK?G?TTC?T?GTG?TTC?TACAT?G??C?GGC?GTCWGGC??C?TTCTGTCYGYT???G?C??GC?T???AC?Y??ATCA??TTGGCGYC?TCC?TC?TA??GGAA??RCYTTC?C?TA??AA?CG???G?CA?TTT??G?A?C?CKG?A?T???A???AGACRC??G????CCAGTT?AC?CT?G????AGGC?C?TTC?GTRTTCA?????GY?GA???A??TGT?CW?T?G?A?TAAATMCRT?T?AYGGA?A??AT?CC??G?AA?C??C???CATGAGC??AT?TC?G??G????ACG??TCA??T?T??CA??TGA?TTTACT??R?????MC?A?AC?T??TGTAYW?ACGC????A?GC??AGA?CCCTGG??TGCA?TT?TAA??AA?TMCATTT?A?CAG???T?GG?CC?A?T??ATTCA?C?G?GT?GTACG???CC????????TCT???????GCGT??G????TAGGA?TG??C???C??GACG?YGCCC?CG??ASCAA?T?A??T??C??C?G?G?CT?GTTA???GAYA?GAC?????CCCA?CCGC?????CAG?TTG?G?AAC?ACTAA?GC??GC?T??T?GC??GGAC?TGG??Y?T??TGT?C???C?TCR?CWTCT??A?GC?G??G??TCA?AG?GAAAC??CGC?GCA?A?T?????A???TCCTTC?CCCWTAT?GAGCCA???AG?ATCA?TAA??TT??GC?C??AC?GA?GY??AT??G??GYT?CG?GT??ATAA?G?G??????W?C??TWC??G????AAAG?AG????CCC?????ACT??Y???GC??T?C?G?TATC?A??G?TARTC??G?ACWCCGTG?G??ACAAAAGT??A??TGAA?A??A?TGAACGG??AAC?G??
A?G?TRT??AC???CCACG???CWT?CG?AG??CCAT??TAA?CTRGCCS?T?T?T?GYRAGTAG?GG?G??T?TRYAGCTC????CCTGTGCAGYCT????AA?CA??TARTC?AAYCAT?????A?A?A?CCAC??T??G???GA??G?G????A?GGA?CAT?AA?A?GGGR??Y???C?A?G???C?A?T?CG??C?CGA??CCT?A????C??CGGCAAT?GTCGAT???ACG??AAG?TGT????CA??TGA???AT?YG???CTA?CCA?CCA?T??AG???AGAGA???TCTAAC?GATTTWG??ATCT??AT???CT??WA???R?AGT?CA?TTAC??A?R??C??TAA?CC????GTACAA?A??YGA??T?ACC?A?AAG????G??Y?A?Y?A??ATGT???TACCC?ACAAC?G?CGTTG?AG?AGGCCC??CACG??CCGGTY??TTGG???AGG?AAC??TT?AGAATT??RTTT?T??CCAGAC?RT?GT????A???????CT??G?AK?AT?M??C??C?R?C?ACR?CG?AATCT?CC??GCC?GGA?AAA?TCG???T?GT?CAGTA?????A???ATCC?TA?GAC?ATA???T?AT??T?C?T??CAC?TC?K?RTG?ACTCWCCGCGCY?T?G?CA??CTGTA?C?RC???GAT?T?A??A???T?YCSGTGCARY?A?G??T?GTG?AG??G?C??ATA??AA??????TA?TG?CG?AGGAAC?C?GTG?CT?AC????G?C??A????T?GG???CC??AG??TA?R?T??AA???R??TAA?CC??TG?AG??????CTACTG??A?A??TACTGWTAC?GGGRA?ARCT??RA?CC?GT?TG??CG??T???TTT??T?G?T?TG?G?A???T?ACT???AC??CAG?A??G?T??T?AAGTTTT?TCG?SATWTAAG??TG???CTCAC???AG????CC???GCG?TTAGGG??CTT?A?GRCCCAGAA
TTGK?G?AG?GCGCCT??KA??CG??TAT?AA?G?????M?????TAC?GCCAGGA?C??C?T??C??CCGRAWAAA??ATG??T??AA?G??GAG????C?G???AWGTG??ATGCA?C??GGC?G?T?TC????AAACC??CAG?AK??GCCT?C??C?TC????GGT?GAY?AT?TT??RGA?C?A?A?RM??T??CAY?TG?GGT?????WG?GW?TAAT?GTATAGA?Y?????G?A???A???G??Y?T?C?TT?R?CG??GW?A?GAG??A??T????CC?A?G?W??T?C????C?GGW?AAAG?GGAMCR??TRTAA??YCAT?TT??Y?TT?YT?T?C?GGC?CT????R?T????YTCGC??Y???T??G?GT?ATC??SG?C?TCT??T?GTGCT???CYAC?TY??AG?CCAACAC?R?C??ACCA?G?AG?AAAY???CTT???????GTRC??CTRGT?AG?AT??G??AG?G?ACCG???G?CACA??C??TC?C?GAT?GCCYG?CGG??G?W?C??T?A?WCGGAK??RAT?C????ACTCT?GT???CAMC?C?GC??G?C?CTA??CTGTG???G?CT?A??AC?????AT??GCTG??C?T???GSGATG?G??GT???TA?T??TCT???T?A?G???GT?WT??????CMG?G?TTCG?A??AA?TAGA??AGCGTRT?AA?????TA?GY??TCTAAA?T??AATC??T??TR??TT??CA?T???C?G??G??A?G?ATAGT??GCA?GC?C??G???T???CT?CGGG?C??GTG?AT?C??A?GT?TC?A??YG?TG???GGA????GG???TCT?????AAKGTCA?GCC????CGRC??T???CTGG?G????C??YATAWC??G?T?G?C?AT?GA???TT??TCATT?A?A?RAAYRYGG?CAGTCTA??C?CAC
    H213_20		?C?CCC?GAWCARAC?GGGAYT?CTT?TGTRTC?T?AYA?CATTYTARCG??T?ACG?CGGATCCGAAAAATCGT?TAGG????TT?WTGAG?CGTTAWA?TCCRCCCCTATCTATC?TCCTAGCGACGTTAA?CACTGCCWCGAAGCG?T?ACA?GTAKTKAGAGACATGTAC?ATAGA??TTCTKTGAGTCSC?CTTAATACCTWA?TACGTCGAAGCTCTTCCTTCGAATGAYTACAGGATAATA?TTTAGC?TTT???GCGAACGA??CTGAAT??ATAACATTCCTA?T?AYGRGCTCCTRCAGA?TT?GTTYA?YCGAAA?ARCRTTCAAGYTTG??TAGCTAGAAR?WG??A?TYCG?TT?GCAAG??CGCCTTGGTGKAG?YAT?GC??T?ATTTCTCCAYG?YSGTAACC?TAAT??TGRTCCGT?C?G?GC?CTTTTWA?TTG?TAGA?TTA?GTAG?A???T??AAGGATATGG?GARGCTAGGGTTTACA?G?TRCTTTSATTYCA?G?YACGCAC?GT?TGG?GRGCACAGCAACRTA??CCGT?CGYTC??TC?YYMCTAM?CT?ATARTGGTAGAGGGMTA?YTGT?AAYKAC?GCGCT?CGGT?TCACATCTWAA?TWTTWTA??TAGCGAA?GACAA???T?ACCACCCA?CAA?TT?TG?GW?GCCACTGAWACCATAGAGGRGATCCAA?TC?AG?GAGA?TACWT?GT?TYCCCCATY?C??TTAGCTA?CRGCT??AAAYACACAA?CGGRAAA?AGACGCAWCAAGGCA??AGGSA?A?AKTC??TCC?CTT?ATATYCT?CGACACWG?CGACCGGTACACC?GGAAGC?TAT?GA?TGKCRGGG?AG?GTGTTGAGG?ARAT?Y?ASGA?TGTTCGGCYCGGCGTAC?GCCCC?ATAWT?AAGGGCCATATGCCCA??AT??CATC?ACCARG?AYK?GGTT????TCATTCTTTACACTGAGACGRGA?CT?GCG
CKG?CCCTA?TGAGAACYC?AGGG?CYGACTGA?AG?GCCCRGGTA??CCY?GACAT?M?AG?CY?GTA?A??T?TGCCCRGTGA?AGCA?A??AGRTTSCTGGC???AAAC?GTTCGTGS?GTMCTCCTCCCT??CATACGT?GGTAC???CYYGCT?TT?ATGCGAACAATTSG?TCGCA?GAC???RGTTTGCA?GTAG?GTTCM?TTTGCMGATT?GAAGG?G?TTAGAGCSGGGYACGSCTCSTTGATRGTATKGAKAA?GTG?C?AWTACCGTAGGATGG?ATCGTCATCC?CCTCM?ACTRATTTCAARGACCGGTCGTR?CTCAG?TAC?RCCARRGATA?TTKA?AGTT?MT?TCTTT??WYRAKAGTTGAGYTACTAATGCCAAACTTGTGG?AG?AR?CTCAGGCGTTGGATTGCT?ARAGCTGAA??GTGACGGYGGCT??GACCACGTCGGGCCACATTTACAGCCGACACTTAA?G?CTGTCTTTTC?AAGATAAWC??CCTA???GCG?A?GCCGAG?AAG?AACT?CTTATCCGGATCGCCC?TCGA?GTTTCCCTGTAAG?ATTKTCCRGCGRCTGTT?TACA??GTTMTCTWT?CGTCGGAWGAAGTCTCTCA?C?W?TA??YGCCGGACGAT??????ACTGATCATT?T??TGTTCGTCATCT?AC?AA?C?CAGAATGCGTGWT?AC?TCCACGGRGWTGCC?GTY?CGCAGTTCTAAAGCY?AKT?CTTTTGCW??AYGTAGYCATATGTAYGCCGAGAT?ARTC?Y?T?C?TG?A?ACTWCC?G?CA?CA?T?G?CWGRATGTC?C?YCT?ACTA?TYRMSTAGTGAAKACTCTAA?TCAG??CCTTATCA?CAGT?TA?TATGGCYR?TGGGGA?AYGGG??TGAYTTCSTT?AG?ARCAAA?CCW????CCG??TATAAKGC?G?ATG?CC??CGGTCT?TGGGC?ACGCA?TAACTTCACCA?CGA?CKCCA?G
?TCGAATGGA?TRMWGYG???TM??C?GC?ATGAG?GCACCC?TGGTTGAAT?C?TA?TTATKAGATTATYA??CGY?AAYKAGWCT?ACT?RG?CTGCTACGGG?AAG?TCAACTG?WACGCGG?GCWTCTGGA?GAA?G?ATAAGTAC?TTACCACGGATAKT???CTGACA?GGA?A?YCTGCATGCTTAAGG?CCCTTCGC??CCTGATTAATGGAARAGGCGGAMGTA?GA?CGAC?G?AGAGATCTC?YATAC??TY??CAGT?A?T?GGCAG?A?GAG?TCGTA??WTCCT?A?AACA?YSCCTACG?CCCGGGGTCCCGCT?A?YCA?A?TTTGTTYY?CGGA?AC?S??YGTY?T??ACACCCCTCAACYTGCGCCTGCAAGTAAC?RTCA???C?GRTYCATAGTRACAGACAKCAA?AATT?C?AM?RCTSTC?GRCC?GAGTCTC??RC?CGTT?CTCTRGR??AGTC?TWTTG?GTTTTTT?TG??TTTAM?G??GGWGA?A?YTT?AATGGC?CG?AYGTACACTAGT?CA??C??T?ACG?TCGTATGRGCCAAGW?GGTGGCA?TGGACG?AAGGWGACRYGC?CTT?TRTCAGG?CGG?TYCGGCAGACTM?GACACA?TGATGGCYTTC?CAG?AGAAACCTRR?TR????AGAG???CGC?TATC??GGAWCGACRA?TAYAG?ACM?GTGSTC?CAR?GA???????TC?A?CG?CGTGCGACTG?GTACGGTAGA?AAGCATCTAG?RG?TC?GGG?GGTAGGTT?ACAAAAA?GC?T?TAA?T?AGGG?ATGAGT??CTG?ARAC?AAG?TAAGGGGCG???T?CCC?TAATCG?GAC?MCG?GG?AT?GCAGCCC?G?S?T?G??CAAR?A?YCCTCCT?ACCTGG?A?GMACG?ACCAC?ACA?CCTTAGGTAYGAYCTCCAAC?GAG???AGC?CACTCAGG??AAGACAC?C??Y?CTK??TY?G?CG??CCWT
TGG?C???AATT?CWCGTGAACAACGCTAAGACG?T?CTC?T?TT?TCTATC??ATTT?GTG??T??CC??ACT?WCAGAA?RA?GGRG?CC??YCG?ACCAYT?Y?TTTGG?SAGG?CGATAAGATC?ATCAGTRA?GAG?CTAGSGGTAGACCGAGCTTGC??CGAAGA?AACCAA?CCACCAGGAGTGATGTGR?TTT?TCGTA?T?GCMC?ARAGYAAR?AT??TAGCYTCCA?GTG??GCCGARA?YAA?CG?GACCTCTGCCT?CC?GGGCTGARTGTTCGT?C?CGM?TC?TA?G??YWAGYGCTC?ATYGT?C??TATC?CGCMGAATYGTAAGTC?T?TTACATK?A?GATGAC?ACAAGGAG?ACAT?TG?AGCGTC?TAATAG?AA?GAGCGAC?YACGCAAAAT??CAG?TRGT?RTGC?ATT??GTCRATA?T?TGCCTC?TA?TTCAC?AG?GTATACGGCCA??TAT?C?YCRCYATGCCCAG????GRKCATT?TTG?A?TGRGTTTCTTA?TGTKCT?ATTWY??CACARA?TAC?AYCC?CG???TGRCGGGTA?A?ATWCSATAMACRGTCGAG??GA?TT?TKTGGCCCCCT?CTW?ATTC??CT?RAACYTACT???GCRGCAAT??T?C?G?YGGGGTAGGGCAAA??MCRCCAG?T?AT?G?ACGSCGT???C?G?TTC?TT?GCAAATAAACTCGWAGGGWCWAGGGCG?GAA?GG?AGT?TTTTCYAGCT?CTGTRTCC?CCTT?CCGC?GTGYCA?TATA??GCTKGATCACGCCG?AC?CTCGTGKT??GT?CT?TGCAC?A??TGAAGACG?AA?G?AG?AGATA?GRGACGT?KTG?CCCA?AAG?CYCTCTTCAACGG?TCTATT?GAT????A?CGGGAYGTAGTTCATT??TCTAY?AG?G?GTK?ATGGC??ATTGGGCCCC?GGGG?CAAA?TCARAGCCTGA?RMTTT?A?RACTATG?MCGCGR
?RAA?CAT?AWGAR?C?CRGTATGGAT??TGTA?ACGGGAAA?T?CCT?CTTCTTACCC?AC?R??C?AACC????T?G?GTTA?AWGATCWTA?G?A?WAAWAYGG?C?T?RYCMAA?TCG??A?AGTGC?ATATAT?CA?TAG?CWTTCATCARCC?CAAAT?YCCC??CCAAA??A?AY?TCGT?TCAA?T?GMCTA?G?T?K???GGG?TTRRT?TCAC?CGGC?TGCTCGATTAAA??A?CAKCCA??C?S?ACG?AGATTGCTTYG?ATGCAC?T??CR?CGGACTMTWYTATG?KTRTGYTAA?A?TGCYA?ARGCGCTGG?GTCATAAYY?CGCGAATCGCTTG?T?GGTCCT?CTGAGTG?T?CWGGCG?CCATAWGCAT?GAGGC?GCCACTGT?CGACCAA??TTTTCTGATC?TTTA??GRA?CGGCAC?GC?ACACTGCG?KC?YYTA?GTK??CGAR?TWGG?CWCGC?CGAYC?RGGA?GG?TA?CA?AAG?CT??CAC???CAG?CCT?GGGGC??AM??AACCTCAMCRGTATTCT?TAC?RACATT?ACG?AR?GKG?ATAGCC?AATRMAAC?AG?A?G?CGGGWGTA?GCG??GCGC?TAY?GGW?GMC?AYACWCCGC?T?C?R?T?TTTAARC?TGGC??T??CCC?C??ATTT?AACAAGACT??CAACGGACT???A?AA?TATKAGTCS?TAAT??AYAW?RYT?TG?GAAGG?GGAA?GRAAYCCCAGYG?TTCT?TTCTTGGTCATCTCAAAATATT??RKCG?G?GTCTAATATGYTR?GA?AT?WCCCT?TGAATG?TCW?T???CARAGAA?CR?G??TG?AGA?CRYTGC?G?GGT?AAAG?GC?W??CCGGA?ATW?GT?CC???CCT?W?GKAGYGT?GGTTGC?TCGGGGCCCGT?T??CGG?TTG?CYAGM?AC??TTGR?CCKC?CTTGTG?TCGCTCT?CG?CMTTATC?ACT?TRTC?GACA
??A??A??ACTTAATATC?AT?TATCCGY???TCGR???RCCGCGCKTR???RATG?CCTTSATCCYC??GA?GGGTGCGCAGCAAGTCGATAAGAW??Y?TGAMTCAT?GA?CAG??GT?CC?G?CA?CTAGACCG?AGCGAKCGTCA??TYTCGCTRCCTAGCTATCTTGMAAGGGT?T?AGATARCC?TTCTC?ACTAT?GCTCTGGCTTTGGAT?GA?C?TAAR?T?AC?GATATTAATC??AACCR?CTGGCAACTAA?TTGCGCTTC?GC?GGGG??AGTAG?RCGCMGAGR?GGAT?TTCA?Y?G?GATGGKTTGRGGACAC?TGGC?GRT?MG?ATCG?GAWRAACGY?CGCRG?CT?GTTTGTTRG?GG?CCA??GT?AGCACGCAGGA?GTTAAAAATRG?GGGCTGTGGRG??CCA??GTGARTGATTACGRR?RGCTATTT?TC?AW?TCTAAT?CGG?AGTT?CG?CTCGAGC?TCATG?SGCCAC??ATGGACTRTGGCGTTTACTC??CTCT?TT?TTGCGCATT??ACGCGCC?CT?AC?GG?GG?TT?GGT?A??CRATCG?CTCGARGCCCTGT??GC?A?RRT??GGA?C?CTTA??AKGCG?ATYGGTGTGTC?AGACCGACCTCAGCAGT?CGCCC?GCTAMRC?A?KGA?ARAT?AAAACCTYR??TTTACTTG?ACAT?AATGACARTC?T?WCC?TGGTT?CGCAATCRATCTC?TTARTG?SAAC??CTTTMG?CCGTTAAGYAG?TCGCAGG?A??AT?CT?TG?T?C?YC?T?GYAC?MTACAG?RCG?A?GATC?GGTA?GAGCAGGCGTCTATTTACGC?TC?TAACG?YACATG?TCCKG?G??GTYARG?MCT??A?TGTAGTC?GGAG??CT?CCGGAA?R???TACC??CAA?TCGTC?GG??CTA??AYGT?WWACGTGGCTCAT?CAYAR?RTTYR?ACTAC??TCAATC?CACCTTGGT?ASAG
GAGGGCC?GRATA?CC?GT??GC??CGA?GAAA?ATGA?GA?A?GCRGA?G?ACT??TAAAAA?CGG??GGTGCTCTK?GAAA?AACGARCTGA?GCCTGCCGGWCCTTCG?CGACAC?TAATGRSTGGT?YGCT?AGCYRAAGTRG?CGCATGAGGWCT?ACWCTYATC?AA?GTCC?GGT?C?AGRATGCA?ATAAT?TAGT???G???TCAAGT?AAT?GGCRAYGT????GYG??CA?AT??G?WACYMATCTATMAATAT?CCGTACAATGCC?RCTAGAARTTC?GY?ATGGGWT?A?GTGAAGCATGCACCYTCACACGG??TAG?C?TRGAKCTA?TCRGYC???GRA?GCCT?A?AG?AGAGCYGC?TCAG?CG?C?CTTATAAATTCGW??CCWTG?G?G?TGA?G?GCMCAT?TRCCY???ACGGCGCCGT?T?TTGAA?AGGTTT???YRGYAC?GAYT?CAAR??TAC?CCCTAC?GATGAGKGCTCTGACCACYGTCA?TARA?A?TA?ATCAY?RWAT?C?A?TATCAAGTGAGRTCAC?AT?AAG??GCAGTWGGCT?GTG??G?GTATTATA???AGGCC?AG?GGTCTAGTAAA?T?Y?GTCCAAYGCGGWGAC?GG?ATAT?GCKG?CGA?GG?TC?TATGARTGAGCCGGCG?GAGATAATGARGCCGCTGATGA?MGTCGCAGAGT?TSATCTGAWTCT?T?GATCCTCCTTATGGATAMAAR?????G?AGGA?AACG?YGCGCGC??TGAKATACAGCTAGTACC?TTRCCTGT?YGT?KA??GCC?RAG?GCT???AAARCGAGGCCAA?ATATRGAC?CCGGK??CYAGGGCWCGA?CTA?ATCT??CC?RT?CTTATCR??CTTTCG??ACTCGATAGAAC?CATC?AAGTGTCKARAG?T??TGGCCATWGCC?CGWGCGCGGK?TT?GGA?C??TCT?AWTT?CCC?TA?T??GTGACGTCRTCGTAGT?GG
AWT?GAAGWATGGTG?TCGTG?T?CTGGT?G?GCGAKATYSACG?GAACTCA?GAGTT?ATCGTY?AAYCAKTCTTCC?TCAG?TYCTGC?T?TAA?ACACGTC?GATA?CAC?ACAK???C?GTCGAKACGGGGGCRT?CTC?AMGC?TTG?ATCAR??TC?TCYCTTGTGTACAATA?GTT?AYGTTTCY?TCGMATCTAAGGCCA??TGC?CCKCTAGTACA?CAATYRWAGTGCCCCRTRACTGGTCACT?CATCAAGCTA?CCATATCCCCA?RTTT??GTGCTTT?CCTCACTGATTGCTAAATCTGA?GTCCA?CTTGCCCGCT?G?TT?TTCGGGCGGGTSAA???TAACGC?GAACTA?TR?TGA?TAGCCAC?A?AAATTATT?ATTCTTAAACCCA?CYCCAGTTTCC?CC?G?T?CGCGAARGTTACTAG??GTTAT?TYC?TCTC??A?AAA?ACTT??GCG????CGGC?AG?GTAAGATWYACG??GRTTGGGG?CCGCCCT?GATTAACTGC?G??GGTGAYYATGAGCTCT?T?SMCAGTTTCTTY?GWCGG?AAGGTTRCTG?GT?A?CAC?TRCACACG?A?A?AAC?ATA?TCTYCCTG?CAAYT?ATCCTGARCAARGC?CGCTAK?TATTTCCC?KCCGCCGAGGA???CYCGA?AGGGTAGGTT?ACYGG?TYCCGGGTTTAA???TCTACG?YAGCAGAGGG?CST?A?AAACATAGCG?CTCTCT?GG??CAG?TCWYAAATCAGGC??CTTA?C?RAATYCT?GCCTGCRACGA?AKATACGGTAATAAATCGGARGCCTATTGTGRTGACG???GAWGWGTC??T?WCGGAGG?RR?TAG?TATAAGT?TCYGACAA?CACAAACGCCAA??CAAC??C?GGAGCGWT?CT?TTAC?CGC?GA?A?CTGAST?CTGAGATT?GA?AGAGT?TRTA??A?TGTTG?GTACGGA?RTCT??RTAGRTTG??TG?T
GC?ATG?ACAARGGTA?GTA?C?ACCWYG??CTCGC?TKCCCC?A?GGGTGA?C?CACGCGAC?GGCC??G??G?ACTTTGAKGGCGCGCGTGCTGAYCC??YC?ACTGRGTCGK?T?CCTAGMRC?CWTG??ACCAC?GTTAATATTAG???CCGGY??ATCAAYTGTG??AGGTYA?TSTCGATRTAG?T?RGCCKGCACGG?TCKCATATTGC?ATA?CGCGGATYC?TGAMTCCCAAT?G?TA?TR?YTCAG?TAAC?TTCC?TCCGTW?TG?YMGA?TCGGA?GGTCAT?ACG?ACGAA??GCGAARAGC???CYKCAC?GATGT?TCATG?GC?R?CC?ACAAGTR????AACGAA?A?C?TGT?AGCCWYGGTTCC???CTACCCAGTT?C?GA??AGRCT?CCA?CGTT????GRCGTTKAT?G?GTATCTAARAGGGCG?AG?GCTGCT?C?CT?G?C?GTACAG?T?A??GT?G?A??TCCTACYWAGTG?YY?GCAR?TACTATG?GAGT??STGCTWTT?ATGT?GKACA?G?C?AGCG?AC?CTG???RTATAG???GGAGTTAGGCC?CCATGTGCTGGAG??AT?TT?A?MG?TCTTGRGAGCCTC?GGACARRTTMAACATACTC?ATG?CC??GCG?TAM?AG?C?GYCG?TAYTC?GGA?ATTAAT?CAA?CCG?TWTAGYCATTTGGWG?G?KAT?GAA??A?GT?TG?ACCG?ATRAAC?AGCCAACTA?KC?GG?G???GTTGCGCCCWGTGCGA?TT??CGTCCGCRA?G?GTTCGMTT?GYY?C?GCMGGCGTCTTCAC?GAACCGCGTC?G??AGCGCAT?CATCC?RTCATCGTCARKCCRCTGTCRGC?GAGGC??AAAARCTGT?TGTACTCGGAG?A?ATT?ATGCCCCGTCA?TGA?GAT??CAGTCTCGC?TT?CYRA?ACCT?G?T???GGGTAGAAAT?AGCAAC?A??CCKACTGTT?TACTCTTG?
??CCGCG?GTCTCC?AGTGCT?C?CAGT?AA?G??ARCS?CTG?GK?KGGCGACSTWYGAYTTCTTGG?AGCTWTGTTCA??A??TR?G??GGTTC?CY??GGSGTA?AA??T?C?CGT??YTCK?GC?M?G?A?ACT?C?C?WTGTGGTKT?C???CAACATW??GY?A?TWGCCTA?GTG?AACR?CR?TTCCGCCG?AT??TC?AGCTTAGATTGGT?TTA?GATAAGCCCGC?CATC?CTAGC?AC?TGG?C?C?CCC?AAC?GAAACGYRC?CGRR??G?A?GGTYGATG??TGYCRCTAA?W?GACC?CG?GCARSGAGTAGYCGCATA?GC?ACCTA?GGC??AA?CGA?C?T?AAGA?TACT?GGCTA?CCC?A?AC?TC?C?TYATTGCACAATT?TKG??GC?AAGGGMGCGCGA??R?R?GTC?A?TTAGWAWGG?AAS?KT?GCCAG???CRATAC??A??GR?AGCTAGGT?ACAC?T?CAACCTAGG??AAGMACAGG?GG?GGAGCRAA?GAYGA?AGWCTATGTTGC?CAGCT?TT?AGCCTGTT??ATGGCAAGTCCCCACATAACG?TR?ACTTGGAC?GGTCYTCC?G?A?CCATGGR?GACCCGG?CAAGTG?GGTTGG??C?AGGWTCGG?CGTA?TCAA?GCATTG?AR?T????ACATC?AAG??TCAAW?TYCRCA?RA?CCTAT?TTC?GAG?CCAAG?TTAACTTTAGAGY?A?K?GG?TTTCAA??CAGAGTCC?GA?GCTCCGCCWA?C?MAGTCW?ARAGTG?MTGCT?CTGAG?GTCWA?TAT?TCGRGCTCAGATGATGATACG??TG?TGC??KAGGGA?GR?C?T?AGC?A?G??TTCTCCTG?TCC?T?TCTCCCCAGTC?CAGGT?GTCRGTRGCCATRGGAMT?T?GT?C?TACT?CGGAGGTGCGCYCGA?ATCGTGC?A????G?TA??T?CC?TCGC?CTGC?G?GCTCTGATA?AYTCCR
CTTGCC??YAC?TGGT?G?AGC?RCATCTTWGC?MCTCGT?CCATYAG?C?AGTRCTAATCCTGCAG??T?R?R?CCG?R??GRGATGATAGAC?ATCATCYKCGGCC?CC??KTT?CRGT?G?GAGCR?T?A??TGGTGGMTGCGAG?TGTMSCACRT?ACGT?AGT??C?T?CGGTTW?GAA?TCCCKACCTTKGTTGYA?T?GGC?CACWG?GG?GAGAGGA?AGTC?GCC?GGGT?YTCAG?CTYTTGGG??RCTAGTCCCAAG?TTMGT?CACCATT?G?CC?CC?GGCGAAA??RYGGAT?C?CARCG?RGT??GC?ACG?G?GCARA?TCACGG?GT?ACAGAAACGA?C?GT??CC??ACTA?CYAC??TGT?RTAGG?G?TGT?GWAG?TCC?CAYTCTGA?RTGT?CCT?GCYGT??GA??AGAA??CAGA?C?GGCAKC?CCG?G?GGCC??T??GCR?CCACCTAATT?ACAGAGC??TG?RT?TTACAGTACCTA?TA?RGCTTTCTAAC?AAAGGTCCT?T?GT?GRTAC?GT????TMC??TARAAT?WCTGGTGAGCACGT?CCA?AAGCGAYGCCGGAAT??TAG?CG???TSC?CGA??GATYTATC?TACGAATARAC?TTGTAA?CT?GCAGTRCC?GTCRTG?GGT?GAGCCWCACGRTAGATGTGGGTACCAGRT?A??CRGACG?MY??ATC?CGGT?GGGTGAMTCG?T?TG???AC??G???GCCACGCCT?AGA?TACATC?CAT?C?CCT?CY???CTAT?AA?TATT?GG?AAYGTCR??CC?TTT?CC?C?AGTGC?AT?G?YCY?TGGKTATTGYCA???A?GAA?CACTT??CGT?GA??GT?AG??G?ACC?WGG?CA?CSGCCGT?C??AAAT?GGTT?ACRT?T??ATAAA?GTGGAACACT?ACMGTGRACGRGGG???TCGAGT?G?GC?CRC??C?GA??CAGG?TCAGGC?CGGTTA?GCC?
G?GCG???TYT?AC?TCCTGYTTTTAGC?CCGYACTGA?GC?C?CCTCAAT???TATGTC??ATAAG?AAGCG?T?YG?CCCGTCCA?TSC??C?G?AA??Y?ACCTGGT?????T???AG?TGGRAG?MCT??GATTAGCTAGCGCACAT?G?CAGAGAT?G?T??TC??TAG?CATT?T??GGG?CGA?Y?ARCCTAYTTC?CG?GGTC?GGGGTT??TT?A?YGGGGCCATG??KCA?GTYW?A??WCCCAYTG?ACCC?CT?C?C?CTTT?GGGCA?RT?G?KWT?CWGGAC?TCG?GGTGTGCACA?A??AT??T?GATCGCCCTTRTTT?G?GG?GTTAAWTCCA?TTM?GRGCC?CGTT??A?TTTCY???G?TGCC?G?AYCACTGTCAWTGWAYC?AATTG?TCTTG?GR?TTCT??AG???GKCCC?ATAY?ATGR?TT?C?TTYC??A?G?GT??T?C?AACCGASTAACCCT?C?ACAAGTATT?SGTCR????CK?GR?AAACT?WC?A?GGGG?A??TA?G??YA?TTCCTTA??GGATCGCGT??T??T?Y?ACGRC?CCARTGG??CTCTGCTR?C?CAGGCGCCGA?GA???A?A?TTTCCATAGGGCTGCA???AC?ACCRCGCAC?CGG??YGAG?GT?CGTCTG?A??TT?ACG?AGC?C?R?CGARACGC?TT??Y??RA??GA?GGCG?GTA???CGATCYR??TTCC??AA?SGGCCACA??ATG?TCTACGAC?G???GTTGY?AG?G?A?YA??CTCT?GCTAA?M?CWCC?GAGAA??CT?ACCAGCG?CACTGACAGTA??TGATGWTTCAAGM??GYA??TC?CG?GAGCGGCYAC?GG?TCTTCR??ACACTAAA??GGTC??G??C?TG?GAGAT?TGACAGC?G?CGCTGA?CCAAAACCTCCCA?CAA?CG?TRACTGCA???GCA??CGAWTTCATTAAGGAGACGGCT???TTKCG?TC?RT??GC
G?GTCCC?T??TGGG?CATTG?GR?TA?AGT?TTCGTTC?G??G?A?TAGT?CC?ACAA?AGTC?C???T??GGGGC?CC?CCAATTT?T?K?T?CTAACSATC?Y??YYKGCATAG?KAG?TA??AC?AATTGTT?ATA?AAAC?CA?GAC?GGATATGT?AGCAAAAATCCCCGATC?GACTAG?TAAAGCGCTA?RTATC?TGTGAAGWATTCCCY?C??R?T?ARCC?TTTTT?W?TT??GCRK?TAG?CTTCGCCTT?A?G?ACTC?CGSG?CCWCATMTGC?CTCGG?G?TTA?T??AA?C?TGCA??TC?TTA??T?CTTGATTGT?TTAGCT?GGCYT?YGACAR??CAS?GWGC?GG??TT?TATWAA?G?TGCTACTTCCGC????GA???GTAG?CCGT?GTCACCACGTTTTG??A?T?TGC?TG?AACG?TYCG?R??CTCT?TTRAGGTGGCAG?CTTCRCG?GCT?AATC?G?CGAAC?AWT???AATTTC?ATGT?T?GAGTG?T?A?TRGGCCATGA??ACA?AWGATACCCTTGCCA?WAGGTGA?CTGACTARTTTGT??AGGCCTT?ACAGT?TTT?CAA?A?AG?AGRG?T?GCR?CYACTC?ATCG?Y?Y?G?CCGAAAGTYTKKTCCRGR??G?ATGTY?AAC?CGM?C?GCTAC?CGYTATTTK?CTAA?CGA??ATTATAC?AA??ACG?GA?TRA??ACG?AGTCCATG??T?CTG?TGC?CAATCCC???GATC?GGC?AC?A??GC??CTTTAY?CTGC?T?T?KAGCT???TGGTTC?AATTCCAGA?C?AGGTGY??GGGTC?AT??T?MGTAAG?CA??TA?CT?RG?AG?T?ATCA??GM?C??G?T?GTAAA?GC?ATTACGC?GYT?GCTCCAGKAGA?S?AA?TCCA?C???????CTC?GTA?TT??GTTCT??C?AAKT?ATGYCCAC?KTTG??AT???T?CTGGY?CTGA?GW??TGA?A?
GCCSTT?ARTG?GGC?T??GCCAG???TAG?A???GATGAAGC?GC?A?W??RAC?ACCC???TGAGTM?TACTCG?CRGC?G?YAGC???GA?S??GAT?YAKW?G?TAR?GCTTRCAA?GCG??G?ATA?CGA?TWKT?AAATT?KAATCA?CGAC?YTY?T?CG??GG?CC?GTGG?GWT??CGCA???CA??AAAGTT?TC?CGG?CAY?C?CTARGCTCWCGGTTA???AACG??CTTGTTCR?G?YMM?YGCGGAGGGGGCCMGGAT?T?A?CT??AG?CGG?TA?TCC?AGATTTC?TGGTTTTG?CA?TCTGAMGY?GGAGG?ARAG?AT???TC?CA??CC?A?G?CG?GAT?TCGC???WM??CR?GCG?T?CKAGGA?ACAGKAGC?SR?GTGGCA???CAAT?AA??WCWAG?TAG??T?TA?CTTATATGR?CTGAY?AT?MTGG?CAGTTCCCT?C?GACGGAYGAT?TCT?AKM?TGTC?AYACAAAC??CTAYTGTCGAAT?CT??A?YGCAW?G?AG???CA?GT?TCCAC?GT?RTTCC??RYACCCARTRTAAC?G?W?ACATCG?ACSTRCGTTGAT?T?C??CCC?ATG?GTA?A?CACGYCACC?TTAC?AGGGG?TAAAGTTGTACCTCACYG?TRT?TTGCCC?GACGT??AAAGT???AGA?AAT?C?RCCG??CCA?TA?TC?G?GA?AT?GTAGTCTG?CA?AGTCCACCCTTTTR?TG??T?CCTGGC?C?RATT?CTGSAGGG?Y?C?CG?AG?CCYTC?TCGCAGTGAR?CC?AGT?CT?R??RCAG?A???RGACCA?GCAC???T??CGAG??CATGG?CT???RCTTRG?GYKGCAA?AR?C?CT?GCTTGT?CCGAACRTG?GTAT???T?CGYGSCCGCG?GT?CAGTG?AGA??CTCT?A?Y?GAYCTYGCAGS??TA??GTC??KCCAGTCGGYTA??TRGG?TGRC?C?KAGAGCAGGCT?T
?KACCG?TRCG?GGYCR??GA?CAT?CYAATTGMYACACACGGAC?CG?TYCY?W?G??TG????GY?T?CACC?A?CTCCT?A?CTCYCCTA?Y?CGAAAA?CATAG??ATGG?YG?TC?YG?CCC?GCCWT????T??CTTCTAGCT?AGT?CTAAAGG???AGGCACGACT?ACGC??GCCTG??TCCC?CA????MG?W??YATCATMCGAC?CCAA?YC??G?GGTTTCTAGGCYAG?AACTT?GTCG?C?GC?ATAT?AA?C?TRCTATCATTM?CTTGRTATGGAT?G?GGATA?GGTTCAAR?A??GGGTC????GGCMGTT??TATGA?T??TG?CG??CG??T?ARGC?GCTTGACA???CA?GCGG?KAATT?CGTT?RCCA?C?CMWTRAC?CGAGGWC?TGGG?GA??AT?CT?TAR?TTGTAGA??A?TTYGAACCGCMCA??CCT?GTTARA???GGGCGACTGGSCAA?CRG?TRCTCTAA?R?GG?TA??CATG?GGCC?ATGTGCCA?TAW?WCTTRACGC?GAAAGR?C??ATA?G????CGAA?YAACCTG??GT??GTRKTG?C?AGAAC?T?A??AATG?CTAWGGAR???CAGCACG?CGYGCAYKACC??GTTCTATT?GTAWA?GCGGAG?GCCAY?CMTACA?T?ATTGGTRTC?G?G?C?TG?TACACCGCTY?AT?SCGCGCG?CC?GTGAAT?T?TT?TTG?WGTCTGTCGTT?GTGKC?GC?CCTAGGAY?A??CAATTGGGAGC?GA??TGTWTTCGYGTTCTGAT?TGRTG?GCG?ACGGGAC?TAGC?TTGGGTTRRA?RGTC?GGTT?GGCAGTATG?TACCGSGATT??AC?YT?W???WA?WTATCGTGRCT?CAAKTTCTRAMCSCTACACGGTGTTCCYGACA??CTR?YATGTACG?AAR??C?T?RCCCT??TC?GYGYAGCTTA?GA?CCTCAG??GTGGCR??AAAGTTCGCG?C?GC
TTCGGCTCATT?C??GC?CC?RT?GYCR?GGCTA?TC?AT?ACACTAGCATACAGGGYCC?GATAT??ATG?TTCT?AGGGAA?CCTGC??TT?ATGCGTGATCGTCGCGGGCCGA?CTYTGAGMA?AAA??TCTG?GMARGT??C?YCATGC?GCCG??GACGAGACGTGTCCGCTGCCARTA?A?TTGGGC?C?GGTGAWAGTGAC?TC?AA??GCG?TAC?AGTGA?TA?C?CAGCC??CGTC??GATAGACAGGC?T?GATA?CCCAAGAA??CGAA?TCAAYT?G?TTT?G?T?AATCCTGRTTGGACG?CCYTCGAAWRGACM?ATATGCR?TGGTCATGGCAGTG??C??T?CC?CATC?GGTA?CAGAR?YCCGWTRTAAGCYCGCCATCCG?GGTGAGGACG?GKT?GGCTAGT?TCACTCGCGTSGGC?KGGT?C??CCGT?CCA?CCRTCGCTGTTCC?CAGTCG?ACGC?CYTAG?AG?GTTA?KTCCGMGATCGTCC?T??GAARA?GGTCC?GAAA???A?AGG?TC?CTYCGACGGGATTCTAGGCAGSCTTCTAG?CC?GCG??TGGG?G?CAR??TCA?GRGTGGG?AATGA?TTA?AAT?CG?AGCCG?TRGGTCC?CC?ACCKTGT?TTACAGGA?GTCAG?CA?GM?TC?ATG?CG?G?CTGYG?TAAC?CY??TTAGCTC?CTGT??CATG??WTT?TYTWT?C?CCTG?GA?T?WTT?AGSY?TTA?CACAATTGGTGATGAAAACCTCAGCTCACAAA?CA?CCTG?C?TGA?A?TA?GCTCGCGRKATGA?CG?MTAC???GGTACTTA???CTCT?T?GCTTT?C?ATAG?GRGC?TGG?ACTC?AGGGCCGGGCTT?CTTCCCATT?TAT?T?CTCAGCAGGG?G?CATG??AAGGTT?AGCRAG?TAAC?GG?GTC?AGG??C?GAAGTA?GTTCGATACC??CSCTTGGYCCCGGATG?A?G?GAAGG?TCY
??GRCAGCA??TTTCAT?TCC??GA???TGTTTCAGG?RTACGGCTCCGCT??TG?TGTYAGG???GG?GGTCCG?CWGCTAGT?CTAGA?TKACTTAG?CYACCAGCCTGG?GAG??G?TTGATATRTTAACRGGA??CAAAG?G?G?WGCG?ACATGT?ARTCCTG?CCTTACGC?CGCGC?CTWTC?CTA?GTGATAYC?AG?AMG?GT??GA?AGAGACA?TMT??ACC?ATTTCTKC?AGSGTC?C?A?ATA?CCTT?CGGT?GCCGTYT?CGTGCWAAG??G?CKG?W?CCCTRTG?GGGTTCCGYTAA?CCYTT??GAT?CGCCY?ATTG?AGAAGGRCTCTTGC?AC?GG?G?TM??GAGT?CCACK?GAATYGGA?CCAGCGGACAYACTATWGT?TGRTGCTGAAAGC?TTCCC?CGGTTCA??TTRATCGGCACCTG?GTTT?Y?GTYCRCATG?AGGG?CMCTTCCAYC?TG??YTC?AMCCGT?TAG???CGAGTTACCTT?CAACCGAGA?T?C?TGCWTC?G??AGGG??AGA?A?YY?AAG?CAMCTAG?CGCC?CCACCCCCAAC??TCCARAC?GTCCATTAAGGMTMCGGCTCCCT?CCCCGR?TCTATAYGC?GGTGCC???GG?ATGGCGAGT?GC?T?CTAC??TCCT?ACTGA?CA??AGTCGGATTCCCACGGCTGCAC?T?GYAAT?RGT?AGGCGCTCTCGKGG?GA?CT?AATTCY??CGAGGCC?GCATT?GC?GT?A?TGC?CAC?AGT?TTGTWCCA?ACTY??A?GAGTGGG??WAATCACGCC?GTGGCACG?R?TA?WWGR?AGCGC?S?KGGAGAYW?GT?G?T?TGT?GGAYCTTG?G?G??ATT?R?CGCAGACAGG?A?GAAG?CCCATATGCTTTYAYGT??GA?G???TRTCA??CYGT?C?R?CTCGAAGCGCAACCT?CTG?TACG???A?G?GRGAAWA?ATCTCRC?AATTTGCA??
GG?GCAG?AGTTGGAAGGGAG?CACGAATATTCM?CG??CS??AAW??GTCCCT?KTTGRACG?C?AY?CRTTTAAAASY??TT?TATCRGGCCAA?AGG?C??T?GACGAGAGAT???CG?AYTGYTT??C??A?G?A?C?CAAMTACGA?CT?ATGCCGA?TCCA?TT??CKCA???AAC?GCTC?ATCT?GGCA?G?ACCGG?GYGTCM?TGTRYYCAC??GAGAT?TAG?TTCTTGCTA?A?ACTAAT???GATCAC?RTCAGTG?TA?TCGT?CRYA?GTATG?T?TTCGTAC?C???CGK?CATCA??CG?GTA?GTCTATGACATGC??Y?G?TGT?CCCCAK?CCTAR?CASCRCCGGTCAGACT?GTRCG?CGAGCT??G?CWGCTTAAKCACAATTGCGSAC?GATGASY?TAC?GTAG?TGGAGATATGCCCGG?GG?GT?AA?C?GA?CG?TGCW?C?GATCACAGCG??CTRTACGATAT???C?T?CGCMGGTAA??TGTG?GAT?TCAGWCCAWT?Y?TTTRTCCCGCCCAWY??CGGYG?AGAACKATG?A?AA?T?RAA?CCA??TG?SCC?ATAACYCTTTTMGA?T?AACAGTATAGSCGC??AWAT?TCCTCCAA??GTGGC?TG?CG???ACC??AC?GATGTTGTTTCAGGGTCGGCTTGG?AG?C?AARTYCTYGTARAAWT?CAGC?CA?CACATGTCA??AT?MAA?AGGYGACMYTGC?CCGATGGGGGG?TGMC?AC?R?TCWTC?ACAG?CCC??YT?A?CAAYA?A?GCA?AGCC?CCTAGACATCCTCT?TGGAAC?CG??CCGCGCAGGG?GG???TCG???ATYAGTCGAGGCCGCCCT?WMTYGGAA?C?GCTART?AACGTCTGTT?GCACCT?GT?????TTATG?GCAAG?TG?A?CCGATCT?RACCACCTTG?CCAAAG?TTTACTTTAATGCYATTTAG???W?TYTGCAT?GGGG?TGAY
T??AGTGGA??TGR?CTACAG?AT?TCAGGCTTAT?TGGA?TGGCGACCGT??CGRGGTGC??CM?CC?RTG??TA?TAT??A?AGACCCAA????CGC?A?GG?AC?TCTGACT?GA?AAGGTYY?GAGTCGCA?GTAACCYCG?Y?ATCC?GGTCRYY??TGACTATCGCCCCCG?GTGCCKTG?RT?GGKACG?CCACGCCC?CYCKGA?C??C?TGCAGTGAC?C??GGCTAGAGG?G?TC?CGGCAA?R?C?YTMGTCTTKCTCCAC?ASC??TCGTATACTG?CC?AAAGATAT?A?ATCGCTTCG?TTTT?AY?TRTG?ACKT?CG?GC?A?ACC?GCGCTCCTCACTTACAC?GGT?GTATATG???WACWTT?CCT?AGWTYG?TGGAGCGCG?AAKGATCGC?RTCT??GAGGTCATGTC??TCTGATRGCATA??CCCGCRT?CCCACGWTT??A?GCCGG??TCCT?TGTTGCGGGCTATA?Y?CAG?CAGTCC?GTCC??RATRCC??GW?GW?GGGAAYCGCACAACTM?AA?CCKCGGATCRCAACCCGTCGCACAYTAC?GTWGCAGCGCCCGAMCG?CCC?YMAG?CAC?GCA???ACATC?CCGCCYCARC?A?TC?GT?AGRGRCGC??TGCAGTGCCCGTCAG?AGGATAA?GGCCCGATGCAGST??CTC?A?TTGC?CAA??GTGAGAGGTG?GTT?CGCT?AT??CGGT?CGACC??GACA?CCCGC?ATCCTTGCATCCCGCC?AGCG?GCGTC??STTACTTCCC?T??TTACSAAYTTGCC?CT?TCTC?MTATCCA?C?GCATCG??GWAGAGG?G?CGTCWC?TTAC?C?WTTTRCGG?CGAACTAT?C?AT??TATCACTCTAWYCAGGCTCGGGTAT????GTCGGG?YCTTARGGT?MG?ATTTGCGCTCCC?GS??CCTTAACAGGGCAA?CTTCGGGA?T?AGGG?GAATTC?GAGTAG??ACGGTG
CATAC?TC?C?AW?GCTAACAACC?GTT??CCT?YYTAYCAACAGGTGAY?TTA?TTGG?AG?TAGGA???CTCGGAC?A?GTCTATCTASTT?TCGSAG?GGGCACCTTCAC?TGTKAAA?ACCT??CTTGYTCCA?CTCTCA???GY??AC?CGCAM?YCAGCC?GGAAAC?RTCCA?CAYACAATTG??GGT?ARGTTAAGTCGTRGAGTG?CAA?CA?C?CGACAGTGTCGATTA?GGCCGTGACWC?GTGGCGATYGCGA?AA?GA?CRCAAWCC?TGY?A?A?AACGGGTMCTC?CCCC?GTGARRA?GGTG?ATAARASC?AGTR?S?WMTC?AT?CGY?TC??GTGCTGCG??TACTCTGTTG?T?AG?TCTC?AGACTAG?TCATAR?A?GAT?GCGA?CRTCAT?GGG?YTCTC?A???G??ATC?A?ATTGAGGTGA?C?C?A?G?TGG?T??GCGGGTCTT?CTGCTTAAYTTGG??C?C???TTGCG?GAGRAY?ATCA?TC?TGCA?KAAGACGAGA?AAACGGG?CGAG?AATCT?ATGGCACAWT?T?TGG?WG?C?C?TCAGGTCACGGTTCTGTGC?C?GC?TATA???MCGGTGGACAAR?TGAGTGCGATCG?ATATAC?GGATC??CRAG??ACACT?T??TTACGCGAA?GAT?GG?ATTTCTTYGGG?ACC?CGCGRTA??CC?KTAACR?ACCTAG??G?GY?GK?WGCGACGGAGCCGGCAASCCGCA?TCC?TCAATCAGCMCTGS??TAT?T??CC?TATCGGG??CCCAAGWAGGC?WTCTTA?GCAC?ATATGCA?G?TATGC?CAKRAGTG?C?GYT?GGGGATGTGCTAGKCCGTGG?CAGCTGAG???CG??CT?CGTTGAGTCA?W??C?CACCAAGGGGAGGTAA?WG?AC?CA?T?C?CCCT?GA?TRYCTAGCC?CTACCR?R?C?CAGCT??A?CYCAGACGGCGTGCKCTTAAG?AWCTC?T
??GT?CCCGTC??AGGCTCG?TATTRRTTYAGG?YTGCAAGRCTAGTGTTAGC?AAGCCACACGGAAACCTATACAGCCGGGGGCCTTAGCGAATCYGAGC??T?T?C?CCAACCG?TGRACGTAG?CCCTGACTGCGGY?CCRTTT?A?CTTCCGMA?GC?GCAGCTAACT?AGRTT?GT?GMTG??GGGGTGCG?C?AT?CCGAGGTGAACA?TCA?AGC?TCTCA?TG?GTTRGCRYCA?ACGT?G?GAGCTTATTTAGGCAACC?TAC??G?WCTA?GRT?ACG?A??Y?W?CTKT?TGG??G??CGCCCGTTCCTGGTAGKCT?TC??GAAGTCCGTGCC??TYTTG?C?C?A?GGTTACAGCGA?RGG?CCT??AATCTGATG?TCAAYGAGGCGAA?GC??ACA??CTC?AAACTATAC?A?A?CGTTCAC?AA??RAGRTATW?T?AGGAYGGAWAGGCTGCA?CGAAATCG?AACRAGCST?TTACAGCGC?TGTW?ATACTG??GG?A?A?AC?TTTCAGGCC?CGCY?RGATATGACGGAMRTTGT?R?TCCCTWG?ATTCGTCG?TC?C?TAAT?TRCGTAAAC?ATTA?T?YCGGCGCCG??C?AATA??CT??C?CTAGTYCAGA?AGTY??CCTCATCGTAA?TTCTAGTAGRTCGGAAGAGCC?ACCGGW?AACYTCTAY?A?TCG?CG?TAGGY?TAACACGGA??W?TAGATA?RTG??CCGK??M?AGTGKGTT?A?TT?TAGAT?T?GRAAG?AWTCCTT?GGG?ATGTGCAGTACAACCGCAGTCRTAGGCCTCYGRC???TCGAYCCACACR??C?CA??C?CAA?G?GT?AR?KGTGAGYAGCTTGCG?CGGATARTCAAAACGT?GAGCGGA?TC?GRGTC??CT??TAYCGA??T?CG?C?G?C?GGTGCATG?AACGGTAT?TGGACTG?TTAG?A?CGCATATCT?AGCGGCAC?CTTARTATGG?R?AGCCG
?GCGCA??G?GC?AG?CG?CTAYCCAAT?TAGAGGT?ACAGACGYCAAGGG?CCT?CA?GRT??GTCAG??YC?G?ATCAAAGTGTGCGYARTTYKTCTCAKG?CCCGTGG?GC?AAGTR?ATGTCTAAA?C??AS?TCTGRYYG?R??AGCACAYCTATG?AG?AMGGGMAACTAGACT?CGTCCT?YGYC?CAT?TA?GTGTCC?GAGGCGTT?AGG?CAYAKTTG?GT??AAGT?GGTGM???TCAAG?TW?TT?ATGACCTA??ARC?RGGGA?GGTACAAAT???TAT??KAAGT?AGATCTTGG???CTGC?TRCTAR?RTAAATT???TAAA?ATCG?ATA??CTT??CG?GTCC?A?AAY???TCAG?CCCGA?GTTATAGGCA????AAAGTG?A?TYYCGCCCCTTTGCGRC??YGGCA?ACTGCA?TCT??TTCATAGG?CR?AT?G?TGCAAGGWC?A?T?GTCGTCGCC??CCATGAYTTG?TG?TAAACGGTG?AGTT?TTGTTGTGT?TCG?ATCG?C??TCM?GATTT?TTCGGC?CGGAG?G?CCCCGACCC???GGGCC?GCCGATCGA??AACA?TGTCCTCT?GT?ACTA?GCCT?CY?ACGGCW?CATTYCCCATA?CGGCT?AACGAWGGTCTGRT???TACCAAGGGCT?CAGAGGAY?G?ATTAGGAC??AYCGMTC?GYG?CA?GC?AAGARTA?GTCCGG?CTCGG?CTTMCACTTCTCCTC?TTCGG?TC?T?ACTGAAATACTGATYC?GGRCTGGRTGCTG?TAGTAAGACCCA?CG?CA?CAG?CC??TT?T?CT?Y?CY?GAAMCC?A?K??CACCRT?G?GTATC?T?GR?AYA?AAT??TCCATASCCKTTCGCTCATAAYAT?GTCYAG?TC?AGTAG??GTAGGCCCGTGACTTATTT?C?CTG??W?CGGTACT?CRARKGTY?KTT?R?TCY?GCGM??ATTA?CCCGAAGWCCTTSGKRRMK
AG?TGCACC?C?AGYTAT?GGGCA?AW??GCCGG?G?GCTCT?TATG?AG??CCTGGATA??ATTYGC??TGCTCACGT?GCA?TGT?GAAGC??CCTG??CCCCY?GCTGAC?MATC?CA???C?TAACY??GAT?G??G??T??G?GATCGCGAMG??GGGGATGT?T?TY?G?CTCCCAGCCYAA??CTC???TTC?GA??ATG?GGTT?CCT?AATCC?GRAGT?GATACT???TCG??TGG?TGCTRGRGA??AG?YKTCAATGC?G??WC?ACRC??TCGCCAGGTTK??A?A??TG?K?GC?????R?TRGCGAATCTAA?GKAGTCAT?CGATA?A?CCTT?C?CT?G?C?YGGGTGA?CCCG?AG?CYGC?GCGTAWGGA?TGTACGA?CGT??GCC?GT?CG?AAAC?TGR?YCSC??T?G?GCTTCTG??MATAG??ATCTGTCAAAGGCA???TG?C??G?GGG?A????RATA?CGC?TT?TACC?T?TCGGAT?C?ACGA??Y?MGA?TTTCYMGAAATGCCTAY??A?CT?C?AA?AGG?YGCGGGG?TC?C?CTTCCCCC??MGGCGGT?T??ARCTGYACKCTTKTA?AGCCTGACCCC?G?ACCGCAGGAY?CC??GTACCATTGCGC?TGA??G?T??T?CAGC?CGCRA?TSC?G?GGGGAGTTG?CT?TT?CCC?GYTCCAGCCC?CR??GAAYGC?T?GACGAGT?GT?GAGTA?MATAA?TG?T??AGC?GATAA?CCTT?CT?ACGTCGAT?R?CTTAGTCG?CACG?GMYKRTA?ACTTAGAACC?C?CYK?G?CW?CARA?CK??CCCGAGT??C?CGCGCTAAGCGTATYTGACCGTTT?GGCCW?TCTGTACAGCKT?ARGCGCT??RTAGCG?A?G?G?AC?TAAGT???A?CMC?T?GWTGAGG?AAGAC?CG?C?AYTCA??ATACCTG?A??GT?AGCWG?GCGTA?ATT?RCAACTCCT?GAT?GTT
AAAAC?TA??TA?AGTTTAWAG?TCT?GG??TTTA??TC?TCGG?AG??TACC??G?CCTGAAA?GT?TTGGA?M?A?ATGKG?TGCG??AAT??AACA?T?AC??CK?AGCTCTA?A?CT?C?T??CG?CCAATCTGCGAAA?TGWCCTC???AGTAC?TACC?A?AGTA?CTGGGG?CGA?AA??GGAGG?C?ATCTCY??GG?TTCGYG?A?AT?G?YTA?TTTAAKG?GGTRACG?AGC?CACTGRC?MC?ATGCT?GCGRCGAG?GRCAAC??ATTMGGCGCTT??RTAGK?GTACAYT?AGTA?CT?A???CGAM??CAA??GAT?G?TRCRGT??TY??TGTG?ACS?TCTGAGMKCT?RCAAATGCCGGTTCAG?TGG?CTTA?CMCAKCAGAGA?C???A?GTGTTC?A?GC?RACAGGACT?C?CGGA?A??KAACAATWC?CC?T??GACACARTTG?KGSGAGCAAG?AA?A?GC?TRCG??AC?G?AC?GCC???GCGGAAGCGR?GRAG?GCCTKCG?AAA?TGT??A??A??AG?MTGAATCAYCTGGGYTAG?CAATGGG?TRCA?AT?RTGAG??MGWTTGGCC?GT??AGCCGCA?C?TACGTCRAAC?CTCGT?SC?R?AA?AGAGTCG??TATT?C?GT??TCGG??GGGTC?CCT?GAGC?G?G??C??ACG?CA?ATAAGKCCGAWT?T?CCTACCCAATTAACACGRCAGK?CGTGTATTA??C??CACGCTTCTAAATG?CAA?CAT?TKTCWG?A??GAA?GA?WGGMTAC??CGG?TAGGC?G?AT?CGTG?G?G?A??CG?AGGT?CTCTATTSCTAAACTGY??G??TGR?CCM?Y?ACTA?CM?KGTATY?AACCTCTGTAA?TG?TCC?GA?ACGTG???CGCTTYCCT??GTTCTA??ATCGCCG?T?AMYC??A??WT?GG?GG???T?MT?GYGG?CTWG?TA?CTTC?GARCRTAAGGAGCCCG?A
CG??GGGCT?T?ACGG??CTAGSATG?CAGC?CCA?TG?CGTCYTRGC??GGAAGT???TTG?TC??RCCAC?C?CCCCGGTAATCC?A?ARCCGAATAGG?CA?CC?ATGCTAA?GRGTGT?AG?CA?GWACAYGCA??ACTARATCCRGGGACYACG?TGTCGCACGGG?TCCGC?AT?GCATCCCCAA??GAY?C?CGTCTRA?WG?GA?AGACCAG?TTCTCAG??AAGAA?C?CAGAYGA?G?ATCTRGGG?RAGCMGYCYAT?RGAAY?CGYTGCCCYGMATGGRACY???ATYGGT?GT?AA?CCCACTWG??A?CACTAT?ACGGTCCCAAAGG?C?CCCTAGA?A?CC?R???ARTAACAA?TCY?G?RW?GACC??TC?GCA?TGGRGTAK?CRGACATGAG?TGTCC?CGCACA?GGT?TGCCGGCCA?WGCGG??CC?CCGGTA?TYRAKGGGCGTACGT?GCA?TG?CCAAGCGGTWGG?GARC?ATYT?ACTCGG?RACA?GMCT?CGTGATT?CGTGTAGTTAC?GCACY?A?GT??TAT?TCTCG?CTCGTTA?CT?GA?CC?GA?TTGTMACY?ATA?GATAT?CGAGCCT?TGT?TTGCGC?CGCT?AGACCT?AGAAGAC??CC?TCRGGGTCA?KGGG??TCAYTRYTCCCG?T?GGAGTAGGC?GRYAGGCTAGGSGT?GCCCGTAYGGRC?GCTC?CGGA??RTCGTG?AGCGW?T?AAACCTTACG?GA?A?ACGTTATTCTSCCC?AGAAGCTCGG?GCAGGA?GATCAC?ACACA?YC?GW?G?GCTACTG?ACGAAA?CCAYA?MCT?RCAT?T??ATCCTCATTCCCGC?GCTAGCCYT??GACGGACAGTG?AGAAATG?C?TGC?YGCG?GAAGTCA??TCCGCATCC?TGA?C??AAGCATTC?CR??ATAGT?CGGAACAC?TCCA???CGGAYTGT?CAC?AGC?GGCGTGAG?TTGCT?GTR?C?CC
GCCGTA??TRC?CC??TRWCGC?AR???A?ATGGTACT?GAC?AG?CCCACACTCA?A?CGC?CGGSA?RCCACA?TT?TG??TAACWAACR??TCC??CA?G?T?A??AA?YGGC?C?TC?TTGCGAAGCTGGWCC??CACCY?TT?GC?RYTCAT?C?GAGC?CTCTT?GTCRGT??AC?GG??GGA?GTC?CGG??TCGGAGCCTCCCGT?GYTCASACCCAAATCCY?CG?TA??TTTAGTTGGTAC??CRCACGCAGAA?TAG?G?GGAT?ACGG??A?TRT?C?AAA?GCC??CGTTTY?M?C?RGTACACTGCTCCCGC?C?ACCGT??GACAG?A?GTGG?Y?TTTCCCCKGG?YCTTTARAACAT?YC?T?AYCAC?TGGGGRATARGCAA?GC?AG?YAG?ACCTGGGC?ATCG?CTTA?AAG?GGTACTGGCGAATCA??TR???TAARAG?GC?TTCATGTWAYTGGTCGCTCAG??AAKAGRAAYGA??CRCAT?CCCC?TACCTYTKTG?CCG?TGTAAATAT?AGCGAGCGAGRC?TGACGYACTGATA?AGG?R??GT?T?GAAATY??TG?M?AT?TAY?KGRCCYC?GACTGCGTCA??CACGTTA?G?GTGAACARGKGGCARTWCGA?CCT?AGT?CCAATATAA?CSCTA?GWGGT??GAAGY?G???CCATTT?A?RCGGGAY?TATA?T??GGCACGCCTC?GGT?AC?T?CAACCCW?C??ACA?CTGACCGTRA?A?CC?C?AKRAAACRATCT?CA?AC?GCC?GG?CA?CT?G?CTTT?ACT?ATTCTAGCGACG?TGTTG?CGTTGAC?AAACC?CG?CCCGAACY?TGGAAGGGAAYT?C?G?GGW?GCAGGCTCGC?T?T?AAGYTTA?C?CCCTGK?AGATGCAYTCAGTRTGGA?GA??A?WA??YA?MA?GCC???CGACT???CCC??TCAAT?GGGGYAC?STT?TGRCAATGYGGG?CAASRYG
G?KGTG?C?TC?CCTAGGGGAG?ARG??R?TTA?TTGTCTAWCCGSTGTCYAYMCA??CCGC?AGGKG??A?TA??AC??CG??CTG?CACGGGCGGTT?ATCYRGACAGAG???ATGT?GYTC?AGGA?CA?TCYGTC?CCACTG?AGG??A?T??CGGCT??CCTCG?TC?G???TKATAT?GTG??CTTMACTCRGT?ACRAGTGA?TTKCTGGA?C?CTTG?AGCGRG?GCTA?GAA?C?AATGGAAGTAATGAAGA?GATTGTGTTCGGC?CCTAGCGCCTACC?AGTACTTR?CAGTTC?AGGCAAA?ACYCCAG?RTGGGGTRACGCACAAACATT?CA?TGCT?CGGCG?TTGTTTGGA?ATGC?GCTC?A?YGCC??CYTCRT?GGTTG?GTCTAATK????R?GCGGCRCY?T?TCGGTAGG?A?GGAGT?GCT????CGAGTCGTAGCTCAAAACCT??GGAT?AGG?AT?GGCRTGATCT?GA?T?TKGCGC?C??GG?TK?CT?SCGTATGAAGCCTTCG?AG?GGTTRCATTT?T?GRG?CAGCTGGCA?C?GT?C?GGCYAGCT?GTACTCGAGC?GGG????TCA?GGTC?ACGGYAAT?G?C?CCCC?TAGGR??T?AG??CAGTWTCAGTAWGCTCCAGAGTTTAGT?A?C?C??CG?CAAGGAC?CCGCCCAT?TATT?M?GG?T?GGCGAG?GGATGY?T?TMCAAATCK??CTCY???CAGGCTGAGAC?A?ATCGTTMAKARACYG?CTC?TGG?GG?TAY?GGA?GGGCGGGTYT??ACA?GTRA?TTCAC?GGCAGA?T??ACT?GCC?AGC?G?GAGGAC?G?T?AG?AATTWAATAYACAGTCA?A?AGRRTCAAGGC?AAGC?GYAWCGGA???CK?GTC?GG?A?C?ACGGA?CT???G?AA??C?GTCAGTTCAWAG??ATGTGGA?GCAGTGTS??A?GAC??KAAGG?CTAAWGCAGCTG?A?S?CCAA
?G?TA?G??TGGTCTTG?GAGAGTAKGGGGAACCGCTAAACGCY?CTARAAT?CMTYGG?CGTGTMW?ATG??AGGC?TMAYAGGGT?AA???TT?CC?TT?TC??T???AGCGCT?TGCWCGGC?TKA?A?CCAAMTCCAA?ACCC?GACATTCGCA?AYT?GT?TGG?C?CCG?T?CCAACGTTC?T?TATG?GYGG?CA?A?TTCC?C?C??ACG?TCTATTTGAGGCTCAAYT?GCATCTGCRAGACAAAATCCCAT?T?TTAC?GC??AW?GCYTTATG?AG?T??YCATACAYR?AA????CTTTTTTCGAAA?GT?AGTCG?G?TT?TGGC?GCTY?GGTGGGCCCTYTGACTTCGAGTGCTCGATAGY?TGAATTWCT??A?CGTC??TAT?GTA?GGGYGCTAR?TG?CCCGCTGCA?C?TTCCGAGGGA?T?GYGCGGAGCT?ACATAA?TCCCR?TAC??GGCAAGAT?TG?TTGCAC?AGT?ACCAAG?ATAC?C??GCAGGTT??Y??C?GAT?YGC?GGCTGYCT??CT?TGTA?GCMYTCTTCGGAGAGCGA??GCGAT??TTGCTTYTATWTCG?AMCT?TM?TYGCCTGGAGR?CACTGTGGGGC?AAT?AAA?GCC?ATG?T?M??TC?TYCCCAA?CGTW?CYGT?WGGATGYTAGCGGCTTAAGAGG?GRGCA?G?CG?TG?GTGC?GCYAMGCGT?TTCATGRMGGTGCCCGAGCGATT?RACC?C?TACA?TC?CG?ATG?GTAGG?AACCTTTAAAWYCTATCCCCTAGR?CA?A?RTTGATCACTCAGRT?GAWCGTTCCGTGT??GGG?CGACGGACC?CTAC??C?ACT??YC?GA?TATTCCCAT?GG?YCTRRCGTGGT??CTTTTGC?CAAAC??AAATTCGCKCCA?TG?GCA?GGGAYGGTCT?CGTCTGG?TG??GG?CCAGCG?TAGACGGCAGG??GTC?ATTTRGT?GAGCGGT?TA?G?CCG?T
GKACAWGT???CWGT?YTA?G?GRRCACGTGACG?GAAGGGCRA?TYAGT?ACC?ARGGTTGTTCTCGCCAA?G?RC??MGGCCTCCGGCA?GGC?T???AGCAG?AATCGCTTA?TG?TGKAY?GAAWGA?A???C?T??GTTWGGTGACG?CAATAYMCCAGT?AC?CAGTCMATGAWAATAR?ATC?ATYCGRCGGACCTCG?T?GTCCGGAC?GGATACGG?TTAGRC?G??RCCT?A?GG?G?YGAMG?W?CCTTGACCAAYG?TGRG?GWAGAGY??TAKAK?ACGGCGTGA?ACAG?TCCS?CA????CA?TGGCTGATAYTAGATGYGA?TACAT?AACCGC?CA?TAYTCCTCTG?TAYCRCCAYARACCCAGATGTTTTGCTTTCTRC?G??G?A?RR?AAGG???TGGCTAG?A?RTG?C?A???A?GAA?GGCATA?TAAGCCGCCYA??G?GTAGCAYWGCGG?TG?A?AYACCAYA?GACACTGTTGATTCTG?G?CCTGCGATGA?ACCCC?GTG?GATAYGG?CTCAT?ATT?T??C?CC?T?GYCGACTC?TAT?A?ATATGGTTATC???TACG?TG?C?C?CGTACYAA?WGA?AAAATTCAC?TTC??GCTW???CAG?CC?TYATCCTTAR?AACC??T??ARCGCCGMAG?GC?AGGACCTGTM?GTACACC?TGTA?YW?TG?A?CCCTGT?RCTC?GC?ARCGC?YTCCTWTGAATTT?TC?C???GCAAGC?TGKT?AATATG?TG?CTCATT?GCGCCAACG???A?ACTCGTCATG?CYCGTCA?GCKAGAGACTAC?AGC?AAAA?C?TA?CAC??T?GACAT?GRGGC?A??TCTAGAG??TGCWT?CRA?CAG?CTYTCGCA??GGGGCYGGTTGG?TTAGATGCGCCTACRGTCTKTCCCC?TAG??AY?GTKCTAA?CAGW??TTGAYG?TT?AC?WTTCC??C?RAT?ATCCCGTTTCCYCAAGTT?
RC?ACA?TGTCWA?CA?RATAC?CTCTTW??C?GGCGCAAYG?TC?C?AAG??CWATT?G?A?AATATG?GCYG?C?ACGRTC?GGGTTC?ACA?CCACAGCAGRSTTACCGTTCCCACT?GC??AATYCAA?CCTAYYACTT?C?CAWAT?CAGM?GATGAGC?G?GGR?GGWCA?C?GACCAATG?GGTGT?GGCTGGMTGCGGGAAGAT?RTGTTGAACRAGGTCMA?AGGAGG???GGG?G?AACCATTRAGGRCCAA?AGG?GAGCC??T???YCC?GA?GCGAGT?GGGGGTGTGGCTCYAG?GC??CCRA?YTT?AC??GACYGGCCA?AT?RGA?TATTA?T?GCAC??CACATGGATAMTACGACGGCGGA???GGTGGRATCGATG??GGACATG?A??TG?G?CAGAATGCGTTGCAC?CCACASTT?AA?C?TTGGCCT?W?CTRATA?GGTA?GCAAWT???AGAAGT??TAGTCTC???GAAAG?A?GTGGARA?GYCCA?AA?TW?TTGA?AA????TG?WAT??TT?G??Y?RGGCAGCG?GGTTCGCCG?A??ATAG?TC?AACCTA??ATCTC?CA?CACTGTCGTGC??AATCTTGTGYCGRCAYYGGATCT?GTGGCCCYCC?WA?GT?AAMGTTCGG?GC?TAGGGG?AACCA?GA??G?CGTGARGCGAAAGGAGGTGA?A?AACATW?CTTCCGTATG?AA?T?AGACTCGTC?CCGGG?TT?GCGCGACTTGCMRW?GACCT?C?AACTAGCTT?CYCR?G?CTC?TCR?GAWT??GGTYCA??CC?GGRGACGAGR?ACGAYAAA??C?GCKGGGT?G?TC?CATAT?GTGTCCGTACTGGC?CTAKCAG?ACTRACGTT?CG?CA??CAG?GGG?AGT?TTC?GRC?TRAACTCGGACATAT?A????AATTTTT?ATAGYY?AR?GATGTC?AR?K?KGGGA?GGCY?GCGGAGACGGCT?TGCCTYAGT?TY
TTCTRTCCCCATGAGGCGTGCACACACCTTCAKAT???ATGCC?CGAG?C?CGTCTAAG?GYCTATYATGGACTT?GA?CGG?CGT?GG?CG?AAT?TAGGC?G?G?GG?TTCTCTGAAT?ACG?TG?GTGAGG?TART?TGGTAAGTCAATTTAAACCTAAT??CGTTAWCGGCRAG?CGCTACC???C?T?AGGGGATT?CT?YACGTCATTATGT??TCTGATAGCM?GCCTA?A?R?AGSC?TY?C?ACACY???CAAGGAAY?CACCTGCAG?AT?TCAT?TGGYGTMTAAGAGGC?TT??AGCRTA?WTGGRGWAGCTC??GGGA?YCAATG??TAAG?C?T??ACCTCTA??KC?C??AAC??T?A??AG?GT?CCCTC?C???TAG??GACCG?T?GTA?W?C?CCCTAYC?C?AAGTAT?CART?AAAA???TK?ATC?G?TT???AAA?A???GC???A?AC?CCA????CTC??TGTCGCC???C?GC?T?CAA?CC?ACC?YTG?T??A?G??TC?GC?TT?TG?TT?AT?TA?RA??G?CCCR?W??R?AT?G?TG?C????CGT?A?WATATKAAAGTA???T?TTTT?C?GAGG??CG?TA?C?C?GT??CGT?M??ATC?A?AC?TTA??CW?G??T?T?CCT?C?W?ACA?GCTTG??ATT?AT?GAYGGW??AT??C?????CTA??CA?GG?MGAGACA??T?GGCC??T??G?CTW?T?GTCARC?TCTGCAWAYGGAATARGGGTG??AA???TT?YAAT?C??C??A??YGGCA?T??A?G?GCG?ATGGGTA?TTA?T???AGCCG??GGT?CAA??A?T?G??AA????TC?ATATT?TTGCCGT??CW???TCACTC???CR???GT??RC?AGA?AAR???GCC?AA?GCWA?G??AACG??T??G?T?T???G?????RC?TT?GA?C???AC?CW?YCAAA??AW?A?CACGA??TC?AGGGAT?T??C?C?
A???CA?CATAAT?TG?G???CTGT?ACA?C??ACA?T???A??ATTCAAAT?C??T?K??GRACK?T??G???T?GT?CA??AT?GA?TC?CG??A?A??T???GTGGAGC?AA??A??CR?????CT?Y??T?GTCTGTTGG?AGWC?TTATA?TCA?AG?G?T??CRTCC?C???AAGTCC??CG?TR????CAR??AGCT???G?T?CG?KGG?GA?CYTTTCAAC??TCCY?CCGAA???TCATT?????G??C?TT?????TCT??AATRY?CTGWATA?????G?GA??CTAMG?A???A??TCCTTCCCATGCG?A?TT??GGAT??TT?T?G??CGY?GYGGCGARGAGC??G???C??YC??CAYAG?C????G?CGTW?TGCTAGGCR?G?WGCA?TC?GCAAGGC??T??G?AG?C?TGCTGCG?G?TCCACA??G?GAGT?GTTCAG????CTAYA?CAACG?C???GCMCTGCTTTCATAC?TCC??A?AGCTA?CWC??GG?TAAGC?CG?GC??AG???TG???M?T?T?T?ACT?????AC??C??????G?TT??GG?CCAYCCAG?AACGA?R?A?CCR?G?T?AA?CA?GAT?CA??G???TC?GART?GTAAGCCGGCYCT?T?C??GAAT??CTTG??GCGA?T?T?CAGC?C?A??C?C?SAG?T?CM?GA?CCGTG???AACC?CC?ACG??CGC?MR?AAA??C?TGCCCAAAG?RRCA?G?CG??AAT?A?TTCGCCG??GAMG?C?A?C?CTAY??A??TT?CGT?CCCA?TG?AT??GC?G??WA?RCC???TA??GGARAAA??GCGTAG?TTWT?G?TGG???C???AGAGGACATGTTAC??T?AA?A?TG??A??TTGG?GT???A?GG??GTT?GYGTRTR??AT?G?A??A?TC?CATT?CCTT?AY?C?T?GCGTC???TATAC?CCYTG??AC?AA?AAGW?G?TA?WG?T???TM?GT?TACG
GCATC?TC?AGR???T???A?TC?T???T??GAA?TCGCT??CCC????R?AGT??Y?CT?C???RA??TC??ATT?TG?Y?TC?GTAG?ATK?CTT??T??G??G?TGGRT???T?GGT?G??CC?GC???YAC??GA??ATC?AC???GTGC?C??GC????CGG?G???RC?CGA??WG???GGACMC???T??ACA?TAR???ATASAGTTTA??C?CATT?KGS???T??GCACAC?GTY?GTC?CCCGA?R????R??TGCG?K?C??ACGTYCGG??CC?A?GCC?GC??AA?T??W?A??GG????W?CG??GC?AG??C?AG?T?CG??CYGGC?AGG?AG??A???R??CT??T?WMTAG?T?TTA?TYA?TA?TCW?T?T??AGTA??GTG???TA?T???A??GGTC?T?AACYT???WCCCG?A??GTCGG????C?ACC???AA?GAAA?GAC?KR??R?G??T??TT??T??ACTA?T?C??????G?A?YGGATT?CCA?GRTG?CA??G?A?AAA?C?C?G?RYCGAT??RGCGCAA?WGC?GGAACT?GG?G???TCGAGA??K?G??T?TCGC?T?TYGC??AWT???G?AYT??ACCA?CGTW?T?TWA?YT?CACATTAW?A??C?TG??CG?A?Y?T?CG?TYCA?GC????GWCG?KTA???CCAG??YC?GCAG??CGACCAA?GR?CCAM??CC?T?G?GG?TGAR???T?AC??T??CA?TG?TAA???TTGAAA??ACTW?C?????GCCA?G??RCAGTACA?CCGCTGC?G?A??CCGGC?A?A???C?GAC?CR?AGC?WCA???GCAY?C?CTG?SCTAC???TCTSC?AGCCRT??CT??CATA?A?ASGG?C??TG?CCC????C??G?GCTC?ACTG??TY?A?GGT?KAG??T?T?A??GT??TA?CCA?T??GA?TATYG?TTA?YT????CA???CG?TCCTCAR???G??????CC???TTC
AA?RYTATAGM?C?GCTTCCAGAAA?T?TYG??CG?CGC?C???CA??Y?GCTA??TCCAA??TY?GGTGTYW??TAAYY??T???GACTA?G?G?G????GG??GGTCG??ATTT??GCTG?G????TA?????????W?TC?CA???RG????G?CTAGAARC???T?AYCGT?A?A??T??GTGC?AG???A??G?A?TGATTC?GTCCC??ACCA??G?G?TT???AGCA?AAG?A?GACAA??A?G?AAC???C???T???CGW??G??R???C?CT???????CT?RTG?ATC?A?RACA?AG?GAC?C???CTCATT?GTAT??TG?GCC?GYGCG?TTA?T?CA?TGG?Y??TG?AA?YCC??????ACT?KT???YG??YG?G?W?AT?T?T??T????CCCCAA??W??AG??T?GAAGW??AGAA???A?T???AACTY??AW?GCG??G??A?GGAC?TTK?GGAT??CCT??STT???RGGTT?G??C??T??TTTTACAC??GG?G?YGT?C?GAG??G?ATCT?ATC??G???CG??M??TGGGC??GAC????C???A???G?TGRT??AGAC???CRA????G?A?ACCT???C?T?CGGGAG??A?GTGAY?CC???TCTY????CG?CCT?T?C?TCCA?CG?W????AAWTTATGTCA?C?TGG?G?C?T??GGAGTT?ACC?R?CG???C?C?AC?A?T?TARAAAC?AAY????TATTAC??G?TATTA??GA?A??GC???T??AGCGA?GC?????CSATC??GA?AA?A????A?R?TAAGG??CAGGGATAT?GC?A??TY??ACGGCCG??CAC?G?TTAY?T????T?G????C?C???CA??RA?????G?KACGAGA?T??TACT?CCAGA?GT?TTAA???AGGG?TT?A??TKGGTG?T?G?YGM?GACM??CGTR?TY?G?A??G?T?TTAGGGRT?RG??C?ACATRGATTT?GGCC?AW?CA??R
CK?????AAGAGTA?A?CCC??CG????TACA?ACCYCT??AT?A??RG??AC?GCTT?AYCAY?C?T???TG??GC??A??GCMACA?YGT??CAGCTT?KRRGT??CTCCCCTMT?A??C?T?CT?CC?AGTA?RG?C???GG?CGGTGG??ATA??A??CG?CCA???ACG?C??YT??RAG?ATA?TA?A?C?GAC?TCG??CTC?TC?T??GA?T?ATG???T?TGA???CTGG??AG???CTAAAC?TAC?GC?GACATCAATAT??CC?GA?CGA??CAACCCT?TYA??A?G???R?TC?CAAAT?G??SYCCAACCA?CCT??GT??AACTTW???AC?G?G?A?TT??YRCA?A??TTCGG?AY???ATA??G?TC??AG??G??G?WTCSCR???TG????AA????GC?CA?C?C?GCTCGGTA??C?AC??T???A?????CG?ATTCT?C?CC?GC?AT???C?TGGTM??C?G?GGR?CT?G??C?AAMA?CC?A???CC?GT?????CG??Y??C?A?CTG?TM??TT?A?KG?AC?CG?G??T?T?T???Y??C?G?A?ACGAAATTG??TTY?CGTT??ACCA?C?AYC???C??TGCAR?YG?G?GT?GA?C??AT??AGCC?A?TG?CTGCCA??C??G??T?TTT?TGG?G?GC??M???G?AS??ATT??AG?T??CA?TA?CG?GC?TC?R???TG??GGC??TGGCG?TA??T?CT?CTG?G???A??C?A??C?AA???GATT??T?G???T?G??G?KC??ATT??A?CTA???CC?C?GK?GTTCRGGM?T?C?????AA?CCC?GCTG?G?TT?C?C?GCTG?TT?TCA??CC??GGG?GG?MT???Y?GY??TAAGG??CCA?A?Y?A???C?YG??CCTCACM?A??A???AGTT???AATGT?R?TCAT?RAGC?C?GTCA??C??GATTA??AC?C?AC???????GCTT?TCAATGTAGTWAGTAT?
AC?C?TYGGTC????KG?G?A?TA??GM?YKCCT?CGGWRTT???TG?CATG?C??G?A??TCTG??GWCG??C?MTGC?CGCTAA???AAT?ACCGTA???C?AGWTGCATCA???AAY?T?C?YC?A?TA?AG???ATGA??CC??CYT??????C?C??CMTG?AGGATTTG??GG?GYT??????GC?C?SC?TA?TC?G?TGA????AC?CCTGCATGATA?C?GACCA??CC???R?GAGA?ATCAT???G?C?C?TACGA?AYAAA??TAG?GG?A?AACTA??YCACT?ATTGRGATC?C??TTGG?GGT???AGGAC?A?A?CG?TC?T???T?W?T?R?GGCTMA?GGTT??G?TAC?A??AGAA?TG?GR?TAG?GTA???ATCWTMG??A?????ATCAC?G?CTACG?CGYT?AT?GTG?ATT?G?AT?YGGG?CACC????GC?AG?C?CA??????CG??G??AT?G??ATTRK?AC?KY??A?TG?T?TT?TT??GTTR???C???C??GCA???C?AR?CM?TA?C??T?G?????CCAA??GTTCA?TTTC??TWTTTT????TSRCA?T?G???AGCTT???GG?CACCACCA?C?GCTG?RYG??ACGACAC??G??G?T?AC???GG??C?A??GTAAC?C??G??A?YGTGCTRT???C?Y?GA?CGACTCA???AAGA????CG??AT???S?A??AW?TGSAGGC?K?T?GCC?CG?AGCGACA?T?CC?C?CGT??TTATG?CGC?TCCAT??TCTA?C?TAC?TTA???MTG???AY?R?A?GTTG??T?CGGGA??G?C???TYTT?GC?T???AT??G?G?ACTG???A?AAGGRC?T???G??GTC??TG?A?ATTGW?RYTGTAT?T??ACCAA?MCATT?AG?AYCCC????T?G????A?AG??AC??G??A??ACC?C?T?ATATGT???CGG???C???????MAATC???A???TTY??A?T?CC
?TTCT???GTA??G?AC?CA?T???GA?A?T??T?WCC?AA???ARTT?CAYGT????T?YT?TA??CT????GT?T?RCA??G?CAGAC????TCY???G?CTC?GGC??GG????A??C?T?GTGTGGTCT?CGY?TCAGRCC?A?YT??T??AA?GK??G??AC???AT?????R?A?K?T???GCT??G?AGGT??C?C??G?????GC?GTCATTASG?A???AG?????C?????W??CCC?K?????WG?TG?TGG?C??T??AGTAGCGC?AWGTA?T?T?T??CTG??T??CY??W?G???T?GAC?C?W???GCTTG?C???GWCARAA?ACW???????GG?T?YCA?T??T?C???G?ATTGS?CGAG??TC??TAAA????AG?T????GGRGA?TTCT?G?GTTAAA??T?????AA?AT??YCGAYC??G?CA???CATATA?????TYCTATCC?TCA?T?ACTC?TG??T??T?GG??C??C??T?YA??G?Y??????ACA???AC?????????GC????A?G????G?TG?????G?T???T???TC?GTT??TT?CATATT???TK?G????TG?A???AGGT?AG???YA?T?G?TTA????CG?TA?TWG?T??CAAC??AA??G?G??A??CGT?????GGTT?W??YT?????G??CAGT?CTTAC??GTC?KTA???CT???YA?GT??GA???C??CGG??AGS?G??A???TCAG?T?T??CC?CAACG?T?CG??CG???G??AA?G??A??C?Y??T?MK?????C??G?????T?AGCC??TTG????AA?GT??G??????CA??G?TG??GGCK?????RCT?GA?G?AT?CGCTTA????WTGTCAG?G??RC?GY???TTTG?????SC?AK?YCG???G??G???AT??AT?AAGG???TGAA??GA?AG?A?KT?TG?K??G?TCTT?C?G?G?CGGGY?G?TATR?C?CTR?T?CG?GT???
???ACA?G?YG??KMA?AC?GTCGCG?TAG?T?CGC??KGAATG?AC??CW?TT??C?A????AGR??AC?G?A?C???AC?TR??????TC?T?AG?AG?CK?C??TATC?RC?TGTC?C??ACCTTCT????GGT?C??G?A?TATA???ATGC??A??AA?AK???A??TR?T?AAR?TTCCA??R?T?GTG?A??TCA?G??G?RTACCTG??G?TA???T?G?AAGT?T??TWG?CTT?AC?C?CCC?AGT?AT?WGY?GTC???GT??C?T??C?W??G???TGMCCT???A?G???G?TA????C??GG????T?T?G??AAT???G??TGTCC??TTCT?TCG?T?GR???GGA?T???GCGCAT??C??AGG?TY?R???G?G????G???W?CG?AA?????T?TCAC?G??YCCAT??TCG??G????TT?A?C?GA?AAC???GGGCG?M??G??G?W?TCCA??T??T?C???GA?A?T?C?C?A????G?T??A??AAC?W?CWTC?CT?A?CAACA?TRM?T?TC?TACRTACTGT?TC??G?CC?ARC?AG?GTTA?????AG?CGC??A???G?CR?TMGA??T??A?????G??CGC????GGAGC?C?A?CA?T???C???GCT?AR?A?TGG??AR??T?ACTGA?C?A?A?ACA?TG?G??TA??AGG???GGCG?TCA??AT?G?A???T?G???????GGCA?C??GGTCT?Y?AGW?T????CTWG???GY??T?CTAACCGCATC???TAG??T????CGGATCG???WGT??AAY?CTAGG?TCT?G????C????C?????K????GGT??T?CA?A?????TTGT?GY?GGGRC??AMC?C?C??C?ATA?????GG?A???RCA?C?T?AT?TCCTACA?CACT?RCAW??G??CACGA?C????C??GA???TTG?A???C??ACGATGT?TGCGCT?G???T?GC?G?R?GAA?TCAG??TA??W??GA
??CG??CG?G?TG??Y??GCG????C?TT?GG?TCYT?YTT?????A??ACGA??A?TGTA???CART?GATR?TG?A??ATT?GT?CAA?YA?C?A???T??C??GW??????CCT?GSTY?AAAYARCC?GTTCCCAGGWCRACTCRTACCRYGYGACGAAGCTGG?TGTACTGCKC?CAGCGYCTATTRATRGATTCYAGYMAGACCATAATCTAMYRCT?CCAGACCTRGATATCAGATSCYGACGTTCGAACGTCTCYGCGCTG?AGCTGGCG?TCGGGYC?RYGCATCGTGWATAAAKTGGCG?ACAGGAAGGAGCGGGTYGATACGTATGCYGTCGCMAACGGTC?AWRCGCTACAAGCYACAAGTAGKYATGGTATCTAT?CAAATG??TGATCGATRGGARRACT?ACTAGACGATRGAYCAT?GCT?G?WTWAARATCCCCGCCAAGCA?TAAACGSGTAYACCGGGMATGAARTSA?ACCTYGCYCAGGGGACGACTAGAGTGGTCGTCKATCGTCTTYTTKCACGGYGGCGMCCT?TATCGTAAAYWRTGCGAGACCGCCGCACWGCCTWCARGT?GMAGATSGGGATGTTCTGT?ATGAGTGCGGAGTAGGG?GGGATCGTTGGGA??CGATGAT?AKCCTTTGGRRGTY?CAR?CCCGA?CA?K?W?AAGARRGGA?AC?G?CCATTGWAAAGTGAGC?AARGTCTT?GTRGGTCYTACRCTGTCGAGTG?AGAG?TGAKGTATCCAT?KGCCWAGGCGAGCACGGCGAACCTWKGAGCCCGCGCA?STCAASTTC?ACCA?TTAGCAATGCTACAGGWTCATGCGMSGTTAA?TTGGAA?AGCTWCRC?CGWTC?GRAGCRCA?GCGRGGKAC??ACACGCTCT?YACCGGT?TCCCCCAGR?CCTCYGAGCCCACKCTAATCAGTMTRC?CWCGKG?T?TCATCT?AGTAGKGAGTYTTTGKCTYYCATGGGTAGGGCCTAATG
CCCCGCCGGTGMATT?ATWCCCYAGCA?AATTWRCGTCATGCCCTAGWWTGTGGGTCRCCGTCACAAAGATTTC?GCGYGCCRKACAAACTYCAAAGATGGACCG?AGCSCCGTGATTTTAGGS?TTTCTGYMTYCATGCTTCCCGAACG?A?TYGTGGKT?TTTYRSWAAGGAG?TAGCGAGGATTWTA?GTY?ACCAGTTATRTAGRTACGAGRAG?A?GTGGTTGCARGAACTYGAACGGGCACT?ACYCWGGACCGCGGAGCTTYTAAGACAACCCTACGAGACCYTAGTGWGAAGAYATAGCCTCT?TACCCTTTCGAAGTACTCGRC?AAGRTGTGCATGGACCCGGAWAAATTCTKGGGCTGACTYGCGTTTACCGTGCTCGCTC?GCWCA??AA?TTTWTG?CGRGGTAG?CACAATCG?GTTCYACCGGAATCTTTAAAGACAGAAAGTKAGT?TWGTSTTTGCTCGC?CCTCTAAYGGGTCYGGYCGCGTGGTRAT?TT?TTATGTGTT?GAAMRGAATTATTMCSACATATAWGTTTCT?CGGGYTGTTTAATTCCACARCTTGCCAAGTTCCCM?CYGTGGCCACATACYGGTAMAYGTAACCMR?YCACGGCAATTCCGCRCGG?TAARTTGGA?RAGCYGG?WCC?WACTACWCCYAAAC???TTAGTTCGTATACACTTGCCGAACCC?CTA?TMTAGGACCAGCAGGGAAATATATAGGYGAT?GMTGGC?WGGKGGTAATTCCWYCK?CTTCTAGAATR?GTCGTAYCCTGTAT?AGACTTATAYAGGCTCGGTTGGCGTCTRATCSAGGACGGCGACRWTAGGA??YGACCYAAKYGGCCG?AGR?GTKTTYYTGGGGGCCGACYA?GRRTYGC?TGACAGCRCG?G?TTGA?WAAACC?CGMAGTTAATAATCYRTWTATGTT?AATGRGAG?CGCGGYTRCAGCTTTTTCCCGYCGTTAATWATG??TCA?T?MGMTRGC
CCCRCA??????????C????G?C?????????????T???C?????A??G?A????Y?A???????G??????????T?TGG????????GA?C?????G???G?A???A???A????????C???T?A?T?G???C???TC?????T????T????T?G??G????A???AY?T???????A??????????C?????C?C??????????ACG?????????C???C???T????R?C??A???C???CT???G?T????????????C???????C???CWTC??????M?????W?????A???C????A?A?????????C????G????????G???G?G????CA????TG?????T?T?G??GT???R???T????A???CAC???T???T??????T?MG??GG?C?AA?????G?TG??G?AA???TG?????CG??????T????T??A????AT?CA??A??T?????????????????A?G??A?????A??CC?CC????C??C??C?????A????GCC????????A?G?????TT???CG?YCG??????T?TG??????C??CT?C????A???T????A??????????A?GCT????TG??CC?????????????T??T??G??????A??T??T??T????T?????A???T?????CG????GG????C??????A?????????????A??A??????C?????G??T????G?CC??????????C???C???????AC????C??????C????G???C?GT??A?G??C??A?A???A?????TG???????C?G??TG??????A??GR?G?RT??C?RG????C??????T?G???????????Y???A???????W??AC???AG?G??TC???????????CG?C?TYA?T?G???TCTG???G?CA?C???A????????G????????????????????A??????G???C?????AG??GGTA
????CTA?C????G????T????T???G???T?AG????T??G?????????A?????????A????C??G??A?A?C????T??G????A???G?G???G??????GC????Y??????AT?CAG?TT?????????RA????????????A???G??ATG?G??????????????????W?MG?A?????????????CAG??????G?????G??G?????AG????G?G??????C????C???C??????AR??T?C?T??????G?????G?G?C????????A???A????????????????????AG??????AA?????CC?????AT??TTSA?????A?????A??TAT????A???????C???G???AC?G??CC?G?????CA?AY????T?G?CGKC??TC???C???GT??????????S?A?GT????M???A???????T?G????????????????A??G??C?T???AG???T?G?G??C???A?AT??GT??C?T?????????????G??????????A????CAC?G???????A??G?A??CGYGGGG???T???G?A?A?C?????CG?GT?G?C???????????C???GTA?A??TC??TA?????C????????T????A????????TG??A????A??W?CC????T??A?T??????GG?????G?T???R??C???G?C?????C?????G??AC??????G??????C????CAT???????T??A??T???A?C???????????GC?TAGT???????????AA????????????????A????GAC?A?CR?????A????????????????????G???T???CC?A??????????TA???AA???????CT??????G??G?A???G????G??A????A??G??????G?????TT??T??G?????A?T?????G??GGTCG????????????CT????C??R????Y?????
C????????AG?GTG??ACGG??????G?G??G?T??A????G??????YATR???TG??T???????A???T?G??C???A???G???CG?T???A?YG?????GT?T?????CWC????A?AG??T???????GG??G????RGA??AAATC?TA?ACTC????????GGG????A?????ATG??G?A??G?T???AG???C?CA?????AA???G????T?????????C?ATA?????????G??T?TTGG????G?AC??G????TA?TC???G?A???G?????????T???GT?A???????TG???????T?G?????C?????GGG???????G?????G?G??CA???A?????????A?T??????CC???G??C?A?A?ACA?TCCG???GK??T??????ACT???G????T???G???TCT?CA???????CTAA?T?C???G?TCGC??T???W???C?TG???C??G?A?T?????C???GT??TTA?GCC?A???C?A??C?CTG??G??AC?T???CC??CA??RG?TGT????????GT????????C?T?A??A?AC?AA??C?G????A????A??T???G???AG?A??T?ACG???TCC??C??G?TRC????T????C?A?????YCG?C???GWA???AG????GT???C?TTC?AG?T???C??G?G??C?A????CC??G?A???A???GCT??????A?G??????????T?AG?W??TT?CT??G?TT?????K?GTA?G???MTT??G?GT???A???TT???T??R?G???GGY??G????????A??TG?G?AG??T?T??T??C???A?T?CA?CCY?A???T????CA???WCC????AT??C???????CRA?CC??CC?T?G???T?????????????G?TAG??C????GT??C?AT??G??????C????TC??AA?C??????T?GTA??A??C?TC??T??TGTC???RGR?GK?KA?
C????CA??GAC?G?C???AGA?C?TCT????TA?CC???AT??C????CCGT???AM???TT???G??????T???T?TTC??C?A??CC????Y?C?G??AAT???TTCG???G?C??T???M?ACG?A??A?C?GCCA?CTCA??AC??TC??A?G??C?T?AA?T?T?GTC?A??A????C??????G???????A?G??WTCAR???AT?T??A?A???A?RTCT?G?TRG???????TY?W??CACT?R??G??C?TG?T???GCG??G???T??CCC???TA?AT?AT?G?C?G???G??C??A???GG??????G???A?T???GGTG?GT?????TWC??CA?T?T????G?TTC???CC??C???GC????CT??TA?T?MT??T?R??TTA??????R????A???AA?C?????C???A??TAC??TAATT?G?T?????????G??G?????G?G??????TCT??T???YT??????CGC??????????A??CCC??T?TG??M?TG?????G?TT??????CGAG?A????AT?????C??TG??CA?TCG?TGCC?T???G???GG?Y??CTCCCTK?GG????TG?T??TA?C?AT?????T?G????????CAATGC??C??GA?A?C????CG?TT????CCT?YCA???????ACA?CM????GCG???A?C?G?C??C?G?????GGTAG?CA?T?TCC?CG?GTAA???????T?T?G?AGKT?G??CG?G?AA?YT??AAA????C?T???CTC?CGCC???CCR?AT?CG??CC??AGCGY??T????CGA????????CY?G???T??AC???T?GG?AAGTG??T????????CC??GA?G??TAGA??Y?GATGGCATCC?TT?RA???YSTA?A??GTC?G???WGT???CA??GT??T??A?T???C???GCAATCGATG??MY???????T??T???TCT????GY?C?TAAAGG?G????ATA?????
???GA????C?GTA?T??GCG?C?GC?G???TAC???A??A??????WGAT?G????TGCT?GCTG???G?AA?TC????T????G?C?A?GG?AA?T?TTCGTS??GATTMA??TGC???T???CGG?RG??CC?A?R?T?????A??K?????TG??WC?C?GTCC?CC?GARGGC??AYTG?T?T????GA?G????C?T?GCA????GGG??M?CATTGT????T???AA????T?T??TTTGCTC??T??T??T??CCC?C????G???ATTG??AACCC????TGA?TC???C?TA????A??ATATC???C???AGC?A???TT??R?A????T?AA?AC?TGCC?RAACAG??GTRACA?AATA??GR??????????C??CAGA????GT?TG?TA??G?GCTA?CA?TT?G????????A?G?????TCCT?C?CAG?TA?TCG???CT?CGAAYGCGTTCT?????C????G??CG?R????ACT?AG???A?T??TCRC??C????????G??CT????C??RA?T?????G?T??T?CG?C??A??RC??????TTA??????G?GT???GC?????GC?AG?GGA?C?G?????TT?GTGA?A?GG?C??CCM?????TAAAYAC??A?T??T?G?AGT?AG???AA??MT?G??????T??R?????T?A????TC?GC?GCG???T?CG???G???G?TGA?A????A??C??TG?TCATTAC??A?TA?G?A??TC?GTT?CC???T?YC?TT?A??AT?CG??A?AMWYCARCCG?CT?T?GG????G?ATGC???G??AGTTC???G?T????T?ACRAG???TT??T??TT?TAGGA?TT?AC???RA??CGT??G?A?GA??G?ACMT???AG?T?A????GATAAAGG??G?TCAA?GGTA?A?GCCR?????????G????CT?CG?G??AC????A?AC??CT??CTA?TTCTG??Y?C?A??TC?C?AGAGT?AG
?CGCGC?TC??A????TYCYT?YA????TTT??C?CA?AC?GGGTC?A?TCTAAW?CGG??A??TCCAAC????C?AG?TGT?T?Y?CT?C?GA???A???AC??WTGC??G???TCGT?CG??AY?A?C??GGCCT?CTTAA?GCRAGCCA?CCT?TAC?C?GCWATC?C??C?AT???GT??Y????????T?AAT??C????C?CAG?CGCCATT?T?C?GAGA?T??A?C??RA???A???????GCTT?CGTTTWA?C????G???KATC??WCA????T?CCA?A?A????C?AT?C?ATC?A?TCR???TAA??G???CMG??TT??ACGATC?CCT???AGA?A?GTMA??CCC??C?CRGRC?????AG?????AG??TC??A?ATGA?CATTC??A???AACACCAAARGTT?ACAM??C??T??CACW?RCTTRC???CC?TTCC?C???TG?T?AT?CCA?C?CGACC?GYC?CR??G?T?TCTGTGGA?C?TGG??T?CK?T?AAGCR?ACC?TGT?M???Y?G?ATC?R?C?G?GC???????C?TTY???????YT??TA?GAG??A??WG????R???AT???AG?CT?ATATTS?G??CGAA?T??MT?A?CAG??GC?G?TT?WTCTC??T?G?GAC?C?T?T?A?TTCTCTC??????TC?Y?CK??G?CT?AG?GTG????TTT?AATGG??T?CC?G??GG??CCC?TTG?CT??GG?C?TCC???AAAA?AGGT?G???A?CG?G?G?A????GTTYT?K???CTTA???AT?TA??C??TA?CY??T???TTK?G??W?ATT??G?T?TC???ATCGCC??CY?TA?CCA???T?T?????G???CG??TA?AAT?TC??GCC??CT?CCT?TA???GG??TG?ATC??TC?CT?T?????CG???T?CCA?TT???TG?ATTGC?T?A?A?CA??CWGTC?CRAC?GR????G?CTGT?CT?????A?G?T???CG
?CG?T?A?T??C????A?T???CTC????A?AACGCG?T?C??A?T??C?GG?A?TAGKATAACAG?AMGGC???A??CA?C?GC?A?GC?C??TCA???CGCA??TT???TCC?KTCA?T?T??GTRACC?TCT?AATACT???A?????CT???CA??GT??G??T?AGC????T?A?CC?G??G?CCAG?T???GA?G?TGCATG??G?C?G?GTT??G??RAA?A??TCC?GACT?TC?YA????ACA??A?TAAC???TTC???R?T??A?GGAGCC?TCACT?CTTC?CT??CGATA?C?G?TC?CGA??A?TRTG???TA?AW?A?AC?CG??C????C?AC???GGAG?C?G?GRCAC?A?AAGC?AC??TGG??ART?G?RC??CGAGAG??????T??KG?CCT?AGAC?C??A??????AAC?T?C?TA??C?GTGA?T????????ATTC?CTCC?T?CCA??T??RG?TA?T?GGAGR?CY?CGAT?SAG?T???YTACAA?TG?GC?CT?G?C??A??C?TAK?TGG??T?A???T?CCKCT?TTG??AG???GG?GGCCY?CC?KAC?WATAC??GA?G?A?A??AT??C???CA??GC???ACGGC?CAATAAAA??A??G??GC??C???C?CAG??T?A?T???????T???CCAC??G?GA??C??AA?CA??G?????GA?AGA?GG?ACT??GGA????AAA?TC?TGT?GT?CTGCCTAW???A???TA???CG?ATA?CGA??CYCTATTCA??T??C??RAACCA?????AC??C?C?GTG???GTCCA??CATT????AT?SG?TAT?T?TTA?CY?A?WC?R?AAAACA??T?A??TA?C?Y?CTG??T??TTGCTCGG??ACG?G????GTC?ATGW??GCGTAAA?CT??G?T??TC?CA?AT?C??RC?CCGCG??T?C????????TT???C??C?TC?T?CGGGG?G??CC?C??A??GATA?A???TC
??YGAA??CY?A?AG?G?G?TAAG?T?TTG?TAGT??RT?CCCGCGTG?CC?A?G?T?ATS??AGT?TCATG?RATGG?T?G?GTC??C??GGT?CACTAC?A?A??C????C?G?S?R?Y?CA?A??Y?GCT?GA?T????GCCGCT???G???TA?GTGWG?C???YA?GC??GGA?C?T??AAC?TRGC?GCG??GGA?AC?GATT??G???A???CTG?WY?TATTT?A???GA??TC??CC?G?TAG??TT?CGGCGT?ATC?G????AC???GA?G??TAT???AACA?GCGTA?AT?AGA?K??AGC?AGT??G???CTA?????GACG?TAA?G?RAGCK?CA?C???AA??T?CC?AAC?T?TGGC?TAR??CT??CC??CAR??G?AAGC?T?????CY?GAGCGCG??G?GCGA?G?TG??AG?R?T??CA?T???T?GA??TC?C??A?G????GC??AAC?AAT?G?ATCA?C?TAAGCRCGG??T??G??GCC?YG?CA?T?A???G???T?YGA?GG???AG?AAAAT????AS?ACCYGAAGAA??T??C?AATATG???GAARR?GG?TCA?AC??GGA????GYCC??TYC?A????GT??TCT??C????CG????A?G?C???GGAA??ACA?T?TGG???TMCTGC?T?CT??ATCRCCG??????GGCCGC?CCACGGG?SG????ATG??????C?CTTTC?CTTT?GA?????GATC?C?C??C????CAC?CG??TTAY????TACCC??GA???TC???TTCTW?AACCGCG??AGTCAG?AT?GTGCAAG?G?TT?GAT?TCA??TTGG??TC?C?C???A?A?CG??GGT?AGTGC?C?C?CGATAG?A?AGCA?AA?????CY?TT?CAG?ARS??AA??CGCC?CT???GTTTTG??C???G?T?T?AWCTGAGTTYCA?T??T??TA?CG?G?TATAT?T??CGT??TGRCS?TAAG?C?G?A?CT?T?
T??GC??AACGR???C?AGG??GAT?G??C?C????AC?CCC?A?AGRACR???YG?G??C???????ACT?????C?CAG????CCC??C?????TG??A?C?GCT?CG?A?GAAAAGA?CA?AA?AT?T??SGAA?TA???R?GC??AT?????CGCGCCTC?GCA??AWAS?CTG??TTTRACCGTG??AC?GCCT?G?T?ACATTG?TGGT??TGCAATA??T?TC?ATWCTA?GCCGAT??TA????AGYC?GAATCG?TTT?T?YTTG?T?C??CA?TGYA??G???A?CGGTC?TTG?AT?TCAGT?GCT?TC??T?ACY??A?GG??CAA??????AGA??Y?TT?TG?C?TTT?CCCAG?CGCATT??CG?ATTGTT?AC????TCATCCG?GAAA??TTTGR??C?GT?CA?A???AG?G?CTTA??CA??Y???R????TCTTCCCA?A???AG??GT?CCGCC?CG??GAC?C?W????YAGTTYACC?C?AAC?A?GCC???G????C?T?A?T?A?T???A???YC?C?CC?G?C?CCCATA??TGAC?T?GA?C?T???G?ACC?GTA?ACA?G????TTTYCAAGG?AG??C?AAC?C?CAATC?????T?A?ACG?CGTAA?C?TA??GG???GT?AT??TSA???MGRCT?RTGCTG?A?G??AGGG?TCG????CT????CGGC?G??CGTAAG?TCGG??G?T??A?A?GGA??C??G???T??ATC?AC?GTCCG?CT??ATAAGCA??CCACGC?ATCA??Y?CA?A??Y?T?TGC?C??TC????C?T?T????A?T?TAAGG???TTC?????CTGG???ACATG?A?GTT????C?GAAT??ATTG??TA?A??CTATCCCGA??ATA??C??G??ATG??TT?ACT?AGGC?C???TGT??TTCA??C???TAAG?R?AATG???AGTG???CGGTA???W???YTGC????WGC?GATA?CC?TT??GCA?T?
CG?T?G?AC???AT?C?A?A??KRGT?T?G?G?W??C??ACGGAG?CATACC??A?GT???G?CA?GCTGAG?CT??G?TCG??T?T??AT??R?GA?????YAT?TCGT??T?MTTCA?AC?T?G?T??G??T????G?CG??A????GTTYKCT?G?A??GTG??T??G?C?T???TC?CC??GGCGTC??CT?T?A?AG?R????TGCTGT?GC??ATCA?TCGMGA???AYTT?TA????C?CKGG?GTA?TA????AACRCAAGGGGAYC?GTTG?C?C??G???T???CTCC?TCTGTATTM?GA?C???GGWG?CAA??GT???T??GT?ATRA?TMC????TR?GGA?AT???????T?GAA??AACC??YATGRGCGAA?GTCTGAT?YGT?AC???TCAA??TT?C?????G?GT??AC??T???T?GA??A????T??TR?ACTCA?GC?C???TG?C?A?A?C????GT??GC?G??T?AW???A?TC?A?TT??T??G?G??GGGG??C?T?A?AT?CAAC???GTRGTA?????CY?C?CG??GT??C??A???GCGC?C?G?C??A??A?????C???CTA?RCG???C?CRCGGAAGCAAC?GAG?TATC?????TGTCTK???AA?GGAT?W?AC??T??C?CWYCMGC?TCG??R???WG?G?ARCG?CTMA?GCC?G?TCYGTG?CG?GT?CC?RGCT??T???GT?CATTCT?YAT?T??TCTWG?C?????MCTCAA??GGAAAC?T??C?G?T???T??A??A???TCCTT?T?CC?TATCG??CCACA?AG?RTCA???A?GTTCC?C?CGC???G???Y??CT?????G??AC?TA??A?GWG???RCAM??CTC?CKTACY??TGG??AA??AG??C?CC???????C?GGC???TC??T??GGA?ATCTAACG?TAA?CAT??ACA??GTGA????CAG??GTY?A?GT??A??AAAM?G?R?G??GW?C?G?A
?AGATRT?CACCAG?CA?GC?C?A??CGCAGCT???TAGTAAT?T?GT???TTT???????RTA???GCC?WT?TG?A?C?C????CCT??GC?GTY?T?A?AAC?AGC?M?TCC?????TC???C??A?A??CACTA?GAG??A?A???A??G??ATR?AR???G??A?????R???T???YAC???TC??AT?????CAC?AATCCTGA??G?C?????CAA?????GAT??GA??AC?AG???TG???C????G?TCAMTCY?CCT??A?CC?TCCAC?CC??TC?A?A?R??KTCT?A?A?AT??T??A?????TA?CC?CTCGTA??CAGA?WG???C??CGGA????C??T?A??C??AAGTAYRA??CTTGA?T??AACAA?A?G????G?C?T????W?G??GY??CT?CC?TAC?A???AC?????AG?A?GTCCA?CACG?G?C??T???YT?????A?G?A??TA??TR?AAT?TC?TWW?T?A???R???GT?GTT?????????C?CTG???AGT?WWCG??????A?TC???G???A?T?T??C??GCCAGG??GA??TA??TC?T?TT??GTA??TY?AC??A??C?TA?GA???T????T???C?T?CW???CACT?C?KARTGAACTCAC?G??CT????C?ARC?T??A?C?AC?CA?ATGY?A???CCA??T?CGT??AAC?A?GA?T?G?GG??C??AC?G?T???AA??TT?ATAGTGCCG??GGRACT?CG?GCC??A?ACYAGA?T?AA???YGG?T??????AGGG?A??T??CA?A?GA??TAATCCWT?G?AG???GT?CT?CTGRGA?AGG???T?A??C?GG???A???T??G????CG??T??AT???KG?G??T???TAG??WT?GM?A?G?G?M??T?ACAACAG?A?AG??Y??C?AGT?T?G?????AT?TA?RC??K?G???A??CT??G?T?YC?TGGGCGA?T???G???T??AAG?CCCAGAA
TTGT??????????CW?AGAWRCGAGTGTCAACGTC?T?AGW?T?TACCGCC??????TTC?T?C???CC?AGWAAA???T?A?TC?AM??????GC??G??GTACAWGTG??AT?CACCAT?????YT???AATC?AACC??CA??AT???C????AG???CT?TT?G?????????T???RR??CA??AG???GT?G?AYC?G?GGTC??T?AS?GWA?C?T?GTA?AG??YA?CYTG?C???A?T?G?C?A?A?????GC?G?AGACAG??G???CC??A?AAC???????C????T??C??G????A?CGG?MYRT?T?AA?R??CA??KT??TY?TAC?M?????G?GCTT??AR????CT?TC??TGY????GA?TGTAAT?T?SG?CT?C?CAT?GCG?T???CCA??C???TGAY?AA????G?CAGA?CAAG?A???A?C???C?W????????T?CGA??A???AGA??GCG?TAGT?G????C?GGGCAC?G????TC??TAA??GC?CGAC??A?G?WG?GTTC??T?G??G??RA??CAT??AT?C?TGT?CA??CCTM?G??G?AT?C?GGGT??????AS?CTAA?????G???A???GYC?G?CA??T???G?C?????GYTGTT???T?TCC?G?Y???G?G?AT?????TGRK??G?G?T?CGG??C??AWA?A?C?A?GTGT??A????RTA?G???TSYAAW?TAT?A??A?T?T??AKTYA?C?GT?G?C?G??G???A??A?AG???GTA?GCGC??TC?T?AT?C?GC???CCGT?TG?ATGCT?ACGTCTC???GT?T?RA???GGGACTGG??C?SK??TT???TGYCAGGC??C??CGG?CCT???C??GAG?G??C??Y??WTCA?SAT?CS???TAGG?T?TTCGT?A??G??ACG??TRC?G?YA?TC?A?????A?
    H213_19		ACACCYGGA?CGAACGGGGAYTGCTT?TGTGTC?TCATA?CATTTTAGCG??TGACG?CGGAWCCGAACAATCGTATRGGC???TTCTWGAGGC?CTRWAG?CCRCCCCT?TCY?CC?TCCK?GC?AC?TTAARCACTACCACGAAGCG?T?ACATGTA?TGA?AGACATGTAYAATAG?CT?TCTKTGAGTCGCGCTTAATR?CTWAATACGTCGAAGCTCTTCCT??G?ATGAY?ACAGG??AA?GATTT?GC?TTTC???CGAACGACGC?GAAT?AWKAACAT?YCTA?TG?T?RGCTCCTRCRGATTTCGTK?ATTCGA?AA?ACRTTC??GTTTGGWTAGCT?GAAR?AGTGA?TYCG?TTTGCAAGYGCGCCTTGRTAGAG??GT?GC?CT?ATTTCTCTATGCCCGTG?C?T?AATT?TGGTMCGT?CT??GCGCTTTTTA?TCACTAGA?TTA?GTAGAA?GGTCCAA?GATATGA?GA?GCTAGGGTTT?CAA??T?CTTTCATT?MW?GYC?MGCAC?GT??GG?RARC?CRG??ACRT?TACCGTYCGCT?TGTCTCCMCAAC?CTTATAG?GG?AGAAGGCTACCTGC?AACTG??GCG?TTCGGTTTCACAWCAW??TTATK?KA?CT?GCG?ATGACAAYTTTAACCATCCAMCWACTTTT??GA?GCCGCTGAWACC?TARAGGGGATCCAATTTCAGCGAGA?TACW?AGTCTT?CCCATT?CCGTTA?C?A??AG?TYT?ATT?CRCAACCGR?AAACAGACGCAACAAGGCAC?MG?CAT??AGTCGATCC?CTTRAT?TTCTGMGACACTGACGAYCGGTACAC???GAAGCCTATCGACTGGCGGGK?AG?C?GTTGW??CRGATAC?ASGACTGT?CGG??TGGC?TAC?GCCYCA??AAT?AAG?GCGATWTGCC???GAT??CATCGAC?AA?GA?TTGGTTC??CTCWTTCCTTACACTG?GA???GMCC??GYG
S?GACCCTATTGAGAACCC???GGCCYGAYTRATA?AGCSCGGGTA??CCCTGACATAM?AK?CYAGTAAR?TTT?GC?CGKTGA?AGC??A?CAGGTTGCTGGC?ACARAT?GTTCG?GC??TMCTCCC?CCTGACATACGTAG?T?C?C?CYTGCTTTTGATGCGAACAAYTGG?TCGCAARACMGAG?TAYG?ACGKGGCGYTCC?TTTGCAG??T?GA?GGTG?TTAGAGCCRGGYACGS??CGT?GATGG?A??GAG?AC?WG?CAATT?CCKAAGGA??G?M?CGT?ATC?TCCYCM?AC?RATTT?A?RGACCGGTCGT?CCTCAGCT??A?CCAGGGAT?TTTGG?AGTT?CTGACTTT??AYRAGAATTG?G?TAC?AAYG?C?AACT?GTGGTAGAAR??TC??GCGTTGGATTGYT?RAAG?TG?ATGG?GAC??YGG?T?TGACCACGTYGGGCCACATWTACA?C?GATACT??AAG?CTG??TTATC?AAG?TAATC?ACC?A?R?G?GRAWG?CGAGC?MG?RACTGCTTATCCGRATCGYCCGTCGAA?TTTCCY?GTAACCATTT?CCGGCG?CCAY?GTACA??GTTATCTAYT?GTCAGATGA?GTC?CTCA?Y?A?TATYYGC?GGACGATKA?AAWACCGATCAT?YTGGWGTTCG?CATCTKAC?AACC?CAG?AAGCRTGAT??CCTC?A?G???ATGYC?G???C?CAR??CWA?AGCT?A?GGCC?TTGAAC???GTA?YCGTATGTAT?MCRAGAT?AATCTTAT?C?TGAAGACTWCCGGAC??CAWT?ACCA??WTGTC?CGTCTGACTAG?TRCS?AGTGAAKACTC?AART?AGT?C?YTAYY??CTGTG?AYYAYG?CYA?TGG?GW?ATAGG??T??TTCCGYTAAGGARCAAW?CCTGC?G?CGGCTATAA?GC?GMATATC?RGCKATC?CTGGGCGA?G??TT?A?T?CACMA?C?AKY?CC?AG
???GWATGGACTAC?GT?A??TM???GGCAATGA?GGCACMCCTTGTT?AAT?Y??A?TYAT?AGAT?AT?A?CCGTG?AY?AGTCTCACT?ARTCTG?T?CGG?TA?G?TCA?CT??TWC?CG??R?WTC?AGAMGAGC?AACGAGTACGWTACTA?GGATATT?A?TTGACAAG?AA?TYCT??ATG?TTAA?GCCCYTTCGCCGC?TGATTAATGGAAAAGGCGG?CGTA?GRTTGAC?G?A?AGATCTCGTATAYA?TTTGCAG?CA?T?AGCA??A?GAG?T?GTA?TATCCT?ATAT?A?YCCCTAY?CCCTG??G?TCCGCTTAAT?AA?TTTTGTTTCACGGA??C?G??C?TYAT?GACCCCCCCCAGCY??CGCC??CGA??A?C???YA??C??GAT?CATAGTR?CAGACA?CMAAA?TT?C??MCGCTSTC???CCT??GTCTCA?AC?T?T??CTCTGGRTG?G?C?TTT?GCGTTTYTT?TGACWT?ACCR??G?TGA?A?YTTCAATG?STCGTAYGTACACTAG?TC???CTATY?C?WTCGTATGGGCCAA?WTGGWGGCATTGGACGG?AG?TGACAYGC??TY?TGTCAG?G?KGCTCCGGCAGRCT??GGCACAGTGAWG?CY?T?AC?G?AGAAACCTRRCTRT??GAG?GTTCMGC?TA?CT?GG?ACRACGA?TACAG?A?CAGTGGT??MAG?GA?GA?T?Y?CAA??GGCGTGCGAC?G?GCA?GGT?GA?AAGC?TC?ARYR?T?C?G?G?CGTAGG?T?AC?MAAA?G?GT?TAA?TCAGGGRWTGAG?T??TGGAG?C?AAG?TAA?G?GCG?K?C?CC??TA?TCGTGAC?M?G??G?ATCSCAG?CCTGG?C?CG??TAA?T?TCCCTCCT?AC?T?GAA?GC?CGTA?C????CAAC?WTA???ATGAYC??CAGCC?AGGY?AG??TACYCARG?AAAGACACGCCATGCT?GG?C?R?CRR?CCAT
TGG?C??AAATTGCTY?YGARCAWCGCTTAG?CGTT?CTT?TCKTAT?TATC?TATTT??TGTTTYAC?ATA?TYTC??AACAAGCGGRTCC?C?C?TACCACTCYS?T?GGCGARG?AG?T?AGATCTATCAGT?AYG?G?CAA?CGGTA?A??G?G?TTGY??CGAAGA?AACCWA?CCACYAGRAGT?AYGT?GTTTTTTCGTAATATCMCGRR??YAAAGA?T?TAGC?TCCAGGTR??GCCG?RA?TRA?YG?GA?CTCTGCCT?CCG?G?CTGAAYGTTCGY?CT?AM?TC??AC?A?CTAGYGC?CC?TTGT?C??T?TC?CGCMGAAYT?T?RGW???C?TRCA?K?ATKATGA???CAA?GAGTRCAK?TG?AGYGTCCTAA?AGTAA?G?GCG?C?TAC?CAAWATAACRG?TGGT??TGCG???C?GTCGAKAWTGTG??TC?TA?TTCACGAG?GTATACGGCCAWGTA??C?CYA?TATGCCC??G?GT???CATT?TTGAAWTGARTTTCTTA?TGT?CTGAT?A?T?CACARR??ACAA?CCT???C??G?CGGGTA?GCATWTCWCAC?CGGY?GAG???A??TATKTGGC?C?YTTCTA?A??CA?C??AAAC?TWCTCGAGCGGCAATC?T?CGG?YGGGG?T?GACAAA??CCR?CAG??AAT?G??CGSC??M?GC?G?TTC?TKCGCAAATAAACTSGT?G????T?GGGCGTGA?GG?AAGTC?TT?CCAGCT?CT?TGG?C?CCTTGCYGCAGTGT?AR?AYAGAGCTT?ATCACGYCGCAM?CCC?TG?T??GTYC??TGCTC?A?TTGRAGA?GAAAGGMAG?AGATAAGRGRCGC?GTGC??CA?AAG?CCCTCTTCC?CGGCTCYATTAGAT???GAGCGG??YGTAGTTCGTTTC??T?T?AGTGAKTGCACGGC?CATC?RGY?C??GG?G??AAR??CA?AG?CTGAA?MT?TGAGGAC?ATG?ACGCGR
??AR?CATY?TGARCC?C?G????GATGA?GCAAACAGGAAATTWC??WCTTCTT?CCCTAC?RATC?AA?CT??TG?G??YTAAAAGATC??AR??AGWAAWAYKRCCTTR?TCAAAGTCGAAGAAGTGCAATATAT?CMATAGTCTTTYAYCA?CY?CAAATGY?CCTTCCA?A?CAT?Y?TCR?RTCA?CTTGM?T?R??TA?TT?GGGCTTG?TATCACAC?GCC?GTTCGATTAA?GAAACR???A??CGC?ACGTC?ATTGCTTCGA??RCAC?T?RCRACGGA?TC?WT?ATGCKTATGT?AA?TGTGCTGG?GG?GC??GRGY?ATAACY?CG?GAATCGCT?T?KA?GTCCTACTGAGT?KTACWGRGGACCAT?WR?A?GG?AGCCGCCACTGYGC?A?CRA??TTTTCTGAT??TTTAT?GAR?CGGCAC?G?GA?ACTGYGCGC?T?TAAGTT?ACGAGGTT?G?CACGCACGA?CGGGG?CKG?TA?CRY?A??CC?GCACGC??GGCCCT?GGGGC??A?CAA?CCTCAACG??ATTCT?TACTAACATTGACGAA?TGGG??TAGCCCAAYAM?AYCAG?A?A??RGG?GTA?GC?MARYGC?TAC?G?W?GCC??C?CACC?C?TCC?AGTGTTTAAR??TGGCGATCACCC????ATTTC??CAATACTGTMAACGG?CTTAAATAATT?TG?GT?SATAAT?TAC?AARCTTTG?GTAGGAGKAGGGGAATY?CAGCG?TTCTTTTCT?AGTCATCT?ARWAT??TC?GKCGTG?GAC?AATATGCTR??AAATTWCC?TC?GAATG?T?W?T???CAGA?AAGC?GGC?TGWAGA?CATTKCCG?G?TAAA?GGGC?WGGC?GGA?R?WART?CCC?A?CTGW?RTRG?G?AGGTTGYCTT?G?GCCC?TRTT?CG?CTTG?YCAGA?AC?ATWAAA?CKYACTTRTACTCRCTCAACG?CCTY?TYAAC?T?ATC?GACA
?G??AA?TACTTA?YATC?AYATATCSGCTT?KCGGC??ACCGCGYT?RTTCAATG???TT?ATCCTC?AGA?GGSTG?GYAGCAAGTC??TAAG?T?TY?TGAC?CACGGAGCAG?GGTGC?TG?CW???A?ACCGYASCGW?CGT?AGCTTTCGC?GYCTAGCTATCTTG?AA?G?Y?T?W?AYARYCG?TCTCCACTATA?CTCYG?C?TT?GAYAGAMC???AGYT?A?CGAYATTAATCC?AAC?RGCTGGCAA?TAAGTCGCGCTTCT?????GG?AAG?AG?RCGTCGAGR?GGATCTYCA?CAGAGATR?G?TGAGGACWYCTG??CG?T?CG?ATC?YGATGAAC???CGCAGGCTCCTTT?TTAGTGG?CCA??GC?AG?A?GCA?GA?GTT?AAAATGGW?GG?T?T?GGGACC??TCCTG?ATGATTACGRGT?GC??T??ATC?AA?TMAAA?C?GR???TT?CGG?TCGAGC?TCAAGGGGCCACGCATGRACTGTGGCGCTTACTC??CTCT??TTTT?CGCATT?CAC?C?CCCC?CA?AGG?AG?TTYGG?GAATCRA?C?ACTCR?RGCYCTG????C?AGGGTMTGGC?CWCTTT??AKGCGCATYGGT??G?C?AG?C??ACYTCAGCAG?CC?CC?AGG?ACGT?A?GRA?AAATTAAAACCTTG?TTTTAYTWGTA?ATGAATGACAAGCTT?TCCA?RGTTCCGCAATCGATCTC??TAAT?GSAACCCYTTTCG?C?GT?AAGTA?GYCG?AGGAATC?TGCTGTRCTRCT?CCTCAYAC?CYACAGCA?G?ACGATCCGG?ACGAGC?GGCRTCTRTTTAC?T??CWTAAYG?TACATGATCTGG?G?TGY?ARG?CT?A?AATGTA?TCCG?AG???CATCG?AR?R???TACC??CCAT?MGTCCGGCACYM??AC?TGT?AT?TGGCTCATTCAY?GGRTT?AAACTAC?GTCAAT??CACC?T?GTAASAG
GAGGGCCAA?R?AYCC?ATGCGCKTCGAG?AA?GATGAG?AGAC?CA?RSGGACT??TAAA???CGG?CGGTGCT??TGGAAATAACCART?GAGGCCTGC?GGWCCTY?GT?GACAC?TA?TG?GTGGTGYGC??RGCCG?AG?AGTCGCA?G?GGWC?CACWMTCATCAAA??TC??GGTGC?AGAATGC?G?TAW?G?AGT??TG???WCAAGT?AATTGGCGATGTC???G???CC?RRTA?GCWAC?CCYCTATMAATA?AYCG?A?RAWGYCCACTA?AAGTTCWGT?ATGGGATAC?GTGAAGC?TGCACCTTC?CA?G??TTAGTC?TGGAGYTACTCGGT?A?TGAA?SCTT?AGAGCAGAGC?GC?TCARCCGTC?TT?A?WA?T?CGA??YCA?GCG?GCTGACRTGCCCA?GTRCTTC?CAC?GCGC?GT?T?Y??A?CAGGT?TAMC?RGTACRGAYTCTARR?GT?CC?CCTGCCGA?GAGGGCTCTGACTACY?TCG?TA?AAAG?ATATCACART???CTA?TAT?AARTGWGATYAC?AT?ACG??G?AGK?GGCTCGYRA?GTGT?ATA?A?TGA?GCC?CGTGGTC?A?TAAM?TAY?GTC?AACGCGG?GACA?A?ATATGG?TS?C????GC??TTATG?RTGMGCCGGCGG?AGATAAYG?AGCCG?TGATGAAAGTYGC?GAGTGCCATCTGAWWCT?T?GATCCTCCTTATGGATACAMRA???T?AGGGA??A?GATGCGCACAC??ATA?ACAGCT?GTACCRTTGCSWGTATG??TAGGGCCGGAGGGCTT?YAA?GCGAGG??A?TATAK??ACACCGGKAGCTAG?G??CGA?CTARATC?CACCTGTACTTAGCG?TCTCTCG?GA?TCGATARAR?TCATCG?AGTGTCKAAAG?TCCTGGCCATTGCCRCGAGCGCG??TTTRGGA?CGG?CTTAWTTACCCTTAGTG?G?GACGTCATCGTAGT?GG
AA?T?AAGWATGGTG?TCGT??TTCTGGT?GGGCGATG?YGAC?AGAATTCAAGAGTTGGTMGTYT??CCRTTCTWCCTT?AGGTCCTGCCT?TAAAACACGTC?GAWA?CACCACATC??CTG?CGA?AC?GGGGCATTCTCGAMGC?TTGRATCT??WT??TCYA?TGTGTACAR??GG?TAACGTTTCTT?CGAAY?TAAGGCCAATTG?GC?T?T?G?A?AAMA?TYATAGTGCAC?AYGACTG?TC?CT?CATCAAG?TACC?ATATCC?CAGRCTT??GTGCT???C??C?C?GA?TRCTAA?TCTG?TGTCCRY?TTGTCCGC?AGCYYGTTCGGG?GGGTCAAGTR?AACGC?GWACTACTAATGAATAG?CACAAR?AATTATT?R?TCTTAAA?MCA???CCAGTTTCGYCCT??TACTCG?ARA?T?CTAG?GG??ATCT?CATCTCC?AATAAAA?TT?G?CGT?TACGGC?AGAGTA??ATATAYG??G?TTGGC???CG?C?TCAA?TAAC?GCAG???RTGAYT??GAGCTC?RT?C??CG??TCYTCAGACGG??WGGT?GCTGAG??A?CAC?TRCAYAMG?ASAKAACG?T??CCTYCCT??YAAYYCATCCTGAGCA?GGCCCGCTAGCTATYYCCC?KCCGCCGAG?A?C??TCGA?ASGGTA?GTTGACTGGCTCCCGGGTTTAA???TCT?CGCYAGYAGAGGGTCST??TAAAMATAGCG?CTCTMTCGGC?S?KCTCWCAAMKC?GG?TCC?TAACGAA?WT??CG?C??CG?CGA?AGA?MCGGTMAT?AA?CG??GGCCTATTGTGA?GACGYGGG?TG?GGCT?YGTCGGAGGARRT????TRT?AGT?TCTA??AWCCACATACGCCAA?ACAACS?CAGGAGT?WT?CYGTT?C?CG??G?TA?CT?AGT?CTGAKATTTGATAGAGT?TATACTRTTGTGR?R?AC?GA?R?YTACATARGTTGC???TY
SCAAT?CACAAR??TA?GTAAC?A??ATKA?CTCGC?TG?CCC???GGGTGA?CT?ATGCGR??GACC?AR??G?ACTTYA?GGGCRC?CKCGCT?ATCCCG?C?A?TGGC?CGGAT?C?CAGCRCCCW?GT?RCCAC?GTTAA?R?TA?CG?CCGGCT?ATCAGTTGW?TAAGGTCAATS?CTAT??AG??TAGCCGG?R??G?TCTCG?A?YG??ATAT?ACGGATCC?TGAATCCCAA??G?T??T?TYYCAGATG?CATTCC?TCCGTW?WG??AGAA?CGR??GGTCAT?ACGAACGAA?GGCGAARAGC???C?GCAT?G?C?T?TCATG?GC?RAC??ACAMGTAAG??AACGAACATC?TRTYAGCCT?GGTTC?GAACTACCCAGTYTYTGARCAGRCTTCCAATGW?C?????CGYTGAT??AGTATC?AAAAGG?M??WG?GCTGCTACGCTTG?CTG?ACA?T?GA?GGT?G?AAGTCC?A?CWGGTA?TCG?CAA?TACTATG?GAATTRGTGCTATT?A?GTGGKACA?GGS???CGCAC?CW?G?TAT?KAGRT?GGA??GAGGCC?CCRTGTGCTGGA?T?GTTTT?A?M??T?TCGGGAGCCTM?GGACAGGTTMAWCAT?C?C?AT?ACC?CGCGATA?AAGY?ARTCTCTATTC?GGA?ATTAATGCAGY?CAA?TTA?TCA?TG??WG???GAT?GAAAGACR?GT?GACCA?A?AAACT?GCCAACTA?KCTGGCGTYTGTTGCGCCCTG?GCG????SGCGTCCGCGAAGTGTTCGMTCG?CTCC???CAGC?TC?TCAC?RAACCGCGYCYR?CA?CG?A??CTKCCR?TCR?CGTCMATCYGSTGTCGG?TGAGRC??AAAAACTGTGWG??YTC?GWGT??AT??AT?CCCCGTC?A?GRCGTTGACA?TCTCGCG??TCTRAGACCTAG?TA?CGGGTAGA?ATK?GAA?C?AW??CK?C?GT?GTAYTCTTG?
TTCCG?GYGTYTC?TAG?GCYCM?CR???AA?GTCAACGACTG?GT?GGGCGACG?T??A???C?TGAGWGYTATGTTC??A?C?TRGG?CGGT?YC?Y?A?GS?TATAA?ATCC?CGTC?TTC?CGCG?A?ARKACTTC?CTWT?TSGTGTGYC?A?A?CAT???GCGA?TAGCCTARGTGT??CR?CRA?TCCRCCGGAY??TCAAGCTTAAWTTGGT?TTAAGATAAGCC?GC?CATCGC?AGYTACCYG??C?CYCCCA?AC?GA??CCCACCCGRRGCG?ACTGTTGATGC?TG?YGCT?A?T?G?CCAC??GCARGG?GTAGCC?CMTA?G??ACCTG?GGCC?AAACGATCGT?AAG??AA??CGGC????CCCA?ACYKC??ATT?TTGC?CAATTTTTG??GC?ARAGGCGCGCGA?TA??CG?CCA??TAGAAW?SCATS?TTAG?CAG?AWYRA?ATTCAT?GAAARYTAGG?GACACGTT??ACCTAGGT?AAGAACAGG?GG?KSAGCRA?AAAYGA?AGTCTA?TT?G???AG?TCTTA?G??TGTT??ATGGY?AGTCC?CGCATAACG??G?ACTY?RA?TGGTCTTCY?R?A?CYAT?GRW?ACCCGG?CAAATG?GGC?GK?GC?AGGA?CGGYCG?AYT?AATGCATCGTA?ATGT??GCAW?AAAGC?TCA?WTTTC?CAT?AGCYTAT?KTYT?AGGC?A?G?TTAACWTT?GAGTKAA?G?GGTTTAAACGCAGAGT?CA?AYG?TCCGYCAA?CGAAGTCAAAGAGTG?ATG?TCCTGAGGGTCWA?TAT?TCGGGCTCAKATGWTGAYACGGGTGATGCT?KA?G??CTGGM?TTAGCTACGGGT?CTCCTGCT???T?TCTCCYCAGTT?C?RGT?GTCGR?RCTCATGGGA?TGTTGTACA?AATCCGRAGGTGC?CCCGA?ATCGTGTTA?TT?R?TA?AT?CC?T????CWGCCG?GC??TG?T?G?TCC?A
CTT?C????ACS??G?GG??GCTGCATC?TWGCTAC?C?TR?CA?CAG??Y?GTG?T??TCCTGYAGTCTCGCGG?C?AG?TG?GATGATGGAC?A?CA?C??CG?CCTCCTAK?TACAGTTG?GAGCRTAGAAC?GGYGGCTGCGAGYTGTMGCR?R?CCCGTCAGT?RC?TCC??TTWCGAAATCCCGACC?G?GATGCTCTT?GCWYMCAGKRACGAGA?GATAGTCAGCC???GTC?T?R?ACTCTTAGGACACTAGTC?CAAG?TTAKT?CAC?ATTGG?CCYCC?GGCGARA?CACGGA?YCGCAG?G?AGTGTG?CACGCG?GCA?A?TCACGG?GTT?T??AAACGAGMTGT?ACTGTACYA?CYACCATRYCRTASA?GATGT?G??GCCCC?CAYTCTGAAR?KTC?CT?GCTGTTAGA????AAT?C?GAC?C?GCAKC?CCGGG?GGCCC?T??GCR?C??C?TAATT?ACAGT?CTGTGA??CTTWCWC?ACCTA??ACRGCTTTC???C??A??GTCM?RTAGT?GGYACMGTAT??TCC?TTAACATCACTG?TG?GCACKT?CC?TAA??G?TGCCGGAAT?Y??GGC???CTCC?CKAGA??CCTA???TACGA?TAAA?RTTST?A?C?GGYAG?GCC?GCCGT???G?TAAGCCACACRRTAGRTGTG?GTACCRKG?GAACCGG?CG?CY??ATCGYGGT?GG?TGW?TCG?T?W?A?CACCTGA?TGCCWM?CCW?AGC?T?CA?C?CATSCC?CTCCT?G???AT?AAATATT?GGTA?CG?CGCT?C?TTT?CC?CCAGW?CTR?TGRYCYCTG??TA?TGCAAC?AATGAA?C?CTTTGYGTAGACGGT??G???C?CC?TGG?CA?CCGCCA??CR?A?ATYR?TT??CG?KTA????AA?G?GGAACACT?ACAG??GAYGRGRA?CGTCRAGTTGY?YACGCGCC?GAC?YAGGG?CAG??ACC?TTASG??A
G?GC??Y?TTTTACCTCC?GCTTTTAGCACC?CWCTGAAGC?CCCYGCAAT??ATAT?CCAAG?AAGG?AGCG???C??YC?GTCCAATCC??C??GWA??Y?GCC?GG????AGCC?CAGTT?GGAGYM?T?GGAY??TCGAGC??ACAT?G???GAG?TAGCTC??CAGYAG?CAT?C???RGGWCGA?C?AGCCTA?TTCGAGCGGT?CGG?G?TCG?TTA??GG?GC?WTG?GK?ARGTTT?AGAACC?A?GGCACCCGC??C???CTTTAGGKCA?RTAC?TAWC?TGAAC?TC?CGCTGCGCA??A?CAWT??TGGATCG?C?TTGTTC?GAGA?GTTARAT?C?GTTAGGGGCC?CG?TATAG?TTCY???GATGCM?G?A?CRCTGYC?ATGAATC?AATTGSTCTT??RGGTTCC?CAG?WTG?CCCCAYACTA?GGRTTTC?TTTC???S???TT??CTA?ACYRWGTGWYCCTGYCACAAGTATGCSGKCG?GG?CGC??CAA?CARACGA?GGGGR??ATA?GC??W?TT?CTTAC?RGAWC??GK?GT?CTACY?CGRC?CCAGT?G?YC?CTG?TAYC?CAGGCGC??AGGA??RA?R?TTTCCA?AG??CTGCA??TA?A?C?GCG??C?C?G??CGAG?GT??GT?TG??TTTTGACGT?GCAC?GACGAAA?GC?TTC????GA?SGA?G?CGTG?AKAGCGA???A?GTTC?AAAAGCG?CCA?A??ATGCTCA?CG?C?G???G?YGT?A?TGCWG??Y?CTCTGGC??????CTCCGGAGA?Y?CK?ACCAGCG??ACTGACAG????TGA?GTTT?AAGCATGCAA?T?GC??G??CGG?CAC???GCC?TCGG?ACACT?A?GG?GTT???TAC?TA?GAK?T?TGMC?GC?RCCKCTGAA?C?AAACCT?CCACYAARCGTTGACTGCA???GCA?TSGA?CTCATTAAG?AGACGGCY??GT?TC??TCTAT??GC
GGR??CC?TTAT??G?C?T?GAGAA?A?AGT?TTCGTTC?G??GRG?TRGTGCC?ACA??AGTA?CGAGT??GGGGC?C?TCCAA?TYTT??G??CTAACGA?CGY??CT???AT?GCKAGT?A?TACTAATTGTTGATA???ACAC?AG??AGR?TATGTK??CAAAA?T?CCCGA?C?GA?T?GCTAAAGC?CT??RTATC?TGTRAAGWATT?CCCAC?TA?T?AA?C?TT?TY??GTY??GCRKGTWG?CTTCG?CKT??GG?ACTY?C??G?CCW?GTCTRC?Y??RG?GRT?RCT??AAGC?TGCWAC?C?TTAK???MT?GRWT??TTCAGCT?GGCTTRYGACAR?KC?S?GWGCW?GG?YT??ATTAAAGGTGC??CTT?CGCM?CG?ACM?GY?GTCC?TCGTTACCACGTTTGG??ACTCTGCCTGT?ACGATCCA?R??CTCT?TYRAGGTGGCAGTCTTCACAGGCT?AGTC?G?CSGAC?RTT??CWA?TTCGATGTCT?GA?T??TAAYTGGGCCATG?MAAYRAA??ATACSCT?GCC??AAG?TG??C?KACTAG?YTG?CTAGG?CTTGA?AGT?TTTCCAAAA??GCAGRG???GCG?C?ACTCGATSGCTA??GACYGATAG?CT?GTCCGGGAGGCAAGTY?A?CA?G??CAG?T?C?CGTTA?TYKTCTA?TYGACTAYTAT?CGA?C?ACGG?A?TAATTACG?AGT?YATR?G??CTG?KG?C?AATCCC?A?GACCCG?CAACWA??RC??YTWTAYCCTGC??TT???GTT?C?TGG?T??AATTYC?S?TSA?GG??C??GGGA??AY?C??AGTAAG?CAC?TACCT?GG????TAMTC?A?GAAC??GCT?G??TAWAC?ATTGCGC?G?T??TTC?RGTAGAGC?AAGTCC????CAG????TCCGT??WT?AGTT??CTCG?AGT?A?GYC?A??GTT?G?ATC??T?CTGGCA?TG?AGAATG?ATAC
GCCGTTTARTG??GCAT?AGC?AGA?AT?R?GA?AGATGRRG???C?G?WTCGAC?A??Y??CT?AGTCRTA?TC??CAGC?RAYAGCG??GA?CG?GATTYCGWRG??CGT?CTTACARGGCG?TGT?T????AC?WT?CAA?T?TTA?TCG?C?ACGC?T?T??G?GG?CY?G?TGGGGAYG?C?CACC?CA?GAA?GK??TT?CGR?CR?C?GCTGG?YTC??GGTTATT?AACGYTCTTGT?CRG?CCMMCTG?GGA?GGGGYYAGGATGKAA??T??AGTCGGATWCTCC?AGATTWCTTGG?TTWGACA?T?TGACGY??G?GGTAGAG?AT??ATCTCATAMCTA?GCCGAGATA?C????GACTTC?AGCG?TCC???GAC?Y??GAGCGCAGGTGACA?GTCA?TCAA??TCWCGTKA???TT??TC??ATATGGTC?G?C?ATGATG??C??AT?TCT???GACG?RTGATATCTAAGC??GTCCACACAATC??C?A?TGTCGAAT?CTGC??Y?CA??GRW?C???A?GT?TC?RCAG?TATTCC??RT?C??ARTGTAA?GGCW?AC?TCG?ACS?AC?TTGATCT?CG?CCY?ATG?GT??ATAACGC???CATTAC?A?GG?ATGA?TTTGTACCTMA?CG??GT?TTG?CCGGACGC?GTA?GTA?G?GGGA?TA?RA??GA?YCA?TA?TCG??GA?AT?GCA?TCTGCCAG?G?C??C?T?TCCR?TGT?T?C?T?GCAC?GATGG?TG?A?GGT?CCTCGAAGTCC?TC?TAGCAGTGAAC?CTAA?CCTGG??A?A?TTAT?AGA?CRAG?AC??TT??C?AGASCAYGG?CT?CTA??TA?AGCTGCCG?A?GC?CT?GCTTGCY?CGA?CA?GGG?AT????CCGYRGCC?CG?G??CA?TG??GA?WCTT??A?T?GAYCT?GCA??C?TA?CGTM?CTYC?GCCG?CT?T?TAGG?TGRC?C?GA?AGCWGGCT??
?TAACGATGCGAGG?CAY?GARCATACTAA?TGATA?AC?CGGACTCGGTCCT?A??GAAG????ACSTTCACT?AGCTCC?AAGCTTTC?TAGTGCGAAAA???TAG?RWYR??CG?TCG?G?C??GGC??TG???WGC?T?CYAGCT?AGT?CYAA?G????AGG?AC?AYT?AC?C??G?CTGCTTCACA?AAAGAMG?W??CMT?AT?CGACGCGAACCCTAG?G?T?TCTAGGCCA??A?CTAGGTCG?CCGC?ATAT?A????ARCCATCA?TC?CT?GGTATRGAYAGG??A?A???TT?RA?AA?CGG?T???C?GGCAATTC??ATGAGTTGCAC?G??CG?CTGAGGCGACTTGA?AGG??A?GCGGTTAATTACGT?W?CCACC?CCW?GACAYG?G?TCATGGG?G?A?ATCTTGCAA?TT??RG?GTA?TTYGMAC?GCCCAC?CCT??TTAAAT?GGGG?G?GTA?GMAA?CGGTTR?TCTAACAGGGG?A??CATGMGGCC?ATGTG?C?ATA??TCTTGW?GC?GA?GGG?CG?ATAT?A??A?GAAG?AA?CTGA?GT?TG?RG?G?CA?GAAATTCA??WATG??TATGGARA?CGAGCA?G??G??C?CK?CC??GTTCYATT?GTAA??G?GGAGT?CSATTCATAC??T??T?GGTGTCG?R???ATG?TWCACTGCT??A?GCCGC??GCCC?GT?A?T?TTTTCTTG??GTCTGTCGTT?G?GGCCGYCCCW?G??TRAA?CG?TT?GAAG?AG?GATG?ATTCGYGTTCTGRTTTGRTGAGCGYAYGGGACC???CGY?GGGTTGGA?AGT?GTGTT?GRCAGTATG?CACC?GGRTTC?A?SC?TT?TCAAG??ATCGTGRYTACAATTTC?AACCSCTACTCGGTGTTCCC?ACA?T??GCYATGTACG?AAGA?CATA?CCCTG??C?GTGYAGCTTA?GATCCT??GS?RTKGC????AAGTTCGC?GCCGC
T?CGGCTCA?K?C??G??CCA?T?GT?G?GGCYA?TCYATT?C??TAGCATACA?G?Y?CTGA?WT??ATGGWTCT?AG??AA?YCTG?A?TT?ATGCGWG?TCGT?GCG?GCCAAACTC??AG???AAA?CTCT?GGAAGG?C?C?YCATGC?GCC?RYGACGAGA?G?GTCYGCTGCCAGTAGATTTGGGC?C?R?TG??AGTSAC?GC?AAT?GCGTTACTAGTGACCACCCCAGCCR?CGT?CTG?T?GCCA?RCRATGTTG?CCCAAGW?TACGAAATYAATTCGAT?TCG?TTAATCCT??T?GGAM?YCCTTCGAAWRGAYCAATATGS?ATGGTCRTGGCA?TKG?C?TTCCY??A?C??GTA??AKAGTCC?RTTRTAAGCYCRCC?ACC??GGTGA?GACGTGTTTGG?TAGTYTCACACGCRTS?GCGGGG?TCA?CCGTCACA???ATCGSTGTYCC??AGTCGAACGCAC?TA?AAGGGTTAWTGCC?CA?TC??CCCTCAGAARWAGGTCC?GAAA?YCAGWGRCTCCCTTCGRCGGRATTC?AGGCA?GCTCC?AG?CC?GCGT?TGGGCG?CARTCTCA?GR??G?AG?ACGATTTACAAT?CGCAGCCGT???GTCYGCCTACC?T?A?TTACAGTAGGTCAGTCA??CGT?AAT??CGRG??TGTG?TAACCCYG?TTAGCGCGCTG?A?CAT?Y?TTT??CT?T?CAMCTGC?AA??TTC?AGGYCTT??C?CAR??GGCGATGRAAAGYTCTGCTCA?AAAC?A?YCT?ACG?GWAARTAMGYTC?CK?KATGA?CG?AT?CY?GGGTACTCA?AACTCT?TCGCTTTACTATAGGGAGTCTGGTACTCWAG?GCCGGGCTTY?TTCCC?TT?TATTTYTTYAS?AGGG?GGCATG?AAARGTTCAG?GAG?TAACTG?ARYC?A?G?TMCGAAGAA?GT?CGAT?CCG??CCT?GGCCCCGGATKAATGA?AAGGY?CT
???ACAGC?G?TCTCAT?YCC??GA?AATRTTTCAGAAGTGTGGCTCCRCT?ATG?TKT?AGG??CG?TGGTC?GGCTGCTAGW?AYTGAYTTACTTAGCCYACCA?CCTGGGGAGTGGTTTKA?A??TT??CAGGA??CAAAG???GAWGC???CATGW?R?TC???ACCTTACGC?YGYGCTCTAT?CCTAYGT??T?Y?AAG?AAACGK?GGA?AGA?ACAATCTRTR?C?ATTT??GCA?GCGT????A?AYAACCTTTCGG?A?CCGTY??CCTGCAAAGT?GA?KG?T?CC?TGTGAGGRTTCCGCTAA?CCCTT?C?ATTCGCCCTATT??MGAAGGACTCTT?CCACAGG?GCY?CAGAGTTCYACT?GAAT?GGW?CCAGCKGACACACTATTGTS?GRTRCTKAA??C?TTCCY?CGATTC?CA?TAATYGGCACC?GAGTTGGCTGTTCACATGRAGC??CCC?WCCAYCTTGA?YT?T??TCRTA?AA?Y??GAGTTA?CTTC?AA?TGAGACT?CGTGCWTCAGT?AGGG?CAGAYARY??A?G?CAMCTAG?CG?CTCA???C??AACCTTCCGARCGGTC?ACTA?RGMT???GCYCCCT?CCCCGAGTCT?TA?ASTGGWGCCAY?GGTACGGCGAGT?GC?T?CTA?GCTCCTAACT?AACACTAGTCGGATTCCCACGGCTRCWC?TGGCAATTGGT?G?GCGCTCTCGTGG?GATCTGAATYCTS?CGAGGCC?G?ATTAGCGGT?RMG?CGCACGAGT?TTGTTCCAA?TTCGAAG?AG?GGG?AT?ACCAC?C??RTGG?ACGRR?AATAWGA?AGCGC?G?TGGRGAYATGTYGCT?TGT??G??CTTGGGC?TTAT?GA?CGCA?ACAG?AA?GAAG??CCATATGYTTTCAYG??AG?CGCCCTRTCA?AC?GTTCA?ACTCGA?G?GCAACY??CTG?TRCG?T?A?GGR?GAATA?ATCT?GC?AATTTGC?AG
GG?GCA?CAGTTGGAARG?AGCCACGMATATTCM?CGGACST??AAACGTCCC??GTTGAACG?G?MY?CATWTAAAACCA??T?Y?G?AGGCCAA?AGGC?C???GACGWGAGAT???YGAATT?YYT?GCA?AGG?ACCYCAACTACGAGCTC?TGTCGAGT?CA?TTA?CGCATRGAACRGCT?CAT?T?GRCATG?A?TGGAGYGTCC?T?TGYTCWCG?G??AYRTRAACTCTYGCTA???ACTAA?AG?GATCAC?G?CAGTGRTAGT?GTMCATAGGT?TGTTATTCGTACT?RARCRKTC?T?AC?CGY?T?TGTCTATGACAT?CGCTWGGTGT?CCCCAGACCTTA?T?GCGC?GGT?A?ACT?GTRC??CGAGCTATG?CAGCT??A?C?C?WGT?CG?AC??ATGAGY?TACRGTAR??G?AR?TA?GC?CGGARG?RT?AAGCA?A?CG?T?CAAC?GAT?CCAGTG??CTATAGGW?A?GTCCCT?MG?CGGTAAT?T?TG?KATGTCAGWCCAAT?CT?TTRTCCCGCCCAWT?TCGKCG?ARAAC?ATGG?CAA?T?G??ACCA??T?TCCCAG??AC?C?TTTAGA?T?AACWGTATAGGYGCC?ATAT?TC?TCCAWA?GTGRC?TGACRT?TACY??ACTGATGTCG?TCCAGGGTCGGCTTG??AG?C?AARTCCTCRTA?AAWT?CAGCCCA?CRCAYGYCAGCATA?R?GAGGT??CATTG???CGAYG??GGGT??MC?A?RA??CTTC?ACAG?CC??CTTGA?CAACA?GAGCA?AKCCCCCT??ACATCCT?TTTGRAACTCGG?CCGYGCAGGGRGGGGT?CG?G?R?YA?CCRAGACCGCYYTCAMTTGGAG?C??CTAAT?AACGT?TGTTGGCACCT?GTRY?T?TTAT??GCAAGATGCR?CCGA?CTT?ACCAC?TTGGCCAAAGATTTACTTYAATGC?A?TTAGC??ACTYTGCATGG?GG??GAT
T?CAGTGGAC?TG?A?TACAGCACATCAGGCTTA??TKGA?C?GMGAC?GT?ACG??GTG?A?CACCC?AT?G??WATAT??W??GA?T?A?T?AS?GC?A?GG?AACTCTGASTG?AY?AGGTYT?GAG?TG?AT?TAAC?TCGCCGATCC?GG??RYYT?TGACT?TCRCCCYCGGGT?YCKW??RT?GGGACGACMRC?CCCCCTCTGAACACC?TGCAGTGCCACG?GGCT?GA???GGTCT?GGCAACR?CAC?CRT?TTG?YCCAC???C?TTCGT?TGCTGAC??AAA?ATATT?CATC??TTCG?GTYT?WTCKRTG?ACTTTCGT?C?A?ACC?GCGCT?CT?AC?TAC?CT?GCCGT?T?TGACRTACTT?ACCT?AGATCG??GGAGCR?GAA?GGA?CGCSATCTCGGAGGTCAT??C??TCTGAT?GCATA??C?CGCATTCCCACGACT?YAA?CCGG?TYCCTRTS?TGCG??CTATAWY?C?GCCAGTCCCGT?Y?CGATGCC??RACGW?GGGA?TCGCACAACTCAA?AC?TYGGAAC?CAA?CCG?CGCR??CT?C?R??G?AGCGCCCR??CGACCC?TAWGACCC?G?W?G?ACATCRCCGCC?CAAYTA????G??TGG?GCGCGTT?CA?TGC?CGTCAGAAGGATAA?GGCCC?ATGCAGC???CTC???TTGY?CAAT?GTGAGASGTSGGTT??GCKAATYATGGTGCGACCCTGWCA?C?CG?CAWCC?T?CAT?CCGCC?MGC??G?GTC?TCTTACTTC?S?TA?YTAMSAT?TWRCCGCT?TCTCGMTA?CCA?CYGYATCGT?G?AGWGGCG?CGYCACCTTAC?CT?TTTG?GG?CGAGCTMT?CGA???TATCACTC?ATTCAGKCTC?G?TACT????TCG?GT?CTTAGTGT?C?GA??TGCGCYCYC?GGACCCTTA?CAGG?CAAGCTTCG?GA?TCAGGGAGAATTCTGARTAG??ACGRTG
CATAC?TC?CGATTGCTAAC??CC?KT???CCYCCT??TCAACGGGTGA?AWTA?TTGGTA??TAGGATC?CTCGGA?AAY?YCTAKYTASTTGTCG?A???GGCAC?TTCA??TGTGAAA?ACCTT?CTTGTT?CAACTCTCAT??G???AM?C?CAA?CYAGCCAGGAAMCRATC?ACCAYACAA?TGSAGGTYAAGTTAA?T?GY??RG?KGCAA?CA?CTCGACAGT?TCGATTARGGCCGYGRCWCCGTGG?GATTGCGAGRATG?GCGCAAWCC?T?T?A?G?ARCG?GTA?TCGCYCC?GYGAGGA?G?TGGACAARASCAAG?GGCC?MTCCAG?CGT?TCCAGT?CW?CGTT?A?TCTGTTGGT?AGTT?TCGAGACTAGTTCATAGC?GGGT?GCG?RCATYAT?GGGKC?CTC?A?TG???AWCT?GAT?RAGGTGA?C?CCATG?T??TTGC?CGGGTCTTACTGCTT?ACT??GG?C?CG?CT?GCRTG?GGAYTATCAG?C?TRCACKAAG??GAGA?AAA?GG?AC?AGCGATCT?ATGGCA?AT?GTGT?G???CC?C?TCAGGTCAC?GTTCWG?GC?YA?CATATA?CGCCGGTGGAC??G?TGAGTGCRATCGT?TWTGCT?GTTCC??GARC?RM?CTATAGTTACG?GAATG???GG?A?TTC??TGGGGACCGC?CGRTA?CCC?GTAAC?CACCTAG??ACGTCAGYTG?GACGRAGC??KCARCCCGCACKCC?TCAMWCA?C?CTG??GTA???G?CCA??TC???CACCCAAGAAAGCCTTCTTATTCACC?TATRCR?G?TATGCCCRTRA?T?GCC?CTCGGA?AT?TGCTAG??CGTRGCCAGC?G?G?TCCAGCCTGCGT??RCTCA??GGCAC?CMA?GGGGAGGTAA?AG?A??CT?CGCGCCCTGG?WTGCCT?GCCGCTTCC?AAACG?AG?TA?A?CTCAGGC?GCGTGCKC?G?AGAATTCY?T
ACGTTCCCG?CC?GGG?TCGTTATTAATTTA?G??T??AAGGC?A?TATT?GC?AAGCCA?ACG?A?ACCT?TACAACCGGG?GCCTTAG?G?ATCCGAKCAMTC?YC?CMAAYCG?TGGACGTAG?CCYTGAY?GCGGY?CM?TTTTAAYTTCCGMARGC?A?AGCTAACT?AG?TTT?TTGMTGCGG?G?TGCGRCCAT?CC?ASGTG??CA?YCA?RAT??CTCATGG?G?TRGCAC?AG?CGTGT?GAGCTTATTT?GGCAACCTTATGYG?ACTAGGAT??CGYAGACTT?CTKT?TGG?G?GCCGCCYGKTCCTG?CAGG?TCTCRTGAAGTCYGTGCCACTCTTG?C?CGATGGTTACA?C?AGGG?TCCT??A?TCTGATRTTCA?CGAGGTRAAGG?A?A?A?TC?CTATACCATAC?A?AGCG?TY?CAAA??AAGATATT?T?AGGACGGATAGGCTGCW?CGAAATCG?AACAAGC?WCTTACAGAGCWTGT?T?TA?T?GGGGAA?AGA??TTT?AGGCC?CGCC?GGATAGGA?GKAC?WYAT?A?T?TATAG?AYT?G?CGGTMTC?TRA?GT?CGTA?AC?ATTAGT?CCG?GGCCG?CCAAATA??CT?C??CT????TAGACAGTCAA?CCCATCGTTAAT?CTAGTAGRTCGGA?CAG?CAAC?GGA??ACYTC?ATYACTCGTCG?TAGGY?TAAYACGGA?TA?TCGATAGATGATCCGTTAAAAGT?K?TT?AC???TAGATTT?GGA?G?ATTCC?T??G?GATGTGCAGTA??ACCG?R?CCGT?GGCCTCTGACA??TCGAYCCACAC??GC?CACTC?CWATGYG?G?GGGGTG?GYAG?TTGCGC?AGATAGTCAA?ACGTGGAGCRGACTC?GAGTCCT??T?TACCGA?TTGCGCY?K?CTGGTGCATG?A?CGGTAT?TGGACT?ATTAGCRACGC?T?TCT?AG?GGCAYTCTTAGTRTGGGGGAGCM?
?RCGCA?TG?GCAAG?C??S?AC??AATCTA?AGG?WACARACG?CAAGGR?CCT??A?GGTACGTCAGCCCCT?GAT?AAAGT?TGC?C?ACTCKTCTC?G?YCC??AGGAGA??WG??AAT?T?TAAATCGTAC???TGGTCGGAATARCACATCTAYGGA?GACG???AACTCRACW?CGY?C?CTKTC?CGCCTA?GYGTCYGGARGCGTT?AGGGC??AKTTR??TA?AAG??GGTGCA?CTCAA?GTTGTT?ATGWCCT??CAGCTGSGG??GGTACARATYA?TAT?GKAAGTTAGATCTT?GGAACTG?RTGCTAGCG?AARTT????AA?AATCG?ATA??C?TCCCG??GCC?A?AAY??G?CA???CT?AAGTTATAGTC??AGCRAAATG?ACTTTSG?CC?TTTGCRGCC?YSGCACACYGCA?TCTG?TT??TA?GACAAATAGTTK?AAGGACCA?T?G?CGTCGCC?RC?ATGAT?TGCTGAT?AACGGTRR?GTT?TWG?T?T?TAT?GAATCG?C?TTCMT??TTT?TYCG?C?CGGAGGGA??YCG?CGC?ACR?GAGAGCSGATCGA?GTACA?TGTCCTCT?GT?AC?A?RCCTTCY??CGGSA?CATT?CY?A?A?T?GCT?ATCGAAGGTMTGGT?CATA?CAWGGTCTGCAGRGGAC?GT??TAGGGC?CATC?MTCGGTGTYATGCGAAGAGWASG??CG?ACWCA?GCTWCCACTTC??CTC?TTCGRCTCTTCRC?GAAAT?CT?A?TCTGRGCTGGA?GCTTTTAGTAAGACCCA?C?Y?ACCRGY?C??CT?T?CTGYACT?GAAACCAWGTTT?A?Y?T?G???A?CAT?G?A?CA?AATTGT?CATACYYKYTYACTCATGATATGRTYYRGTTC?AGTAG??GTAGGCC?GTGACTYATGTGCG?TGAGTG?GGT?C??CRTA?GYYCK?T?G?T?CWGCG?TTATT????CG?A?ACCT?SGTRACK
AG?CGCACCACT??CT?T?GGGCA?AA??GCCGG?G?G?TCT?TATRC?ACCCCTGGATR??ATTT?CAT?GCTCT?GTAGCA??GT?G?AGCC?CCT?TT?CC?T?GCTGACGCATCCCAA??C??AACCC?G?T?G?CG?GT?RG?GATCGCGACAA?GRGG?TGTATCTT?GGCT??C?GCC?AAA??TCG?A?TCAGAAAATG????TCC??TAAT??GG?AGT?GAT?CTAC??C?C?T?G?TGCYGG?GACGTG?CTT?A?TGC?G??ACAACGCY?TCTYCAGGT?KC?AGGC?TG?GCGCT??C?ACCRGCG?ATTT?AGGTAGT?ATCCGATA?ATYC?T?CA???G??AC?GGTGARCCCAYR??CCGC?GCGYA?G?A?TATA?RG?CGTGAGCCGAT?CG?AAACA?G?TYCSCCGTCGTCCTTCTG??M??AGG?ATCGG?CAAATGCAT??TGAC??G?GG??AWA??GA?ACC?CC????ACC?T?TCGGATCC?ACGA?T??A?WGTTTYYAGAAATGCYTA?A?AACTACCATGAGG?CACGGGG?TCGCGCTW?CGCM?AMRGCGG?AT??AGC?GYACTCTTGTA??GCCT?AC?CC???RCCGC?GGA??CC??GTACYAT?GCGY?TGA??G?TCYKCCMG??C?CAACTGCAGGGGGGAGTTGGCTCTTT?AC??TT?C?G?CC?CRC?GAAYGC?TAG?C?AGT?GT?GAGT?T?AYAA?WG?T?GMGC?G?T?A?CTTTACKCA?GTCGAT?G?CTT?GY?GC?ACGGGC?GGCAYA?T?AGAAY?GGGCTK??A?A??AR????WACCCGAG??GCWCGCGCTAAGC??ATYTGAYCGTT??GGCCAGT?TGTACA?C???ARGY?CTGTGTAGC?RT?GTGAACG?AA?TC?CWMCC??TAG?TG?G?CA?GAC?TGCCTCYTY?Y?AYA?CTG?AMAGTTAGCAG?G?GTR?ATT???AAC?CCTA??T?GTT
A?AA?ATA?G?GCAGYTTATA??YCT?GGC?WT?A??TCA?CGG?AG?Y??CCG??A?CT?AAAAR??T?GGA?MAA?TTGTG?TGCGGCAATA?AACRTT?AC?CCT?AGCTCCR??T?TGCCTYGCG?CCAATCTGC?AA?ATGACCTCATAAGTAC?TACM?A?AGTA?CTG?GA?YG?GA?CG?GAGG???AT?T?T??GGC?T?GTGAA?G?CG?TTAY??TAAG?WGGT?A?GTAGY?C??T?R?AC?AATGC??GC?GCGAK?G?YAGCTCATTAGGCGCTTG?RT?G??GTACACTM?G?ACCTCAAG?CGAMTGCAATAGAT?GTTGCAGTARTT??YGWR?ACG?TSTGAGCKYT?RCA?AT??CGRTACAGATGG???TA?C?C??CGGAGAC?A??ARGTG??CTAAGC?G?CA?GA?TTC?CGGATAC?GATCAACAYCCCATTTGACAC?GTTRMGG?GA?CAAGAAATAGGCTT?CGCTACG???CCGC????GCG?AAGCGAAGGA??GCCTGCG?AAAGTGTAGAATA??AGCAW?G?TCACCTG?GT????CAA??GGATGCA?ATCRT?AGC?C?ATTGGSCCGTYAA?CC??AG??TACGCCAAACG?T?G??S??RGA??A??G?CG?TTATAGCCGTG?YCGGY?GG?T??CCT?R?GC?RT???CA?MC?TCA?ATAARGCCGAWTATCCYK?C?CAR?TAACACG?GAG?KCGTGTATGAA?C?ACA?KCTT?TAAATTYCAA?C?TGT?TCWG?ATG?RA?G?CAG?MTAC?GCG?T?A?GCGGAATTCGT??G?GG?A?CG?AG?TGC?CY??TGCTTAACTG??CG??YGAACCACCC?CTAGCCA??T??C?A?TCTCTGTAA?TGATCCAGA??CGY?AACCGTTT?CY?G?GWTCTASC?TC?CCG?T?AC???AA???TAAG?GG?C?TGCT?GYGG?CTAG??R?CWTY?GARCGTA?G??GCC??C?
CGA?GGG?TCTA?CGGTC?WAG?WYGACAKC?CCACTGYCG?C?KRGMK?GG?AGTTCTTTGA???CRCCAC?CATCCCGGTAATCCCA?ARTCGAATARGC?ACCCAATGCTAA?GAG?GTYAGA?AGGTACATGCAGCACTAGATCCAGRGACTACG?T?TCGCA?GG?GT??GCTATGGCATCCC?RAGCAATTC?YGT?TAA?TG?GAGAAACCAG?YTCTT?GY?AAR?ACC?CAGAYGATG?ATCT?GGG?GMGCAGYCTAT??GAAYGCGCTGCCCCGMAT?GARCC???ATCGGT?GY??AACT?ACYAGT?W?CACTAT?ACTGWC?CAA?GG?C?CCCTAGAGACYCTR?AG?RTARCAA?TC?T?CAW?GACC??TC?TCA?TGGRGY?G???GACAWGAGATGTMC?CGC?CA?G?TC?GC?GGCC??AG?GGTMCC?Y?GGTAATYRA?CGGCGT?AG??GC?CTG?CCAAGCGGCWGGRGARCTATC???C?CGKG?AMAY?MCTGY?TG?TT?CGTG?AGTTACTGCACYA??GT?CAA??TCTCG?CTCGTTATCTWGG?YCTGAAT?GTCACY?ATA?G?TAT?CGAGCCTGTR?CTTGCGCTCGCW???ACCTTARAA?ACCTCC?TC?KGGT?MATGGA?CTCA?TGYTCC???TA?GA?T?G?CSGRYA?GCTARSS?TAGCC???AYGGRCRGCTCA?GGR?A?T?GTGCAGCG??TYA?A?CT?ACGAGATA?ACGTTATTCTCYSCA?G?A?CTCG??GCAGGA?GAT?AC?ACGCTGTC?G?GGCGCTACTG?A?RAAAACCAC??CCTCG?A?CW?CAY?YTYATTCCC?CC?CTAG??C?A?GACGGACAGK??A?AACTKCCTTGC??ACGAGAAGTAAT?T??G?ATC?TTGA?CGGAA??AT?CTC?CYATAG??CGG?A?AC??C?GW?C?GGATTG???ACTAGCCGGCGTGA??TTGCT?GCACCCCC
GCCGTA??TAC?YTT?TAWC?CCARG??A??TGGCACTGGAC?AGACCCTCACTCA?A??GYGCGGC??A?CACA?TT?TG????ACTAACR?ATCCTRCA?G?T?AACAAA?G?CTC??T?TCGC?AA?CTGG?CCT?CAC?CGCTRGCAGTTCATGCCGA?CACTCYA?GT?G?TCCACCGGT?GGA?GTCACGG?AA?GG?GMCT?SCGW?GCTY?GA?CCAAAT??T?CG?TAR?TTTAGYTKKTACC?CACATGCAGA????GGGYGGAT?ACG??AATTGTWCCAAARKCCTTCGWTTYAM?C?AGTGCGCTGCTTCCRCCC?A?CGYA?GACGGWA?GTGGG?GTTTCCCCGGGGTCTTTA??TC???CCST??CCTC?WA?GRRAW??GCAAMGM??G??AG?ACC?GGGC?AYT?C?TYA?AAGGGG?AC?GGCAAAT?A??TG?C?TAAGA?AGCGTTCRTGTTA??A?TCGCTCA???AAGRGRAATG?ATCACATT?CCC?TACTTCTTTG?CCGTTGT?AR?AY?AGCG?GC?AKGC?TGA?GTACKGRTAAAGG?G??RTCT??GAATTTRTGGC?A?GAAYRT?RCC?CAGRCCGCGTCACTCACGT?ARGGGTGAAC?RGGGGCAR?ACGA?CCTC?GTTCCAATA?AA??CCT?GGT??TTTGA?GTCG??TCCATTT?ATACGGG?T?TAT??????GYRCGC?TCCGG??ACA?A?ARCTCWACT?A?A??TGA?CGTGATATCCAC???RTA?CGATCT??RGAC?GCCCRG?CA??T??GY??TTA?TA??TC?AGCGAC?AWGTTGTCGT?GACCAAACYMCG?CCCGAAC?TTGGWAGGG?ATTSC?G?GGWT?CAGTC?CGCATCTG??G?TTA?C?C?????CAGATGCATT?AATRTGGA?G?G?AC?ACWTA?MA?GCCC?CC??CT???CCC??TMAA?CGGGGCAC?CTT?CGRCAACGTGGGCCAAGGY?
GCGGYGGCTTC?C?TAG??GAGC?R??T???YACTTG?CTAATCGSTGTCCATACAAACCGMCA?GKGA???TA?TACC?CGATC?G?CACGGRCGRTTCA????GACAGGG??AATGTCGYTC?AGGWAC?AT?CGTCACCACTGCAGGK?A?TGACGGCT?CCCTCG?TCT?G??TTATAT?GTGC?GTCCAC?CGGAGA?RAG?CAGYTGC??G?GCACTTRGAGC?A?ARCTA?GAAA?GWA?GGAAKTAATGAWGAAGMTTG?GTTC??C?CCTAGC?CCTACC?ARTACTTG?CAA?CC?AGGCAAR?RCCCCAAGGT??GGTGACG?ACAA??AWT?CACTG?T?CGGCG?TTGTTTGGA?ATGCTGCTCGA?CGCC?CCYTCGC?GGTTG?GTCTAATK???RRG?CAGGRC?TTGTC?GTAGG?G?GGAGWCGCTTCATCGAGTCGTGG?T?AAAACC??CGGAT?MA?CAT??GCR?GATCTTGAG??TGG?GCTCACGGC?G?C??CCGTATGAA?C?T?CGTA?CGTTTRC?T?TTT?GRG??AGCTGGCR??GGTAC?GGYT?GCTG?AACTCGAKACGGRC?CTTC??CGTC?ACGGC?AT?G?CACCC??T?GGRTTT?AGC?CAGYATCWGTATGCT?CAGAGTTTAG??AG?SCT?C?GCA?GG?CCC??CYCATGTAT?A?MGGCYYGG?GAG?GKAT?CATATACAAATCKT?CTCYAAGYAGGCTGA?AC?AC?TCGTTAA?ARA?CG?CTCCTGGGGK?TAC?GGARGGGCGGGTC?TAACA?G?GAACTC?CS?GCA???TMGACA?GCCAAGCAGAGAGGACCG???AG?AA??AAATAYA?AGTCA?A?GGRATCGA??C?AAGC?CTAACGGA??TCGAGTCGR?CAG?TA?GGGTCTT??R?AA??TCGTY??TTCAWAGT?AT?TGGA?GCAG?GTS??A?SACT?KAAAGGCT?ATG???CTGGAA??CCAA
GGAYAAGT?T?GTCTTGGGAGAGA?TG??GAWSCGCTARA?G?TYCTAAAATCCCKYGG?C?T?TC??ATGSAA?GC?TMA?AGGGT?AAAYCTTAGTTTTGTC?CTGG?A?CGCTCTGCW?GGCGTTA?A?CGAAA?CCAARCCCC?GAYRTTCGC?AATTGGT?TGGCCCC?G??WCCA??GTTCCTGTAT?GGTGGACGC?ATTCCTCCCAGR?GG?CTATTT?TG?C?CAATTA?CATCYGCRWGACAAAATCTCATC??TTACT??G?ATAG?T?YAT?G?G?TATTCWTAYAYG??AYAT?CTTTT?TCGAAA??TWA?TCR?G?AT?TGACTGCTCTGG?GGGC?CT?T?A?TT?GA?WGCTCGRYAKTCTG?ACTTCT??A?CGTCA?TATTGTA?GR?Y?STAA?TR?CTC?YCGYRACATTCCGAGGRAYTGGYGCGGA?CT?AC?TRA??CCCGCTMCC?GRC???AT?TGCTTGC?CTAGTGAACAA??AT???CC?GCA?KTW????CCRGATCYGC?GGCTGTCY?GCT?TGT?CGCCYTCCTCGGAKGGCGATC?AGRTCAYTGCTTTT?TTC?GAAACTGTMCTYG???T?AGGGYA?TGTGGGGCCRATTAAACGCC?ATGAA??C?TC?T?C?CA??CGTT?CTGT?W?G?TGTTGGCGKCTTAAGAGGGRAGC?GGTCG?TGGGTGCGGCTACGCGYTCTCATGACG?TGCCCGRRCGATT?AACCCCATACATC?TCGAAKG?ATAGGTGGCCTTTAAAW?CTATY?CCTAGRGCAG?KGTTGA?CRCTCAGG??GRWAG?TCCGTGT?AGGRSCGAC?GAC??CTACGGC?ACTTACCGGAYTCTTCCCAT??RCYCTGRCGT?GTGW?TY?TKCGCA?AC?CCA?TCYGCTCCACTG?G?ATGG?ATGGTCTCTGCYTK?T?RT??GT?CAG?G?T?GACGGCAGGTRGTCGAT?TAGTGGA?CGGT?TACGTCCG?T
GGW?ATGTAGMCWGT?TT?YGCGARCACGTGACG???ARGGCGRTTTRGT?ACCTA?GGTTGTT?WCGCCRA?TTA??CAA?CCTCC?GCCGGGC?T?AA????RGAATCGCT???TGGTGG?CWGAA?GAGA?T?CATTT??TTGGWGACGACAATACMCCAKT?AC?GTG?CCATGAAAATAG?ATC?ATTCGRCG?ACCT?GTT?GYC??RGCTGGATACGGATTAGA??GGGGTCTAACGG?RGYRA?????CCT?A?CMAATG?TGG?CGTAGAGYCTTATAKGMC?G??TAA?C?AG?TCCG?CGCCG?AR??GGCT?ATAY?AAACG?GA?TACATAAACCGCA??ATACTCCTCTG?TATC?C?AYAGACCCAGRT??WTAGCTTTCTGC?GGAG?A?RGG?AGSA??AGGCT?GYACR?RCSA?R??AG?AA?GTCATR??AAGCCGCCT??RGCGWARCAYW??GR?TG?RCACACCAYAGAACAYTGTTGATKM?G???CCTSC?AWGA?ACCCC?GTG?SAYACGGGCTC?TTA?T?T??CTCC??AG?CG?CTC?TAT?AGATATGGTTATC????ACGCTGGCGS?CG?AC?AGAAGA?A?A?TT?A??TGYYCGCYTTKCCWRTCCGTTATCCTTARCAACC?CTCAAG?G?MGAAGGGCGARGACCTGYM?GTA?ACCGT??A?YW?TG?A??CCTG??ACTC?GC??GCRCTT?CCT?YRAATTT?CY?CT?CGCARGCGTGTT?AATAKR?Y?ACTCA?T?GCGCCAR?GG?AAGRYTCGTC?TGCC??GTCAAGC?AGA?A?TAC?AGCAAAAA?C?TA?CA?C?TT??CAT?GAGGCAA?WT?TAG?G?CTGCTTTCAA???GACTTTC?YAGAGGRGC?RGYTCG?TT??ATGCGS?TA?AGTCTKTCTCCCTAGC?RCGGTGCYAACC?GAM?Y?G?CGTTT?ACCAKTCC??CAGATGA??CCGT?T?CCCAAGTT?
??YAMA?T?TCTA?CA?GATACRCTCTYAG?C??GCGCAAYGATCTCWAAGTGCTATT?GGA?AATATGCGACG?CGACGAGC??GGTTCGACAG?C?CAGC?GRSTTA?CGTTCCCACW?G???AATTCAMA?C?ATYRCTT?CTCAAATTCAGCCGATRAGC?GAGAG?GGACATYGGACCGA?GCGG?GTAGG?T?GCWGCGGAAAGAT??TGTTGAACAGKGYCCA?AGGAGG?CAGGAGG?AACMATYAAGG??CAA?AG?C?MGCCCT???TCCCTGA?GCG?GTYGGGG?T??GGCTCYAGG?CGCCCRACCTTCACATGACTR??CARA?CGGAGTATTARWAGCACYGCTCA?GGATACTATGA?G?MGGAG??GGTGGAATCGRTG???GACATG?AA?TGG?G?AR?ATGCGT?GCACCCCACAGTTRAW?C?KTGGCCT?T?CTGAKAAGATAA?YAATTG?CAGAAGT?GT?GT?TCTT?GAWGG?A?GTGGAAARGYCCAGAAAT??T?TAATWCR?AGGGAAC??TT?GCT??GGGCAGCGTR?TTCGCCG?A?TAT?G?TCG?A?C?A?GATYTCYCATCACT?TCGTGC??A?TCTTGTG?CKGCAT?G??TCK?GTGGMCCTC?GTA?GTGA?CATTCGGGGCATAG?GG?AA?CACGA?A?CCGTGA?GSG?AAGGAGR???GAGAT?AT??CCTCCG?TTGG?AATA???CTCG?C??CGGG??TTG?GCGASTTGCMAWAG?CCTACA?ACAARCTT?CTCRAGCCTCGTCG?GAAT??G?TT?A?CCCTGS?GA?GAG?AAYGAYAAA??CCGCGGGGTTG?TCT?ATA?GKY?TCCGTACTKACYCTAKMAGTACWGA?G?TGCGACAGACAGCGGGYA?T?T?C?GGCATGAACTCGGA?ATAT?A?WT?AATTTTTTATAGTYAARCGATG?C??GAKT?G?GAAGGCYCGCGG?GRCGGC??TGCCTCA???TC
TT??ATCCCC??G?GGSGTGCACGCACCW?MAG?TTRTATGCC?CGAG?C?CG?C?AAGTGCC?ATCGTGGA?TTTGAACGGCCGT?GGTTGCAATC?AGGC??AGCGGRC?CTCTGAATG?CGTTGWGTG?GR?TA?TG?GG?AWGTCAATTTAAACTTAATT?CGTTAWCGGCATG?CRCC?YCCT?CCWTA?GGGATTGMTTYACATCATYATGTCS?CTGA?MG?CYGCCT?GA?G?AGG?CT?TCTACACY??G??RGGAATTCACCTG?AGA?T??CAT?TGGTGTC?AAGAG?MACT??ARCRTATTTGGAGAGGCTCAW?AGA?YCACTGGCTAAGAC?T?TAC?T?T?T?GC?C?ARAC?T?AA?C?GAGTCCCCTCGCA?CTAGAAGAGCGTTTRTA?AT?TCCCTACCTCAAAGTATCYAA?C??AAAT?TK?ATCT?ATTA?CTAAAA?GC?CTA?A?AC?C???GATT?CGCTGTCG?CRYGCYGCGTT?AAGCCGA?CA??G??KTA?G?T?C?G??TTCTSSTTA?W?YA?GARGGGCCC??A?AG?ATR?AT??CGTY??GTGAW??TA?G?AA?TG?GGT?TYCTACGGA?G??CG?T??GGC?R?T?CG?CCWGATCYA?A??TTATGCTTGTA???GCCTASAA??T??G?TTACCA?TGAC?GA?G??CTATYGCTTATGCTA??C?TG?ACTGGA?A?ATA?GC?G?TA?RGC?TT??G?CA?CW?C??CAARTG??ATTR?G?TG???AGT???ATA?Y?CAACC?A????GC?GY?TA?R?GTG?ATGGGT??TTACTGCCATCC??TGGTACAASCA?TTG?TARC??G?CC?TATCGT?GCCGTS?YTTG??CACKCG?ACAT??G?T?RCGAGAAAAGGY?R??AAAARCWACGTGAACGW?T?AG?TTTA?C??G?AAACGTT?GATC??GACTCAGTCRAG?CA?AG??ACG?CCTC?A?RGAYATCSC?C?
M???C?T?AC??T?YGYGTAA?TGTT?CACCTAAC?ATAATGAC?TTCG?A??CTT?GTT??GA?GYT??G???C?GT???TTAT?GA?TC?CG?A?GA?T?CCTGKGGA?CM?AT?AA?T?WA???TTTY??T?GT??GTTGGAA?A???TATTGTC?TAGSGATK?Y??CCTCA?C?AGTC??G???G?TC?GCA?A?AGC????GTT?CGGGGGTGGCCCTYTCWA?TA??CT?CCGAA??C?CCWTAAA??G?TCTTT?TA??TCTTAAATRC?CTR??TAA?GTCGC??TACTACT?A?G?A?GTCCTCCC?A?G??AAAKTGCGGA???TTCTYG?TCG?CGYGGCG??GAGC??GCG????YC?Y?TCARGC?GG?G??GTATCGCTARGC??G?A??AGT?GGA?AGGTAGTTGGC?GACCTGCTGCGG????CAC?G?GYSAGT?GTTCARRT?ACTAY?GMAAAS?S??CGC?CTGCT???ATAC?TCC?C??AACTA?CTC?G?RATAAG???GA?CGGR??T?TG?GGMTTG????AC?GAG??A??C??R?C?G??TT?AGGAC?ATCCRG?A?CG?TGGA?CCA?GCTCAAGCA?SATA?AGAGA??YCAG??T??????CY?RCTTTATGC??G?AT??CT?G??CC?W??A?ACAGCTCAAC???T??AGT?A?MKCT??C?TG?YGAACCGC?CACGA?CGCACRCAAACAC??GCCCRARG?GG?AT?ACG?CMATGA??TCSGCCC??????TTA?CKCTATT??CAT??CGT?CCC?GTRCA?C?GC?G??TA?GC?AG??ATGRGAGA?A?AGCGTRGTT?WTAGCTGG??GC?AGAG??GAC??GTTA?CA??AMT??TG??ACCT?GGCKTR??ACAGATGTW??TGTRTRACAYGGWAA???CC?CATTCCCTTGAT?CG??G?GT?C??TATAC?CTYT??CA??A??AA?A???TA?AGR?G??TAC?T?TAC?
?CAYCGTCK?KR?TATTAC??TCT???A??R??AATCGC?C?CC?CWATGGAG??T?TC?TC?A?G??GTC??ATTA??AC?TC??T?GA?TT?CTTCCT??G??G?T??G????TRG?T?GGAC??GCGA???CCAG?GGAACGA??GAG?GC?T?G?C??C?C?K?GG?AR????A??W???AGG?CCCCAAC?CACW?TAAT?TATWGG?TTTATTCAC?TYGKGGT??A?C?T?C??TGT?GGTC?CCTGAGA?ARTAA?T?CGCGC?AA?C?CY???CTC??A?GTYG?CA?AGATGGW?A??RG???G?TCG?AG??AKCTCGAG?Y??G?ACCGGCSG?GATGTAATAAACCCA??C?ACTAG?T?YT??TYAGAA?T??YT?TATRGTA??RW?CGC?T???GG?RAGGACGGARAC?T?GT?C?CG?A?GG?C?GTYA???ACYG???AG?AAA?G?C?G?GC?CG?AT?AY?T?TATM?TA?TGCA?KG?C?TA??G??TT?TYRGGG?GAC?G?GCAA?ART?TC??GACC?A?CGGGCGCAATAGY??GGTCYAGACG???TCGA?R??K?S?CT???GCGTT??R??AW??C?????TT?AACCA?CG?AG???A?CYACCACATTAW?AA??RC?T?CGACGY?T???TT??GAGC?A?CGW?GAK?A?YTCCARCCYCWGCRA?TCGACSW??G????ACYGST?TYGA?GGTGAAA?RTCACC??GCT??TGC??A???T??AAT?CGCT????CAATGYM?GG?R??A??RYA???T?T?C?G??CCCCGA?T??A?GAC?GAYGCACA?C?A?A?Y?K?AYGC?TK???CYAC???TCTCC?R?ACGT?GCTC?C?CWTAGA?G?CCY?TR?C?C??T?CTR?G?C?C?ACTGTCTT?ACG?TGKAGCYTGT?GG?GTY?TW?CCA?T?TGA?TA????TTATT?A??KCACTGCGAG?CTC?GM?AGG?G????CC??TT?
A??RYTATAG?CC??CTTCCAGAA?CTTTCGWT?G??GC???GGC?A?TCG?GAGC?CCARRGT?CGGTGTY??T??A?CCT??TA?R?TATG?AGG????GG???GT?GTTATTK???CYT??CT??CAW?C?T?C??A??CCTA?G?G?CTY?GACY?G??ACTG?TT?CC?????AC??YCRT?CGAAGTGA?CGC??TGA??C??T?C?GYWC?A?AR???CC??A?GCAA?AGGA????C???A?R?AA?T?G??T?T?AWAG???G??GYGACAC??K??G?ACTTATG??T??ACAA?T?AR??A?GC?TG??CATTT??ATCWG?CGCC???G?GK?GRT??CA?TGG???AGG?A??CC?G????A?CTA?T?AAC???CGCG?TGTTCTG?T?TWTCTCC?CAA?C???AA?CCT?GAGT?TAG?ATG?A?T?C?AAC?T?CAA?GCGCCGT?W????CACT?A?GRTA?CCTT?GYT??CAGRCT??MTC??T?TTTT??CACG?G??GGCGW??RGGACK?TAT?T??T??GGGG?CA??AGGTGG??TTGAC?AA?CA?GAACGTYA?GT??AGAC????A?RTCT?T?AA?Y?TA?C???????AK??A?TT??Y?CCCC??C??YKC?CGG?TT?TCC?TCCA?CGT?G?TG?ATATA??TC??TG?GGGGKTATAG?G?G?TA??YGGC??TATY?CGRCAA?Y?TA??A?CGWA?CGCATAY?A???G?YA?KAYCGA??CAGC??ATC?RGY???ATAA???CSATCWAGTTWA?ACTCTGTGTWWAG??T?AGG?W?GY?GCAAK?TY?GACGGCCGCACACT?TY??TAT?C?ATG??GTCCTC??ACA?CAACT?TGGRTACG?GAATCATACTGC?AG?CGT?T?AAA??AG?RG?????TTGGG?G?T?KCTG?RGACM???GTG?TC?G?A??GGY?TCA?G?RTCGGG?YGACATG?ATT????CCYAATM??C?
CGG?A??AA?AGT?T?CCCC?AYRAT?GTACATACCCC??A?TA???AGTA?C?KCTWTA?C?T???TCC?TC?CGC?TAMARCCWCMT?????TAG?TY???GT?G???C?YMGMT?A??CG??MTCCCG??T?GA?G??AAG?T?GAT?GAT?TAY?ARACGTC?T?R?ACGT?MTCCCTRAGG?TAG?A?AA??G?C?TCG?KCTYTT??T?YG??TAATGT??YA?G?RCCCTGGT?A?T??CT?AAC?T?AYKC?GA?G?C?A?A?????G?MCC?G?AC?W?CCTT?T????GG?TA???CCCA?AG?GGCCC???A???GCC?AGRA?AAA??AT?C???A??G??ATTC?TGC??AT??YCGG?TC??GATA??R?TC????A?GAT??TTAG?A?C?T?AGACA????AGT??RTCR?C?CTCG??AG??GA?M??????C?A??CGA?TT?T?C?C?GR?TAT?????TGGTCG?C?G?G?G?CT?G?C?CAACA????W?C?CCTG?G?????GCAT??CC?TC?G?TCG?T???MTG?AC??R??C??GT??TC?YTCC???AA?C??AA???A?T?TACGT??TACCA?????????C????C?AGC??GCGTG???Y??AT?GAKC?T?CT???TG???GACTAA??TA??T?TG????????A???GTAS???TTG???CTCTC??TG?CGG??GTCTG????GC?AG?GTTGG?T?TAA?CG?T?ACG?G???A????ARTCCAAGT?RA?Y?A??C?MCTTGCG?CKCT??TT???G??A?ATCYCC?GGAGTTCRGGCCTRCGC?CARAGCC?AGCT??GTTT?CCCT?YTGGTT?TCACGCCY?GG?A?G?AT?TT?T?C?C???GACTCCA?W?TGM??GC?T?GGYCTCA?AGA??AAC?AG?TCC?G?TGYTATTCA?CATGCCCTGTCA??C??GATTAATAC?C?AT?TA??AT?C??TCCAATGT?G?TGGKAT?
A?RCCT?GGC?Y?AG?RGGGG???A?G?T?GCC?G?G?T?TT??AT?CCATGTCCTS?ARCTCTTGAG?C??CCGCTTC??GCTAACGGAATA?CCGY?T?W???GA?GC?T?A?TTAAYGTTCAC??M?T?CAGG???T?A???CC?CCTAC?TACC??GAC???TTGGRK?TG?GA?GG?T?CAGSCG?TY?S?ATRR?CAGATG?CGGTRCG?G??C??GATAAC?GA?CACC??CACA?GAGA?AYTATT?C?CCTCYWRY?A?AYAA??GTA?AG??TTA?C?W?SCTR?TCA???RGATC?CGGYT?KT?RT?G?TG?AC?AC??C?CTCA??R???T?TCG?G??CCA?GRTT??G?CAC??K?A?GAT?GTGRCAAGT?T?CGTAYCATCGA?AGA?A?ATCA???ACT?CGG?GYT?GT???GCAGTGC?CKAYRGG?C?C??AG?GTGA??C?CAG?AY??CGG?G?A?TC?CKRT?R??ACA?C?AACTG?TGTTCT?TC?TTA??CC??CCGGG?A?A?CTAR?AACT??C???AG?GAGGCC?G??GTTC???CTCGTCTT?TACC?CTCR?????GCTG?GCTTCGG?G??ACYACCA?CTGCTG?RTGY??CGAT?C?GGTC?GT?ACT?CGG?TA???CGTGAY?CR??G?A??G??CTAAW????YG?ATC?ACTCRCC??AG?A??T?G??A?TTGC?A??W?A?GGAGRC?KGTAGCCC???AGCGACA?TGCCG???G?GTTTATACCGYGTCCATACWCTWT?CKACTTTWAKCAYGGTWAYGRCATGTTAYCTGCG?GATCGACACTA??AAG?TTYGCATTTGTGTGCT?AATAGAAGGAGCTCACGTTGTCRTTGCATGTAATT?TTATAT?TG?ACCAAGMCATTAAGTACCCACTC?TCGCTAAAAAGCGRCTAGTAGTTACCATRTCATAWGCAA?CGGTACCAKCGC?ACAA?SWTAAGCTYTYGAARAACS
CTCCCACTG?AT?GTACGCAGTGCTRMAWATTGTT?CT?AACCCAGTTYYATATCAAYTCTT?TATTYTTCTCAGCTGRCACTGACAGRCACGTTCYCGGGATTCCGGCGAGGTCATAAYCTCAGTGT?GTCT?CG?GYCCGRACTATCTTKTAYRAGTGCCGGG?CGTCATAGAGRRA?TGCTTTCGCTGGGAAGGTTTCACGCRAGTATGCTKTCATTAGG?AATYCGTACAATCAACTACACCCAGTACCATGGTGTTGGGCTGTACAGTAGCCTGAWRTA?CATATGACYGARTTRC?GAAYGCATTAGGCCCTTAATGCTTGGCAG?GTCARAATACATSARCAAGGM?GTCWCCGAT?CC?CGAATTGGACRAGGRYCGGTACATATAGGTTG?TYGGAGATYTCTGG?RTTAGATATG?TTAAACATTMYCAACCMTGGCAGMWCGTATATYGGAAC?TAGCCACCATCGACCCAAGCGTGGTCGGCACGTCTACT?ATSGWCCGTCTAGCATATATMGCTGCARGKCRCG?ATGCTACG??CACCCCGTTTCATGT?TCGGCTCATCACATAAWAGYWGTGCACCTGRGYGAAGATCAAGTTTACTYGATTACAGTCGCTAT??GATTMMAACGCAAAAGAGGTACTYGTGGTCAGATTAAGTTTAMCWCATGCAGTCCTTACCCSTCCTCA?G?CYTTYCAGGKGTAAGAGCCGCGGTGAKGGGR?ACAGTTAGT?CTTCCTRYWACGTWACGACTGGTCGGAGAAGTMATACGYCGTRAKTAAAACTCGTWGACTTAGCCGCTTRGCTGAGGGTCYGCTAGGTC?C?GCTGGTGGCGGAGAAGCTGGATGCAYC?GCTTATA?CTTGTCAGCGCGAC?GCTCRTCTRTGATAGCGAGACCRCGGGATGCARATCG?TRAAGGGCTTGAAGCGTTAGGRRKTTTGCKTGAATCYTGCAGCGACAGGYTGATATAACACCRATTYGYGWCCC
WGYAT?GGCCGTCGC?CACTGTCGAGKTRRTTAC?CCTKGAATGAAACA?WAATACCYCCCYYAA?CAACGRTATCAACAYTTGAGTACWCCCYYAGCAGA?GGCGATATCAGCCTGTTACGAATCTCCAWSGARGTAC?TGGAYTWTAGAYATGMTCAA?RATAGYGAACCTGGTGAAGSTTCAAACGATCGTGCACCTCWGGKGRCGT?CCTGCTRATATTAAAGAAAATTWCTKAGTCTTTACGCACC?AA?TCATCTGCGGTCCAAGTTGCATCYCGTCGGGTGTGC?CWTCTAAGTWGR?TACGRCCGATGAAGGTTTGGCAWATATAA?TWGTCCCGTTCTGTCGTT?G?TGTGGAATTA?RTGCRTAACTGAGGAYYKGTKCGTGGTTYGCGTA?CGCAAGKGGGYCTCAY?RTRYCCATT?TCGTTGGCCGTTTGAMAGRAAAC?WGGCGCG?ACRG?GG?TATCCASAGC?TTCCTCGAGAGTCCCCCA?GCCGCTTAAWAAA?TATCWTCTCTCAGCAGYAATAAG?ATCGYACRAAC?GTATYCTAGCCAA?T?AGRGTTATCCGA?GACGTCCRCAGGTTGCTAGA?GT?AACCGCTGTCCGCYRGTTGAACYCAAGT?CTCCCMGGGGCT?AGTA?TGGGGAAACCAACTGACCCAGATACARTGCGCGTWGCAAGGCCGGC?AYCRAGATGTAARTTC?GTAKTGCCGTCRTCTRGGWYTACTAGATTCWTACTWGCCAGTGGTT?TGRCCGC?TCGGGTCGCWATCA?TGGRTCGYRCAKTTYAGYCYTGGGGTCTCGTCTCCCTGCCGRTGGKATYAGGTTAAACATAGTAGGCTTTTGYGGGR?CTCAACCTTCGCCTATGCCGTTRGGAGACGCACCATCATTTCCTRCATTAYCGRC?TGGGAGCACAACCGATACWCAGKGWCTGAAAAACACACGATGACYRTGCTCGTWATAGC?GMGGGAACTCAGGGYGCC?GCAA
CCCGCCYGTRGTGCGCCYGYGTGGTCATCCGGCTSYTC?TYCTTTCAA?AYG?G?ACTGTACGGCAATCKAWGCTRAAACATTGRYCCAAGCACTCACGGTGGCATGTCCAGTG?????????????????????????????A???CGT????T??T???????T??T???GY???G?????C???????????????Y??????G?C???G??C????GC?A?C??A???G?ATA????A?C?????GT????A????????????????C????????AG??CT???????????????A??????T??A??A??AAG?A???C?T?????A????G????C???????CGTRC?????TA???GC??????G?????C??G??T??T???A????????A???G?GR?C????C?G??C????????????TR??T?A??????C??G??C??????????????????C???A??G?A??GAC???T???????G?G??GR?T?????????G???A?CGT????????????T????????A??????A?W????G?A?????????????G?C?????????A????G?GA?????T?C??????G?G??G??????????????????GGC????????????CC??T?????ATG?A???????????GYT??????A??????C????GC?G????S??A??????????????A????????A????????T?C????G??????A?CT???G?C?AG??CG?????GG????A?????A?T?C?C??????CA????AC???A??T?G??AT????????A????G??CG??T????????AT??C?A?G?CC?TT?CG???CGC??A?????TA?AC?T?TG?????T????A????????A????????????M?TC??????????C?????T??T???G???A????GT???????C?????????????G???T??C??G???
??CC?C?R????A?????AT?CT???????T??????GAT????T?R?????G????A?CG?C??A??????????T????YAT?C??A??C?????AT??????????G????????????G?A??????TC?C????????????A???A??TGC??GAA??A???A???G??GTA???A??????C?TG?T??C?A????T??A??T????GG????G??GR?T???A?C?C?C?A??G?????T???TC??T???????????T??A???????????CCA??????????????A?CAAG???CC??T??A?????????C?????ACC???A???G????G?????????????????AT??AA??T??GTA???C?????????C?T????T????TT??C??C?A?????AC???AT?G?????C??T?GA??????A???????ACT??T???Y?T?A?????C?????C?T????Y??G???????????G?T????Y?A??G?A????C??G?A?A??TRCTC?C?????T??????????????C?C??AA????A?A?C????????A?C?T?AC?G?GG?????????????A?C?C?TT???GC?M??????TC??????G??????????AS????TAGC?????A????T???AAA???G??A???T???T??A???G???A?C??T??G?T?TAGG?????????G?A?TW?A???A???????T?????G??????A?T?????GC???????????A???????C???TA??????Y???GC?????????C????????????AGG??????G?G??A??AA????T?????CGG?CG?C??T????TCCT?????C?????A?RART???G?G?C?GCG????????AY??AGC???????TA?AT????TA????G?T?G????G???W?GC?GT??????C??G???C?TY??????????TA?????AC??T???
?T?AC?????????????????????????T?????AT?TCC???CTA??R?AG???C?A??CCA??GGT????AW??T?T?G????????A??C??TT???????????????A???AT??????TT?A??????GCGAWTC?????T????T????T?G?C?G???A???AY?T???????AAT?A???T????????C?CAG??A?A?A???GT?T??T???C???C???TT??CA????????Y????T???G?T????????????C????G?GCT??C??CY?????CA??A??????T??????????C??A???????CTC????G??????G?????G??A???C???TG?G???YTT?R???Y?G?GY???A???M?G?CAAGG?T?T???A??????CG?T?G?C???????AK?TT??G?AA?????????GC??????T???????????A?????TA?A???????T????C????G??A?G?TAC????AT??CGCC????C?????T??G?????G??CC?????WC?A?G???T?T????CG???G?????A??TGT???G?C??C???????A??G??T??A??????????A???T?????G???C?T????????A??T??T???????TTA??T?????T????T?AC??A?????????CG???TR??A??C??W??????????G???T?????A????T?CC???TG?T???G?G??C?????????????????AG?G?ACA???C??????C????G?A?C?G??G??G??C?T?AA?????????TG?????????G????????????CGGGG?????C?GG????CT??????AG???????????TC??A???????A???T?T??G????T????????????C?????YA?T?GA??T?TG????????????A????Y??C??????T????C??????????G????CG???C???T??GT?G?T?
????C?T?C????G????T?A??TA??G?C?T??G???????G?T????C??A???T?????A????C??R??ARA?C????T?GG????A???G?R?T??????????????T????AGAT?CA??TT??A???????A????????????A?????A?TG??AT?A?????AC?????C???C?????G???????C?GC?G???????C????GG?G?????A??????????????SC????T??C??????AA??T???T????????G?????GACAG??????????W?A?G?YG???????????TCAGG??????A???G?C???C??M???TTCA?TT??A????T?RT??T????A???????????G???A??G?????G????????A?????T?G???TC???C??K?W??AT??????????S?A??K????A???A???????C?G???T????????????AY???GC?T?W????????G????C?T?A?A???GT??C?????C?????????G????????T????YY?AC?G???C???A?????T?CGC??G????T???G?A?A?CA??????CA??G?C?G????????CC???R?ATA??TC??T??????C????T???T????A???T???????T??G??A??T??C????TC???T?AW???GG???GTG?T???G????????C?T?A???????G??M???????G????G?C????CA???????G???AG?Y???A?C??A?????????CAT?GT?T???????C?AA?????????G??????A?????AC?AT?A???G?A????????????????A???GT??T???C??A?T????????T???A?A???????CT????AAG??G?????G?G?????A??G?A?TG?????TG????GTT??T??G?????ATT?????G??GG??G??????G????GCT?A??????A?G?CG?K??
CG???C?G?AG???G??GCG??G????G???AG??CG???????A????CR??A??TG????A?????A?AG?C???????A?A?G??T?G???A???YG???C?GT????????AC?AC?A?AA??T????C??GG??G?AT?RGA????AC??TARACT??G??T????????T?AW?A??A????GGA??G?TG?C?G????ACAAT????AG??G????T?T??AAW?CC??????G?GG?C??????TT?G????G?AA??GA??CTATTC??TR?A???G?T???????T???GT?AC?CG??ATG???C??AT??????A???????G?G??AG??G????CG????CA???AG????????AT???TTGGCC???G?ACT?????CA??C?G?????T?Y??A????C??C?GA???T???G???TC???AGA??AA?CTAA????G??R?TCG????G??????C?T??C?C????A?T?T???????G?T??TA?G?C???T?C???G??C?G??????C?T??G?CTA?A???RCTGT?????T??G?????????C??T???A????AA???G???WCA?AT????T?C?G????G?A????AC???G?C???C??G?TR???A?T????C?????G??CGTS??CG?????AG????G??A?C?TTC??G????M?TTG??????A??????????A???AA??G?T??????WK?????T?T???T?A??A??TT??T????????C?A???T??G??T?T???G?G?????A???????T?CG?G???G?C?C??GG?G?????C??????G???CTW?T??C????GT?CAACCT?AG???????C????T??????ATCA?CC???G?YRA?CCG??CAT?G??????????C????C?G?TAG??C????GTT???AY??K?????G?????TC??AA?C?G????T??T?GAA???TC????A?TGTC???RGAT???GA?
????C?AG??ACAG?????AGA?C??C?????T??CC?G?RTGGCC?????G???TAM??YTT??R??ACCC?TATA?C??????????C????TC?C?G?CR?T???T?C?CA?GT???TCTA????G?A?C?R????CA?CTTA??AC????A??G?TA?C???????C??A?????A?????GG???AG????GA?A?G??T??A????AT?T???????A??GTCT?GCT?G??????TTC?WTACA?TG?A?G????T?TT??AG???AG??AY??CC??G?TR??K?AY?G?C??R?A???CT?AA??G?GGG??GGCG?A???C?GGTG?G???C??TTC?CC??T?????GGYT?C?G?C??C????GC????CT?GT??T??TT?T??????A??T????????A????A?CT?ACTC??G????A???TA?T?AG???????G???G????????G?GA?????TC???TA?????G?R????C????T?GA??????C?A?TCTG??A??G????CG?TT???A??CGA???????ATG??A?CG??GA?CATTC??Y??CRT??T?G?ARG????C??C??GCGGC????G?T?G??TC?AT?C??CTR??T??CT??C?ATG???????ATWTC?C?TC????CATCCC??YCAC????C???A?CCA?????G?C???C?G?????????C???GTA???AA????C?CG?GTA???????????C?C?GT?GG?ACG?G?AA??TA?AAA?A??C???????C?C?M?Y??C???RTCCGA??C??AGCG???????A?GAA???T???C??GA?????A?A???C?G?AA??GG??TCR?CC?T?C???AKG???AGA????GATA???TC??T??RACT?T?T?GA??GTC?????????T?CA??GT??T??ACT?CA????G?AATCGATG?T?TT??AA?ATT?T????CT??Y???AC?TA?AG????T?G?TAC???C
A?????TAAC?GT?A?C?GCG???GC?????A?CTGCAA???G?G?C??R?GG??C??K?T??CTG?T?GAA???C?A?????G?G??CAG???A??T????GT???G?TTC?WGT?C?C??TT??G?AAG????TGGA?T?T???A?GG?C??GT?GCAC?CT?????C?TG?GG????AT??GWG?G???GA?G?GA????G?C?TTC??G???A?CA??GTG???T???A?CGY???T?G???GCTCA??????GT??????C??A?G???ATTGA?AAC?C?????GA??CCC???T?A???A????ATCT?T??GGAG?AG?C?T?????AG?C???A??RC?T????AA??AG??G??ACAA?ATG???R?T??TG?GC?CC???GAT??GG?GY????TC?TGCTAGCAG?T?GG??GC???ACGGATT?TCCT?YTYA??T???CGG??C?C?GA??GC???CTGAGA??CA??GTA?K?A?G?TA??CAS????A?TA?CACA?C?????GA?GT??TA?A??KAAA?T?TG?AGTT???A???C?AA??A?G?A?KCTT????T??G??T??A?C?G????C?AGAG?A?C?G???C?TCCGTG?A?C?G????CCA?A?C?T??A?A???AG??CT?????TG?G?C?AAYCA?CGA???T?????T?CT?TGAGGA????GCA??G?AG???G???G???GTTG????AT?A??C?ATGTT?AT?A???A???R???CGT??R?T?C??T?T?T???T???GAT??GT???AAT?C??CC??CT?C?G??A??GG?TGCT?G????GT???C?GC???G?T?A?GA????????TT?TT?TAG???TTCA?AAAG???YGT??GC??GAC???ACMTG???G????G?C?GGT?A?G???G?T?AA?GG?A?????C??A?C?GT??G??A?ST????G??A??A??A??C?TCT???T?G??CTG??YACC?ATT?GC?CG??TCA?
?CGC?CTTCC?GGT??TCCT???A?GTTTT??C?G?AGAC?GG??CCATT????AC?G??T???TCCWGC?T??C?RGATGTGWT??CT?C??AC?CAW??A??ATTG???GTG?TC?T?CGAA?YWA?C???G?C?A?TTAA??C?AGCC???C?G?AC???GCAAT???GTC?AT??AGTG?T?A?GTTT?TTA??G?CTCTG?GCAGCC??C??T???C?G?AA?T?GA?C?C?G?A?A?AGA?ATG?TTT?GTCAA?AC???GR??T???C??ACA???A?T?CACA?AGT??C?AT?C??TCAAGTCR??GT?A??GG??CAGCGTT?CACGA?CACCT??GAGACA???CA???CC?AC???G?CCCC?TAG?G?T?A?AA?CT?ACA?GA?C?TT?C?A?CT?A?ACCAA??GT??A?????CYC???C?GT?RCT?A?G??CC?TTCCACY??T?TT?ATTCCR?C?C?ACT?G?CACAG?GTTATC?KTG?GR??T??G?TTCGATTAA?M??A???TG??AC?A?G??AT?TAGCCGCGC???G??????T?A??AGA?YT??T??G??ACA?CW??TM?GCGGAT????G?C?A?KA???CGCTCG?A????MC?AACAGT??CGGG?T?TC?TCAGT?G?GA??CCT???????CT?TC?GC?C?TTT?GCGC?G?C???GWGT?T??A?Y?CA?TG??CT???CG??G?GG?CC?T?GGCT???GT???CCA?G?A????GG?AGG?TA?CGAGTG???CG?G?TYT????GC?TAT??ATCTGATC???AA????TGTC??GCGRCA?ATT?T?TT?T?A??A?C???A????TAT?CAT????TA?A??AT??T?T?T???ACCTCM??CCA?CT??CT?TA???GG??TGTAT?CCT?W??C??C?C?C????TC?S??T??????CA?CGC?TTAC??CA????ATY???AC?GACTT?G?CTG?G?TA??CGAAGG????CG
??GATT?GT??????GA???AG???CT????A?CGCGGTAC?TA?YAGC?GGGA?T??GR??ACRG????GC?TGAC?CAA?CGC????C?A?A?CA?GG??C?T?T?A???C??GTC??TGTC?G?R?CCM?????AT?CTTGAA???A?C??T???AAG?CT?????AG???A?C??T?C?GTT???C?SG?AGA?CG?K?G???GCT????G?GTWY?G??G?AAA???C?AGWC?CTC?T?C?T?ACW??AT?AACY?TTCC?AGG?TA?AGAG?G?C?T???TTCTT??????CGAT????G??CC??AG??TT?TAT?CT?TAT???ACC?GC?C????C?A?T?CGGAG?C????GCACC??????AACT?TGA?W?ATA?YAC?G?GAGA????AA??RCT?TC?C?A?A?TC?GA???AG??AC?T??A?ARC?TG??A??Y??A?GGGAT?C?C?CCCT??CA?CTCY?G?T?GTGGG?GAGCTTCGA?CGA?C?TR??T???AATG?GC?CT?GA?TRAS????AG?T??T??GA?G?TA???CTG?TGA??G?CT?GT?G?CT?CY?T?C?TA??C??G?T?T?GA???TTACAA??A???C???ACG?CCCAA?A?AA??A?AG???C?G???ACGCAGACTT???????G??T??AACAC??RAG??YC???AACA???YT??GGA?A?ATGG??CT?CG?AG?T?AAA????T?TA????TGCC?RT??CAG??T???TC??AT?ACGR??CCCTA?TC?T?TC?CT?RA??CA??AGAA?C?CA?T?TG??GGTC?A??C????CC??TTG?C?ATG??T?GCCC?A??CA?TA??ACA?CTT?G?T??CGTTCT?C???TTT???C?G?????????C??T??AT???GGCGT?AACCTT???TT?T?T?AA?T???A?CT??G?G?T??C?TA?T??AT???GCAACC?CGT?CG???A???CCCCY???A??WAAACCAT?
???G??GC?CCAG?GCG?G??A???TCT??CTAGT??GTAMCC?C?TG?CAAA??CTCATST?AG?C??ATRT???RG?TAGGGT?AC???G?TTC???A?T?TAC??T???CC???G??C????A?AT?G?TTGA???C???C???TT????????C???AGC??ACC?G?C?CGG??C?????ACST?G?T?CGGTG?AT?C?GAT?GGG??G?G??C?AT?T?TAT?Y?A?ATGACGT??GC?AGTT????TTT???C???A?Y??GG?YAC??GGA????TATA?C?ACAA??GT?TAT????TTTAAGCGAG?RTGTAA?TA?TG?TGA?G?T??GGCG?G?T?YA?YCA???TTT??CAA??RTGTGGCCTAA??CT??M?GA?A?A?G?A?GC?????CCMC?G??CGC??TG??CGA??TTGG????ACT?T?????C?T?G??GT?TCTGA?G?CTAGCC???CTAAT?GG?TCA????AAGCACGGTGTGT?TCGCC????CAAT?ACACG???T?YGATGGC??A?T?AAA?TTA?A??AC?YG?AGACGGT??CC??TA???AG?AAG??GGATCA???CRGGA?T??G?CC??T?CTARAG?G?KGA?T???G??G?G?CKT??G?C????GAA?CACGC?T?TG??GTMCT???T?CT?TA?T???G??GAATG?C??CACC?C?G???KTYY??TG??CTATC?????C?CT?TG?A????C?A?CC??Y??C????CACAC?T?YTAY?C???GCC?C?GA?T?TC?GCT?C?AGA?C?RC?C???T?A?T?T?GTG??AG??T?TA?A??TC???TT?G??T?C??C??GA?AC??CGGGT?AGT?CCC?C?S????GA?CAGCA?A?C?CT???GTT???G??GCT?AA?????C??TW????TT????CTT?G?TRTAA??TGAGTT?C?W?TC?TT?G??GG??TATATG?GTYG?CT?AGCG?TAAGA?G???ACTCT?
G??KCAA?A?C?TT?CTAGGTK?AYA?AA????T??AC?CCC??TAGG??R?Y?YGGG??S?AGTT?G?CTRC??TYT?A???CG?CCTTC??C?ATGCG??CT?CTAMGTAGRAA?AGA?CA?AACAT???AGGA?????GCAG?Y?YAT?T???CGTGCCT??G?A?CAAA?C?TGA?TT?GA?CGTG?TAC?G?CT???????AT?G??GG??A?R?AAT?GA??TC?AC?CTT?GCTGAYAG???T?A?G???GAAT?G?T?T?T??TT??T????C???K?A??G?AGAG?GT????TGTA??T?AGT?GCTGT?GC?CACTRGACGG???A????TA?AGR??CT????G?C?TTT??C??G?C?CA??A??G?A?TG?TC???TGGTCA?CCG???A?TCTTTGA????G?????AA?GG??G??TAA?CCA???GG???G??TCCTC???G???TA?GC??ACT?CCTC??GGA?TC?????A?AGT?TACC?T?AA?TA?TCCGG?G???ACATTTC??A??A??A?G?CC?CTCC??T?YC?C??AK?T??CT?G?AACT?G??GGACCTGTA?AC?GA?A?G??TTCA?????GCA??AAC??GC?ATCAAC??T??C?TGCCGTAA??G?A??????CGT?A?TCTGA?T???ACTCATGCYGAA??C?AGGGACCG???GC?T????????GG?CG?AAGYTC?G????TCCAC??G??C?C??C?RATT?AT??AC????CG?C?G???A?G?A?GC??CGCG?TCA??T?CTTA?A???CWG???T??CT???C?T?????TATTM????GR??TTC???????GGG??ACAGG?ATGTT?G?CCA?A?TG?ATTGG??A??CTTT?TG???ACTAYA?ACC?G??ATGT??TG?CT??GGCA?TTAT?TG?T?CACCC?AT?TA?G????TG??AA?T?C?T?GTT??GT?CG?CTGCAGWRAR????TA?CC?WT???CACTG
CS?T??GA?C?A?TCC??C??TGRGTT??GTG?W?CC?AACG????CMTW??C?AC??G??GA?AG?CTG?GA?C??G??C???TT???AT?TGAG?GTY?GTA?TTT?T?GYGCTT?WT?C?T?GA??A?GTT?T?A??CGT???TCTGT???C?????Y??T?CKT??G?CT?T?AT??CC?T???G?CA?CCTT?AT?AA??AAM??CT?????G???C?A?CK?GR?K?A??TT?C?G??CT???G????GTAT?C?GA?GCAA??SA?CC?GTT??????CG??GTAG???C?T?CT?T?TCCA?A?C?GT?G?G???????Y??ATT??T?ATA?ATM??ATT?R?G?TG???AT?????RGAA?T?ACMC?CA??AGCAAATGT?T?A????T?AC?G?TYA?GTT??C??AA??A?TTT?C??TG???T?ACAAA??TT?CTRT?CWM?CG??C?CTGG?CAA??A?CC??G??TGMART?TTAA?CAA?TCCATT????T???RGTGGG??CC??T?AA??TA?C?G?G?GGTA??????CAC?MGA?GT?TCT?A???GCGT???GT?T????AA?GG??C?CC?A?R?G?TGCCCG??GAA???ACYG?GA??T?GTCG??G?C?T????A?TGA??A?ACG?T?RC?C???CG????K???G?T???G?AAC???TA?CGC???CT?YG?G??GCG?A?CTG?CTTAT?A??T?CA?TCTT??TCTTCGC?A??C?GG?GMCTC?AA??KA??C?T?GC?G?T???TCAM????A????TTC?CC?A??TC???CCA????GT??CA??AA?A???CGC????ACYGACGCT?AT?G??AG????GT??TA????AG??C?AA???CCCGTTCC??C?GCA?AGG???C???CYCA??C?CTGGC?C?G?G?T??G???AWCTA?C??T?AYCAT??ACAC??TGTG?GT?A?A??T??AAGTG?AA???A?TG?A?????A?C?G??
A??AT?TGYAC?AGCTA?GC?C??T?C?C?G?TCCAT?GTA?TCTAG?C??T??G????AA???GATG???AT?TG??GC?C??C??CT??GCA???TW?AGAA??T?CT?RTCCWG?C?TC?T????AYA?????TAT??G??RGA?T?RGC???ATGG?ACA??AA???GGGGAGY?T??T???G??C?RAT?C????A??AAT?C?GAC?GGC???GGCAA?G??C?A??T?GC?WCAAGT?GYGTC?C?G?T??TCAMT?T????CAARCCGTCC???C???TCAA??????GTCTAA??GAT?T?GGA?????TA?C??CTC?AA??CAG?R??C?TY??C?GGAGK???GT?A??C?AA?GTATAA???T???CTT?AC?RAG??G??????CC???????G??G?T?CTAC?CTA??????A??T??A?G???GT??TC?AC?CGCC??T?A?TTGR?C?AGGTAAYT??TTR???TTY??T?TT?GAC?AG??T??CG?T?A?R???C?CTCT??G??G??ATCGA??T??A???A?AGCG?AATCT?C???GCCW?G??RAAATCG?T???GTT?AG?A?AT??????ATM??T???A?T?T??GCT?A?CAT?????YCAC???CKTA?GAACTMACCGCG?C????CCA?CCT?T??CCACG?T?ATGY?AG????ATAYCS?TGCAGTCACG??YRGT?G??????C?GA?A?CAAC??????A?T?CCG???G?A???CG???CT?????TA???T??ATG?T?G??C???G?AG??TA?R????AA?CG?G?TA?TC??TTGCA????GT?CT?C??GGARA???A?Y?W??C?GGGA???G?W?CRARCCCG???GA?C???T?G?T?TG????GT?TG?G????ATG?CTTT?ACAACA??ATTG?TT?????GTT????C?TC?T???MRC?TG?GM?TAACCT??G?T?TCCCG?G???TTA?GG?TTYTTA?GG???AGAA
?TGTCG??G??Y?CYT?AG???C?TGT?TCA??????TG?GAT?STACC?TC???AC??TC?T??CG?CCG?AA??A?G?TGWGTCTAM????G?G???GCT??A??AGTG???T?C?CC?T??C??CTCTCRAY??AA?CGCCA??AG?TR???C?A?C?TC?G?TGGT??A?TA???TT?A???C?A?AGR?YGT?G??TCT???GT?C?TC?G?GAW?CATCGYAT???CTA?CCTGG?RCGA?T??GCT?T?CAT??G?CG??G?C?GG?GM???CT?GCA?CAA?GA??C?RCT?T?C??GTTWA??CGG?CCA??TAWAAARTCATA?CG???C?MC?MC?CTAGC??TY?A?R??????CT?GC??TCT?T?AR???A?T?TMCGT?T?C?C???G???T???CCAC??T???R??CA?CACCGTC??A?YA?GTA????A?A??Y???G?AGA??TACG??T??TGA?A???CG?T?G?G???C?CG?GG??CAG?C?G??RTTGAC???MC??C?A??GA?GCG???AGT??A??T??AA?C???Y?YW?TT?TAC?CAMCTM?GC?GKAC???G???TGT???A???TA?CM?CGG??Y???C?CYG?K??G??C??GAT???ACGC?????RT???????YYGAC??GAG????K?YGGGCMGCGGTACG?A?M??A????TC????TGT?A?G?CCA??AG?W?TCTAAW?GA?A??CW?TT?TG???T?T???Y?G?C?G??G?CRG?TAT?G???GT?ARCG?T??Y?TTA????G?G?G?GG??TGG????T???GT?T?C??GT?T?GATT?G?GR??GGTAC?CT?TTC??AK??C???CC?CAC?G?C?CTYC?C??GAG??T??T?CA?T?A????TGS?C?W?A?AT????C?T???TG????G?A?RTGT?CA?TC?AC?CACAC
    H231_22		CAACACAGGWCG?ACG?GGMCT?CTTATRY?TCATCAYA?Y??TC??GCGTGT?AC?GTAGATCC??AARA?CGT?TAGTCTG?YYCTTGRGG??CTAA?GTCCG?CCCYATCTACC?T?CTAGCGAC?TT?AGCACTAATAMGAAGMGCT??CAWGTTGYG?G?GACATGTATAATA?C?TATCTGTGASTCGCGC?TAATACCT?AATACGTCRA?GCTMTTCCTTCG?ATGACTACAGGWCGATGAKTTAGC?TWY??TGCGAATGACGCTGAA?GAW?WACA??CCTA?TGGTRRRCTC?TACAGATTYCAYTYAATCGAGTAAGCGT?C?AGT??GATTAGCTA??AGTAGTGRGTC?G?TTTGCARGCGCGCCTW?GT?GAG?C?TCGT?CTAATTTCTCTWTGCCSGTA?CCT?A?TYAT?G?CCGTACTG?G?S????TAAGT?ACTAG?WTTAA?TAGRAAGGW??AAGGATTCGGTGA?GCTAGGGWTTACAAGAT?C?WTCATTTCAGG?CACGCACGRT?TGG?RGG?ACAGCGACRTATACCGTCM?CTCT?T?T?CCCTACAYT?AYAG?GGTAGAAGGCTA??TGCAAACTGCGGCGC?TCGGYTTCACTWC?AAA?YWT?WTATCTWRCRA?AGAC?A?TT?A?CCA?CCACCTAT?TYTGMGATG?CGCTGGWAYC?TA?AG?RGACTCAATTCCAGMGA?ACTAY?T?GTTT?TCCCATTTMCGTTAGC?M?CAGCTYTARATAC?CAAYTGGAAAASAKACG?AACAAGGCACAA?G?ATGGA?TCRACCCYCTTACT?TTCT??GACAC?GMCGACCGGCACAC?C?GRAGCSTAT?GACTGGCGGGKGG???WGTTGAGGCRGATGCCGS?TMTGTTCRGCCTGGC?TAC?GCTCCAATAATCAAGRGCG?WTTGCCCATRWTAGCATCKAC?AAGGA?TTGRYT?CG?TCATTYCTTRCACTGAGA???GACCTTG?G
CKGACCCTATT?AG?ACYC?A?RSCTCGACTGATAGA?SCCAGGTAACCCYAAAC?TACTAG?CTAGTA?ATTTTTGSCCAGYGA?AGCAAAR?AGGTTSCT?GC?R?AAATTGTTCGTGGC??CCTCCT?MCTGACAKAY?T?GGTACTC?CCTGC??YTGATR??RACA?CYGG?T?RCAR??CCG?G??TTACA?GTAGCAYTCCC?YYGCAGG?TCGAAGGTRC?YAG?GCCGGGCACGC?T?CT?GATGGTATGGAGAAC?TG?C?AAC?CCGA?GG??GGGACCGT?ATC??CCCCMRACTRRTTTCAAAGAYCGGTCKTGCCTCAGYTCC?RCC?GG?AK?TTTGA?AGTT?CCGACTTTCCTTGAKAAT?GGGTTAC?AATGCCA?A?TCGT?GTAGAAATCTCAGGCGTTGG?TTG??GGG?G?TAA?TGGTGWCAGTGGCTWT?ACCA?RTCAGGCYACATWTACAGC?GACACT?AAAGTCTGGCTY?TCTAAGATAAW?TACCT?CGGGCGAAWG?C?AGC?AGTAACTGCTTAT?CG?ATCGCCCK?CG??GTTTCCCT?YA?CCATTTTCCGGCG?CCGT?STAC?AAGTTMT?TTTTCG?C??ATGARGTCTCTCAGCGAAT?T?CGC?GGAYGACTR?AAWACTGR?CAYTCTG?TGTTCGTCAT?YG??CAACCCCAGWATGCGT?A??ACCTCYA?GG?G?TG?C?GTT?C??AR?KC?A?AGCT??K?GCTTTTGCATTA?GWAGTC?T?TG?AYTCCRAGRTCRGTCWT?TACTTGARG??TTCCGGACTC?AATAG?CA?AATG?C?C?TCTGACAA??CACGTA?TGARKACTCTAA?TCAG?GC?TTA???TCWGT?TWT??TGCCTATTGG?RATR?AGGCA?KT?TCCSTT?AGGRGC?AWTCC?GC?GCC?GCY?TAA?GCA?MACR?CCRGCGATC?TTGGGCGW?GCRTTAACTTY?CC?GCGAKCKCCR?G
?TCGAM?SGACTACWKTGA??YCTTCGGCG?T?A?GGCACACCT?GTT?ATT?C?TAAWTATTAGATT?TTAACMGY?CAC?AGTCT?ACTGAGTCTR?TACGG?T?TSATSAACT?YTATGYGR???TYCT?GRCGA??GAA?GAGYACG??CCCACKGMTMKTGAACTGAYAGAGAA?TCC?K?AWGCTYAARGCCCCTTCGCC?CCTG?TT?RTGGAAA?GG?GGACRTAAG?TYGRCAR?AGAGATY?CG?ATACA?KT?GCA?TYTTTTG?CA?YA?GWGTW?GTA?TTT?CT?ATAACA?Y?CCTR?GCCCCGGG?ACMGGCTTWAT?AA?TTYTGTYCCACGGA??CCG??CGTC?TRGACCCCCMCCWACYT?CGCCTC?R?G?ACCCGTCAAACC??ATYYA?AGTGACAGAC??CMA?A?TYCCCG?CA?YG?CG??GCTG?GTC?CA?GYC?R?AACTCT?RGTRA?TCTYTTTG?GT?TTTT?TGACAT?R??G?TGGTGAKAGY?YCAATG?C?CGTACGTA?G?TA??TCA?GCTAT?ACGTTCGTAYGGGCC?AGWCGG?G?YATT?G?CGGA?G?WGACRTG?ACTT??A?CAGGGCGG??TCG?CAGA?YCGGGCACAGTGAAGGCC???ACAG?AGAA?CS?RRCTAT???AGAGGT?CGC?TAW???RGATCG??GAAYAC?G?T?CAGTG?T?TCAG?ARGGA?Y?TTC?ATMGGCG?GCGA?TGTGCAYG??AGAT??GCATCTAGCAG?CC?GGGCGGTA?G??TACAAAAAA?CGTCTAA?TCGG?GRWTGAGT?MCTGGAGA?CA?GATAA?G?GCGG?C?GMCCATAATCGYGAC?CCGCGG?ATCGCAG?CCTRGG?GYGTTT?AGTA??CTTCSTCACCTGGAMAGCACGTAC?ACAACTTCCA?RGCTACGWCCTCCAGCM?AGGCA?GCA?TCC?AGG??AA?ACACG?Y?CATT?GRTCT?A?GGGY?A?
TGG?CT?ARR???CT?GTGG?CAWCGC??AGA?GTT?CT??T??T?GC?ATC?TATYTCGTSTTTCACCA?AATC?YTG?RCA?GCRAGACCG?CMACACCAYTTTGTT?RGCGGGRCAGAT?AGATCTACCAGTGAT?AG?CWAGCGGTA?AC?K????AGCA?CGAAG??AAM?AATCCACTAGGA?TGATGTGG???TATCGTAATATCCCGAG?GCARR?ATTTCARCTT?C?GGKGA??CCGWAAACAM?YRCGACCTCTGCCTT?TAGGGCW??ACGTT?G???TCGCWTC?TAGGA?CTAGCGCTCC???GCT?CCWATCGC?CCRAATTG?A?G?C?T?TTGCATGAATGAAGACT?C?GAGAGTACATGTG?AGYAYCC?AATAGTAATGAKGGAC?TACRC?GTATAACGGCTGGTT?TCC?AT?SCGTCG?TATTATGCCTC?TACTWCACGAG?GTRTRCGK?CA??TAT?CG???CCATGCCCA?G??TGGKCAT?WTTGCRAT?AATTT?TTAATGAT?T?ATTATTA?ACARGCTAC??YSC??RGC??GRC?GGTA???W?ATCT?AM?GGG?C?AG?C?A??TATGYG?CC?CYT?CTAGA?WCCC???AAACCTAC?CRAG?GGCA?TCTTC??GGTGRGGTTGGGCAAAA?CC?YCRGK?ART?G?A?RG??TATGCG?ATTCATTYGC??A?AR?CTCGTRGG??TTAG?GCGT?AAGR???GTCTTTGC???CCTCKRTGT?Y?CCT??CCGCAGTGTYMG?ATAGMGCT??ATTACG???CACACCCGYRTTCCGTTCT?TGC?C?A??TGAAGA?GAAA?GARGAA?ATAAGAGRCGC??TG??CCAGRA???C?TM?TC?RYGGCTCCGTY?RAT????AG?GG??CGTAG?TCA?TTCTCTAT?A?TSAGYG?ATGGC?CATTGGGTT??GGG?GACAAAAT?AGAG?ATG?AA?TTCGA?GAC?ATGGACGCGA
?GAARCATCATGA?GC?CGGKRT?G?TGMT??WAACGG?AAATWAYSTACTTCTT?CCCTRC?G?TCCARCCTCTTT?GA??TAAAAGAAYTCARGCTGAA?TACGGCCTKGA?CAAA???GAAAA?GTACAA?ATACGCMR??GTCATTCATCAGCCACAAATG?CCCT?CCA?ACCATATCTCRTGTCAACTTGCCTA?GGTATTTAGRGCTTGGT??CAC?CGGYC?GT?CG??TARM??AA?AKTC??CC?CT?C?GCGAT?GCTTCG?ATGCACATTGCAACGGA?TCTTYTAWGCKYRTGT?AA?AGTKCT?AARGCRCT?RGGT?AWARYCACG?GAGTCR?T?TYT?GGTM?TACTGAGTGKTACTG?GGACTA?AAGCATGA??GCTGCCACT?T???AC?RA??TTTT?T?AT?GTTTATGG?AGCKGCAC?G?G?YACTGTG?GYATTTAR?TT??CGAGGT?GG?CACGYAC??CCRGGGAC?GTTAACR?CR?GC??GC?C??CCG?C?C??GGGGC?CACC?MACCYCAACGGTATTCTCYACTGAC?TT?ACGAG?W?GGGATAGMC?AA??AAACCAGGA?ATAG?GTGTA??MRAAACG?CWACGG?TGGMCTACACAYCG?CTCCGAGT?TTWAAACTTG?CG?TY??CC?CT??TTTC?RCAA?ACTGTM?ACGGTCTTRA?TAAT?A?GART?GATARTCYRCATC?YTTKGCGTAGG??G??GGGAATCSYA??G??TCTTTC?TTAGTCATCYC?AAATATTC?GTGGTGTGACYARTATA?TG?K??ATTTCC?TC?K?ATG?TCAAW?T?CA?A?AAG?G?S???G?TG?GYRYTGCCGTGTTAAR???G??TG??CGG?GATACGTGCC?G?CCTG??GGAGCG?AGGTTGCCTCRGRRCYCG?RT?TCG?CTTG?CCAG?T?CAA??RGA?C?CACTTGT?CTCRCWCTACG??CYYATCAACYT?RTCG?RCA
C???RAGTRCT?AATATC??T?T?T?CGTTG?KCGRCG???CGYG??TGGTGAATGTTCTTGATM?CCW?GRGG?CTGAGCAGCAA?T??ATAAGAT?TCTTGAA?CAT?GAGCW??KGT?CCCG?CA?GCRGACCG?AGCGAGCGTTA??T??CGYAGCCTAGCTA?CKCGMAA?GRCCTAARWTAACCG?TCTCCAYTATAGCTCTGGCTTT?GAC?GAMCCCWAGCT?ACCG?T?TTAATC?GAAC?AGCY??C??CTA?RTYGCGCT?MTGCG?R??TTA?TA?GGCRTCGAGGTGGATC?TCACCA?MGAGRG?A?GARGA?WCCYRGCCGGT?CG?ATCGTGATGAA?GCGCKCAGGCT?STTT?KWAG?RRGCCR?TGCARGTACKCA?G??GTTGAAAWTGGAGGG?T???GGGWCCCATCCTGGATRG?YACGGGT?GC?ATT?ATSWRWCY?WAATCCGGCATT?MCRGCT?GAGCGTC?WR?GGCMAC??RCGGACWATG?CGC?TACTC?YCTC?T?TTTTG?GCACTCC?CGCGCCYSTCACAGGCA?RTTTGG??RA?YGATCGAYTCGARGCC?T?TAASCCASGG?AYGGC?CACCWT?AAGRC?TACCGATG?GTCC??ACCGAC?TCAGCGG?CYGCC?A?GTACGT?AAGGAAAAWT?AA??CTYTG?WTT?TY?W?TACAT??ATG?CA??CTT?TCC?T?GTTCCGTARTYAATYT?CTT?RT??CAA?CCCTTTCG???RTCAAGTAG?YCGCAGG?A?C?TGC?GTGCAACTCCCT?GCAYMCTRCAG?G??GACGWTCCGGT?CGAGC?KGYG?CTACTTR???TYMTTAA?GTTWCATG?TCTGGC?A?GY?AAGACT?A?ARAGTAKTCCGGAR??CCAYCGGA?CRCGGTAC?R?CAATTC?TCCGGM??CATGTCGTGT?AC?TGG?WCACTYA?AA?ATTT?AACTACT?T?AAT?GCACCTTGGTAA?A?
G?GGRCC?G?ATA?CC??TGCG??TCGAGGCA?SATGAG?AGACGCGGA?G?A?TTGTAAAA??CGGA?RGTGCTC??GA?AT?RA?CAATTGAT?CCTGCCGGTCCT?CGC?GAC?CCTATTGAS?G?TGCGCTT?GCYGAAG?AGT?GCAYRAG?ASCCWCTATTATMAAAYGTC?GGGT?CA?RRAT?CA?ATAAT?TAGTGA?G??A?Y?AGTGA?TT?GCGACGTSA?MGCG?ACAGATAGG?TRCTCMTCTATMAAWA?AC?G?ACA?TGCCCACTA?AAGTTCTGT??TGGGATAAAGTGAAG?A?GCACCT?C?C??GG?TT??TCTTGGATCWACTCG?TCAATGR??GMCTAAGTGCAGAGCCRCGTMA?C?GTC?C?TATAAATA?GTTGCCWTG?GA?CTGAYRCGCCCACGTR?YTTCC?CGGCGCCGG?TATT?AACAGGTTTAAYTAGCRCR?ATTCT?RACGYGCCC?CT?C?GRTGA?K?CTG?GA?CAC?GTCGATAGAA???A?A?C?CAGAR??CCA?TA?C?AGAGA?A??RC?ATCAC?C?G?A?TTGA?T?GY??CGTGT?ATAGA?Y?AGGCCYAG?G??CTAGTAAA?W?T?GTCAAGCRCGGAGAC?G?TATATGGCT?T?GAG??CTCTG??G?ATGMG?CGGCGG?AG?TA?TGCRGCC?CTGAT?A?MGTCGCA?AGTG?CATCTGAATCTCTYGATCCTT?YTA?GRRTA?AAGR???TG?RSGAC?ACGAT?CRCGCGCARAT?T?CAGCTAG?GCCGTT?CCT?T?TGT?T?TG?CCGGA?GGCTYACAAAR?G?GG?CAGT?TAGRGRCACCGG?AGCTAG?GCACGAGCTAARTCYCACCTATACTTRK?AT?CYC??G??ATTCAATCGAGCTCATCRRAGTATCTAAAG?KC?YGGC?ATTG?C??G?GCGYGGGT???GGAYS?GTCT?ATTTTCCCTTAGTGAG??ACGTCATCGT?GT?GG
A?TTGAAGTATGKGG?TCGTTTTKC?GGTGGGGCGATRTYGACGAGRA?TCG?GAG?TGRTMGTY?AACCATYC?TC?TTCAG?YCCT?CCTGTAA?A?ACGTTAG?WAGCACCACATTTTC?GTCGATACKRGGGCRTTCTC?ACGCGKTG?ATCAA?ATCG?TCATTGTG??CAG?AGGTTAACGTT?CTTTYRAATCTATGGCC?AATG?KCTTCY?GTASA?C?CTTGTAGT?CCC?ACG?CTGGTCA???CATCAAGYTACC??T?TYCCCATATT??AGTGCTT??C?TG?CTGRTTGC??AWTCTGAC?TCCACCTTGTCCGCTMKT?TGTTCGGGGGGGTCAAR?ATRA?GYCGAACTACTA?TGAATR??CACAAAAW?TTATTGGT?YTTMAA?CCAYCTCCAGTTTACCCCT?WTG?TCGAAGATTAYTAGAG?T?ATCWT?ATC?CCCAAAAAAACTTMGGCGTCTGC??CCGG?GTAA?ATAYTYGGAGG?TGGCR?CCTCCCT?GATTARCTGCAG?G?GTGA?TA?GAGCTCTR?TC??AK?T?Y??C??AC?GRAAGGTW?CT?AG?????ACATGTACACGCAGATA?C?A?WCCCTCCCYGTCAAYTYMTCCTGGGCAAAGCCTGCTAGYTATCTCCC??C??CMGAGGA??CTCC?AC?GGGTWGG?TA?CY?GCTCCTGGRTTTA?AATTCTAYGCC?GTAGAGGGCCCTCATTAAA?T?RCKACTC?CTC?GCGCAGTTCTCGAATCAG?CT?C?TAACGG?ATTC?CGCCTACGAMGACAGA?CCGG??ATTAA?CGGAAGCCT?GTGTG?TGACG?G?GRTG?GGCT?YTTCGGAGGAAATT??ATRT?A?TC?CYG?CAT????AT?TGC?A??ACAACG??A?G?KCGATGCTGTTAC?CGCCG?TA??CGAGTAC?GAGATTWGATAGAGTC?AWACAATTGTGGAGTRCGGAA?TYTACA?AGGTTAC?TGTT
GCAAK?CACAAR?G??AGTA?CC?C?ATGGACTYG?TWKCTY??AAGG??GAR?T?ATGCGAC?GGCCRAA??GYACTTT?A?GGCGC?CGCGC??ACCCCACCR?CC?GGTCKTAKAC?CAG?GC?CATGTCACCAC?GTTAATATTAGC?T??GGCTGA?CAATTGT?TRA?GTY?ATGTCTW?RTAGTTTAGCCGG?AC???TCTCG?ATTGC?AGMTCGCGG??CCRTG?CTCC?AAY?GCT?ATAATTCA?WT?WCA?TCC?TCCTWTAT?ATCGA?TC???AGGAYATT?CGAACGAAC?G?RAAGAGC?A?CCG?AT?GACGTA?CA?G?GCGAACTGACAAGTAAG?GAG??AACATCC??TYAG?CTT?GT?CTGAWTYAC?CAGTC?CAGAACA???T?CGAACGAT??TTGACGTTGATC??GTATCTA?GAGGGC?GTGCGCTGCT?CGCTTGCCTR?MCAGTTGAGGGT?G???GY?CTACCARRTGATCGGCAACTACTA?GTG?RT??STGC?ATTCGTST???ACAAGACG?GCRCAYGCTTG?TAT?T?GAT?G?AGT?AGKCC?CCACGW?GYGGRGT?GTWTTYATA???MTCGGG?GTCT?TGGACRGGWTCAAC?TRC?Y?AT?ACC?CGC?ATAAAAGCC?AT?T?T?T?C?GRAGATTAAY?C?ACCCGA?AT?GY??T?GGGTGAGGGATT?AA?GAC?TGTGG?CC????AACCT?GCCRAC?AG?CTGGCG??A??TG?G?CCT?TRCG?GTT?GCGTYYGYGAAGTG?TMGCTYG?CTC?AGCCGGCGTCT?CACMAARCCGCGC?CRCCAGCKCGTCCTTYTRGTCACCGGY?GGCCGCTGAC?GYTGWGG?A?AAAAACT??GT?TACTCKG???A?AYTTATRCCC?GTCAACGATGTTGAYAGTCTCGCGKTWT?RA?A??YAGYTARCRGGTAKAA?YG?G??ACCAAACCKACTG?TGTA?TC??GA
YTC?RCGYGYCTCCTA?T?CTCCGC?GAY?ACGTCA?C?G?TGCGGTGGGYGACGT?CGAC?TCTT?AGAGYTATGTTC??AG?CTAA???RR?WCCCCGA?GCATACG?AATYY?CGTTTT???CRCGCA?A?TACTT?CCTTTGTGG??TG?CG????CWTT??GCGW?GAGC?TA?GTGTC?CRGCAATTCCGCCGGA?RGTCRAGCTTAGA?TRGTTTTAAGATAA?CCCGCGCATSG?TAGCCAC?TRG??CCYCCCA?ACGGA?AMCCGCCYRAGGCGCACKGTCGA?ACTY?TYGCTA??AC?ACCACRAG?AGG?AGTATCC?TACA?GCAACCTG?GG?CGGA?CGA?CGCAA?GACAACT?GGCTATCACYA??CTTCT?A?TATTGCACAAT?TTKGRAGC?AA?GGCGCG?GA??A??AGTCCAA?TAGWAAGGYATSTK?AG?YAG?AACAATAC?CAT??R?AG?TMG?TRACACGTCCAACCTAGG?AAAGAA?AGG?GGSGCARCAAAWGATGA??GTCY??GTTGGGCAGCC?TTRWGTCTGTTTGMWGGCCAATTY?C?YWTA??GT?G?ACTTG?ATW?GYCTW?C?G?ACTCAT?GGTGACCCGGAC?ARTGTGG?CGGGGC?AGGATCGGCCG?A??CA???CATTG?AA?TG?AGRCAT?AAA?C?TYAATTTTMA?ATGAGCCTAT?T?CTGA?RC?AAGATT?ACTTTAGAGTGAAGGGGG?TT?AACGCACAGTCCRGATG?TC?GCCWA?CGAAGTCAAAGAGTGTATGCT?CTGARTATCAAGTATGTCGG?CTCAT?TRATGACACGG?WGATGCTCGARTAACGGGCYY?ARCCA?GGGT?YTCCTGCT?C?T?TCTCC?CAGTCT?AG?TGGTCG?TAGTCAT?GGAMTG?TGTACATR?T?CGGAGGTG?GYTCGTAATCGTGCTACT?GG?TACAYRCCRTCGCTCWACCGGGCTCT??AA?AT?CCR
CTT?CCG?TT?GT?GAA?CAGCTA?ATCTTTGYTAC?YGT?CCATCAGCC?AGTGCTTATCCC?TAGWCTCGCGG?CG?GTTGGRATGAT?GACGWTCA?CCTC?GCCGCCTAKTTACRGT?GKGWGCGTT?AA?T?GTGRCTGCGAGCTG?CGCA?G?C?CGCCWGTAACGTYCGRTTTCGAAA?CSSGA?TWGGGTTGYT?T?GAC?CACA?GRACGAGA?GAYA?TCAG??GGGG?C?TC?G?CTCTKGK?ACAC?AA?Y?CGAG?TTMKTTCACCATTGG?CCYCCAGGCRARA?CACGGATC?GCAGCGTAR?GYG?CACK?GTG?AAGCTCAY?GGGTTGTG?AAACK?GATGT?AC?G?AYTASCTAC??TG?CATAGGGG?TGT?RWTGCCCCGCATTCTRAAA?GTC?CTTGCYGT?GGAGTAKA?T??AGAC???GCATCTCCGGR?GGCCM?TAARCA?CC?CCTAACTCAC?GTAC?GTG??T?TCACA??ACCKACTACG?ATTTC?AAC?AWRGG??MT?T?G?CG?TAC?G?MY??TCCC?TR?MATCWCTGGTGA?CMYT?TCCGTAAGCGMTGCCG?TAT?CTAGCCG??MTGCTCGAGARATCTAT?GTACGW?TAGA?R?TCYAAACWRGC?GTGCCYGC??TGWRG??GAGGCACAMGGTA?ATGTG?GTA?CAGGTGAA?CGGA?G??TGCATCGCR?TGGGGYGAAT?????TGA?CACTTGAC?G?C?CGCC??AGC?TACA?YTCATGC?CCT??T?GCMTA?CARATATT?GGWGATGT?GMTGCATC?GYCCCCAGTGC??TTG?CCCTTGG?T?T?GCM???AATGAAGC?CCCT?CGT?GACGGTAW?C??CWCC?TGGCCACYCGCCG?GCR?GMATTGGT?TACGTGTG??TAA?T?TGGAWCACT?ACAA?G?ATGRG?AACGTCAAGT?G??C?CRC?CYYGA?CCAG?GTCAGGC?T?TTT?CG?CG
GY?CG?YATTT?AC??CMT?CTTTTAGCACC?TWCT?ACG????CC??TMWTTATATGYCAAG?AAGGWA?C?A?CC?G?CCGTA?RATCCGTCT??AA??YCRCYTGGTGGCAAY??CA?T?GK??GTA?T?GGATCA?CTAGCGCA?WTGGGCA?AGATAG?T???CAG?AGC?AT?C?C?GG?TCGAGCAAACTTA?TT???SGGGTCC?GRGTTC?TTAA??GGTR?CATG?GK?A?G??T??GAA?CC?TGGCACCC?CT?CCCRCTTTA?GKCG?GTA?T?AAC??GA??TTCGC?C?GTG??CAAAC?ATCGTGR?TCG?C?TYACTCAGA???GKTA?ATCAAG?TMGGGGC?CC??TAYRGTTTCTAACGAT?Y??G?ATCACTGTCATTRAACC??ATTGGKC?T??GGGTACTCCA?TTGG?CCCCATACKA?GGATTTC?TWTC?G?C?CGTTGTT?AATCY???TGWCCCTGCCACAAG?AT?TSGTCGAGG?CTCRRCW?ACT??CGA?GGGCGA?ATW??CA?AGACCCTTACGGGAWCR?G?R?TCCTACTATR?CCCCAGT??C?CTC?GCTR?CGMAGGYGCCGAGGA?C?AG?GTTTYCWT?GGGTY?CA??Y??A?CCGY?CA?AC?GTG?RAGTRY?CGTCTGAA?TTYGAYGTGGCACCRWCKAAACGCCTTC?TAGGRACGACGGC?TGT??RG?GATCCACGTTYCWAAA?CGG?CACAA?ATG?TCTA?G?CCGGGTGT?GTG?G?GT??C?CCC?CT?GCT?ACM?CTCCGGAGA??CC?AAYCA?CGGC?CYGA?AG??TTYGAT?W?TCA?G??TGCGATTC?C?GGAGCGGTCAC?GGACC??CGTCACAC?AAAGGGGTTAYGT?CTTAAGAGAT?WGACAGCTRCCGCTKTA?CRAAAC?TC?CACCAAACGTT?ACWRCAATGRCAGWCGAACTCA?YAAGGAGACG?CTTCGTTTCG?TCTRW?MGC
GGRTCCCCT?ATG?ACC?TTGA?AA??GAG?GTTCGTTCAGTGGGGCT?GTGC??AC?A??GTA?C?AGTA?GGG??YCT?C?ART?CTTGT?TGCTAACCATCGCTACCGGTRTAT?GAGTTA??ACTA?TY?YT?AYA?ARAC?C?MTA?G?GATATGTK?GCATAA?T??CCKRTCTGW?T?GMTARAG??CTAAATA???TG?GAAGACTT?CCCGYGGGTW?AA??GTTTT?CAGTTA?RCGTGT?G?CTTCG?CTTARG?TACTY???CG?CY?C?TC?GCCTT?GGGGG?TG?T?GA?GCCTGC?A?TCGCTATGTCCGTGA?TGT?TCAG??GRGCTT??GAYAAATCA?AGW?CTGGG?TYTTATWAARGGTGC?ACTTC?GCM?CGGA??TGTA??CCGT?G?CACCACGTTT??AA??TCT?CCT??AACG?T?C??G?Y?TCTATCAAGAT?G?AGTCTTCAY?GR?T???TC?GTCGA?CGATT?W??ATTTC?ATGTCTGGA?T???AATTGGGCC?TG?AA?CAAA??ATACCCTTGC?AY?A?GTGACCAGACTGGTTT?TCT?G?CCTT?A?AG?T?T??CAAAAR?GCA?GG?T?GCGCC?AT?C?ATG?CTTC?GACCG??AGTCTGGTCCG?AA?RCA?GTCG?ACACGAT?AG?T?CA?GT?ATTTGTCA?CTCGAC?AYTATG??WACGACGSRAT?RATTACGCAG?YCAWRCA?ACGGAGGCA?WATCCC?ARGATCT??YWATTATRGCCMCTATACTCTGC?TATCGAG?KCC?TGG?T?YAATY?CTG?TGAAKG???TTRTG?C?ATACT?AAG?AGACACATA?CTAGGTA??TAATCAR?GCWCGCG?CTGTAAAAAMG??T?CGC?GCKTG??C?AGT?G?GCT?A?TCC???CCAGA??YTA?GTAAWT?A??T?TCT?KAAGT?AY??CCRC?GTT???ATCC?T??TGGCATTGAGGAATGGA?A?
GCCGKT?AGTG???CGTAARCY?GAG?TAGC?GCGG?WG?AGCTGC?ATTTCGACGAC?CTRCTAAGTCA?ACTCG?C??CGRATAG??GTR?CC?CGAT?Y?GTGGTTAG?C?YTG?AGGG?GGTKTATA?CGACTTGG?AAAT?TKAW?CGGCGAYGC?CCTT?G?AGGCC?G?TRCGRTTG?CGYACC?C?GGA???G?G??C?GAG?A????CTGG??TCTCGGTTATTC?A?GTTCTTGTTC?GGCC?ACTGCGG?GG?GGTYCG?ATG?TAA???TAGAYGK?WACTC?CAAATT??TTGGTTY?GACA?T?TGAMGCGGG??G?AGAGAA??TATC?CATMACTAAGCCGAGAA?TS??GCC?CTCCGRG???T?CKRGGACACAGG?GC??RGGT?GCA?GTCAATCAAG?TCACGWTA?CC?TTA???TATATRAT?CG?YA?TAMTGGT?RAATCCCTAC?GAC?GR??ATAT?TGAGM?TG?CC?YRC?AACGTCTAYTGTCG?ATCYTG?ACY?CAACGGAGCGACA?GT?TCYR?RGYTRTTYAGRRYA?CCAA?GTA????CA?AMAYCGTAC??ACRTTGATYTGCGTCCY?ATRCGYACA?AACGT??CCGTT?CCAGGGG?T?A?GTTGTAM?TMWC?KTTATGTTG?CCGRACG?C?AAAGTACG?GRGAATA??A??GACCCAATAC?C?ACGAA?TAG?A?TCW??????ATCCACC??TTTGCTGY?T?CCTGGCAYG?AT??ATGS?GGR?YYY??G?RKTCCTTCATCGCA?C?A?T?CTAG?CCGGGGC?CA?WTATTAGT??A?G?A?T?TTGAC?AGACCGTGGAC?TCWGC??AR?GC??CAG?A?RCTCTCGCTTGC?T?GRTCAAGGGTGT?GTTTCGCG?CCGYG?GTCYA?TGCAGAT?CC?K?A?CTGC?CTTGCAGSCT?WKCGTCG?GCCAGTCGGCTAA?T?G?ATGA?T?ATAG?G?AGGYTG?
?TAACKA???G?GGCCRC?GA?CR?AC?A?TTGMT??RCCCRGACTCGGTCCT?TG?GG?GAA?RGCSTTC?YTSAGYTCC?AAGTTCTCCTAGTG?GAAAGTC?TAGW??TG??YG?TCATGRCYCAGCCAT??TTTGYCTTCTAG?TCAGT?CTAAAG?CG?ARRMATRA?T?AC?C?T?CCTGCTTCCCACR?AG?C??T?GCATC?T??GGCGCGAACCCKRGGGGTYTYTAGGCCAGAAACT?GG?CG?C?G?GATAY?A?TCRTRCTAT?A?TCTCT?GGTATGGRC?GG??ATAT?GTWCAAG?AACKG??CCCC?GGCAGGTCRTATGAK?TGTA?CG?CCGAY?GARGCGAC?TGAMAGGTCATG?GG?KRT?T?AGTGW?C??CCTCCWTGACAC?AGAACAT?GGCGAA?ATACT??AG?TTR?AG?GTAAT?T?CACSACCCMYT?CTTGCTAAAATGGGGCT?CT?GGC?AGYGG??GCTCCAMCAGA???WG?CAT?M???C?ATGWSCTAATATGTY?TGACCCAGAAGGRT?GGATAAGATG?YG?AGTA?CC?G??GTTTGCAGT?GCAAGM?AT?CARYATTGACT?TGG?GAGC?AGCACGACGCSCACTGYCC?GTTC?ATTAG?A???G??GAGTGYGACACATAC?CT??T?G?TGTCG?GGT?WTG?TAYACCGCTC?A???CGCRCG?C?GRTGAATATYTYCTTG?AGTGAGTC?TTC?TGGCCGCCCCTAGGA?G?AT?AAT?G?R?G?AGAGATGAATTC?YKK?CTGAT?TGGTG?GCGCWCG?GWYC?AG??T??GG?TGGA???TC??GTTYG?C?GTATGATWSCGSGATTC?A?GCT??GCCAAGATGTCG??ACTACAAT?TCWAACCGCYA?ACG?TGTYCCT?ACAW?CTG?YA?GTAC?AAAGAGCAYMGCCCWGATC??TRTAGCTTA?GWT?CTC?GC?GTGGCAGGAAAGTTMGYR?YCG?
TTCGGCTCAWTACTT?CYC??GTTK?CGAGGCTAGTCCA?TT?ACTAGCAT?CAGGGCTC?RMTW???ATGGTTCT?AGGGAA?C?GGCACTT?AYGCGTGRTCGTYGCGGGYCR?ACTC??AG?ATAA?CCTCTG?G?AGG?CRCAYCATG?TGCCRA?GACGARACG?GTCY?CTGTCAA?AGM?TTKGGC?CAG?KSAAA?TGA?WGC???TARCGWYACTA?TGACY?CCYC?GYCAGCGTCCTGRYAG?CAAGCA?CG?TGGYC?AAGTAAACAARATCAACTGGTK?T?GATTA?TCCTGATAGGA?GTCCTTCGA?AAKATC?AWA?GSGA?GG??ATGGCM?TT?TC??TC?CTCRTCC?GTAACAGA?TCCCGT?RTAAGCTYGY?AT??GAGGTGA?GACAT????GG?T?GT?TCAYACG?RTGGGT?GGG?TCA?CCGTMC???CCA??GC?RWTC?C?AGTCGAM?G?ACYTRGAAGGRWTAW?GSCG?GATCG?CCCT?AGWA?AAGGTCCT?A?A?TCARWGGCTCCC?TC??CGGGATTCTAARCAGCCTCCTA?CCCCGCGTCTRGGCGCC?AT?T?GAGA?TGCG??A?G?T??A?AATCCG?AGCCGTTG?GT?CGCC?RCC?TGTCTC?CA?TAGGTCRG?C??GCGTCAATG?CGGGTYTGYGCTAC?CM?G?TY?GC?CGGTRT?TCRTGY?TTTTACTWTAC?CCYGCGAATATTTGAGGT?TTARCACAGTYGG?GAT?AAAACCTCAGC?C?CGR??CA?CCTGRC?TRAGWGTAAGCTCGTTRTATGAMC?G?TA??T?GGY?CT?ATAACTCTWT?GCT?TACT?TAG?KRST?TRGTACT?AAGGSCCGGGCWT?CTTCCCATTATATTT?CYCACCARGRTGGCATGGAARAG?T?AG?GAGATR?CT?G?GYCAAGG?TCCGAAGAA?GTTCGATACC?CCCSTTGGCCYCKR?TG?ATRARAAG??TCT
T?GGCAGCART?CTCATYT?CC?G?AAATGGY?CAGAW?T?YRGCTCCGCTT?TGT?GTTRGG?CYG??G?TCCK??T?CTAGTCMCTGACTT??TT?G?CTACC?GCCTRGGGC???G?TT?ATA??TARACAGGA??Y?AAG?R?G?ARC?C?CA?GT?AATCC?GTC?WTACGC?YGCGC??TWTCSCTACGTGATACCRRG??A?CGGY?GATARW?ATAATATGTGTC?ATTTC?GYGCGCGT?ACCAAA?AGCCTTTC?GYAGCCGTTWYCCTG?T?AGTGGA?GG?T?CCCGRTGARGRTYCTG?TAATCC?YT??GAT?CGTCYTA??GTAGAAGGACTM?T?C?AC?GGK?CTAAAG?G?TCCACT?GAATCGTA?CC?GCGGACA?ACTWTAG?GTGATGCTGAA?GCATTCC?ACA?TTC?CATTGATYGGCACCC?AGTTG?CTG?Y?RCATGGA???ACC??AC?RCC?T?R?T?CC??TCAT??AGCCGSGAGTTACCTTC?AACTGAKAATGCGT?YTTCAGTM?KGGTCA?AC?ATCSA?GGC??CTAG?CGCCYC????CC??AM?A?CCGRAAAGTCYATTAAA?ATACGGMYCC?TGCCCCGAGT?TAT??GCTGGTGCCWC?GRCACGGCGAGTTG?GYACT?CG?WCYY?ACTG??CACTAGY?GGATTCMCGC?GC?GCAMAT?GCAATCGGTGG?GCGCTCT?G?GGAGATCYRA?TTCTS?CGAGGCCM??A?WC?CGGT?AAGA??MACGAGTG?TGTTCCAAACTYGAAGGA?TGGG?ATAACC?CGCCCRTG?CACK?AA?ATAT?A?AGCGMCCCT?GAGAYTGGYTG?TATGYG?GATC?T??GTRYTA?TGRGCGCAGACAGGAAAG?AGCCC?ATATGCTTT?AC?TAAGACG?CCTATCACACCGTTCWA??T?GA?GCRCAACC?GCTRCT?CGAT?AGGGGGGAATAGRTCTCGCGA?TTTGM?A?
GGAGCASCRGTTGGAAAGGAG?CACGAA?TT??AYCGRACGTCAAWA?GTTCCTG?TTG?ACG?GYCTTC?TWTAAAAGY???T?T???AGGCC??TAGGCCCG?GARC?AKARGGTCA?GART?GC?TCGCCYAGG??CCTCAAMCA?GAGC?C?TR?C?ARTCSA?TT?T?TYATGGA?CGGC?CYAY?YC?G?WTGYACCGGAGYGTACCTGTGTTCAC?AG?GAYGTRG??TCTTGCTAG?TACTAACA?TGATCMCAGTCAGTGAYAGTMGTAT?CWGGTAYGTTATTCGWWCTCRAA?GGT?RTC?M?CGTGT?TGC?TATGACATG?GCTTG??GTCCCCCRGGCCTTRC?ASCGYCAGTCAGACTTGTAS?GCRAACTAT??CT?CT?A?KC?CTW??RTGCAYA?ATGA?YGTA??G?AG??RRAG?TA?RCCCGGGGG??T?AAGCAGA??GTTGCTAC?G?TC?CAGTGATC??TACGATATGCT?CTT?GCMKGT?ATTT??GCKATGTCAGTCCAATCYTTT?ATC??S?CCA?T?TCGGC?CA?AAC?ATGG?YAACTT?TAA?YATCTGTG?CAG?AACYCTKTTMGA?T?A?CARTAAAG??GCCCATATCTCCWCC??AC?YGGY?TGACGKG?ACC?CACTGAKGTTGTTCCAGG?TCGRCTTGG?AGAC?W?A?CCTTGTARA?ATCCTGC?CAWCA?A?GTCAGCAT??AGGAGGC?ACMTTG??CCGATGGGGGGTT?CCGACGA?TC?TCGACAGGCCC?CTW??TC?A?ATGAGCACATCCCSCTAGACATCCTCT?TGGR?MTCGG?CCR?GCR?GRAGGGGTTCGC??A?CAG?CGA?AC?GY?CAC?CTTGGRGCCAGCAAATTAACGTCT?TT?GCAYCT?GTATATATARCGGTCAAGATG?AA?CGATCT?GACCAYCT?GGCCARG?ATTTAC?TTRATG?TATTTAGCG?ACTCTGCA??GTG?ATGAT
?GCAGT?GACGTG?A?TAC?GCA?TTCA?G?TWAT?YKAA??GGCGWCCRCCAYG?GGTGCWRM?CYCTATRGA?AATATAC?TCRACTCA??YAG??CCA?AG??CCTCTGWSTGGACAAA?TCT?GAG?TGCATGTAAC??YGTTGATCCCGGT?A?TTGTGACTA???CCCCC?CGT?CCGTGAGT?GGGACGACC?CGCCCCCTYTGAWSA?CTTG?WGTGC?AYG?G??TA?AK??RR?CG?GGC?ACGCCACTCGT?TT?CTCTGCAAGCTT?CGTAT?CT?AMTGAAAGATATTACATC?CTTCG?TTTT?ATC?GTR?RCGYTCG?GCT??AC?G??RCTTC?CAGTTAC?C?GGCCAT?TAYGACATA?A?TACCT?AGWYT??T?GAGYGCGAAAGG?T?ACGATCTCGGAGGTCATG?CSTTCT?ATGRMATAASC?CGCATTCCCACGATTCYG??CCGGA?TCCKG?G?WCC?GT?TATAA?GCCGCCAGTCCCGY?TRCGATRCCC?GACG?GGG?AA?CGCACAACTCAAACCYTCGGATCRCAA?CC??TGCAT?TTA?GRTTGC????CCC?ACCGACCCATAA??CCCAGCWAGCWC?TCATCGC?CCAACTAATCTG?CWGAGAY?CG?TGCAR?GC?CRTCAGRAGG?TA?GG?CC?GATGCAGC??CYTCAA?TTGC?CAATCGTGAGAGGWG?GTTA??CTGATTRCGRTG??ACC?TG?C?CC?YGCCAWCCTKGC?TCCYGCC?AG?G?GCGT?TTGTTRCTT??CTTATY?ACCATTTTGCCGCTT?CTC?CTATCCRAY?GCATCGTAGAAG?GG?GTYGCTACCTTRCTCT?KTTA?GGAC?A?CTMTGCG?T?TYATCACTCTATTCRGGC?CGGGTA?TT?GRTCG?GT?CTYARGGTTAGGATATGCGYTCCCGG??CCCTTAA?AGGGSAAGCTTCGGG??TCAGGGAG?ATTTT?AGT?RC???GGTG
CATACATCTC?AATGCTWTCA?CCAGTTTGCY?CCTTRYYAACGGG?GAC?TTATTTGRTMGCTAGRATC?CTCGGACAAT?TTWATCTAGTKGTCG?AGTGGGCACCTTCACA?GT?AAAWAYCTT?CTTGTWCCAACTYTCAT??G???ACTCGCAAAYCAGC?ARGAAMC?ATCCAATACAAAA?T?C?GGTTAAGKTAAGTAG?AGAG?GAY?AG?A?C?YGAC?GTGTCGATTAAGGCCGTRACWACGTRG?GGTTGCGAGAATGAGCGCARTCCGTGY?AG??AAC?GGYA??ARMCC?AGCGA?G?C???GGA?A?AASCAAGT?GGY?MTC??GYCGT?TCCAGT?CWGCGTTTACTCTGTTGAYCAGT?C?CGARACTAG?T?A?AG?AGGGTC?SRAG?ATCA?C?GGTY?CTCAACTGR?G??C?A?A?TGARKTGATCTCCAA?CTG?T?GCGCGGGTCTTACTGCTTAACTATGG?CCCGAATTGCR?GAAGAT?ATCAGT??TRCACTAAGACGAGMC?AWCGGGAARARCGATCTAATG?CAC?TTGTGTGAATG?C?CC?C?GGTCAC?GTTCTGTGC?TAGCATAWA?C?CCG?TGGAC?A???GAGWGC?ATCGTGTWTRCASGTTMCGCGA?CGACACWGTAGTTACG?GRA?GGTAGG?ATTT?TGYGKGCAC??CGMGATAACCCC?TAACGCACCTAGTARTG?C??YTG??ACGGAGCCGK??RCCCGCACTM?CTCA?TCAGCACT?SGGTAT?CGCCCWTRTC??A?ACCYAAG?A??C?TTCTT??TCAC?AT?T?CAYAAT?TRCCCA?G?GTGG?CGCTYRGGAAT?T?CT?GKTCGTG?TCAGC?G?G?CCC?GCCT?CKTTAR?T?ATAGGYACACMAAGGGGAGKTAA?AG?MCC?T??GCGCCCTGGRTTACCTAGCYGCTTCCGAA?CG?AGCTTAAACTCAGACGGCG?GCG?TGRAG?A???CCC
ACGT?CCCGT?CTGGG?TAG?KATTAATTTAGG?CT?SAAG?CT??TAT???YMAWGYCACACAGAAWCYTAYACA?CCGGGGGCCT?AGCGCAWCYRAGC?MTCT?CCCCRACCS?TGGACGTAG?CCTTGACTG?GGTCCC?TTTGAAYTT?CGCAAGC?GCA?CTAAYTTAGGTT?GTTGCTGMGGGG?KGCGAC?ATTCCGA?GTG??CT?TCACAGTAC?TCATTGCG?T?GCA??AGACGT?K?RAGCTTATCTG?GCARCCTTA?G?GTAC?WGGATTAC??AGACTTA??GTGTKGGG?GCCGCCCGGTCMTGGCAGGCWGTYATTAAGTCCGTGCCRCT?YTG???CGAYGKTTACAACAAG??K?CCTYTA?TCTGATATTCA?CGAGGCGAA?GMA?A?AAC?TCTAAACCATACA?GAGC?T?Y?C?AAGAA?GRTA?TTKTAGGTC?GATAGGMTGCARCGAA?T?G?AACGAGCCTC?TACA?CAC??GTTTA?WC?G??GG?ACAGAC?TTTCAGGCC?CGCCGGGRTATG??GGR?A?TGT?AATC?AT?G?R?TCG?MGGTCTYATGAT???CGTAAAC??TTAGT?TCGGSCCCGRCS?AATA?ACT??C?YTAGTTC?GT?AGTCARC?T??TCG?AA?TTCTA?TG?GTCGRA??AGCC??CCAG?GGACYTCTRTCACTCGTCGATAG?YTCAAC?CGGAGTAGW?GATAGATGAT?CG?TA?AAG?GGGTT??C?T?T?GATTTT?GAAGAATTCC?TW?GGGATGTG?AGTA?AACC?CA?TCGKAGG?CTCCRACWATWCG?TCCAMA?AA?C??ACT??CA??GCGT?AGGGGTG?GCAGCYTGCGC?GGATAGTC?A?A?GTCGAGCGGA???AGAGTTCT?T?ATACCGA??T?CG?YAT?CT?GTGCATG?RACGGTR??TRGAATGA?TWGCAACGC?TRTCTGWGCGCCAY?CTTAGTRTGA?G?AGCC?
AGCGCAATG?GYAAGYCAA?YAC?C?A?C?AGAGGTTRCAAACGTCWAGGG?CCT?CATG?YACGTCAG?CYYT?GATCAWAGT?T?CRCAAC?TGTCTCTGGC??TA????GCG?WGT?AR????T?AAYCGTA???CTG?TCG?AATAGCAC?T?TATGRAG?A?GGGCARYTCGRCTACGT?C??TGTCCYGTC?A?G?GTCCG?AGRCG?YTAGG?CACAGTC???TACAAGTAGGT?CA?TTC??G?TTKTW?ATG?CCTAGCCACTG?GGAYGGT?C?AATC?AYATCGTAAGT?RG?TCTTTGG?ACTGCGTACTAR?GTAAAYT?GGTGAAGATCG?ATACTCYTCCCG?GGCYCAGAAYCG?TYAG?????AAGTTATARKC??A?MAARATGAA?TTTCGCCC?ATTGCRGCCC?GGCWCRC?G?AG?C???T??ATAGG?CAAATAGTTKTAAGGACCAG??GTC?TCGCSCRCCATGATTTGCTGATAAA?GGYAAAGTTCTTGTTRTGTGTC??ATCGGCAACCCTGATTYGTTCGRC?CGGA?GGGCCTCGGCSC?A?GGGCGMR?CGATCGMCT?AY?GTGTCCTCATGTTACTA?RCCT?C??ACGGCAGCATT?CCCACATCGGCT?A?M?AAG?TCTGGTG?ATACCAAGG?YTGCARGGGATGG?A?TAGGACGCATCGCTYG?CATCRYGC??RGAAA??KTCCGGA?W?GGGCTTCCACTTM?CCTC?YTCGACTC?TCAC?G?AA??CT?AYTC?GGGCTGGRTGCTGT?AGTAA?ACC?ACCGT?A?CRGTCC?CCT?TACT?TR?TCGAAACCAT?TTT??C?GTGGAG?A?CA??K?AACWSAATTGTCCAT?C?CGCT?ASWCAT?ATATGGTCYAGTTCAAGYAG??GTA?GCCCGTRA?TYATGTGC?CYG?GTG?GGTWYTGCGTRGKCT?GAT?GGKAC?GCGATTATTATT?CG?AGACCTTGGTAA?G
AG?CGCACCACTAGCT?TAGG?CATAACGGSCG?GGCGCTGY?T?TGTAGC?CC?G?AT?GCATTTGCA?T?CTCWGG??GYAA?GTCGRAGCT?CCTGWATC?CTCGCTGRCGCATCYCAR??Y?TAAC?CCG?C?GG?RGGTR?GA?ATCGCGACG?TGA?GGTG?ATCTTCGGCTC??AGC?TAA?A?TCRC???TAGAA?A?G?G?TTCCCTTAATC?GGA?GTC?ATACTA?G?YGCCT?GTTGCCGG?G??GA??YGTCAATGCTGC?ACAACGCCTYCT???GGTTGG??RA?AT?AGC?CT???RACTGGCGAATTKRAGGT?GTCAT?CGATAYATCGTT?CW??CGTC?CG??T??GC?AA?A?TCCGCAGTGTA?GGA?YATA?G?GY?TGAGYCGATACGTAAA?ACGATCCG?CKTCRTCCTTYTG??C?TAGG?ATCT?TSAACGGCAT?CTGACC?G??GG?ATAWRGAG?CCGC??C?TA?T?T?TYGGTTCC?AYG??T?AA?WGTTTCTAGAW?TG?CTRC?AAACT?CCAWG?GKTCGCGGGG??CGCG?TATCGCCC?A?GCGG?RTTG?GCTCCA?K?TTGAA?AS?CT??C?CCTAAACCGCA?GAT?CCAGGTACYA??GCG?CTGATC???TTTYC??C?CGCAACYG?AG?GGGG?GCT?GCT?YTTC?CGGTT?C?GMCC??G??GAACGC?CAG?C?AGT??TAG?G?AT??CAA??GTT?GMGTA?ATA?ACCTTACKM?CKTTGATCA?CTYA?YCG?CACGRGC?TGCACACTTA??ATCGGGCTG?GA?A?CARACC?A??CC?A??A?C?C?CG?T?AG?CT??CTGRCCG?T?CG?CCAATC?GYACA?CKCGAG?C??TGTR?AG?G?TAGC?AACGTARGTCAMACC?AC?AG?TTRG?CA?GACGY?CCY?CTCATGAT?TATGTACGGT?WGCAGTGCGTAAATT?RC????CCT?GATC?TT
?A?AC?TATGWG?AGTT?RTAGG?TTGGG?AA?TA??T?AT?RRCA??C?ACC?GGAYCWGAAAARTATTGGR?CAA?WCG?GGTG?G??A?TA?AA?ATTG?CGYCT?AGCTM?RAMTCTGCATTG?GW??AATCTG??AA?MTG??CTCATAAGYAC??A?CTA?ARTARCTG?G?CC?A?AMCGGGAGG?CTATCTCCTCGGCTTCGT?ARCA?SR???AC?TTAAGGAGGTAACGT???CC?CWRACACCA?TGC??GCGGCGMGGG?CAAC?CATCC?G?GCTTCGATRG??GTTCATTAG?AACCTCTA?TCGACCGCA?T??ATCG?TRCAGT?A?TT?YGTG?ACS?TSTGAGCGCTGGC?AAT??AGGYTCWGAT?GA?TT?CCCCA?CAGAGACC?GCA?G??TTC?AAGCT?ACAG?GCYTC?CGGATACAGAWCAAYACC?CAT???ACACWGT??AGGGGAGMAAGA?A?AAGCTTGCGCYRCGRGA?C?CC?GAG?G?AWGM?ARGRA?CG?CTGYGTAAA??GTAG?ATAGAAGTAA?GATC?T??RG?TT?GGCRA??GGATGC?CAKCGT?AGCAMG?TTGGCCCGTCT?GCCG?A?CCYA?GCCRMACRCT?G?TCC?AGAATA?RRKC????A?AGCTGT?CTCGG??GGGTCRCCT?GTGCTG?GA?CR?A?GTCRGATAA?TCCAAATWC?CCKA?CCAATTAACACGR??GTTC?TGCATG?A?C?ACACGC?TC?T??TGTCAA?CAW?T?TCARTA?GSAAMG??AGGCTA??GCGG?TA??CGGAATTCGT?AG?R?AA?CGAAAGTGCTCTAT?G?TAAACTGCCCGAA?GAACYCCCCACTRGCCA??TAT?CG?CCT?T?TAAA?G?TCCAG??ACGTGAGCCG?TTC?CTKAGWCY?AGC?TCGCCGTTTRCT?GAA??TTAAG??GGCC???TAGTGRCCT?GTYGACTTC??AACG?A?GTTRMCC?TA
CG?AGGGCTCA??CRGTCCA?RGA?GACAGCTC?A?TGT?G?CCTAGMKGG?AAG?Y?TTYGRT??CGCCRCCC?CCYCGGTAAKCCCAGAGCCGRA?AGG?CACCCAATGCTM??KAGTGTCAGA?A??TA?AYGCAG?ACTAGATCCGGG?ACTACGCKGT?A?ACGGGRT?CGMT??GGC?TCCCCAAG??AT?CACGTCTGA?AG?GAGWGAC?AR?TTCTTC?TCA?AAACC?CAGATGATGGAT???GAGTGAKTAGCCT?T??RAACSCGTTGCCCYG?GT?GAACTAYCATCGGTTR??AA?SCCACYWGTTTTCACT?TAG?GGTCT?AAAGGACACCC?A?AG???C?ATAGTATAGCRA?TCY?GCA?CGACCR?TC?GC?CTG?AGT?GTCRGACA?GAG?TGTCCA?GCACAAGGT?TG?C?GCCRGAGTGGTACC?CCGGTAATTAA?CGGCGT???TGGCACTGT?CARGC?GTA?GRRAG?TATCTMCCTCGGGAA??TGACTGCGT?GTTTC?TG?RGTTCYAGCACTAAGGTRC?ATA?CTCGT?T?GYTATCCAGGACCTGAATTG?ARC??ATA?GA?ATCCGA?CCT?TG??T?GCGCTCGCTYA?A?TTTAGAAAAC?T?CTTMGGGGKTA?TGGGA?TCA?TGTTCY?GAGAGGAGT?GGC?GGYA?G???GCGGTAGCC?GT?CGGGCGGCTCACRGGGRGTTGTC?A?CGA?TCA?ACC?TA???GRTATACGTYAA?C?CYCC??G?AGCTYRGAG??G?A?GATCA?AACGCARTC?AW?GCGCTACTGRACGAAAACCACAAMCT?G?A?CTACAT?TTYAKTCCCGC?GCT?GCC???GGACRGACATT?AAGAAATTCC?TGMATA?R?GAAGTCA?T?YCGCATCTYTGR?YGTAAGCATTCCCACTAT?GTACGGAA??C?T?CATT?CGGWTTGTCCACTTGCCGGTGCGA?ATTG?T?GC?CCYCC
GCCGTGGRTACTC?AC???T?CCAGGA?AAAYG?TACT?KACTWGRCCCTCACTCAG?TCRCGCGGCTTA?CAYAGTTYTG?ATAACTAAC?TATCCT?CAAG?T?AA??AAT?GCYCATC?WCRCGAA?CT?G?CC?TCACGCG??AGCA?TTCA?GCCGARCGCTCTTTGTCGT?CCAC?G?T?GGAT?YC???GC?ACGRAG?CT?CCGTGR?T?AGA?CC?AATCCCTCGC?AAGTTTAGTTGKAAC???GCA?GC?RA??T?GGG?GGA?G?YGGAAA?T?TWCCAAA?G?G?TCCTT??AAACGAGT?CGCTTCT?CCGCC??ACCGYRAGACAGWAG?TGGG??TTYCC?CGGGGYC?TTA?CACAA?CCSTT?C?TCYTG??G?ATGA?YAACGC?AGGCAAMACCTGGGCG?CCG??YTA?AAGGGGTATTGGCAAATCAT?T??YGTA?GAR?GCGTTCATGT?AC?GG?CGCY?AGG?AA?AGAAATGAATCACAT???CCTTACYTCTTTRAYCGCYG?A?A?ATT?GCGAGCG?GG??TRA?GTAC??G?A?AGG?GT?GTC?C??AAT?T?TGGC?ATGAAT?T?GCYTC?GACCGCGTCACTCACGY??GGGGTGAA??RRTGGCAGTTCGACCCTCAGTCCCAAY?TGAGCGCT?GG??GKTTRAAGTC???TCCATTTRA??T??GATTWRYACAA?GGTRCGCCWC?GG?AACGTACAAC?CWACA?ACA?CTSACCGTGATRCCCACT?GRTAACRATCTACG?ACTGC??RG?CA??T?GGCCTT?ACW?ATTCTGGCKACGTTGTAGTCRTTGAC?AAA?YCCGACCCGAWCCTTTGA?GGG??T??C?GAGGT?GCAGGT?C?CATY?TAAG?TTATCCCCCT?GYA?A?GC?TT?AGTGTGRA?GAGGC???TTTA?CCGGCCYGCC??C?TG?CCC?AT?RWYCGGGGCRMACWTCCGGYAACGCG?G?CAA?GTA
GYGGTAGG?CCYC?TAGGRRAGC?GKT?G??TTC?TGTCYATCC?GT?WCCACCC???CCGCCAGGTRA?A?TAG?AYCGCGW?CTG?CA??G?CGGTTCGT??GGAC?GAS??AATGTCG?TCTAGGAACA?TCCSTCACYAYTGCAGGG?AC?GTCRG?Y???CYCTTACA??TCWTATR?TGTGCCGTC?AYCCA?TGACG?GTSA?TTTCTGGAG??CTT??AG?GGG?GYT??GAWAC?AA?GGA?GTAATGAAGAAS?TTG?G?TCGG?ACCTAGCTCCTACCTAGTACTTA?TA?TT?T?G?CAAAGAC?CCAGGGTKGGGTGACG?ACAA?CATT??A?TGCTCCGGCGATTGATTGRATATGCTG?TCGA?TGCTCCC?TCGC?GGTTG?GTCTAATKT??AAG?CAGGA??TTG?C?GT?G??A?A?AKTCGCTT???CGAGTCKTGG?TCA?MA??TTCGGW?RCGGCATTGGTGTGAYCTTGA????GGCGC?CTCG??TGC???CCGY?TG?AGC?TTCGGA?CGTTTGCTT?TTTCGAG???GCTGGCAT?G?TACAGG??AGCTGG?ACTCGAGCCGGGTG?TTCAA?GTCAGCGKYRA?AG?Y?CCYCA?AGGACTTGAGTGCAGTATCAKTA?GCTTMAGA?Y?TWGTAARCCC?TCS?CA?GG?CCYCACCMA??TA????CGGCYTGGCGAGTGGATRTATATCC?A?TC?TGCTCYA?GC??GCTGAGACGACAT??TTCATRAACCGCC?CCTSCGGGC?AYAGGAG??GCGGGTT?T?AC?AGYG?ATCCACGGGC??AKTAG?CARG?CAA?C?G?GAG?AMTGGTA??GAAT??AATAYACAGTYAAAGGGGATCGAG?CAWARCTGYAWCGGAA??CG?GTCRGGCAG?YATGG?CCTT?Y?AAA?YCTGTYAGTTCATAGT?A?GTG?ATGC?GTGTCGGAGSRTTTGAA?GGCTAATGC?G?T?R?A?GCYAA
GGATAA?TACGGCTKTGGGAGAG?ATGGGGAA?CACT?AACSST?CTRAAATCCM?CGG?CGTRTCW????CAAGG?ATAG??GGST??AAT?TT???YA?TTCCCT?GAAGCGCTCT?CACGGCATTA?AACGAAAT?CAAA?CCC?G?CATTCGCAA?TTGGCTTGG?CCCCAAYACCAA?GT?CCTGTA?RGGTRGRCACG?TTCCTCCCAGACGGTCTATTKGAGGCGAA?T?AGCATCTGCGAGWCAAAATC?CR?CT?TTACTGT??AWAGCTTYATGRAG?T?TTCATACACG?AACTTACTTTT?TCGRA?T?TWARTCGC?YTTC?GACTGCTC?GGYGGGCCC??TGAC?TCGAG?GCTCRGTAGY?TGAAYTACTT?A?CRTCACTATTG?A??GGCGGTAA?TACCCC???GCRGCA?TCCGAGGGAYTG?YG?GGAGCT?ACRKGACTCCGRTT?CCYGATAAGAY?TG?TTKCACTAGTGAMCGA?AA?AC?CCAGYAR?TTC???CCRGATYTGCTGGCTGTCTGGCT?TGT?CGCACTC??TGGA??RTGATTRCG??C?T?RCTTTTATW??GAACY??TCYTCG??T??AGGGCAC?GTKGGGCCAACT??AC?CCYATGA?CA??TCCTYCCC?WGCGTA?C?GTA??G?TGTTRGCGKCTT?AKARG?RAGC?GGT?GWTGGG?GCGKCTWCGCGT?CTCGTGACS?TGCYCG??CGATT??ACCCYATACATCCTCGA?KGGGTAGGY?GC????AAATTCTMTCCCYTAGGGCA?AGATT?A?YAS?CAGG?AGATCGGTTCGTR?YAG?GC?GAYGGWCC?CTAC?G?TRCTT?TCRGATTAYTCCCAWGG?CCCTGA?GTGGTGW?TYTTGCGC?A?CG?C???TCGCTCSWCTGRGC?TGGKAYGGTYTC??YCTGKTTGTGGGTCCA?CGATAG?CGGCAGRTGGT??ATT?R?T?GAGYGGTGYAY?TCCGKT
GGACWTGTAAACWGTATT?TGCGAGCACGWGA?G?GAAGGGCAAT?T?KTAACCTARGGW?RTY?TCGCYGAA???CT?CRGCCTCCRGCAGGGCAY?AAGGCARGR?TCG?TT?CTGGTGGA?WGAAAGAGARTACATTTAATTRGTGA?GACAAT?YCCGAGTAACASTGTCCAT?R?AAAAG??TCCATTC??CGG?CCT?GTT?GC??GRACT?GRTRTGRAT?AGACT?KRRTYTAA?GR?GGCGA?GCAGCCTTA?CMA?TGTTRGGCGTR?AGYCTTWTAKG?CAGC?TGAG?TAGCTCCC?CRCCGTAG??GGC?GATAYTA?ATG?GATTACAYRAACCACAY???WYTC?T?TGGTAYCAC??C?GAC?C?GAY?YTT?GCTTWMTGTGGGAGTA?AGGAG?SA?YTRGCTAG?ATACGCSA??TTAGAAA?GTCATA?TAAKCCGCATA?AGCGAAGCAT?R?GGATGAACACACCA?AG??CA?T?YTGWTTCT?TGTYCTC??AWKAA?MCCCT??GCGRTATGGGCW??TTATWCKGTCWCCCT??TCGACTCTTATAAGMTATG?TKRTCT???ACGCYGGCGSC?G???YAAAAGA?AAA?TT?G?TTTYTCRC???G?CAG?CCG?CATCCTTAACAACCTCTT?AGSG?CGARGGGCR?GGACSTGTC??TAYA?CG?GTAGTARTG?AACGCTGTCACT?TGC??GCG?TTTCCT?TRAA?TT?TC?CT?TGCAGGCGTGKK?AATA?RAT?AMTC?TT?G?GCCAACG?T?A?AYTCGTCMTGCCTCGTCARGCK?GAGCCTACTAGCGRAAA?CTWRGCA?C???GAGAT?GA?GCAARTTCTAGTGGCTGCA??G?RAC?G?C?CTCGC??AGGGGCCGGTTGGCTTAKAT?CGCCTACAGTCTGTCTC??TAGCARC??TGCTAACCAGACTTTG?CKT?TAAC?AGTCCCACMGATGAT?YC?TTTCM?CAAGTTC
???ACAATGTCTAYC?G?A?ACRC?C?YAGCCAGGC?CA?CGATCTCAAAGTGC?ATTGGG?GAMTATGCGA?GRC?ACGATC?RGRTTCGACAR??ACAGC??A?TTACYGTTCCCAYTCGCT?AATTCAAACCTATY?CWTAC?CAA?YYCAR?CGATG??C?GAG?G?GGACA?TGG?CCRATGCG?TGYA?G?TGGCTGCGGGAAGA?CAYGTTGAAC?AGGTCAA?A?K?KK??AGAGG?GARCCATTAARGRCC?ACAG??GAGCCC?TGGTCC?T??C?CGAGTTGG?GGTGCGG?TCTAGAGCGCCMAA?CTTC?CW?GACYGACCAAAWTR??RT?TTAGTRGCCCY?CACA?GGATAC?AYGAY?GCAGRGG?GCT?GAGTCGATR?TGGACATGAAAATGGGGSA?GA?GCRTTGCMCCCCACMGTT?AATGTTTGGC?TAAACTGATAAG?TAGGCAAWT?TCAGAA???GT?GTCTCTCTRAA?G?A?STGGAAAA?Y?CA?AATKWCTTTARTA?R?AGGGAR?CGT?AG?T??GG?CGGCKTG?TYCGCCRRA?TATRG?TCGA?TC?AWGATT?C?CATAAATGTCGT?C?CAATCTTGTGTCGAC???G?AT???GTG?CCCTT?GAAR??GA?CGTTCG?GGCAYWGGGGG?RCCA?GA???CCGT?ARGG?AARGGAGGTGAGA?A?CATA?CTAMCG??KGGAA?CA?GACTCGTCA?CG?G?TYTGCGCGACYTGC?A?A??CC?AC?AAC?W?CTTGCTYAAGCC?C?YCR?GAAT?T?RTTCAT?CCGG?GGACGWG?AACTMC?AA?ACCG?GGGGT?G?ACT?A??TGGTAT?CGTACTGGCC?TAGCAG?A?TAACS?T??GACAGACAGCGGGCAGTRT?CCG?CATGAACTCGRAYRTACCACTTTRAKTTTTTATA?C?AAGCGATGTMAMGATTTKGAAACGCCCGCGG??RCGGCW?TGCCTCAGTATT
TTCTATCCY?ATGA?GCGTCCAC?C?CCTTCAGATCG?ATACC?C?AGACACGT?TAAGTG?C?A?CATGGACTTYGA?CG?YCATCGRTCGC?A?C?A?GCG?AGCGG??ACT?T?AAT?GCG?TGWGTGA??TT?ATGTGGTAAG?MAATTTAARCT?AAT?TCGTTATC?GCA??GCGCCACC?TCYCT?A?GGGATT?CT?TTCAT?CTT?TGTC?TCT??TC?C?CGCCT?RTCA?A?GT?TTTCTACACCT??C??GGAACTCACCTGC??AATTT?A?CTGG??TCTAAGA??CM?T???GCAKAYWTGGA?TAG?TCATGGGAC?CAATG??T?AGA??TTTAC????ATAKTGCGAA?CC?T?AC?A?AG?CCCCTY?CATC??K?AGAC?GT??GTA?A?TTGCTTATCTC?AAGTATCY?ACCATAAGCTTTT??CTGA??AGCT???ACGCG?G??AGAC??C?CG?T?TCG?T?T?GCTAC??Y?CG?ACCAGCCG?CCAT?G??T???GC??CGA?C??CT??YTG?TA?ATAA??GGCCCGGT???TT?AG???TCGTTTCGTG??TAT?TGAAA?TAAG?T?T?TT?CGGAGG??T??TM???Y?GTT?TG?G??GA??CGCAMCTTATGC??GA?TGT?CCTA?TAAATACGCCTGC?ATTGRTY??CGGACTA?TGC???T?CT?G?CG???A?GGGAC?G?T??G??GG??CG?CTAY??G?CRGCWY?GGC??RCRGA?TTR?KGTGGGAAGYA?TA??TY?Y?R?GGA??CRGCA?T??AC????G??TGGA??ATTATTGC?AG????TGGT?TAA?CAC?TGT?A?TGCGTC?ATATC?TTG?CGCGT???GTTC?C?CCCACATT??TA?GCGAGGG?AGGCGGCC?ACAACT?T?T?AACGAYT?AG??TTR?CG?G??AGCG?A?G?C?M???CTC??CCAAACC??A??CAGG????C?AG??AT?WCCCGCG
?R??CGCC??G?T?YGCGT?AST??Y?CACCT?AMAA???T?RCR?????A??C?TTG???GAA???TC??AGAYGGCAC?TCATG?A?T?A??AAAGATT?C?TGGGGA?CC?AT?AAACATT?G??YTCAT??GTTTGCTG?GAGAC?TYRCTGTSAT?GCGA?T?T?TCCTC??TA?G?CCGACGA?RT?CG?A?TTAGST?G??T?GC?G?GGT?A?CC?TTCWACAATC??GC?GA??AT?C?T?A?A?C?TTSCTTMTARGTCTTAA??R??CTGA?KAMTGTCG?G?T?CAA?TGAAGAAAGT?CYCCCCACGC?G?ATTG???TTCGT?T?TGC?CG?CGC?????GGAGCT?G?A?C?TTC?TCATG?A?MG?CGKCA?ATCGCTGGATG???AGC?ATCGG?GA?A?AG??GG??GACCT?CWG??GGA??C?CWGMG??TC?C?TTCAGGTCAYTATGGC?AC??C?CGGCAC?GCT?TCA?ASGTC?A?AT?RS?T?C?C?G?GATAAG?GCG?GCC???CCCTG??GCTTG?A?GA?TGGG?TACGCC??C?CGR??TY?GGA?M?TCCGGAARCG?TGGAWC?GT?CTC?AGTAAGATTCAR??A?T?CA??AT?G?AA?CCGRCCC?G?RC???AATT?YTTGT?SCGACTA?AS?G???A??TCA??CAGTTTCMGGA?C?GCGTTG?A?CGCT??TRAGC?C?CR?AAA?R?WTGCCCG?AG?RRCA?G????CM?TGA?TWCCS??AAG?AGAC????T??RCT???ATT?CGT?C?CA?T?AAT?CTCG?AA??TA?CG?WCT?GGG?GAA?MARCG?AG?T???G?C?G?GYG?G?GAGAGGA?A??TTAC?ACGAAYA??G???CC??G?CGT?G?AC?GWAGTT?G?G?RTA?Y?TGG?WA?ACTTACA?TCCYT??ATTYG?AR?GT?C?AYAT?CCC?CTGGCACCAR??T?A?GYT?A?GGT??C?AC??GT???
GTAT?GTYG?G?TATTTACAGACT?AAAT??G?AGC?GCACGCCTC?GT?GA???TCT?TTC?ACAAAG?CT?ATT?TG?C?T???GTGARCT???TCY???GTAGTYGAATA?ATAG?T?KGACCTKCGACC??CA?AG??ASGACCGT??GCA??GG??RTAC????GTAG?CCGA??WG?A?G??C?CCRG??CA?TA??ATCT?TAGG?C?TATTCACATT?TGCT??TG?GT?CA??GWC?GTCACCTGA?A?R?TA??TGC??TGC?AACG??CTG??CCCG?GTCGG????RC?RGTRA??GR?T?ATC???AG?A?GGGCGA?GTCCGC?CC??C?AGG?A?T?ATA???CC?GTC?A??AG??T??A?TT??T?G??T?T???WG?T??A?AG???TWRGAG?AA?G??C?T??MTYT??T?CC?G?AAG?TC?GTTRRCGAYCGG?AA?GA?AGGAYYGA??GCGRATCAT?WA?ATA?T???GC?G??RC?C?ATG?A??ACYA??GTG?C?AGGCGATAA?CCCAG?A?C?ATCG???GC?A??GTA?G?TY?AG?TG??TTCG??GG??GGM?T??YTC?T?TCACAAAW??C?GA?YTCAACCACCGCAGGATA?GT?C?A??TWAWCA?T??TRT?CGG?G??AT?GTTC?RAGCAACC??YG?G?RTTTCCG??CYCA?CAATTCGR?G??CG?TCCACT???AYTTA?GGT?A?RT??C?CMA???TA??GC?WATCG?T?AAT??ACT???GYAATG?MCGKGGA?AGT?CA?CTGCTRC?GGACMC?GACTA???GC?AGACG??CG?CT?CATTGGCAYG?TCK?GCCTA?T?G?MTCCTRGAC?TC??TCY?ATA?AGACG??CCGTG?CCC?CTCCW??GGC?CC?CTST??YCA?GAC??A??Y????GGAG?C??A?CCATT??AATT??CGA??ATYT?C?G?ACKGCGAGYCAC?GCMAGGM?A??CCC??TT?
AAGGCTATGG?CC??CTTYAR?AA????T??ACCG?CG?G?C???WA??CGC?A???CCA?G?TCAG??GTTAC?TG?CTC?TTTAGA?????CG?G?CTWR??AGGTC??TAWTT?CGCT?TAC???YA?GC?T?CACAW?CCCA?GCGG???TG??YASR?AC?R?TTATCGTC??A?CTCCGT?????G?G?GCGTAA??ATTCTGTCCSRYAC??AAGG??TYGCAAGTA??AG?ATGA???CGA???AA?T?GC?T?TTAT?G?A?G?TGTGA?R?TCK?C?GA??TATGC??CAACA?SATAGT?ACGCATG?T?AT?TG?AT?TTT?GCCGGYGCGKT?AWT?MA?TGG?YCAKGAWAGC?CGAT???ACT??TT?ACGTATGCR???T?C?GTTTTTTCTCC?CA???AGAA?G?CTGGA?ACTAAAAT?AATTC?A?MCTTGCRACG?GCT?TC?GG?AC?CT?A?GATTAMCT??GT?TC?RGATTTG???CA???TTTTWCACGRG?CG?CGATYR?AA???T??CTC???T?CGKGCG??AA?TGGGCTTGA??AAAC???AAC??CAGGTTAWAWC??ACGAAT?TGT?A?CC?TACCT?CC?T?A?CAATG?GAC??CCCG?CTCY?CTCGGCT??YCCC?CYAC?GTWGC??WATT?GT?CC???RTG?GAG?ATA?GGA?TTGA?CGGCC?Y??CTCGRCA??TATW?AARCAWAT??YAYACT????G??ATTA??G???C?G?RC?AC??GCGWAGC?RGMCCCAT?TAG?TT?TA???A?T?TW?AG??T??GKGTTGTCGC?AGCTC?GAC?G?CT?ACA?TGWCTAT?TT?AA?GGAGTCC?T??A?AGCGTC?GK?GAK?CGA?AAC?CTACTA?T??ACGA??C?CAGC?G?GG?CCA???GTG?GGTGGCCGA?GAMAW??GTAR?C?GA?TCRGCCTT?GGG??CG??RC?AC?TG?ATTATCGCCY?A?C??CG
YGGA??M?RAA?TATA?CYCG?Y?W?TG?A?ATACCCCT?AGYAACR???AAC?GCTAAA??ATA?G??CCTC??GC?TA?AG?AACA?C??AACA?CT?T?AGTTGA?T???CGATT??G?GC?MTACC?AATAG?GG?A??GGTTR?T????W?AC?A?ACG????TR??YGT??TTCCTRAR??TGA??AAA?T?AC?TCG?GC?YWTCT??CG??TAWT?T?GTATGAGC??TGG??AGCT?C?AAAC??ACTTCAGA?GTCRAT?T?C?CGGAT????ACA?C?CTT???A?????T??ATCA???ATCGGCCTC???CYAGCCTAGATT?AACYWWA?TA?AGAG?A??TC??A??C?T?TY?G?YAC??A?TAAG???CAC??G?????C?TC???YCTG?RAACAAAA?AGC?????AC??C?CG?TA??CG?C??TATGA???AGCG?WTTC?C?TCCKG?T?TCCAGA?GGWM??C???AG?CCTCKCCC?A?MA?C?GWC????TAT?GMGTCGY?TA??CAYCTGT?CG?T??AAGG?ACGC?Y?CC?GT?CTCTTTC????AAACG?A?TTG?A??TWC?T?TT?CM??C?TC??GGCTATRCAAGC??GYGTG?A?CCTA??R?GC?TACWG?C?GY??GTCTAGGGTA?C??TR??G??CCGC?C?GTAGGTCTT?TAGS??TCACT??CR?GC??CTG?TCTGT???C?TTGR?TA?AACTGYY??TGC??GAAATCCAGT?CA??TY?AA?C??AG?ACT?GCK?CKCT?GKTTAAR?T??T??C?C?G?G???C?GGCCTACGCTCRG?GCCCAGCT???TTTACCCT??TG?TT??MRG?CCCAG?GARGACTG??CK??TCT?AGG?T?CATA??GCTGGCC??K?CCT?M?A???CA???AGTTCCT???G?CRTT?ATC?AGYCC??TCAT?C??GATTACCACAC?A??TT?CATGC?YT??A?TGAAGTTAG???C
?M?TMCCGGC?T??G?GG??ACCAAC?AACGCCTTCGGT?TTG?ATGYCTTGC?Y?GGAA?WATGG?G?CG?CC?CTG???G?TAACG?A?TRA?CGCACGW?T??AWGCATC???T????TW??YCWA?TACAG?RAAT?AGGCCCKC?TACACACC?CGA?ATGYTG???TKG?GAGGG??GC?G?TGYTC?GCAT?G???A??R??G?T?TRCCTGCA?GA?AACT?ACCAY??C?ACRGGA?A?GTCAT??C?TA?C?TA?GAGA?AAAG?TGCAG?T??RTC??AS???C?CA??ARGA???C?R?T?KTGR??K???GTCA?CGCC?CTCA?C???G?GK?GA???TCA??GTT?RGCTA?G?T?AG?ATTRTGGCT?GTGT?CG??CCA?M?A?A?AY?C??CG??GAYYA???C?CTG?TAR?GCA?TGS?CGA????T?GC????G?CGA???AC?G???C??GCTG??GACG?GG??GGTAC?G??AACT??WGT?CTT??GT???G?CC??CGKACA?M?C?AGCC??TAGCTCT?G??AGG?C??C??TT??AYCTCG?T???TT?CGCTSRCA?TTGC?GA???TTK?GG?CACTACC?AYTGC?G????C?ACG?C?Y?GG???GTW?T??CAACY??AYCGTAATACG?G?TAT?GKG??AAAAGCTTGGATC?RCYCACCGARGAA?TTC??TATWTRGR?KGA?TY??AGA??GAWA?CCCTG???CGTCAATGCC??AYGT?TTT?TGCCG??G?CAT?CTCTATCMGA?TT???G??TGGYAACGGCA?GT?GCC????GG?T?G?C?CTT?TT?GCTTT?CATT?T?G??CTG?T??G?AGGGC?TCCCGTT?TCATT??A??YA?T??TT?TATG?GG??CA?CA?ATTGAGTAC??C?TCC?CGCTA?AAAGCGAC??GTAR?T?CCACG?CA?AA??AA??GGGACCAKCGCCGARA?C?TR????T?TG?A?TWCG
CTCCCCCA?T??GGA?C?C?ATG?CGAT??TT?TTAC?AATCCCARTT?CA?GTC??C?CCTGT?YTC???A?GTCT?GCACT?ACAGACAC???CC???G??T?CSG????ATT?T?A?MCCAGCGTKGT??T?G???C???CG??GC????ACGAGGTC??T?A?GTC?TWGA?RGAATGGT?T???GG?GAAGGT????TG?GAGTAT?CTGTC?T?ACG?A??TC?CAC???TG??TTC?C?CAK?GCGAACGY??TGGG?T??A?AGTA?CG??A?GTG?TA??TRAC?GC?T???TGG?CG???T?G?CCCTT?TTGCT?GGC?GAG?CA?AAT??TCC?A??TGGA?GYCTCTC?TACC??GGA?TGGGC??GGA?CGT?A??T?TARGT??A?T?GAGA?T?CC?G??TT?AA??T?GTTWAAT??TCCSGATCMTG?CAG?TCATATWAC??A?CCTWKCC?TC???G?C?C??GC?TG??CGGC??G?CTAC???TGAACCGYC??AC?T?Y??C?CT?CAGGKCR?RR????????TCG?C??C?TCTCA?CTAT?GGC?CA?TA?A?AT?T??WKTG??TYCGGACG?A?GTCA?GYTT??TYG?TTGCAG?CGCT??AA?AY???AAT?CAA?A?AK?W?CTY??GGAC??G?TGA???TA?CT?GTAAAGC?CT??CCCCT?CTCAAG?C???TYAGG??TG?GAGMCA?GGTGAGS?GGR?CAG?T??CYCTACCCAC???GT?ACKA?CGG?CG?AAAAG?MA?ACG?C??GAKT?AA?CTCGTW????TAGCCGC?TA?C??AAAG???G??C????AT?GCTGG?GGC?GA??TG?GKGATGT?YCCGT??AGA?CTYGTC?GCGCGAC?GCTTGTT?ATG??C??GAKA?CGC????T????ATCG?T?A??GGCCYGAARTA?TAGRAGG?TTG?KTGGAT?TTG?AGCC??GA?Y?G?TA?ARCACTGATG?GCGT?CA
TRTGTC??CCGT???ACA????CGC????GTTACGC?TGG???A?A?T?CARTTACCTACCC?A???CAC?G??TYAGCAC???A?KR?AT??CCAGCA?ACGGCGATAG?A?CTTA??AARG?C?TTCW?STAA?TACAT?G?CKACA?A?ATGCT?A???ATA?CG?ACCT??TG??GGTT????C??TCGTGMAT???A?TT?GC?TTCC?AC?G?TAT?ATAGAMA?TTTCT???TCTT??C?M?C???A??CA??TACGGT?CAAGCTC??A?CC?T???GTACGCACTT?T?A???R?TTA?GG??G??GAAGGYTT?GCAW??ATAG?TWGTCCY?T??TATC?TWGG?T?CG??ATG?CG?G?AWCACTA?G?AT??GTT?GTG?TTYG?ATAGC?CAAG????TCACA?R?TR?CC?T?A?CR??GGTC?T?TAA?GGA?ACCYTGG?G?G?ACG?CAR???CCCAG?TT?TTCTW????AGTCCC?CAG???GC??AR??RA?TATYAT??TT??GCAACA??GAGTATC?TACATACT?T?TYCT?G?CAAGC?A?AG?TATCCG?AGA????C??A?GT?G?TAG?TGT??ACC?CTGTCCGCC??TTG??CTCAAGCACT?C?C?GGGCT?A??A?TG????R?C?A?C?RACYC?TAA?CAG?G??CRT?G?AG??C??G?K?????GA?C?AAGTT??GTAGTGCC??M?T??G???CTA?CGG?T?T??AT?W?CTA?TG?G?C?AAT?G???C?A?TCG?TAT???T?GG?CGYRCAGTTC??TCCY?G??TCYC?T?CYC??GCC?GTGGGGT?AG?TGCTACATA?T?RGTWG?CSC?GGARC?C??CCC?CA?CK?YRC?GCTGGCAG?CRC?CC???A?????TRYA?????GR?ATGG?AGCACAA?CG?AA?W??A?G?TTGAATAA?ACACGATG?C?GC?CYCGTT?TTR?AGCGGGAA?T?AGK??ACCTRCGG
?CC?TT?G?G?T??GC?TGC?TGGTCATTCGGMTS?KCTTTC?TC?AAC??GT?T?C?G????GCAATCGATG?TG????TYYGA??CA?GC?????CG?TG?CAT?????G?K?CT?GGTTC????AA?C?GTTCC?AG?TCAA??CG?R??GTGC?????A?CTGGYT?TG?TGCGCCM?GYG?C?AT?AATA?A??Y???TA?GA?C??G?TTTWC?GCGR?C?G?C?TG?ATATC???C?C?AACGTT??A?C?TY??CGTRC???AG??GG?G??G?GGY???CTCATCGT?AAT???TTG?CGTRTA?T?CGAAR?A?GTCRTT?YGTAYG?TG?CGCC?ASG?TSTGWACGCT?C?AGCCGYM?S??GKY???GY??ST?T?C?AAT?G?TGAA??ATG?GAGAA?TC??C?GA?CAT??AC?TT?G?TA?AT?AA?G???C?C?CC?AA?AAT?A?C??GYACACCG?G?ATG??GTGTCA?CT???C?A?GGGAA?ATT??A??G??CGTC??TCGTCTT?G??CACG?C?RTG?C?TA?AC?GTA??C?ATGC?C?ACCG?C????TGCCTTC??T??G?WGCTGG??ACSGTTY?T?A??AR?G?R????T?GGGG??AT?G?T?GG?T?CGG?GA?TAG?CT??GTGG?W???TAKCCG?A?T?G??TGATGA?RGGATA?CG?CCGYT?AAAR?TGA??TRARG??T?TRW?GGT?CT??AYTG?YG?GTGC???G??C??G???M????GGCC?G?GCGA??A??GC?AAAC?TKGA???CG?G?ATGGCA?S?T?TWCCRATT?GCRA?GCTA?AGG?????GCG?GG?TAT?T??GARAAG??AYGC?C??TCCG??G?ACA??????A??CR??T?T?CTCT???CTGG?RT?CTC?AGGA??T??GWGC?CTCT???AC??G?M?A?GCT??TGCT?T?T????AA?R?GGA?TCA?T?????T?AAG??T??G??CTGA??
C?CCGC?GGT???TTTATW?C?YAGCAT?TTTTA?RT?ATGA?CTA?T?TGTG?GT???CGAMGCAR??A??T?GG?G?RCC?GACCAAC?CCAAA??TGG?CCG?AGC?TCG??A?T??A???ATT?CC?TCTC?A??CT?C?CG?A??Y??Y?GC??GWA??AT?SWAATGAGGTAT???G??WTAC?TGCY???C?R?T?TR?A??TTCG?GGA?AAGGAGGTT??AAG??C?CGA?C?G?TAAT?A?CC??GACCGC??A??Y???AAG?CAAC?CKAC??GA??TTC?TAAACAG??AAGGACC?T?TACAC?????AAGC?C??GAC??AGATTTGT??RGAC?C?GAAGAATTCTGTAT?TAA?T?GGGT?TG??G?GCT???TC?T?T?TT?WAGT??ACG?CGAR?T?TA??C?ATC?G?Y??CGTC?RA?TCYT?A?T?ACAG?C??T???TCTWTW?T?AGS?CGCACTTTTG?T?GGWCY?C?CG?GTG?T??????ACTG?????WC???CA?AG?TAC?CYCGCATT?AA?T??????A?GTTG??TAAT?YCAC?ACTT??CA?GAT?CCC?CTA??GA?W?A?A?CG?YA??CGT?????ARC?????C?G??CC?CR?GGTTRAGA?A?AGAA?YTAGC?CTTTACTACTG?TT?AYA??T??GT?TGYAC?CRC?T?CC??AC??T?TAM?ATA?A?C?AGC?CGGAATTW?AT?G?C?AT?R?????G?GG?RGTWAT??CTYT?YC?TC??K?A?GGG?CG??CCCTGTATW???C?T??GCAGKCT??GT?G?CGTCT???C??G?A?G?CG?CGA??GGAAK?GATC??AG?GG?CGGC?GTA?GAT?CTATGG??C?ACCAA?AG????GTRAY?GCGCA?GGYTGAC?A?AC??CACMGT?AGTWAKC??TATAGGYCGAAT?RGW??CGCG?TC??M??TT?GG?C?GT???T?A?AATA??T?AG???RATA?C
A?C??AGAAGC?GYGCCC??A?ACT?TA?AWACAA?ATGY?CCAGCY?RARCA??CGCGAGWSCCG??A?TAA??W?TY?TGG??RC?CT?A?C???TTG?CTGGCMAGCAACAACGC?TATTCGGTTTAA?GGAGGCGA??CAATG????CATGCTA???CCG?G?TAGA??TCT??C?AG?RA???A?TT?G?ACAGACG?AAGAA?AC?CACGT?TG?CG????CACGGCTTA?Y??C?AACYACC??CYC???G?AGTC?ACTGGCACGT?AGTKCTAGC?TCTCGGT?AAAARGTGGA?CA?T?CTAT??YW?AAC?G?AACTMCA?CGT?????GA???G?A?AG??CR???RY???C?TTTG?GGY?GC?C??TATY?ACG?CA??GA?CT?TAAGGSGTT?GCYGRC??WA??TT?KRTK?A?GAAGT???CTTAG?G?AG?YTTA?A?TTCRCCA?ATG?TR??GA??GT?YAA?WCTTGCG??AT?CY?CRATT???CC?CCTC?TYGGCATT?GGG?AT?GR?CY?TWGGAC?C?G?WCTAT?TTGCGYYCAT??TC??CTGTT?AR?C?CYTTCT?G?AGKG????TAAGK??CTGTGAAC??CA??TG?ACC???AA?TATAA?CTY?ACS?ACCGYCR?WTRTTCT?G???TCGCKGAR?YTGAG??CKG?GGGK??TTCGR??CGARR?GGTR??Y?CATG?WAA??T?CCT?YTGGTTTA?AGACC?T?T?YA?CCC?ATCA???????CAAAC?ACC?A?CC?CT?AAAM?GTW?A?G?AC?T??ACG?WCGR??TRCTT?CCCC??AT?G??G??G?C??AG?GG?GG?CRTGA??CT?C?G?CAR?GCGT?AG?CGYCA?A??TAC??TTCA?T?AAG?GTATC?T?GRTCTGCG?KACCATAC??GACYGYTG??CRY???CTG?A?CT?C?ACRCT?AT?TACCCTCCRAGCCCA?CCGC?G?GCC?A?YA?GTCC??A
CGA??TATCTY?CRTTTGT?CCA?ACG?T?CT??GCTGR??CGCT??GTCT?RC?G?G?CG?MCTCA???AG?TAAC?AGA??T?GGCCGA??CGA?W?????GCA?GTGGGCT?GTGAKAY?CAKT?TY??C??TG?ARAM??G?TCACG?ATGA??RA?GK?RTTA?A?AAAYCCTT?C?AC?RC?T?GC?KAG?TCC?CRRR???C?GCT?AGRGAGTTGT??GY?TRG?GAW?TAY?C?CTCTCCC?GCT??AAAATGC??GT?T??GA?GATACGAC?GGY?GC??G?RA?AC??TG?A?GAG?G?C?T?AG?RA?ACG?TCAAACC????CC?CA?YCACTTTCGTT?GA??TTGTACG?AAC??CW?Y?GAGAGTR??GGT?AC?GTT?CC?TATC?C?TCGTCGTYTW???C?CA???TTCT?AC?AACG?A?GTCTTG?C?A?T???AAC?CGC?T???G?T???AYGCRC?GRRCTCTATAAC???TGT?CGCG?TAA?T??GTGMCGYT?A??TAAT?G?CRTT?GA?C?A????CCCACGTT?AC?A?AGKGAACG?GTGGG??TGYTA?GGACA?CACC????CG??R?C?GCAAAYSCGCC?CA???TATTY?C??WATCCC???G??AAYTCC?C?AGGGCATATKMTR?????CAT?CC?CT???G?GTCT?TGC?GA?CGYGATG?TA?G?WT??G??TTTGA????C?C?ATAGA??AGSC?T?GCG?YGM??A???A?AY?A?GCT?GGR?TRTA?A?C???TG??TACT?TTAGCC?CCA?AC???GY??GGA??TC?ATATTA?C?AGCAGYTGTART??C??KTTTAT??T??GTG?CGYGG?C?GM?TG?TCTCC?TAAYARACCAATTCC?GKTTAARKTGCTAGARTAGAKC?TC?TCT?WATGC?TYGGCCG?TWGCKAAGGAACAWT?ACYCGSMTGGT?GTTCTGAGGCGCGCGTATACAYGATGGCKG?AT
TTAWGTGGAA?GAG?KKRGK?ARTATCGAGAW?CTCTTGATCGAWWKR??AWAAACWRG?TT?GAAATTTAGTCGGAGTTKAGWCRCGWCGCYAGC?CYRATACC?TGTACTCGCACGWGAWGAGGATYTWGCAGRGTCKTAYTGGTAAAAAYCAYRAACTCTGGGTAYGG?A?CGAAWWMAAA?GGG?GMTTRCTKG?TTYACGGCARAATTAA?C?GCSAATTTRAGGAGCCCATRAAACGATMTARAYC?YRGGATAGATAYG?ATGCTATCCATC?CACRMAWCASCC??AWGCGRCTMMA??A?TAGACAMAARTGAAGTA?CAGMTCG?AGACWGCCSTCG?CGA?GTCMRGG?GTTAKTRGG??TACTTAGACTKC?T?CTAMWGACWGACTATCTGG?ATYAACGCRTWGAARAGTGYACAGCGTTCTGCAGRAYAACC?TATWAMGTCGC?AGCTT??GGAGGAYATGCCTSTCGTAGTTCA?TCTGCTWTAT?MTAMGRTCYGCAACGCGCTGACSCGGT??ACGC?CRYAGCRACKGWAACCG?YTGTTAAGTGYACKTTAAWRG?GG??GACGATG?CGTAAGAAKYRMC?YGARGTGCAT?MCAYCGYCCCCCACAACACCTRTCCRART?TWGTGTCYGTCTAAGARTARGRCCGASTTTCCCTYCT?RGTAG?MTKRGSGAYA?CCGAMTC?SCA?ACA?WGGCTGTCGCCAGGAGCGGTTTGATTMRAATGTY?TTCAAAK?G?CT?GC?TRAACRTATTCCAATTATC?GAATTTGA?CCRGGAGTGRYGCGAGGWGCCAGGCTGGATWACA??TWAAGTTCTAC?WATAACCYARGCCCRCACYWGCTTCCGCTGAYCR?T?TTTGGCAARCMR?CCTTAGGCAT?CGGTCCTCGCAGGAYAGGTCGATGGT?CCGG?CTGTCTACAYCCGGYCC?AW?C???T??T??TAGAA??TT???C?A?T?TC?C?AG?T?KTGA?
?TM?CC????AC???C???AKA?C??CC?????A????G?A?RG??C?T?C????TA????TT??GG?TMC?GTATATCTTC????A??CCA?ATC?C?G?C?AT??G?TCGCA??T???T?TA?CACGTA?CAG????CC?CTTA?C?C??TC???GG?ACCT??A??TT?G?C????A?R???GG??AGGTKGAAA?A??????C?ATA?AT??A?AMA?CAA?A?T??G??GG????AT?T?CA??CA?TGR?????C??GT??A?GC?????T?TT?C?C?G?CG?AT?ACC?C?RG?TT????T?A?????RGG??GGC??A???C?G?CG??W?TC??WTY?CCA???T???GG?TT????CC???????C?G??C??G?A?T?C?????A????A??T???AAG?TA??TAA?CT??C?CA?GA??C?C??T??TA??GY??AC?????G??????T?G?K???CC?T?T????GCC??A????C?G?T?TT?GA?A???C?????C?G??MT?GC???YG?TT???A??CG?G??????AT?CC??CG?T?AA?A?TT??T?Y??T?A??G??GGG?A??TC?CTKCG?C???AG?YTR?ATC?RTTC??CTA??T??CC??CAATGC??CA?RATATC?CG???A?TM?TC?C??C???R???C?A?A?C?AC?T?CG?C???C?G?C??C???GC??G????T?AATT?C??C???T?A??G?G??C??C?CA?GY??C?CG?GTAA??TACWA??A?GC?TCT?C??????C???CCG?RA??G??YCACAGCGT??T???ACGCA??A?CT?CC?KA?GT??AC??WTC?G?AWGCG?ATTC?RCC?GGC?AG??G?AT?G???C?GATG?CA?CCCT???A???T?T?GG??G??????CA?TC?T?AG?GT?CT??ACT?CACC??KCT?TCGATG?T?TC??AA?A?TCT???TCT???WGCAC??A?AGG?G????AT????G?
W?Y?AAT?ACGG??AT??GC?AC??C?G????AC??CA?TTAGAGCC?GGT?G??C?T??T???T????GAA???CA???????C?G?C?GG?AA????T??T?G??????C?WGTGCCC??TT?C?G?RRACC?TGRR?TGTG?A??R?TCA?GTGGCA??C??TCCT???GAGG?C???YTG???YG???G??A?GA?CTAG?CATT??G????A?C?TTGT?T???G?AAA?GCT??T?GTTTGCTGA???CT????CCCC?CA?ACGG?TA?TG????CCC??TTTGA?TC??CCG?W?????G??TAT?T?T?TG?AG????CC?????AAG?S??GMA?ACA?G?S?A?ACA?A?GT?ACA?A?T???G?YWT??A?GC?C?????ATT??GTGT??TGTCGK?CTRGY?G??TGGGAGY??GACGA??T?TCC?A???AGA?A?TMGGT?C?C?SAR?GCG??C?G?AA?CCATAG??CG??TG??ACTC??R???ATTA?CA?A?CAYT???AAG?CCTA???CG?A?CT??G??G?CGTTAC?G?CA?TT?CG???KC?TAAC?T??G?KKG?AGCGGTATG??MGAGG???G?GGGC?T?T?TGAA?CGGCY?RCCC?GT??TA?ATT?G?A??A?T??T?GWGAG?C?A?CCA??GA????CTT??TTCT??GAAGA?TC?GCA?C?AAGT?CGACT??AR?TTG???C?TCAA?CG?TGW????TA??GAGT?G?GA??T??G?T??C??TTTTCG?TTA?GAT?Y?T?A?AATYCAGT??CCTCCAGKWATGGG?TGC??CA?YA??TC?CTGT?C?AYTC?AG?G?T?TTW??T?TT???GT??TT?AC?AAAAT?TGT??GC??????G?ACAT????G?T?AG?T?A???AA?A????TC?ATGG?AG??GCCRAA?YGG????GAA?C?ACG?GG?ASCRC??TAC?TCT??CTA?T?CTGA?TACC?AT?CG?A?GA?CCAG
ACGC?CTTCCA?GTGC?CTTTT????TC?TTY?C?C??A?CG?GTCTA?TTA??A??GGTTGKATC???CTT??C?AGWTG?SAACACTTC?GACA?AWCT?CCATTGC???A??TCRTACGAM?Y??A?A?G?YCTA?TT?ACAC?AG?CA?CC???AC?CGGC??TYCCGTCTATCAA?TG?T?A???T?C?T?AAG?CTC??CGCAG?CGCCATTCT??GGAG?CTCG?G?GCAGTAARCA??GAWGCT?WC?TCA?A?CTC?G?G?TKAY?YTACAGG?ATT?C??A?AG??TCA?YTC?ATC?A?TCRCG??AA?T?GTA??GCGTT?CAC?AT?A??TGCGRGA??C???AW?AC??A?GCRTACC?CG?A?CG??C????YCT?ACATG?T?AT?CC?R?CT?ACAC??AAGG?????A????CCT?GC?S??ACTTA?GG?C?ATTC??CY?????YAG??CC?GCAC??C?M???RCAG??TT?TCTGTG??GCRTAGGTW?YGATT?AG?AG?C?AAGTTA???TGS?A?C?ARCC?YGCAYAGC???CTTY??CAG?CTTT?TACG?GA?A?CA???C??C?G?T?A?AG?CT?A?A?YG?GY????A?TA?C????CAGT?GC?GGTTCT?C?CAGTAG?R??GCCW?T??TTTCTC?CCGC?C?T?TTGCTCAGACTT?GAGTGTTGATTA?AATGR?CTGCCCG?G?G??CCC?TTG?CT?T?GTCTKC??A?GG?A??GG?AGG?T?A??A?WG?AA?RA????T??T??C?TAG?CTTCTRAT?C?T?ACYAG?G?C??GCG?CT??YTATG?T?C?AG?A?C?CC???TGTATCCAT?AT?TA?ACYRT??T?TA?A???TCT?C?GCCACC???Y?G??T??GRG?YG??TCC??TACTCYT???ACR???T??CA??T?C?T?CTTC??AT?R?A?C?CGC?GT??C?AC??A?TT?GCC?GT?CT???SGAA??T?A?CK
ACGATT?G?GT?G???AATAA??T?C?AG?S??YG?GRTACCTA?T?GC??GGAGTAGGA?AA??GGAC?GCT?G?C??AMCCRC??AGCCCCG?C?C??CGCAT??TAG?WCCTKA?AATGTC?GYGT??CT?TCA?T?CTTG????T??C?A?A?AAAGTM??GG??AGCTGAC?C?T???G?YG?C??GGTWGAK??GT??CATGCTG?C?G?GTATTG??GAAMR??TC??G??CCT?TYAC?TG?CA??A???A?TC?T?CW???RYACA??G??C????ACTTCTTCGCTA?CGATATCAR?TCCAGA?RA?T?TG????A?AT??G??C?G?T??T?ACG?CTY?GG?G?C????R?A?C?TA?GCAACTCTGAA?A??AGY??A?CGAG?GT?T??GTACTA?CC?G?GACACAG?CA?RGAA?CCT??A?ARC?TG??A?T??YR?TKG?T?CGC?CC?TGCYA?C??C?GGCAGTG?G???GCY?CGAT?GA?CT??A?TA?AAA???GCG?TAGACT?AGGCA?A??TG?T?TGA?GGTACC??TGTWGGCAGG?T?G?GG??TRCC??ACCAAT?C?TGA?GT??AACATG?C?AT???T?C?TTRCG?CCCA?TAA?????GA?AMGCT?C??TCTC?GA??TA??ATA????TG??CMACCT?AGAR??C?A?ACACGGT???GG??T?AT?GC?CTTCG?AGGTTA?ATT???GTA?TG?TG?CTRTCKSAGGGT?T?TCGGAT?TCGRC?CTCT?TTC?TC?CYCT?RAACCAGCAGMWCCCSA?TGTG???GT??ARAC??TC?C??TCGG?TAT??GT?G??TCG??C??T?A?A??GCTT?G?TA?CGT??TGC?CTT?TGCTC?G?GA?GA????AGTC?ATG?GAGCGTAAACCTY?G?TTTYC??AAATA?CARCT?CG???Y??CT?AG?TYA?CAC?CWACCTCGTT???GG?G?TCC?CCA?GA??WAAAC?AK?
AC?G?AG??TC?G?GCGSRTT??GRTC??G???G?CGG?R?C?GCGCGT?CAA?R?TCCTSTA?GTY??A??TA?TGGG?AGG?Y?ACCCGGGTWCGCTAC?ATACCMT?A??CG??GRA?G???A?A?TC??TGACT???G?C??CCTATGGTT?A?G?GTGCC?A?C??GC???G?ACGTT?A?C??G?CTGC?GTGG??ACAGAT??KG?TG?G?CCT?TWTTTATTY?ATA?G?C?TC??C?AKTTAG??TTTCKG??TG?T?GGG?G??C?A?G?T?AG?ATAGC?ACARG?GT???TTAG?ATT?AGCGA??AT??AACTACT?GTGA?GYT???GC??G?TC?AMT??GTA?ATACCA?AC??GWGGCCTARG?CTCTACG??AG?T?CAA?CTTGTCMC?TTG???GC?TCGT?CGAGGCT?KC?GT??T?T???TTC?TGG?AGT?TC?KA??TCT?GC???A?TAR??G?AT?A?CT??G???CG?TGTST?????C?C?GCGTTA?C??GAT??ATGAT??Y?A?GT??AATTTAA?????CYG?R??A?G????CAATAYG??GGAA??C??ATCRGA?C?GGA?TAGG??C???TC?A?A???TTG????K?T?AGCGACTT??G?C??G???ATCAC?C??TTG???T?C??C?T??TGYATCA?CGR?G?????CCR???CACGGAACG?YTAATG?GCYR?CTCT?TC?CT?TA??TCG?C?ATTCGAC?CCTA???A??CG?AYTAYGC??AGCCCC?GA?T??C??CTY???GAG??G?GCGA?T?ART?TAGTGCAA?GGTC?T?WTYT?AGG?TGGTATCCCC?G?G??A?CR??GGT?A?T?CCCGCCSGA?AR??CA?CACAACTC?ACT?TTACAGC?AGT?A?TAC??CTCTAGGG?T??GG?C???GTTGWTA???GAGTTCC?A?TYTTTT?CCGGK?T?TA?G??C?GTCT?GGCGTTTAGGC?ACAAC?C?C
KTTGAAAGA??GTT???A????KATA?AA?CC?TC??C?A?CAATAGAACG?YTTGG??TS?ATYTGG?CT?CT?TCTY??GCC?CCCTCC???T?TG????C??CT?C?TAGGAAAA?AC?AG?A?ATGT?AG?AAATAAG?A?G?ACATT?T?GCGTG??TCGGC?CCA?AG?CTG????TRRCMG??AT???G?MTGGTTGACAK???KGGTRATA?AA??GATA??GAC?MTW?GCCGACA?K??T??A?C???A?T?GG??TWTTCT?G?TGCTA?A?TGYAR?GTA?AG?GK?CATYGTATKT?AG??G?T??CGCTCAC??GAC?G?AC??CCTT??AG?????TTGGGAC??T??CC?A?A??C???AA?GGATT?CGCAA?TGG?C?TCCG??A?AT?T???AGGC?GTC?AT?AGGGGA?CC??RG???C??GGC?T?GGT?????CAT?TGT???TRT?C??C?Y?G?T?ACT??A???A?A?TTYACCGY?A??TA?G??GTAG?AAAC?T??CT?AGT?CGAC??CC??TC?CG?CCC?CAT??ATG??T???AACTK?TCCG?YCTTTAGA?AGGAA??T??Y??A??G?GCGTG??CACG?A?TCAAC???GAT??GSC???AGCATAA?GGGYCR?GAC?C?G?Y?TCGACTYGTGCTG??KTC?AGGG?TCG??CG?T?CTT?GGACG??CGTAAGYT??G?CG?TM?A?ATG?A??CYCCAAA?T??TYTAC?GTMC?MCT?AAWAMGC?G??CCC?G??T?ATGT?CTTAGWY????GC?CT?TC?RTACRTGC??GT??T?TWAGGACWTTCT????CT?GGT???A?G?ATKTTC??CCA?AAT??ATTGGC??CACTTTA??CCGACT??AA?C?C?GG?TGT??TG?CA???S?ACTTA??TG?TT?ACCCAA?T?AGGGAA?TGC????TTCC????TAA?TAC?RCTGMAR?GWR??RRT?KC?ATT???CA??G
CSATGGGA?CTAA?C?CACA?TKR?KTT?G?GAW?CCACAC?C?RT?CTACT??A?RKGMTGAYAG?CTGAGW?Y?A?CTCG?GT???AWTA??RGAGTTSKYACT?CG?CGCGAWTC?TACA?T?A??RGG?T?T?AG????C?TTCT?TYCK??A????CGTGM?T?GG???TW?A?C??MT?GGCGYCAT?CTTT?T?GAAG?AC?GCTGT?A??T?TCAAT?KA??RGCAC?T????GW?C?CTR?AATA???T?CAGAC?C??GGC??C?AGT?G?C?CT?G?CG??RAC?CCTT?TGTRTYC?G?C?AGYGGA???AAMTGTGYA?T?G??AK?RATC?GT?T???GGA?????T?TTMT??AA?CAACATGCTTK?GC?RA??TCT?ATGT??TA?G??YYAAG??TT???AATG??T?T?CTATGAA?T?CCTAAACTTCC?G?ACT???SCCCGCW?GC?A?G??CCCT?GTTTG?AATT?TA??CA??TC?AT??TA??WS?GGT?GGGCC?CYC?RA??C??CCG??TG?TAC?T?R?CACGA?ATG?CTC??ATGCGCG?YCGG??T??G?A???G?CC??CTAGAC?MYGCC?G???AAS?AA?YG??ATWT???CGGTG?C?K?T??AG??ATAAGA?GYT?GC?C?C??ACCT?GYCR?ATW??GTAATGA?YCAMGCC?GC??CGTGG?GSGGACCTGRC??ATT??G?TC?T??T?CGW??T?TCAA??CTT???C?T??AAGGKA?????CGCG?CW?A???A?C?AAACTCC??M?CCCATACY?A?CCA??C?A?GTCAATAW?GTTT?TCKCGCACTKAC??T?MTG???AK?W?C??A????TW??G?R?GA?GC?CCCGTAC????G?C??AGGAG?CCCCCCYGTCCACTG?CG?AGCG?TCCG?A?ATC?A??GG??ATCA??CGCA?CGTG???GTM?RA?GTCGAAGT?AA??AAACTGAATGG??AACTGAA
?GGATGTG?AC?AG?CA?GCGC??T?GGCAGCTCCAT?????T?T?GCCGC?????TGC?AGTAG?GG?GTAT?TRCAG???M?CAC?TG?GCA?T??ATA?AA?C????MRTCCT?CCAT??TGCA??C?RCCACTATG??RAAGA?TGRAC?G???GGAACACGAAA?GGAGAAG??TTC???KATTCG?AWTC?GGSACGA?TCCTGA??G??C?CG?CAATAGT??ATT??GCG?CA??TTRCG??T??GC??ATCT?T?YGC??C??A??ATCC??YCCAGT??A??G??CT????ASAGMT?T?G?AATCT?T?TCCGCY?GTATGCAG??WA???TYATG???G?ACCG??AY??C??AGT?CRWC??TTGA?T?GCM?RA??WGT?K??C?TYA?TGAT?A?G??YCTACCCTACAACCAACG?GG??G???GY?CACCAC??GCCRG?T?TTTGG?CC?GGTGACC?TT?AGAA?TC??TA?TY?AC??GA?TRAY??TGA??TKACK??CTGAGTAK?AT?MG?CK??CAT?CRC?GCGTA?T??ACCGT?CC??GA?A?AAT?GT?C?TG??AARTACA??A?TAT?TAC?TA?G?C?AT??G??C?TC?TC?A?TT?AC?T?CTTGTGA??T?T?CGCRCC?TCAMCAR?C?G???YT?CRCT???GC?RGG??Y??AYC?GTG?A?T?A?G?TYR?T?GA?CA?A??GW?AA?AA?T???ATAGT??C?AAGGA?CTYCGTG???TRTA???GM??G??TGAT?GGTCC?C??AG??T??ATT???AA?RRG?T?AT???TT?CARATGGT??YACTG??A?AGGTA?TGAT?CT?GG???A?CT?CRAG???GT?TGAAC??A?G?G?TTGATY?GTGTKTG???C?TGC?TTTAACA?CAGGATAGTAT???AAGATY?GTCGTC??ATW?GCATGCG??TAA??CW?GCTTT?CYGGRYG?TTA?GG??CT?T?AGR?CC?GAA
T?G?CGGAGG??AY??TATA????AGT?TCAACG???T??GW?TST?CC??C?GG?CC??C???C?GACCG?A??AAGG?TG??TCT?AGGA???GCGARCTR?A??A?YGGTAT?C?C?TT?GCTSCTY??A?C??AACCG?CA??AK?T?CT?CT?RC?TCCS?TGTT???????WTT?TR??G?AAGAGRCCAT??CACCTRAGGTC?GACA?TGWATCAT?G?ATA??C?A?C?TRG?GC?AA?C?RCTT??C??TAR?Y??AG??AK?AGAGRCCTCAAAC?AA?GR?CCWG??YYGYCGS?TW?RGMGG???G??T?TA?GACC?T???GG?TCWATTC??C?G?C?CTTCRA???RGC??T?G?TGC?YWTG?GTGTAATCACSKC?TT?YCA?AG??C?S?CCY?C?Y?WCW??C?AA?ACMG?CAGRC?RA?W????A?T?G?CTTT??R??TG?RC???AGG?GW?A?TACG?T?G??G??CG?G?GGC?C???CTGTCG?TARTCGCA??ACGR??GAARCG?T?AG?C?GCKTAGATAS?TCY?CTC?GGTAC?????TAGRSYGTA???TGGKTTGT?A??GTC??A?CACGG???A?T?GCCGGG?AT?T??CGATG?GACGTT???AA??GTCCAGTY????CGAG?AT?GY?G?GC?KCGGTA??GA?MMCAA?GAWYA?YG??T?AGG?C??TA?GTTGKC?A?AA?ATAA??A?T??TG?G??ATCAG??GTCY?CTGTC?AGTA?A?TTTGY??RCG?TGTCYTTA?A?TG?GGG?CGT????A?AC?SATG?CTCC?C?CAT?G?T?G???RMCG?CA?YS?A?T?C?AG?TCAGGCC??ACCG?CC?TYYT?TGGGT?G?CCA?C?T?TCR??RTG?GAT?TAG?G?CTTCGTC?T?GRARCGA??GYGKG??????ACCYTCAC
    H231_24		?AACCC?G?ACG?ACR?GGCCTRMTT?TRTGT?ATCATT?CAGTCTAG?G??TGAC??C?GA?CCGRAMR?TCGYATAGKCTT?TTCTTGAGG??CGAARGTACGCSCC??TCTATC?TCATAGCGACGTTAAGCACTAAYAMGAAGCGCT?ACAWRYTG?G??AGACATGTATWATRG??T?TCTGTGAGTYGCKCYTAAYACCT?WATAMGTC?A???TCTTCCTACGA?TGACTACAGG??AATGATTTAGCTTTTTA?GCGAA??ACGCTGAWTGATG?ASAT?CYTACTGGT?RRCTC?WACAGWTTTCRTTYAAT?GAG?AAA?GTCCGAG?T?GATTAGCTAGAAGTAGTG?GTCCGCAT?G??AGY?MGMYT??GT?GAGCCGTCG??C?AATTTCTC?ATG?C?GTG?CC??A?T?ATGRYCCST?CTG?GCCCC?YTA?AT?ACTAK?AYTA?GTAGRAAGGTCCAAGGATATGG?GAGGCTAGGG?TT?CAA?AT?C?TTCA?T?CAGGYCACGCA??GTRTG?T?GGCACAGCRACGTATATCG?C?RCTMTGTCTCTMCTACATT?ATAG?GG??GAAGGCTA??TGCAA?CTGY?GCGCT??GGTTTCACAAC?AAAT?ATGWT??CTAGC?AA?GASAACTT?A?C?A?YCACCTAC?TTTGAGWKGCCGCTGAAACCATRAAAGA?ATYCAA?T?CAGCGAGACTAYTT?GT?T?YCCC?TT?CCGT?AG??MGYAGCTYTGAAY?ARCAAT?GGAAA?SAKACGCAACAAG?CWCA?GGGATGGAG?C?AYCCY?TTA?TATTCTT?GAYACWGACGACCGGTACAC?CGGAAGC??AT?GACTG?CGGGGGAGCS?GT?GAG?CRGATGCYG?GTMTGTTYGGC?TGGCCTACGGC?CCW??RATCAAGGG?G??WTGY???T?A?AGCATCGAC?AAGGAYTT?RYTCCG?TGAT??CTYAC?CYGAR?CGGGACC?TGYR
CTRACSCTAT???GR?CCCTAGGS?YCGA?YGTTAGAGCCCAGGTAA?CCY?GA??TG??R?CCTAGTA?ATWTT?GC?CA?TG?CAG?AAA?TAGGTTGCT?GCCAAAARTTGTTCG?KGCG?CCTCCY?MCTGA?ATAYGT?GG?AC?CTCCTGC?TCTGA?GYGRACATCT?G???GCAR??C????GTWYACA?GTAGCATTCCC?YT?CAGGTYC??AGGTG?TTAGAGCCGG?CW?GCCTYCTTGATGGTACGGAGRAG?TGKCMAATTCCGA?GGAT?KGA?CG?C?TCC??CCCC?AC?AATTTCRAAGACCGG?CG?GCC?CAG?TCCAAMCAGG?ATW?TTG?AAGTT?CCGACTTTCTWTGAGAATTGGG?TACTAATR?C?AACTTA??AT?GA?A?CTC?TGCGT?GG?TT?C?GRR?GCTAAGYGGTGAMG?TGG?TATGACCACGTYAGGGCACATW?ACAGCTGACACTTAA?G?CTG?C?TATCCAAGACTAWC?ACC?A??GGCGAWARCC?AGCAAGTA?CTGCTTATCCGGATCSCYCGTCCA?GTT?CCC?GTARCCATYTTCCGGCG?SYGCYGTAC?A?GTTMT?TTT?CG?C?GA?GARGTCTCT?A?C?A?T?T?CGCCGGGCGRTTRYAA?AC?GA?CAYTCTGAWGTTCGTCATC?GA?CAACCMCAG?ATGC?T?ATSACCYC?ACG?RGATGTC?GTTGC??AR?TCAA?ARCTGAT?GC?TTTGCACTACGW?GYC?TAY?TA??CCGAGATCAGTCTCA????TGA??ACTTYCG?ACTC?AAK?GCCA?AATK?CT??TCTAAMAA?TCACGTAGTGAAGACTC?AAATAAGT??TTT?TT??CAGT?TWTT?TGSCT?T?GG?R?TATRG?CGTGWCTT?STTAAGGRGCAMWWCC?GCTGYCGGCY?TWA?GC?R?ATGTC?RGCGATCTTTGGG?GA?GCAWY?RCK?C?CCAGCGAGYGCCR?G
??CGAA?SGACTACWGTGA?YTMTTCGG?GA??A??G?AC?CCT?GT????TCC?T?ATTRT?AGATTMTTWACCGT?CACKAGTCT?ACT?A?T?TR?T?CGGGT?TGATCAACT?TWATGCGGCGCT?YT?G?CGG?CGAA?GAGTACG?TAC?ACGGCTATT?AACTRA??GGGG?ATCCTKMAT?CTTAARGCCC?T?C?CCGCC?GWTTAATGGAAARGGCGGACGCAAR??CGRC?RGAGAG?TCTCG??TAC?TTTT?CA?TY?TW?G?CAGTAAGAGTTCGTATYAT?C?GM?AAC?GCCCCTA?GCCC?G?GG?CCGGCTCWA?CAA??TTTGTCTCACGGA?A??GG?CG?T?TAGACC?YCCCCWAMT??CGYMT?MR?GCRACCR?CAA?CCC?A?TCAK?GTGA?AGACATCM???ATCCCCGACA?TGTCGRGGC?GAGTCTC?TGCC?GTAACTCT?R?T?A?TCTTTT?S??WTTTTT?TGRMWT?ACCRT?GGAGRKAGYTT?AATGGS?CG?ACGTATGCTAG?TCA??CTATTACGWTCGTATGGGCC?AKT????GG??TTGGACG?A?GGWGACATGCACTT??ATCAGG?CGGC?TCGGCAGGCTC?GGCACAGTGAAGG?C?TCACAAGAGAAACCTGRCTATG?GAGARGT?MGCTTATTCCGGATCG??GA?CAYAG?A?CAATG?T?TCRGAGGGGWAT?TTCAAT?G?CGTGCGACTRTGCACRG?AGATA?GCATC?AGYAGT?C?GGRCGGTAGGTT?ACAAAAA??C??CTAAGTTAG?GG?WGARTTM?TGGAGACCA?R?TAAGG??CGGGCY??CC?TAATCGTRA??CCGCGG?ATCSCAGACC?GG?YTCRTTTAAG?AT?C?TCC?CACCTGGAA?GMACGTACCA??AYA?CCAYR?CYACGTC??CCA?CMGAGG?AAGC??AYCYAGGCA?AGACACGCCAYA?TKGGTCTGWCGGGC?A?
TGRGCTAAAATTACT?GYGA?CAAYGYTAA?ACGTT?CTC??CGTA?CTTTCATATTT?GTG?TTCACCATACTCTCT?AACAA?CG???CCGCCCATA?C??T?TGTTTGG?G?GGC?G?T?RGATCTATCTGAGAT?GGYC?AGCGGTAGR?CGG??ATGYAT?GAAGA?AAASAA?CCACTAGGARTGATGTGGTT?TTTCGTA?T?TY?CGAGRG?ARAGATT?YAGCTYC??GGKG?T??CGWAA?TAA?TR?GA?CTCTGCC?T??AGSGCTG?GCGTT?GT?CT?GCATCCTASGA?C??GCGC?CC?T?GCTC??WATCGCA???AATT?TA?G?C?T?TT?CAYGA?TT?AGAC?GC?AGGAG?ACA?GTR?AGCRT?CT?WTAGAAATG?G?G?C?TACGC?RTATAACGGC?GGTTRT?YGAT?C?G?CGAGA?TATGM?TC???YTTCACGAGTGT?KACGGCC?T?TAT?SGCT?CCRTGTCCW?G???GG?CATT??TGAR?GGA?YTT?TTA?TG?T?TGATTATTCCWCAGGCTACAGTCCT??GCYTGA?GGGTW?G?W??YCTTAM?SGG?C?A?TTGARTTAT??GGCCCCTT?CTAAA?TCCC?TMAWACCTACTCGAGCGGC?ATCTT?CGGGYGGG?TTGGGYAAA???CGCCAATTAAT?GWACGG?KTM?GC??TTTCATTYGC?AA??AACTCSWAGGGTTTRGG?CGTGARAG?AGGT?TTTGCCWGCCTCT??G??CRCCTTGCC?S?GTGTTCG?AYAGMGCTTGATYAAGYCGCAC?C?CGT??TCCGTTCT?TGC?CGA??TRAAGA?GAAA?GAAGA??ATATGAGA?GCA?T?CCCC?GGAGA???TMTTSCAYRGCTCCATT?G?TWTA?A?YGGGAC?TAGTTCA?TTCTCTR?YA?WSAKTGCATGGC?CATT?GGCTC?GGG??ACGAAATCAGAG?ATGAARMTTCGAGGACT??GGMYGCGG
TR??ACRT?AWG?GSC?CGGG?TTG?TGA?G?AAACRGGRAA?TACCTACTTCTT?CCCTAYY?AT?CAACC?C?Y?AG?GTTAA?AGATCTCARGC??AAATACGGCCKT?ATCA?WKTCGAA?GAGT?CAA?A?ACGC?AKCGTC?TTCA?CM?CCWCAART?TCCCTWCCW?ACCWTATCTCGTGTCA?CG?GMCTA?G???G?C?GGGG?TG?TATCACCCGGCCTGCTCGRTTAAAA?AAYA??C??CCKSCACCTMGATYGCTTCG?ATGCAC?TCGCAACGGA?TCTTYTA?GC?TRTGY?A??A?TTC?G?ARGTR?Y??G?TTA??ATC?CG?GAGTCGCT?T?KAGG?M?T?CYGAGT?TTA?WGGGRACCATAAGCATGRAAR?T??CACT?TG??ACCAAG?TWTT?TGATC?TTTAT?GAAGCKGMACWGCGA?AGTGTGCGYATTWAA?T?A?CGA?GTTGRACAC?C??GMCCAGG?ACGGTTAACRCCRGGC?TGCACGC??RAC?CT?GGGGCT?ACC?AACCTCAA??GTAYTCTC?ACTGACA?TGRCG??AWGG??AYAGCCCAG?AA?A?C?GGATGTAG?GWGTACTCR?AAYGYC?A?GGGWGGCC?ACACACC?CCT?CGAGYKWTWARA?TTG?CGATCA?CCGCTGAT?TC?RCA?GAGTGKMAACGGACTTGA?YAATTATGAGTCG?T?ATCTACATCACCTTGCGTRG?AGGAAGGG?AYCS?AG?S??TCT?TCCT?AGTCATCT?AGAATATTC?RTCGYGTG?CY?ATRT?CTGGGG?ATTTACCTCT?MATGA?CAAWGKGCAGW?MAG?A?G?T?GT?RA?YGTTGCCGT?K?AAGAGGG?CTGAYYGGAGATACGTGCC?G?YCTG?AGKR?C??AG?TTGYCTCGGGGCCC??ATA?CG?CTTG?CCARA??C?ATTRGACC?CACTTGTRCTCACTYT?C??C?YC?TCAACTT?A??GGAYA
?RATAA?TASYTAATATCGATGTATCCGT?GC?CGR?AT??CGCG?G?GGT?RATS???TT??YMCYCT?GA?GGCT?AGCAGCAAGYCGATAAGAT?TCT?GACTC?Y?GAGCW?TG?WGCCC?GC?TC?AGACYGCA??G?G?GTTAG?WYTCGCAGCCT?GCTATYG??CAMGGGTCYAAGWTAACCGTCCT?C?C?ATAGCTCTGGCTTT?G?C?GACC?CAAGCTTACCG?YRTTAATC?GAAC?AGCTGGCAWCTARGTTGCGYTTMTK???GGRTTA??AGGGCGTC??GRTGGA??TTCA?CAGMGATGGGTT?GGGACACCTGGCY?GT?CG?RTCGTGAWGAATRCGCGC?GGYTCSTTT?TWAG?G?GCCAG?GCAAG??TGCAGGAAGTTGAA??TGGAGGGCTG?RGGGACCC?TCC?GRAYGAWYT?GRGTAGCTATTTAT?AATCY??AMTC?GGCATYW?CGGCT???GCGTCWWAGGG?MAY??ACGG?CW?TGGCGCTT?CTC??CTCW??T?TWG?RCRYTC?RCGTGCCCS?C?CAGRCAGRTTTGGTAAATCGA?CGACT?GARGCC?TGCAGGCCAGGGTAYGGC?CACTWTAAAGG?K?ATCGGTGTGTCC??A??GAYYTCAR?A?TCCGCCCAGGTACRT?AAGGAARA?TTAAA?CCTTRC?TTT?YTA?TRCAT??ATRGC?AGCTT?TAC?TRGWTCCGCAATCARTCTCT?TGRTGRCAA??CCTTTCGAC?RTCAAGTAGGCCRCAGGGATCATGCY?TG?AAC??CCTCGCA?ACYACA?CGYGG??GATCYRGTATSAGC?KGCRTCTA?TTRCRCTC?TTAACGTTTCATGATCTG?CG?TGC?AAGACY?AGAGAGTA?TCCGAAR???CACYGGAA?R??G?WCYACCAA?TCGTCCGGCMC?ATGTCGTGA?ACGTGGCTCRCTCACAARATC?RA?CTACTG?CAATCAYACCT?GGTAAGAG
KAGGGCC?GAATA?C?R?TGCGCGTCRAGGMAC?ATGAG?RGA?GCGGACGGACTG?TARAARC?GG??GGTTC?CTTGRAAA?RA?GAA??GAKGCC?G?CGGTCCTY?G??KACAYC?A?TGAGTGGTGCGCTTARCC?ARGYARTCG?ATRAGG?S?C?CTMTY?TC?AACG????GGT?C??RGAT?C?GATAAT??AGT???GA??TTAAGTG??TTGGCGATG?GACC??GWAMA?ATA?GS?ACTCA?CTATAWAT??RC?G?AC?ATGCCCACT?GARG?Y??GYTATGAGATA?AG?GAAGC?TG??CCT?CTCACGGCT?A???TTGGA?CTACTCGGT?A?TGAATG?CTA?GAGCAAAGCYRCATCARCCGTCGC?TATWA?TTC??TG?CAY?CGAGC??ATATGCCC???TRCYTTCCACGGCGCCGG?TATTCAACAR?TTT?ACT?GCRCA?ATTCTARA?GT?CCCACTRC?GRTGARG?CTSTGACC?G?RTC?ATAGA?A??ACATC?CAGAAT?CC?TTATCAWGAGAGATYA?A?TCACG?GGCAGTTG?CTCGT?A?GTGTAWTAGA?TGAGGCCTAGTGGYCTA??AAACT?TGGYCCAACGCGGAGAYA?GTATWTSGYTSTC?AGGGCT??GATG?AY??GCCRGCG?GAGATA?TGM?GCCRCTGATGA??GTCGCAG?GTG?GATCTGAATCY??YGATC?TT?TTATG?ATRMAMGA??TT??AGG?CAAM?ATGCGC?CGCWGAK??A?AGCT?GTRCCGWT?CCTGTAYGT?TAGGACCGG?G?GCTT?CAAAGCGAG?CCA???TGG?RACACCGGGAGCTRGGGCACGAGCTAARTCTCA?CTATACTTAK?AT?CT?T??CAATTCGATAGAGC?CA?CGAAGTRTCTAAAG?KC??GGCTATTGCCGC??GYGYG?TTYTAGGA?CGG?YTTAAG?TCCC?AA?TG?R?GAC?TCAT?GTAGT?GG
AWK?GAAKTATGKTG?TCG?KTWG?T?GTGGGGCGA?G?C?ACGAGAAT?CGMGAGTTGR?MGTC??RC?ATYCG?CCT?CAGGTCCTGCCTGTAATA?ACGTCAG??AGCAY?ACAKCYTC?GTCGAKAC?GGGGCATTCTCGACGCKTTGAACC?R?ATCGT??AYTGTG?ACAGG?GGTTAACGYTTCTTTCRAGYC?ATGGMCAAAT?C?CTTCT?ATA?AWCAATTGTAGTGC?C?ACGACTGG?CACTTCAYCAAGCTACCCATAWTCCC??ATTTAAGTGCCTTGCCTCGCTGA?TGM?AAATCTG??GTCCACCTAGTCCGCT?GT?TRTTCGGGSGGGT?AAGW?T?ACGC??AACTRCTAATRA?TRR?CAC?A?AWATTATT?A?CYYTAAACCCA???CCA?TTTMCCC?T?TTGCKCGAA?A???CTAG?GGTTATCTT?ATC??CYA?AAAA??T?A??CGT?TGCGGCC?G?G?A?RATT?ACGGAGG?TGGCGACYTCCCTCG??TRACTGC?GTG?AYGA?TA?GWGSTYTGT?C?CMG?W?C??CARACGGARWGGTAGCTGAGT??A?ACGTRCACACGCACRKA?CGA?WCTC?CCCTGTCAAYT?ATCCTGAG?AAAGC?CGYT?G?TATCTCCC?GGCGCCGAG?A?CCTCC?ACAGGGTAGGTTAACTGGCTCCTGGGTTY??AAT?CTAC?C?AGCAGWG?GTCCTM?TTAAMAYAGCGACT?TCYCGGCGCAGTTY?CRAATYA??YTCCT?AACGG??TT?YCGYCTRCRACGA?AGATACGGCAACAA???GGRRGCCTWKTRTG?TGACGCGGGATGAGTC?CTTTCGGAGGAAATTA?ATA?WAKTCYCTGG?ATGYACATAYGCCA?CMCAACGYTA?G?TYGAT?CTRTTATCCGCCGWTA?C??A?TTCTGAGATT?RATAGAG?CTATACAATTRT?GCGGAC?GA??TCYACATAGGTT?CTTGTT
?C?AT??ACAAAGGTRAGTAACTACYAYGA?C?YGCCW??TYCTA?GG???WG?TGATGC?ACTGGCCGAATGGTAMTT?RAG?ACGCCCGCGC?AAYCCCACCGACC?G?T??T?T?C?CAGCG?GYATGT?ACCAC?G??AATATYA?CRT?YGGCTG?TCAATTG??TRARGTTAATGTMTATA?AG?TTAGCCGGCA?GGMTCT?GTATTG???KATCGCGG?TCCATKAM?CCCAAC?G?TWATAACTCAR??GWC?TTCC?TC??TAATGATCGRATC?RAAAGTYATWACGAACGAAC?G?GAAG?GCAG?CCGCAT??A??YA?CA?GGKCGAAC?GACA?GTRAG?GA???AAC?TC?TGTCAGCYWCGGTTC?G?WYTACCCAGTCTTAGAA?AGACTTCSAACGA??CT?GACGTTGAT?G?GTAT?TAA??GGGC???GCGTTGCWACGC?TG?CTGTCCAGTTGA?RGWCGG???C?CTATCAG?TRATYGGCARCTACT?T?TG??T??SYGCTATT?RTSTGGGACAAGACGAGCRCA?GCT?GCTAT???GAT?GG?GTKAGGCC?CCATGT?CTRGG?TCGTWTTYA?A?G?MTCGG?ARYC?CT?GAC?GG?TC?ACA?ACTCCAT?ACCGCGCGATAAAAGY?AATCTCTAT?CRGGAGATYARYACAACCCRATAT?GYCA??GGGTG?G?GAT?GARAKAC?KGKGG?CCG?ATRA?CTRGCC?ACTAGTTTGGYG??TG?T???CCCT?TGCG?GTTSGC?TCYGCGAAGYGYTM??TCGG???CAGCCGGC??C????CC?AACCGC??CC???AG?GCAT?CTTCTAGTCACYGTYMAKCCGSTR?CGG??GA????TAA?AACTG?AW?TACTCKGA?TACATW?ATGC?CA?TCAACGR?G?TKATA??YTMGY?T??Y?AA?ACCTAGCTARCGRGYAGAARTG?GAC?CCAA?CCTACTGTTGTATTC?TGA
?TCCG?GTGT??CC?AGTGCTCCGC?GAC?ACGTCAACCRC?GMGGTKGGCGA?GTWC?A?TT?TTGAGAGCTATGTTYACMA??KAAG??GGTTCCCCGARGC?YATR??ATYCACG???T?CGCGCGC??AAT?CTTTCCTWTGTGGTGTGY?KA?A?C?TTTCGCAAMTAGCCYAAGTGTC?C??CA??TCCGCCGGATAG??AAGCTTAGA?TRGTTTTAAGA?A?GCC?GC?YAYCGCTAGCCACCTGK??CCYCCC??A?GGA?ACCCGCC?GAGGCGCA??GTC?AT?CTYGYYGCTAAR?CGWTCAC??GCAG?GAGT?KCCGYA???GC?ACCYGK?GCCGRAACGACCG?AA?GRC?ACWCGRCTATCMC?AAAC?TCTCA?TAWTGC?CAATTTTKG?AGC?MAG?GCGCGCGACTAGGMGTCYAAYTAGAAW?GTATCTKWAG?CAGY?ACAA?ACTC?T?GRAAGYT?GGTAACACGTCCAACCYAGG?AAAG?ACAGG?K??GCAGCARAAGAT?AAAGTCT?TGT?GSKCAGCC?TTR?RTCT?TTWRMTG?CMAGTYCCS?CATA?YGT?G?ACTT??A?AKGYCTTCCGGG?C?CATG?GTGA?CCGGAMAAGTGTGKT?GGGGC?AGGA??GCCCC?ACTCA?TRCATTGWAAGTGYA?ACRW?A?ASCGTY?AW?Y?MR?ATGAGCCTATTTAC??AGGCCATG??TAACTT?AGAKT?A??G?GG?TTAAAC?CASAGTCCAGAYKC?CCGCCWA?C?CAGTCARARAGWG??GGCT?CYGAGT?T?AAGT?T?TCG?GCTCATA?G?TGACACGG??GATGCT?G?GT?ACGGGCT???GCCACGGGTACTCCTG?TCC?TGTCTCCCCAGTCT?AGGT?GTCGGTAGTCAY?GGA?T?TTGTACATAATY?GGAGGTRCRCCCGAAAT?GYGCTA?TTGG?T?CATRY?ATCGC?C?ACCGGGCTCTGATA?ATTC?A
CTTGC?GCTACG??GARGCA?CTACATCY?TGCTMCTCGTGCCA?CAGC?TWGTGC???TCC?TTAG?CTCG?GG?Y?AGTTGGGATGA?GGAMG?WCRTCCTCGGCCTC?ACG?YACRGW?G?GA?CG??GAA??AS?GRMTGCG?G?TGCCGCAC?TC?CGTCWGT?ACGT??GGTTTCGAR?TCCCGA?Y??GGTYGYT?TTGRCACACAGGGACGAGAGRAYA?TCGG?CG?GGT?CT??G?CTCKTG?G?CACTA??CTCRAGATTCTT?YACCATTGG?YCT?M?GGCGAGACCACGGA?CCGCAGCG?AG?GYGCCAYGSGT?CAAGCTCACGGGGTTGTGGAAA??RGATRTA?CT?AAYYACCTACCA?GYCAYAG?GGAY??TGTAGCYCCGCAT?CTRAARTGTC?CT?GCCGT?G?AGTA?A?TTYAGAC?S?RCATCTCCGGG?GGC?M?TAA?CAGCCA?C?AACTCRC?GTG?T?KGAGTYTYACASTAC?KACTAC?G??TTCTAAC?AAARRWCCT?KAGTC??TAC?GTAT?AT?CCTTRGCATY?CTG?TGRGCACTTTCC?WAAGC?ATGC?G?TAT?CWAGS?GAACTGCGCGAGARATCTATC?TACGAAT??ACA???Y?AAC?GGCAGTGCCTGC?G??WGGT?GAGGYWCACRGYAG?TGT?GRTR?CAGG?GAA?CGRACG?CT?AATCSCARTGGKGYGA?TCTG??T?AGCACY?GAC?GCSACG?C?TAG?CCACATC?CATGCC?C?CCT?G?MTAYCARATAY??GGWRMTGT?GC?GCATCTGCCCCGASWGC??T?G?CCC?TGGGTAT?GYA?C??ACGAAGYCCTCTKCGT?GA?G?TWA?CA?CWC??TGGC??CCCGCCG??CATAAATTGGTTTAYGTK??C?CRAA?RTGGAACACTCACAACGGGTGRGRA?CGWCAAGT?GC?C?CRSGCCYRTC?CTGGGTCAGGYATGTTT??G?CA
G?GCG?YA?TTTMCC?CATGCTTTTARCACC?TACT?ACGCTCCCY?CAATT?GTA?GCCAAG?A?G?AAGCGAT??GGTYCGTMTARTCC?TYTG?AACCCCACCTGGT?G?AR?CRCGRT?GK?A?YACTARGATCAKCTRGCGCA?ATGGGC?GAGATAG?TCATCAG?AG?CATTCTAAGGGACGAGCAAACCTATTTC?CCG?GYY?GGGGTTCGTTWAGCGG?GT?A?GTGGCAAGTTTAAGAACCC??GG??CCCGCTGCCCRCGTTAGGKCG?GTA??TAW??TGAAMT?CGCGGTG?GG?CA?AC??T?GTGRATMGCC?TTRYT?AGAGAC?TTA?ATCA?GY?M?GGGC?AC??T?TAGTTTCTATCGATGCARGT?TCACTGTCAATGAT?CTAATTGG?C?T?GGGATWCT??AG?TGGGCCY?ATACTAT?GATTTC?TA?CGG?CGCGT??TYYAAWCYG?STGTCCYTGC?A?MAG?AT?TSGTCG?G?ACKCGACW?ACTGTCGAAGGGGGACATACGCACA?TTCCTTACGG?AAC?CTTAGTCCTWC???A?CCCC?GTT????TCTGCYA?CGC?GG?GC?GA?GACC?AG?GT??YC?TAG??T?GCAA?YACAGC?GCGCA?ACGG?ACRA?GRTGSGTC?GAA?TTTGAC?T?GC?CCGACGAAACGYCTT?AT??GRCSGACGT?G?GT?T?GC?AT??A?GTT?C?AAA?CAGCCA?AATATG?KYWACGTCCGGRTG?YGT?AGTGYAGCACCCTCTGGCT?ACCACTCCKGA?AACCC?AACCAGCG?C?CYGACAG??TTTGATGATTCAARCA?GCA??T??CG?G????GTCAC?GGRCCTTCG?CACRCTARA??GGT??TGTGCTYGGGAGATATGAC?GCTGMC??TGAACCAAAACCT?CCACCG?GCG?TRACTGC?AT?GC??TCGAACTCA?TAAGGAGACG?CTTCGTTTCGG?CTATCCGC
G??TCC??T?ATGGACC?T?GAKAAT?GA?GGTTC?TTCAGTGGGG?T?G?GCCAGC?AAAGTATCG??TCC?GGGC?CT?CCART?C?TGTGTG?TAA?SATCGY?ACC?G?R?AKCGAGTTA??ACTA?TCGYT?A?A?AAAC?YAATACAGG?TATGT?G?CAAAAGT??CY?A?C?GACC?KCTARAGCGCTAAATAT?TTGTGAAGACTTCCCCRC???TTAAAC?GTWTTYCAGTY?TGAGTG??GGYTTCG??TT?AG??A?TTTCGCG?CC?C?TCCRCCT?CGGGGRT?ACT?GA?GC?T?CT???C?TYA?GT?CG??ATT?TTY?AGTGGGGCYTAC??CAAA?CACA??SC?GGG?TT?T?TWAAAGGTGCTACWTC?GC?C?G?A???GTAK?CM?TC?CCAC?ACATY?GGT?A?TYTG?CT?TAACGAT?CR?G??CTCTATCA?G??GGCAGTCTTCA??GRCT?WATCGG?CG?ACGAT??W?WAYTTC?ATGT?T?GAGTGG?AATTGRGCC?TGAAAACRAAWGATACCMTTGCCA????GTGA??WGACT?GT?T?TCTCGGCCYT?ACAGCT?T?CCAAMAGGGC?GGGTTARCGCC?R??C?ATG?CTAC?GACCGA?AGTT?GGTCCG?AA?GCA?GTYGAACASGA??AGCTGCAMGTCATTT??CTWATCGAC?ATTA?G??WACA?CRGGATTARTT?CGCAS?CCATGC???CGGATG?AYAATCC?GARGATCT?GYAACTA?AGCYCCTAT?C??YG?CTATC?WG?GC??TG??TC?A?TYC?AGA?GA?GG?TCTTGGG???A?ACTG?AG?AG?CAT?TAS?T?AGTAGC?AMTCAGGGCA??CG?TCG?AAAAGCGGCTGCGCCGYT??TTCCAGTAGAG?T?A?TCCAGCYCAGAACCYC???A?ATCAGTTC?CTC?AAGT?A??YC?AYATTT?G?ATC?GTT?WGGCATTGAGRAAT???C?C
GCCGTTTAGYG???CGY?A?CC?G?GAT?GC???A?AWG?A?CTGCAATATGGA??A??YTACT?AGWCATAC?C?ACAG??GAT?GCA??GAC?RCGA?TT?GAGGTTAGTCCTTRCAGG?MGGTGTATA?CGACT?TGCRAA?TTTAA??G?CGACGCTYCTYCGGAG?CCCGGTGCGG?TGTC?CAC?AC???A?ASG?GTTCCCAGC??TC?CT?GGCY?TCGGKTATTCA?CGTTCYTGT?CGGGCCCMCT?CGGAGGRGGCC?GGATGTTAR?TG?WGWYG?ATACTCC?AGATTTCTTGGTTT?GACRCTYTG?CGYG?GRGG?AGAGAATGTATYTCATA?C?AGG?C?AGAT?TG??GCS?MACCGGGCG?TAC?RGG?CA?AG??GCG??GG?GRCA??TCAA?SAAGCT??CG?TAGYCTTTATC??ATTTGAT?CG?Y?AT?ATGG?CAAWT?CCT?C?GACGGGC?ATATCTRAG?TTG?CCGTAC??A?G?CT?TTKTCGA?TC?TACACC?CAAC?GAGA?A?AGGT??CY??A?TTATTC?GA?TA?CCAR?RTATC?GCAGAC?TYATA??TAC??TGATCTG?G?CCC?ATGCG?ACATMACG??ACCATTA?CAGGKG?TGA?TTTG?AM?TMACCK??ATG?T?CCCGGACGC?GAAAGYACGAGA?GA?ACAAG?GA?C?AATAT?C?RCGAA??AG?A?YCTC?CA?A?YCCAC?CTT?TA?TGTTT?CCTGGCACG??WGGMTGSA??G?C?CTCGAAK?C?TTCAT?GCA?YG?AT?YYA?T?CTGG?CGCART?ATTAG?CAA?GCAC?CTWGWCRARACCATSG?CG??TG?TTA??RYKGC?GCAAGCTCTCGCTCGC?TCRATCAA???T?TTGTTT?GTGGCCGCGAGYCCASTGCGGAT??YCTAATCYRAT?T?RCRGGCTT?TC?TCGC??CAG?C?GCTAAGTAG?A?SGCTCA?AGAGCAGGCTGT
?T?MCGAAGCG?GGC?RC?GAACATR??AATTGCT??A??CRGA?TCGGTCCYC?G?G??GA?T?GCSYTCAY?SAGCCGCTAAGCTCTC?TAGTG?GAAAGTCW?AGAGATGGC?G?TCATGAYCC?GCC?TGCTYTG??TTCYAGTTCAGTT?TAAAGGCGGAGGCACRRCTRACGC?TACCT?C?TCCCACGAA??C?GTC?C?TC?T??G?YGCGAR?CC?AGGG?TTTYTAGRCCAGTAA?TAGGTCGAYCGCGATA?TW?C?GTAC?AT??TTCYCYTGGTATGGACAG?R?MTAT?TT??RA??T?CGG??C?CC?RGCAGKTCRTATGM??TGCR???TC?GAT??A?GCGGTTTG?CAGGT?AT?CGGTT??TTAMGT?T?CCA?CT?CATG?CAYG?GRWCATG?G?GAAGATA?WGYAG?TTG??G?GTAAT?Y?CA??ACMCACTCYTTGCTAAAAT?RGGC?ACT?GGC?RTTGGCTGSTCYA?C?GGG?TW??CAT??KG?CTATGTGC?M?TAT?TYTTGA?GCAGAAGAA?CGGATATG?C?A?GR?G?A?CCTG?CGT?TGCAGT?GCAWGM??Y?CA?CAWTGG?TA?GG?GAGC?A?CMCGA?GCGC??KGYCY?G??C?ATTRG?A?A?G??GAGT?CGWCACAT?CG?T?AWTRGTGTCG?RG??ATG?TA??CCGCTC?AT?CCGCACG?CCGAKKAA?ATTTTCTTG?AGTCWSTCGTT??TGGCCGCCCYT?GGATG?AT?AATAGGA??TAGA?AT?AATTCGCTTTCTGAT?T?R?G??CG?ACGGGACCTAGCGT?A?G?TG?A??GTCG?GTTCGGYAGTATGATWCC?CGATTCCACCY?TTG?CAAGATGTC?TGA?TACAAGTT??AACCGCTACACG?TGTCCCTGACA?C??G?YAT?TACGAAAGAGC?TMGCMCTG?TCC?T?YAGCYT?GGAT?CTCAG?A?TGG?AG?MARGCTCGCGGTCGY
TTCAGCTCAWT?CTT???CCAGTCG??GGGGCTA?TCCAT?TCA?TRGCAY?MA?GGCTCTGMTAT??ATGGTTCT?AGG?AACCCKGC?CTT?ATGTGTGATC?YYGCGGGYYGA?T?CTGAGCATAAACCY?TG?RAAGGTCR??TCATGCTGCCGA?GACG?GAYG???CYGCTRCC?A?AGCTTTGGGCCCAR?K?AAA?TGACTGCRAATAGC??YACTMGTGACT?CC?C?GCC?GCGT?SYGRYAGAYA?GCAACGATGGC?CAAGTA?ACAA?A?CAAYTCG?KTTCGAT?AATCCTKAT?GG??GTCY?TCGR?WAGA?CRAWATGCGA?G?TCATGGCCGTTGTCTTTYCCKCR?C?GGTAACAGAG?CCCGTT?TAAGCTCGCC?T?CG??GTGA?GACRTGT?TGG?TWGTCTCAC?CGCATGGGC?GGGTTCA?CCAYCCC?C??ATCGC?GTTCCC?AGTCRAACG??C??AG?ARGGWTAW?GCCSC?ATCG?CCCTCAGWRGAAGGTCCT?C?A?TCAGWGGCTCCC?TCGACGGGATTCTAGGCAGCCTCCTACCCC?GCGTCTRGGCG?CA???TCRWGAGTGGR?AACRAT?TA?AAT?CGCWGCC???GGGTCCGCCTGCCGTSTTTT?CAG?AGGTCRGYC??GCGTYTATGACGGGTCTGYG?TAM?CCT?CYTAGCTCRCTRTGTSATGTATTTT?CTATGCACCTGCRA???TT?G?GGT?TT?GY?YAGTYGG?GATG?AAWSCTCWRC?CACGAACCA??CT?RCGTGAGTGTM?GCTYG?TGTATGA?CGGCT?CTTGGGTAMT?ATAACTCT?T?GCT??ACTWTAGR???TCWGGTACTCAAGGGC?GG?CTTTCTWCY?RTTATATTTCCT??CCA?GR?GGCA?GGAA?AGATCAGCGAGATA?CT?GMGTCAAGG?TCCGRAGAA?GTTCGATACCRCCCCYT?GCCCCGGA?GTACGARAAR?CTCT
TG?RCAGMA??TCTC?T?TMCSTG?AA?TGGYTCA??TGYA?GRCTCCGCTT?TGT?KTYR?GACYGG?GRTC?GCYTGCTAGTCA?TGACTT?CTTAGCCTACCA?CCTGRGG?GTGG?TTGA?RY?T?AAC?GGA????RAGGGGGWAGCGC?CWYGT?GA?CYTG?CCWTACGC?TGC?C??TT?CCCT?CGTGATACCGA??AA?YGKT?GATAGAGA?ATTCTGTG?C?ATTTCTGCGCGCGTAACCA??TAG?CTTCCGRTAGSYGTT?TC?TGCTAAG??RA?GG???CC??RTG?GGG?CCCGT?AA?CCCTTC?GATTCGTCCTA?TG?AGAAGG?CTCTTGC?ACAGGGG?TAAA?AGTYCC?CTGGRACCRGA?CCAGCGGWYACACTATAG???GRT?CTGWAG?CATT?CC?CGAT?C?C?T??ATCG?CACCT?AG?TG?CTG?C?RC?TGAAGS?GCCCTACCACCTTGRCTT?CAA?CRT??RGC?G?GAGTTACCTTCTAACTGATAATTAGTRCTTCAGWAAGGGTCAR?CAATCCATGGCAACTAGGCGCYTCCAC?CCCAACTA?CCGAAMAGT?CACTAWA?ATACGGCCMCCTGYC?CGRGTCT?TA?GCAGGAGCCTCKGR?A?KGCGAGTCGCGYAC?ACGCTCCCRACTG?ACACTWGCCGGAW??CCGCGGCWGCWCATGGYAAT?GGTK?GGCGCTCTYG?GGAGATCTGA?TY?YSCCGAG?CC??CA?TC?CGGTT?AGGC?C?CGAGTGTTGTWSCAAA?TCGGAG?WGTGRK?ATAACC?CGACC?TG??ACKGRTAAGATAG?AGCGCYCCT?RAGAY??GTTG?TATTTGGGATCTTG?G?RT?ATTGAGYGCRGACAGG?AAA?AGCCCCATAT?CTTTCA??TAAG?CGCCCTATCACAC??TT??A?CT?GAAGCRCWACCTACTGCTAC?ATAAGGRR?RAATAGRTCTCGCGAM?TTGMAAG
GGAGCACMAG?TGGWWGGGAGC?AYGAATT?T?ATCGGACGTCAAAAYGT?CCTGGTTGAACGASCCT?C?TTT?RAAGCAG?T?TA??AGG?CAATGGR??Y?TGGACGAGAGAG?CATGAATGG?TTCGCA?AGGGA?C?C?AM?ACGA?CWCATAYC?AGWCCATTTATC?CA?GK?ACGGC?C?ACCTC?RCWTGTACCRGAG?G?CMCTGTG?TCACGAGTGAC?TAGA?WCTTGCTA??TA?TAA?A???AYCMCAG?CAGTKRT?GTCGTACA?W?GTWTG?TATYCGTA?TC?AAYGGT?ATC?MCCG?R??TG??TATGACATGCGCTTG??GTCCCCCAKACCTWRCT?GCGCCRGTCAG?CTTGTA??GCGAGCT?TG?CT?CTT?A?AACAT?CRYGSACAGA??ASTGTACGGTAGKTG?AG?TA?GCCC?GGGGTGTGAAK?AGA?CGT?GCTACKGTTC?CTGY?A?C??TACGAYAT?TTCCTACGCCGGTA?T?TGTG?GATGTCRGTCC?AT?CTTTT?TCCCGTCCATTGTCGGCGCA?AAA?ATGRACAA?T????ACYATCTGTSCCAG?AACTCT?TTAGAGTCRAC?GYAWA?GC?CCCAWA?CTCCTCG?A?CGTGGC?TRACG?G?ACC?CACTGATGTTGTTCC?GG?T?GRCTKGGAAGACGTAAYYCTT?TAGA?AWCC?GCCCA?CACA?GYCAGCAT???AGAAGTGACM?T?T??CGAT?GGGGGTTKCCGAYGA?TCTTC?ACAGGCC?T?YT???CAAC??GAGCACA??CC?YTAGACAWCCTCTTTGGAAA?CGG?CCG?GSAGGR?GGGGT?TGCGGATCAA?CRA?ACMGCCCA?ACTTGKAGC??GCAAATT?ACGTC?G?T?GCM?CTAGTRTAT?TWACG?GCAAGMKGCAACCG?TCT?GA?CACCTTGGCCARGG?TTTACTTCGGTGCYAYTTAGCGG??TCTGCR?KGGGGA?GA?
TGCAGTRGACGTGGACTACAGCAC?TC??GCTT?T??GAACTGGCGWCAGCCACGGGGTGC?AMACCCT?T?GA?AATATA?ATCRAC?CAAT?AGCGC?ARG?TR?CTCTRA?TG?A?AAG?TCTGGAS?T?CATGTARC?TYGCYRATYCGGRT?A?TTGKGRCTWT?GCCCYCG?GT?CC?TRRGT?GGG?CGACCRCGCCC?YTCTGW?CA?C?TK?AGTGCCA?GAGR????R???RG?CGCGGYAAC?CCAC?CGT?A?TCTCTGCAAGCYCTCGT?T?CTGACTTAAA?ATATTACATC?CTTCGTTTTT?AY?KGWGAASG??CGAG?WA?ACCG?CGCTTY?CGC?TAC?CTGGCCGTATA?G??ATRCAT?ACCTGR?AYTA?TGRRGTGCAAAAGGGTCRCSATC??G?A?GTC?TATCCT?YT?ATGRCATA?GCCCGCAYTTCCACGWTTCYRA?CCGG?TTCC?GTGTWCC???CTATA?Y?C?GCCAGTCCCGTCTG?GATRCCC?GA?G?GGGGAATCGCACAACTCAAAACCTCGG?TCGCAACCY??CGCAT?TTA?C??TG??????MCRACYG?CCCWTA??RCCC?GCAAG?AC?TCRT?GCC?CAACTAATCTGAC??AGACGCGTTGCAG??CTM?WCAGAAGGRTAGGGGYCYGATGCAGCTCCY?Y??TTTGC?CAA?TGT?AGAGGTG?GTTACACTGATTACGG?G?GACCATGTCACCCYG??AW?C?T?CATCCCGCC?AK?GCGCGTCTTGTTACTTC?G?CA???AAGA?TT?GCC?CTT?CTC?CTATCCR?C?GC?TC?T?GAAGTAGC???GY?ACCTTACTYT?TTTACGGACGA?CTCTRCG?TTTTATCA?TCT?TTCRGGCTC?GGTA?T??GGTCGRGTTCTTAR?G?KAGGAT?YGCGYTCCC?G?ACCCTTAA??GG?G?RGCTTCGGG??TCAGGGWG?ATTYTGAGTAGCA?CGGTG
CATACATCTCA?TTGCT?AC?TCCAG?T?GTC?CCTTA?CAAC?GGTGACATTA?TTGG??GCTA?GATCTCTC?GACMAT??YTATCTAGTTGTCG?AGTGGGYACCTTY?C?Y?TG?AAWA?CT?CCTTGTT?CMRC?CC?ATG?GTTA?CYY?YRAAYCA?CTA?GAAMAAATCCAA?RTAAAWCTG?AGGT?AAGTTAAGTMGTRGAGTGAC?AGCA??AYGACAGTGTCKATTA?G?YCGTGACACCRTG?YGA?TGCGA??ATGAGCGC?ATC???GYTAGAGAACGGGYAYTCRMCCMGACGAAGAY???G?A?A?RACCAA??RGSC?CTCYAGCCGTYTCC?GTGCACCG?KT?CTCTGTTGGT?A?TTC?C?AGAMTAGTTCATAGCAGGGTCGGG?GCATCAY??GGTCTCTC?ACTGGAG?T?YAGAG?GAGGTGATCTCYW?RCTG?TTGCGCGGST?TTAC?GCTTRACTA?G?GCC?GRMTTGCGWGA?GAY?ATCAG??GYG?AC??AGACGAGAC?AACGGGAA?AG??AT?T?ATGRCWT?TTGTG?GAW?GGCCCCWC?GGY?ACTGTCCTGAGC??AGCAWATATCGCCGGTGGACATA?TGAGAGCRATCGTATWTRCAGGTTCC?CG?GCGR?ACWGYWGTTACGTGAATG?TAGGAAYT?CTGTGK?GACYAYGCGAYAACCCCKTAACGCA?CTAGTAR?GC?R?CTR??AC?GAGCCG??RRCC?GCACTCTCACACT?AGCACT?C?GTATA?GCCCATATYT?GCACCYAAGTA?GCCWTCATRTTCACCATAKGCA?G?T?TGCYCRGGMGTGGYCG??CGGG?AT?T?CTRGTCCGTGG?YAGC?GAG?CCC?GCCTGCGT?AA???A?AGGCACACCAA?GGGAGGTAR??GG?C?CT?CGCGCCCT?GAATACCTA??C?CTWCCG?RACGTA?CTA??MCTCAGACGRCG?GCG?TGAAGTAWCT?CC
ACRT??CC?TTCTGGG?TA?TTRTTAATTT?G?CCTGGAAG?CTAGTATT?GT?AAGCCACAYGG???CCTTYACAGCCGGGGGYCTTRGCGCATCYGA?CA?TC?YMCCC??CCGCTGGACGTAG?C?YTGWCTG?GGTCCC?TTTTAACTT??GCAAGCCG?A?CTAA??TAG?TT?RTTGCYGCRG??STCCGACCATYCCGACGTG??CAATCA?AA?R?CTC?TTG?GTT?GCACCR?ACGT?GTGAGCCTATYTRGGCAACCWYAT?C?TAYTAGGA??RC?TAG?CKTAC?GT?TTGGGA??CGCTCGGTYM?GGYAGGCTGTCRTK?AGTCYGTG?CRCT?YTGAC?CGA?GGTKACAGC?A?AGK?CCWC?A?T?TGAT?TTCA?CGAGGCGAAGGMAGAT?AT??CTAAACCRT?CA?GAG??TT?ACAAAGAA?RRGATTTKTAGRTC?GATA?GMTGCAACGAA?TCGCAACGAGCCAY?TACAGCGC??RTT?ATA?TG?GKGAACAGACTTTTCAG?CCGC?CCGGGG?AKGGCGG?CA?TGTGAATC?ATAG?AYTCGTMGGTCTC?WGATTWACKTAAMCARTTAGT???GGGGC?G?CG?AA?AC?CTT??RTTRGT?CAGTC?GT?A?CMTCA??G?AWATT?TAGTR?GTTGGAACAGCC??CCGG??R?CTTCTAT?RCTCGTTGATAGGC?TAACACGGA?T?ATCG?TAGAWGAT?CG?TR??AKTG?G?TCAC???TAGWT?T??GAAG??TTCC??TGGGGATGTGCAGTA?A?CCCCA?TC?TAGGACTCCGRC?ATTCGRTCMACATA?RCCCACTCCCATTG?GTGAGAGGTGAGCAGCCTG?A?CGGATAGTC?A?A?GT???GYGGA?TCARAGGT???TYATAC?GAGTTGCGCYAGCCT?GT?CAYGAAA??GTAT?TAGAATGATTAG?AACGCRTGTCTGWGCG?CACTC?TAGTRTGAGG?AGCC?
?GCGCAATG?GYA?GT?AASTAC?CAATTTA?RGGTTRCAATCGTCAAGGGCCCTGCA?G?TAC?TCAGMSTYT?GAT?AAAGTGT?C?CAA?GTGT?TC?G?YCYYA?G??GCGMWG??A?T?TCTAAAC?GTA?TYCTG?TCGGAATAG??CATCTA?GRAG?W?GG?AAGYT?GAYTRMGT??TCTGTCCCGTCTAAG?GCCC??AGGCG?TTAGGGCACA?T??CGTAYRAG???GTGCACCTC??RGYTTTTAA?GTC?TAGCMAC?GGGRATGGT??AAATCA?YATCGTAAGT?AGATCTTTG??ACTG?AT?CTAGCGTAAATTC?GTRAAGATCGYATACTCTTCCCGCGGCCCATAAT?GGTCAGGCCC?A?G?TATAGTCA?A??AAAATG?ACY?T?GCCCCTTT?C?RCCCTGGCACR?TGG??TC?TTTT??TAGG?CACATAGTTGTAAGGACCA??AGTCGY?GCCCGC??TG?TTTGCTGRTA?ACGGT?RAGTTCTTGTT?W?TRT?G?AT???C?TYCCTG?YYT?TTCGACTCG?AGGGG??TCGGCGM?MCGAGC?A?MCGA?CGAT?AACAGTGTCCTC??GTTACTATGCCTTCCWACG?STGCRTTC?C?ACACYGKCTCAWMGATGG?CTGGTG??TACCRAGGTCTGCRGGGGA?RRT?CTAGGACGCA?CGCT???T?TC?YGCRAGGAAAA?TTYCGGACT?GGGC?TC??CT?CT?CT?TYTCGGCTCGTCAC?G?CATACT?ATYCTGGGCT?GRTRCTG??A?TAWGA?MCA?CGT?WCCRGYCC?CC?C?ACTGTACTCGAAACCAT?T?TT?CCRT?GAG?A?CATCGAWACAGAAT?GT?CAT?CC?GYTCG??CATGATATGGTCYAGTCC?AG?AG??GTAGGCCC?T?ACT?ATGTGCGCYG??TSAGGTACCGCGART?CTCGWT?GGTACWGCGCTTATTA?Y?CG?AGA?CTTS?TAACG
ARAC?CACCACTAGCTATAGG?CMGAACGGG?GAGGCGCT?TRT?TGCAGCSC?T?GAT?G?AT?TGC?T?A?TCWGGT?RCAT?G?C??AGC?GCCKGTW?C?CTCGC?GAC?CATCCCAA??CCW?ACTCC??T?GG?GGGTAAGTGATCGCR?CGATGGGG?TG?ATCTTCGGCWCCCG?CCY?AAG?TCG?RTT?AGAA?AT??GG?TC?CTTAAT??RG??GTCGATACTACGTCG?CT?G?TG???GAG??GAGTTKT?AAKGC?G??A??ACGC??YCGCCAR?KTGC??RRCAT???CGCTCTC??CTRGCG?ATTTAAAGTAGTCATTCGAYATA?Y???GCAC?CGTC?YGGGTGA??YCATA?T??GCAG?STATGGA?TATGCGGGCGTRA??C?A??CGTAAAM?YG?TCCS?CGTCGTCCTTC?GGTCAWAGG?ATCGGTCAAMGGY?TGCT?ACCCGG?GGCAAAAAGWT?CCRCC?TC?AC??T?TCG?AT?C?ACG?CTC?AATGT?TCTAG??AYGTCTACA?AAC?ACCAT??RGT??C?GGGA?CGCGGTATCGC?C?AGGCGGTGTTGAGCTCCACKCTYGTAC?G?CY?AMTCCY?AACCGCA?G???CC?TGT?CCAT?GCGYCTAA??GCTCYGC?AG?TCGMRACTSCTGGGGGGAGTTGGCYATTTCACAGT??C?GCCCGCR?GGAACKCWCAGACGAGTTGT?GRGTTTC?YAATTGTTCG?GCA?ATAAACCTTACKCACGTCGAYCATCWYAGTCGCYACG??C?TGCR?RC?TGCAA?CGGGCTGCAACA?CAAACCTW??C??GGT?GCWCGCGTT?AGCCT??CTGACCGTTA?GGCCAATCTGTACAGC?TG?G?C?C?GTG?ATCG?TAGT?AAC??AA?T?TAT?CCCCT?GAT?ARKC?AGACGC??CYACTCG?GAT?T?TG?AC?GTYWTCAGTSAG?AAATT?GCAA?WCCTAC?TCGTT
AAAA?ATA???R?AG?T?ATAGGCTWGGGCAAT???WTCA?CGGYAGACAA?YGGGAYCT?AAAAATATYGKA?C?AGT?GK?GTGCGGYAWTACA?CATT?GCGTCT?WGCTM?A?M?CTGCCTYGCGAC?AMTCTGC?AAAATTA?CTYATAWGTA???RCCTACTG??GCTRAG?CCAA?A?CGAGAGG?CTATCT?C?CGRCT?CGT?AA??WS?TTTAC?CTAA?R?GGT?ACGTRGC?CAY?RACACCRATGC??GC?GCGMGGSACAACGCG?TCGGC?CTTC?ATRGGAATT?ATTAGG?ACCTCAAG?CSR?CGCAAT?GATYGTTRCA?YRA?TTCTGTG?AC?TTGTGAGCGC?GGCAA?TK??GGTWCWGRTGG?CYTACC?CA??ARAGACCWG?AAGWGTTCTAAGYWAACA?RGYYTC?CGGA?C?C?AAC?A?ACC?CATT?GA?RCWRTTGCGGGGAGMAAGA??TAGG?TTG?ACTA?GRG?CSGC??GGGCGGAWGCKAGGGA?TG?CTGCGYRAWT?GTAGAATAGAAG?AWGGATSAC?TGG?TT?G?CAATGRG?TRYWCAKCRTGAG?AMGAYYGGCCAGTCTTGCCC????CT???CCGCACRCTCRATGCCAGAMTA??RTCAGTTATA?CY?YGCTCGGTC??GTC?YCTGG?GC?GTGARTAWACGTCA?ATAAAK?CAAATACCCCTA??CAAKTAACAC?G?M?TTCGTGTATG???CC??ACGCTTCTTA?TGTCAA?CAWGYGT?ARCA?GGAACGA???RC?ACGG?GG?TA??TGG?A?TC?T?AG?R?AA?YG?W?GT?CTCY?KTS??AAACTGCC?GTATGAAC?C?YCACTRGCCAGGT??CCGA?CTC?GWAAATG?TCCAG?AACGT??ACCG?TT?CCTG?GWTYTACY?TC?CMGTTGG?T?GAA??WTRAG?GGGCATRCKAG?GRCCTA?TTGACTTC?GAAC?CWAGGTRMCCGCA
CGA?GTGCYYT??CGTTC?AAGGACG?CAGCTCCA?TG?CGTCCTAGMTGGGAAGY?Y??TGATCC?GCCA?CCAC?YCGG?AAKCCTAGAGYC??ATAG?M?ACCCARTGCTA?CKAGGGT?AGA?A??TRCAT?CAGAACTAGATCCGGGGAYT??GCKGTYGC?CGGRGT?CGCTATGGCATCCCC?AGCGATTC?CGTCT?AGWG?GATAGAC?ARGTTCTTAGT?AAA?A?CACA?ATGATGGAT?TGG?GTGAGT?KCCTAT?GGA?CGC?TTGCCCCGA?TGGAR??AT?AT?RGWTRTGAA?GCC?CTTGKTWTCRCTAT??C?GAC?M??AGRACACCCTAKAGA?CS?A?AGTATAGCAM?TC???CAWCGACCAGT?A?C?CTG?A?TWKTCAGA??TGAGATG?CCACGMAC?AG?T??GYMGTCCAGAGCGGTAYC?CCGGTWATC?ATCG?CG?CCGTGGCACTGT?CA?GC?GTAG??GA?CTA?CT?AYT?GGGAACTTGMCTGCAT?GTT?CGTGTR?TTCYAGYACTA?GGTRC??T?TCTCG??TCGTTATC?ATG?YCTGAA?TG?A?YT?ATACRA?ATCCGA?CCTATGAC??GC?C?CGYT??GACYTTAGAAAAC?TCC?TCRGGGT?AATGGGACTCACTRTT?C??A??GGAGTAGGC?GG?MGG?TAGCCGWAGCC?RTA?GGGCRGYTC?TGGGGAGTCGTSYAGCG??TCARACC?TR?GGGRTA?ACGTTA?CC?SYCSAAG?AGCTCGG??S?GGA?AAC?ASAACGTAGYC??T??GG?TACTGAACRAAA?MCACA?ACT?GCATCT?CATCTTCTKYCCYGYC?CTGGCCT?AGGACGGACRGTRAAGAAATT?CT?ACCT??G?GAAGTCATTT??GGAKCCTTGAACGT?A?CAT?C?CA?CAT?GT?CGAAAG?CA??CAATCCGGWTTGTCCAC?AGC?GGCGCGAGATTGYTCGCGCCCCC
GSCGY?G??ACTC?AC?AWC?C?WGGA?AA?YGGTACTGGACTA??CCCTC?CTCAGGTCGC?CRGC?TA?CACAGTTYTG?A?AACTAAY?T?TCCTGCAAGTTGAA??AAT?GC?CATCCTCGCGWA?CT?G?CCTTCAC?C?TTAG?AG??CA?GCCGARCGCTCTT?RTCRG?Y??CCGGT?GGA??YCACT?CAACGAAGACTCCCGTGACTC?GAC?C?AATCCCTCGM?A?GTTTAGCT?GAACCACG?A?GCAGA??T?GGGCGGA?R?YG?RAATTGTTC?AAARGCCTTCCTTTTAMAC?AGT??ACTGCTTCCGCCC?AYC?TAAG?CA?AMGGTGGRT?TT?CCCCGGGG?CTT?AA?ACG??CCGT?AY?TCTTGRGAAATRRGC?ACGCAAG?YA??ACCTGGGC??C?GCCTTATAAG?G?TAYT?GCAA?T?AWAT????TAWGA??GCCTTCATGTARCTGGTCGCTCAG??AAGAGAAATGA??C?YAY?CMCC?T?CYTCYTTA?TCG?TGTA?A?ATTA?CGAGC?A?GCGTG??GTACGGGT?AAGG?G??GTC??GAAATTT?TSGC??TGAATGTGGCCYC?GACCGCGTCACTCACGTTAGGGGT?AATAGATGGCARKTCGMCC?TCAGTC??AAC??G?GSSCTA??TGG?TTGA?G?C??TTCCATTTAA?RC?GGAT?W?TA???GGGCACGCCTC?GG?AACRYA?AAC?C?ACT?ACATCTGAYCRTG??R?CCACT?KAT?ACGATC?ACRGAC?GCCCGGCCAA?T?AGC?YTTAC?AATTCAGGCG?C??TGTAGT?RTTG?C?ATA?CCCGA?CYGAACCTT?GA?GGKAATTGYCA?GGTTGCRAGTTCGC?TY?KAAS?TT?TC?CCCTGGYAGA?GC?TTCAATGTGGAAG?GGM????WT?GCAGGCCCGCC?AC?T?WCCCAWTMAW?CGRRGCAAACTTCCG?CAACGCGGGCCGACGT?
G?GGTGGC?TCCCCTAG?GRA?C??GT?GTTTACT?GT?TWWCCGGTGWCCA?CCA??C?GCCAGGTGAG?ATAGTACAGCGAWSTGCCACGGACGGTTCAT?CGGACA?AGACAATRTCGTT?TAGGAAC??TCCCYCAYCAYTG?AGGGGA?TRTCGG?YT?CCTCGTTCAGGT??TATRTTGTGCCGTCCACCC??TGACGAG??AGTTKCTGG?GC?CTTAGAG?GAGTGCT?TGAT???TATGGW?KTRATGAAGAAGATTGYG?TCGGCACCTA?M??CTC?C?AGTACTTG?CAAT?TTAG??AAA?AYTCCAGGGT?GG?TRA?GCACAAACAWTTCA??GCTCCGGCG?TW?ATT?GA?ATGCTGCTCGAGYG?YCCCTTCGC?GGTTGAGTCTA?TK?CTAAGGCAGCA?TTTGTC?GT??G???GG?GTCGCTTY??CGA?TYTTRGTTCA?AACCT?CGGATGMAGCATTGGCRAGACCTTGA??A?GGCGCTC??G??T?CCTCCCGT?TGAAGCCTTCG?A?CGTT?GYWTTTTTCGAKA?AGCYGGYATC?GTAC?RG?TAG?TGGAA?TCGAGMCGGGTGCTTCA??G?CA?YK?YRATAGCY?CCCCATGGGACTY??G?GCAGTATCAG?R?GCT?CAGGGTTTWGTAAGSCC??CCGCA?GG?CCYCRCCC?TGYATTACCGGCT?GGCRAG?GG??GTAT?TCCMAATMKTGCTCCA?GCTTGCTGAGACGACAT??TTCATRRACCGCCTCCTSCG?T?TA?AGGAGGAGCGGGTTTT?AC?AG?G?A??CAC?GGCAG?T??GAC?GGCCAA?CAG?G?G?A?TGGTA???AA??AAR?ATACAGTCA?AG?GRAT?GAA?CAWAGC??YA?CGGAA???GATTCA??CAGTTWTGG?YCTTAYG?AA?YC?G?C?GTTCATRG?GA?GTGGAC?CAGTRTCGRAG?AYTT?AA?G?CYA?TGCAGCTGG?AG?CCAA
G?ATAAGTACGGYCTTGGGA?RG?ATGA?GAAGCGCTA?R?GSYTCTRAGRT?CCGCGRTC?TGTCA?A?G?AA?GTATAAT?GGST?ARA?CTTAC?T??T?C?CTGGAAGCGCTCT?CACGGCATTATAACGA??TCC?A?ACC??G?CRTTCRC?AATTGGCTTGGCCCCCA?TACCMA?GTACTTGYA?GGGTR?RCACRATTCCCCYCAGA??G?C?ATTTGAGGCGCA?TT??TATCTGCGAGTCAAARTCCCATCT?TTACY??GTATAGCTTTATGG?GRCGTTCAT?CACGM?ACTTCCTWTT?TCGRA???TWWGTCGC???YC?G?CYGC?C?GRTGGGCCCY?TGACTT?G?GW?YTYRGTAGCSTGAATTACT?GATCGTCACTAT?GAA??GGC?GTAAAWACCCCGC?RCGA?AT?CCGAGGGATYGGTGCGGAGCTYACR?GACTCCGRCTCCCC?AYAAGAYGTGC?TGCACTAGTGAACR??AAT?STCC?GCA?KTTCTCACCAGATYTGC?GGCTRTCTRGCT?TGTRYGC?CT?CCYGGAG?G?GATCG?GGK?ATWGCTTTT???YCG?ACC???C?TCGC?TGSA?GGCACTGTGG??CCRAYT?AACRCCT?TGA??ACATC?TCCCCAA?CGT?CC?GTAA?GA?GYTAGCG??TTAAGAGGGGA?CCGGT?GTTG?GTGCGT?TWCGCGT?CTC?WGRCGGTGCTCGRG??AT?R?ACCY??TACAGCCT?GAAKG?GW?G?YAGCY??TAAWT?CTMTCCCCTAGGGCAGAGATTGA??RC?CAGG?AGATCG?TCCGKR?TAGGGC?GACGGACCACT?CG?C?ACCW?CCGTATT?TTCYCATGGGCCCTGAYGTRGTGWCT?TTGC?CAAA?GCC????CG?TC?ACTGGGCRTGGKAYGGTTT??GTCTTKTT??KGGT?CARCG??AGGCGGCAGGKGGTY?A?T?AAT?GR?CGGTCTAC??CCGTT
GGA?TTGTARM?WGTATTATGCGAGCACAAGACGTGAAGGGCGA??TAGWAACCTARGGTTGTTCTCKCYGAA?CGCTCA?GCCTC?GGCAG?GCATGAAGG?AGGG?TCGCTT??TGGTGG?YWGAAAGAGA?TACWT?WAATTGGTGACGA?AATATCCS?G?AAYA?TGTCCATGAWAAAAG??TG??T?C??CG?ACCT?GTTCKCC?RAA?T?GATACGGATTAGACY?GG?TCTAA?GGAGGYGAC?CA??CTTAAC?AATGTT?GGMGTAGAGCC?TATAGG?CA?M?TGA?A?AGCTCCCAC??CG??A??GG??GATACTA?TTGCGA?TAC?CAAACC?CA?AAT?CTCCWCTGGTMTCACY?CAGACYCAGAYGTTTAGCTWTCTGT???G?TA?AGGA??G?A?TG??TA?CATATGCCA?RTTAG?AAGGTCATAGTAAKCCGCMT?A?GCGAAGCAT?GCGGGTGARCACACCAYA?AACAYT?YT?ATKCTGTGW?CTCC?AWGA??CCCCYGTGCGRTA?GGGCT?ATTATTCTGA?TCC?T?GTCGACTCTTAT?AGCTATGGTK?????G?ACGCTGGCRSC?R?A?TAAAAGAAAAA?T?CAC??TC?CRCY?T?CCAGCCCG?TATCCTTA?CAAMCTCT?AA?GG?C?AAGGGCGT?GAYCTGTM?ATACA?C??GTRGTW?WGTA?YSCTG?CACTCTGCG?GYR?TTTCCT?YGAACTTTTCTCTTTGCA?ACG?GKTCRATATAATR?ATCATTGGCG?CAACGG?AA?AYTCRTCATGC?YCGTCARGCK?G?GCCT?CTAGCG??AAGCGWAGCATCA?GG?CA??G?GGC?A?WTCTAGWGGC?RC?T?C?ACCAGACW?TCGT?KAGRGGCCGGTTGGCTTAGATGCGCCTACAGTCTG?CTCC?TAGCAGCGGTGCTA?CC?GACTTTG?CG?TGAACC?KTYCCACAGAT?A?CCC?TCTCCYCAAG?TC
G??ACAWT?TCTATCAG??CAYRCTCTTAG?C?GGCGCAAC?RTCA?AAAGTG??ATWGGGGGA?TRTGYGM?GACGACGATCTGGGTTSGACARCC?CAGCAGRSTTACYGTTCCCRCTCGST?AATTCRAACCTATCAC?TACWCAAAT?CWG?CGATGAGCTGAGGGTGGACAT?RGACC?ATGCRG?GYAGG?TGGCTGCGK?AAGATCAYR?TGAGCAAGGTCA?TAGGATG?CACAGS?GAACCAYTA?RGGCC?RC?GG??AGTCCT?A?YCCY?G??GCGAGTTGG?GGTGCGGCTCYAGA?Y?CCCAACCTTCACATGACYGACCAGA?TR?RRT?YTAGTGGCACT??ACATGGATACTAYGWCGRC??RG??GCT?GRATCGATG?TGGATATGAARATRG?G?AARATGCGTTGCACCC?ASAGTT?A?TG?TTGGCCT?ATCCGATRAG?TAGGCAA?TGT?AGAA?TGGTAGT?TCY?TAAAAG?AA?TGGGAA?G??CA?AA?TWST?TAAAAYA??GG?A?TC?TC?GGCTGGG?CRGCG?GGTTCGCCRRAATATGGYTCGA??CTA?GATYTCCCAYCAMTGTCGTGCGCAATCT?GT?TYGRCACCGGWT?TGGWGGCCCTCCG?RGGTGRRCGTACGKGGC?TAGG?GC?RC?A?GAGAGCCG??AGGGGAAARGRGG?GAGAGAW?ATA?CTTCCGT?KAGAAAY?AGACTCGTC??CGGG?TTT?CGC?ACTTGCCA?A?ACCYACAAAC??AC?TGCT?AAGCCTCGTCA?GAATATGGT?CATTCCGGGRGACG?GG?ACGAC?ARTACCGYKG?G?WGCTCTCA?AKG?TA??CGTACTGGCC?TAKCAGW?CTAAYG?T?CGAMRGACAG?GGG?AGTRW?CSGGC??GARCYCGGACA?AT?AAT?YAATTTTT?ATAGC?MAGCGAYGTCT?GCTTTG??A?CGCCCGCGRA?ASGGCTATGCCTCAGT??T
TTAYATC?CC?TGAGGCGTGCACRCWCCTTC?GATCG?A?AY?GCG?GGCTCGTCTARGT?CCTA?CATGGA?TTYGAACGGYCGTYGGTCG?MA?CTAGGCG?A?CGGGTACTCTGAATRGCGCTGTGTGAGAGT??TGTGGTAAG?AAATTTRAAC?T?RTYTCGTTATCGGCAA?GCGCCACC???CCAAA??GGATTGCTYTACATCATT?TGT?GTCT?ATCGCC?GTCTAGWCA?A?G??YTTCTACACCTCSCA?RGRACTCACCTGC?AAATT?CA?CTGGY?TCTAAGAKGCMT?TCGRCAKATATGGAGT??C?CAW?GGAC?CAATGKCTA?GA?????AC???TAT?GTGC?AAACCTGT?CCAGAGTCC??TCGCATCT?G?AGACC?TT??TA???TTGCTTATCT?AA?G?AT?YAATCA?A?ACGTGTATC??ATT?GT?AAMA?GS???AT???C?C?T??A?CTC?TTGTCG???CTC???G??CCAG?CGACCGTY?T?G?AGGCT?CGGC?T??TC?TY?ATATATA??GGGC?CRGWGAGT?T?GGT?T?G?YTCGTGATT?T??TAAARTAAGGT?T?TTACGGAGG?ACG?T?G???CGTTT?G?????TT?CG?ACCTTATGC??GA?TG??TCTAC?WGAT?CGCT?GCTC?T?GT?RGCGGAC??TTG?TTAK?CTM??C?T??CC???WTAGAYG?G?C?GYAYGGCTATTCGTCAR?TTYG?C??AC?C?ATTG?G?TGG?AAGCA?TGT?AY??AACGG?G?CGGC???AC?C?C?Y???TGGG?AA?TAT?ACA?GYCGGT?GT?CAA?CACT?GA?AG??CGT?C?TRTC?TTGC??TSTCATG??C??GM????ATTCGTAGGCG?GRR?AGG????C?ACAAC?ATAT?AAC??YGA?GGYTT?ACGGRC?A??GTA??AC?CCGAC?CAGCCARAY?ATAR?YASGG??GY?A?G??TAT?CCGCG
AAG??AC??YGRT?CGCG?AACTG??ACA?CT?ACAAAAATAACG?TC?A?KACTTTGG?ARRAC???CC?AGAYGG?ATATC???R??T??TGAAAG?GTT?CTGGGSAGCCAATGA?G?AWAG??TTT?ATTCA?C???TTG???AY??TA?TGTCATAGCGA?K??GTCC?CACTW???CC??CGAGATC?G??AAKR?S?G?C???G?G??G?TGRC??T?TCTA?AAC?CT??????TATCC??TAAAT??T?GCTTCTAGGT?T?AA??RTTC?GA?KAATGT??CGA?AC?AATGAA?AAAAT??TCCCCACGCA???TCGCGG??CGTTT?TGCC?G?CGC??CGGGGW?CC?GCA?CAT?CTTCAY????C?G?GT?A??TTTCTGG?T???CAGCAACC?GM??GATAGTTGG?AGMCCT?CAGCGG?ATC?CCWGCGYGWCTC?TTCAG?TCACTAT?GCAA?GTCC?GGC?MTGCTT?CA?TCG?C?ACATGAC?ATCA??GA?ATRA???CGAG????GCCTCGGGGCTTGAA?GACWG?RGTA?GCCGA???GAGTTT?G?ACM?CCC???AAYGG??GAAC?GTG?TCT?G??A?AT??AGA?ACTTCAG?ATTGTAA?CCGG?CCT??GC?G???TTCC?TGTACTG??T?TAS?GCT?ARTTCAC?CGGTTTCA?G?GCCG?GY?GAACCGCTC?TG?GCGCA?A?AGA????TGYCCGAAGYRGCATG?C?CCAA??A?TTCCS?C??GAA?AC?GGCK??ACT?A?A?TCCGTAC?CAGT?AAT?C?C?GART?TGC??GACTTGGGAGAAA??G?GCGGTAG??G??TGGGYSY???AGAA?A?A?GTT?CCACGW?TAG?GACACC??GGCGTR?GACGGA?GTTA?TGTGT?AT?TRG?TA?ACY?RCATTCCC?T?A?TYGTAGCGT?C?ATAYACCC??TTGCT?C?AYA?RAAKYTWAAG??GTCTAC??GTAYG
GT?T?GTCGRTAWT?TTACAGACTAAAATG?G?ARYC?T?CGCCTCTGTGG?G?C?Y??T?CAA?RAARTC?CAKTATRAC?T?AG???W??TACTTCC?GTGTAGTCA?A??AATAG??TT?A?C?GCG?CC?CCAGAG???C??MC?TG?GCAC?GRC?ATRC?GTGG?G?CCC?AG?WG?AAG?CTC?CGGTACACA?T?ATC??TAGRGC?TA??TACATTTTGCY??TG??TWCA??GTCG?TC?CCT???A??GTA??T??G?????AACG?YC?RCTCCCGCGTCGG?ACA?C?G?TRWT?GGC?GATC???AG?AAGGGCGA?GTCCGC??C?GCGAG?AA???AT?RRCCCAGT??TMTAG?TTT?AA?TA??A?T?T??T?GWGG?A?A?TGMG?TT??GGGARAG??S??GAATT??GTTCCC?GAAG???GG?C????ACCGKGAAGGAAARGA?CGG?CGCK?A?TATTTATATA?TG??GC?G????G?AR?GG???A?CAGG?T??C?AGGC?A?AAA?Y?A?G?C?G??C?GG?GCAGT??CAGG?T?YAGG?GC??TC?A?GGA???AATAYCTC?YTTTRCAA?????CG?GY?CA??CACCGC?G??TAACT?????AT?A??A????TGTCC??C??T?G?GTT?CG?GCCA?Y??YG?GTAT?TCCA?YC?CAR??ATT??ACC??C?GTCTACC???ATT??GGGTGAG?TG?CAC?AT?TY?C???TA?TCG?T?AA?CCACT??CG???T?CAM?GAGR?A?TRCRC?TGCKRCCGGAC?C?GA?TA?AGG?CTGACR?AC??CTACATTGGCAC?CTCT??SMCMCYTGCCT?C???M?GTCGCTC?C?TAAAGAGGG?CC?TG?C?C?CTCCTA?GGCT???C?GTC?TCA?GR??K??C?T?CCG?A??CC?WTYYATT?TR?TY??Y?ATTG?T??CTG?GCGGC?AG??WCA?CA?GGC???GCCC?T?TC
A?GRTTATGKACCAGCT?Y?AG?A???TTCGACCG???C?CC???AC??CGCTAG?TC?ARGA???GRT???A?T?AAYTC?T??MGRCYATACGGGACT?GGGAGGT??TT?TT?GCG?TTTGCTGCTA?GC???MACAATCC?ATG?GGC?TTCA?YA?AGACTGATT?TCGT??TA?CTCC?Y???A?GTGA?????T??RTTCTG?C?CG?ACY?A?GGC?TYG??AGTATAWGG?TG?TC?CGAT?TAAMTGGCCT?TTAT?RA?GG?TGTGAC?CT?G?CG?A?TT??G???CAAC?A?A?AGT?AAG?G?G?T?ATCTACA?CTTTCG?CAGTRAGT?GATT?AA??GGC??ATGGAAG?CCGAT?G?ACTRGTTTA?GT??GCG?TGATCTGTTTT?TYTCC??A??CTGAA?G?TTGGA?T?T?GAAT??ATTCCWAM?T?GCA??G?GATGTCTGG?A??CTK?GGATT?MCTTAG?T?CMG?ATTTG?TYCAW??TTTT?CAC??G?YGGCGTTYRGAACT?C?T?TCA??GKCGKAC?TG?GRWGGGCTWG???A?A???GA?TG?CAGGTTA?RAC??G??A?TCTGTA?ACCT?AC?TT?CG??A??AATK?GACAC?C??T?TC?TCTCGG?TC??SC??CC?C?GTAGCAGTAW?T?T?TC??CGTGGGG??R?AGGG?G?TGAC?GGCC?TTTC?C?A?AARY?TAGAA?CA?ATC?TAYACTAT?CGTYATTA???A??CA?C???ACTAGC?AAGC?A????C?K?TAGATWRT??????TG?W?AG?GTYAGTGWYGTCGCA?GCTCT?A?GGCC?GA?A??G?CT????TCAA?GCAGT?CTTGW?CAACGAC?G?GGAKRCGAG?A??CTACCAT?A???G?T?CACAG???GGG??CACCTGG???GTGTC?GA?G?C?TA?G?AGAY??AAT??GTCT??G?GR????GAC?AYATR?ATT?TCGCCCAAYC?CY?
CGGAR?AA?AAGCATAAC?CGAC?WTWGT??A?ACCCC??WGTA?C?R????C??C?AAA???TAC??TCY??AGGC???AA??A??ATCR???CAGCT?TKAGTY??S??CTCGAYTAAGC???C?MCCGAG?AGAGG?AAAGG?CGGT?GG??T?CCARACG?CCATRG?CG?C????C?GTGA?T??T?AR?YCKAC?TCGAGY?TTTCTT??GA?TAW??T?GYWT??GC?CYK???A?CWGCC?AACCYACYGCA?ACGTCAAT??M?T?G??TAG???CA?CCCTYTCAA???A??AGAWC????ATCGG?CT???A?TAGCAT?GRA????CCAWRYT???G?GCAATTCATA??CA??TT???TACCAAATA??GTTCWCA?G??ATRCTT?GCATC?TGAA?C?AA?GAGY??AT?A?MGC?CG??A???GW?M???T?A??AAG????TTCYCCTCC???T?T?C??ACG???AC??G???GCCTCKCC??AAC??C?G?CC??CTAT???GTCG?A?AC??AY???TC??TT?TAAGGTA?GCGTSCCAGTA?TC?T?CCCRTAAACG???????ATA??CGT?TT??CA?C?T??C??CY?TGCAAG?GAGCG???A?Y????TGAGC?TA?AG?C?A?CARTCTRGG?TA?TTGT???T?GC?TAACA?T?GGTMTT?T??CW?T?AC?A?CRAGC?TCTG???TGT?AG???TG??TATAAC??YYGAYGC???A??TCC?G?????GT??A?TC?TACGACTTGCGCCTC?TGTTT??AGTAT?T?CTCA??AGTTC?GGAC?ACGYTCAG?GCCCAGCTR???TTACCC??CTG?TTCTCR?GCCC?TG?AR?A?TAYTCGGTTCT?AGGCTYYAT??TGCTGGCCTGGRCCT?CCAGAACAATTAATYC????YR?T?TT?AT?GAGCCC?GT?ATGCC?GAT?ACCR?AC?ATT?T?CATGC?TTY??CTG?TG?TAGTAT?
?CATATCGG??T????AGGGA??ARC??A?GYC?K?G?T?T?GCATGCCW?GCYC?SGAA?ACYG??G?CGTCM?CTG???RCTAA???A?T?AYCGC?CGT???GTTG?AT??C?TAACAYTC??CWATT?CA?GGAAT?AAGCCCGCCTA??CA?C?CGAC?TGT??GGTT?GA?GGGGTCGC?GG?G?T??GCATAG?C?A?TGACGGTATGCCT?YATGA?AA??G?CC??C??C?CAG?AGACRTCA?T???C??CTTACGAG?CAAA??T???G???TRW?TAASTTGCTC?C?RAGR?CA??G?TG?T?GT?GG?A?TCA??GCCGM?CACMGM??TG??GAG?AT?A?G??T??GCCA?GCKCAG?GTT??GGT?A???TACGT?TCA?CGGT?GAC?C??CA??GAC?ACGG??CT?ATARC??ATT?S?CGA??GC?CGCCGA??GCGA?C?ACAGAAYCC?CSTGC??ACG?GG?CGGTACC???AAC?A?T?T??????GT??C?CC???CSGGCA?MA?T?GACACW??CT??AG?GA?GCCRGCGGT?CAA?CTCGCT???TTY?GCCGATAAT???YGAGC?TTGRGGGC?C?ACCAAY?GC?GTGT???A?G?CA?C?G?C?GT????GCR?C?AMAT?G?RAT?CG?GG?WTTATGCKATW?G??Y?GATC?RCYYAC?GAGGAA??TCGG?AT??GG??T?A????GAGG?GGAAAG?CCTGC?RCGA?A?TACC?C?CGTAT?T?T?CCGCG?C?TT????TAWCA?ACTT?T?GC?TGGC?ACGG?AT?TW??CTGC?G?ATCGG?GCT???TAGMT?Y??ATTWT?G?G?TRA?YA?AMGGGC?T?C?G?T?TC?TT?CA??TAATCATTGT?T?WGGACCAA?A?A?T?A???CC?MCWC?TCGCYAT?AAG???CT?GT?AW???CA?GT?A?A?G??A?C?GKA?C?GCG?CGCAAT?T????CTC?T??AGTTC?
CTCCC?C?GT???AWACKMAGTGC???AAC?TGT?AC?AAACCCWATW?CA?GTCCTY???T??ATTC???A??TCTGGC?CTG??AG?CACGTTCCCAKG??TCSG?CG?GATT?TAA??CY??CGAK?T??Y????TC??ACC?G?CT?GAACGA?G?CCGTGMCG??ATAG???GACT?GTTTC?CTGGAAAGG???C?CGC??G?????T??CA???CGG?AWT?G?AC?ACT??TT???C?C?GTGCGAA?GT???GG?CTGYACAGTA??GCKA????TTA?T?GM??GC?T?A?TGGA?AC??T?GACCCTTAT?G???GGCAG?G???AA?TR??CCG???WGG??GT??CT?A??CCTCGGAC?GGA?GAG?ATCGGTA????T?RGTWGWTTGGG??T??SC?G??T??AA?AWGGTT?A?TGCTM?CGA?T?TGGCA?CAY??AGA?CG?ATCYTAT?C??C???G?C?C?AGCG?GGTCG?C???TCWTTT??TG?A?CGT?????WTAT?C?G?TG?AGGGC?CA??T??GG??KCGWCCCCGACTT?AGTATCG?CACATCACAT???AG??KTG?ATYTGRR??AAG?T?AGGTTYACTC?ATT???G?C??TRTA??A?CMMAACGCAAGAGAGGT?CT?GTGG?CAGGTC?T?T??AACTCR???ARTCCT?A?CCCTC?TYAAG?CTTTTYR?GT?T????RC??CG??GAG??G?AA??GTT???CC?ACG?RC?M?G?T?TG?CC?GTCGGAA?AG?CA?AT?CCGYRAGT?A?A?TCGT??A?TTAGCC?CT?AGCTGAA?GT?TG?T?G??C?CA?C??GT?T???ARATG??????GCAC?CGT?TAKGT?T?GT?AG??CG???GCTCATT?R????CCC???A?CGCG?G?TGCAGATTGA?AA??GG?YTGA?GCGATA?GA?GTTY?CKT?GATY?TGCAG?CA?GGKYGGCTATA?CA?TG???CGC??C?A
??CA??G?CYG???C??A??GYCGCGG??GTT??GCCTTGM?TGA?C?G?A??TAAC?ACCYC??AACAC??T?TCA?CGC?T???TA??TATCYAG??GACGGC?ATA?YA?C?TRTCA?GG???TTC?ACG?RGTACATGKACTA?AGWTAT??????C?R?AG??AA?CT?GTGAA???T???ACRATC?TGCACC????T??AC?WTC???C?G?????A?AGAAAGYT?CT?TAT?T?TRC?C????G?K??ATCTA??GT??A?GTTSCAT????T?G?GT??GC?CTTC?A??T??G?T?CGGTSGAG??AGGTTTCGCAWWTATAGGTT?TCCY??TC?GTCGTTGG?T?CG???TT?CGTGCGTMA?T?A?CATC??TTCG????TCG???AGC??ATGTG?A?CT?ACRACGT?C??TAKT?T?G?TC??T?A?A?GR?ACCT?GG???G???G?CAGATACCC??AT?TTTCT?CGAAAGCC?YCSRGGCCGC??A?A???CTA?CWTCTC??A?CAACA?T?C??ATCGCACATAC??T??CC??G?CAA??SA?AGTTAT?CGAAGACGT?CA?A?GTCG?T?GA?GTTA??C?C?GTCCGC?GG?TGARCTM?A?CA?T???C?G??CTCWRTAT??G?GA??CC??????CCAAKMTACAGTGCSC?TWG???CGC???C???CA?GATC??WGTT??GTA?T?C?G?????GG?RTCT?YTAG?TTTT?AYTAGCTA???G??CTA?TC??A?T??G??G?TA???CCGGG???CRCA?T?CA???Y???G?T??CG?CCC?C?GCC??TGGGG?C?GGT?CTACA?AGTAGGTTG??GCGGGA???C???C???AC?K?Y?CC??TGGCAG?CRCACCAT?A?TTCTTA?ACCAYCGRG?TGG??GC??AW?CGG?ACTCG??GTTTG?AT??T?C?YGG?G??Y??GCY???TATAG?AGCGGGAACT?A???TA??TGYGR
CCCGTT?G?GGAR??CCTGCGC?GYCATTCG???S?G???T??TTCAAT?Y?AGTACKG??CG??ARYT??TGYTGA?ACATY?A?CC?AGCR?C?G???TG?CAT?W?CA?T?CC?CGG?TC?AAC?A?CAGC?CC??GGTCAA?TCGTATCR?GCGAT?GA?CTGGTT??GCYGCGCCCAGY?T???T??AT?RA??T?AG?AAG?C?A?G?WYTACTG?GA??G?A??T?GATA?CGR?C?CCA??RTT????C??C?C??C?ATGYA?C?G?CGC???GGT??GCT??TCGTGA?TG??GTGA?GTATA?TAA??AR??RGTCGTT?T?TA??CTG?CGY??ASGACCCRTG??C?R??AG??GCAA?TAAK??Y??TGTGTA?GC?AAT?GWT?A??G?TGGG?GGRC?C?GCGGT?C?TA?A?CAYGG?TA?M?CAA??GT???C??C?A?TAGT?A?CGSGTRCAC?G???A?GAMGTGTC?C?TYGTY?AKG?G??A?TTAGAGGAG?CGT?G?TCR????CG?GC?CG?T?GTGCCC?A?AT?????A?AA?GCACGACCGCCGCACTG?YTTCAATKTGAT?CT?A??AT?GTTCCGCTT?ART????AG?TGGG?GGGAT????GGG?CA?GG?G?YTAGCCC??G?GG??TAC?ATCC?GA??AG??TGAT???AG??T??CGA?M?CTG?AAA???AG?YAARG?CT?TG?????CC?C?A?TGT??A??GCT?C?G?GAG?T???T??AGG??????CGG??A??G??A?A???GAA?T?C???CAYCG????TTA?A?CAA?T??CA??GCT?TAG?ATCATGT?????TAAGTTGG?A?A??TA?GCCC???YCGAA?YG?ACGCGGGA???RC?T?TGC?CT?TGC??RC??CCC??A?R?TC?TT???C?C?CG?T??CCAGW??ACGCT??T???G???AMTAA?T???G???C?CW??CTTY?A?GG?TATG??CTGA??
C?CC?M???TRA?T?T?TATCYTAGC?TAATT???G?GA?G??CTA?T??GTGG?TCAYTGAM?CAA???C?T???T??RCC?KAYAAA??CTAA??ATG?A?C??AGC??CGWGWTTKTAG??A???C?GT?TCC?T??TTCCCRT????AT?TG???GT?TTAT?SA??TG?GGT???G?GGGATAC??GYT??C?AG??A??TAAGTTC?A?GAGAAGGAG?TT?CA??CA??C?RA?G?G?AA????TCT?GA?C?CGAA??T??YAW?A??ACMC?ACGAGA?C?TAG?AAG?A?AYAWGGAY?CTGTACACT?TA?ATGCAC?C?AYA????T?T?TGTR??C???G?T??RT?C?T?ATCTAA?C???G?WT?CCG?GCTC??ACATCTC?T?AAG?TTACGA?GAG??AGACAC??TCAGGT?CC?CYTG??T????AATG??AGA???TTGGTC?T?A?WT?G?TC?CACYT?KG???GGAYCGCCC?TRTGRTART???ACT??A??T???C?CAGA??TACTC?CG?RTTT??G???YTGCA??YCSCTT???TT??CAACTT?C?AA?ATCCCAACTA?GGAC?C????CGGTA??CGTATT?CAGCGA??GC???CC?ACG?G??T??G?CA?RSGA???AGC??CT?AC??CTGCTAAR?AGGTTR?TTTGTACACACTT?MCGA???CG?TG??A??AR?CTA?CACGKAAA?A??T?G??GATTGC?GGYG?GGT?TYAAT???T??GY?TTCYG?AA?G?GTCGT?YCCTGTATT?G?CTTACG??GKC???GTYG?CG?CTGA?CC?G?AMG?A?GCGA?AGG??TTGATC?AA?C?GGCGG?T?TATGATCCWGTGGGCC???CAWRA?TYG?RTGA??G??CAY??YW????AA?CTACGC????AG?AGT??ATATRGG?TGR??GAGAGWCG?GG?CRC?GSCTTG?AY???YG?TA????T?TAT?A?T??RAT?AC
AT?ATAGAAR?A?CG??CTGAGA?TA?ACAAACAA?AT?Y?CCAGCT??A?CAG?C?CGA??CCAGAGAT???GAW?TTCTG?CCACTC??AGCCTAT??GTT?GYAAGCA?CT?S?C??AWTCAGWTTA??GGAGGCGA?TC?A?G??GWCATGCT?TA?CYGCGATAGA?ATMTAC?CRA?AWT?TA?TTCG?AC?AACGCAG??A??CT?A?G?CTGGTGT?CC?ACGGCT?AT?R?CCAACCA??CCCTMT??AK?G?C?A?T??CA??TGAG?GCTAGCWYYYCGGK?CA?A?GT?A??YATT?CTATA???GAACGATAACYAC?TCGTAAG??A??TG?RAGA????GCGT?CGCAYT?TTRT?GCA?CGCTATAT?TAC?GC?A?GA??TC?AA?GGGTTCG?TG?T?C?A??T??G?T?R?GGAA?TATGC??AGA?CAG?TTTAA?G?TC?CCGCRTG??R???ATTA??TAACT??T?C?T?ATA?T?TG?ATATG??GCT?CGTCGGCATT?AG?A?TGGG?CC?TTGGT???CGATC?MYTT?G?RYYCRYGA???ACTGTTT?GCC?C??TCT??GAG?GT?TT?AA?TG?M?GTAWACTT?A??TGCC?CGY?ATTTATG???TTTW?CG?CCG?TACWTG?TCT?G?ASTCGYG?AACTY?CG?CCKKGG?GTG?TT??RT??A?A?AGT???AY?AA?GAAAA??YGCCTACAGGT?TAGAGACC?YCTTTAT?CCTAYC???GCRC?C????CACC?A??C?CTGA?AA????TA?GTACRTAAACCC?CGACCTGYT?KCT?C?GATT??GRGG??CC?RGGR??GG?CAGG?YACT?C?GG??GGGC?T?AAC?T?CAGA??TCC?TA?CATTK?AGTGGATCTTCG?TCTACG?G?CC???CTA?AC?GCTGCCCGYYAA?T?G?GMT?CC???CT?A?WT??CC?CC????CCAGCCGC?GCGCCGACTACGT?GG?A
AG???YW?C?T?C??TTG?TMCA??CG?TCCT??G?C??TG?GATC?G??TGACAG??C???A???AC???GTW?ACCAG??WTG?GCCGAACCGA?ATA????C????G?G?YT?Y?AGAYAC??TT?CT?T?G?G?AGA?TG?TTCACGA?TG?GGAA?GTA?TTA??ACAA???TTG?CA?CGC?T??TAGAGCTC?AC?G??A?C?G??RAG??AGYTGTGTGCAT?GC?RATT?TSC?C?CT?CCTAC??TAAAAT?TRYGT?T???AGGATA?GACAGGCGACCGGAGA??CAR?TTAGGARCG?CT?GA?GGT?ACAACC??ACCT?CCC?TCATCC?CTTA??TTG?A??TTG?ACGC?ATAA?TRCGG?GW?TAMG?G?Y??GSTTG?TATA?C?YTT?A?CGTCTA??GCGCTTG???C?GACTA?C?AA?GT?C?GACA???G?AA?YCC?CAT?CC?C?C?CATG?AY??AGCTYTATAAC???T?YRCGC?TTAA?TC?GTAC?GT?CAC??A?AYRC?RKTGAATCTWTTA?CT?A??GTCA?AAAAGT??A?GYGY??GCG?GCT??KGA??AC?CCGC??CR?YGAT??CAA?TCCGCCGCAR??TAT??CCA???TCCAT?C??TAATT?TAYR?G???ATATKCT?GG??ACATAM?GC??TCG?GTCTTT??G?C?CGYG?T?ATACG?TY?????TTTGC??TTC?CCA??GAT?A??CCT??CG???CATA?T???RCCAC?CTCGGG??G?AW??Y?CC?GCWTASTATTAG?C???AAAY??AGT??GRAC?TCTATA?TGA?GA??AGT?GT?G?A??C????T??C??G?GT?TT?T??TCC?CAT?G?CTC??TA?CAAACTGAT?CCTGT???ARTTS?AAGAGTGGCG?TAC??C?GT??G??TCG?TCG?YTGCT??GGA??AATY??TCGGCT?G?CG?T??G?G?CT?GCT????CAC?AT?GY??G??
YG?A???GA?R??TG??GSGGAGTA?C??GAAS?TCGW?ACCGTT????TAWA??ATAGG??GGAM??T?GG?CG?????TA?TCG?G?C?C??ACAC?AATAC??TGYATWC?CTCG?GG?SRGG??TT?GCAG?G??KT????G?AA?AACC?YAAGCTCT?GGKR??GGGA?GGA??M?AA?GG???MTTGCTGGC??C?ASAC?ATAT??A?CCGMC?A?G???A?A?CCC??AAAAAGGTC??A?YC??GG???RGTA?YGGATGCTAT?CAT?G??C?CGTC?G?C?TATACGGY?ACATTGCATGGCAC?A?T?GAGTAGCAG?T?GGGGACT?CC?TC?G?GA??CCAA?S??T?AT????AYT?CTTAGCC?KCG?A?TAA????AK?CTG??TG?T???AA?A?ACWTC??W?Y???CAGMG?T????AGR????TCTAATT?A?T?GCTCGATTCG???G?AT?T??CTCTCG?AGTT??GTCT??TTWA?TATGCSGTAC?C??AG?GC????GCG?CGT?G?CCTR?AGY?A???WGAC?GTCT??T?M?TGCACGT??A????GGAA?AC?A??T???A?GAA?TA???TGWRGTACAYRACG??GT?C????CG?T??CTRTT??A??AWAG?GTCCG?CTACG?RC??AGCC?AGTTWCCTT?M?AGTY?C?CT?G?GGCY??C?G?CCCCCC??ACAAA???TGTC??YTGGCGCG??TCGAT?AGAA??TTCTT???AK?GCC?G?TRK??RCGT?TTCTRAGT??MA?AAT??GATC??GG??TGA?GCR??GAGCCAAGCTG?GT???A?CTTA?G????A?KTAC?ACC???GCC?ACA??TGCCTCC???AA?CACCC???G?C?A?C??YCCAT?SGCATRC?G?CCT??CC???Y??G??GA?GGTCTCGGYCT?KC?AC??CCG?TY???A?C?GSTAT?C?YAGAAG?TYTT?CWAWT?Y?GCA?G?TRG??A?
????MCA???ACR?R??C???M??W?TCGT?G?AY??C??A?GGCYCT?C??TAAT?CTTCTT?T?GG?CMC?TA?AT??TTAT??A?CCC?T?TYAA??TCRAYT?GTTCR??CGT?TTTCTA?CCCGTAG???YGGTCCGCTTA?Y??TGT?TCAGGT?TT?T?????TC?WCWACC????T?GGAA?AGTKGA??AACGA???CAATAG?TCTA?ACAGC?AR?CC??G??R?C??G?YT?CCA??CAYTGAGAACCC?T?T?????CGCA?GT?YG?CYCGGA???RK??CC?CC??ATA?C???GA?C?G?A?GG?GG?GC?CTGCCA??GGGTTTSTG?TCACC??YG??GCGGCTTYC??CCCC??TC?CA?CA?YGGTTMY??T?AY??C?TTAGA?AYC??GGTAGC?A?CC??A?T?AC?A???A??CT??TAAGG??AA???????TC?CG?CTGA??RACC?TCTA??A?C??GAA??ACG?T??T??GA?AATC?YA?TTCT?TAATY?CG??CG?TTCCCGCT?GARCWC?TT?TGCCACYAGTAAMCAWWCKCYRYTAYYM?GGATGRRT?ACKSCY?GYGA?AGCAGGTTRTATCARTTCGAC?GGGTTCTTAGYR??GCACCACA?AATCACGAYARTGC?TCC?TACYRCAGAACTGYGAC?AC?CATCTGTT?YARTCGCCMAAGYTCGGTGT?TACTWTCCCTGYKTGAAY???AGTACY?GCGGTAGTACGCGTM?GYTAMAR?TAA?TATCWT?CC?CRACTGCCCRCAWCCG?GCTA?WKTRTRCTGATWYGCATAATCKCTYKGACATTTAYGATTTAGAAAR?ACACT?GRT?AKCTTAGA?RA?TTGAGTCRG?CGGCRCCTCT?CRWYTTTGGGGACTKTGCA?ACTRTSC?SARTGAYYTTAGYTRCRCCCK??AATCGAWAWTA??TCAMGATTYKGACYYYCTCAKCA?CWAA?GGGRGTCGMTRCTTGC
TC?GAGTTATGG??ATCTGCGTY?RMAGC?ATMCTGYGAGTAG??TTW?GT?GCCYAYGCWTR?TGAW?GMGAGTCRGCYTGGGCGGC??S?GA???W???CT?CGGG?TTC?TG??C?C?T?T?C??AAGACC?TRGAGTGT??A??GK?C????GGCTC?CTG?CCTCCTGRAG??AT????KTGTGT??G??A?GA?CT?G?CA?T??G?GA???CA??GTGT???G??A?CRT???T?GTTT?CT?A?T?CT?GT??CC??CWT??GG???TT???AACCC??TTT???T??C?CG?A????A??A?AY?T?T??G??G?AACCCC??CA?AG???AG?ACACRTGCSTAAACA?ACGTRA??AR?TG??G?TT??T??GCC?M?CAGA???AGTG?R?TGTCGG?CTAGYAG?T?GGGAGC?AGA?G?R?TCT?C?A????RAT??TCG?TACT?CG??Y??GTTCTGA?A?C??TAGTA?G??TG?TA??C?GRG??ATT?TCACWGCAYT???A??TYC?A?A?CKAAA?T?TGWAGTC?T?AC?G?CA?T???SG?CTCT?AAC????G??KG?AGC?G?A????CAAGGA?CGAGGG????CCTG??A?GGCC?GCC?C??C??AA?TT?RTAGTA?TCG?A?TGAG???AWCC?Y?G?A??W?TT???????T???G?AT??GCAG?????T?C?AYTGT???TTG???C?T??A?CG?TGTTC?TT?C?GA?TA?G?ACK?CY???GC??TT?T??G?TTA?GA?AY?T???AMT?CAG?C?CCTCCAGG?A?G?G?TGC?GS?CC?GTT?TCT?CTC??Y?C?CG??CTT??A?TT?TT????TAT?T?RCAA?AAYTTG?A??C???ACAGCAYA??GT?G??????CTG?TAAAGA?????C?A?GG?AG??GCCGAAT?A?T???GA??ST?CGT?GTASCA??A?A????T???TAG??C?G??T????AT?CGCACGA?C?AG
A?G??C?TCCAGG?G?T?C?TTTG??TYTTTC?CGCWG?CCGGGTCTA??C???ACCGGGT?TR?CYW???T????RGWWGTG??CAC?TCCGACA?AT?T?C?A?T?CTT?TG?T?AT??GA??C?AA?AGGG?C?A?TT?A?AT??GM?A?CCT?TAC?C?GCWATCCC?TCTATCA?GTGGTTA???T?C????T??CT?TGC??A?CC?C?ATT???C?GAA??TC?AGCGCAGT?AA?AA?G??G?T?TC?TCW?AACTCTAG??T??CCTTAC?GG?A?TCCC??CA????C??Y?C?A?C?AGTCGCGGTAA?YG??A?CGCG?AAC?C?ATT?C?T?CR?GA?ACG?C?A?ACC?A?GCAG?CC?CGTWGC?CTCA???TC??A??TGAT?ATTCCTRA??A???CMAAAGGT??ACA??C?CC??GC?CT?ACTT???GACCA?TCC??Y?T???TRGTTCCGG?A?TAC?AG?C?CAGGGTT?WC??TGG??C?T?GG?WTCG???A????GACYA?GT?M?GATKGW?TCT?GCC?YGCAT?G?MAC?TT?A??AGACTWT??ACGAG?C?????T???RCG?ATTAC????TAAG?T?GCGCT??AAWTA?C??ATCAG?TK?GGGT?C??CT?ART???RWC??CWC?C?TT??TCTC?GCACATTT?GCTYAG?CYTA?AGTGT??WTTA??ATGGGCTGCYCG???G??CCCATTG?CTT??GTCTT???AGA?AAG?GGTAGGAT?ACGART??AACGAGT?CTGTT??CY?AGCC?TCTGATC?CTAACT?G??TCT??C?????ATTA???T?CCA????CG??ATMYG?ATCCAT?AT????AC?RTATT????AT?ATCYCCCGCCA?CT?CTT?TA???GG?T???ATCCCTY?CTC?TC??A?GC?GT??S???T??T?GCW?CGCAT??CACC?CA?WGYTACGA??GRC?Y?GCC?GT?CTATTS?AAG?T???C?
GCGATTAGTGTC??GG????AG??C???GA???CGCGRTA?CTA?TAGCTRGGAAT?GG?TAAC?GGACGGCT??GCGY?CYCGC?AAGCCC?RTCACGG?K?ATAW?AG?WCC?GWCA?TGTC?G?GT?CCT?TARATACTT??G?AT????AT?YAAGG?CT???TG?RCTG?C???T?C?GT??CACA?GT??A?MG?K?GC?TGC?GG??G?GTA?TG????AA??CTCCAG???TT??T??T?G??T??ATTAACTCTTCCWAGGATACAGR?A?CC??C?CTTC??CGCTA?CGRTAGCAACTCCAGWGG??WG?ATC??A?ATCAG?CCCGCTCG?A?CGACTCC?GAG??YGTGGC?CC?TAA?CAACYCTGG????TWGYAY??CGAG?GTA??AG?ACT?TCC???GRC?CAGA?A?AGAA?CCT?CMTAA???GGGA?T?TC?CT??ATTC??TCCCTG?Y?CC??Y??GYA??RGGA?AGC?K???TCGAGY??AA?TA?AAAC?C?CG?TAGAC??AG?CATAK?T?GTTTGA???TA?C?C?GTTG???RG?TGGTGG?TT?CCWGAYC??T?C?TG?TGTAG?ACA?GA??ATCAT??C?TTGC?GC?CWATW??TAAAGG?AMGCTGC??A??C??A?T?AATA?A?GATTGTAM?A???RAGA??CC?A??CACGGT?KY???CWGATC?SACTTCGGAG??TAAATTCRYG?AGTG?YGMCTA??T?A?G??AT?T?GG???WCGACTC?C???T???CT?YCTG???C?AGCAG?AC?YCA?T?TG??G?T?CAGA?ATTCCCA?YTSGCTATG?G?TGCCTCAA?CAAYAAAACA?CTTAG?TWYCGT??TKC?CTTT?G?TC??GGA??A?TACAGTTYA?GWGRGCG?A?AC?TTCGAT???TT?A?AT?CCA??T??G???T??CTT???TYATTAC?CAAC??C?T?CGGG???CTCC?CY?AG??AW???C??TC
RCTGCAGCTCC?R?GCGG?T?AAGGTC??GTT?GT?GG?GC?M?C??G??CAACG?TCCT?T??GTCTCATG?R?TA?GTAG?GYCACCCGGRTTCGC?ACTA?AC?CA?G?CCGGCGGAY?C???TATTSYYTGA?TTCTG?CCGC??GTGGKT??CGT?TG?CCACCAG?C???G?A?GTT?A?C?TR?CTGC??TG?AT?CA?ATTGGG?T?AG??CT?T??TTATTCAA?ATS??A?C?G?CAGTTA??CYTT?G?CRTGAT?G??RGY?C??K?AT?AGTA?AGCAA?ARG?G?AT?T?A?????AAGCGAG???G?AACTRC???AG??GCT??GGTGA???CC????CG???WTAC??AAC?T?T?GC?T??GGCTCTA?GACAG??GC?A?C?T?T?CC?TTG??CGC??C?TGCGA?GTTGGCW?T?CTATCAT??CC???AAGTCT?YKG?GTC???SST?ACTAATGGG?T?A??T?AARCACRK?GTSTG??GCC?TGGC?TT?ACACGAT??ATR????TCAAG?AA?ATYTAA?G?ACCCGARGAA????TCCAATATG???GAAAGC??A?TAGA?C??GA??A?G?CCC?TTCTAR?G?GT?GTCT?T?TG?GC?ACTTAAGCC???GGAACYACR??YTGGCT?GACT?CCT?CT???TC??YGGCGA?T?G?????CCAC?GA??GTYTW?TGC??YAT?T?T?T??CTTT?GA?C?ATGA?TMS?T??C??A???CA?GTAYTATG???AGCCCC??A?TATCA?C?????GAG?CRCGCG??TCAR?A???T?C??GKGWTTAGAT?T??GG?YGGYATC?CCCAC?TCRCC?C?G?C?AGTGCC?GCC?GA??RTA??GCACAACTC??C?G?T??AGCAA?TAAAC??G?CT?TAGGG?TT?GGTCT??GTTG?TA?C?GAG?TC??ATT??T?T?Y?GG?CTAT?TGTGCCGTCT?GGMGTWAA???GRC?ACTCT?
GT?GAAAR???RT?CC?AA?T?KA?R?AACCC?YCG?CMA?CAR?TGAAC?GCT?GGG??CYA?TTG??CTACTY?C??MGGCCGCCY?CCT?CTATGCGAGCTGCTGC?T?GR???AGAC?A?AAYAT?TA?GGA??TA?KCARG?AC?T??YAGCGTGC??CGG??C?AAAGCCTGA?T?TGAC?G?GGT??CGMC?GSTT?ACATWAATGGYGATAY?ATAG?T?T?GAY?C?WAG?YGAYAG??G??A?GCC?GA????G?TTTTTCT?GT??C?A?A?TGTGRAG?R?A?C?G?C??TG?ATTT?AGTAGC?RGCRCTCACTA??CG?CGCA?CC??A?A?ATCYTTTG?G??GTTTTCC??GCCG?ATT?A???A???T?CAA???GTC?T?CG?K?AA?CT??GAGGCT???CA?AAGGGG?ACC??A?CCAAC?G???????TCY???CA?A???RG?TGTA?T?C?TCGR?GACT?T?C?A?TAG?TYAC?GY???CTACGCYGG?G?AAACMTTTC?G?GTA?AR?K?CCC?T??CGYC?C?CA?AG?TG??????AAC??GTC?GAYYTGTAGA??GG?A??TT?CCAAGGGAGCRC?AACACGC?ATCAAC?ATGAYA??CCGWAAGCR?AAY?GGCCGTGAC????ATTT?GG?TCR?KCTGA?????AGGGATCG?C?GCTTCTT?GGC?G?T?GT???YTCGGGCGATCY?C?T?GA?TCT??CA??TG?TYTACCGTCC?MCT????A?GCAGG?C?SGCR?TCAT??GCAT??WCTWCTGCGC?G?CWGTRC?T?CCAGT???CTAA?G?CA??CT???RCT?GGT?ACAGK??T?T?CGYCC?GAA?GT?T?GG?TRCA??TTA?CCC????A????CCCGGG??GT?WTGA?AAAG?CA???AT?TG?YTCACC??ATTAAGG????T?C?AT????C??GKTAAGTTCGGY??CA??GW??A?A??GCCAT????CACTR
CG????GA??TAATC?A?Y???GR?T?T???G?T?C?A??CGC?RT?CTT?C?AA?RTGC?G?C?GGC?G?G?CT???CY?GC?TCT??A?MTGRGAGTTGKYA?T???T?GYG????ATACAT?GAT?A?GT????WG?CG??ATTCT?TTCG?T?GMG?C?TGC?AGG????TTA?TCACCT?GGC??C?T?Y?T??T?GA??WAM?RCTGT?ACRT?YCAAYCGAGAG?CACTTTTCGGT?YTS?GGRA?AGTAT???G?CACAAG?SAAC???TTG?C?CT??T?G??RA?TCC?TCYGTRTYC?G???AGC?AA?T???C?GTRTA?TGR?A?KGR?T?C??T?T?CGGAGA?A?T??TCT?GAACCAACATGCWT??GCG?AWGTCT??T??GTTAC??C?YAAGTTTT?CAA?TGAGTTTAYTG??A?T?GCCTRAACTTCCTG???TA??GCC?????GCCAAR?ACCCT?G??TGCAATTTTAW??AAATCTATT?TATTA?????GG?GCCCCY?AG?T?CA??CGTRTGG?A??A??CCA???TATGT?TC?TAT??GCGT??GG?YTTAG??A??GYCCC??TRGACRA?A?C?GC?AAAGCAA??GAGATWTC??CG?TG?C????TAAGGGAC?AGA?GTT?RC?CW???GCCT?TTCRGAT??AG?AAC?RCYCACGCCT?CTC?R?GG?GCGG?CCTG?CT??YT???TTCATT?TT?GT??TCGC?A??CTGTCGACTCAARG?GA?ACG???C??CT?A?TCACC?A?ACT?CT?M?C?CAT?CC??GCCATAC?GT??CAATA????T?C?CTCGC??TGAC?CTC?KGGG?AGYT??G???CAWT?ACGGACGA?GCWCCCG?TC?AGYGGCRA?G?AGACC?CCCT???CACT?GC?CAKCGWTCC?GA?ATCTAGCG?TAR?CAT??R?A??GTGT?TGWAARA?GT?GA?GTG?AA?A?ACTGAAYGG????CT??A
AGGATGT?YAC?AG?CA??CGCCAT?GGCA??TCCA???TA???T?G????T?TGTTGCAA?TAG??GC?T?TGTG?AGCTCCTCA?GTG?G?RG?C???AG?A?CWG?TM?TCC?GC???C?TGCA?A?AAMCA??ATGAGA?A?A?TGGGT?GCA?GGAAC???A??AGGRGGAG?T?TCTRCTRTTCGGATTCGGG?WCGA?TC?TG?CAG?TC?CGGCRR?AG?CGATTTGR?GA?AAGTYG?GTCTCA??TGGTC??T?CGCA???AAC?A?CCAC?CCA?TCT?G?GAW?T?Y?AAC?GMTTTTG?AC??T??A???GCTT?TATRC?GART?C?YT?ACG??AGKACCGTA?CCCCAARGTA?AA???ATG?CTYG?MC??GATGTATGG?CT?ATTGATGA???T?CTAC?CYA?AACCAA?GK??AAG?A?G??YACCACGCK???GT???TTT?AC?AG?TRAC???T?RGAAYTCT?TATTYG?YCA?A?TGTC?TT?ATATT?CTC??T??GT?T?AT?MG???TC?AT?C?C?GCG?AA?CT?CCG?GCC?GKAAA???TC??TCY??TTCA?TA?AT?A?CGTATA???A?GACT?TA?G??CA?C??GCAT?CCAC?ACC?AR?G??CTCTCCGC??Y?T??CCG??CA?T?T???C??TKAAGY?A??A?CRTAY?C?TG?A?TCAC?AATAG??GA???GA???AWAA??A??C?Y?T?RTGYC?AA?G?RCTTCGTGC?TTGT?CYAGAC?GAATGAY?G?GCYCC?AW?GGTAYR??C?AA?CGAGGT?AT?C??T?SAG?TG?YAC??C?GAGAAA?GTACT?A??CT?GGR?RARCATC?AGCC?G?GTGA?C?G???GGT????WTGGTSTGWG?A??GTG?C???A?C?A???GA?AG?WTTTCAA???TT?T??TC??ATACGC?T?C?CC?AACCYT?GCT?C?CCGGGCG??T?G??GTCTTC?AG??C??G?A
T?G?CGG?G?GC??C?TGTW?AC?A?TATCAACGTC?TGAGWT?STA?CGCCAARAC?W?CCT??CGMCC??R??AAG??TGA?TCT??GG?GGAGCGA?CYATACAAGT?GWATRC??CTTGG?TGYTCW?A?CCWAAACG??A?TATA?G?TTCY??TC?A?C?TGKT?KMC?T?A?Y?TRGA?CAAGAGRA?RTCG??CCT?AGG?CCGT??CTGTW?C?TCG?A?AGACYAMCCY??CG?GA?YY???YTTA??T?ARC??CAG??AGGAGA?AC?T?A?A?CAA??AWCC?GC?CYA?CRG????AGCGG???GTAT?T?AARYC??A??G?TTCTATTA??CTG?C??TTC??A?TRGC?CT?G??GY???W?AR??TA?TYTC?GC??TCTC?C?G?G?YGGCCYAC?C?ACTGATCWRT?YCGT?????CAA?AA?YAAATAGT??T???RG?TG?AYG?C??G?GAGA?TGCGAT?G?GGTC?GCGGGR??C??CC?G?CG?YRACCG??Y??CG??GGAW??GTTCAGT??G?GT?GAW?SAWC??Y?YTGGTAC??AC?TM?G?YG?AC?YTGGG????GAWA?T?TA??CACGGG?CA?WC?CC?G?CAK?YCG?GATGC??CGTT?T?AA????CCRGTTG?CGC???T?WTG???A?CCGCGGT?CGGAT?M?AA?G?TC?GCGTRTA?AG?C?AT??G?TG??CW?AATA?AAT?ATT??T??KC????AG????CY?C??T??A?YAT???TT?Y?AGC?CT?GCCT??T?C??C?GGCSG???G?A??CTCACG?CT???CGTGCTG?G?GGG?R??G?Y??C?GATTC?AAKGTCAKGC??CACCG?YY?T?TG?TGGGK??Y?C???A?ATMAC?A?GSGAT?TA?A?ACT?C?TCTT??A?R?GWWTGYGK?TRKTCTAC?CT?AC
    H231_23		CCACCY??ATCGARCGGGGACTGCTTGTGT?TM?T?ATT?CATTC??G?G?GTRACG?TAGAWCCGAAAG?TCGYATAGKCTG?T?CTTGAGG?GCTAWAGTC?GCSCCT?T?T?TC?YCCTAGCGAC?TTAAGCACTAACAMGAAGCGCTT?CAT??TGTG???GACATGTATAATAG????TCTGKG?GTYGCGCTTAATA?CT?AG?AMGTC?AA?CTC?TCYTT?GA?TGA?TACAAGA?AATGAT?T?GC?TTTT?CGCGAATGACRC?GAAT?ATGAACATTCCTA?TGAY?RACTY?TAC?GATTT?AY?CG?T?GAATA?ACGT?CGAGTTYGATTAGCTAGAAG?AGTGA?TYCG?WTTRCAAGC??GM?TWGGT?GAGCCATCG??Y?AATATCTC??TGCYCGTAAC?T?A?TT?TTRTCCGTAC?G?G?CCYTTT?A?T?ACTAT?A?AAWGTAG?AAGGTACAAGGAT??R?CGA?G?TAGG?TKT?CAA?ATACKTTCATTTMA?GYCACGCA??RWATGGT?GGCACAGC?ACR?ATATCGTC?GCTCTGTCCCCMCTACACTTAYAR?GGTAGAAGGCTA??TGCAAAC?GCKGCGCT?CGGT?KCAC?TC?ARA?TA?GTT??CTAGC?AA?GA?AA???TA?CCAYCCACCWA?TYTTGCGTTGC??CTG??A?CATARAGGAGA?TCAAT?CCAGCG?RACTA?TTGGTTTTTCCCATT?CCGTT?GC???CAG?TCTRAATACRMAATCGGAACACAKACGCA?CAAG?CAC?AGGGWY?GAG?CRATCC?CTTAACGTTCTG?GAYAC?G?CGACCGGTACACCC?GAARCCTATTGACTGKCG?GTGAG?STG?TGA?G?RGATGC?R?RTMTGTTCGGCCTGGC?TAC?GCCCCT??AAT?AAG?GCGAT?TGYC??TAA?AA?ATCGAC??RGG?TTTGRTTCCG?TCATYCCTT?CACTG?GA??RGACC?YGC?
CTGAC?CTACT?AGAACYCTA?GGCCCG??T?TTAGA?C?CAGGTA??CCC?AACATA?YGTTCTAGTA?A?TKT?GS?CRGTGACAGYARA?TA?GTT?CT?G?GRCAAA??GTTCGYG?CRTCCTCCT?MCTGACAKAY?T?G?TACTC?SCTGCTTCTGATRC??ACA?CT?G?TYRCA??AC?GGR?TTTRCACGTRG??CTCC?TYT?CAGR??C?AACGTGC?TAG?G?CGG?CACGC?T?CCAGWTGGTATKGAGAACGTG?CAA?TW?CGAAGGA?GKAA?CGTC?KCC?CCCCCAACTAATTTCA?AGACCRGTC??GCCTCAGYTCCAGCCRGGGA?AT?T?A?AGYT?CCGACTTTC?WT?AGAATTG?GYTWCWA?TGCC??AYTCRT?GTAG?AATCTM?KGCGW?GG?TT???GG??GYA?G?TGGTGACA?TG?CTATGACCA?GT?AGG?CACATTT?CAGCTGACACTTAAAG?CTGTC?Y?T??AAGAT?ATCTACCTACGGGCGAAAG?Y?AGCRAGTAACTGCTTA??CG?RKCGCCCTTCGA?G??TCCYT?TAACCATTTTCCGGCGAS?GC???AC?AAGTT?T?TTT?CRTC?G?AG?AGTCTCTCAGCGA?TATTCGC?GG?YGATT?TAATACTGA?CRT?CT?GWG?TCGTCATCTKA??AAYCCCAGTATGC?T?A?CACYTCTACGGGG?TG?CTGTY?CGC?RTTCTA?A?CTGAGTGCTT?TGCA?TACGTAG?C?TAYA?ATTCCGAG?T?AGTMTY???CTTGAG?A?TTCCGAACTCCAAT?GCCAGAAT?ACTC?TCTGAC?A?TCACGYA?TGAAGACTC???RTCA?TATTTTACT?TC?GTG?ATTATG?CYA?TGG?G???YAGG?GTG??TTC?TT??GGRGCRAWTCCW?CT?TC?G?CATWATGCRRAA?GTCCGG?KATCTTTGGG?GW?GCATY?AC?TCAYCAGCGA?CGCCRAG
?TCG?ATGGA?T?CAGTGA?Y?A?WCGGCGATGAGGG?GCCCCT?G?TG??TCCTTAATTATTAGATT?T?WTYM?TG?ACTAGTCTAACWGAGT?TG?K?CGGGTATSA?CA?CTGTTATGCGGC?CT?CTGGACGA??KAA?GAGT?CGTCCC?AYGGMTATT?AAC??ACARGGAA?TCCTKAATGCTC?AAGCCC?TTCGCCGCCTR?TTAATGGAAAAGGCGGACRYR?G?TCKAC?AGA?A?ATYTCGT?TACAAKT?GC??T??TTTR?CA?YAARAGTTSGTAT?AT?YTGA?A???GY?CCTR?GCCCYGG?GACMGGCT?AA??AA??TTTGTCCCACGGMCAC?GG??GTC??AGACCCCCM?CAAMTT?CRCCY?CR?GCAACCGTCA?ACCTG?TTCATMGTGACAGACAGCCAAAATYCCCGACA?TGWC?GGG?TGAGTC??A?GCCTGWAACTCTGRRTGAG?C???T?SS?TTT?YTATGRMWTTACCG?TGGWG?TAGCTYCAATGGC?CGYAC?TA?GYTAGTTCA?GCTATTA??TTCGTATG?G?CAAGTC?GTGR??TT?GACGGA?G?TGACRTR??CTTATATCAGG?CKGCT??R?CRGACYCGAGCACAGT??TGGCC?T?RCAG?A?AAACCT?GCTAY?G?ARA??TCCGYKTRT?TTGGAWCG??GA??ATAGRACMAGTGSTCTCAG?A?GG????TTCAAT?GGCGTGCGACTGTG?AC?G?AG?TA?RC??CTARYAGTYC?RG?CGRTA?GTTT?YA?A?WA?C?TCT?AGTCAG?GATTGWRT???TGGAGAC?A?RATAAGG?GCG??CTGCC??TAAY?GTGAC?CCGTGGGATCSCWG?CC??G?C?CRTA??RG?ATCC?TCSTC??CTGGAMAG?ACG?AC?A?AACWASCATA?C??CGTC?T?CA?CCGAG???AG?ACACCYAGGC?AARAMAC?CCAYA?T?GR?CTGWCGGGCCA?
TG?ACTAARATTAC??GC?AGCAWCGC?AA?ACGTT?CTC??CGT??CTATCGTATTW?GT?TTTY?CCA?ACTCTY??AACAAGCRGRTCC??CC?TACCACT?TGTT?G?CG?GGCAGA?AAGATCTAC?AGAGAT??G?CW??CGGTA?ACCGAGC?AG?A?CGAAGATAAM?WRACCACT?GGAGTGAYGTGGTC?T?TCGTA?TATCACGAG??YWARGATT?TAGCTT?CAGG?GRT?CCGWAAAYAA?TG?GA?CTCT?CC?T?CAGGKCT??GCGTTCGYCCT?GCATCCTAG?ACTT?GCGCTCCRTT?TTG??WATC?CGCCGAATTG???G?C?TCTTGCAYG??TKATGASTACAAGGAGTRCATGTRCAGC???CTAA?AGTAAT?AG?G?CGTACGC??TATAAYGGC?GGTTRT?C?ATTSCG?YGM?ATTATGCTTC?T?CTTCAMGAGGGYRTRCGG?CRA?TATRC?CT?CC?TGCCCAGGG?TGGGCWTTTTTGARATGAA?TT?TTA?TRTT?T?ATTAT??CAYAGGCTAYAA?CCT??GCCT?AMGGKTWA??ATATCT?AC?G?G?C?AG??GAA?TATGTGGYCCCYT?CT?AA?TC?C?T?AWACCT?CTCGAG?GGCAATCTTC?G?G?RGGGTT?GGY??A?TCCGCCARGT?RT?GA?CGGTGTMT?C?KWTTCATT?RCAAATARACTGGTAGGGT?TGG??CGTG?AGG?A??T?TTTKCCAGCCTCTGTGTT?A?M??GCC?CAGTGTYC?TA?A??GCT??A??AMG??GCACACCCGTG?TCYGT?CT?WGCAC?AG?TGRAGATGAAA?GCAG?A?ATAAGAGRCGCA?TGC??YAGG?GACCCTCT?C?ACGG?TCYATTA?AT???GAGYGGGACSTAGT?CA?TTCT?T?T?A?WSATTGCATGGC?CATT?GGYTC?GGG?G???AA??CAGAG?CTGAA??T?CKAGGAC?ATG?M?GC?G
TGAAGCATTATG?GGCCCRG?GTTGATGATG?WAAC?GG?AATTAC?TWC?TCTT?CCCW?C??ATC?AGCCTC??T?G?GTTAR?AGATCWT?GGCTGAAATACGGCC?KGATCAAAG??GAARAAGTACAA?ATACGCAATCGT??TTCA?CAGCC??AAAT?TCCCTTC?AMACCATTT?TCA?GTCAACTTGCCT?AGG?A?T?AGGG??TGGT??CACACGGCCY?Y?CGATTAA?AAAATAKCCRCCC?STAC?KCGATTGCTTCG?A?GCAC?TCGCA?CGGA?TCTTTTAWGYGTRTGC?AAC?GTGCTGAARGCR?T?GG?T?A??AYC?CGCG??TCRCTWTCTA??TCSTA?TGAGTGTT?YARRGGACCATAAGYWTGG?AR??GCCACTR??C?ACCAA?G??TT?T?ATY?TTTATRGRRTCGRCAS?G?GA?WC?GTGCKCATT?AARTTA?YGA?GTT?GACA??CACGACCAGGGAC?GTTA?CRYCRGGCCTGC?C?G??RRCTC?GGGGGCT?AAC?AACCTCAAC?GTATTCTCTACT?ACTTTGACGAAAAGGGAATAGM?CAA?RAAM?CAG?ATGTARGG?GTAC?CAAMACGY?TAC?G?WGGCC?ACACA?CG?CTCSGAGY?TTTAAACTTG?CGRT?A?YC?C?GATT?C?ACAAGACTGTCAAC?R?CTTAA?TAATTATG?GT?GATARTCYACATCACYTTG?GTAGG?GG?RGGGAATCSYAK??ATTCTTTY?T?AGTTATCTCAG?ATATTC?ATCGYG??AC??ATAT??TG?GR?ATTTMCCTC?GAATGATCA?W?GGCAGAGAAGTGGGCTTTTAG?GC?TTGC?GT?KTAARAGGG?CTG?CCGG?G?TA?GCGCCC?ATC??WAGTAGC?TRGGT?G?CTCGGGGCCCGTGTT?MA?C?TGCCCAGA??CAATTAGAACGCRCTTG?ACTCACT?TA?KGC?YCATYAA?TT?R??GGRCA
?GATRA?TRCYTAGYATYGATGTATCCG?TGCTCGACGT??CGCGY??G??CAATG???TTGAYMCC?TAGRGS?CTRAGCAGCARGTCRRTAAGATATC?TGAMTCAT?GAS??GCKAT?CT?GGCA?G?AGACCGCAGCG?GCGTTAG??C?CGCAGCCTA?YTATCTYG?AAGKGTCTAA??TAACCGTTCTCC?YTAT?G?T?TGAC?TT?GAYA?AM?T?AAG?TT?CCG?TATTAATC?GAACCAGCTGGCAA?TAARTYGCGCT?MT?C?GRG?TTARTRG?GCGT?R?GRTG????TTCA?CAGAGWKGGG??GRRGACACCTG?CC?GT?CG?ATCGCGAWGAA?GCGCGMAGGCTCC?TT?KT?GARG?CCA??G?GRG?A?GCAGGAAGTTRAAA?TR?AGGR?YGYRGGGA?CCATC?TGAAYG??TTCGGGT?AC?ATTYWTCAATC???AATC?GG?ATYTCCGGCTC?AGCGTCAWR?GGCCAYGCATGGACTAT?KCG?TTAC?CCYCTCT??T?TTGTG?G?TC?ACGC?CCYC?CAC??GCAGRTTTGG?RAATYGA?CGAYTCGAAGYC?TGTA?GCCAG?G?A?GGC?CTC?W?C?AGG?K?AYCGGTGTGTCSAGAY?GRCYTCA?CAG?CC?CY??GG??MGTTAAGGA?RAWT?AAW?C?TT?TT?TWWYT???ACAT?A?TGACAAGC?TTTCC??G?T?CCGCAAT?A?TCT?CYTRAT??CAACCCCTTTCGAC?RTTAAGTAGGC?RCAGG?WTC?TGCC?TG?AAC????TCGCA?ACTACAGCRCG?TCTWTC?RGTAYGAGCA?GCGTCTATTTRCGC???TTAAYGTYWCATGATCTGACGATGYTAAG??????AAAGTA?T?CG?AG?ACC?CCG?AAY?C?GYACY?CCAATTC?TCCG??ACCATGWC?TGTAAC?TGRYTCATTYAYAAGATCTRAACTACTGTMAAT?GCACCTT?GTAA?AS
GAGGGCY?G?A?RCCC??T?CG??TCGAGGMACGATGRG?ARACGTGKACGGACT?GTARA???CG?ATGGTGCTCTTGAWATTRACCAA?T?ATGCC?GCCGGTCCTTC?CCKACAY??A?TGA??GATGC?CYTAGCCG?AKT?GTMG?ATGAGGAC?CWCTATTATCAAA?GTYY?GGTG???A?AT?CW?ATAA???RGTG??G?G?TY??GTGA?TTGGC?ATG?G?C???G?AMAARTAGGCWAC?CMTCTATAAAT???C?GTA?AATGCCCACT?GARGTTCTGTT?TGGGAT?MAG?AAAGCATRCACC?TCT???G?CTTA?TC?TGRA?CTACTCGGTCA?TGA??GCCTA?GAG?AGAGCYRCGTCA?CCGTCGCCTATAA?T?CG?T?CCWTGCG?GCTRA?R?GCCC????RY?TTC??CGGCGC?GG?TATT?AA?AGGT?T?ATTAGCACAGATTCYA?A?GY?CCCACTAC?G?TGARGG?TC??A??R?YGTC?AWAAAAAGTAYWTC?CAGAAT?C?ATTA??AAGAGAGATYACA?T?ACGC?GCA?TTGA?T?GT?RCGWGTAWTA?A?TG?G?CCT?GGGG?CWAGTAAMAWG?GGTCAARCACGGAGACA??TATATGG?KCTYGAGG?CTCTKA?GAAYGAG?CRGMG?GAG?TA?T??AGCCGCTGATGAAAGTCGCAGA?TG?CATCTGAWTCTGYCGATCCKT?TTAWGGRTAMAARACG?WGAAGGACGA?GATGGGCGCRCAGATAAA?AGCT?GAGCYG?T?CCTGTATG?ATA?G?CCGGAGGGCTTAYAAAGCG?G??C??YAT?KR?A?ACCGGGAGCTAG?GYACGA?CTAAGTC?MACCTATACTYAK?A??CTCTCGCGATTC?ATAGAGC?CATCA?AGYRTCTAA?GGGCCTGGCTATTGYCR?TAGYGC?GGT?TGGGA?C?GTCTWAA?TTCCCTTAGTG?GTGAC?TCATCGTAGTCG?
AWKT?A?KTATGKGGGTYGTKTTTCTGGTGGG?CGA?GT?G??GAGAAT?CGCKAG?TGRTMGTYCA?CCAKCC?TCCTTCAGGTCCTGCCT?TAAWA?AYGTYAG?TAGCACCA???C??CTGTCTATAC?GGGGCATTCTC?ACGCGKTGAAT?A?GAKC?TYCATTGTGTACA?GAGGTTAACGTTTCTTTCRMATCKAWGGCCAAATG?GCTTCY?GTRGA?MACTTGTAGTGCACCAC?ACT?G?CAC?TCATMAAGCTACCCAT??CCCC?TAT?TRAGTGC?WTTC?TS?YTGA?TGCT?ATTCTK?CG?CCAC?TTGTCCGCT?KYCT?T?CGGG?GGGW?AAGWG?AACGCC?AACTRCTA?TG?ATGGCCACAA?AWATTATTG???CTTAAACCCA?CYY?A?TTT?GCCCTGTT?CKMG?AAR???CTAGAG?TT?TCTTT?TC?CC?AA?A?AAYTW??GCKTGTRYGGC?RG?GTR?A?TATACGGAGG?TG?CRACYGCCCTCRATTAACTGC?GTGGGCGA?TA?GTGCTCTA??CA?MG?TTCCTCA?WCGG?AAGGTWACWGAG??A?YACRTRTACACGCACRKAACG?TWCCCTCCCTGTCAAYTC?TCCTGAGCA?AG??TGCT?GCTAT?TCC??GS?GC?GAG?AGC?YCMGACAGGGTAGGTTAACYGG?TCCT?GGTTTA??ATTCCAC??CRGTAGAG?GTSCTC?TTAAMAT?GCGAC??T??CAGCGCAGTTC?CGAAK?A?GCT?C??AACGR?ATT?CCGCCYGCGACGA?AGAT?CGG?AAYTAA?CKK?RGCCTWT?RTGG?GAC?CGGGAT?AGK?T??TTC?GAGR?AAT?G?ATRT?A?TCTCTG?CATCY?CAT?TGCCA?CMCA??GTTA?G?GCGATGCTGWTACCCGCCGWTACCY?AGT?CTGAGATT?GATAGAGTCTATA?AAWTRTG?AG?AC?GAA?TYTACA?AGGTTAYA?G?T
GCAA??CACRA?CGTR?GTRAC??T?AYGRACTC??CWT??T???AGGG?GARATSATGCGACTGG?CRAR?GGCACTTTGA?GGCGC?CG?GCTGATCCCAYCGACT?GGTCTTATAC?CAGCRCCCATGT?ACCAC?GTTRATA?YARCGTCYGGCTGA?CAATTGTGTAAR?TT?ATG?CTAT?AA?TTTAGCYGG?A?GGATC??G?ATT?????ATYGCRTATCCRTG?C??CCAACGGTT??TAATYCAGAT?WC?TTCC?TCGTTA?TG?TCG?ATC???A?GTYAT?ACGAACSAAC?GC?AAG?GCA?GCCG?AT?GACRY?TCATR?TCGAACCGACAAGTGAG?GAA??AACATC?TGTYAG?CWY??TTCYG?WCCACCTAGTC?CAGAACAGA?T?CSA?CGA?CCYCGACRTCGAT??TGTAW?TAAGAGGGC??AGCGYTGCWACGCTTGCCTRTMCAGTT?A?AGTMG?AAGY?C?ACCAGGTGATYGGCAR?TAYTAT?TGARTTAGTGCTA?KYRTGT?GGACAA?A?G??CRCACGCW???TAT?TA?AT?GGAG?GAGGCC?C?ACGTGC??GRG??GT?TT?ACMGG??TCGGGAGTY??T?GACAGGTT??WYATRCTCCAT?ACC?CGCGATAAAA?YC?ATCTCTATTCRGGA?A?TAATA?WGCCCGATWY?G?YATTGGGT??GGGATTGA?AG?CRGGK?G??CR?A?RACCT?GCC?A?TA?TTTGGCG???G?TRYGCC?TGTGCG???TCGCG?CCGYGAA?TGYTAG?TCG?C?CCT??CGG??TCTTCACC?AACCGC?TCCR?CAGCKCATCCTTCYGGTC??CGKCARTCY?CTRACGGYTGAGA???AAAAACTGTGT??ACTCKGA?TACATTTATGCCC?GYCA?YGAT??TGACAGTCTCGCGG?T?YAAAAC?T??CTAGCGGGTAGAAAYGAGA??C?WAACCKA?TGT?GTA?TC?TGA
TTCCG?GTGYY?CC?AGTGCT?C?CGGAC?AC?TCW?CSAC?GM?K??GGCGA?GTTCGACTT?TTGAGAGTT?TGTTCA?CA?CGA??GCGGTTCCCCKWGGC?TA?GA?ATYCACGTCTT??GCGCGCA?AAT?CT??CC?TTTTGGYGTGC?GTCAAC?TT?CGCGA?TAGCC??AGTSTC?CGACA?TTCCGCCGGATRGTCAAGCTTA?ATT?GTTTTAA?ATAA?CC?RCGYAYCGCTAGCCACCTAGGCCCYCCCA?ACG?AAACCCGCY?G?GGCGCACK?TCGATACTYGY?GYYAMA??GA?CACA?KCAGS?AG?AKCY?CA?A?RCAACCCG?GGCCGGA?Y?ATC?CA??GGC?A?T?G?C?ATCACTAAACTTCTCATYTTTRCGCAAT?TWKGG?GCGAAGGGCGCGCGA?T??GMG?CCAATTA?WAAGG?ATCTG?RG?CAGYAACAA?AC?C?TGGAAAGCTCG?TAACAC?TCCAACC?AGG??AA??A?AGG?GGG?C?GC?AA??AT?AGAGTCCATGT?RG?CAGCYCTTA?GTCTGT??GATG?CAAGT?CCCATATA??G??G?ACWTTGATAGGT?TWCC?RGACCCATG?GT?AC?CGGAC?AATGWGG?CGGGGC?AGGA??GGCCG?ATTCA??RCATTGTAAGTGCA?RYAW???AGCGTY?AWTT?CACAT?AGCYTAKTT?CTGAGGYCWAG?TT?ACTTTAGAGT?AAGGGGAYTTAAACGCASAGT?CRGAY???C?GYCWA?C?AASTCAA?GAGWGTAKG?T?CYGAGTRTCAAGTRTGTCGGGCTCAKAGGATGAC?CGGGAGATGCT?GA??ARCGGGCT??AGCCACGS?TAT?C?TGCTCC?C?TCTC??CRG?C??AGGTGGTCGG?AGT?AY?GGACT?TTGTRCAAAA??CGGAGGTRCGCYCGTAA?CGTGC?A?T?GGGTACATGCCRT?G?T?WACCGRGC??TGATAG?TYC?R
CTTGC?GCT??GTGG?AG?A??TGCATCTTT?C??CTC?TGCCATCAGC?C?GTACTAATCCTKTAGACTCGCG??C?AGTTGGR?TGATAGACCATCA?CC??GGCC?CCWA?TTAC?GW?GGGAGCGT??AACTGGY?RCTG?GAG?T?CCG?R???C?CGYCWGTAACGTC?GGTTTCGAAATCSCGA????GGTT?CT?T?GGC??ACA?GGA?GAGAGGW????C?GCCGGGRY?CT??G?CTCTTRGGACAC?AGTCTCGAGMTTCGTCYACCATTGGGCCY?MARGCGAGA?CACGGATCCGCARCKTARTGTG?CA?GSGTGCAGG?TCACGGGGKT?TG???ACGAG?TRTA?CTGAACYACCTAC?ACGYCRT?SG?GATGTTG??GCC?CGCAT?CTGAAATGTCTCTTG?CGT??GAGTAGA?TTCAGACTG?RCATY?CCGGGAGGC?ATT?ARCR?CMA?CTAAYTCACWGTATTGTG??TCTTACWC?MC?TACTA??GMTYTC???CGWA?GRTCCYGTAG????TACAG??T?MT?YSTTAGCATCWCYGGTGA?CACTTTCCGWAAGCGCTGCCGGWA?CCTAGGCG?ACT?CGCGAGAGA?C?A???TMCGAATAGAC???SYAAAC?GGTAGTG?CTGCCGTGTG??TGRGGC?C?CRGTAG?TGTGGGTACYAGGTGAASCGGACGGAT?C?TCGCAGW?GGGTGA?TCGGTTTGAG?A?Y?GA?T?CCACKCCT?AGCC??CA?C?CATGCCCCTMCY?G?ATATCARA???TCG?W?A?GT?GMTGCATC?A?CC??AGTGCTATTG?CCYTTGGGTATTGCAA??AACGAAACCCTCTGCGTAGA?G?T?TGCA??TCC?TGGCC?CCCGCCG?GCR??AATTGGTT?A?G?K??A?TAAAT?TGGAWCACT?ACA?CGRAYGGGGAACGTCAMGT?GC?CA?RCGCCCRAC?CTGG?WCAGGCATG????CG?CG
GYGCGTYAYTTT?CYTCMTGCT???ARCAYC?TATTGA?G?TCC?YGCTCWTTGTAT?CCAAR?AAG?WAGCGATCCGGYC?GTATA?TCC??C?GGAAC?TCACCTGGT?RCA?C?GCAGTTGGGA??M?TA?GATCRGYTAGCGCACATGGGCACA?ATAG?TC??CAGYA?TCATTC?AAGGG?CGAGCAA?CTT??TTCGCGGGGTY?GGGGTTC?TTWAGCGG?G?CW?GTG??A?GTTTAARWACCC?TGGCACCCGCTGCACRC?TT?GGKCG?GTA??TAAY??GAAC?TCGCGGT??GCACAAACAAT?GT?GATCG???TTGTTCAGA?A??TTA?ATCAARYT??GGGCCCC??TATAG??TCTAACGWT?C?RGT??CRC?GTCA?YGAT?CTAATTGSGC?T?GRGGYT?YC?AG?WGG?CCCGA?ACKAT?G?TTTCGTATC?R?C??GTCG?YCM?ACY??CTGWCCCTGCCA?AAR?AT???GTTGAGGAMKCGAC??ACTGAC?AAGG?GG??ATAC??ACAG??CMTTACGGGAWCGC?T????CTACT?TAACCCC?G??AC?C?CTG?T?TCGC?GGCGC?GAGGA?CGAGRGTTTYCA?AGG??YG?AA?CACAGCYGYKCACAY?GTRC?A??G???GTATGR?TTTTG?CGT?G?CCYGACKAAACGCCT?C??A?GAACGACGG??TG???RGCGATC?ACGTTC??AAAKCGAYCACA?TATGCTCTA?RACCGGG?GTCGTGAG?GTWGTAC?C?CT?GCTAACC?CTCCKGAGA?Y?CKAAYCAGCAG??CTGACAG??TTTGATGWTTCAAGC??GCGATTSGCG?GAGCGG?YA???G?CCC?CGK?ASACTAAAG?RGT?ATGT?C?TAGGGGATAT?AC??CT?CCGCTGTCCCAAAWCCT?ACACCRAG?GYT?ACTRCTATGGCAATCGAACTCATTAAGGAGWCG?CTT?GY?TCGGTC?RTC?AC
G?G?C??CKT?T?G?CC?TTGAGAACA?AG?GYTC??YCAG?GGGG?TAGTGCC?GC?ATAGTATC?A?TACGGGG??CT?CCAAT?CT??TGTGC?AA?CRTCGCTACYGGCGTAT?GRGT?A?GACTAATYGCTGA?A?AAAC?CAAGA?R?G?TATGTG??CAAWAGTCCCC??TCTGATYAKCTAAAGC?CTAAGTA?C?TSTGAAG?CT??CCY?C??GTT?AA??G???Y?CTGTYATGCGTG?WGGCTTCGCCTT?AGG?A?TY?CGC??CC?CAACTGC?TT?AG?GGTT?CT?GA??A?CGC?A??CGTTA?GTCCGTGATTGTTTCWG??GGGCTTACGAYAAAKCWCWGWGCTGGGATTTTAT?AAAGGTRC?A?WTCCGC??CGGAC?TGTGKTCCGTCGT?ACCACGTTT?GTWATTY?GC?T???ACG?T?CA?R?CCTYTATCAAG?T?GCAGTCTTSAC??GCTYAATCGGTCG?ACGA?TGT?AA?T?C?ATGTCT??A?T???AATTGGGCC?TG?AA??AA??GAT?C?CTYGYCW?AA?GTGACC?GACT?GYC?GTCTMG?CCTTGA?AGT?T?TCCAAAA?GGCA?GGT?AACGC??AT?C?ATG??TWC?GACCGAT?GTC?GG?CCG?AA?G?A?GT?GAA?ACGAY??GCTGCGCGTCAWTT?TC?A?TCGACTA?TAC?CG???RACGGGA?TA?T?ACGCAG?CCATGCGYRCGGATGCA?AATCCCGARGR?CTGGCAACTR?GGCC?CTATWC?CTGC?TWTC??GCT?C?TGGTT?CA?TTCCAGRTGA?KG?G?TTGGGAC?ATA?T?AAGAWGWYAC?TACCT?GG?AG??AMTCAGGGCTC?CS?TC?TA?AA?C?ACTRCGCCGCTT?TTCCAGTAGAGC??AGTCC?GC?C?G?AC?T?C?TG?ATC?GTT??C??KAWGT?ATTCCMACATTTGG?ATMCSTA?TGGCA?TG?G?AAT?GRCAC
GCY?TTTARTG?A???TGA?C??GA?AT??YG?CR?ATG?ATCTGCAATWTCGACRRCCCTRCTAAGTCATA?TC?ACGR?GGAT?GC?GAAAM?G?GATTT?GARGTT?R?CCT?ACAG?GMR??GTRTA?CGACTA?KCAAA??TGAATC?GC?ACGCTYC?TTGGGG?CCCG?TRGGGTTRTC??ACCAC?GGAA??GTGT?C??RGCA?TC?CTGG?CT?TCGGTTAA?CAACGTTCTTGTT??GGC?CA?TGCGRAG?RGGY?CGG?T?TTAGCW?TAGWYG?ATA?TC?CAGM?TTCTTGG?TY?GACR?Y?TG?CGYG?GAG?YAGAG?A?GCATYTCA?AACTA?GC???GA?GTC??GC??C??CG?GCGATACTR?GACACAGGAGC??GGGTGGCA?GTCAA??AAR?WC?CGWKAG?C?TTA??TTWTATGRTCYG?CGAT?ATGGTCRAW?CCC?ACTGACGGG??ATA?CTGAGC??GT??ATRC?AAC??CTATTGTC???TC?T?CA??ACAA?GAAGCG??A?GT?TCT??A?CTRTTC?G?GTACC?AR?GTAACGGCAGAC?TCRWAC?C?C?TTGATY??CG?CCCCATGCGTACATAACG?CACCRTT?CYAGGG??TAA?GTTGTAM?T?AC?K?TAT?TTG?C?GGACGCCGAAAGTA?GA??GG???C?AC?G?CC?AATAT?C?ACG???TAG?A??CTG??AG?GTC?RCT?TTTTACTGY?T?CCTGGC?C?GATGGATG?A?G????C?CG?AK?CMTTCATCGCA?CGAAT?CTA?TCC?GG?CR?ARA?AT?R?TCCA?G?A??M?TGACGAGACCRYGGA??T?TG?T?AAAGCTGC?GTA?G?TCTTGCYCGCTTCGAACA?GGGTGTTGCTC?G?RGCTGCGAGTCCM?TGCAGAT???CT?A??T?MCCTTGCAG?CTTA?MGTC?CGCC?GTC?GCTA??T?GR?TGRCTCATA?AGGAGGCTG?
?KAACGRT?CG?GGCCRCGGA?M?TACCAA?TGCTAC?C?CGGACTCGGTC?TC?G????GA?T?GCSTT?AYT?AK?TCCTAR?CT?TCC??GYG?GAAAGT??TAG?G?TGG?YRGTCATGACCC??YC?CGC?YTGCCTTCTA??TC?GT?CTAAAR?CGGAG???CG???AACG?T?ACCT??TTCCCACGM???C?GTCG??TCAT??GGCGCGAGMCCT?GAG?TTTYTAG?CC?GTAACY?GGTCGGC?GC?ATA?KA?C?GTACTAT?ACTCTCT?G?TATGGRCAGGA?MTAT?GTT?RAAAA?CGG???C?Y?GGCMG?TCRTATGAGTTGTAY?T???GAY??A?GCG?C?TG?AAGS?CATG?GR?T?WTTM?GTGTRCCAC?T?CWTGACACG?GGAC?TG?GCGAAGATACTGCAG?TTG?AG?GTA?TT?RCTCSACCCAY?CCT?GYTAAA???AGGCT?CT??GC?A??R?CTG?T?T?CTAGGGTTAC?CAT?CGA?CTAW?TGCCA???T?TYTTGACSYAGAAGGR???GATAW?A??ATARA?TAACCTGACG??YGCAG?GGCA?GA?A?YCA?CWWTGACWA?GRAGARCGA?CACGACGC?CACTGYC?TGT???RYT?G?AA??GCGGAGT?CGACACATA?G?T??TCR?TG?CGG?G??ATG??ACACCGYTCAA?GCCGCRCG?CCG?KGAATATTTTCTTG??GT?WGTCGYT?GTGGCCGCCCYTAGG??GAATCARTT?GA?G?AGAG?TG?ATT?S??T?CTGATYT?GTG?G?GCACGGGWCCTAGCGT?A?G?TGGAC?GTCRGGTTTGGC?GTATGA?WGCG?GATTCCAC???TTG?CAAGA?RTC?TGAYTACAA??Y??GAC?GCYW?ACGGTGTTCCT?ACATCC?G?CAT?TACGAAA?ATCAY?GCMCTGATC?GTRTAGCTTA??AT?CT?AGCAAYGGCAGGMAA?TTCGCGGCCGY
TYCRGCTCATT?CTT?C?C?AGTCG??GRG??TA?TCCAT?ACACTAGYATACA?GGCCCTGATWWC?ATGGT?CT?AGGGAACCCTGCA?TTGATRCGTGA?CRTYGYGGKCCA???TCT?AG?A?MAACCT?YGGGC?RGWCGC?YCATGCTGC?RATGACG?GACG?GTCCGCTGCCAATAGA?TTGGGCCCAAGKS??A?TGRCTGCG??TCGCG?T?C?AR?GWCC?CCT?AGCCRGCGT???GATAG?CA?GSA??GWTGGCCCAAGTATACGA?WTC?AYT?GTTGT??AT?AAT?CT?GTWGG?AGTCYTTCGA?AAGATCGA?AT?CGGTG?TCATGGC??TT?YCTTTCCC?CA?C?GGTRA?AGAGTCCCGTTGTAAGCTCGCCAT?CGGRGTGA?RACATG??TG??W?GTTTC?CASGCRTG?GC?GG?K?C?AC?GTCCCGC?CAT?G?TG?TCCCCAGTCGAA?R?ACC?AG?AGGGATAWGGCC?CRAKCG?CCCT?AGAAGAAGGTCC??A?A?TCAGAG?CTCC?CTCGACGGGATTCT??GCAGCCTCCTAGCCTCGCGTCTRGGCGCCGG?CTCAAGAG?GGGG?A?G??YTACAATCCG?AGCCGTT??GTYCGCCTASCGTCT?TT?CAGTAGGTCAG?CAG?CGT?AAYG?CGGGTCTG?GCT?A??CYGCTTWGCGCR?TGT?T?ATGTRWTTTT?TATG??C?YGCGA??ATTCGAGGTCTT??Y?CAGTTGG?GATGGAAACCTCWGC????GA??CA?TCTGRCGYRAGWGTAAGCTCG?TATATGACCG??TACTTGGGTACT?ATARCTCTTT?GCT?TACTAT?GGGAGTCT?R?ACTCAAGGSY?GGGCT?TCTWCCCATT?TATTTCC?CWCCAGGGAGG?A?GGAAAARWTCAG?GAGATAACTGG?GTCAAGGATCCGAAGAAWGTCCGATAC???CC?TTGGCCYCGRATGAAT?A?AAGGYTCT
T?G?CAKCARTTCTC?TCYMCC?G??AATGGT??AG?AGTATGGCTCCGCTTATRTCKTTRGGA??R?WGGWC?G?CTG?TAGTCATTGACTT?CTTAGCCTACCA?CCTARGGC?Y?GTTY?AT???TAAACAGGAT?CRAAGGAGGAAGC?C?CA?GTGAATCCTGTYCTTACGC?YGCGC?CTT??CCTACGTGAT?CCRAA?AA?C?GC?GA?AGA?AT??TCT??G?C?ATTT??GCRMGCGT?ACCAGACAG?CTT?CRGTAGCCGTTT???TGCTAARTKGA?GGGT?CCC?ATGAGAGTCC?GCTAATCC?TTCCGATTCGCCCTA??G?AGAAGG??YCTTGCCMC?GSGRCTAA??AGTYCCACTGG?ATCGGAACC?GCKGACACACTATAG?GTGGTRCT?AAGGC?TT??CACR?TTCAC?TT?ATCGGCACCTGARTTGGCT?T??ACA?GAAGC?ACCCTAC??CCTTGA?TWCC?ATYATATAGCYG?GA?TTACCTYCTAACTGATRMY?MGT?YTTCAG???GRG?TA?ACAATCCA?G?CAACTAG?CGYCTCCAC?C??AAC??TC?GAAM?GTCC?CTRARGATA??GCT?CCTGY?CCGRGTCTATA??CWGGTGCCAC?GACACGGCTAGTCR?G??CYA?GCTCYCA?C?GRGCACTAGY?GGATTCCCRCGGC??CWCATGGCAATCGGTKGGGCGCTCYY??GGWGAACYGAMTY??S?CG?G?CC?G?A?TC??GGT?AAGRMGCACGA?TG?TG?TCC?A?YTC?AAG?A?TGGG?AWAACCACGCC?ATGT?ACKRR??A?ATGRRAGCGCYCCTGGA?ACT?GTTGCTATGTGGGMTCTTGGGT?CTA?WGAGYGCAGASA?GAAAGAAGCYC?ATAT?CTTYCAC?TRAG?CGCCCTATCACACCGTT?AAACT?GAAGCG?AACCW?CWGCTACG?T?AGG???RAAT??R?CTCGCGAATTTG?AAG
GGAGCAC?RGTTG?TARGG?G??ACGAA?W?TCAYCGRACG?CAAWACG?TCCT?KTTGAA?GASCCTTCATTTA?AAGC?G???TAK?AGGCCAATAGR?C?G?GGACGAGAGRGTC?YGAATTGYTTC?CA?AGGGACCYCAACTACGAGC????RT?GAGACGAY?TAT?K??TGGAACGGC??C?YCT?GRCATRTACYGGAGTGTC?CTGTGTT?A??AGAGACRTR?WCTC?TG?TA??TA?TAA?AG??ATCCCRRTCWGTGGTAGT?GTATAYAGGWATG?T?TTCGTWCTCG?ACGGT??TCACCCGTG??TG??T?TGACAT?Y??TWG?TGTCCCCCAKACCTTACC?SCGC?RGTCAGAC?TRTACGG?GARCTAT??CTRCCT?ATCACTWGCGCGCACAGATAAGCGTA?GGTAG?CR?AG?TA??SC?GGGGGTGCGAAG?A?ACCGTTGCTAC?GTTMCC?GTG?TC??TA?GA?AT?T?C?T?CGCCG?TA?T?T?AGCKATGWCAGTCCAATCCTTTTATCCCG?CCATT?TCGGCGC?RAAAG?????CAACTT?TAACCATCTGTGCC???AAMTCTTTCAGA?TCRACAGTATAGGCGCCCATATCTCCT?SAA?CGTGGYCTG?CGTKWACCTCACTG?TGTT??TCCAG??T?GGCTTGGAAGGCGAARTCCTY?TARA?ATGYAGCCCAACACA?GYCAGC??ACGA?A?GYGACCT?GTACCGACGGGKGGTTKCYGACG??TCWTC?ACAGG?C??CTA??TCAACATGA?CA?ATACC?CTAGACATCCTCTTTGGAAMTCGG?CCGCGCAGGGAGCGGT?CGC?GA?CA?CCGA?AM?GCC?W???TYGGARCC?GCAAATT??CGTC?TTT?GSAYCT??YATATAT?ACGG?CAMGMTGCA?CCGATCT?RA?CAYCTTG?CCARAGATYTACTTCG?YGCTATTTAGCGG?CTCTGCATGGGGGAW?AY
TGSAGTRGACGTGGACTWCAG?A??TCAGG?TTATATKRA?T?GMGAC?G?CRCGGGGTGCA?C?CCCTATA?A?AA??TA?AT?GAC?CAA?YAGC?CC?RRGTACCTCTGACTG?ACAAG?T?T?GAGTTGCA??TRGC???G?YR??YCCGGT?ATTTGKGACT?TCGCCCCCGCGTGCCGTG?G?GGGG?CGMCMRCGCCC?Y?CTGAACA?CATGCAGTG?YAYG?G??YAAAG???GTCTCGGC?ACGCCAC?CGTYTTTCTCTAC??GCCTCCGTA??CT?ACTKAAAGATATT???TCG?TTCGTG?TT?ATCGGAGAASGYTCGW?CTAGACCG?CGCYTTT?AG?TAC??TGRC?GTAWATRACRTACAT?ACCTTR?ATTA???RASYG?GAAAG?GTCRCGA?CTCGGA?GTC?TG?CCTTCTGATGRCATAA?C?CGCATTYCCACGWTTCY?A?CCGGATYCC?RT??WCCGR??T?TAWT?C?G?CATWCCCGY?T?CGA?RCC?WRA?GWGGG?AA?CRCACAAYTCAAA?C?TCGGATY?CAA?C?GTCGCR???TAC?GTWACA?C?CMCRACCG?CCCWTATGACCCAGCWA?CAC?TCRYCGCCCCAACTA?CCTG?CWGR?A?GCG?TGC????CTCGTC?GAAGKATA?GG?CCCGATGYAGC???TWCAA??T?CAMAATCG?GAGAGGTG?GTTAC?CTGATY?CGRT?C?A?CCTGTCA?CCC?CCATCCTT?SATYCCGCC?A????GCGTC??GTTACYTC?S?YA?C?AMS??CTTGCCGCT?TCWCACTATCCAAC?GYATCG?AGAAGWGGCGT?GCCACCTTACTYTTTTTR?GGACGAGCTCTR?R?TTTTR?CA?WCT?TTCRGGYTCGGGTACY?A?GTCG?GT?CTTAG??T???GAT?T?CGC?CCCGG?AYCCT?AAC?GGGS?A?CTTCGGG?CTCAGG??G?MTTTTGAGTAGCA?CGGTG
CAT?CATCTCGAATGCTTAC?TCCRKT??GCC?CCTTRYCAMC?GGTGAC?TTATTTGR?MGYTAGGAYCTCTCGG???ATG?T?AT?TRGTTGT?GG?GTGGGCAC?TTYACAYGTGAAAAMTCTCCCTTGTT?CARCTCTCW?G?KT??ACYY?C?ARYCAGCTAAGAAAC?ATYCAA?ACAAAA?TACAGGTYAAGTTAAGTMGTR?AGTG?CRAGCA?C??GAC?GTGTCGATTAGGKC?GTRACTCCGTRG?G?TYGCGAGG?TKAGCGCARTCC??CTTA?A??ACGG?TACTCGCCCCAGCGAAG?CG?TGG?CA?RAGCA?G?RGGC?MTCC?GCCGTCTCC?GT?C?GCGTTTACTCTGTTGGTCAGT???C??GACTAG?T?ATA??AGGGT?G?G?GTATCATCGGGTT???C?ACTGGA?WT?TR?AKTGARGTKA?C?CCA?GCTT?T?A?GCGGST?TTACTGCTTAAYTA?GC?CCC??CT?GC?AGA?GAC?A?CAG???TGCWCTAARAA?ARMC?AWCRGGAMAARCGATCT?ATGGC???TTGTGTGRTWG?C?CCTCAGGY?ACGGT?CWGTGC?TAKCATATA?CGCCGKTGGACAA?C?G?GTG?GATCG?GTWTACA?GTTCC?CGA?C?RMACTGTAGTTA?GTGAATRGT?GG?ATTYCTGTG??GA???C?CGRTA?CCCCGTAACGCACYTAGT?RTGT?R?YTG???CGGAGCCGG?RA?CCGCA?KMCCTCA?TCAGCACT?C??WATA??CCCATGTC???CACCYAAGTA?GCCW?C?TA?TCACT?YAK?CA?A?TCTGCCCR?G?GTGGCCGCTCGG?AAY?TRCT?GGCCGTGGCC?GCTGAGCCCC??CCTGCGTTAGCT?ACA?GCACACCAR?GRGAGGTAA??GG???CTCC?CGCCCTGGATTACCTA?Y?GCT?CCR?AGCGTAGCTA?AAC?CAG?SGGCGTGC?CTGAAGTAACCC?Y
ACGTC?CCGTTCTAGG?TMG?GATTRATTTAGG?CTGGAAGGCTAGT?T??GCCATGCCA?RCRGR?ACCTWYA?ARCCGGG?GYCTT???GCATCTGATCACTCTCCCCMAACCC?TGGRCGTAG?C?TT?A??GCGGTCCC?TTTKAA?TTCCG?AAGCCG?A?CT?A?TTAG?TTTGTTGCYGC?GG?ST??G?CCAT?CCGACGTGA?CWAYCACAATGC?TCA?TG?GTTAGCA??A?A?GTRKTGAGCTTATCTAGGCRACCT?AT?TG?ACTAGGAT?AC??AGACKTACTG?GTGG?G???CGCCC??T?MWGGYAGGCTG?YATGAAGTCCGTG?CRCTTTTGGC??GACG?TTACAGCAAG?GKTCCT?TAAT?TGATGTTCA?CGAGGCGAAGG?AGR?AATC?C?AAACCA?ACAAG?GCGTTY?C?A?G?ATGA?ATTTGTAGGTCGGATAG?MTGCAGCGAARTYGCAACGAGCCWCTTACAGMAC??GTTTATAC?GGGGG?A?A?A??TTT?ASKCCGCGCCGGGRTRKGG?GGRCG?TGTGAATCTATAG?GTTYGTCRGTCTC?T?ATGW?CKTA?ACARTTAG?T???GSSCCGRCGAAA?ACACT???ACTAGY?CAGACAGT?AACCTCAT?G?AAMY?CTAGTGGGT?GGAACAG?CAACC?GTGA?CTACTATTRC?CGT?GATAG?C?TAA??CGGAGTT?TCG?WAGATGATCCGTTAA?AGTGGGTTCACT??TAGATTTTGGAAGAATTC??TT???GATGKGCAGTACRACCCCA?TC?TAGGACTC?G??A?TWCG?TCCACATA?GC??ACTCCCAATGCRTGAG?GGTSAGCAGCTTKCGCCGG?TAGTCAA?A?GTG?RGCRGACTCAGAG?T???TCATACYGA?TTGCGCTRKCCTGG?GYATGAAACGGTAT?TR?AMTGGTT??CRACGCRTGTCT?AGCGCCAY????AGTRTGA?GGASCC?
A?YGCA?TG?GCAAGCCGACTAC?CAATTTA?GGGTTRCAAWCG?CAAGGGCCCT?CATGATACGTCAGCCTC??GA??RAAGTGTGC?CAA??TGT?TC?GGCCTYAWRGAGC??WG?AA?TGTCTAAAYC??A?TCCTGGTCG?A??A?CA?ATCTATG?ARGA?G???A?CTCGACT?CGTCCTCTGTCMYGYYCAAG?GTCC?GAGGCG?TTAGG?CACAGT??CGTGCART?AGGTGCAC?TCAARAYTT?WAATGACCTAGCCACTGGGGATGGTACGAATCA?CATCGTAGGT?AGA?CTTTGGRACTRC?T?CTAGCGT?AATTCGRTAWARATCGT?TACTCYTCCCG??GTCYAGAATCGGT?AG?CC??AAGTTATAGT?A?A?CAAAATG?ACTTTCG?CC?T?TGCGGCCCTGGCACRCTGGA?T??K?TTC?TAG?ACA?ATAGTTGT?AGG?CCA?TAG?CG?CS?S?ACCATGATTTG?T?ATCAA??GTRAAGTTA??GTTATGTGTCCAATCGGC??CCCTG?TTTGTTCG?C?CGGAG?GRCCTYGGCGC?ACGRGCGAACCRATY?ATTA??AR?GTCCTCATGTTAC????CCT??CT?YG?G?GCATTCCCCACA?CGGCT??AC?AWGGTCTG?TG?ATA?CA??GTCTGCR??GGA?RGTATTWAGRCGCA?CGC?CGGYRTCRTRCAAGGA?A?SKTCCG??CT?GGGCTTC??MT?C?CCT?TTTCGRCTCGTCA?TGAAR?ACT?A?TCTGGGCTGA?TGCT?????TAAGACCCACCGTCACCA?YCC??Y??TA?T?TACTCGAAACCAT?TTTTGCCGTGG?GWACCATCG?AACAGAAYYGT?CATRCCCGTTYRCTCATGATAYRGTCCAGWYCAAGTAGTTG?AGGCCC?T?A?TCATGTGCGCYGA?T?AGGTACT?CGTAGGCTCGAT???TCC?GCGC??ATTACCG?G?AGACCTTG??AA?K
AGAYG?ACCACTAGTT?TWGGGCCTAACGG?CGRGGCG?TGT?T?WGTAGCGCCTGGAT?G?AT?TGCAT?GMTCWG?T?GYAW?GTCGAAGC?GCYTGTT?CCS?CGYTGRC?CATCCCAACGCCTAACYCCGA??GG?RG??GRGT?A?CGCGAMGAYGAGGATGTATCYTTRSCTC??AACY?AAAACTCG?GCTTAGAAT?TGGGG?TC?C?TRATCCGGAAGTC?ATRCTACGTC?CCTA??TG?CGGAG?CGAGTYT?YAATGCAGA??CAA?GCCTTCTCCAGGTTG?????C?T?GGCGCT?T?GACT?GCRAATTK?AGGTA?TCATTC?ATA??TC?CTGCT?TCG?CAC?GGT???CCA??AGTCC??AGTGTAT??A?TAT?Y?G?CGTGAGCC?A?ACG?AAAAA?GGTC?GC?GTCGTCCTTCTG?TCR?AG?TATCT?TC?A?GGCAT?CTC?C?CR?SGGCAWATGG?G?YCGC??T?TAC??TK??G?TT?CTACG?C???AAAGTTTYTAG?AATGCYTACAAA?CTACCATGA?GT?ACGGGG?T??C?GTATCGCA?AAGG?GGKGTYGAGYYCCRMTCTTGTAC?S?CT?ACYCCTA?R?CG?AGGATCCC??G??CCATCGCGY??GAT?RCT?TT?CCG?CCGCAACYG?AGGKGGGAGYTGGC?CC??CAC?GT?CCMGCCY?CGCGGGACGCACAGAC?AGT??T?GRGTATCRCAATTG?T?RMGCAGAT?AA?TTT?CTC?CGTCGATCATCWYA?TS?CCAC??GC?G?CAC?CTTG??ATCGCGCTG??ACATCARA?C?T?CCCGA??MGCAYGCGTT?AGCCT??CTGACCGYT?YGGCYAGTC?GTACAGCTTG?GGCGMTT?G?A?CGATAG???ACR?AAGTCACACYC?CTAG?T?AG?C?AGACGCGCYT?CTC?YGAYATAT?TACGGT?AGCA??GCGTAAATT?GC?W??CCT???TCGTT
A?AACATA?GTG?A?Y?CATAGG??TGG??GAT?AG?TC??CARCA??CARCYGG??YCTGAA?A?TAT?GGA??AATTYGTG?TGCGGYA?T?CARCA??GRCGYCG?A?CTCCRAMTCTACCTTGC?T??AATCTGCGAAAATTWCCTCATAA?TAC??AC?TA?AG?AGCTA?GGCCGR?A?CGRGAGGC?TAT?TTCT?GGCT?CGY?AA???SG??T?CTTTAAGGTGGTAACGT?G??CTCTGAC?CCGGT?C?TG?G?CGAGGGA?AR?KCGTTCT??GCTTC?ATAGGMRT?CATTC?G?ACMTC?AGT?GACCG?AAT?G?TCG?WRCARTGAWT??CGTGWRC?T??TRAGCGY?G?C?RATG??RGTACA?ATGGACTT?CCCC????RAGACCTGCAGGAGT?C?AAGCW?ACAGGR?YTCACGG?TCCCGA?YAAY?C?TCATT??ACRCAGT?G?GGGGAGCAAGARATAR??TTG?GYTACGGGACG?C?GGGGCRGAWGC?RG?GAG?GCCTG?GTAAW??GTAG?ACA?AAGCAT?GATC???YGG?YTA??C?A?GGG??RCA?AKCRT?AGCAAGATTGGCY?GTCTAGCCSTAG?CTA??CCACACRYTCGA?S??AGAACAAGRKC?T?TATA?CC???CYCGGC?GGGT?R?CTGG?GC?GT?GATATMCGTCRGATAA?TCCGAATACCACKAC?CAAKTAACACRR?AGTTCGTGTATGA?AC?ACA?GCTTCTWAATGTCA??CATG?GY?AR?ATGGRACG?CAGGCTA?GACGGT?W??YGGA?TTMGK??G?RTAA?C?AW?GTGCTCTAKTG?TAAACTG?C?G??TGAACCC?CMACTR?CCAG???CCCG?C?T?TGTAAAYG?TCCAG??ACG?GAA?CGCTTCYC???GT?CTAGTTTCRCCGT?GAC???AAC??TARGTGGGCMTGCGAGT?GCCTTG?TGACT?CT??AC?TAAG?TRCCC?CM
?G??G?GCTCT??CRGTT?W?GGA?G?CAGCTCTAMTG??RTCCTAGMKGG?AAG?YYTTYG?TC?CRCCR?CC?CCYCGG?AATCC?A?ARCC?RRTAG?CC?YCCAATGCTA??KAGTGTYAG??AGGTG?AYG?AGAACTAGATCCGRGGATTAC?CKGT??CACGGGGTCCG?TAT?GCATCCCC?AG?RA???AC?TC?RAGAG?GAKW?ACCAGGTTC?Y??TCAAATA?C?YA?ATRATG?ATCT?GGGTGAK??GCMYAT??GAAY?CGTTGCCCCGMAT?GAA?C?TCA?CGGTTR?GAAACC??CTTRTTT?CRCTATAG?TGA?YC?G?GGACACCCTAGAR?CCC?RWAGTRTRGCAA?TCCT?CRACGACCA?T??GCA?T??AGTAG???RACAAGAGAT?TCCACGCA?AAG?T?TGYCGGCCR?AGYGGTACC?CCGGTAAT?GA?CRGCGT?M?TGGC?CTGT?CAAGCGGYAG??GAGC?A?CYACCT?GGGAAMA?GACYGCRTG?TTTCGTGTAGTTCCAGCACTAA?GTACWATA?CTMG?CTCGTT?TCYA?GGYCTGAA?TGTAAC?CAT?GG?TAT?CGAGCCT?TGA?T?GCGCTCGCTCA?AC?T?AGAA?AC??CCG?C?GGGTTAMTGGG?CTCACTGTTYCC?A??GGAGT?G?CGGG?MGG?TAGSCGWARYC?????GGGCGG?TC??RGG?AGT?GT?C??CG?AT?AGACCTCA??GGATAT??GTTAA?YTGCCCARGAAGCTYGG?GCAGGAGG?TCAC?ACG?AGTCGGT?A?GCTACTG?ACGAAAAC?ACA?ACTCG?ATCT?C?T?TTYATY?CYGCCGCTAGCC??AGGA?RGACAGT?AAGAAATT?CTTGACTATG?GAAGT?A?TTYCGSAKCTTTGAACGT?A?CAT?CTCACTATAGTTCGA?RCACATCCAA??CGGATTGTC?ACT?ACCGG?GCGAG?TTGCT?GCGCCCC?
GCCGYAGGTAC?CT?CTAACGCCAGGA?A?A?GRTACTGGACWAGACYCACACTC???TCGC?CGGCT?ACCAYAGTTY?G??TAACTAAT??ATCC?GC?CG?TRAA??AAT?GCYC?TCCWCRS?AAGCT?G?C?YTCAC?C?TT?GCAGCWCA?GCCGARCRCTCTTTRTC?TTCCACCG?TGGGATGYCACKGCAACGGAGACTCCCGTAGCT??GACCCAAATCCC?CGMTAAG?TTAGCTGG?AYCRCRCATGCA?AATTAGGGCGGA?G?CGG?AATTGYTC?A?AGG?GTTC?WYTTAAACGAGT?CRYTKCTT?CGCCC?AYC?Y?AGAC?GAAGGTGGGY?GTTCCCMGG?GCCTTWAR??CGACCCGTCACCTCTTGGGG?AT?A?CAACGC?AGGCAAAACCT?GRCGACC?CT?T?TAAGGGGTACTGGC?AAT?ATATGT??TAARAG?GCGTTCATGTAAC??GTCGCTCAG?GARGAGAAATGAWTC?CATTCCC?TTACYTCTTT??YCG?TG?A?ACATT?GCGA?C??GGC?TGAGGTACGGGTA?AGG?GTAGTC?C?AAATTT?TGGCYAT??ATATA?CCTC?GACCGYGTCACTCACG??AGGGGWGA?TAGA?GGCAATACSACCCTCAGTC??AA?A?AAG?GCTAGGT??G?TGA?GTCG?TTCCATTTAA??C??GAT??A?A???GGGYACGCC?C?GG?AACGTA?AA?TCAACWCACA?CT?ACCGTGR?AYCCA????ATAWCGATCTRYGRACYGCCCGG?CAATW?GGCT?TTA??R?TT?TAGCGAC?A?GCAGTCG??GACCAWRCY??GACCYRAAC?CT?G?AGGK?ATTGC?G?GGTTGMAGGC??KC?TC??AAG?TT???CCCC?GGCA?ATG??TTC?AYGTGGAAGAGG?ATATTTAGCC?GYCCG?C?AC?TAACC?AAWMAATCG?GGCRM?CTT?CGRCA?CG?GGG?C?A?GTR
GCGGTGGC?TCCCCTAG?RGAGCAAGT?GT?TACTT???YAWC?GGTSTCCR?CMAAA?CRCCAGGTGR??ATAGTAC?GCGA?C?GCCACGG??GGTCCAT?CRGAC?GAG?CAATGTCG?TCT?GG?ACAAT?CGTC?CC?YTGC?G?GGMC?RACRGCY?ACCT?G?TCTG?TCT?ATGTTGTG?CGYC?AC?CAGT?A?G?GTCAGTTKC??G?GCACTTRGAG?CRG?GYTA?GAWAC?AATGGATKTAATGATGAAGATTGYRTTCGGCW?CTA?C??CTMCY?AGWACTT?CCART?CTAGGCAAAGAYYCCARGGK?GGGTGATGCACA?ACATTT?A?TGCTCCGGCG?TTGTTT?GA?ATGCTGCTCA?KCG????CCTCGC?RGTTG??TC?AAW?T?T?AG?CAGSA?T?T?TCRGT?G??AGRGAGT?GCTTT??CGA?TCGTGGCT?A?AG?CT?CGGAT?CA?CAT??GCR?GATCTYGAGW??GGCGYYC??GG??GTTTC?CGTRTG?AGCCYTCG?AKCGTTTGCATTW?TCGRG??AGCTGGCAT???TACAGGT?AGCTGGAACTCGCGCCGGGTGCTTCA?CGTCAGCGGCRATAGCC?CCY?ATAGGRCTTG?GTGCAGTAT?AGTAWGCTTC?GARY?TAGTAAGSCC??CSGCA?GG?CCCCACYCATKYAY??CC?GCYYG??GAT?GGATGTTYAT?C?AATCK???TCYAAG?W?GCTG??ACGA?ATCGTTCATAAACCGCCTCCT?SG?T?TACAGAAG?AG??GGTTTTAAC?RG?G?ATTC?CGRGCAG?T?AGA???GCCAA?C?G?R?G?ACTGGTAA?GAA?YWWATA?ACAKTCA?AGGRGAT?GAAACAT?GCTGYAACGRAAA??G??TMRRGCAGTTACGG?TCT???GAAAACC?GTC?GTTCAW?K?GA?GTGG??GC?GTGTCG?AGCATT?GAAAG??TARTGCAGCTGGA?GSCYAA
R?ATAAGTAYGGYCTTRGGAGAGAA??G?GAAGTRCTA?ATSSCTYTAA?ATCCMTCGG??GTRT???A?GCAA?GT?TAATAGGSTAAG?TCTTACT???TTCMCYGGAA??GCKCTGCWCGGCATTATA?CGAAAY?CAAA?CCYGGACRTT?GC?AATTG?YTTGGCCMCCGATA?CAACGTTCYTGTATGGG?G?GYACG?T?C?TCCCAAACKGTC?AYTT?AG?CTCA?TTRGCATCTGCGAGTCAAAGTCCCAT?T?TTACYGCGTAAAGCYT?ATGG?G?TGTTCATACACGARAC???CTWTT?TCGAAA?GTTARTCGC?T?T??GACCGYTC?GGTGGGCC??CTGACTTCGAR??TTCGGTAKC?TG?AY?TCTTGATCGTC?CTAYTGTACAGGCGGTAATTACCYC?C?GCG?CATACCGAGGG?TTGGTGCGGAGCTCACR?GACTCCGACTCCCCGACAAGA?GTG??TGCACTA?TGAMCAWGAGT?C?C??GCAGKTTCTC??CAGATCTGCTGG?TGTCTGG?T?TGTACGCAC?CC?CGGA?GGYGAT??CGGTCATTGCTTCT?TT??GAAC?T?TC?TCGC?TGG?RGGCAC?GTGR?GCCAACT?AACACCYATKAW??YWTCCTCC?CAWGCGTACC?GT?W?G?TGTTGGCGKCTTA?GAGG?GAGYCGGTC?TTG?GTGCGG?TACGCGT?CTCATGACG?TKCTCGAACGAT?ARACCYYWTACATCC??GA?GG?GW?G?YGGSC??TAAATTCT?TCCSCTAGGGC?GAG?TTGA??A??CAGG?AGAT?GGTCCGKGTTAGG?C?GACGGACC?CTACG?CTACTTACCRGATTATTCC?ATSG?CCC?GR?GT?GTGA?TYTA?YRCAAACGCCA???CGCTC?A?TGG?CRTGG?ACGGTYTCCGTCTKKTTR?GG?T?C?GCG?T?GG??GCAGGTGGTY?ATTT??TGGA?CGG??TAC?TCCG?T
GGA?WT?TAAACTG?ATTAT?CGAGCACGWGACGT?AAGGG?GAT??RGT??CCTAGSRTTATTYTCG?CGAAGCGCWCAARCCT?CGGCAGGGCWT???GGCAGGRATCGCTT?TT?GTGG??AGAAAGAGA?T?CATTTR?TT?GTGA?G??AAY?T?CSAGTAAC??TGTCCATGAAA?AAG??TS??TTC?G?G?RCCT?GTTCKYC?ARRCTGGRTAYGGATTA?ACT?G?ATCTAWCGGAGGCG?CG??GCCTTARC?AATGTTGGGCG?AGAGYCTTATAGR?C??AAT?A?ACWGCTCCCAC?CYGCARCTGGC?GATACTA?ATGC?ATTAYACGAACCACACAATAYTCCTCTG?TATCAY???AGACCCAGRYG?TT?GCTTWCTGT?GGGGTA?ARGAGGS?T?TR?CTAGCA?A?GCC??R?TA??AARGTCAYAG?AAKCCGCAT?AARCRAA?CATT?CGG?TGAAC?CA?CATAG??CA?T????ATTCTGTG?YGTCC?ATKA?ACCCCTRTG?GATA?GGAYT?ATTATT?KGTCTCCCTAGT?GACTC?T?T?AGMGATGGTT?T?TA?TACGCTGGC?SCCGGACYAAAAGA?AAA?TT?A??TTCYCRCC?TG?YAGTCC?TCATCYTTARCAA?CTCTTAA??GTCGM?G?GCGT?GACSTSTC??TA?A?CG?GTATTA?TGYAAYSCTG?CACTCTGC???YG?TTT?CTTTRAA?TTTTCTCTTTGCAGG?G?GTKCAATATRATGRATCATT?GCRCCAA?GGTAARACT?GTCATGCCTC?TCA?GCK?GAGC?T?CTAGC?RAAW?C???GYACC?TGGA?ATTGAGGCAR?WTCTAGWGGCTGYWTTCARCCAGACT?TCGCW?WGGGG?CGGTTGGCTTA?AT??GCCYACAGTC?GTC?CCC?A?C?GC??TGCTAACC?GACT?TG?C?TTKAACCWGYCCCWCARATGA?CCCKTYT?CTCAARTTC
R??ACA?TGTCT??C?GRGTACGCTCTTAGCC?GGCGCARCGATCT?AAAGTGCAAT?GGGRKAATATGCGACG?CGRCGATCTGGGTTCGACAA??TCA?CAG?CTTACTGTTCCCACTMG?TCAATTCAA??CTATCRCTT?CTCAAACTCWG?CGATGAGCTGAGAG?GGACATTGGACC?ATGCGG?RYA?GCTGGC?G?G??AAGATCGTATYGAACAAGGTCA??A?GAKK?CTG?GGGGMACCATT??GGGC??ACAG???CACCCTTRGYCCCTGAC?CGAGTTGGGGGTGCGGTTCYAGAGCG?CMAACCTTCACWTGACYGR?CAAAWTR?AGTAT?AGTGGC?C?G?ACATGGATACTAYGACGGCA??G???CTKRAATCGAT??TGGACATG?A?ATGGGG?A?GATGCGTTGCCCCCYASAGTY?AWTSTTTGGCY??A?C?GATAAGATAGGCAAWTGTCAGAAGTGGT?G?CTCT??AA?AGAAAGTGGGAAAGTCCAGA???WSATTAATAY??AKGGAG?C?T?AG??Y?G??CAGC??A?TYCGCCGAA?TAYAGYTCGA?T?TAAGA?TACCCATC??TG?CKT?CG?A?TCTT?TGTCGRCACYGGAT?TGGTGKCCCTC?GAA?G?GAAMGTACGGGGCATWGGGGG?ACCA?GAGA?CCGTGAGGGGAAARGAGGTGAGAGAT?ATAACYTCYG?AGRGAAATA??ACTCGTCACCGRG??TTGC?CRACTTCCCAWAGACC?AC??ACAAAC?TGCTCAAGCC?CGT?R?GAATA?GGTTCAT?CCTG?GGACG?G??ACGACAARTACCGCG??GTTGCTCTCATATGGTAT?CGTACTGGCC?TAGCAGWA?TAACG?TACGACAGAC?G?GGGYA?T?TTC?GGCATG?RCTCG?ACATA?CACTTTAAKTTTT?ATAGYCMAGCGATG?MWAGM?TTGGGA?CGCC?GCGG?GACGGCT?TGCCTCAGTATT
TK?YATCCCCATGAGGCGTSCAC?C?CC?TMA?CTCGTATGCCGCGAG?CACG?CTAAGT?CC?A?C??GGA?TTTGAACGGCC?TCGGTCGCMW?CTAGGCGGAGCGGG??CYCTGAATRACGCTRTGTGA?AGT?ATGTGGGATG?CAATTTAA?CC?AAT??CGWTAT?GGCATG?CGCC?CC???CCWTAGGGGATTGMT?TAC?TCATYATGTC?TCYA?T??CCYGCCTCGTC?TAGGYCT?TYTM?ATTT?GCARRGAACTCACCTGC?AAATTTC?TCTGGC?TCTAAGAT?CM?TT?AGCATCCA?GGA?TRG?TC?T?RGAC??AATGG?TAASA?CTC??C?TC?AT???GC?AR?C??TAACC?G?GTTC??TCGCA?CT?G??G??CGTT?GTA???TWS?TTATCT?ARAGTAT?YAAT??TAAR?KTTTM?C??ATTA??TAA?ATGCGCGAWAGAC?CCTCGAT??C?CTGT?GCYACGCT?CG?TC?AGCCGA?CGTT???GT???T??CG??CT?CTC?TY?AT???TA?AGGGCCCR????R?TTAGGTG????TT?ATGATTA?RTKTA?RTAAG???TTT?AC?GAGGGACGGTAG???CGTT??G?G??GA?CC?CA?C?TATGCTCG?ATGC?CCTACATA?TWCGC?Y?CT?TY??T?G???KA?TAC????T?G?CT?G?C?T?G?CG?GAC??ATAGGCCG?C?YGGCTAT??G?CA?CT?CGGC??RCGG?ATTG?G?TAG?AAGCG?TRY??T?C?A?GRAGT?GSC???ATAC?CS?G?ACGGGT?ATTAT??C?AGCC?GTG?T?CAA?CA?T?GATAGC?CGTCC??R?CGTCGCC?YCTCTTGT?TACT?CCACATTC??A?G?GAGGA?AGGCGRCC??CAACT?TAT?AACGAYTA?GGYTT?ACG?G?A??CGW???G???CGACTCA?C??A?T?W?AGG?AGG?CC?C?A??GAY?WC?CG??
AR??????ACGA?TY???T?ACT?TTRYACCT?ACAATA?TAACGT??GRT?AC?T?GT?AG?ACG??C?G?G?C?GYACWT?A?????TCA?GAA???TT??CT?GGGAGC?AA?G?A?C?WT??GT?T?AT??GTCT?YTGG???ACGTTA?TGTCAT?GCKA?TT??TCCTCAYC?RATCCGA??AGA??CK?AAAKRG?TGG?G?TG?R?TGG?GA?C?ATTCTA?T??C?TG?CTAATATTC?T?AA?T???T?CTT?YA??TC?T?A?T???CTG??TAA?GTCGCG?T?CTA?TGAA?AAAGTC?TCCCCATGCGA?AT?G?AG?TCG?TC?T?CCCG?C?CG?CGAA?AACC?G?G?CAT????CATGAR?CGGCGT??TATTG?TGG?TGT??AGCAAYC??CAAGATAGT??G?AG?CCT?C?GCGGG??CC?CA?AGYGAC?CG?TCARGT?A?TAYA????C?TCC??GCMCGGC???CWTACG???ACATGACTTTCT??RRGATAATC??S?G?S??TY?TTG?G?CT?G???AA??G?GGTAC?M?G??C?RR?TTTAGG?C??YC?RGGAACG?TGGAWCCGTG?T????T?A??TACAGA??YTTCA??ATYGTA?TCYGA?CCT??GYG?GA???CCT?GT??T?A?TAAAC?????AA?YCATGCR?TTTCM??AGCC??GTCGGAY?GC??ATR?GC?C?CAC?AA??CTT?CCCGAAGTRR?ATGAC?CCAGT?A??TCSGC?ARGAAGATTGG?TCT?T?GACAT??CGTACCC?GT??A??C?C?GART?TR?C?GA?T?GGG?RA?AC???G??G?T?A?G????GGTGC??AAGAAGACA??TTAY?AYGAAT???G??ACC??GGCGTRG?A?AGA?GTT?GCGTG?ARTATGGAA?CA??YRC?TTCCYTTGA?TY?TAG?GTCCC??ATA?CC???G??A?C????A?AA??TTAAGATGTCTCCG?GT???
G?A?CGTCGGKA?TTCTACAGAC?A?A?TG??AAATSGCATGCC?CAATGG?GTCACTC?TCA?CA?AGTCT?ATTAT??C?TCA?T?K???TACCTCTY?TGT?GTYGA?T?AAT?G???TGA?C?GC?A?CACC?G?GGAACRA???ARC?CACTGA?C?TGC???GAT?GCC??A??WG?AAGG??CC?G??A?ACTATAATC???AGA??TTAWTTA?ATTTTGCC?G?GCGT?CA?TGW?G?TCACCTG??A?AA?R??TG??CT?C?AA?GTTC?GCTCCC?CGTCGGCAC?ACTGGTG?T?GG?G?A??CG?A???AGGG?GAGGT??GC?CCGGCGAG?AWGT?AT?GGCCM??TCCT?TAG??TCAA??TRRTA?TCTCTTTR???TWG?RTG??C?T??GGG?AMG?AG?T??ATY????WCC??GAA??T?GGTYG?????CGG?AR?G?A??G?YTG?GC?CGGATCAC?TATATAATG?TGC????AG??TA??GCCTACCAGGRYG???G?GCRAAAA??CC?GGGC?RATCGGG??CARC?GY?AGA???A?A?GC?TT?GA?GGAG?GMCT??CTC????TG?AAA??C?YGCG?TCA?CCACC?CAG?ATAWCTA??A?AWTATCAGT?G?GTC?GRC??WWG?GYTYC?AKYMACCGA?G??TA?TACCRGTCC?ARCAA??C?ACCT?CGGTC?AC?G?TAYT?AGR?TGAAATG???CC???CC???GCY?AT??TTRA??C?ACTWGT?C??TRCMMGKAGACAGTGYA?CCGMTGCCG?AC?CMGA?TA?AGGACAG?CG???GGCTACA?TG?CACG?CYT??SMTACTTA?M?CCY??A??T?RCTCYCATA?AG?GGGCCC?TGGCCC?CT?CTG?TGCTC??CTGT??TCACGAT?TA?CTTTYCGGAG?CC?A?CCA?TGT?A?TA?C??TTA?T?AC?T?AC?GC?A?CM?C?GCA?G?C?AAGCCC??TT?
AA?GYTATGKA?CAGCTTCA???A??TTTCG?TCG?CGC?G?AG?ACCCCG??AG??MC?R?ATC?GG?GTTACT?AAYYCTT?TARACC?T?CGGGC???R??AG?TC??T?ATTGCG?T??GCT???AWG?ATCCA?AATCC?ATGCG?C?YT?A?TAGA?AC?R?TTA?CGT?ATA?CKCC?T?C??AG?GAGCGCWW??A?YCTGTCC?RTACCA?A??SCTTGC?AGT???AG?ATG??MA??ATGG?A?TA???TGTTA????A???TGTGA?A?TCT????A?TTAT?C??C?ACAAC??AGTG?????TGCT??TCT?T??CTTTAG??AGTGCGKTGA?TG?AC?GGC?CA?G?AA??CCRA??GGA?TAGK??ACG??YGCGTW?ATCTGTT??TW?TC??CAM?CTG?R?G?TT?????CG?G?ATRAAT?CCWAMCT?G?RACGCK?YGTCT???A??C?GARGATA?MCTTA?YT?????A??TG?T?C???T??T?ACACGA???G???AWTGGAACTAT?TCT?CT??K?GT?C?C??GGTGG?CTTGA?TAAA??CGAA??????GTTA?AACC?ACG?ATCTGT?A?YC??AC?TT?CG??A?CRA?G?G?C?CCCC??C?CC?CTC?GCTY?TCC?T?C?T???AA?A??AT?TATGT????GT?GGR??GTAG?GAG?TGT?C?GCC?Y?TC?CGACA??T?TAAA??CR?A?C??A?AC?AYR??T?ATTWT??A?RCC?CA?A?CTAGCGAAGC?AG?C?C?TCT?G?T?A?A??C??T??ATAG?CTCAG?GW?GC??C??G?TC?GACGGC?GGA??CTG?C??T?TTCARTG?A?TCC?TGT?CA?CGAC?G?GGGTAC?R?AA??ATACTA?TA?AC???YCACA?C?GGGGC?CACCTG?G?S?TT?CT?AGKACA?ACGTA?WC??AA??GG?CT??G?TR?CGGGACGACATG?ATT?YCGCCY?AT???C?
CGGA??A??AA?TATR??C?GACAW?WG?ACAT?C?CCTA??YAA?AAGTA?C??C?WWA?C?T?MKTTCTT?ACGC?TA?AR?A?CATC?TAACA?CT??GAGT?RA??CCTCGA?TCGKCG????A???ARTA?RGR?AA??GTTGGT?GG????CCA?AY???CWTG??CG?C?TTCC?GT?G?T?RT??AAC?G?C?TCG??CT?T?C?T?YGA?T?TTGTCGYA?G?R?CC?GGYG??CT?CC?A?CCCA??KC?GAC??C?ATA??CTCGGA?CT??ACA?CCC?T?C???AG?T?A?A?CA??ATTC?GCC????AC?AGCCYA?RTTGAAC??ARCT???GG??AAT???CACA?A??TC???TACCAAAT?A?G??C???GG?G??GCT?CGTAY?TTG?AA?AAAG?AGY?G?T?AC??CTCGRTA???GATC???TGA?A???C??ATTC??C?CCGG?TWTC?ACATGG?CR?CA?GGGGCCT??CAC??MA??C?GACCTCCTGTGGCCYCGCATAC???T??GTY?GTCTT??GG?A?G???CCCTGTT?T??TTCTTR?A?AMG????T?A?TATA??T?TT?CCAGC???CCG?CTATGCAAAC??GCGTG???YCTATT?A??CTA?W?T?TG??AGACTAA??C?CTT?T?GY???C?TA?GGGT??GT?TT?TA?CT?T??????CGG???T?TG???TG?C?GCG?TGGCT??AACTRT?G?TG?G?GAA?YC?????C?A?TCGCA??GA?CG?CTTGCG?CTCT?GTTGA?GCTA??ACCTCAAG?GT?CR?R??TACGCT??G?GCC?AG?T???TTKACCYTGCT?GT?T?CR?GCCCA???A??AATGT?C?KTTC??AGGC?C?ATA??GCWGGCCCAKG?CTCCYARA?C??Y?AGTTC?T???RTT?TT?ATC?AGYCCTG?C??GC?TGATKACCAC?C?A??T?GCRT?CTC?YT??TGAAGTWAG?A?C
?MATATCGG?CT?CGG?GG?A??A????A?GCCTGCG?TGTTG??TG?CATGT?C?GGAACT?T??AG?CG?CCG?TGC????TAACGGAAT?A??GCA??T?T??AT?YGT????TA?C?TTC?CC?A?T??A?GGA?T?A??CCCGC?TA?ACA?CT?GA??TGCT?GR?TTGAGAGGG???CRG?????CGSCATGGT?AGA?GAC?GT?YGCCTAC??GM?AAC?GACC?TC?CCRCRG???A?R?CATT??GY??CC?GYGA?ACA??GGTR?AG?TT?A?CTAAGTT??T???T?AGA?CA?GGTTG?TGRY?G??AAACAACGC?G??CACCGC?GTGTYGA???YCATGG?T??AC?A?G?T?AGGAT?G?GG?T?G??TGCGT?Y?A?CGA?R?AYRCAT?G???GCTACG??GCT??TGGYGCATTGG?C?A??GCACGM???GGGCGA??CTC?G??YCC?S?????G?CGCG?TCGG?ACA???A?MTG?TRT?CTT?C?TTRCG?C??CMG?GYA?C??TAGCC?C?AGC???AGA?AGG?C?GMR?G??ACTCWC?CTTTTT?Y?GCTGR??AT?G?TGAG?T???GG????CTAC?AAC?GCTG?GT?CTACGATA???GTCGGT??CY?C??CC?A?TCGTRAT?CR?GGTA?TATGCT?AAAG??YG?ATCAACYCACC?AAGAAC?TCGA?AT??A?GATGA?A?G??GR?G?AA???CCTG?AGCRTYAAT?CC??AYGT?TT?A?A?CG?G?CCWT?CWCTTTT??A?Y?TA?G??TGGY?AT?GC???T??YCTG??GG?W?G?CGC??C?T?GCAT?G???TT?T?TGCT??TY?G???GGCCT?CTGT??T?ATT?CAA?TART?A????ATGT?G?C?A?GACA?TAAGT?C??CCW????G?T?A?AAG??GCTAGT?ATT???A?R?C?TA???AA??G?GA?CATYG?CG?A?TS?TA?G?T?TTGAA?W?CG
CT?CCCCAR????AAACGCAGTGCTGA?AATT??T???AAA?CCWRTTTCA???CCTCT??TG??CT?TTCA?GK?TGGC?CTG?CAGAC?MG?TCTC??G??T?GGGC??GATYAT???M?Y??YGT???CTYMG??CCCG?CCTGGC???AA?AARGK???T??CG?CATA?AG?RA??TGT?TYG??GRG?A???T?CACGC??G??T?CTK?G?TT??GGAA??CGCAC?A??GAY?TC??C??G??CGA?G?TG?TRR?CTTTA??GT???SCKAT?TAT?A?TT?MCT??GTAACT?RATGC?T??G?MC?YTAT?G???G?CAGAG?YAAAATA??CCAG??T?GAAG??TCTC???CCTCGR??TG??CGA??ATCGGT????A?AG?TAGWT?GGAG?T??C?GGG?TT??WC?T??TT?A?TACT?YC?A?TATGGCAG?WCA??TT??G?A?CYTWTCC???ACCGACTCAWGCA??GTCRG?A???CTWC?C?TGA??CGTCTAACA??TWYAGCTGCA?GTCACA??TRC?ACG?CG?CCC????TTA??T?T?GGC?C?T??C???TT?GTA??GCA?CTKRACG?AG???AGGCTYAMTY???TACAGTC?CTAT??GACC??AA?GC?A?A?AKGTA?T?GTGG?C?GRCTRA?T?TRCCTCAT???RY?TTTACCCCTCCTTAAG??TT?T?AGGT?TR?G??CC??GG?GAGG?GGR?CAGY??G??CT?CS?R?AA?G?T?CG?M??G?CGG?G????CATA?RCC?TR?T?AA?ACTCGTTG?CTT?G??G???G?C???AAGT?TGC?CG??C?CA?CTG????CGG?R?TGCG??A????T?CGYTTAKAC?TTGT?AG?GC?AC??CTCATT??TGA?CCC??TA?CGM?G?ATACAGGTCG?AAA?GG?CTTGAAG?AATA?GRGG?T?G?GTGGATC?TTC?G??A?GGG?TG?T?TAACACT?ATGCG??T??C
?GYATAG?CTGT????C?C??T?G?R?T?G?TA??CCT?GAA?G??C??CAAT?AACT?C?TC?RA?CACGGTATC?ACR?TT?A?TAC?????YAGC?G?CGGC??TA?CA?C?TRT?AMGGACYT?CAASGAA?TACATG?AC?AY?????TG??CAGGA?TA?TG?AC?TGGTGA?G??T??A?CG??C?TGMA??CC?GTGGGCAWTCAT?CTG????T?TAA?MARTTTCT?TGT??TTAC???T?C??K?CA?C?A?G???CAA?YTSCAA??????G?RT?T?C?CT?CAAAGTTRAT?A?GGT?G?G?AAAG?T?GGCAWAT?TAGCTW?TCCCKTTCT?T??TTG??T??G?A?TT?CG?ACA?CACT????AT?GGTTCG?GG??YGCG?AG?GCAA??G?AT??CACGAYGT?CAT?RTYGT?G?TC??TTG?MAGAWA?CCWGG?GC?MACRGC?GA??CCYAG?TTYTTCTT?GA??GTC??CCAGG?CGC???AT?A?CTW?YATCTCTCGGMAACA?T?A?YA????ACATACTTT??Y?TGGCCA??C??GAGT?AT??GAAGA??TCCACAGGTTGCTMGATGTK?AC?GC?GTC?G?C??TTAAGCTCAA??ACTC?CC????CT?ARTA?TG??G??A????CTGGC?M?K?T?CAGTGC?CRTW??AA?GC??GCG?TCATGAT?GATGT?T?GT?G?GCC??CA??TR?G?TTATTAGA?TT?T??TA??CAG?GGT?CTAAYCGCA?C?R?TC??TATC?C?GGGTCG?A?T???CWGT??TAG??C??C?CCCY?CT??CKGTG?GG?CAG??G?TACA?ARTAGGTTG???CRA?RGSTC???C??C?CTTAC?CT?C?GGGAGACACA?CAT??T??CT?ACACCA?CGACWTGG???C?CAAC?GAWAC?C?A??T?TG?A???????CG?TR??TGYG????TA?TAGTA??GGG?R?TCAGGGTA?CT??G?
CCC?CT?G?G?TGCGTCYGC??G?TC?TT??GCTG?KCC?TCYTT??A?ATGWGT?ATGT?C??CAGTCGATG?TGA?AC??CGA?C?A?G?GCCC?CGGT?RCAT?T?CA?T?CS?CG??T??A???ACCR?T?CC??GG??A?CTC??A?CGTGCGA??R???T?GY??TG?YG?G?C?AGY?C?T?TTAAT??ATTTC?GYAA??CC??GAW?TAC?GCGRCYA?A?????ATATCG?ACCCCAACGTTC???C?YYC?C?TG?TGC??C?GGCGC??AG?YC?AC??GTCGT?A??A???TG??GYR?AG?R???AG???RT?GT??Y?TA?GTYG??G??AACG?CC?RWA?G??A??AG??GCAA?T?GKCAT???GTGT?T?CTAATAK?T?A?CGA??G???G?C?TAGCAR??CATA?M?CATGGCTA??TC????RT?C?CG?C?????G?ARACG?G??C??C??GAATK?AGTGTC?TCTYGCCC??GGG?AGAT???AG?R???G??G?TCR?C?TCG?GC?CGGCGGTGCC?TA??CCG?A??CAAT?CAA??C?GCC??G??GCCT?CAA?TT?ATGCTGA??ATCGCT?CTC????G?GGAG?G?WGGGG?GGR?CG???GG??AC?GT??CTAGCC?TT??G?G?TACTAKCCGGA???GT??GAT?AGA?GAY??CGA?C?C?G?AAA??GA??TAAA???TT??TA?????T?T??TGTT??TTG?TG?GG?CAG???GCTA?AGG???G??CG?GCA?GGY?A?C??W?G?A?AC???CACCGCA??TW?YT??A??T???AW?GC??TAGGAT?A?GCGCGG?TAA?T??????A??TACRYCCGT??MG??GTGCAMGC?GGA?ACA?CT?TGCTC??T?C??ACGT?CCCCAGGATCTT?G?G??CTC??TA?C?AGTM?A????TGTG?TG?C?A?T?TGTA?GGAGTCAYTGKCT?TCAAGGT??TGAC??G???
CC??GM??GTGA?T?TAT?TCYT?GCA?A?TT?A????ATG??CT?RTTT?TGGGT?A?YGAC??AAA??C?T?G???T?CC?TACAAA?TCC?AAAA??GAC??TAGCGTCG???TT??A???A??TCTGT?TC??W?C?TCCCG?R??C???TG???????TATAC???KGA?GTA?C?AG???TACAT?CT?????G?T?TR??A?T????GGA??AGGAGGTT?C?RGC??TCGA???GGYA??????C?GGACCGC??AA?????AA????ACC?TACG?GA?C?TAGTA??C?GAYATGGACCCT?TACAC??T?G?TGC?CTC?ACCA??ATTTG?GT?GA??????TRA?TTC?TT??CT???T???G?WTG?C???CT?AC????C??TT?AMG????CG???AR??A?AC?C?TKCG??T?CCGTYKGAA???T???T??C?GAMT?T?GG?YTT?A?TAAGCTC?MAC?TT?GTT?G????GC?CGTGTG?KA?TG?CAC?G?G?AC?C??GCAKA?CTAYTC?C??RTTTAA?C?TCTG???GC?SC?TA?TTT?AC??Y?T??C?AGATCCCAG?TRT?GA??CA?A?CSGTA?ACG?ATTG?A?CGACGG???T??C??RAGGTTG??AC?TRGGA??T?GY?CCKTA???CT?CTTARYA?GTTA?TTT?YA?ACGC?T??C???C???G?A???T??RACC?SCACG?AAT?WCAT?GACG?T?GCTG?C??GGK?G???T??CWCTGCCCTCTG??ATGGGTCG?GC?C??TATARGAA?????????CTC??TT?AC?T?TAA?CS?GG??G?C?GCGATAG?AA?C??T???A?C?GGCGGC?ATA?GATC?W?T?R?CCGACCA?A?GGCCC?T?A?A???C?CG?YTG??A?A?CT?C????TAA?T?GT?T??AWATATC??ATG?GA???G???TCGC?GC?T?GGAYC???GTT??YAATG?AC?AGT?CRMTAGM
?TCA?GGAARY?GTGTCYTG?GACT??A??AG?A??ATGTTCCAG?CRG?G??G?CCCGA??CGAGAGA?TAA?AW??TCT?G??A??CT?AG????TKGGTT?RY?A?C??C?AC?CA?A??C?GATTAAYGGA?GCGAWTC?AAGATGTCAT?CTMT??CC?GRRGA?AG?TCTAC????TAWT?TT?TT?GA???AACGCAGGTAGA?W???G?YTGGTGT???CAC??CWT?TTACCCAA?TACCCC?TC??GAGA?A?TACT?G?AC?T?AG??CTAGC??C?C?GT???CAAGA?AA??AT?TC?R??ACT?A?C?RY??YY??ATC??AAG???AA??GA??AGCAC??GTGC?C?TT?TTA??GCAGC?CTRTATC?A???CAA?GA????TAARA?ATT?A?TGGC?CAAC??TW?AT?GAGGAAG?ATGC?????RC?G??TTA??G???ACC?CATGC?A?GG?T????YAAC?CTT?CGT?ATRC??CGAT?ATGYCGCYT???CGGCA?TARGGAATGR??C????G????CCGA?CTATTT?G?GYTCG?G?????C??T??AG?C?CC?TCT?GGA??GTCKT?A???????G???A?TTCAG?TG??CCA?CA??T?T?AG?T?TACCG?CM?CT?C??GTTTT?AGA?TCGCG?AACCTG?GC??G?G?GGKGA?TCG????G?AGA?G?G??TT?AA??A?A??TGCCTAC?G?YTWAGWGCCC?TC???ATC?MTATC?C?GCG??CR?G?CAC??AGCCT?TGA??CG?T??AA??AT?TAAA??CTC?R?C?G??T?CCA??G???G??RA????CGAGGRG??G??GG?AT?CT??C?GYAGCGCG??GA???CCAGAAG?A??T??CATT?AAG???ATCTT?GA??TGCG??ACC?TA?T?GACT?CTG?CCGTCA?C?G?R?CTCC??S?CT?AT?TATCCTC??A????AGC?GCCGC??CG?GC?A?T?GG?A
C?A??TW?????CGTTTG??MCAY??G?T?AT?A??C?ATGCG??C?S?Y?KAC?GT???GCACT?ACCA?GTA?AC???ATT?G?GCC?AA?????AT???AG?A?G?G?GA?T?TGATAT?CA?T?T?TT?T??R?A??M?G?T?CAC??ATG?G?GATG?RAY?A?A?CAACC?TW???A?CGC???GT???R?G?CACRRA?ATCAGC??AKGGAG?TGCG?GC?T?G?GAA???C?CT?TCT??CTA??TTAAAATGC?TK??TA?G?GG?T?CGACAGG??G???GARA?ACRACTTAGGAGCG??T????G?A?A?A??CTAWCCT??CC?A???CSA?T?A?ATT??W?ATTGT?????A?A??TGC?GAGA??RCGGG?T?SA?TT?CCATATCGCTTCG?CGTCGATC?C???T??TT?YGACTAA?GA??G?CT??AC?A?T?CA??C?CGC?T?MC?CTT?CA?GCACTAA??TTT?TAGTTAT??CGCGC???AAW?C?GT??CGY?TAM????T???MGTT??A??T?TT??TCCAC?G?CAC??AT?G?A???CG?GGRCT?GCTA?KGA???CCCCG???CG?CG?Y?ACAA??CCGCC?CAG??T?TTT?CAT??TY?AY??G?TRR?T?TAYR?GGG?A????CTA?G??A?AT?C?GC???CGRGTCAATGGRGAACGTG?T?ATG??T?TT??C?T?W?CGTTA???CM??GG?G?GC?????CGA???????T??TGTCAM?CTA?G?GCG?A???Y?CYTG?TTAGTA?T?GCC?C?AAACA??ATC?G?RCTY?TA?AATA?CRAKC??TTG?AGT??CC??T???TT?TGCGTRT??T??TC??AATGG?CT????AA?AAAC??AT??MT?TK?AAGGT?CA?GAG?G?M??CA?A??A?W?TG???TGGTCGGTT?CKA?G?WACA????C??KG?T??T?G??CTGAG?C???C?T???C???A?GGTGGGAT
?G?AGC?G??????GTKG?G???TA?CGAG?A??WCK?G?C??WA?K?CTAT???A??G??TAGAAA?T?RG?CGG?G?WTAGW?GCGTT??T?A???TGATACCGTGTATAC??WCG??GA?AGGAT?TAGC??GGT?GTAT?G??WAAAAC??TAA?C?C?G?GT???GG?A?GAAATA?AATGG?G?ATTG?TK?CA?CA?G?CAA???T?AGC?G??A?TGTA?AAA?C??AT?????GRTC???AY?YTGG????GT?A?G?A???TATT?ATTR?A?ACGW????YATAT?CGGYTACA?KGCT?RG??A?A?????GT?AC?G????GRG??A?CCGT??ACG?G?CC?RG??A??AT?G??AYTA??T?GCC?GC????T??WGACAT??T?T????T?TC?ACA?R?TGCCGAG??YCC?GAGT?CTG?AGR?????C?AA?????TM??ACGM?T???GAGGA?A??CY?C??GTA?T?T?GTCT?C?TTACTATA???T?T??AA?G?K?TG??G??AC?TAS??TTA?A?CA?CTGWRMC??AC??TT??T???AC?TA?ATR?M??A??A?GG??T?A??A?A?GYACGG?GAAATG?A?GA?ACCK?C?C?CA?GA?ACCTGTT?AAGTAWTGCG??CG?C?AMGWAC??AG????G??A??TT?M?AGT?ACCCT??GGGCC?ACG?ACCCCS?AGCCAATG??T?TCGC?WKGCGCG?TT?GA?T?G?A?GTTC?TC?G?TT?C?TA?T?TA?GCGTATT?TG?GC?A??G?AT???ATC?RGG?GTGACGCG???WG?C?AG?TG?A??G?A?CT?AT????T???WACAACCTAAGC?TACAA??G??TCCA?TGA?C??TT?T?RG??AGC?AC?CTT?CGC??RCG???CTCG?AGGA?AGG???A?CGTT???RC????C?G???CCG?TC???AGCCGGTRTACTTMAAMGGT?TTC??WAAGTCG?RAGATGGC?RC
CTMGAATGCGAYGRGATCCRGMGYAA?YATAGT?CCTCGAATGGCTAYTCYCT?AT?C?TYKYCKARGAC?CATA?MCTTYYGTCCRTCYYTTCTCA?GGCCA?TTCATTCGTATGYAYCTCTGCACT?WAGYCGYGGYCCGYTTACCTCTGTCTCAGGTATTCTAACCTYCKTCWACCCCRCTYGGAWGGGWG?AGTAACGCATC?AATAGATCTGTACAGMGGAGCCTARCWGKC?AGACGTCCA?RCACCGARAACCCTTGAATTAGYGYAGRWTTKCCTCGGGTACAKGMCCGCCRTAT?GCCTYTAACTRGRGGGGKRTGC?CTGCCGG?SGATTT?TGTTCAA?ARTGYAGSGGTTYCMG?CCC?CCYCAYAGCAYYGGK?AYGCTTAYTRCCTTAKAT?TCGAGGYAGCTMACCTSWCTCTCGACATGCGA?GATWARGT?AACASTCG?TC?S?AYTGAGAAA?YTTCKGATRGCCYGAARTAYGGCGGWTTGAGRAYY?TAATAMWRTAATTGCGGA?GGYAC??A??C?AG?A?T??ATKC?A?CG?TGA?C???CG??A??ATC?TG???G?GCA?C???CTGCG?C?A?AG??TRTATC?RT?C??CTG??T??CT??CAAT?????A??ATWTC????CGA??CATC?C?G?CAC??????A???CCA????CG?????C?G?C??C??A??T?G????T?AA???CCACG??TAA?TGAG??Y??CGCA?G?G??AC??GKA??YT?C?A??G?G??TCT?CCCGCG?C???C?R?ATCCGA?C?G?AG?????T???AC?CW???TC?????GW?GT???C????C?G??A?C?G?T?C?G?C?K?CT?G?KGARTAGA????GATG?CAT?C?TT?AA????GT?GA??G????C?CA?TCTYC?G?GTC?TC?A?TACA?C??G?TRK?GATGTKCT???W??A?T?????TC???CTGCAC??AA?GG?G???GA?AC??GC
??TG?AW???GGT??T???CGACTG??????T?C??CARTTA?MGC???GTGG?CC??GCT?GCTG????A???TC???CT??GCG???AG????A?T????TTSGGG?TT?AWGTGC?C???T?CG?AA?ACC??GRAGT?TG??A?RKTCA?GTGGCA??CT?TCC??C????G?C?TAT????GT?G??GAGA?G??CTAGGCATTC?GAG??A??MTTG?G?T??G?AA?CG??????GTTTGCT?A?T??T?G??TC?C?CA?AC??TT?TTGA?AAC?Y??TT?G??T???CC???A??C????TA?C???C???AGTAAC?CT??CAAAG?G??G?A?GCATGCCCAAACAGACGT?ACA?ARTG???GYTT?T??GC?CMG?????T?GGTGTG??GTCG??CTAGC??TT?GG?AG???G???RACT??TC??YT?ARATA?TCGG???TSCCA?TGC??TCTG?AA??CAT?GTA??G?TG?TAC?C??RG?AATTA?CA???CAYTC??AA?TCSTA???CK??ACT?T??AG??G?TA???CCAAT?ACSGACTC?TAA?AT??R?TT??AGCGG?AT?C???AGGA?T?GG??C??T???GAAAT?G?C??CC?C????T?A?C??AT???A?TC???GTG?G?C?A?CC??CGAA?AW?TT??T?C?CTGAAGA????GCA???A?????G?Y?G?AR?TTGA??C?T?A??C?ATGT??AT?AC?GA?T?GGGAY?TCCG?T?CC?ATT?TCG????GG?TAY?T???AA?CCARCCR?CTCC??GWA?G?GWTGCTGG?????T?C?CTG?T???YT???GA????T???TT??T??AGTA?TT?AM?ARA?TTTGT??GCA??A?A?C?CA??GT???C?A????GG??AAG?????TCAA?G??A???GCC???TT?G???S??A??T?C?TG???GC?C???A??TCTTTCTAGT?C???TTACCAATT?G?A?????CAG
ATG?GC?TC?AGGTG?TCTT???G?GTTTT??CCGCAG??CGG?TC?AYT?W??A?CGKTY?KA??CAG?T?CTC?A?ATG?GAWCACTTC?GRCACATC?AC???TGCATG??TTCG?A?GAA?CAAA???GGTC?AC?T?A??C??GMCA?CCTG????C?GCWWT?CCGTC??TC??GT??TTA????TC??GAWGGCTCTGCR?AGCCGCCAT?C????GAAWC??GAGC?CAGTA?ACAAA??TGCT?T??TCWAAACT???G??TG?Y?CT???G??A??CC?CA?A?TCWC??TTCC?TC?AGTCRCGGTAA??GG?ACAGCGT?A?AC??T?AC?T?CGRGACAC?TCA??MCC?ACGCAGR?CGCGT???GC??AG??TCT?ACAT??T?ATTCCTA???AGCACMAAAGGTTAA???G?CCCT??C?CTGRCTTACG??C??TTCCACC?T??TTAA?TAC??CA??A??AGTC?CAGGGTT??C?GTGGAG?RTG?GTWT?G?TTA?GM?GA????GTTMC??T?GTATCTAGC??Y?CAY?G?CA??TT?A?CAGAY?TTATACG??AC??CAG?TC?GC?G?T?A?WR?C???GATTGCGC?C??AW???A??A?CAG??GCGGG????CCTCAGTAG?RTCGCCAC?C?TT??T??C???A??TT??GCTY?G?CTTAGWGTGT??ATTA??AT?G?CT?C?CG?GRGGG?YC???GT?T?TGGT?TG?C?AAGA?A?AGGTAGGA?R???A??GTRAC?AGT?CTG????CTTAGC?ATC?GAY?C??A?CCAG?GTC?T?CGA?T??TT?TG?T?YCARA??C???AT?YG??T?CAW?AT??A??C????TT?WA?A?CWTC?CCC??C???T?CTT?T???MGG?TYGT?TCCCTTAC?CT?C???CG?YGT?CC?G?????T?CW???TATY?CACCA??C?GT?AC?A????CTT?GCCT?T????TTSG?AG?????CT
A??A??AGTG?C?R?GAA???GCTC???GAGAAT?CGRT?C?TATTAGC??G?AGTMGG?TAAY?G??M?G?YTG??GC??C?GCAA?GC?C?GTCA?GG?GC???TTA??TC??TACAATGT?G?CG?CCC???A?AT?CTT??GGATA??CAT??AMGGTC??G?T?????GACT?AT?C?GY?G?C?AGGT??A?CGG?TG?ATGCTGG?RG?GTA????WG?A???C???AG???C?C?Y????G??TA?AT??A?T??TCCA?G?RYA?AGGG?G?M????CYTC?TCG??ACCG?TA?CA???CC?GAGRA?TR??T?MTA?AT?AGA?CC?CTCG?AACRAC?CCG?A?CC?G?GG?AC????A?YA?CTCWG???AATA??ACA??GAGA?TATG?G?A?TRTC?TGTGACAC?G?CACAGAAAMC??C?TA?C?TG????TTTTRCK?G??TCGC?CC?T??Y??CT??RG??A?T??G??G?C??CGAT?GAGY???A?TA?AAAYGCG?GCTAGA?TGAG?C??AGA??R?TT?ATG?TACCTCTGTTGG?AGGCTGGTGGCTY?CC??CCCAAT?CTT?A?AT?GAACATGAYAATCATT?C?T?GCKGC?CA?TA???A?AG?GAAGCTG?T?T?TCGGACTTA?TA?A?GATT?TAACAC??R?GA?T??TA??CA??GY???GG??AG?T?GCAC?TCG?AGGT?AAATTCAYGTAGTGCT?CC?AW?T??????RTAT?GGAT????GC???CTAT?CGT?TCTC?GRW?CC?G??GAA?CYCA?T??G?TGG??YA?WC?TTCCCACTC?GCTATGTG??GC?Y?G?TC???A??WC?GCT?ARG?AYCGT?CTTC?C??TT?CTCGG?G???A??ACAG?C?ATG???GCG?AA?CCTYCG?TTTY??C?AAT??C?AC?A?RCG??TACTTA??TTA?TA??CWACC?CGT?CG??G?GCTC?CCC??GA??TAA?C?ATC
?CTGC?G???CARAGCGC?T?A???TC?TK?TA?T?G?TR??M?CGYG???AA??CTCATGTAAGTC??A?A???T?GGTAGGG??ACC?GGGT?CG?TACT??AC?CTGR?CCG?C?GAYT?A??TAYTCTCT?A?TTCTGGCCGCTA?TGGT??AC?TGTGC?A??CAGGC?TGGTACGT??AWC?TG?C?G??G?G?AT?C?GA??G?G?A??G?CCT?T???TAT???A?ATG?C?TGCG?CAG?TAG??TTT?GTC?Y?A?CG?GRGY?CT?GGATG?GT?T?GC?ACAAG?GTATATTRGA?T?AAGC?AGTATG?AACTGC?G?T??CGTT??GG?G?G?KCYA??CC?A???TA?C?A?CRTGAGGCCTAGG?CTC??C?AC?GA?GCAA???TGT?CCA??G??CG???CGTGC?A?GCTGGC?G?RCTAT???T?C?T?G??GTC?C?G?C?TCTAGCCTAACTAA??GG?TCAGCYT???C?CGGCGCCTGT?G?CGCGGC?T?AACACGATTT?TGA?GGT??AGT??AA?TTAA?G??C?CG?AGAAGGTT??C?ATAT?G?GGAA???G?ACYAGACCG?G?TYA???C?C?T?CTAA?G?GWTG?CTTT?KG?GC?AC?T?G?CC?GG?GAATCACGCTTTTG?TT?AC?GCC???T??AT?ACCG?C??AT?G?CGC?CAAC?GAWC?WYTA?T???CTRTC??T?Y??C??TGGAA?GAC?A?C?GA??CCTAAC??C?CG?ACTA?G?C??GCCCC?GAG?ATCA?C?TCTAGAGC?R?G??A?TCAG???WGA?CT?GGGT??AGATTTCA?GTTGGTATCCCCC?CG?CACCG?GGG??AGT?C?CGC?S?ATA?W?C??CAYAAC?CTA??G?TA?AG??A?T???CACG?CTC?AG?G?T?TGG?C??TGYWG?WAAC?G?GTTCCAA?TCTTTTGC?GG??TATA?G??CCGTC??G?AGTTAAGGCGGCAAC?CT?
K?T?AAA?A?CAT??CTAGG?GGA?A?AA?C?????A??C?CARTAGAA?GGYT?GG??TCCAGTTGG?C?AC??TCY???G?C?CCYTCC?TCTATGTGAGCTGCTGC?TAGRAA?AGACCAGAR?AT?TA?GGAA????GCAA???C??T?TAGMGTGYCTC?G??CC?AA??CTG?AT?T?GC?GGG?TA?CGCCYG?TA??C?T?R?TGCC??TGCA?T?G???T?GAC?C?TAGCC?ACA?T???A?AG???G?ATCGG??T?TA?T?G?TGC?A?AC?GY?A?GTARAGCGGTYA?TG?A?TTCAGT?GC?RG?RC?C?C??GACGGCA?AACC?TA??G?TC?T?T?GGA?GT?T?CCCAG?CGC???AA???ATTG??CAA???GTCA?CCG?GAAATC?T?GA??C?G?GCRT?A?GGG?RC?T?A?C?AMC?GGC???GGT?YTY?CAKA?GTAGR?GTACT?C?T?G?TGA?T?TA???ATAG????YC?CAAA?TA?GC?G?AG??AACATTW?T?WG?ACA?C???CYCTC??G?C?CC?ATA?ATGATTG?G?A??KGT??GAYCTG?A?A??GGAAGG?T?CC??GGGA?MGCGA?C?CGCAATYA?C??TGATACGCCGTAAGC?TAACG?GY??TGACTCTC?T?T?T?CA?G??CTGA????TA???A?CGC?CGCTTC??CGGC?G?WC?TA?????GG??GATM??CA??G??TC?YC?AA?TGATCTRCCG?CCGCC?GWAWAAG?AGGCCCCGS??TC?TGY?CTTAGA?TTCTGC???GT?T?T?C??GY?A?TATT?KAA???CW?TCTA?C?CTGGG?GACA??A?TTT??GYCCTGAATGTATTG?T?A?AY??CA??C?GACT??AAACCCGGG?TGTG?TG??T??GGCA?WTATG???TT?ACCC?AYTAA?GRAAATGCAA?G???CT??G?????WCGRT??CAGAGTGC?GAT?T?CA?T?CGC?CTG
CGA????A??T???CCCAYA???RGT?T???GAWACCAAA??CA?T?CTWCCC??CR???TGA??GGCTGAGA??T?GCT???GT?T??ATA??AGAGTTG??ATT??GT?G?G?TT?ATACAT?G?T?AGATTGT?WGG??T??T??TGT?YG?T????C?GTGCGT?GGR???T???CACCT?GG??TCATMY?TT?TAAA??AAMT?C?G????R?ATCA?YC?AGAG?CWTCTT?CG?TAYTS??GRGT???ATRY?RAC?C?AGGC?????GTT??CTCTCGT?K??GACTCCT?C?GTAT?CA??CCAGCGGA?CTAA??GTG???T?GT?AT?RATC???TT?G?G???A?WATA?CCTRGA?CYAACA?G??TKAGCGGA?GTCT?AT?TGTW?C?GCT??MGK?T?CCAAA????T?T?YT?TGWR??G?C?A?RCTT?CTG?A?T??CG?C?GCT?GACAA??ACC??GGTTTGCART??TA?GM??GTCC??T??A?T?SCGGYGG??CCCCTCAGGTTCA?CCGTGTGGT?CG??RYCACAAT?TGT??C?A??G?GCGTTYG?TYT??GGAAT?GYC?C?C?AGAC?CYACCCGYGGAAGCAA??G??A?ATC??SGG?GTCKT??TA??GRWY?A?AC?C?SGCCCA?CCG?C??KTC?GA?WK??TAACGA?CM?CGCCTACTCTGTGGCG??GMCC???C?C?TTAT??TC???C???R?C?TCGC?AG?CTGT?GCC?C?A?GGTA?A?G??GCG?S?A???YACMTAAACTCC?TC?CCCAT?Y??A?CCAC??TGTGYCAGTA???T?C?G?GCKCAC?KACGCT??KGGGCAGC??CG?AWYAATA????G?GA?GCTCC?G??CYAGY?G?GAAGGAG????CCCCRT?CAC???CG?AGCGAT?C??A??TC?A?C?GTA?CY??GC?CWCAG???G??TC?A??GTCGA?G?GAAATAAAC?GA??GGGGA?CT?A?
AGGA??T?CAC?ATCYA?GC??C??AGGC???TCCATG??????TA??CG?T??????CA?GT?G?GACGTATGTGCA??C?CKC?C?TG??C???CTWTAGAACC?GCTARTCC?G????CATG?A?ACA??CACTAT??GAA??ATT??GTG?C?KGG??CA??AAAAGRRGAAG??TT??A?GAATCGG?WTC?GGC??GA?T?????C?GC?CTC?R?AA?AG?CGA????GCG??AA??TA?G??TCWGC??A?CA?T?YGC??CTARMCR?C?A?TC???YCWAG?GA?CTTYTAACAGATW?TGG?CT?TGTAT??GCTYGWA?AC?GA?TGC?TT?ACG?R??K?C?GC?RTCCCA??GTA?R????TYGACT???ACAA?????AG???CC?A?????GAYGC????AC?CTAC?ACC?AC?TK?AA??AG???CACCMCGCG?CRGT????TGGA???GG??ACTA??TAGA?YTY?GT??TTGAC?AG??TGACS?TGATATKAC??TC???G?A?T?TAC?ASGT??AC????G?CGTAATCTACC??GCGA?GA??A?ATCG?TCC???TCAGTA?A??????TAYAC??A?G??TAT?GG?T??TCATSC??T?CA????CT?GTG?GCTCT?C?C?CY?TTA?CAA?CWGT??Y?AC?CAGATGC?AG??????AYC?S??C?ATCACGA??AGTGGA??AGACRKA???T?A?TCT??WA?TG?C??A?GAG???CGTG?C?TG???T?GA????ATGATTG?T?C?CGAAG?RTACRTT??AAG?GA??TAATC?WT?GSAG??RGY?C??CYK?GAGA?G?AC??A??CTGGG???AR?TT??AR?C??TGYG?RCGG?TGRRTTTG?TT?GTGT?TG????RTGACTAT??CR??AGG?TAGTATY??AAGAT?T?TYGTCATW?AAGCR?G?GC?T??CCYTAGCT?TCC???A?GCTTRCGG?TCYT??AG?C?C?GA?
TTG?CGGAGGGYG?CA??T??AC?WGTATC?A?GTC?T?CGWT?STAC?G?CARR?CYTYCCYR?CGACC???A?A?G?ATG??TCTR?GG?G?A?CG?GCTG?ACAAGYGGTATAC?CYT??G???CTC??RACC?AACCGCCA?T?G?TG?YY??A?C???T?TTGG?C??T?A?A?TYTRGAKC?AGR?R??G?C???YCT?AGG?????C???GW??MATC??ATA????A?CCTR?AR?GAATC?GC??T?CA???G?CGCAG???GGAGM?GCCTCG?ACCA?C?AW?CARCTC?????SW??WAG?G???CR?T?A?AAA?YCATAT?GGT?CTA?T?CW?GGGCG?TTCAW?G????YCTCG?TGYC?TTGAA?G?AATCTCSGCY?T?CC????CGC?GGCCTWC?C?AC?GAC???C?TCGTCARRCC?A???GTAGATAGTCTT??CA??CGTACGAC?RG?GWGA???C??TAGTGG???GCGRGGC?CAGCCTG?CRC???TTGCM?G?MG?AGGAAGC?TT??G?CG?CKT?GATRG?T??AYW?TGG?AG?CA??TCG?CTG?AC???GGTCTGT???A?T???ATCAC?GTA???TASCYGG??AGCTC??GAY?CG??GTT??CWG?TGT?Y???TR?CGCG??TA???C???GC?TCG?TA?GGATMA?AARKA?CA?CST?TAAAG?CCGTAAGTTGTC??A?ATA?A??C?YT?TTGA?TTATCAGC?G??Y?C??T?AA?CR???T?TG?AA??GCTATCC?T????T?CAGG??G?GC?G?TAY?CAC?TCTCCGC??AYTG?TTGGGG?C?GGC?????ATTC?W?KGTC??GCCMC??C???TC?T???T????TGTC???Y??WTM?SG?TGCC?TATA?G??CT?C?TAATTGA?R??T??G???G?RTTCTA?C?T??C
    H231_21		CCACCY?GATCGARCGGGGACTACTT??GTGT??TCA??CC?T?C??GCG?GTAACK?CGRATCCRAAAAATCGYATRGT??T?T?CTTGAGGC?YTAAAGTC??CCCC?ATCTATC?TCCT?GCGACGTT?AG?AM?AMY?CGAAG?GCTTACA??TWGT??G?GACATGTATWATAGC?TATCTGTGAGTYGCGCCTAATA?CTTAATAMGTCGA?TCTMTTCC?WCG??TGA?YACRGGAYAATGAKTTAGC?TTY?ATGCGAATGACG?TGAATGAT?A?CATTCCTA?TG?CAAACYC?TAC?GATTYCATT?GT?CG?G?AA?CG??AGAGTTC?ATTAGCCA?WAGTAGTG??TCCGCAT?GCAAGC?CG?CTA?GT?GAGCCGTCGT?CTAATTTCTCTAT???CGTAACCT?A?TT?T?GTCCGT?CT???CCCYT?TA??TYACTAG?AYT?TGTAGR?A?G?C?AA?GATWCGA??AGGCTAGGRTTW?CAAG?T?C?TTCATT?CAGGTYACGCA?GRT??GGTRGG?ACAG?AACG?AT?YCG?CCG?T?TGTCYC?MCTAM??T?ATAG?GGAAGAAGGCTAC?TGCAAAC?GY?GC????CGGTTTCAC?TC?ARA?YA?GTT?TSTARCA?AAGACGATTTT?TCCACTC?CCTACT?TT?CGATGCCGCTGATACCATA??ATA?A??CAATTCCAGCGAGACTA?TTRGTTTTTCCCATTTCCGTT?GC?ARCR?CTYTGRA?AA?CAATCGGAAAACAKACGCA?CAAGGCACAAGGSATGGAGTCAMCCCCCTT?AT?YTCTGCGATACTGACG??T?GCACACCCGGAAGC?TATCGA??G?CGGG?GGGCGWGTTGAKGCRGATRC?G?GTMTGTTCGGCCTG??CTACKGMTCCWW?RATCAAGGGCGA??TGYCCAT?AT?R?ATCG?CC?AGGATTTGRTTCCGCTSAT?CCTTACACTGAAAC?GGACC?TGCR
?KGACCCTATTGAG?ACCCT?GGGCYCGM?TG?TA?A?SCCRGGTAA?CCC?GACAYA?TRGCYY?GTAAA?TTTCRS?CG?TGA??GCAAAGTAGGT??YT?GCCG?A?ATTGTTCGTGGCRTCCTCCY?C?TGACATAY?T?GGTAC?CGCCTGCT?CTGRT?YGAACA?CTGGTT?GCAR??CMG?GGTTTGCACGTAGC?CTCCCT?T?CAGG?TC?AWGGTG??TAG?GYCGGGCA?GCCTCCTAGATGSTATGGAGRA??TGGCAAA???YGAWG?ATGG?ACCGTC?TCC?YCCCCGAYTAATTTCAAAGAYCGGTCGTGCCTCAGYTC?ARCCAGGGA?WTTTG??AGTT?CCGACTTT?CTTGAGAATTGGG?TACTA?TG?CARATTTRTGGT?GA?ACCTCAGGC?T?GGATT?CTGGR?GTTAA?TGGTGWC?GT??CT?T?ACCA?RTCAG?GCACATT??CAKC?GRCACTTAAAGTCTG?CTT?TCCAAG???AWCTACC??C?GGCGAAAGCCGAGCAAGTAACTGCTTTT?CG?ATCGCYCGTCSA?GTTTCCCTGTA?CCATTT?CCGGCGACYGCCGTACAW?GCTCT?T?YTCGTC??A?GAGGTCT?TTAGCGA?T?T?CGC?GGRCGAT??TAA?ACCGR?CATTCTGRWGTTCGCCAT?TGACCAACCCCAG?ATGCGT?T??A?CYCCACG?RGWTGTCCGTYGCG?AR?TCAA?A?CT?A?TGCT?TTGCAYTA?GWAKTC?TA??TATKCCGAGRT??GTCWYA?A?TTGAAGACTTYCGGACT?CAATAGCCA?AWTGAC???TCTGACA?GT?A?GTAGTGAAGA?TC?AAATCA???Y?TT?T?AT?TGTC??TT?TGCC?ATTGGARW?RCAGGC??GATTT?CTYA?GGAGCA?ATCC?GC?GCCGGCTATAAT?CA?A?TA?MCG??GATCTTTGGGCRW?GCATY?RCT?CAYC?GC?AGYKCC??G
???GAATGGA?TACAKTGA??TMTTCGGCGAT?A?GG?A?ACCTT??TG?TTCCTT?ATTATTAGATTATTA?TCG?GCMCKA?TCT?GCTGAGT?T?CTACGG?T??SATSAACT?TTAT?CG?YG?T?YTGGRCG???G?A??AG?ACG?TCC?A?G?ATM?TG?ACTGAYAGR?AA?TCCTKAATGCT?AAAGCCCCTTCGC?GCCTGTTTAATRGGAAA?GCGGACRCAAGGTCGACTAGAGARATCT?G?ATACATTT??CA?TT?YTTGR?A??AAG?GTTSG?ACTATYCT?ATAACAGCCCCTA?GCC?YGGG?ACCSGCTTAATCA??TYTTG?YCCACGGAC?C??GCCGT?G?RGAYCCCCC?CAACTT?CRCCC?AA?GCAACCR?CAAACCCTATTCA?A?TGACAGAC?KCMAAAATYCCCG?YA?TG?CG??GCTR?GTCTCATGCCYRTAACTCTGA?TGA?WCTTTT?GCGWYT?TT?TGACATTAC?GTTGGWAAGAGCTTCAATKGC?CG?AYGTATGCTAKYTCA?GCTAT?ACGTTCGTATGGG?CAAKTCGGTGRCATT??ACGGA?GGWRACRT??AC?T??ATCAGG?CGGC?TCG?CAGGCTCGGGCACAGTRAAGG?CTT?ACAG?AGA?ACSTRRCTATG??ARRGK?CCG?TTATT?CGGRTCGACRAAYAY?G?ACCA?TRGTCTCARA??GGAA??YTCAA??RTTG??CGA?TGTRCAC?GTAG?T?AGCATCTARCAGT?A?GGG?GGTAGG?KTAYAAA?AAGC?TCT?AGTYRG?GGWTGWRT??CYGGA?AC?A?GATAAGRGGC??GCC?CCCATA??CGYGA??CCGCGGGATCSCAG?C?TAGCC??GT?T?AGTA??C?T?STTACCTAGAAAGCACGTAC?A?AAYW?CC?YR?CT?CG?C??CCA?CCGAGG??AG????CCCAGGS?AAGACACGC?AYA?T?G?TCTGACGGGCCAT
TGG?CT?AAATYACTTGT??GCAACGCTAAGACGYT?CTC??C?T?GCTATC?TATTTCGTS?TTCACCA?AMT?WCTG?ACA?GCRAG?CCGC?C?CA?C?CT?TGTTCG?CGGGRC?GA??A?ATCTATCAGTGAT??GTCAAGCGGTAGAC??AG?TAGCAT?GAAGA?AAMCAA?CCACTAGGAGTGATGT?GY??T??CGTAAT?TCMCGARA?YARAGA??TTA?CTTC??GGTG??G?CGTAA?CAM?TR?GAC?TCTGCC??CCAGGTCTG??CG?TCG??C?CGCWTYYTASGACCT?GCGCTC?RAYGYTSC?TATCGC?CCAARTT??A?GTC?T?TTGCACGAATG???A?WGC?AGGAGT?CA?GTGTAGCRT?CTATTA?TAATGAG?GACGTACGYAGTAYAA?GGC?GGTT?T?C?ATTGCGTCGATATTATGCCYCAT?YTT?AC?AGGGTATACGT?CG?G?AT?CATCACCATGCCC?G?G??GGGCATTTTTG?AA?RARTTT?T?AATGWT?T?TTTAT?A?ACAGGC?ACAGTCCT?GGCCTRGM?G?TA?G?A??CCWTRMAGGATY?AG?C?ARTTATKYGGCCC?TT?CTA?A??CCC?T?AWACCTAT?CGAG?G?CAATCTTC??GG?GGGGTTGG?CA??A??CGYCA?TT?ATCGWACGGCGTC?GCGGATTCATTYGC????AR?CT?GTAGRGWTTRGG?CGY?A??GG?GGT?TTTGC?WGCCTCTGYRTC?ACMTT?CC?CAGTGTTAGTAYA?AGCTT?ATTACGYC??ACAC?C?Y?KTC?GT?CT?TGC?CT?GCTGAAGATGAAA?G?AGAAGATAWGAGACGC??T?CCCCAGAAG?CCC?CTTC?ATGG?TCCATTA??T????A?CGGGACGTAG?WCA?TTCTCTGT?AGTCAGYGCATGGC?CATT?GGCTC?GGG?GACAAAA??ARAGT?TG?AA?T?YGAGGAC?ATGGACGC?G
?GAARCRTCATG?GGCCCGGTATKGRTGATG?AAACGG??AATWACCTACTTMTT??CCWACCR?TCCAR?C?CTTTAG??YTAA?AGATC?CAGGCTGAA?TACGGCCTTGA?CAAAGTAKARA?AGT?C?A?ATACGCAATCGT??TTCATCAGCCTCAAAT?TCCCTTCYAAAC?ATTTCTCGTGTCAACTYGCCT?A?GT?G?TAGG??TTGGT?TCACACGGCCTGC?CGGTT?AMG?AACAT?CGTCCGCYAC?GCGAT?GCK?CG??TGCA?ATCRCA?CRGA?TCTTYTATG?GT?TGT?AA?AGTTC??AAGGTR??GGGTT?A?AATCAC?CG??TCRCTTTCTAGG?CCTACTGAGTGTY?CAG?GRACTATAAGCATGGA?GC?G?CACTGTG?RRCCA?GGTTTT?TGA??GCTTATAGAA?C?GCA?AR?GA?ACTGT?CGCATYTAARTTACCGAGGTAGGAC?CG?AY?ACCRGRG?C?G?T?AYACC?GGC??GYACG??YR?C?C??GGGGYT?AAAAAWCCTCAA?GGTAYTCT?CAC?GAC?TT?ACGAA?AGGGRAYAGCCCAA??AAATCAGGAYRTA??GWGTA?TCGAAACGYCTACGG?TGGMC?ACACA?C??C?CCG?GYGTTWAAA?TT??CG?TY??CC?CTGATTTC?ACAAGACTGTCAACGGACTTRAATAA?T??GAGT?GATAATCYACAW?RCT?TKC?TAGGAGGA?GGGAATCS?AKT?A?TCWTTCCT?AGTCA????AG?A?AT?C?GTCGTGTGACT?RTAT?YTGGGRGAKTTACCTYT?AATGAWCA?T?K?CA?A?AAG?RRGC?TGTWGAGCG?YGC?GTGKTAA?A?AG?CTGGCYGR?GRTACGTRCCCG?CCTGWAGGA?CGTAGGTTGCCTCGGGGCYC?T?Y?TCG???TG?CCAGA?ACAATTG?AAC?Y?CTTG?ACTCGCT?TACGGCCT?MTCAACTTTR??GGAYA
?RAT?R?TASYTAATATC?RTGTATSCG?TKCTCGA?RT?C?GYGT??GGTGAATST?CTTG?TCCCCWAGAGGGCTGAGCAGCAA?TC??TAAGATATCTTGA?T?ATGGAGCTGYGGT?CCCGGCATCTAGACCGCAGTGTGCGTTAG?TTTCGCAGCCTAG?TATCGTGMAAGG????AAGAYWACCGTTCTCCACTATAGCTCTGGCTTT?GACGGACCCCAAGCTTAC?GAC?CTA?TMCGAAC?A?CT?GC?WCTAA?TTGCGYTTMTK??RGG?TT?RTAGGGCGTCG??GTGG?TCT?CA?CAG?GATGGGT??GGGACWCCC?GCCGGT?CG?ATCG?GAARA?CGCS?GC?GGCTCCW??RTTAG??G?CCAATGTAAGT?TK?WGGAAGTTGAA?TTGGAGGGCTRYRGAGACCCATC?TGRAC?GTYACGGGT?GC?ATT?WTCAA?CC?AAATC??GCAT?WMCRGCTC?RGCGYC?AGGGGC?AYGC?T?GACTATGGCG??YACTC?CCTCTT?TTTTGCG?R?TC?GM?C?CCCSTCACAGGCAGGTTTGGT?AA?CGAGCG?YTCGAAGCCCTGTA?GCCAS?G?ACGGCGC?M????AA?GCGTATCGGYGT?T?CAGA?CGA?TWCAG?AGTCYGCC?AGGTAM?TTAAGGA?ARATTAAA?C?TTGCT?TTWTTWG?ACAT??ATR?CAA?CTTTTCCATGGTTCCGCART?A?TCTCCYTRRTGRSAA??CCTWTCGA?G?T?AAGYAGGCCGC?GG?A?CAYGCCGT?CAACTCC?T?GCACACTACAG?G?GG?CGATCCGG?ATSAGCA?GTG?YTATTTACG?T?C?TAACGTTWCATAA?CTGACG?TGC?AAGA?TTA?ARAGTR?TCCGG?GAACCACCG?RAYACGGTACCA?CAA?TCGTC?GG?A?CATGTCGTGTAA?GTGRCTCACTYAYAAGATTTGARCTACTGTCAATCGCACCTT?GTAA?AS
G?GGRCYTG?ATACC?GGT?CGCGTCGAGRM?CCATGAG?AGAMGCGK?CG?A?T?GTAAAAA?CG?CTGGTGYTCT?GRA?A?GA??AAT?GATGYCT?Y?GATCCTCC?C?GACWCC?A?TG??CGRT?CGCTT?RCCGAAGTAGTCGC??GAGGACCCACTAT??T?AAACGTY?RGGTG????RAT?CTGATAAT?TAGTSA??RG?TT?AGTGAAT?GGCRATGT???M??GAAC?GATAGGCTACTCCYCTATAAAT???CCG?ACA?TGCCC?CT?GA?GTTC?GY??TTRGAY?CAGTGWAGYA?G?A?CTTC?C?CGGCT??GTCTTGGA?CTAC?C?GT?A?GGAAYCMCTA?G?G?AG?GCCACGTCAGC?GTCGYCTATAA?TATGT?GCCTTG??AGCT?A?GYG?CCA??TGY?TTC?ACGGCRCCG??TATTCAATAGGT?TA?YT?GCRCA???TCTAAACGYG?CCCYTAC?GATRAGG?CTSTGASCACCGTCGATAGAMA?YAYATC?C?GA?TACC??TATC?AGAGAGA?CAC?AT?ACGC?G?WGTTGAC?CG?G??GW??AATAGAR?GAK??CCAG??GYC?A??AAM?WGTKGC?MAG?G?GGARACAR?TATATGGY?STCGR???CTCTGATGAAYGMG?CGGCG?GAG?TA?TG?AGCCGC?GATGAA?GTCGCAG?GTG?SRTCTGAATCTSC?GATCCTT?TTA?GGRTA?AAGASG?TG?RGGWCAACGAT?C?G?CGCTRAT?TA?AGCT?GW?CCGTTG?CTGTATGTWTAKG?CCGGAG?GCTYACAAWGCG?G?CCA???T?G?GRCACCG?KAGCTAGGG??CGAGCAAAAYCTCACCTAT?CTTAKCAY?YTCT?GC?RTTCGATCGAGCTCATCGR?GCGTCTAAAGG?C??GGCCATTGYCG??AGCG??GGT?T?GGA??GGTCTTAW??TCCYTTAG???RT?A??TAAT?GTAGTCGG
ATTT?AAGT?TG?GG??CKTK?T?CTGGTGGGGCGAKG?YGAYGAGAATTCRATAG?TGRTMGY??AACC??YC?TCCTTCARGTCCTG?CT?TWAWA?ACGAYAK??AGCACCA?AT?TTC?GTCKATACGAGGGCRTTCTCGAMGCGTTGAATCAA?ATC?TY?ATTGTG?ACAGGAGGTTAACGYTTYTTTC?AATCTAWGGMCGRATGCKCTTCTAGTRSAAC?CTTGTAGTGCCC?ACGACTGGTCAC??CATCAAGCTACC?ATATCCCC??RTTT??GTGCTTT?CCTCG?TGRCTGC?AAA?CT??TGTCCAC?TTGTCCGCTAK??TRCTCGGGGGGGT?AA?WAT?A?GCCGAAC?ACTA?TRA?TRACCA?ARAAAAW?ATT?A?YCTTAAA?CCACCT?CAGTTTA?CCCT?ATG??CGAARAT??CTAGAGGTTA?CTTTATCTCCCAAAAAA?CTTM?GCGY?TGTGG?CGG?GTA?AAT?TACGG?GGTTGGCGACCTCCCTCR??TAACTGCAG??TRTGWTTATGAGCTCT???S?C?GTT?C??C?G?CGGARAGGTT?CWGAGT?AG?ACRTRCTCACGCAGGTA?C?ATT?CCTY?CYGTC?A??TMTCCTGAGC?AAGCCCGCAAGTTATCTCCYAGGCGCCGAGGACCCTYC?AC?GG?TA?GTTAAC?GG?TCMCG?GTTTA?AAYTCTAC?C?RGYAGAG?GTCCTC??TAAMATAGC??C??TMTCG?CGCAGTTCTCGAATCAGGCTCCCTAACGG?ATTCYCGYCYRCRACGACAGM?AYGG?AA?TAA?CGGA?GCCTAGTR?GGTGACG?GGG?T?WG?CT???T?G?AG?AAATTA?ATRTAAGTCYCTG?TAT?TACAT?TGCCAACCCAACGTYA?G??CGWTGCTGWTACCCGCCG?TA??CRAST?C?GAGATTT??TAKAGTCTAWACAATTGTKGCG?AC?GAGGTCTACATAGRTTACW??TT
GCRAT?C?CAAAGGT??GTAWC????ATGGTCTC??C?KC?YCT?GG??TGARCTGATGCGACTGGCC?AR?GGYACTTY?A?GRCGC?CG????GATCCCACCG?CY?GGTCTT?TAC?CAGCGC?CWTGT?ACCACTGTTAATATYAACRYCYGGC??A?CAATTGTGT?AGGT??ATGTCTAT?TAGTTTAGCCGG?ACG?ATCTCATATTG??A?ATCGCAG??CCATG?AT?CCAACGG?TWATAAYCCA?ATGAC??T?C?T??TTWAT?A??GAATC?RARGG?C?TTACG?ACCAACGGCGAAGAGCAAGCCG?AYG?RCRTATCA?GGGCGR?CTGACAAGT?A?GGAA?GAACATC?TGTCAG?YTCGGTTCCGAW?TACCCA?TCTCAGAA??GA?T?CGAACGATCCT?GACGTTGAT?G?G?AT?TA?GAGGGCAG?G?GY?GCW?CGCYAGCC?GTCCA?T?GA?AGT?G??ACC?CTACCAGGTRATCGGCA?CTACTA??TG?GTT?CTG?TATTCRTGT??GACAAGAC?A?CGCA?GCTGG??AT?TAG?T?GGAGT?AGGCC?CCA?GW?CC?GGG?CGYWTT?AT??GTATCGGRAGYY?CT?GACRGGTTC?AC?TACTC?ATAACCGCGC?ATAAAA?Y?AR?CTCTAT?C?GGAGATTAATR?WAC?CGATAY?GTCW?TGGGTGAGGGATTRARA??CGTRK??R?CR?ATAAMCT?GCCRA?YAG??TGGCGT??R?T???CYCT?TGCGAGTTSGCGTCCGCGAAGTG?YCGCTTRGC??C?GY?GG??TCYTC?CC?AAYCGCGCCCGCC?GCGCAT?CTT?CA?TC??CGGCAAGC?GSTAACGRCTGA?GC?TA?AARCTGAG??TACTCTGA?TA?ATT?RTGC?C?GTCAA??A???TGA?AGTCTCGYGTTTCYRAAAYTTAGCTA?CGGGTAGAAAYGAG?CACCAA?CCG??TGT?GTAYTCTTG?
TTCYR?GYGT??CC?AGTGCT?C?CA??CAA?GTCWGCSGC?GCGGTGGGCGACGT?CGAYTA?TTGAGAGTTATG?T?ACAA???AA??CGGTT?CCC?TRGC?TA?G?AATCC?CGTC?Y?TGCGCGCA?AA??CY?CCCTTTGTGGTGTGCCGW???CWTTTCGCGW??AGS?TAAGTGTM?CG?CAATTCCGCCGGATG?TC?A?CTTAGA?TRGTTTTAAGATAAGCCCGC?CATSGCTAGCCAC?YGGG?CC?CCCA?AYGGWAACC?GCCCGAG?CG?ACTG?CGAT??TCGTYRCTAA??CGA?C?C??GCA?GGAGT?K?CGY??ACGCWRCCTGKGGCCGGA?CGA?CGTA??G?CTATT?GGC?ATCACYAAACTTCTCA?YATTRCA?AATTCT?G?AGCGA?GGGCGCGCGAC?AGRCGTCCAATTA?AWAGGTATCT?TRGTCAGYA?CAATAC?CATG?A?AGCT?G??AACACGTCCA?C?TAGG??AAGAA?AGGAGGSKCAR?AAAA?AT?AA?GTCCRTGTCGCGCAG?Y?TT?AGYCTGKTT?MTG?CCAGTCCCCA?ATTACG??GAACWTGGATWGGCCTT?CGGGA?CCATGG?TGAC?CGGAC?AGTGTGGT??GGGCGAGGAT?RGCCGTATTCA??GCATT?W?AGT?YAGGCAWCA?AS???Y?ATTT?AA?ATGAGCCT?TTTACTGAGGC?ATGATWWACTTTAGAKTGMAGGGG?TTT?ARC?CWG?GTCYRGATGC?C?GCCAACCGMAGTCAAAGRGTGTATGCACCYGAGT?TCAA?TAGGTCGGGCTYAKA?RATGACACGG?TGATGCTCGAG??ACGGGC?TT?RCCAC?GSTATTC??GGTCC?TGT?TCCCCAGTCTC?G??GGTCGGTAGTCATARGACTGTTGYACATAAT?CGGAGGYGCGCCCG?AA?CGTGC?RC?TG???ACACRCCAT?GC?CTACCGGGCT?TGATA?ATTC?G
CTT?C??CCWCGT?G?GGCAG?TA?ATC?TTGCTA?TCGT?CC??CRGCCCAGTRCT?ATCCTTTAGACTCG?GGTCGAGTTGGRWTGATGGACGWT?A??CK?GGCCTCCAA?TT?CR?TTGGGAGC????AACYGGYGG?TGCGAG?T?T?GCA?ATC?CGYC?G?AACGT?CG?TTTCGAAATCCCGA?TT?KGTTGCT?TTG?CTCACAGGGACKA?AGGAY??TC?GCCGGGRT?YTCAGACTC?TGGGRCACTAG?CTCAA?ATTAGT?CAC?A?TGG?CCTCC?GGCG?RACCACGGATCCGCAGCGT?GTGT??CACGSGTGYMAGCTCAC?RGGTTGTG?AAACGA?ATRTAACTG?AYCACYTACCATGC?AYAGGGG?TG?T?W?GCCCC?CATTCTAAAATGTCTCTTGCYGTTRGAGTA?A?T?TAGAC??GGCATCTCCGGG?GGYCCTT??ACA?CMA?CTAACTCAC?GTR???TG??T?T?ACASTACCT??TAYG?AATTC?AAC?AAARGTCMTGTAGTCG?TAC?GTAYT?T??CTTARMATY?CTGGTGA?CAC?TTCC?TAAGY?MTGCCGGA?TCC?AGC?GR?MT?CGCGAGARATCTATCGTACGAATA?AC?C??TAAACTRGY??TGCCTGCC???WGK?TGAGGCACWCGGTAGATGTG?GTRYCAGG?G?A?CGRACG?MTGCATCGCAGT?GKGTGAATC????TG??CAM?TGACTGCC?CG?C?TAGC?C?MATCT?ATGCCCTTM?TAGCMTATCAAATRCT?G?TGATGTCGM?GCATCTGCCCCCAGTGC??TTG?C?CCTG?GTAT?GCAA?CARTGAAGC?CTC??CGT?GA?GGTTAACAGCTC?CTGR?C?CCCGCCGTGCGTAAATTRGY?TACG??T?CATAAAT?AGGA?CRCT?ACA?C?GATGAGGAACGTCAAGTTG??CACGCGCC?RA??CAGG?TCAGGC?TGTT??CGTCG
GTGCG?TATTT?CCC?CATGCTTT?AGCAYC?TWCTGA?G?TMCCC??AATTTAT?TGTCAA???????A?CG??CC???CYG?MCAATSCG?C?G?AAC?YTACCTRGTGGC?G?AGCAGTTG?G??CACT?GGAT?ATCTAGCGCA?ATG?GCA?AGATAGCYC?TCAGCAG??ATTCGA?GGG?CG?GCAAACTTA?TT?KCSGGGTC???AGTTCGT?WA??GGTG?CW???????AGTTTRAGATCCCAT?GCA?YC?CTAC?CRC?TT??GTCG?GTA?TTATCCTG?A??TCGC?GTG?G??CAA?A??TC?TGA?TCG?CCTTRTTCAGAGACGTTAAATCAA?TC?GGGG?C?C??TA?AGT?T??A?CGATTCCAGTATCACTGTCAWTGA?????ATTG?KC???GR?RTTCTTC?G?TGG?CCCCA?ACTA?GGATTTCGT?T?GAACGCGTTGTTYAA?CYG?S?R?CCCT?C?ACMAGKATG?GGTTG?GG?CTCGGCT??CTGACGATGG??GA??T?CSCACAG?T?CT?ACG?GATC???TR?T?CTACTA?A?CCCC?RT?RCTMTCCG?TRTCGC?RGCGCCGAGGA?C?AG?G?TTTCA?AG?GYY??AA??????CCACG??CACG??AYRAGGAC?CGTCTG?ATTTYGACG??GC?C?GTCGAAACGCCTTCRTAGGRMGGACK??G????T??CGATCCACGTTTCAAAA?CRGCCACA??ATA?TCTAY?TYCGGR?GTCGT?AG?G?A?CACCC?CTGGCT?RCM??WCCGGARA?C?C?AWCCA?CGGCACYGACAGTATT?GATG?TTCAAA??TG?R??TCGC??GAG?GGT?ACCGGAC?T??GG??CRCTAA?G??ST???GTG??TGGGA?ATAWGACAGCTRCCGCTGA?CCAA?ACCTC?SAYCRARCGCTRWCWG?AATGGCAGTCGAA?TC?TTAAGGAGACG?CTW?GT?TCGGTCTRTCCGC
GGGTCC?CKTA?G?AYC??AGAGAA??GAGGGTTC?TTCAGTGGGRCTAGTGCC?GC?AWAGTATC?AGT??GRG?CCCT?CCAAT?C?TG?KTG?TAA?CAT??YTACCKGCGTAK?GAGTTACGACTAATY??TGA?A?AAAC???A?A?GGGAWATGTGG?CAAAA?TCCCC?GTT?GA?T?KCTMAAGC?CTA?ATAKC?TGTGAAGA?TT?CCCRCGGRT?TAAACGTW?YYMAGTYATGCGT?T?GGCTTCG?CTT?AGG?ACTYTC?CG?CC?CATCTGC??TAGG?GGTCG?TAGAA?CCCGS?A?TC?TTA?GTCCG??G?TG?TTCAGCT?GGCTTR?GACAAAT?ACAGT???GGGATY??A?TAAGGGTGC?AYTTCCGCCCCKAA?ATGTAK?CM?T?GT?AC?ACGTTT?GTAA?TT??Y?TGTAACG?T?CA?G?CCTYTATCAAGG???CAGTCT?CACG?GC?YA?TCGG?CGAACGA?T?W??AYTTY?ATGTST?GAGT???AATTGAGCCATGAAAACRAAA?ATACCCTT?CCA?AAGGTG??CAGA?TGGTCT?TCT?G?CCT??ACAG?W?T?CCR?A?G?GCAGGGA?AACGCCTA?TC?ATGGCT?CCGA?CGAT?GTC?GGTCC??AAGGCA?GTCGAACA?GATCAGCTGCACG???TTT?T??WC?CGACT??T?YGCGWA?A?CRG?ATTAA??A?G?AG?CCA?GC?T?CGGATGCACTACCCCGAAGRTCTGGCAATTATGGCY?YTWTACTCYGC?TTTC?WG?KCC?TG??TY??ATYC?TGATGA?KSA??T?GTGAC?ATACT??AGAAGTCACA?ACCT?AG?A??TACTCAA?GCACG?GTC?G??AAAAMGRCT?YGCCGCTTG?T?TAGT?GAGCT?A?TCCRGC?C?GA?CYTC?GTA?AT?A?TT?TCT?GAAGTTATK?C?AC?GTTGG?A??CCTTYWGGCATTGAGG??TGGAT??
GCCSTTTAGTG?A??AT?A?C??G?GATAGYGACAGATG?AGCTG??A?TTCGACGR?CCTRYAAAGWCATACT?G?C?G?RGATAGCGGTGAC?GCG?TT??G?AGTTAG??CC?RCAAGRCG?TG?GT??CGACT?G?CAAA?TTTRA??GGCGACGCTCCT?CGGA?G?CCG?TGGGG?TGKCGCA??ACRG?A??CGTGTTC????C?TC?TCTRGG?TCTCGGTTAT?C?ACG?TC?TG?WCGGRC?CAYTR?G?AG?AGG??CGGAT?TTAGCTATAGACG??TA?TCCCAR?TTTTYTGG?T?TGACR?TCTG?CGTG?GAGGCAGAGAATGTAWTTCATAAC?ARG?C??TA??YCGY?YC?AWCCG?G?G?T?CGASG?CAC?GGAGY??AGGT?GCACGACAAT?AAGSTCACKAG???CTTWATCCTATATGATCCG?CGATAMTGGTCAGATCCCTA??GACGGGC??KATCT?AGCTYG?CCRTACAAACGCCTAT?GTC??ATC?TGCACCGCAW?G?AKAT?CAGGTTTMT??AGYTRTTC?GA?YAC?CAA?GYA?CG?CAGAC??C?TAC??ACATTAATCT?TGTCCC?ATG?GTA?ATAACGYC?CCATT???A?GGGATGA?GTTGTAM?TMT?TGT?ATG?TG?CCGRACGCCGAAAGYACGA??GAA????A??R??C?A?TAYTC?R?GAAATAGCAG?CTGC???WGYCTAC?C?T?TACTGT?T?C?TGRC?C?G?W?T?YG?AGGG?TCCTCG?AGTC?TTCATCGYA?YG??T?YTAG?CCGGGGCACA?WT?TTASTCCAAGCACT?TAGACRAGACY?TG?A???CTG?TTAGARC?SCAGTARGC?YT?GCT?GCYTCGAWCAA?GGTG?TCT??C?CG?CCGCGAGTCCAGTGC?GA?AC??T????TGMTCTYGCAGGC?KAGCGTCGCGCCAGTC?GCT?A?T?GAA?GACTMATAGAGC?GGTTG?
?KAMCGAT?CG?GGCCA?GGAACATACCAA?TGCTA?AC?CRGATTCG?TCCYGT?G??AGA???GCSTT?A?Y?AGCTCCTAAGTTY?CCT?GTGCGA?A?TCATAGWGATGGCTG?T?ATG?C?C?GCCTTGMTCTGTC???TAG?TC?GT?CTA?AGRCGGAGGCAC??CT?A????TACCT?CTTCCYACG??G?C??T??CAT??T??GACGCGRRCCC?AGGGGTTTCTARGCCAG?AACY?GGTCGAYCG?TATR?GAA??ATACTATCCCTCTCYTG?TATGGACAGG?RMTAKTGTT?AA?A??CGGGA?CC?CRG?CG?TC?TATGA??TGTAY????CG?Y?GAAGCG?C?TGAAAGCTCA?GCGG?G?TTTCMGTG?AC??C?TC?A?GACAC?RGGACR?GGGCGAAGATCCTGCA?GWTGT?G?GTAW??YAC??CATCCACTC?T??TTAAATTGRGGCTACT?GGC??GTG?C?GGTCTA??AGRG?TAC?CAT?CTAYC?ATGTG?YA??RTGTY??GACSCAGA?G?ACC?GATATGATG???GAG?A?YCTG??GYTT??AGT?GCAAGAA?TTCA?CAWTGGCW?T?GAGAGC?A?CACGA?GCGCRC?GCYY?GTTC?ATT?GT?TAMGCGRAG??CGACACATWC?G??AT?GGTGTCGGGGTCATGGTACWCCGCTC?A?GCCGCRCGCC?GGTG?ATATTTTCTTG?AGT?TGTC?TTC?TGGCCGCCCCTAG?ACGAATC?ATTGGAA??AG??ATGWATTCG?GKTCTGRTTTGGTGRGCGCA?GGGACC?AGCGTT?G?TTG?A?A??CGGGYTCGGY?GTATGATWGCGS?ATTCCACGY?T???CAAG?TGTC?T???TACAA??TC??ACCGCCA?ACGRTGTT?CY?ACAWCCT?CTRT?TAC?AAAGG?C?TAGSCCT??TC??T?TAGCYTA??AT?CTC?GCGATKGCAGG?ARGTTMGYGGCCGC
TTCGGCTCATTA?T?G?CCC?GT?KT?GRGGCTATTCCATTACACTAGCATACAGGGCTCTGAT???G?TGGTTCTC?GGGAACCYGGC?CTTGAYGCGTGAWC?TCGCGGGCTG?A?TCT?AGCATAAAC?TCTG?GMAGGWCRA?CCAT?CTGC?GA?GAC?A?ACG?G?CC?CTGCC?A?W?M??TGGRC?CA?RKGAAAGTGACT?CAAATAACG?TAC?AG?G?CT?CCCCAGYCRGCGTCS?GAY?GAYW??CA??GWWGGYCCAAGTATWCRA?ACY?ACCCGTT??ARAT?AATCCTG?TAGGA?RTCYTTCAAAAAKATCGAWAAGCRATGGYCATGGC?GTTGTCTWTCCCT?ATC?GGTAACAGAGYCCCGTTGTAAGCTYGC?AW?CGGGGTGA?RAARTRGTTGG?T?GT?TCAYACGCRTG?GC?GGGK?C?AC?GTCCCRC?CA?C?C?GWTCC?YAGTCGAACG?ACCT?G?AAGGWTAA?GCCSA?ATCG?CC?Y??GARGAAGGTCCTGMAA??CAGAGGCTC?YYTCGACGGG?TTCTAGGCAGCCTCCTAC?CC?GCGTCTRGGCGCCA?TCTCA?GAGYGGGTAA?R?T??A?AAT?CRCAGCCG?TGGGTCCGCYTA?C?T?TCT??CARKAGSTCARTC????GT?AATGACRRGT?TGTG?TAM?CC??CYY?GCGC?CTR???GA?GTAWTT?TCTTT?CACCTGCGA?TATT??AGGT?TTT?C?CAG?CGG?GATGAAAACCTCARCTC?CGA??CATCCTGGMG?RAGTGTA?GC?CGTTRTATGAMCGGCTACT??GGTRCT?ATARCTCTWTGG?T?TACTATAGGKGCTCWGGTACTCAAGGSCCGGGCTGT?TTCCCRTTATATTTCCYCACCAAGGT?GCATGGAAAA?WTC?G?RAGAT?ACT?G?GTCAARG?TC??AAGAA??TYCGAT????CCCG?TGGCCYC?G?TGAATRA?AAGGCTCT
T?GRCAGCART?CTCATCT?CCTG?AAATGGY?CA?GTGT??GGCTCCACTTATGT?GT?AGGACYG??GRWC?TGCTGCTAGTCAYT?ACT?A?TTAG?CTACCGGCCTRGGGCGTGG?TTGA?G?AWARACAGGAYGCRAA?GRRGTAGCGC?CAT?WGRATCCTGTCCTTACKCGTGCGC??TT?CGCTRCG?GATACCAR?GAA?CRKTG?ATAGWGACA?T?TG?GTCAATTT?TGCGA?CGT???CA?ATAGCCTT?CRGTAGSCGTYT?CCTGCTAAGTGGA?GG?TTCC?GATG?G?GTYC?GYTAATCCCYTC?GAT?CG?CCTA??G?AGAAGG?CTMTTGCCCC?GSGGCTAAG?AG?TCCACTGGRAYCGGA?CSAGCKGWCA?ACTATAG?G?GRTGCTKWA?GC?TT?CC?CG?K?CR??T?GAT?GGCACCYG?G?TG?CTG???ACATGGAGCGRCCCTACCACC?TGR?TTCCAATCATWC?GC?GSGAGTTA?CTYC?AACTGAKA?T????ACTTCAGTCGGGGT?A?AC?ATCCA?GGCACCTAGGAGCCTCCACCCC?AACTAT?CGAAA?GTTC?TTAAA??TACGGCTAT?TGTCCCGAGYCTATACGCTGGTGCCACKGRC?CGGC?AGT?GYGT?CTACGCACCYAWC?GA?CACTAGT?GGATTCCCGCGGCTGCAMMTRGCCATCGGT?GGGC?C?CT?G?GGWGA?CTGAATYCYSCCGAG?CCA?CA?TC?CGGTAAAGRCGCACGAGTG?TGTA?CAAATTCGAAG?AGTGGGGATAACCA?GC?CRTGGCACT?RWAATAT?R?AGCGC?CCT?GAGACTGGTYGCTATGYGGRATSTTGGGTRYTA?TGG?CGCAGACAG?AAAGAA???C?ATAC?YTT?CACGTRAG??G?CCTATC?CACCGTTC?RA?TCGAAGCG?WAYCTACTGCTACGRTAAGGAG?GAMTAGA?MTCGCGAATTTGMAAG
GGAGCAC?RGTTGGA?GGGARCCAC?AA?T?TAAT?G?ACGT??AAAYGT?CCT?GTTGRACG?GCCT?C?TTTWRAAGCA?TTAT??GAGGGCRATAGGCC?G?GGACGA?AGRTTC?TG?AY?GCYTC?CA?AGGGACCTC?AMTACGA?C?C?TAYC?AGT?CAT?T?TC?T?TGGAAYGGC?CCAYYTTGACATGTA???GAG?GTCCCT?TRTTCASG?GWGA?GTA?A?TCTTGCTAG?YACTA??AGTGWTCMCARTCAGTGGTAGTCGTAY?CWGGWAYGTTATTCGWWCTCAAAYGGTCA??AMCCG?R??TG?CTATGACATGYGYTT?GT?TCCCTCA?RC?TTGCC?GCGCCRG??AGACT?GTA??GCGAGCTAT?TCTGCTTAAKM?C?A?YACGCAC?GATGA?T?TACGG?AGGTG?AG?TATGCMC?GAGGCG?GAAG?AGACCGTTGCTAC?G??CCCAGT?AWCT?TACGAYAT??T?CT?CGCMKGTRATTT?WGCTATGWCAGTYCAAT?CTTTTA?CCCG?CCATTGTCGG?GCA?AACGAT?AACAA?TT?TAAC?AT?TG?SCCGG??ACYCTKTTAGAGTCA?CAGTAAAGGCGCCCATA?MTCYTCSA??CGTGGC?TGACGTGTACC?CACTG?TGTT?TTCCAGR?T?GRCTKGG?WG?C?A?RYCCTYGTAGA?ATCCAGC?CA??AMACGTCRGCA??MRAGAGGTG??M??G?ACYGAYGGGGGGTTKCC?ACG??TCTTCAACAGGCC??CTWAATCAA?ATGAGCACRTACC?YTAGACATCCTCT?TGGA?M?CGG?CCR?GCRGGG?GGGG?TTGC?GA?CA??CGA?ACCGC?CAC?CTTGGAGCC?GCAAAT??ACGT??GTT?GC?YCT??T?TAT?TARC?GGCAAGATGC?ACCGAYCT??A?CAC?TTGGCCAAGGATTTAC?TC??TG?TATT?A??GGAMTCTGCA??GTGGA?GA?
TRC?GTGGA??CGGACTACGGC?CTTCAGGCTTAT?T?RACTGGCGTCA?CCACGG?G?GYA?CACYCTA?A?ATAAWA?ACATCRAM?CA??TAGC?CCARG?T?MCTCTGAST?GA??ARGTCT?GA?TTG?AY?TRRC?YYGC?RA?CCCGGT?A?TTGTGACTT???CMCCC?CG??CC?TG?GT?GGGACGACCGMGCCCCYTCTGAACT?C?TGCA?TGC??CG?G?CT?GA???R?TC?Y?GYAACRCCAC?CGT?TTTCTCY?C?AG?YY?CGTAT?CTGACTKMAA?ATATTACATCGTTTCGGTT?TGAT?KGTRAACG?TCGAGCT??ACC??CGCTTCTCAS?TAC??TGGYCGTATATGACATACA?TACCTGARATTA?TA?A?TGCRAAAGGGTCRCCATCTCGGAGGKC?TR?CC?TCTG?TGRCATAACC?CGCAT?CCCWCG?TTC?AA?CCGGACYCC??TG?A?CGGT?TATAA?GC?GCCATTCC?GT?Y?CGA?ACCCAGA?RTGGGGAACCG?ACAACTCAAACCYTCGGATYGCAA?CC?WYGCAT?TTACSGTTGCAG?GC?CA?CYGACCCATAA?RCMCAGCAAG?AC?TCRTCGC?TC?ACTA??CTR?Y?GAGAC?CGTTGCAGY?CY?GTCAGGAGG?TAAGR?CCYGATGCAGC??CYACAATT?G?ACAA??GT?AGAGGTGGGTTACRCT?ATY?CGRTG??ACCATGTCA?CCCGCCAWCCTKGC?TCC?GYC?A?CGCGCGTCTTGTYACTT?T??YA?C?AMCAT?T?GCC?CTTTCTC?CT?TCCGAC?GCAY?T?AGAAGWGG?GTCGYTACCTTACTC??TTT??GGACKAACTCTGCGRTTTTATCA??CTAA?CGGGYTCGGGTA?TWA?GTC?GG?TCTTAG?SCTAGGAT???CGC?CCCGG??C?CTTA?CRGGGGAAGCTTCGGG?YTCAGGGAK?ATTYT?A?TARC?ACKGTG
CATACA?CTC?A?TGCT??C??CCAGT??GCC?CCT?RTCAMC?GG?GWCATTWTTT?GTC?CT?GGATCTCTC?GA??ATGTCAA?YTAGTTGTCG?AGTGGGCACCTTCA??TGTGR?AAATTT?CCTTGTT?CAAC?CYCWT??TTTAA?CCACAAACCTGC?ARGA?M???TYCAA?ACAAAAYT?CAGGTTAAGGTAAGTMG?RGAG?G?C?AGCATCA?GACAGTGTCGATTAAG?CCGTAACWCCRTGG?GRTTGCG?GAATGAGCGCARWCCG?GYTAGA?AACGRGC??TC?CCCCGG?GARGACGGCGGA???AASCAA??RG?C??TCC?GCCRT?YCCGGTGCA?CGTKTACTCT?TTGGTCAKTTC????GAM?AG?TCATAG?AGG?TCG?GAGC?TCA??GGKTC?CTCAAC?GG????C?A?A?TGAGGTGR?CTCC?ARCT??TTGC?CGGGTCTTRCTGC?TRATT??G?GCC??GCTTGC?WGR?GATWATCAGTTGTGCACT?AGAC?ARM?GAA?GGG?M?AG?GATCT?ATG?CTC?TTGTG?G??TGGC?M?TCAGGTCAC?GTYCWG?GC?TRGCATWTW?CGCCGTT?RAYAT?CTGAGWGCGTYCGTGTATR?AGGTTMC?CGAA?GACACTG?WGTTACG?GAATGGT?GGAATTYC?G?GTGSACCACGCG?TA?CCCCGWAACGCACCTRG??ATGTCG?CTG??ACGGAGC?GT?ARCYCGCA?TCT??CA?TCAGCACT?CGGTAT?YGCCCWTATCT?A??C?CAAGTAGRC?TTYTT?TTCACC?YATA?AY?AT?GGCYCRGGAGTGGCCGC?CAG?AAT?T?CT?GKCCGT?GTCAGCTGAG?C?C?GCCWGCGT?RGCT?ATA?GCAC?CCAAGGGGAGGTAA?AGG?CCCT?C?CGCCCT?GR?TACCTAGCY??T?CCG?RAC?TAGCT?A?ACTCAR?CGRCGYGCGC??RAGWAWYTCCC
ACRTTCCCGTTCCAGG?T?GTGATT?ATTTAGGCCT?GMAGGCTA?TRTGAGCCATGCCACACAGA?ACTTAYA?ARCCGGG?GTYT??G?G?AT?CRAGC?CTCT?CCCCGACCG?TGGA?STAG?CCTTGACWGCGGT?CC?TTTGAACWT?CGCAARC?G?A?CTAACTTAG?TT?GWTR?TGC?GGGGTCCG?C?ATTCCGAC?TGAGCW?YCA?AG?AC?TC?TTGCGTTAG???CAG???T?GTGWGCT?ATCTGGGCGAC?TTATGTG?ACY?GGAYTACGYR??CKT?C?GTGTKGGGAG?CGCCC?GTCCTGGTAGGCTG???C??AGC?T?TG?CR?TCTYGRC?CGATRGTTA?AGC?AG??KT?YWCTAAT?TGWT?TTC?ACGAGGCGAAGGMAGA?G?TTTYWAA?CCATACGAGAG?GTWYACAAA?AA?GATA?TTGTAGG?CRGA?AGGMTGCAGCGAART?G?AACGAGCCW??TACA??RC??GTTTATAT?GGGGGAA?AGA??TT?CAGGCC?CGCC?GAAAAGG???GRCRWTRT?AATCTA?AG?ATTCGTCGG?C?CRAGAT?W?CKTAAMC??TTAGT????G?SCCGACS?AATA?ACTT?C?CTRGTTCAGACAGT?AACCTCATCGTTAATTCTA?TGGGT?G?A?CAGCC?ACCRGAGGACT?C?ATCAC?CRTTGATAG?C?Y?AC?CGGA?T??WC?A?AGAWGAT?CG?TA?AAGG?GGTTCAC?TYTARWTTT??GAAG??TTCCTT???GGATGTGCAGTA?R?YC?CA?T?GTAGGAYTCCGRCTATT?GATMCACAYG?GCC?ACTCC?A??G?GT?AGGGGTGAGCAGCCTG?GC?GG?TAR?CA??A?GT?GRKCGGA?TCAGAGTTC?CTC?TACCGA??T?C??CGGCMTGG?GCA?C?A?C?GTAT?TAGAATG?TTWGCAMCGCAT?TCTGAGCGGCAT?C?TAGTATGGKG?AGCCG
RACGCAAYGTGCA?RT?AAGTACCCAATYTAGRGGTTRCAA?CGTCAAGGG?CC???ATG?TA?GYCAGCCTCTG?AT?AAAGT?TGCRCAA??TGT?T??G??CY?AA??RGCGCAG??A?TA??T?AACCGYASTYCKGGTCG?GATWGCACATCTATGGAG?AAGG?AAACTCGR?T?CGTCCTYTGTCCTGTCTAA?TGTCC?GAGGCRTCTAGGGCAC?GTC???TGYAA?T?GGT?C??YTC?AGATTKTT?ATG?C?WAGCCAATGGGRA??GT?CAAATCAAYATCGTARGTTAGATCTTTG??ACTGYGTAC?AGCGTAAATTCGG?AA?GATCGYAT?C?CT?CCCGC?G?CCATA??CGGTC??GCCC?AWGTTATAGTCA?MGCAAA?TG?A?YTTCGCCCCW?TKCGRSCC?GGCACA?TGCA?AC?K?T?CATAGG?CAAATAATTG?AAGG?CCWA??GTC?TC??S?RCCATG?TTTG?TGAT?AA??GT?AAGTTCTTGTG?WGTGTCS?AT?GGC??CCCTGAYTTGTT?GACTCGGAGGGGC?TCGGCGC?A?G?GCGARMCGATC?A?K?ACA?TGTCCTCA?GT??C?G?RCCTTCCTACGGGTGCATTCCCCACATCGKCT?AWM?AAGG?CTGGTGYATACCAAGGTYTGCRGGGGMTAGYAT?ARGACGCA?CGCTC??TATCAYGCAAR?AA???GTYCRGA?WC?GGC?TCT?CTTCTCCTC?YTCGG?TCKT??C?G?AA?ACTGAY?C?GRG?T?GGT?CTGTTAGTAA?ACC?ACC?T?A?CAGTCC?CCTCTA?T?TACTCGAAACC?T??T?T?CCRTGGAGAA?CAT?G?AAYASAATTGT?CAT?CCCGYT?GGWC?TGATAYGGTC?AGTCCAA?Y?G??GTAG?C?C?TGACTCATGTGCG?YGAG?GMGGTACTGCGTG??YTCGATT?GTCCAGCGCTTATTA??GCG?AGACCTTGGTAACG
AG?CGCACC?CTAGCT?TAGGGCA?AACGG?CGR?G?GCTGY?TAWGT?G?CCCCG?ATGRCATTTGC??K??TCTGGTAGTAT?GTCGGAGC??CC?GTT?CCCTCGCTGA?GCATYCCA???CCTAAC??CG???G??GG?TA?GWGAT?GCA?CG??G??G?TK?AT?TT?RCCW??C?GYCTAAAGCTCGC?CTTAGAAT???GGGTTCCC??AAT??GGAAGT??ATACTA?RTC?CCT?G?TGCCGGAG?CGAR?CKT?A?TGCAG??ACARC?CYTTCT??ARGTYGS?AGR?AT???C?TT??C?ACTRGCG?AT?K?ARGT?GTCATT?GATACA?C?CTG?A?TCGTCA??GGT??G??C??RG?CCGCAGTGTATGGA?TATR?GGG?GTGA?C?GAWACGTAAAMACGATCCGC?GTCGTCCTTCTGGTCA?AGGWATCT??CAAAGGCAT?CYGACCCG?GG??ATAT?GWT?CCACCKC??AYC?TT?CG??T?CTACR?CT?AAAA?TTTCTAGA??YGCCTACAAAACT?C?ATGAGGTC?CAGGGA???CGSTATCGCC??ARG??GTRT?GAGCTCCACTCTTGAA?AG?YTAA?YC?TRAACCGCARG?TCC?ATGT?CYAT?GCGC???AT??CTCY?YCC?C?C?CA?CT?CAGGKGGGAGCTRGC?ATATC?CGGTT?C?GCCCGCRTGGRACGC?CAG?CGAGTT?TAG?G?ATCGCAATTGT?CG?GCA?AT??ACCTTACKMAYKTCGAY?ATCTYAGTCGYC?CGGGC?GGCACRCT?A?AAYCGGGCTG?RACA?CARA?CTAACCCGAGTAGCA??CG?T?AGC?TA?CTGRCTRTTAYR?CCAATC?GTACAACKT?AG??GC??T??A?CGATAGTCTACGTAAGAC?CA?CCCCT?G?TTAG?C?A?ACRYGCCYCCTCA??ATTTATGTAC?GT?AG?AGTSCGTA?ATT?A??A??CC??G?TCGTT
AAAACATA?G?ACAG?T?ATAGG??TGGGCAAT?A?ATCATYGRCA?WC?A?CG??ATC??AAAARTATTGGATC?ATT?GGGGT?CGGCA?TA?AACATT?GC?TYG?AG?TM?AAATCTGC?TTGC?W??AAWCTGCGAA?ATGACCTCATAAGT???TA?CTA?AG?AGCTG?GGCC?AGACC?GGAGGCCTATCT?Y??GGCTTCGTGRRC?T?R?TT?YTT?ARGGAG?TAA?GTG?CCCACTGATA?CRATGC?TGCGGCAAGG?A?AR?KCRTTCKG?ACTYCGATRGGAGTTC?TT??GAG?MTCAAGTCGACCACA?T?GATYGT?ACAGT?A?T?CY?TG?ACG?TGTGAGAGCCGGCAAAT?CCRGTWCTGATGGG??TAC?CC???AGAG?YC?GGAAGA?TTCT?AG?TA?C??GA?T?C?CGGAT?CAGAAC?AYACATCAYT?GA?AC?RT?GA???GAGCAAGARG?AGGCTTG?GCTACG?GACG?CCAGGG?G???GCGAAGRA?TGCCTG?G?AWA?TGTAGAATA?ARG?AW?GATCAC?TGG?CTAG?CAATGGG?TG?T?AK?GTGAGMACRAYTGGCC?GTCTWGCCG?AGCCTA?G?CA?ACRCTCRATSCCRGA?TAAAGGYATCTA?A?Y?????YCGGT?GGGTCRCCTGGTGCWR?GA?CATACG?C?GAYAAAT?CAAAY?Y?MC?ATCCAAKTAACACRR?MGTTCGAG?ATG?A?C?ACACGCTTCTTAATGTCAA?C?WGY??CAA?A?GGGAMRA?AGGCTACGRCGKTTWAGCGG?ATTCGTGTG?GGAA?CGAA?GT?CTCT?TTG??AWACTG?C?GAATG?ACY?CC?ACTAGCCA?R???CCG???T?TGTAAA?GAYCTAG?AACGT?AACCG?YTT?C???GATYTASYA?YGCCGT?GA?T?GAAC?TTAA???GGC?TAMTAGTGGCCTWGTTG?CTT??GAAC??A???T?CCCG??
CGA?GKGCTC???CGGTCCA?RSACGACAGCT?CACTGY?G?CYTAGMTGG?AAGTTYTTTSAYCCYGCCAC?C?CCTCGG?AATCCCAGARCCG?AWRGGCC?CCCAATGCTA?CKRGTAYC?GA?A??TGCATG?AGAACTAGATCCGGGGAC?ACACKGTCGCACGGGGTCCGC?RT?GCATCCCCAAGC?AT?CACGTCT?A?AG??ATWGACCAGGTYG??CGTGAAATA?CACAGATGATGGWTY?GGGGTGAG?AGYCTAT??GAGYGCGT?GCCCCGA?T?GAR?TAT?ATCRGT?G?GAA?GCCACT?G?TATCA?T?TA?CKG?CYA?ACGGACACCC?AGAGA?YSYATAGTGTARCRACTCTTGCAACGACCA?T??GC??TGGA?TWG?CAGAC?TGAGAT?TCCACGCAC?AG?TCTG?CRGCCAGAG??GT??C?CCG?TA?TT?A?CG?CG??A?TTGCACTGTCTARGC?GTAAGGGAGCKATCT??C?C?GG?A?ATGAYTGCGTK?TTTC??GTAGTTCTARYACTAAGGTAC?AT??CWC?T?T?GYTATC?AK?A?CKGAAYTGT?AYTTA?A?GATATCCG?GCCT?YGA?TTACGCT?GYTCA?AC?TT?GTA?AC?T?C?TMRGGGTTAATGGG?CTCA?TATTCYCGAGAGGAGTA?GMGGGC??SA?AGCCGWAACC?GT??GG?CGG?TCA?GGGGAG??GTG?AGCG?AT?A?W?CTTAC?GGRTA?ACG?TAA?CTCC?C?GA?AGCTCG??RCAGGAGAATCAGWACG?AGTCGGT?RSG?TACTGAACGAAAA?CAC?AMCT?GCATCT?CAT?TTC?TTCCCGYCGCT?GCY?T?GGA?GGACRGTG?AGAAATT?CT?GMCT?TRAGTAGTCACTCC?GSAKC?TTG?ACG?AA?CATCCCC?CTAT?GT?CGGAA??CAT?CATTTCGGWTTGTCCACT??CCGG?G?GAGATTGCTAG?GCCCCC
GSCGT?G??AC?CYA??????C?AG?A?AAAC?GTACT?GACTAR?CCCTCACT?AG?TC?C?CGGC?TA?CACA??TY?G?A?AAC?AAYGTA?CCTGCAMGTTGAACAAAT?GCCCATCCWCG?GAAGCT?G?C?TTCACCCG?TAGCA?CTCA?GCCGA?CGSTMT??GTCG??C?ACCGG?GGGATGCCA?TGCAAC?RAGMC?CCCGTGG?TCAGACCC?A?TCCCTYG??AA??TTAGTTG?TACCACR?ATGCW?AA?T?G?GYG?A?G?CG??AA?TAC?C?A?AAGCG?TCGTTTT?AACGAGT?CRYT?CT?C?GCCC?ACCG?AAGR?A?AAGGTGG?Y?TY?CC?CGGGGC?TTTAACACG?CCCGT?TC?TCTTG?G???T?ATCAA?GC?AGG?A??ACCTGGGCGACC?CT?TATAAGGGGTAC???CRA?TCA??T?T?GTAA?AGGGC?TTCATGT?AC?GGTCGC?CAG?GAA?AGAWAYGAA?C??AYTCCCC?TACTTCTTTG?YCG?TG??WA?ATTAGCGA?CG??GCGTGA?G?ACG?GT?AAGGGGT?GTC???AAATYTATGGCY?TGAAYATGGCC?C?GACCGCGT?ACTCACGY?AGGGGTGAAT?GATGG?AATWCGACCCTCAGTCC?CAC?TGG??GCT??G???GTTRA?GTCG?TTCCATTT?ATGC??GATTTRTA?AA?GGT?CGCTTC?GG?AACGT??AAC?CTACAYA?ATSTCAC??TGG?AYCCA????AT?A?GATC?A?R?A?TGCC?RGCCAACTG?GC?TT?AC?R?TTC?GGCKACGW?GYTGTTGYYGACCA?AC?CCGA?CCGAA?C?TGGA?GGGWAYTGC?GAGGT?GMR????CGCATTTTAAG?TTATC?C?S???CAGA?GCATTCAATGTGGAAGGG?MCAA?TTAGC?S?CCCG?CG?C???ACCC?ATMRA?CG?GRYRAG?WTCCGGCAACGCGGG?CGAC?YA
RCGGTGG??TC?CCTAG??RA?CAGKT?GT???C?TGT?YAWCCGG?GTCCATCA?A???GCCAGGTRAGA?TAGTACCGCGATCTGCCG??G?CGGTTSATC?GGACAGAG?CAATGTCGTTCT?GG?ACA?YCC?CCATCA?T??AGGGG??T?TCGG?T?A?CTC?YTC???T?ATATAT?GTGCCGT??ACCCG?TG??RRGT?T??TTCTGGAGC?CTT?GAGCGAGA?CY?TGRWGC?AATGGAAKT?ATRAAGAACATKGCGTTCGGC?CCTAGCGCCTACC?RGWACTT?CC?GT?Y?AG?CWAA?ACYCCAAGG?GGGGTGATGCACA???ATT?CA?TGCT??GGCGAT?GATT?RA?ATGCTG?TCAAKCGC??CCCTCGCAGGTTGMGTCTTAT??CTAAGGCAGGACTTWATC?GT???ARGGGAG??GCTT??TCGAGTCGTGGTT?A??ACYTTCG???GMRGCATWGGCG?GA?CTTGA??ATGGC?C?C?CGK?TG?TTCCC?TG?GTAGCCYTCG?A?C?TTTGYAT?TTTCGRK??AGCCGGYATC?GTACAGR??AGC?RG?ACTSGMGCCRRGTG?TTC?A?GTCW?CGGCRATAGCC?CCC?CT?GGRTTTGRGT?CRGTAT?AGTAAGCTT?GG??TTTAGTAAGCCC??CG?CA?GR?CCCA?CYCA??YATTAACGGCCTGGCGAGTGGA?GT?T??CCAAATCKTG?TCC?AGYTTGCTGAGACG?CAT??TTCATRRACCGCCTCCTCSG?G?TA?AGGA??AG?GGGTT?TAACAAGTG???CC?CGGGCA??T?AGACAA?CCAAGCAGTGAG?W?TG?TAAG?AA?T?WA?ATACAGWCAAAGGGRATCGAR?CAWARCTGYAACGGAA??CG?GTCRGGCRG?TAT?G?TCWT??G?AA?YC?GTCAGTTCATAGT?A?GTGGR?GC?GTG?CG?AGCAY??GAAAGACTA?TGTAG?TGARA?GCCAA
GGATAA?T?YGGTYTTR?GAGAG?AT??GGAASCACTAAATGGTTCCAAGATCCMKCGG?C?TGTCW?AAK?AAGGC?TAGTAGGGT?ARA??TT?CTTATTTC?CT?GAAGCGCTCT?CACGGCATT??AAMGAAACCCAAAACCC?G?CGTTCGCRAATTGG??TGGCC?CCG?TACCAG?GT?CTTGTATGGGTGGACACG?TTC?CC?CAAA?GGTC?ATTTGAG?CGMA?TTAGTATCTGCGAGTCAAAATCCCACCTTGT?CT?YGTAWAGCC?TAT?G?GATGTTCAT?CACGAAACWTACTTTT?TCGRA?A?TTARTCGC?TTC?TGA?CG??C?GGTGGGC?CT?TGACTT?GAG?GCTYRGTRG?CTGAAYTACT?GATCGTC?CTATTGTA??GGCGGTAA?TATCCCGCCRCGRCAKTCYGAGGRATTGGTG?GGAGCTCWC?KGA?TCCG?TTCCC?GACAAGACGTG??TGCA?TAGT?AACR?GAACAGTCC?GCAGGTTC???CCA?ATCTGCTGG?TR?CTGG?T?TGT?CGCAC?CCYYGGAG?RY?AT?ACGATTATTGCTTTTA?TCCGTACCT?TCCTCGM?T?GAGGGCACTGTGGR?CCAAY?AAACGCCY?TKA?CACAKCCT?CCCAAGCGT??C?GTA??GATGYTAGCGTC?T?AGAGG?GGGC?GGTCG?TGGGTRC?GCTTCGCGTTCTC?TSACGGTGCCCGRGCGATTGGACC?YWTR?ATCCTC?AAKGGGT?GGY?GCY?TTAWWT?CTMTCCCCTAGGGC?GAGATTGAT?RS?CAG???GATCGGT?CGTG?T?GGGC?SATGGAMCMCYACG???GC???YCGGATTATTC??ATG?GCCC?G?YGTGGTGACTTTWGCGCAA??GT?A???CGCTC?WCTGGG?ATGG?ATGGTYTC?GTCTGKTTR??G?T?CAGYS?TAGGC?GCAGRTGGTC?ATTTRGT?GA?CGGTCCACGTCCGKT
GGW?AT?TAAACTG?ATT?TGCGAGCACRTGA?GTGAAGGGCRATGTRG?A?CCTARGGTTGY?TTCGCTGAA?CACTCCAGCCYCCGGC??GGCATGAA?G?ARGRATCGCTW?TTGGTGGACAGAAAGAGA?TACWT?AAATTGGTGACG??AA?AYC?G?GTAACACTGTCCATG?WAAAAGA?TCCATTYGRCG?ACCTCG?TCGCY?GAAC?GGRTAYGGAT?AGACT??GGYYTAA?GGAG?YGA?GCA?CCTTAACCA?TGTTRRGCG?G?AGCCTTWTAGGACA?C?TGA???AGCTCCCACAC?G?A??GGG??GATAC?A??YGCGATTACACAAACCRCATA?TA?T?CTCTGGTAYCACY?C?GAYCCAGAY?CTTAGCTTTCTGT??RGGTCAAA?A??GAACTGGCTAGYATATRC?A?RTTAGG?A?GTCACA?TAATCYGCCY?AAGCGAAGCATARCGGRTG?AC?CACCATRGGMC?YTGT??ATTCTGTG??CTC??ATGA??CCCC??TG?GRTAYGGGYTC?T?ATTCGGT?TCCCTAGTC?ACKCTYATAAGA?ATGGTK?TCT?GTACGCTG?CGCCCGGACTMAAAGAAA?A?TTCACTTTCTC?CTTTG?CAGTY???TATCC?TARCAACCCCTTAA??G?CGAAGGGCGWGGACCYSTCT?TACA?CG?GTAGTARTGCAA?GCTR?CACYCTGCGAGTA?TTTCCT??G?A?TTTTCTCTYTGCARGCG?GTTCAGTATRA?G?CTCRTTRGCG?CAACG?TAAGA?T?GYCATG?CTCGTCARGCGAGAGCCT?CTTGC??AAA?C?TAGC??CG??GACA??GAGGCAAGTKCTA?WG?C?R?TTTC?A?MA?ACT?TCGCATAGGGGCCG?TT?GCTTAGA??CGCCTACAGTCTGTCYCCCTA?CAACGK?GCTAACCA?ACTTTG?CGTTTAACCAKTYCCA??RAT?AT?CCGTCTCC?CWAGCTC
?C?ACAAT?TCTA?CAGGGTAC?CTYTYAGCCAGG?GCAACGATCTCAA?GT?C?ATWGGGA?AATATGYGACG?CGGCG?TC?GGATTCGACAGCCACAGCAGASTTACYGT?CCC?CTCG?TCA?TTYACAC?TATC?C?TAC?CAAATTCWR?CGATGA?CTGAG?G?GGACA?TGGR?CAATGCGGTG?WGGCT?GCWGCK?GA?GATCATR?TGAACAAGGTSAATAGG?G??CA?AGS?GAACCATTAARGGCY?A?AG?CT??CC?TYGGTCCCT??CGCG?GTTGG??GTGCGGYTCTAG??CGCCCAA?CTTCACATGACTGACCA?ATTAGAGT?C???TGGCCC??CACATGGATAC?A?GACGGCA??GR?GCTGG??TCGATG?TGGACATGAAAATGG?G?A?GAYGC?TTGCMCCCCAC?GTT?AWYGTTTGGCYT?AWC?GATAAGATA?GCAATYGTCAGARGTGGT?GTCYCTT?AAAAG?AASTGRRAAAGTSCAGAATGWGWTTRRTATRG?GGGA?TC?T??GSTTGG??CRGCKWAGTYCGCCGAA?TAT?GT?CGA?TC?WA?A?YWC?CATCAM?GCYGTKCACA?TCT??TG?TGA??CYGGATA?G?TGGCCCTYC??AAGT?A?MGTACG?GGC?T?GG?RG?GCCA?GA????CGT?AGGGGAW??RRGG?GAGAGA?CATAACTTCCG??K??AAATACG?CTCGTCA?CG?G?TTTGCGCGA?TTGCCAWA??CCCA??A?C?AACCTGCYCAAGCCTC?TCA?GAATAT?GTTMMT?CCKGGAGACGT??AAC?ATGA??ACCGYGG?GT?G??CK?A??T?GTAT?CGTACTGGCC?TAGCAG??CTAACG?T?YGRCAGA?A??GGGYAGTAT?CSGGCA?G?ACTCGGACA?A?CA?TTC?AKTTTT?WTAGCCAARCGATGTMAARATTTK?RM??GCCCGCGGA?ACGGCTATGCCTYA?TATT
TTCTATC?CS?TGA?GCGTCC?CGCWCCTTCAK?TCGTA??C?GCGAGACACGTMTAAGTGCC?A?CATGRA?T??GAACGGTCGT?GG?CK??A?CG?RGY?GAG?GGG?A?TCT?AAWR?CRCTGAGTGAGAKTAATGTGGTAAG?MAATTTAAGCT?AATTTCGTTATTGG?A?GGCGCCACC??CCCT?A?GKGATTRMT?T?CATCATT?TGTCS?CT??TCR??TGTCTCGWCATAGGC?TTTCTACACCTGGC?AGGAACTCACCTGCARAAT?TCATCTGGC?TCTAAGA??CMCT?C?ACATATATGGAGTR?CWC?A?GGACC?AATG?C?AAGAC?TTT?CC??TTT??TGCG?GACC??AA??AGAGTCCC?TCGCATM?AG?AGA?Y?TT?G?A??TTTCMTTAT?T??AAGTATCCAATC??A?A?GTTTATC??ATTAGC?A?MACGCGC??TAG???MCTCG?GTTCGCTGYCG?CACTCTG?G?A?CAGCCGACCA?T?TTKTAG?T??CGGC?T??TS?Y?RRT??ATAA??GG?CCRGTG???TT?GG?ST??TTTCAT?AT?ATGTG?AARTAAG?CGTT?TACGGAGG??C???MG??TCGTT??GTGA?K???C??ACCT??TGC?C???TG??T?TACWT?AT??GYTCGCTATY?R?TGGCGGAC?A?TGC??A???T?G?C???GAC?GGACAGAYAGG???G?MCA?CTAY?CGTCAGMTTCK?YA?AC?GAATTR?GG?RG??AGY?CTATATCCTAR?GG??CC?GCA?T??AC??SC???TGG??AATTA?TG?C?GC??GTGGT?CA??C?C??G??A?YGC??CTAT?TC?TTG?CGCSCCW?G??C?CT??C?CATT??TAGGCGTGRRAAGRCGGCCAA?ARCTR?ATG?A?GA?G?GG?TT?G?CG?GCA???K?A?GAC?CCGACTCA?CCA?ACCW?AG?CAGGGCC?C?A????T??GC?GCG
AAGRCR????G?TTY??GTAACT??TACA?CTTACA??AATAACG?T??A??AC??TKG?AGA??T??C?GA?A?GGC?C??C??G??TT?AT?A?AGATTTCCTGGRGA???AAT?AAGCG?????TT??ATTCRTTTRYTGGG??AC??T?CTGTCA??GSG?TTT?GTCCTC?T???R??CGACGAGATCCG?AATKR?G???C??K??R???GTG?CCCTT??WA??R?CCTG?CGAAT?TTC?T?A??T?????CTTCTAG?TCYTA???G?TC?GTA??ATGT?GC?AT?CTAA?GA?GAW??T?CTC?CCA?GC?G?AKTG?GG????T??TTGCCCG?CGC?A?GA??ARCCAGCG?CT??YTT?AT????C??CGT?AAWTT?CT?G?TGTG?AGCAATCGGCAAGAT?RT?GG?AGAC?T?C??CG?G???TCCAGM?CGWC?CG?TCAG???ACTA?AGCMAC?TCC?SGC???G???TCW?ASGTC?ACATRR?T???T??G??ATR?T?GCSAG?C??GCC?TGTGG??TGTA?GAC?GAGGTAC?CCGR???G?GC?YAG??C??TCC?G?AGCGATG?AW?C????TC??G?AA?A?TCAR??WYTTC??A?TCG????CCG????T?TG??GGAAT????TGT?GCG??TA?AC??C?CA?YTC?C??AGTTTC??GA?CCR?CTTGA?CCG??C?TG?GCRC?CACA?A???ATGTCCRAA?YGG?AT?AC?C?AAT?AG?TCC??C??GWAGACT??CG?TACTGAMATTCCGTACCCA?T?MA??C?C?GA?T?WA?CGGACT?GGG?GAAAA?GC?T?G?TG??G????G?CGCG?GAGA??ACA?GTT??TA?G?AT???GAA??CTTKG?K??GGACGGAAGT?GGCGTGTA?CATAGAW?CACTTRCAYTCCYTT?ATT??TAGCGTCC??TAY?????C?TGCA?CWR????A?KYTTA?????TC?AC???T?CG
GTATTGTCGAKA??WTTACAGAC??AAA?G?GA?RC?GYACGC?TCTG??G?GT?TTT?TTCA???AAATCTCATTAT?A?GTS?GGWGA??K?C?T?CT?TG?AGTY???T??AT?GG????A?C?KCRACC?CC?RAGGRAG??CCG?GTGCA??GG?CATGC??T?G?AG?CCGAG??G?AAG??C?CCG???CA?TA?ART?TGTAGGGCTTAWCCA?ATT??GC??GAR??T?CA?TGTCGGTCAC???AAA?AR?A??T?CGC???A?AC???CTA?T?CCACGTCGG??C?A??GGT??T?GR?T??T??G?AGC?AGGGC?AG?TCCGC?C?GGCGAG?TA?T?ATAGACC??GTC?TCTAGGTT?TA?TT?G?A?TC?CYT?GTG?TAGA?TGA??TTGGAGG???G?TCG?A?MT?TGG?WC?CGGAAGG?CGGT?G??GA?CG?GAA?GAAA?GACCK??CGCG?A??A??TATATA?T??T?????GG??C?AC?GAYTA?YA?GRTGAC?G?GCG??AGA?TCAGG?CCAAT?G?A?GC?RTTS?AAG?TTYA???GC?TTCGW??GAGG?ACTA?CTCGC?TT????A????C???YTCAACCA?CGCAGTAT???TACC?CA??ATCAG?C??RTCCR?C?CA?TAG?TC?G?GC??CC?ACGAGTA?TACCG?YCCCAGC?RTT?ARC?TAC?GTC?RC????ACT??GGGTGAA?TG?C?CCAT??CAC??CT??TCGATAAAT??ACTA?CGT?ATRCACGGARG?A?TGCA???GMKR?CG?ACMCC???T????GACAGACGC?CG??T?C??T?GCAT?C?CG?GSCTATT???MTCCTRG??RTC?C?YC?ATATAGAS?G?C??T?GCCCG?TCCTG??G???C?C??TC?Y????ACG??GCY?TC?GRA??C?T??CCAT?GT?AYTA?TG?T?G?TT?C?TCGCT?CGAGC?WCARC??GG??A??CC??T???
A??AC?AT?G??CA?CKTCAA??AA?TTTC?A??G?CGC?GCG?CAC?CCGCTA??TCCAGG?TC??RC?TTA?TTGA??CTTT?AG?CTGTGCGGG?CC?GG?AGGTC?TYATTTG?G?T?CACTG??A?GC?TCCA?A?TCC?A?GCGGCTT??A?TA?AGAC?G?Y??TCGT??TACCTCCGTGCGAR???????C???GAT?CTG?CC??CA???AAGGGCT?G?AAGTA?A????AGACAAYGAY???A?TG?CYT?T?A?AG?AAGTTGTGACG?CCTGM?GA??T??K?R?CAAYAA?AT??TGACG?ATGMTCAA?TR?A??TTTAGCC??YGC??TGAWTG?A?TGGCTC??G?WA?C?CG?T?????TA?T?WACG?A?GCG??G????GA??TTTCTCC?C?ATC??AAAG?TTG?A???GAG?AY?AAYTCC?AACT?GCR?C?CGMCGTCTGG?ACA?TGAGGA?T?CC??AGTTTCAA?A??YG?T?C?A??T?TT?CACGAG?YG?C?T?YRGAA?T????CT??T??GCGGACA??A?GWGGGCT?GA?T?W?CAC?GACG?C?GGTTATAAC????GAATCTGTA??CC?T??CT?????GATTR?TG?GAC?CCC????T???CTCGGCTT?CC?CT?C?C?G??G?TGTRT?TA?GTCMT?RTCGG??C?TAG?G?GTTG??CGG?C?YATC?CGR?A?GTATAAAARCA?ATT?TAYACTR???GT?ATTA?AGAGGC?GCA??ACTAGCGWAGC?AGCC?CAT?TAS?TTRG?CT???TG???AG?CT??G??TYG?CGC?AG??C??AC?GCCT?A???????TA?ATT??A?GCA?TC??TGAAYAG?GTCT??GGGT?C?GGAACC??AC?AC?AG?CG??TCAC?G?AGGGGC??M?CTG?G?GGTGGCCGA??ACA?RCGTAGAC?GR??CGGT?TT???G?AC???RC?ACATRTA?T?TCGCCCA??CM?C?
CKKAAG???AA?TATAAC?CGA??A?A????A?ACCCCTAAGCA???AG???Y??C???A?MATAMGTT??TCR?GCA?AAAGCAA?AT???A?CA?????TAG?TGA???C?A?ATTA?G??TCA?????ARTAGRG?TAAG?GTTRGYGGG?A?ACCAGACG????TR?ACA?CMTTCC?R?G??TG?T?AAAYT?AC?TCG?G???T?CT?ACGA?TAW?GT?GT?KG?G?CCC?GC?AGCW?C????CCCA?YGCA?ACG??AA????C??GGA?AG?CA?AWC?CTC?CA???GGYTA?WT?C?AAATCGGCC??CAACTM?CCTAGRAT?A??CW?AYTA??GAG?AATTC?CACACA?WTTC??T??TAAATA??G?TCT??GG???YGCTT?G?ATC?GGAR?CAAA??AGY?GA?CA???T??GATA??CGACAGA??GA??W??CG?ATT??C??CCTGCTWTCC??A??G??ACC?G?AGGCC?CK?CCCA?AA?C?GWC?TCCTGT?GMGYCGC?CMC???C?TGT??G?YTTA?GG?AC???TGCCTGTTTT??T?CCCGTAAACGA?ATTG?A?A?ACGTTTT?CCAG?R??C?GGCTA?RCAA?CG?RTGTGCA?YC???T?AGC?AA?AGTCTG??AGTSTA??GTA??TGW?G?K??C??A?C?GTAGTCCT?GT??CTCT?A?TAACGAG????T?GC??GTCA?CGTTG??T???A????Y?AYGCGA?AAAC??AGT?C???TY?A?T?GAA????T?GC?CCT???GTT?AA?GYA?TT?C?C???G?T?CGGG???AC?CTCAGAGY?CAGCT??G?TTA??CTGCTGGT?TTA?GCCC??GGGA??TCTAYCCGGTTYT?WGG?TCC?Y??TG?WGGT?Y?G?CCTCCCAG?AC??C?AGTTC??A?TGT????CAA??AGCCCT?TC?T?C???A??AAC?CACGA??T??CATGCTY??TA?TG?WG?T?RT?T?
[truncated: 2,305,471 more chars]
