# Supplementary material for: Phylogeographic Patterns Are Strongly Associated With Biogeographic Patterns in the Irano‐Anatolian Global Biodiversity Hotspot
Source: Mol Ecol. 2026 Apr 29;35:e70355. doi: 10.1111/mec.70355 (PMC13126619; doi:10.1111/mec.70355)
Supplement: Supplementary file 1 — Appendix S1: mec70355‐sup‐0001‐AppendixS1.zip. [file MEC-35-e70355-s002.zip › Onosma_microcarpa.nex]

#NEXUS
BEGIN TAXA;
  DIMENSIONS NTAX=56;
  TAXLABELS
    O337_10
    O337_12
    O337_OD6
    O337_OD9
    O347_17
    O347_18
    O347_19
    O347_20
    O350_5
    O350_6
    O350_7
    O350_8
    O353_37
    O353_38
    O353_39
    O353_40
    O360_25
    O360_27
    O360_28
    O364_45
    O364_46
    O364_47
    O364_48
    O365_21
    O365_22
    O365_23
    O365_24
    O367_49
    O367_50
    O367_51
    O367_52
    O376_57
    O376_58
    O376_59
    O376_60
    O396_53
    O396_54
    O396_55
    O396_56
    O451_34
    O451_35O
    O451_OD1
    O451_OD2
    O451_OD3
    O461_29
    O461_30
    O461_31
    O461_32
    O480_O1
    O480_O2
    O480_O3
    O480_O4
    O483_13
    O483_14
    O483_15
    O483_16
    ;
END;
BEGIN CHARACTERS;
  DIMENSIONS NCHAR=37991;
  FORMAT
    DATATYPE=DNA
    MISSING=?
    GAP=-;
  MATRIX
    O337_10		KTRWTCKA?GRKTATGRAYTC?YCTGMCACGCGTCGRT?RCWGCRGCCTAYCKAAGACYMGGATTACSRGACCAKGCKCCKGCAA?KRTGMGCCCWG?MMRCGYT?TGTTGC?GTCCCCGATCGC?RTAGKTYGMA?AARAGA?YCTTTCTMATGTCCWWRRGRRRGTTGCGGRTCTC?TAYAATTRG?ACGATACTACTSTTMAATCAAGC??WACTCCGSGGAACAYYCCCTTTTCCRTTKGCGCCCGARCCTWTGARAACTKAARYMART??ATKMYRAYCCAC?CCGAW?KAAWAACATSTACCRTRTGMAATCWCGWYAGTMG?YAAKCCATGAGGCCYGTSTGCYTCSGTTACYCKKGTGGCRATGYRGCGSAYAGGGYARY?TGGTTACGATGRGTCGT?CGCTTGGGT?TYG???ACCGYKT??GATYCGCACTTCC?C?GCTWGGTARCAGAGCA?WGYCAKTSSRTC?CGGCTAT?YRCGTGGCATCRGACGKGATGRGRCGATTTGGYGSATAATTMTAKCGCGRGTAGGGMAA?RRAGCGKGSCAGTC?AGTTTRSAACRATAT?GKTGTACRTATTAAA?AGGGGCTCAAGCGCRAGAGCCCC?CAYCGTTYGTTR??CAG?CTGGCRAGTMGC?GSGGTWWGYCATC?CRT?CWYRCTARGKGAGTC?CTTGYTCWTMCTTTTACCSKRMCARYKTGTMAGGYTACRCCCTAKCGWRWTRC?AYRYTCCGGAG?TT?GSTGGMSGYCYGCGKAKCYTGASGGYASAATTAT?WCCGAC?MRTAAGYGCCRGGTACTGS?ATCGCTGTARTAATGCGSTRTGGRTCC?TAGAGCGCGGTRGTAATRTYGTC?C?CC?CGGMCRTYTKACTSCTTT?WTRYSATWCTTAGTGCYAACTGA?GGTATCRCTKCAGGCKYYG??YG?ACCRW?KGGCR?GGCGCTCGTRGY?YCA??ACCACGRYATCRCCGTAG?ACRMCGGACA?TCT
TTAGYYTSACTC?KCRSTCYGTGGAYAT?AAGCGAGACTGGCSMCWTGGTTGAKGTAKGGGCGACTATRC?GTACASATCTCARCRA?CATGWCG?TCCAA?CGTCACYTAWAGTRCWGTMTCGCTWTCGGGCWGATAGTGKACKASTGGTYCCGGY?AGTRGACYYTKRRGG?ACT?TATTRATTRGRAAYWCGYGWTTCRCMGAMCGTTRCSCA?WCYGCCTGAGAMTCCRAGGMSRRT?TGCTCAGTK?WGTA?TR?G?WKMAGSKYGCGTATAACATCCCMSC?GC?CGTYAA?AA?ATTCYGGGRT??YTGGCRAAYSAYAAAMTTRT?MA?CGACGGCCRCGTTCAG?TC?Y?KRT?TYATTMKAGAARTTGGWCCCAARTCRTC?GTCTGACGTTTATATG?RCRCTAGTGTGACCGGYGRGACATCTTAACCTAAA?TGWCGGYAARCTAW?GCAAGSC?AGGC?RAASRGGRCCAGGS?GWCYTCRARTTACGGTCTACRYTCSTAGGCGGTTCYCGCTACGCCCGRATTCAARCRAGGTGACTGCCACGGCWCTAGACCGGGRKAGCACCCARCGAGGAGCGTCAYACACCAAWGTGCGTGCWCTGTCWYATAGCACGRCGCCGAC?GACGGA?YGCGACACCTTCCYCGGAGCGATCTGCTTCTRATCACC?RTCCGSGCTGRTCGCCGG?GACYTGRGACCGTGGCTGAACTTAYGAACGGAGGTATCGTWRCCCAGTGCACCGYAAACT?ATCRAACATGSAGAC?AATGCGRKACAGA?ATACCAARCCAAAGACCCGCCGATTCTAMCCAC?ATTGA?CATGCACT?GRTTTACAACCCCACRKCTGGTAATTGGCMCCGTGYKT?ACGSTGSTCYAGAGKG?TGGTCRTGGYRCTTAGGCGGCCTC?CGAAAATGTCTAACTTCS?ACGGCCGATARRCGTTGCCG?TGRSACTCTGGGAAG?GCTGGTYCGGTRTAATCAGGC
GAAATTACAYGC?AGCWTC?ACGRRGAYRTCG?GGGTWGAGACTGAATAACRGTGCTAATGCGCTCSTTCAGCGCA?AATCAYGGGRGCTCAT?ACGGCCCGTRTATGGGKTATGWCAGCASACSCASCAGAATGACWTTTTGCCCGCACTGRAKYGGGTTGCYA?AACGYCY?CGCCAGYCCATARGYGATWAYATGTTTGAAWRACAKCACTRYCCTCGCCATCGYCGRATCAGMWCTT?WATGGACR?GCTGAGAGKGATCWCTAWTGGAACAGCSACGTG?GCCRGATTWTAAYAACAGTTWACAAGTGTMCTCRCGAGGCACAGGTGGATCCGCCGCTCTTGAATRYAYGRAGTGGTCCCTCGCCTYRAYAT?ACRTATGCCYAATGACAAATAGTGCTAACYCCGWGCGCCG?TCTT?CT?GGCTTCGAGAACASGSCCTCCCACC?GACTAATAACCCGGGTGGAACCAACTATRAGCCAGATKYAGTATCCTGCTGATCAGCGSRRACTAGGGWGGCTGGGGGGGCCATRRCCAGGTCTCKSGTTCGGCGGCACTCCCGTAACATTGTTTTGTACGWRGARCAATGAWATCTTTGCAWCCTTGGAGAAGTACGATTCTTCATCAGC?C?CCGGRTCTGSTACATAACKGCCTTGTGGTCGGSGGTAAGACASGSGGCSGCGGGGGAGGRAGGTGCACGYTKYGG?TCTCCRAGARMGCAAGAGTGAGYCTGATCCG?TMGCTTTCCATCCCTCCAMCGCTCGTTCGCGGCCGGCGGCGAAAYAGGATTACAAAMTAACRGTGATCMTCWCCCAGYATGWYCGYGGA?ATCCTACTGRMATTTACCCCYCTGGTCYGAAGTGAAGYCATCGR?GTCGGYTTYTAAAGKATTT?GCAARCCGYTATGAMGGGTGTRCARG?GGCCCCARCTRRTAACWGCTCCACGACGTGCACGCYTACCCT?CGCGTCTCTTRTGTAYATCGCGTCTGACAC
AKTGATCGTAGGAWCCCTACTGKATAGGGCTAGCCAACWTACTCTMCTKGCCTTTCAKGTGGATC?CAAAYMGTCTSTTRWCYAGTTYTCTCCATCCGAKTCGYCGTCWCCTCCTRAATATCTTAWRAGTTTYTAGSACGARKGTTG?TGACTATTTGGGTCGGCGCYCCAGSGAAA?YCTTTGC?CGAGRC?GATCAAGCG?WTAAG?MTGGAATAAGGCRGAATAGTTTATGGCTGTGCGATYKCGTTCAKKGTCGAGARATGGRCAAACGAGGGTCSTTTTRCCAG?GYYC?GAG?CTCGCTCRACAGAKSCCCG?TGAAAGTGYGGGTTRTGRTWATTCCGTCCTAGATATGCAGTCAGCTCCTGCCTCATTGTAAG?TGTCMTTCAGCTAGRTCATCCGCYAGCCGTYCCGTCTCGCATTCCGCAATCAAGT?CGCAGRTGMTACGATAT?ACCTGGTKGMRTCTCATGCCGTCCAARCACCCGAGGR??CAGGATCAAGGGMCCCGSCGGAATCCCAARGGGTCCTGATCGTAAAGMTACTCTATGTGAAAGATAGARTTGTTMGGRTTYMCGGCGRGTGTACCTGTTAC?GCCTGACTCGA?T?RY?YWCGCTRAGGTCGCCTYCTSACGTAAGTAAATAGTRCGA?ATY?TTAAAACCTCKATCTC?TCCGCSCYTAGGGTACGCAGTCGKTGGGAAG?GAGTCYATCGTTTAAACAGTYCAGTTSA?GGCTGACAA?ACATAAACCYTTTGTGGTCGGGGGCGGRAAAAAGTGCCATTYGRKTTTGCCCTCCAYATCAAACRAMAWGCCKGGAGCCGTGTAGGGGGGTTGGTCYYTTACCTACWGAKAG?TRACACCCGCYTGGCYCATCGATYGYGTWAATRGATCGCCSGCSAGCACCCTAYCACCTATGCA?AACAGCAGCTACCATTTRTGATGTAAGGCRG?GCTAGCGAAGWWATGKCAT?GCTGTATRTRAAATCCCGRGATTC
TAMTCYGGGCTTACTTATAGACAGTAGASGTGA?GACTGRYCGCTCGKGGMCTTCGCCYACTCGRATGTCCTCTCAWAAGGTCYCTTGTGCGKTRM?CCAAAGGT?ACGCGAGCTGWSGRGTATASMGTTTGTTGTAGAYCGAGTAWAG?GGYC?ACTGCAAGTGTACACTCCTTGTTCTA?AACGATAASGGGGACGGAGTKAKCTTGAGCCGAYA?ARCTCCTTCKGCCGCAGGCAACYCTGGMCASCACA?TGTGRCAATTGTTRGTTCCGG?GGMWKT?G?A?ACYAGAKATCTGGTTTCTSTAT?AGGATACGRRAGAYTCAAGAATAAGTTTTCCCAWTTGATGTAGAAAGAATRGKGMTCTTTTATAAGYAAAAAC?GGGT?A?A?TYGTTCCCACTTGCTGGTTCCTCMAAATCGGSTGACTRT?CATTAGACCGYAACYGATG?GTAGTTGTGTTTGCCASCATCACA?RAATCCGTAAAGGAASATTGAAAGTCCGGCRTATGCGCTCARAAYGTAGGAGAGACCATTTTGGTTCRCACACAGMGGCCGAACGATGGCACGCGTACAGCCGTCRCGTTYCCKARTGGGAGA?AGGCTGGTGTTAAAAGSTC?CCAGTCCTTTCTTCG?YYACGATGAAGGTATTA?ATTTGTATCGATCTCRGTGAATKGCCGCAATATCAGG?CGCC?TCGAAATAGGGGAAACTGATCTGGCATCGTGTGGAGCTATTCYTA?AATTCCGCTTTCCCCCCCTTRCRATTTT?ACGCTCGCGTCGTGTATACGCAGACCRTAGTG?GTTWGCYCGAACAGATCRCTGAGGATAGGTGGC?AGC?AATYGTCAAYAACAGGCTGGGYCGTCAT?RCKYAGGCCCAAWYCTGCGTYWTATCGTGCATGACCTCAGCACATTATATATATGCTATAATATGTMAGCGWCCGCGAAGATCGATYTGTG?RGGYAGCAYGGCTCTAGGGTGTT?GARTATGCRT
AGACACACCTTGA??CGTGACC?A?TGAGAATTCTTCTTTTA?ACTTAWGTCATSACTAATTGGGGGGRCCCCTGGTTCTWGTAAACKMGAGCTACCGTGCGRCACTGCTGACGTTGCTAGGCAATGGTCAASCARGCGCRAYCCAAAGTTCACATCTATGCCRGCRAT?CACAGACGCACAGGAGKAGTCTCAAAAGRAACTTCACTGATGTTTGATCGYRCGAYTTGGGTGCCS?CCATYAAATAYAAATCTAAGGACATTSTCTGTCGCGA?CACAACTGATGTCATGATTCGGWCACRCATTGACGCCTTACGTCGGCC?CCTCAGGTMCCCCTCAGTCCKTGGGTCATAGTAAYAAGGGGGCCATCTTC?GTACTCCGAGCTGCCGTTCACGCATGGCTGTWGACACTGGTC?AGGAGGCACACCATCTCAWCGCSCACCGCTTCTTG?TCATTAGCTAGGAATKGTMGCGGACTTGGTAAATCCTSACACCTTC?GAACGTARTCGMGAAAGGCGGTGGCA?G?ACGTGTCCCCGAAKTTAGRTTRACAGYAGATCTGGCGGKCAAAACTCAGCACTAAGCSACGAWCATTCWG?RAG?KTAGGCGCGATCATCAGGTGGCGAATRCCRTGYAGCGTGCT?KGCTAAG?GGTTGTAGGATTGATA?TCCGYGACTATGCGATAAAGTGTCATATATGAAACKGAAAAAC?ATCGGAGC?TT?GAGGAAAACTGTAYCCCGAA?GT?TTATCATKCGCGCGGATARTCWATGCCCAATTACTGATAGATAACGTGAGAGMCC?CGRCG?AGGCACTMAT?ATCCGCCRCTCGCCYCCACGACAAG?CCCGGGCGGCAGGGGTCGCGTGATTGAGMTTT?AGCCTTCTAGTACCGTTTTGGTGTCATC?ATCATGAAATGTAGG?WTAGGTGGCGCTCAAAAATGCRCCTAGGATCKCCCCGC?AACTAGGACAYAGAG???GTGGCACTCGATAT
ACCATGGGTCRGACGTAACGGGTATGGCAATYGGATCTGTATGGAATAGTTGRGTCCCGTTTAGTCAGCACG?CTYTGCCGTCACCGGATCTAAGTYCGC?AAAAACCTCCAGCCT?CAGTGAGATAGTGGGYGATCRGATGAAAGAGTAGYTCTGYGCAACTTACATCATTGCCGCCAYGGGYCYCTGTCCGTGTKGGTTCAGTTTGACRCAGCGARGCCATCTGTATTSACGAAACCTGCAGGTAACCCGAGTCTTGATGTTCAAACTTARGAATAGGAAGACCCCAGTTYGCCAATRC?CGGACCCYCC?CATACACGTTAGGGCCTCGTGC?AAAGGTGCTCYA?AACCWGTATSACGCTATGACGCTC?TCCTTTAGATCCGAATGGCAAGGCTCCATACCGATTTGCCATCG?GACTGATTGACTGCTCG?TGAAAATGAGTGGCTGTTGGTT?CTCTTTTTGCACGCGC?AGGCGTCRWAY?AYTCGTACGACWWCGATWTGSG?CCTAA?GAGGATAGTCTAATATTTATGGATTGAGAGATACTTAKTAGGTTCCGTATAGGRACGCACWCGCGAAGCGGGTCGAGSYTGMGMGTGCTCTCCTT?AGACRTYACATAAGGCCGATCCGRYGGC?AGCAACTGAGCCATTCGTACTAAGATAAGTCAAAGAAG?YAATCTTCCCGTTGTCGGCGCTCCTGCGAA?GYGWGTGAGYACGCTGGTTTAAGACGTCTCCGRCCGG?GCACATTATCYAT??CAAGGGCGAMGTAAA?ATT?ACCCAGAGCGAYAMCCT?TACATTTATGGTWCGCATCACATGTAGGTGATACCGGTAAGGAAGTCAAGTACGAGCCGTCCATAWCGTGTSGCTAGATTATGATTAGCTTATTTGTCGGTAAGRCAGST?CAGGRCGTAW?TAACCCATTTACCAAGTTC?AATCTAAS?GACAGGCGACAWYTAAACAGGGCGATCACAGGCCARGATTACTGA
GCGATTTTKTCTAWCTGTWYAAATACACTTACTCTCCGTAATCCCTATCATGAGTCAGTGCAATGTTAGACCGGCACCTACRGGT?TATCGCGTGCCA?TCAAACCCCA?YCTMCATTYAGA?CTGATCTACCGAAATA?TCCCAAGAKACCYGGCGGTA?TRTAGCGGCTAGAGGTGAAATGACAACTCGAATCYAATCARTTAACTGGTTTCCGTCAACGAGCGGTTCTCRCTGAAACCSGGACCMCTACAGGTCCAAGACTACGGGGGTGSATTCGAAGCAGTATG?TTYGCG?GAATRRCRCAYTGGGAAARACRAAGCARTGCGACATCGYTTCYTCATGRGCTRGTCAAYAATAACCARGACTGTACCAACATTCGCAACATTTGTGCTCAGCTAT?CGTGGTCGGGCA?CMTMCTACGAT?TACCAATGCTGGGGYTAGATTCCTAAGC?CGYCTTGCAGGGTC?GGCT??GCCGGGCTTCYCTCGGCCGCGG?TCCGGCCTTTATGCA?GYCAAYATCATGGCCCCACARYRTGRCTGGAARATGGATTGCTAGAGASTCAGCGAACRATTATCACRTTTGCCMYKCGGYTWATYAAATTCTCWGCRACGTCATGCACACMCAGRTTGGGCYCAAACTATCACTGCTTCCTAAA?ACTATCGCATARCTCCAGCCTGTGTYCTGSCAT?CACAGTACAATMGMAGCYGCTTGTAYGCTCGACTTCTCAATTCGACCAAGACACRGGGCTCCTCGTTTGCGGACA?GCGYATCAAGTAGGARGTCACTAGAGTCCCTCCATGTAGAWCMRCGCSMAAYGGAGAAATSRCCCRGAAYACCTGATTCTTTAGCCACCGTCGCCATCAGRACAAGTCARRTGATGGAGTCCCAGGAATCAGTGTCTGCGCTCGTRGGCCGTCATCCAGGGCTACGA?TTACCCCGTRGCGKRGAATTGGTTATGGTATTAGGCATATCAAGTGTAWGCCGCTACCT
CAACT?CTCTTCTCAATGGGCGKACGATGTCTTGGGATY??GTKT?MGGTCCTTCTCCYAAWYYCTAGTTAT?GCCTYTGAGAGGTGGKCYCTAGATCCGTCAAAAGGGCTTGACATRTGACATGTCATATR?CTAGACCTAGGATTKCTGCTGCCTCG?AAYCCASTGYCRG?GATTCACCCTKGAGAAGGTTCAATGACGTAGGGAGCCAG?ACACACYCGGGACAATGAGTGACMMGGTCGAGT?RAACCGTACACTTTATGA?CGRGGATTTGTGTTT?CACTAGTCCTTGAAGCTAAGTGAATTTACGAGTCGCTGCTCGAGCCTYTCAYTGGCCGGGGGATGAACTGGRGGAAAAAGGAACWAGTTKCG?GATCAYGCTACACGGATGGAGGCGGAGA?GATTCCCTGCAACCCATTGCSCG?GACWGASACGAGATGGYAAATACGGCMACSAARCTTACCCATGTYAAA?TCWAAAAAATACRTGCCGAGGATTC?AAGAAGCCGMRAAAAAGGGTAGAAARATTGCAGTTCCCCCCTCGGTGAGTTTGCTTCGTCGAYGGTYGGCCGGTTSTTCAAACATGAAGCGGKG?SCTCCCCTTTTG?TAAAGTTCTTATACTCTCGACCA?CCCTGCRTAC?TCGGTATAAGA?STRGGCAGGTGACCGAGGGGATT?YTCAG?TATGACTTGTYGGWCGYTAATGGGCACGGACC?AYCGCATAKRCGGCCCTTCCGGCTTAARGCMTTACCAATTGCTGTGTGCAAAC?GRGACCCTCCCG?GTGGAGA?AGAGTTCG?AGTATTATCCGCATGACSCCYCTGWRGCACGTACCCGGTMTTTATCTYTAARATWTAGAAGSGTCACAGTGGYCTTCSGCAAAGGCGACC?CAGGCAGGCCCCCGAGATCTTGGTATRTCT?CTAAGGCCGAGRGCGGACCAGTGCAG?TTCTTGGGGAGTCATTATWGTGG?CTCCKTCTMGCTGKATCAACA
CAGGTSCTGACACCATTCTATTAGCTCGAGTGAMCKCKAGGMA?GTCC?TGATCGTTCAAAATGAAGCATGTYTYGTCTG?GGGAT?CTTRGCTTTYGMTGGAGGATGATGGCTACACGAAGGTAATCACACTCTTG?AAAATAAGTG??YGCMCCCCAGGATTCAGAATGCGA?ATTGKGTAGCTKGCCCTYRTCTCACAGCGCGCGACGGYGTGAATGCTCCRATWGAAYTGCACCYTGTGCGCG?TCATGGGATCCCAAAGGCAATYTCACGCCGYTGCT?TTGTCACACAGTAACGATTCTGGCGRTTATTACGARTCTCATGTAAGGTGCCG?ATAGCACYCC?ATGT?ACMGCCTTGGTMAATCRAA?GCTTAGCCGGCGACCT?CGCGGAGAGTYAAYCCCTTRYTCRTTTASGARCTCAAC?TGGGATTTTAGRCKCGGGGATCAGCYCGRCTASGCAAATAGGAGTCCTGGTACRTGTCCTTCACCAYGATRCCGCTSTATGGGG?ATTCAGCRGGAA?CGTTG?CCCC?CAGGGTTGTGGTGTATCAYAAAG?AGGAGTAGTCAAAACTTGYTG?G?KAATATYCGTGCTGYAGATTAAAGAYGCCCATCTTGTG?CTTTAAGAGTCCAACGCTTCCATAAATGYTTCMCCATACGGCA?CTCGAG?CATG?AATCRCA?GGTACATTRCCGATCGCGARAGTTAMTARTTACTAGAATTGAGCGTGCAAMTCCACAAAGAMKCTTAAACGCTGRCGAGACGATC?TGAKKGCTATTTTTAAAAACGCAAGCYAMCACGTTGTACCT?GGTGTGTGAGTCGACCTCTYTACCCG?GACGRSCTTTAGTTAGAGCGCAGYMTCATGCTCGGACATTTKATCAGC?CTAARGTGACCTTGCCG?AYTCTTGCCATTAATAAGGCRAGCCAGCGAGRTCAGAATTTGCGGGCTYCATCTR?CCCGTGGCAGAAGCTAGCGAAGCGAAYASTMC
GCCAATGCAAAA?T?CCCCTTGGGAYMACGTTTATCTAAGAGCACGCCGATAATGTTTTC?GGYACGGTTTTGGKTCG?GACGATARGCGCRCA?TACCGCCGTTRATMGRTCCTGTWATCRGGCCMAACTAATCGAGGCGCCGGWTAGG?CAATTGTGCGTCGAATTTTTTAAGCCGCMGCCCRAMCRTAAACGTAGTCTCCTCTAGTCGCT?TCCGTGCAAGGAGTGATCACAGCCGTATTATTAGTTCTAGCGSCCTCCATTATGCAAGCTTT?TCGGATTATACTATTACSGTATYAAATAGAGTGCGGCAAGAGAT?TATYTTTGACGCCRARGCCCMTTATTCRCAWGTGRTAACCAACTCGTTGAAGCTTRTCCGGGTRGRCRGGCGCATTGAGCTACCGCCCAGGAAAGACGCGGTTTA?GTCGTAARGCCTGGTRATGGGGAGTTATTCGAMGYYGCGCATCATCGCGAGTATTMWGCTGTCGCGGGACGAT?TAAGAACCATG?GCGCA?GKCTTAGAGAATCCCT?CCAAGAAG?GAG?CTTGTAAC?ATRATGGGAACAGCYTA?TTACTCCATRARGCGAATRGCGAARAC?TGACGGGGTYA?YCAATACCGAGAACCACGYCCTTAGTTTCCGAGAGTCATGGARGGCACTCGAC?CAGAGCAAGARWCCGGGCCATCCAGGCSA?RRGGATGTTAGRGTAYTCCGGACGCYA?YCAGAAAAACTACAGA?GATGCCTGTGCGCTCMACYCCKCTGCTTASTGTCTMAARATTGRTYGGGTCAGACTCTGRTCGCC?CCKTRAAATGG?GTAGAATCAAGTCGATGCG?ACGCATCGGTAATGCATCTCGGACCCRATGGA?ACA?WTWA?TAAGCCG?CTA?CGACAGAGGRGKCCAATATTTGG?CGGAAGGAAGA?CATCAC?GTMTGCGAAGCSGCCCGACACAATG?CACAYGGGTCTTAGGATTKT?ATAGYCTGACCW
TTAGCCCYTAGAAAGAACATTCACRTCGCAGAKTTGYCCAG?CGGTMCGTAC?A?TACTACCGGAGAT?TACAATGTATGG?GTAGTGTGCYMCACGY?GTATTTTGGGATCACG?TGTAC?TAGTTTAGRTGTACTGTACAYTGCGCGCGACATGATCCRCGCCACGRTA?CGTTCCTCAGATCTTCMAGATCATTTCCTT?CCTCTAATACTATGGGYCTTTMAGCATAAGGGGAGCTAAAAAGGCACCGMGACTTCAACCCGACCCGASAACCTG?TTAGGGGTCTT?WACCACGGWATGAGCTGCGCGCGCGGCGCGTTCGCAATAAYGTTATAAGYAATGATGYTCAAAAGTCCATACCGCATCGTRCGTAAATTTAATGSCTTTTTAYCGCTCGTCCTAGSAAAGTTAGCACCAAACCTTCRRTGGGGWCTAATAGCTCTACAACTACC?TCCCAAMGCAMARCA?CAATCTACGTACCGCCTAACCTCCGACGCTGGTTCRGYCCTTTGCGCTTTTCCGAAYYG?TCMRGRRG?GRGAAACAAGTGCAAGGAATGMGCTYCGCCACCA?RTTGCACRACGGRATCCCAAATTRGTCGCCCTGRCAGTT?TA?YACGCYTCTATTGAYAAGGGGGGAACCTC?CAACTYCACCTTACTAGCTACCCCTACTTTTTT??GGGYCATTCGCCCTTTTACTTACGTAKRAGCGTAGTGGGTWC?RGTTCGATGCGTGGCTGCATGTGAGGAGGAGGGGCGATCTTCTATAGGATG?RAACAATMACA?A?GTGATGACACAAGGGKAATTATRATGCAATGTTAGA?TAGGA?CC?GGCGATGGAGAACTTAGAAYGCT?CGAYTCACATGCAACA?CYGGTAGTGGACGCGGTCATATYC?ATAACA?TTACCTACT?WKYTCTCGTATTA?AAAGTGTAACCAAACGGC?GACGCATGCCCTACAGAGCACGGTAGGTGTTCATCTGTTAGMGGG
GTT?GCAATTWCCTC?TGYAAGGTCCCGCA?CTTCACCYTTCTGATCRGCTAATACGAAGTAGCGACGG?CCAGYGAGTCATTGTCGGGACAGTGATACTTYTCGTATGCARTTCAGRCG?AGCGTTCAGGTTTCAACAACCGAACCAGTAG?GCCTACGGCTAGACTTGGCATGCCTTGACATTTTAGACGCGGAT?TAACACGCCCACAAGTAAA?CCGAGTGGGGCCCCCKCRCATGAGCCCGAGCCGTAAATWGCCRTCGT?ATTTGGCCKCAACAGCCGGGCCCCAYCACTT?TGCGGC?C?A?YCGTATTATCAAAGATATTATCATGGCGTAGTAWACCTTATATAACCAGGTA?CTGGTGTACACCGAGCCCGAGCTSGATTGGAATCGAATCTTCGAAGAAGTCTGCATAGGGGAATCGACAGACGCGGTCCTCAGACCACTACWTACATCTGTTCCGCA?TACGGYGC??GA?YK?TACGCASTGRRAAGGTTTATGCATA?ATGCTCAATTTTCCGGTTTTAAGGWGYCGTGCAC?TGCATCACACACCTGACCCGGGAAGAGKTCCGCGTGGACTTGCACCRC?CACWCTGCCATGCAWCACATCTGAATTAATAATCGA?GG?CGTGC?TTCATWACTTGCTAAGMTRACGAGAARACGAAACGCCGCGCGTCTAACCKGAGAGATG?GCCCACCGTAAATWGCCTAA?C?TTACTGTTATKTTTC?CTCRCCCACATTAAATCCTAGCCGGTGACYACGTCCGYATGATGATGTGCTGAGACTAAGRGGGCTGAMCAAATGTACGACGCTTACGRCCTCCGCCTGCGGCAAGAT?GRARCGCCCTGAT?GRAAGRRGGGTAYGACACWTYACAAGACAATAAATGACYACRAAATCATCCRCAGGARGGACAACWGTGCTTAGACSAAMACCGTGG?CCGYYATTTAACTAGMTTATCGCGAGATACCACGC?CGCCKACGCTAYT
CAGCG?GAACTGRGCYCCSTTAACGAAGCCCGTGGCGAG?GCC?TYTGGTCGATGAACGGWGTCC?MCGGYAATWTGAACAACGCATCGAACACAGGTGTAC?GAYYWCTGTCCGCTC?GCCGGSAGACCGTTAGAGGGRTMTTCAAAATCAGCGC?TACGCCTGTWGGACTARA?ACA??CGGGKGGATC?AGGGTTAGG?ACACTCACMCCCCMGYACGTGGMGTCYCCAATGCAAAWAAGAGTTAGACYYYCGCYTCGGACCAGGC?CCAGCTGKGGGTCGWCATCACACTAAYGWATAGGGTAAGGTATAGCACCGTGKGGCAGATTTYTW?ACCGGAGCGCTGCATCGGGCTTTTGAT?GTAG?CTTTTYAGGGGCGRRAWTCTCGAAYCATTCACCGAATGCTTWAGCTATACAMGAACGTTTGCMRGATTCTTRCTGCAGAATCTAAK?CCAGGT?CAGCGCCGTG?GGATTGATYTCCGYYGCGTCCYCA?CCGGR?ATTYCRACCTTGATMCGGGCGAGTGCGTGACCATCGATTATTAYKATTAGTKC?TTACAGCTGGTTACRCACCAGYGAYACGCCGAGCGMAGAGCCWAAATTGYGYTAGGCCTCAGT?CTTWKTCY??ACTTTGARYYTYAAGTKACAATTT?CTTACCGTAGCGGGCATACGG?GMCCGAAGTTRCTGCCACTATGAGCTMCAACAGTATCGCGRGAYTAGYCCCACCGTCWCGAAGGCAGCGAYASTAGACTTRGGCGATGAACATCTCCTKCRGACCACGRGTATCATKCGCCAGCCTGTTTGGTCAGGGTGCTAGGTAACATGCTGGAWCGYMTATR?GGCCTCMGA?MGCTGRGGGCCACTGCCTCACGATTGRCATATTGAACGGCRTGAKCCACCGCMRCGATCCTTAGCGCAGCTGAACYATCGGGTTCTAGMCCCAGCAC?GTGCCGGTAYCTGAGCGGTCTGCCCGAGCATT?TCTTKTGGATGC
GRTAGACC?AACATCCGTWCCAGCCCG?YGRGTATCCMAG?ATTCW?ATTAATAGCAMCCTYASAGGGGTTCCTGTTGGCTTTRAA?YAGCCATTYCYGACGCGTCCCATGTCATTGGGCTATACAAGGTATYTAAGGCARKTGCCGTCGCGGMATYGCSWCTTTTGGTGGGGTAYGAGGGCCCG?TRCCTCTGGAGCACGAAT?AAAGAGCCAGTTRTACACTGTYGTGACGGCGGAGSTCTTATTGTG?GARCATCTTCCAAAGGA??RTGAWCCAGAGGGYTTCYAATGGRYYAAAKGCTTTTATTRCCAGKCCYCGGTAGCTTTACAGTYATCTRGGGAG?CCGTAY?TAAGAATGRWTCACCGGCG?CTATCTGCGGCAGCAAAKCGTGTSGGAATACTGAACCATTCCCGATCCAGRCCRGTAATGGCATTTAGCGATCTCTTAGTTAAGAATCGTCGACAGTTCCGCAAA?GAGCCGCATTKACTRCC?TAYGAGGCCTCGAGGGAGTCCGTGAGGACCAAAAGTAAAGTKGTKATCTTAG?TTCTCATCCACGGTAGATTCATCRTG?TACGCATCCTACACTCACGGCGTGCGACGTAARAATAAG?CAAAYYGAATGTTTGTTGRGCAAACCACTCCCGGCGATCARAAGATCAGGGCTACTTYTCTAGGAYCTGG?GGRGCAACGYGCATRCATTTCTGGAGCGYGCCGT?GCTATCGAGGACGWTMCGGCTCGCAACRGGCCTKAAGTGAGAATKAGGTCCGCTCCATTTTGTCGACCTGCTGGAGGGTTG??GATGTCAGGAARCTTA?KAACGGGAAATCTAGCCGGGAAG?TCCGAGT?GACTRGGCCGRCTTGGGTTCCGGGATGCCACTACCCAGCGGGTACTCAGCAACAGTCACTTGCAGGTAYAG?YTGKAAAAGCGGGCGATGGRG??ACTRCTCYAACTGAATAACGGGCCCTGCCGTGCAAAGACGTATCGACYACY
GTGSAAAATYCTGCTTCCGCTTCGGRGCMCTAGATAGTCTCGGAGKTTRTATGCAATGGCGTAGAACGTCATARCCAGATCCCGYTTRTTCTWAAGCGAGACGWAATWCAGCGTKAAAASTGTAATGGGTTCCAGYGAGKGATGTGGCGTTCCCCCCCRAGTCCACCG?TACTGCTRTC?SARTGYTTCTGCGCCGCCAGTACGAGGCGKCGTGCCAATTACATWAGCGGCCCCSCGGTGARRTAWAAAGGGCACATCCGTTGACATYGRG?TGT?GACAATAAASRGT?CACAAGCAGTGACGAAGAACGATCGGACWTRTGCCTGMTCTTCGGTGGC?AGTYATTTTC?CYAACCAAGT?CCGTTACTCYATGTCCYCAACTCACAGRCTCGKCGCTCATTKSTATTAATCTCGGAGGATACACYGATGA?AGTCACCGGCTTGCTGKCACASC?ACATCAGAGMTTGCGGATCCGCACGCCGCAAGGRGRGAATACCAGAGGYCGGRCTCGGGTCCCCTAATYGTYGCACAAAATGACC?RGGC?YCCGGTACASTAAACGCAAKGMCTACTCGAC?CYCTGACGRACRTTTTGTCTAG?GCCGATGAACGGTTACC?CTAGTCCCGGMC?GCCGCGTACCGGCYTGTAACCTGAACGGAGTGTATCGWGTCTA?CCCGACATMGAKGGARACGCGCTTTGCAATACTACTTACRAAACGCCGGCCGCTTAGGGCTATCTCCTCCCAATAGGTGGTTAGGGRGCGCCTAGCAG?AGTGGGCCTTT?CYTGC?GGCAYRAATC?TGAASKGARCAYATCAMGCAGWTAATCATGYCAYATCCAGAATAMSCGYCAKAKGATATGGTTMMATCSG?TC?ACTACGGACGSGGAGGCSGGRGGGACY?GCTCS?AARTGT?TCSGGTCTGTTAGRTGGAATTWTTAGAMTRGCAGM?TTCYTMGCRRR??ACAGCWCKTCGAAGACAGMCCTTCGCACCK
YGGTGAAATTACGAACTCTRTGCGGCGRTRTTTTTGGCTCYTWT?RGAAGAGRAGGATYTCWGTTACAAYRATGWAYYGATACRACG?GTTRTYCCAGGATAKASCTAACACTTTRACTCAYTGG?YGCYAGTCGMGCGTTAAGTYWGTGTCCWY?CTKRCTYTA??CAGRYGRRGTAAGGTGYAAGCTA??GCACTGRRAWAAGACGAATGTGGCAGAYGWCAKACCCART?WCAGGCGTTACMTAGCTCRGTATMGCGGGACCACGCTTGTACCAAGCGA?RYTRACTCACGA?TRTYACGCTGGCTWRCCYCCTRTCRATRTCGCTTARAKRTACGGYAG?KCCTTGGSCGGRTGAGATRTTCCAAT?RATCGA?AWGG?TATAWACCCCCTTAGGARAGAYCC?A?TCAGAACYTYGCT?TCCACGAKGAG?ACYT?CTAGTCTGCAAGTATCAYTGRTGRGTRATACKCKAARTTCGGCACGTTTMGTTCGAYC?CCCCACSTATCAACARGTCTTGCGTSTCCTTCCRTTGAGGYCCTGCGATGTATAAMGGCCACAAGCCT?TGTAATCATGACGRTGTAWACACKRATRSAGSGGCGRGCKTGRCMRGAA?TGGGGGCTT?G?CYRRR?CGARYGCTTCGGTGRYAYRAAYTYCGGYAGGCGRRTCRATCTATCRTGAGTCTCGAGC?STATWYAACSA?CTAGRAAGGRCSCCCTKGTGRTGGG?MTRATGATGAGTGAGAYGAMTTMAAYCTTAKGYGMGGTAYTTTTCYAGTGRCCGTCTATCATTGCCAWTTMACTGRCAAGAGCGYAYACTGYAGGCCCYRAGTCAACAAAC?ARC?TRGGAATTTC?TTC?CGCAACGAAGAYGGGCAYRKAAAGGGCTCAGCRACGGWAGCGGTTGTAATGTTGATAGYTCCKRMTYTTTYARTATGTGCCTAACGAGTWAACGTWARGGCACTCCTAA?YSAC?GGAA?CGGGAGAGCTYTGTG
TGATAAGAGSTAATGCTAGTATGRGAYCRMCCTAYTACAGCC?CCCGCTGTACAG?W?T?KGGCACCGCATACGGCGTCTAGCTCGTAGGCCAGCACAGARAAG?ACTCAGAGTTGYACCCTTCGCACTACATAACCGCARGARTTCACCCTTCTCACCGCCTYCATGTAGA?CRCAATTTCRAT?GYGACAGCGATRGRGGAACCCGGCCRATYTRAGATAGTWRCCGCCACAAGCGASCGMYCYATCAAGGRAGKACGCGCGGAYMGGCGRAACTGWAACYYSTAGGACTTCTRCAGGCGATTGTMGTCGGTGGGAGGGAGTTATKGGGTTGCC?TTAACTGYTGGGGTTTWAATGGTYCCAATTCACGGCCTYACRCATCCCCCTGAYRCSGAATTGCGAYGCATG?ATAG?CGCYYTAGGAAGGYGCGTAGACRTCGTGCCCGCGATGATCWSGCTCTAAYAGYAAAGACGAAKTTGSTYTGAYCAAGTACMKGGTTKCATG?GTRCM?CACATAATCATCCCWGYAGTATCTCCTRTCGATAGGGTCCCYTCGCRCATAGSCGGGTRGGYTTAAACTAGGTACGGGTCARGTCTCA?ACTAARGYGTAGGGG?ACCCWTCSCMGTTTCTARYT?AGTAGMGCYGGACKTAAGGAAC?GCRGCAYGCTAWATCCRTCAACAGTGMCG?TATGCCCWCTTTWGCGGAATCYCATCKCAA?GACACRTAGAATCGTCGCGCATACKCTYGCAG?ATTATCTCGGK?GGGTTTCWACGCCATC?CATAGGCKATGCGGCGCACGGGR?GACMGTCTTGTGGCGAGAGGYATTRCCGCGGGGA?KRTCG?CCTCTCC?GTCACCGTAACCTW?TCAA?ACTGGCTAGAACRARATAGTGACAGRGTTTGCCTTYGTTCGTATCTTGAATAACCCTWTTTCAAGGCAAATGARCCCTA?T?TTCCAWACWGARCGGAAGTGATGCCATAT?ACTMGCAATA
CWWGCCGACCCTRGCGGGRCACTTGAGCGKTATC?AATTTG?CCYCCCRCTCCGGCYTTMCGGACTCYSAMACGACACTTAGGTKCGCGGGGCYGTGC?TTTTTCT?TTACAGAGGTSCGAARTGCGTGGACCACACCGTACAGGRGCTTCCCGCTGCATACCTCCGCGRTCTTY?YGARTCCGGCAGGCTTAGMAATRCCAYGTCTAGATCAATGGTYGCAAGCGGAACGTYGT?AGGGKGTACGGGTA?GCGTGYGTRCCGKKATTCAGTTACTAAGCRTAAGTGTAAAGTAWAGTGCACCTGAGCCCCATC?ATGCTGCCGTGGCTCAATCRYARSCGCCTRRGATCTAACGC?S?CAGCKACCGGCTKTGATTA?CCCGATCCTYTGATGACTATRTTCWCTACGAGRGCGAYTCTTAGRTGYGCAGATGGA?RMTTTTCCCTTACGGGCCATCARRTATTRGGCGGAG?AGCGTGTGCCTCATTCTGTGAGGCTGTWCGCCCMAATYTTTYC?ATACC?RACGTCCCCAGCWAGTTAATTCACAGCGGTTMGGCTTTCGATCCTTTGTAAMGTCTCACACCATATACTGRG?CTTGATCGTTTTCACGAACCGAAGAGMAAATG?GTRGGC?CGTTGATCAGGTTTGACYRACGMTAARTGTCGAGGGARGYACACTACTRCGAYCACCG?ATACCYGTGATGGACTGATGAGTGCG?ATCT?ACGA?AACGGTAGTTCGCCGGAGGCTRRGYCGGGGKGTAACGAC?CCGTCGA?TKAGATGGTGAACCCATTTRARAAWACTGRTAGCCGGTACTGACRCGTCGAGCYTCARGCAAAWCGGGGACTCCAATTCTGAACCASTATGAAATTTAA?GG??AGGGAAAAATCGACCGGTTGTA?TGCCATAGTATGTGAAATWCCRACTACGGCSATTTAGCAATAGCACTCACAAAATTCKGTKCTGAGSRCSCCTCGGAGGYTRCTCS?YAGAC
GCTTCRAGTAATTATTAATAGAGYGGCGGGCGGCTCGGTCGAATAKCACACGATCGGGCAATTTYATGCGGCGCCWATTGACGGGCTCTCTCGCGTATGATACTTGTCTATAAYTARGGCMTCCGGTGTCRGAG?TGTGCTGYCYGCTRGGTGCGA?TTAATCTGACCCAACCAGTCATAGCGGCCWGAAAGCAAGACGAGTCYTGGTRYATYCCTGTAGTYACGCTCAGGTMATAATGTRCAACTAT?GCWGAAAAT?CCA?ACAACTTGCCRCGGTGCATAATCGC?GCCTGGGAAAGCSCGTCTCGTTTCAGCGGAAGACCTGTTATCCTGGAAGTGCWGACTCAGTTTCGGGAYAATGTGAGCAAGAAGGAYGCCGCWCCACCCATGGAATGCTTCTGGTGCCACCATTYGAATCCGGTAATC?CG?GAA?ARTCCAACGC?ATGGCAAMGACATGCCTTASAC?TATCSTCTSGYAASGACTGAACGACAC?CGAATT?CGTTGGTCAAAGAYYATGTGCTCCTCATCRCT?CRACGGCAAACYGCGTCCTAAGYGCCTKGCT?ACATGT?GCTCTGCTACTATTTYTYATCAGTAAYGCTCTGTAAGTGCATGCACGCAGCARGRTAGAGAGTGCTGTAAGTCA?CCTTTTTCTTAGCGACAGCCSCGGTAAGTTCACCTCGCCATCGTTAAGGATAGCATCCCCGTGAGTCGK?A?TGACCRATCTAMACMAGA?TCACSTYCTAGTCTTTTACTRGKCGACTTGTCGCCAYAATAGARAAGYATAGYWGGCCTAAAACGCAWTCGGGCCATGAGCAGCGCGGGCGGCGATTAACWTGTCCCAGAMAYGCGG?GACA?CACGATWGTCGGACACGCTYTAGCAGGGATGYAATGC?TGTATGAAGAATGGAGCTCGGCGTTGCACATACKTGTGTRACCCYARCCTCATGRACSGCGTGAACAAGAGCCGCTGTCGTGCGCTCCTTTACACCA
YTCGACT?CGCGTGGGGCCATCGCAACGCTTGATGG?GACTCGTGATACTAACTTCCCACCKGGGACGGTTAGKACGTAATGTGACCTCAGGYCTATGRTAYTRAMCCTCGGAGTATARTGCACTGTAAGCTCGTTGR?GTRGGCCCARCTMAYATCAGCCCTGYGTCKGCAYGAG?CCTAAAAGYGTCCGGTWACGGTCGTCCTCCGATCRTTACGTCCACCYGACCC?GCCCGAGAGGTRGGGAC?TACCCAAMRCACCTGGWGGAATRTGCTCCTACCACTTCCACAGAGCCTTTCGCTTAGRAGCGTG?GTTGAACCGGGTGTTACGTCGATCTTAGGAGATC?CTGGARCGSCCTTACTGATCTT?AGCTCGACTCCTACACACAMAAGCGACARCACCGACCAYRA?YCYCTGCAGKCCAGTCARGAATATATGGGTGGTTGTGAGYGAATGGGCYAGGCTACTTCTGACT?CCACTCGGCC?RTTCGGAGACCWGAYGTGAACCTGACCTGGTCCCTCGGCGTGCCGGGGCGCATTCTACGACTT?CCCTTGGCAACCTTATGCTSGAGGATGCCGATCTCGACACCTGTYGCGGCAGC?TCTGYGCGCACTGGTCAYARTCACARGGAAGGGGAGTGRGGTCGCTGACGTACTTS?TYARACAGSTTCCCATCTCTCATGTT?GGCCTAACTC?TGC?GYACAAGCCAGTGCGATCRTART?AGGAACCKYGAGCACTTSACRYAYCAKCG?CGGCYMTCTATYTTAGCATGCACTCATGAATKGC?AGTCTGGGGCKYCATCATATTTG?GAGCGCCRAARGRACGTCCGTGAKGMCTCTCCAGACTTAACACCTGGTTC?G?CAGTATAAGT?SGAACTCMCAACGATTGTGAGCYTCATACAC?AMTCGGTTCAAGCTGARGTAG?TACAACTCGTMGAAAGAAARCGACGTT?ACGGCTGTCCATACTGGCTAACATGTMTCAAATGC
CCCGTACYGGACATCGTCGTGAATCGTGC?C?GYGGTCCCACCCATCCACGGTGAGRTGGGACAAGCGTGTTGGTGMTCGCAAGCCGGCGATGGAAATAGWCTTAGTAAGGTGYTTTCTTTCGSTCCCCACACCCAGTC?T?TTCTCGGCTCR?CTTTTCGCTACTCTAATGGGAAC?A?AWCACGGCACTTTCTATACTTACGAACACCCTTAGGTGTACGRGTAATGCSGCTAAAAGACTGACCGCGCATSGTCTAAGGCGKCGAACC?TWCTTGGTAATGAAATCGCCGTGGGAACAGAACTATGACTTGTTGTMATA?TACRGACGTGCAAGYAGTCGGCAGGTCGCTCYTATACGCGGCTGCGGTCTGCAAGCAGGCAGTCAGCGCRCMCTGCAGAATGGCGTCGTCGGTTG?CAGYCAGGGAMAGTCA?G?TTTGGCAGTGTGCGCTTGRGCGGCA?TACTGGACGGATGACCCACCTTCGYAATGGAGCATSGAGAGCT?YCCTGACCCCAGAAAGGAAGARCGTGGCCCAGCCGYGTCTGTGCTYGAAGTATAATGGAAMTTCCCTTGAATTGGGYACTCTGACTGTC?AAGGTTGATAGAGAGT?ACGGCTGGTAAGCGYT?CTYTAGCCAAAAGGGAATCTAGGGCCTCATTTTTCAKATCCAYTTCTGGRS?CTGCGCTGGCGTTCTCATRTCG?AAACATCSTTYCCRCGATATTGCATCTTRTRTATTCRTCAATCCTCGGCGGTCGRCCCGWTYGGYTGTSCCCCCGCATAGATGATGCATGC?ACCTCACACAGGGTAGTCGGTTTCGCCGGTTTRGTTGTTWTGCACTCRGACRAYAYTCG?CGACCCTGGCGGWTTAAGCTTATWTGCCGGAGATAGTGGCCWCAYCWARAAGCGRTAAACGATTGGAGGTTTGARTACGTGCGGACGGCAAMYATKRATATTCGTGGRATTGGAWYGAACG?CAATAACMGTGRRGGTAACC
CGCGTRCAGCCA?ACAGCAGTCCCAG?AGCTATCGCCCTTTRGTATTTTCGAMAAAAGAATAACCATCCKGCAAAGCATTAGTTTCGTTTKCGACWCAGCRGGRCCAGGAGYCWARAAGTTACGCCGAGASTCCTGCTTGTYGT?AAGTACCCTACGAA?KC?A?CTGWTGTAGATTYRGTTAGAGAWGGYCTTATCCGAAAGTGTGWTGTCAGCGTRCGACTWACGTACACACTGAGAGCTACACAGATCAAGGCGCGTMRCTGCCA?TTCGGTTTATTAACG?TARTAWTGCGCATCGACGGTCCGGCASTATGCCRCGYAKCTCCGAGTCAAGTATTCSGGTGGCAGAACACCTYTTCGAATTTGTTGACTAGCGAYAGGTCAATGCGRWCTGTCCGRCKTCGTCGG?AA?GGRY?TCGGCCAGTTTGTTAYSTCGCAAGAACCGYTTTCGC?GGSTCTGCCTGGGTTAAGCACTGGCRCC?GATGGAGCTGAAYTGTATGTG?TRTAGWAGGGCCTGGKGT?GACTCA?CGAYGRTCGTTCAATAGTYSCYCTACATGCAGGAGRGACGYGCAGGTGRCAATGGATAATCTTGYGTACCAGCCATAGGAGR?RCGGACAAGAAGAATGACACACCCCCGCTA?GCACTAGAAACGC?TATTYGGRGYGGTGYACAGTACCTWTGC?TCATAGT?CGAGCACGATGAAGMTT?ACGGAGGCCCWATTCGGAGCGCGTAACCCYTCAYCTA?YTMGGGYTTRTGTTAGTCACGTCWGTCCAAGGAGCCAYACGAGCGCGAAATTTGTAGAGAGTGATMCCATCTCTCAYCCCATCTCATYCYGARGTGGTAGGCTGYCTCCTAATGMACGGCRTGATTTTGGAAACGAT?AGATGCGTCATGAGGCCTGRTTTCCCAAGAACTCSCGTTATCACTCACCAGGYT?CMAA?TGTCTGCCTAGCACCCCTGYTRCCGGGTACTAGAAATTATARCGAYTA
TGTGYTMC?AGGATRRATAGGCGT?TCGCGRTGCAAGCCCGACRACCRT?RAACGACAGGTTGART?GAACKAGGG?GAAT?A?AGTGTGAGGCCTGAGAAGGGGGTCGAGYSKTGTKAGGACCGTGASMCTAACCACCGCC?CGCGCRTMCCC?AAATGGACGCCGAAG?S?CTRTCATCTACCCCTCGGATGGKTGWTATTKTGYWCTATGCCCGGCTGGGTAAMACACATGAKYMYCTGTACTACCTYTTWCCTGYCT?CTCATTGAACGGTCRATY?CAGGTGGYYTTATGGG?CCA?GCGTGTCGAGGGATGCRARGAACYTKTCWTCTGGRGAGTACCGA?GRTMGTTRCAYGATCCATCAG?AATARCTTCCRWC?CCTTSTTGG?CGMCTGTGTT?TCGTTRTAGTGAAGCTAGCATGC?ACCATCGGAACTAA?GGA?AGAYAGCCCCCGAAGTTACT?GCYGGAG?A?TAKWGACCGCATTGAYTTTGTCGATKACGTGCCCTCTGATTATCATCTCCCGAGATAAATGGTCTGAWAGTGYCCAATACGTTGAGTATACACTTTGAGTCYTCTGACTGTGCGTGCGTAGYCACACCT?CCARCCTTTTYGTA?CTTCTTTGAGGCCTCTCAAYTRCACAAAAAMTTGGGCGAATATCCCGCAAGCTACCACG?ACAGTTARGTCGGWATGTTAGAGRAAAAMGAGTSTTGGTGGGCGCGRYCGGTTTAACGCATGAAGCCAAACGGTGASTACAATTTACKCTMGTTTTCTGGTCTGTTCRATAGGGATTGGTGTCACCGACACTTTCGCCCACTAATTAGTACACGWG?GTGGCACCGGGTTGGGGGTCTCAGCTAGSCTTGRTGACGAAACTGCSAGG?ATACMTACCGTAAGCCGAYGAC?AGGATACACSCTYTCCTT?AAGSC?KGSCA?GCGACARGCGGCAATTRGAAGCGCCRAGATCATARCTT?GGTAT?TTYS?ACTCG
TCAYCTAC?CTGACC?CATTTATWCA?WAACGTGCGACCGGCTTRATTSATAAGRGYGTGTAGACMTATGCGGTAGYGTTCAGAYCACTGAA?TTTTTARTMAACAMCTWAYCGTCGGACYCAAYATCGAGTRAGAT?ATTGATYCTGGTGTTTRCTGTCTWGCTTTATTGCGAAGAGAARGCCCTACAACWCYATYWTTTCCTGGACCCYGKCYGGTACCTGGAGY?YWCTACTAGGGAATGYGGTCAGTACGACTGWTTCGTTAYTTGTTACGGACATTGTATGRCTGAGSTTGAGTTTGCTATGGRCCAKTTRCCTGGA?AYGTAC?GGGGAAATCTGAATARGGACTATTGACGGAATG?CTGTTACGGAGCGCCAAGGGCCAACT?ATGTCCACGGCCT?AAKAACGTTGCTAGACTCTACMGGCCATGKCTTCATGGTCGTRCGGTCAACTTTAACAGGGAGCAGGAACACGAATATGCAGGG?CCGTCG?TCGGGGTATCATCSACCG?ACGCTTGTTTAGC??TGACGGAAGYCTTGCTTGCGCTTTGACSTGTCACTTAGATTGCGCTAGCYTTGYTAAACGTGAACGATCCCAGCTGGGTTGMTTGTGGAGTATAATRC?GTGCCTTACTTTGTTATCAGCGGTGGGCTTGTCACCTCTRAGAACGAGCTCCCTTCATGTCAGGGACAACWGAAGCYGCCGRCCCGCYTATTCRGRCGMAGATTTTAACCCGAATACGGAGG?ACASTTCTCCGAGTACCSGCTCGCAGTGTAAACAGGGRTRGGCACGTCTGACACTGTSKGTTGACACGTGTYATATGCCAT?TKRAAWAGCTGATGTATYRGGACTCGAGAAACTYGCTCCG??CCC?ACGGTAGGAGCAGGTCTACTAARATMGCCTRCCTYTTAARTTATCKTTAGATGATTTG?TGTGAAAAAAATAGGCTGTT?GGCCGCAGC?TRT?TCGCTGGACATYYTCGCAYTTGAGT
CCATATTGTATTAACCCACTAA?CCGAYYCGTCAGATTGGCGCCAGGCTTTCCGCTKTGWRTCCTCCGACGCATGTTAACGAGACACGGCCCTTWCGATTTRAAGTTSGTCCGGAAAGACACCATGGA?ATGGACATATGTAAYGGACGCGAAACGWYCCCTCTTGACMGTSCYCCAYTCTKCAAACAGAGCTTWSCAACTGAACAGGGYCAGCTAAATTACTCCGGG?GACCTGYCTWAGT?TSGAAGAAWACGTGTGTAATCACGGCGGYTCTAATCATAGTTTTATYGA?GT?GGG??RTCGCCACATTAATAATTACGGTCC?ATWCAGCAAAAAACTAACATAGRCTGTTGCGTTGCAGCTGGAGGTACGAYTGGAA?TAGACCCRAACCTGTGGTYGGCTYACCGRCGCYGTGTCTCTTAATTTGCGTTTTGTAGCTATCCCCGCYTGCAGCTAGTGCACCCCCCRGCGGYACTSGGCACAGAAGRAAMGAATCCGWGTATGTCGACGAGCRGWCTGCCT?CAGGCAGCTGAAGRGCCCACGTGATTGGG?CGCCGGAGCCGCGGCAGTCAATTGGYAGTCGAAGTCCTACCGARTRCCMTRTATCCTCGCTGCGAACTTGAAGCGCCCGC?YTCATATACGAGGTATCGGGCGAAATTMCMCCA?ACTGTTGCAGTAGK?GCGCMSCTATGTRWWCTCTGTGGCCGTTASGTGCCTKRCGAMCCGMMATTCGCC?CCACAAGTACCGG?TGCRGATACACSAGA??GKCAAAGAGTRMAGG?TGAACCACAGTGGRTGACGCTGACACCC?GCTGAGCTCCCTTGTAAKAACACTS?RCYCTTA?CCRCTAGTGGCAGCYYCTTGGGTTTAACRCAATCCTCTTGTTAGCACMGTCTAGCGATTGRMTGGTAAGCAAGRTCGTG??CAATCTTTT?CAAGTAACAAAAGCGAAGGTGTCAC?TTTCRGGARAKRCTGTGTAAAT??GSGWAGG
AGTTCCGAAACGGATATRACCTAATTGGAGAGACTTTTCRGCCCAAGAKGTCGCCCARGYGGWCATG?TGGTCGGCAGT?GGTTCGCTGTGGTTCAAKTCAC?CGGSCAGCGAGTTRCCCAGGCAG??RGYATAAAGCYTAATTTGTWAGGCRAGTATAATATCGTAATCTC?CCYCTCCRTGTGACCCCAMAGGGCGTCATACGA?GATTCACRGTGT?CGTACTGTGCGCATRGTCGC?CCGTATTTTCACATGYGTCRCAAACTGCTTGRAGAAKWGGAAGAGCTAAAGTTAGCCGGTCCGTRTRTTCWTTATGATACGGAAASCGTATKTGGGTCGRGGTC?GATCTGGGCGRGTYGGTGTCGGTGCACTGGTCGGCGCTCGAGCAAAATTGACGTCCMATTKA?ACCCTTAGTGAAARC?GACTGCGGCCGGTGGGCTCATCACTTCGARCAY?CCACCC?CCATAAMTATGTACAA?ATWCCGCMCTTAGGTGGAACCTCCTCGCCCAACTTTTCACACCAGGYGCAAAGTCATACCGAAGA?GAGTGGGGYTGGTCGTCCT?CTCMGAGATKGCCCAAACA?CAAGYGTTCGAGRTATAGACTGKCATGAACCTCCGTWGCAASTTACRCAAGTTACGRGCGCAATAGCSGCACGCRGGAAACCMCTGGGCCCTTCTCGAAGGCCGGGGAGAGCR?KCYCTAGCGRCTTAATSTAGTTCCTGCCATTAAT?YCCCRTCGGGCCTAGCKAAMAGAGTAC?RYTCGCTCCTTCTA??GGGACAGGCGTCGGGYGGA?ACCCGGKCGAACGGCGWGATTTACTGCTGTCGKGGGGTG?GCTGATGCACTAGRCGCGRAATTCCCGTGCGGCGTCGT?CGAACATTCTCATTTATCTTTCGTARCCAC?AAACTACGSTCCTAATTTATWGTCGGTAAGAG?TCACAAGGCAACTCCGGATTTACAY?AGCGCACT?CYTYASCATCC?CRGACGTG
TTAA?CGTGTGGGATTGC?TSGTTGCTCTTCTATATGAGCAGKGGGCATGCTAGGGTCATTCTA?MTCTGTTAAAGATATAGGTCCCCGGTAT?AGTTCGKCCGGCGA?GAG?TSTTRACAA?GG?ATACRRCYYCTCAAGTACGGGTGTCCGRTCGYKGCACWTTATCGCGAAYGTACCCTTAACTGAAYGATG?AGY?GRRACCT?CGCTTATWCCTCACGTTA?YG?TYTGGGAGCCTGMKSA?CY?AACGCGAAATGCTGRTGCGAGRCGGTWCTAGTAWGAGYGYA?GGATWCTAWGACYACCAATYGGAYAGTCCGTCCAGGTTGRGTGWTGGRCCCYTAC?AAGCRCTMCGTATTATTATGCCAYGTACCTAT?CGTCGYYCACGAARATAACGAGGGACCTGGGSAAGTCCCGTGARACCYTATCG?ATGGRAAGGGTCGTCWATSTTGCGTTGGACTRCTCTCTGCGTCRTGCGGRTAGTGAGTCGCATAGAG?GCAT?CGCAGCGTARACGTGGGAACTTT?CAATACGCAGYTCAGTACGGTC?C?AATYTGTGAGTCGTYTAGGGGAGGCRCTTAGYCGGATTKSGAGGTCGAATTGTTTAKATAGCAACCAGCAARCATTGGAWCACGYRCCCRT?CAAT?AGATT?GWCAYACGAGGGCACCTACTCYTKYCTAARACCTGGGGCCCTAACAAGGCAATGGACCAGACTGACGACACTACTATGGCWCCGATATMTAACCCGAGGTAATGTAGGCAYTGAACTCACGCTAAATCGAACTSTGCWATYA?GTCTCTAATCTAAGMCGCK?TCTGCCTGACCAC?GATAGCAYTTCACTSMGRCGTCACGCAGCGGTTAACACAMGGAATACTGGCATATAGTACCTACACATMAGTT?TGWCGGGGCGAAGAGAGARCTTGTC?YGYGGCGTCGTMCAGATTCAKGTCCACYTCCTAGCTGAGYGTTCAAAGGGCACGTATCGRT?G
TCYTAGCAATGGTG?YTGGCTTRAAGTYCCRAGWCGGACTGGTTCARTGAGGAAYACAAGCGGCGGAAAGAGAYCGAGGAAAACTCT?CKCYCAACAGGTT?GTTAC?AGA?RCAARRYATCCT?GGCTTTYTGYCACGCACAACRCACRAGC?ATGGTCGTTGCCATATGC?CCTAAT?ATTTTGATGTGAGAGTGATTCCWCAGACACGTTTGCTCACAGACCTTGCCGCGA?TACCGC?AATGTTTAYTMCTSGGCTGRCCTATCTGTTCCCAGGGTAKRRCGAGCTRGGGGATTGCMCCTACCCGATCGGCACTCG?ATAGCCTTACTGGCCGCAAAATRCGAYCGCGACCRGTGCTCYTTCCG?GGACTGTYGGTCCGGAGT?TAGTCGCCCATATATKYTCWCKWTCCCKT?CCAGGTATAAGAYAAYCCCGTAGG?AGAYTGCTTCAGATTCGACTTATGGTCCCCAGGGGATGGCGCGCTCCMCACGGTGYYRGRAGATTCCCTTCAGCGACGGCYGAC?CCGCRACCYGCCARATAGTTAGTCAYRACTCACAAKCAGCRGGT??ACCGACAATCCGTGGCCGTCAACTCTTCAAKTGAGGCTTGGTATTTCAGCTGGRAGCCTCCYGRSY?TGGGTCAACTGATCAGAGACGGAGAT?RTTCACCGAGTSG?ACTCCTRAGCAGCTCAGTGGTAGGCAGYCTAGGGGGGCCCCATTCCTTTGGTCGAGAGCCTTCCGCAGRMCGACGCCCCACTCACCGATGATCCACCTTTTK?GCAGAGYATGYMRARCCGAGCACYCGCGAGTTTTCACCTCCTTA?AGTCCKASCG?AYGGGGGGCTTGTGAGCCAATGCCTCGYTATTCACTCCCACGC?CACGGGTGGCMCCWMGGACCRGCCGCRGAKKTTTCYTATTGTRGTACAAGGGAAATTRCGCCCCCRATAACAACTGCRCGCTAAGGATKCAKCGCTTGTWRCTRAAGTGCCAAK?
?TAGTARGGGCTCTACGTACGAGAYACCTTCAAYGGCC?ATCCCCAATGCGAGYCCGTAATTAGGTKATTGGTTGCGTTCGTGGCCYAATGCATGGTTGACRCCTMCCG?CTCCAGGCGTTGTTRCCAGSGCARCAGATTGCAGGTA?AGTRGCKKAAGCGCACATGCTCRAWCCGGGTTTGTAGACATYAAAACGRGACCGGATCACTTTCCTCCGGATGCAGCATGATTGGGGATATTTCCMACRTAGGCCTAGGAAC?TTACAARTRCTGTGTCATTTGTACKTACACRYYCCWCGTWAGGARTAYCWYACTMGAGGGATGGTYCMAAGGACTACSCGCGGTCGGAACATATTTMTCGAYGAKGTAGCCCGGGTYKYGCARY?AATCCA?TTCTCGGACCGGCC?ACGCTGGGGCTAGACTT?TCTTACCGGACAACTACGATCWGCGGC?GCAGGCAATCGGRCTAAYGYTATYGAAATACGASGGGRGTAATTACCRACCACGCATAGACCGCTCCAGCCCCACGCCACAGAGYTG?CCGRTGCYCCTCTGGACGCATGCYATYTKGYTGGGTAAAGCTCTGCCCKACAGAGAAAAAYTGAC?ATCCGGAGCGCGAAGYCGCTGCACGTATA?TAC?CGTCAMCCCATTTGAAGAG?TCCGCAGGGTGRTCCGAAGAGGTGTTTTCAC?GATAA?ACCATTCCCTACCRTTGCATTGACAGCTYRTCTTCAGATCCMCCAAATCGGAAACGGCAGGGTTGCTCAGGCGATAMCTRAKGGTATCTTCGWGGTAACCGCGKGGSTGTAGAGSCWAAATWCACTATGRCRCAAGWGWGCGATACTTGATACGCCC?TWRCAGACAAYATGCATTTTTCGGCCRATKCAAATGCCCGGRTCAAGAG?CTYTTAGGCCA?AATGCRAAGGTCTTGGARGGGCWCTAGGCARAACTGAGGCYTAACATTGCGATCAC?ACAGGTAAGTCGCAC?GTYGCAC
AACCAAAGATCGGTRCCC?R??????????????????????????????????????????????????????????????????????????????????????????????????????????????????????????????????????????????????????????????????????????????????????????????????????????????????????????????????????????????????????????????????????????????????????????????????????????????????????????????????????????????????????????????????????????????????????????????????????????????????????????????????????????????????????????????????????????????????????????????????????????????????????????????????????????????????????????????????????????????????????????????????????????????????????????????????????????????????????????????????????????????C?????????????????????????????????????????????????????????????????????????????????????????????????????????????????????????????????????????????????????????????????????????????????A???????????????????????????????????????????????????????????????????????????????????????????????????????????????????????????????????????????????????
????????????????????????????????????????????????????R??????????????????????????????????????????????????????????????????????????????????????????????????????????????????????????????????????????????????????????????????????????????????????????????????????????????????????????????????????????????????????????????????????????????????????????????????????????????????????????????????????????????????????????????????????????????????????????????????????????????????????????????????????????????????????????????????????????????????????????????????????????????????????????????????????????????????????????????????????????????????????????????????????????????????????????????????????????????????????????????????????????????????????????????????????????????????????????????????????????????????????????????????????????????????????????????????????????????????????????????????????????????????????????????????C????????????????????????????????????????????????????????????????????????????????????????????????????????????????
??????????????????????????????????????????????????????????T????????????????????????????????????????????????????????????????????????????????????????????????????????????????????????????????????????????????????????????????????????????????????????????????????????????????????????????????????????????????????????????????????????????????????????????????????????????????????????????????????????????????????????????????????????????????????????????????????T????????????????????????????????????????????????????????????????????????????????????????????????????????????????????????????????????????????????????????????????????????????????????????????????????????????????????????????????????????????????????????????????????????????????????????????????????????????????????????????????????????????????????????????????????????????????????????????????????????????????????????????????????????????????????????????????????????????????????????????????????????????????????????????????????????????????????????????????????????
????????????????????????????????????????????????????????????????????????????????????????????????????????????????????????????????????????????????????????????????????????????????????????????????????????????????????????????????????????????????????????????????????????????????????????????????????????????????????????????????????????????????????????????????????????????????????????????????????????????????????????????????????????????????????????????????????????????????????????????????????????????????????????????????????????????????????????????????????????????????????????????????????????????????????????????????????????????????????????????????????????????????????????????????????????????????????????????????????????????????????????????????????????????????????????????????????????????????????????????????????????????????????????????????????????????????????????????????????????????????????????????????????????????????????????????????????????????????????????????????????????????????????????????????????????
?????????????????????????????????????????????????????????????????????????????????????????????????????????????????????????????????????????????????????????????????????????????????????????????????????????????????????????????????????????????????????????????????A?????????????????????????????????????????????????????????????????????????????????????????????????????????????????????????????????????????????????????????????????????????????????????????????????????????????????????????????????????????????????????????????????????????????????????????????????????????????????????????????????????????????????????????????????????????????????????????????????????????????????????????????????????????????????????????????????????????????????????????????????????????????????????????????????????????????????????????????????????????????????????????????????????????????????????????????????????????????????????????????????????G????????????????????????????????????????????????????????????????????????????????????????????????
??????????????????????????????????????????????????????????????????R???????????C???????????????????????????????????????????????????????????????????????????????????????????????????????????G??????????????????????????????????????????????????????????????????????????????????????????????????A???????????????????????????????????????????????C???????????????????????????????????????????????????????T??????????????????????????????????????????????????????????????????????????????C??????????????????????????A????????????????????????????????????????????????????????T?????G???????????????????????????????????????????????????????????????????????????????????????????????????????????????????C????????????????????????????????????????????????????????????????????????????????????????????????????????????????????????????????????????????????T???????????????????????????????????????????????????????????????????????????????????????????G???????A?????????????G??????????????????????????????????????????????????????????????????
??????????????????????????????????????????????C???????????????????????????????????????????????????????????????????????????????????????????????????????????????????G???????????????????????A????????????????????????????????????????????????????G?C?????T????????????G?????????????C?????????????????C???T??????????C??????????????????G????????A????????????T????????????A?A?C???TG???A???????C??CA?????????G??TA??????????G??GC??C??????????C?G???GG???GA??GCT??????A??C??G???C?AGGTAYCAA?GT??CAAAATGATGA?T?GAAAT??C?RG?AGCCT?CACYA?A?TG????YCTGA?GG???T?C?T??K?CCGA?CCCGCA?TT?T?CTA?C???RRGG?G?W??T?C??R?GT??T?RYCG?G??ACTRC?TYT??A?TGCAACAC?T?TAGTGGTA?GGC??TTGAG??TTATACGCGGCATGA?C????GA?WGGA?T?A?CT??TA?T?ACG?A??CTAA??C?C?C?ATT?A??C??????G?C?????S???TA??AGCGTT???TARTGGA?CCTCC????AT?AGC?GRTCTT??TGGYCC?T??CCG?A?ACGA?CG?TY?CGG?A?GTTTACRTAACAAS?AKTC?R??TC?CMACA?Y?T??GCA?AT???CC?TT??G?RGGT???GAR?CTGAT?RACC?GYG?TGT?RCC???G??CG?CCTA?C?C??AGAT??A???T?GAC???GT??CTCA????G?CAGG????GCCTSG??TTAT???AC?CAGGG?TT????T?TTCC????GT
A?A?TGCY??MTG?????AA?AT??AGACC???ATTT??ACMA???C???TTC?CTA?M?AGTGAC??A?T?ATGTY?AC??GTAKGKCTCA??T??ACA?T??G????GAA?CG??CG??C?C?W?A?G??AA?GTTA?TCC?GG?CCGAAT??TTC???TC?A?C??TAA??A?ATAA?GC?GCG?C?CGCA?????T?CM?R?GGY??GGATGC?GT?AGCAGT?A?A?AA?TCCGC?C???RC??CG?CCAYAA?CT?Y????C?TT?T??ATATTTTCYCA?R??G????GR?AAG??GWA?GT?ACT?C?W??ACC????K?????MTYTTS?TC?CGT?T??AGG????GTG??GCAKGTACGCGTAGTT?M?AAG?C??CYCTCCC?TCAGA???GT?A?G??GC?C?AGRCTTGRGGA?G?TA?A?CKTG???TA?AAC?RC?G?C??C??MGTYTACAGG?TR?GA?????CRGTG?T???C?GA?TG?K?A?C??TAAGTYGCA?C?AGACGATA??T???TCG?ACG???S?TKT?WG?A???AGTTTT??GA???AACGCT?TTYG??T?C?ASA???GGAATCT?C?ATWCGK?????GWGCTR?MG?CT?T??TAC???GT?CTYCCCCC????AACT?C?TA?GAGTGT???YCGG??CC?GGAC?T??AA??GC?C??A?KT??GGT?TAGAGAA??A??GCTART?A?A?T?GGG?T?A?ATGT???RW??G??TA???CC?ACCG??AGAGYY?RT??ARACYGCTCA?C?AACG?C?AACG?GT?W??CGCG?CC?AG?C?A?GTTA?TT??TW?C?YTGTAA?GACTYCGATC?TY?SMC?CTAA??TA?CG??KA?TTTRA???CCR?WRGKG???G?TRGCM??CTTYY??GY?AGC?AC?R?TT?WRTAC?A??C?C??TAC?CA?RT??A??GY?T????CR??GRAGT?CGAACAKWTA??GGGG
    O337_12		KTRWTCKA?GRKTATGRAYTC?YCTGMCACGCGTCGRT??CWGCRGCCTAYCKAAGACYMGGATTACSRGACCAKGCK??KGCAAAKRTGMGCCCWG?MCRCGYT?TGTTGCGGTCCCCGATCGC?RTAG?TYGMA?AARAGAYYCTTTCTMATGTCCWW?AG?A?GTTGCGG?TCTCCTAYAATTRGGACGAT?CTACTSTTMAATCAAGCY?WACTCCGSGGAACAYYCCCTTTTCCRTTKGCGCCCGARCCTWTGARAACTKAA?YMARTR?ATKMYRAYCCACYCCGAW??AAWAACATSTACCRTRTGMAATCWCGWYAGTMG?YAAKC?A?GAGGCCYGTSTGCYTCSGTTACYC?KGTGGCRATGYRGCGSAYAGGGYARY?T?GTTAC?ATGRGTCGT?CGCTTGGGT?TYGCACACCGY?TCTGATYCGCACTTCC?C?GCTWGGTARCAGAGCAA?GYCAKTSS?TC?CGGCTATGYRCGTGGCATCRGACGKGATGRGRCGATTTGGYGSATAATTMTAKCGCGRGTAGGGMAA?RRAGCGKGSCAGTCAAGTTTRSAACRATATGGKTGTACRTATTAAARAGGGGCTCAAGCGCRAGAGCCCCYCAYCGTTYGTTR??CAGMCTGGCRAGTMGC?GSGGTWWGYCATC?CRT?CAYRCTARGKGAGTCTCTTGYTCWTMCTTTTACCS?RMCA?YKTGTMAGGYTACRCCCTAKCG?RWTRC?AYGYTCCGGAG?TT?GSTGGMSGYCYGCG?AKCYTGASGGYASAA?TAT?WCCGAC?MRTAAGYGCCRGGTACTGSYATCGCTGTARTAATGCGSTRTGGRTCC?TAGAGCGCGGTRGTAATRTYGTCCC?CC?CGGMCRTYTKACT?CTTTK?TRYSATTCTTAGTGCYAACTGACGGTATC?CTKCAGG?KYYG???G?ACCRW?KGGCR?GGCGCTCGTRGY?YCA??ACCACGRYATCRCCGTAG?ACR?CGGACACTCT
TTAGYYTSACTC?KCRSTCYGTGGA?AT?AAGCG?GACTGGCSMC?TGGTTGAKGTA?GGGCGACTATRCTGTACASATC?CARCRAYCATGWC?GTCCAAYCGTCAC?TAWAGTRCWGTMTCGCTWTCGGG?WGATAGTGKACGA?TGGTY?CGGY?AGTRGACYYTKRRGG?ACTMTATTRATTRGRAAYWCGYG?TTCRCMGAMCGTT?CSCA?WCYGCCTGAGAMTCCRAG?MS?RTTTGCTCAGT??WGTARTRRKGWKMAGSKYGC?TATAACATCCCMSCAGC?CGTYAA?AA?ATTCYGGGRTA?YTGGCRAAYSAYAAAMTTRT?MA?CGACGGCCRCGTTCAG?TC?Y?KRTMTYATTMKAGAARTTGGWCCCAARTCRTC???CTGACGTTTATATG?RCRCTAGTGTGACCGGYGRGACATCTTAACCTAAA?TG?CGGYAARCTAW?GCAAGSCGAGGC?RAASRGGRC?AGGSRGWCYTCRARTTACGGTCTACRYTCSTAGGCGGTTCYCGCTACGYCCGRATTCAAGCGAGGTGACTGCCA?GGCTCTAGACCGG?RKAGCACCCARCGAGGAGCGTCAYACACCAAWGTGCGTGCWCTGTCWYATAGCACGRCGCCGAC?GACGGAYYGCGACACCTTCCYCGGAGCRATCTGCTTCTRATCACCYRTCCGSGCT??TCGCCGGCGACYTGRGACCGTGGCTGAACTTAYGRACGGRGGTATCGTTRCCCAGTGCACCGYAAACT?ATCRAACATGSAGACRAATGCGRKACAGAYATACCAARCCAA?GACCCGCCGATTCTAMCCAC?ATTGAWCATGCACTGGRTTTAC?ACCCCAC?KCTGGTAATTGGCMCCGTGYKTCACGSTGSTC?AGAGKGGTGGTCRTGGY?CTTAGGCGGCCTC?CGAAAATGTCTAACTTCS?ACGGCCGATAARCGTTGCCR?TGRSACTCTGGGAAGGGCTGGTYCGGTRTAATCAGGC
GAAATTACAYGC?AGCWTCTACGRRGAYRTCG?GGGTWGAGACTGAATAACRGTGCTAATGCGCTCST?CAGCGCAMAATCAYGGGRGCTCAT?ACGGCCCGTRTATGGG?TATGWCAGCASACSMASCAGAATGACWTTTTGCCCGCACTGRAKYGGGTTGC?ACAACGYCY?CGCCAGYCCATARGYGATWAYATGTTTGAAARACAKCACTRYCCTCGCCATCGYCGRATCAGM?CTT?WATGGAC?GGCTGAGAGKGATCWCTAWTGGAACAGC?ACGTGGG?CRGATTWTAAYAACAGTTWACAAGTGTACTCRCGAGGCACAGGTGGATCCGCCGCTCTTGAATRYA?GRAGTGGTCCCTCGCCTYRAYATCAC?TATGCCYAATGACAAATAGTGCTAACYCCGWGCGCCGTTCTTGCTTGGCTTYGAGAACASGSCCTCCC?CC?GACTAATAACCCGGGTGGAACCAACTATRAGCCAGATKYAGTATCCTGCTGAT?AGCGSRRACTAGGGWGG?TGGGGGGGCCATRRCCAGGTCTCKSGTTCGGCGGCACTCCCGTAACATTGTTTTGTACGWRGARCAATGAWATCTTTGCAWCCTTGGAGAAGTACGATTCTTCATCAGCACGCCGGRTCTGSTACAT?ACKGCCTTGTGGTCGGSGGTAAGACASGS?GCSGCGGGGGAGGRAG?TGCACGYTKYGGGTCTCCRAGARMGCAAGAGTGAGTCTGATCCGATMGCTTTCCATCCCTCCAMCGCTCGTTCGCGGCCGGCGGCGAAAYAGGATTACAAAMTAACRGTGATCMTCWCCCAGYATGWYCGYGGA?ATCCTACTGRMATTTACCCCYCTGGTCYGAA?TGAAGYCATCGR?GTCGGYTTYTAAAGKATTT?GCAAACCGYTATGAMGGGTGTRCARGGGGCCCCA?CTRATAACWGCTCCACGA?GTGCA??CYTACCCT?CGCGTCTCTT?TGTATATCGCGTCTGACAC
AKTGRTCGTAGGAWCCCTA?TGKATAGGGCTAGCCAACWTACTCTMCTKGCCTTTCAKGTGGATC?CAAAYMGTCTSTTRWCYAGTTYTCTCCATCCGAKTCG?CGTCWCCTCCTRAATATC?TAWRAGTTTYTAGSACGARKGTTG?TGACTATTTGGGTCGGCGCYCCAGSGARAGYCTT?GC?CGAGRC?GATCAAGCG?WTAAGYMTGG?ATAAGGCR?AATAGTTTATGGCTGTGCGATYKCGTTCAKKGTCGAGARATGG?CAAAC?AGGGTCSTTTTRCCAG?GYYCMGAG?CTCGCTCRACAGAKSCCCGWTGAAAGTGYGGGTTRTGRTWATTCCGTCCTAGATATGCAGTCAGCTCCTGCCTCATTGTAAGCTGTCMTTCAGCTAGRTCATCCGCY?GCCGYYCCG?CTCGCATTCCGCAAYCAAGTSCGCAGRTGMTACGRTATTACCTGGTKGMRTCTCATGCCKTCCAARCACCCGAGGR??CAGGATCAAGGGMCCCGSCGGAATCCCAARGGGTCCTGAKCGTAAAGCTACTCTATGTGAAAGATAGARTTGTTMGGRTTYMC?GCGRGTGTACCT?TTAC?GCCTGACTCGAAT?RY?YWCGCTGAGGTCGCCTYCTSACGTAAGTA?ATAGTRCGA?ATY?TTAAAACCTCK?T?TCATCCGC?CYTAGGGTACGCAGTCGKTGGGAAGCGAGTCYATCGTTTAAACAGT?CAGTTSA?GGCTGACAAAACAYAAACCYTTTGTGGTCGGGGGCGGRAAAAAGYGCCATTY?RKTTTGCCCTCCAYATCAAACRAMAWGCCKGGAGCCGTGTAGGGGGGTTGGTCYYTTACCTACWGAKA??TAACACC?GCYTGGCYCATCGATYGYGTWAATRGATCGCCSGCGAGCACCCTAYCACCTATGCACAACAGCAGCTACCATTT?TGATGWAAGGCRGTGCT?GCGAAGWWATGKCAT?GCTGTATRTRAAATCCCGRGATTC
TAMTCYGGGCTTACTTATAGACAGTAGASGTGA?GACTGRCCGCTCGKGGMCTTCGCCYACTCGRWTGTCCT?TCATAAGGTCYCTTGTGCGKTRMRCCAAAGGTAACGCGAGCTGWSGRGTATASMGTTTGTTGTAGAYCGAGTAWAG?GGYCCACTGCAAGTGTACACTCCTTGTTCTAAAACGATAASGGGGACGGAGTKAKCTTGAGCCGAYACARCTCCTTCKGCCGCAGGCAACYCTGGMCASCACAGTGTGRCAATTGTT?GTTCCGG?GGM?KT?G?ARACYAGAKATCTGGTTTCTSTATGAGGATACG?RAGAYTCAAGAATAAGTTTTCCCATTTGATGTAGAAAGAATR?KGMTCTTTTATAAGYAAAAA??GGGT?AGARTYGTTYCCACTTGCTGGTTCCTCMAAATCGGSTGACTRTYCATTAGACCGYAACYGATGAGTAGT?GTGTTTGCCASCATCACAWRAATCCGTAAAGGAASATTGAAAGTCCGGCRTATGCGCTCARAAYGTAGGAGAGACCATTTTGGTTCRCACACAGMGGCCGAACGATGGCACGCGT?CAGCCGTCACGTTYCCKAATGGGAGAAAGGCTGGTGTTAAAAGSTCSCCAGTCCTTTCTTCGTYYACGATGAAGGTATTA?ATTTGTATCGATCTCRGTGAATGGCCGCAATATCAGG?CGCC?TCGAAATAGGGGAA?CTGATCYGGCATCGTGTGGAGCTATTYYTA?AATTCCGCTTTCCCCCCCTTRCRATTTT?ACGC?CGCGTCG?GTATACGCAGACCGTAGTGTGTTW?CYCGAACAGATCRCTGAGGATAGGT?G??AGCGAATYGTCAAYAACAGGCTGG?YCGTCAT?GC?YAGGCCCAAWYCTGCGTYTTRTCGTGCATGA?CTCAGCACATTATATATATG?TATAATATGTMAGCGWCCGC?AAGATCGATYTG?GYGGG?AGCAYGGCTCTAGGGT?TTCGARTATGCRT
AGACACACCTTGAKACGTGACCAAGTGAGAATTCYTCTTT?ACACTTRWGTCATSACTAAT?GGGGGGRCCCCTGGTTCTWGTAAAC?MGAGCTACCGTGC?RCACTGSTGACGKTGCTAGGCAATGGTCAASCAGGC?C?AYCCAAAGTTCACATCTATGCCRGCRAW?CACAGACGCA?AGGAGGAGTCTCAAAAGRAAYTTCACTGATGTTTGATCGYRCGACTTGGGTGCCS?CCATYAA?TAYAAATCTAAGGACATT?TCTGTCGCGAGCACAACTGATGTCA?GATTCGGWCACACATTGACGCCTTACGTCGGC?ACCTCAGGTMCCCCTCAGTCCKTGGGTCATAGTAAYAAGGGGGCCATCTTCTG?ACTCCGAGCTSCCGTTCACGCATGGCTGTWGACACTGGTC?AGGAGGCACACCATCTCAWCGCSCA?C?CTTCTTGGTCATTAGCTAGG?ATKGTMGCGGACTTGGTARATCCTSACACCTTCCGAACGTARTCGMGAAAGGCGGTGGCAAGCACGTGTCCCCGAATTTAGRTTRACAGCAGATCTGGCGGKCAAAACTYAGCACTAAGCSACRAWCATTCWGTRAGGKTAGGCGCKATCATCAGGTGGCGAATRCCRTGYAGCGTGCTGTGCTAAGKGGTTGTAGGATTGATAATCCGYGACTATG?GATAAAGTGTCATAT?TGAAACKGAAAAACGATCGGRGC?TTTGAGGAA?ACTGT?YCCCGAACGT?TTATCATKCGCGCGGATARTCWATGCCCAATTACTGATAGATAACGTGAGAGMCCTCGRCGGAGGCACTMAT?ATCCGCCGCTCGCCCCCACGACAAGTCCCG?GCGGCAGGGGTCGCGTGATTGAGMTTTGAGCCTTCTAGTACCGTTTTGGTGTCATCRATCATGAAATGTAGGAWTAGGTGGCGCTCAAAAATGCRCCTRGGATCTCCCCGCTAACTAGGACAYAGAGT?RGTGGCACTCGATAT
ACCAWGGGTC?GACGTAACGGGTATGGCAATYGGATCTG?ATGGAATAKTTGRGTCCC?TTTAGTCAGCACGRCTCTGCCGTCACCGGATCTAAGTYC?CCAAAAAC?TCCAGCCT??AGTGAGATAGTGGGYGATCRGATGAAAGAGTA?YTCTGYGCAACTTACATCATTGCCRC?AYGGGYCYCTGTCC??GTKGGTTCAGTTTGACRCAGCGAGGCCATCTGTATTGACGAAACCTGCAGGTA?CCCGAGTCTTGATGTTCAAACTTARGAA?AGGAAGACCCCAGTTCGCCAATRCC?GGACCCYCCMCATACACGTTAGGGCCTCGTGC?RAAGGTGCTCYA?AACCWGTATSACGCTATGACGCTCGTCCTTTAGATCCGAATGGCAAGGC?CCATACCGATTTGCCATCGCGACTGATTGACT?CTCG??GAAAATGAGTGGCTGTTGGTTYCTCTTTTTGCACGCGCCAGGCGTCRWAYWAYTCGTACGACWWCGATWTGSGGCCTAACGAGGATAGTCTAATATTKATGGATTGAGAGMTACTTAKT?GGTTCCGTATAGGRACGCAMWCGCGAAGCGGGTCGAGCYTGMGMGTGCTCTCCTTTAGACRTYACATAAGRCCRATCCGRYGGCA?GCAACYGAGCCATTCGTACTAAGATAAGTCAAAGAAGGYAATCTTCCCGTTGTCGGCGCTCCTGCGAATGYGAGTGARYACGCTGGTTTAAGACGTCTCCGRC?GGTGSACATTATCYATTGCAAGRGCGAMGTAAA?ATK?ACCCAGAGCGAYAMCCTATACATTTATGGTWCGCATCACATGTAGGTGATRCCGGTAAGGAAGTC?AGTACGAGCCGTCCATATMGTGTSGCTAGATTATGATTAGCTTATTT?TCGGTAAGRCAGSTRCAGGGCGTA?GTAACCCATTTACCAAGTTCTAATCTAASCGACAGGCKACA?YTAAACAGGGCGATCACAGGCCAGGATTRCTGA
GCGATTTT?TCTA?CTGTWTAAATACACTTACTCTCCGTAATCCCTATCATGAGTCA?TGCAATGTTAGACCGGCACCTACRGGT?TATCGCGTGCCA?TCAAACCCCAAYCTMCATTYAGATCTGATCTACCGAAATA?TCCCAAGAKACC?GGCRGTATTRTAGCGGCTAGAGGTGAAATGACAACTCGAATCYAATCARTTAACTGGTTTCCGTCAACGAGCGGTTCTCRCKGAAACC?GGACCMCTACAGGTCCAAGACTACGGGGGTGSATTCGAAGCAGTATG?T?YGCG?GAATRRCRCAYTGGGAAARACRAAGCAGTGCGACATCGYTTCYTCATGRGCT?GTCAA?AATAACCARGACTGTACCAACATTCGCAACATTTGTGCTCAGCTATGCGTGGTCGGGCAMCATMCTACGAT?TACCAATGCYGGGGYTAGATTCCTAAGCACG?CTTGCAGGGTCYGGCTCRGCCGGGCTTCYCT?GGCCGCGGGTCCGGCC??TATGCARGYCAA?ATCA?GGCCCCACARYRTGRCTGGRARATGGATTGCTAGAGASTCAGCGAACRATTATCA??T?TGCCMYKCGGYTWATYAAATTCTCWGCRACGTCATGCACACMCAGRTTGGGCYCAAACTA?CACTGCTTCCTAAATACTATCGCATARCTCCAGCCTGTGTYCTGSCATACACAGTACAATCGMAGCYGCTTGTAYGCTCGACTTC?CAATTCGACCAAGACACRGGGCTCCTCG?TTGCGGACAAGCGYATCAAGTAGGARGTCACTAGAGTCCCTCCATGTRGAW?M?CGCSMAAYGGAGAAATSRCCCAGAAYACCTGATTCTTTAGCCACCGTCGCCATCAG?ACAAGTCARRTGATGGAGTCCCAGGWATCAGT?TCTGCGCTCGTRGGCCGTCATCCAGGGCTACGA?TTACCCCGTGGCG?RGAATT?GTTATGGTATTAGGCATATCAAGTGTAWGCCGCTACCT
CAACTRCTCTTCTCAATGGGCGKA?GA?GTCTTGGGATY??GTKT?MGGTCCTTCTCCYAAWYCCTAGTTATTGCCTYTGAGAGGTGGKCYCTA?ATCCGTCAAAAGGGCTTGACATRTGACATGTCATATRTCTAGACCTAGGATTKC?GCTGCCTCG?AAYCCASTG?CRGRGATTCACCCTKGAGAAGGTT?AATGACGTAGGGAGCCAGCACACAC?CGGGACAATGAGTGACMMKGTCGAGT?RAACCGTACACTTTATGAGCGRGGATTTGTGTTTACACTAGTCCTTGAAGCTAAGTGAATTTACGAGTCGCTGCTCGAGCCT?TCAYTGGCCGGGGGATGAMYTGGRGGAAAAAGGAACWAGTTKCGCGATCAYGCTACACGGATGGAGGCGGAGA?GATTCCCTGCAACCCATTG?SCGAGACWGASACGAGATSGYAAATACGGCCACSAARCTTACCCATGTYAAA?TCWAAAAAATACRTRCCGAGGATTCAAAGAAGCCGMRAAAAAGGGTAGAAARATTGCAGTTCCCCCCTCGGTGAGTTTGCTTCGTCGAYGGTYGGCCGGTTSTTCAAACATGAAGCGGKGTSCTCCCCTTTTGATAAAGTTCTTATACTCTCGACCAGCCCTGCRTA?TTCGGTATAAGAG?TRGGCAGGTGACCGAGGGGATTMTTCAGCTATGACTTGT?GGWCGYTAATGGGCACGGACCMAYCGCATAK?CGGCCCTTCCGGCTTAARGCMTTACCAATTGCTGYGTGCAAACTGRGACCCTCCCGCGTGG?GAAMGAGTTCGYAGTATTATCCGCATGACSCCYCTGWRGCACGTACCCGGTMTTTATCTYTAARATWTAGAAGSGTCACAGTGGYCTTCSGCA?AGGCGACCCCAGGCAGGCCCCCGAGATCTTGGTATRTCTCCTAAGGCCGAGRGCGGACCAGTGCAGATTCTTGGGGA?TCATTATWGTGGTCTCCKTCTCGCTGKATCAACA
CAGGTSCTGACACC?TYCTATTAGCTCGAGTGAMCGCKAGGMATGTCC?TGATCGTTCAAAATGAAGCATGTYTYGTCTGAGGGAT?CTTRGCTTTYGMTGGAGGATGATGGCTACACGAAGGTAATCACACTCTTGKAAAATAAGTG?AYGCMCCCCAGGATTCAGAATGCGARATTGKGTAGCTKGCCCTYRTCTCACAGCGCGCGACGGTGTGAAYGYTCCRAT?GAAYTGCACCYTGTGCGCGYTCATGGGATCCCAAAGGCAATYTCACGCCGYTGCTATTGTCACACAGTRACGATTCTGGCG?TTATTACGARTCTCATGTAAGGTGCCG?ATAGCACTCC?AT?TGACMGCCTTGGTMAATCGAA?GCTTAGCCGGCGACCT?CGCGGAGAGTYAAYCCCTTRYTCRTTTASGARCTCAAC?TGGGATTTTAGAC?CGGGGAYCAGCYCGRCTASGCAAATAGGAGTCCTGGTACRYGTCCTTCACCAYGATRCCGCTSTATGGGGYATTCAGCRGGAA?CGTTGMCCCC?CAGGGTTGTGGTGTATCAYAAAG?AGGAGTAGTCAAAACTTGYTG?GTKAATATYCGTGCTGYAGATTAAAGA?GCCCATCTTGTGTCTTTAAGA?TCCAACGCTTCCATAAATGYTTCMCCATACGGCAGCTCGAGGCATGMAATCRCACGGTACATTRCCGATCGSGARAGTTAMTARTTACTAGAATTGAGCGTGCAAMTCCACAAAGAMKCTTAAACGCTGRCGAGACGATCCTGAKKGCTATTTTTAAAAACGCAAGCYAMCACGTTGTACCTAGGTGTGTGAGTCGWCCTCTYT?CC?GTGACGRSCTTTAGTTAGAGCGCAGYMTCATGCTCGGACATTT?ATCAGCACTAA?GT?ACCTTGCCG?AYTCTTGCCATTAATAAGGCRAGCCAGCGAGRTCAGAATKTGCGGGCTYCATCTRACCCGTGGCAGAAGCTAGCGAAGCGAA?ASTMC
GCCRATGCAAAARTACCCCTTGGGA?MACGTTTATCTAAGAGCACGCCGATAATGT?TTC?GGYACGGTTTTGGKTCGAGACGATARGCKCGCAGTACCGCCGTT?A?MGRTCCTGTWATCRGGCCMAACTAATCKAGGCGCCGGWTRGG?CAATTGTGCGTCGA?TTTTTTAAGCCGCMGCCCRAMCRTAAACGTAGTCTCCTCTAGTCGYTATCCGTGCAAGGAGTGATCACAGCCGTATTATTAGTTCTAGCGSCCTCCATTATGCAAGCTTTTTCGGATTATACTATTACSGTATYAAATAGAGTGCGGCAAGAGATWTATTTTTGACGCCRARGCCCMTT?TTCRCAWGTGRTAACCAACTCGTTGAAGCTTRTCCGGGTRG?CGGGCGCATTGAGCTACCGCCCAGGAAAGACGCGGTTTA?GTCGTAARGCCTGGT?ATGGGGAGKTATTC?AMGYYGCGCATC?TCGMGAGTATTMWGCTGTCGCGGGACGATTTAAGAACCATG?GCGCATGKCTTAGAGAATCCCTGCCAAGAAGCGAGCCTTG?AAC?ATRATRGGAACMGC?TAATTACTCCATRARGCGAATRGCGAARAC?TGACGGGGTCAACCAATACCGAGAACCACGYCCTTAGTTTCCGAGAGTCATGGARGGCACTCGACCCAGAGCAAGARTCCGGGC?A?CCAGG?SARRRGGAKGTTAGRGTATTCCGGACGCYA?YCAGAAAAACTACAGAYGATGCCTGTGCGCTCMACYCC?CTG?TTASTG?CYMAA?ATTGRTYGGGTCAGACTCTGRTCGCCRCCKTRAAATGGSGTAGAATCAAGTCGATGCGAACGCATYGGTA?TGCATCTCGGACCCRATGGARACATWTAACTAAGC?GSCTAWCG?CAGAGGRGKCCAATATTTGGACGGAAGGAAGA?CATCACCGTMTGCGA?GCSGCC?GACACAATGRCACAYGGGTCTTAGGATTKTTATAK?CTGACCW
TTAGCCCYTAGAAAGA?CATTCACRTCGCARATTTGYCCAGKCGGTMCRTAC?AGTAC?ACCKGAGATGTACAATRTATGGTGTAGTGTGCT?CACGY?GTATTTTGGGATCACGTTGTAC??AGTTTAGRTGTACTGTACA?TGCGCGCGACATGATCCRC?CCACGGT?GCGTTCCTCAGATCTTCMAGATCATTTCCTTRCCTCTAAKACTATGGGYCTTTMAGCATAAGGGGAGCTAAAAAGGCACCGMGACTTCAACCCGAMCCGASAACC?G?TTAGGGGTCTTGWACCACGGAATG?GCTGCGCGCGCGGCGC?TTCGCAATAAYGTTATAAGYAATGATGYTCAAAAGTCCAT?CCGCATCGTRCGTAAATTTAATGS?TT?TTAYCGCTCGTCCTAGSAAAGTTAGCACCAAACCTTCRRTGGGG?CTAATAGCTCTACAACTACCATCCCAAAGCACARCA?CAATCTACGTACCGYCTAACCTCCGACGCTGGTTCRGYCC?TTGCGCTTTTCCGAAYYG?T?MRGRRG?GRGAAACAAGTGCAAGGAATG?GCTYCGCCACCARGTTGCACRACGGRATCCCAAATTRGTCGCCCTGRCAGTTGTASYACGCYTCTMTTGA?AAGGGGGGAACCTCRCAACTYCACCT?AYTAGCT?C?CCTACTTTTTT??GGGYC?TTYGCCCTTTTACTTACGTAKRAGYGTAGTGGGTWCYRGTTCGATGCGTGGC?GCA?GTGAGG?GGAGGGGCGATCTTCTATAG?ATGG?AACAAT?ACAWAWGTGATGACACAAGGGGAATTATRATGCAATGT?AGAGTAGGATCYYGGCGATGGAGAACTTAGAAYGC?ACGAYTC?CATGCAACAGCCGGTAGTGGACGCGGTCATATYCTATAACA?TTACCTACTG?KYTCTCGTATTATAAAGTGTAACCAAACG?CRGACGCATGCCCTACAGAGCACGGTAGGTGTTCA?CTGTTAGMGGG
GTT?GCAATTAC??C??GCAAGGTCCCGCA?CTTCACCYTTC?GATCRGCTAATACGAAGTRGCGASGGCCCAGYGAGTCATTGTCGGGACAGTGA?ACTTYTCGTATGCA?TTCAGRCG?AGCGTTCAGGTTTCAACAACCGAACCAGTAGSGCCTACG?CTAGACTTGGC?TGCCTTGACATT?TAGACGCGGAT??AACACGCCCACAAGTAAA?CCGAGTGGGGCCCCCKCRCATGAGCCCGASCCGTAAATWGCC?TCGTGA?TTGGCCK?ARCAGCCGGGCCCCA?CACTTTTGCGGCTCGA?YCGTATTATCAAAGATATTATCATGGCGTAGTAW?CCTTATATAAC?AGGTAACTGGTGTACACCGAGCCCGAGCTSGATTGGAATCGAATCTTCGAAGAAGTCTGCATAGGGGAATCGACAGACGCGGTCCTCA?ACCACT?CWTACATCTGTTCCGCARTACGGYGCWGGAGYGKTACGCASTGRR?AGGTTTATGCATACATGCTCAATTTTCCGGTTTTAAGG?GYCGTGCACGTGCATCACACACSTGACCCGGGAAGAGKTCCGCGTGGACTTGCACCRCACACWCTGCCATGCAWCACATCTGAAT?AATAATCGR?GGCCGTGCTTT?ATWACTTGCTAAGMTRACGAGAARACGAAACGCCG?GCGTCTAACCKGAGAGATGGGCCCACCG?AAATWGCCTAARC?TTACTGTTATKTTTCRCTCRCCCA?ATTAAATCCTAGCCGGTGACYACGTCCGYATGATGATGTGCTGAGACTWAGRGGGCTGAMCRAATGTACGACGCTTACGRCCTCCGCCTGCGGCAAGATGGRARCGCCCTGATAGRAAGRAG?GTAYGACAC?TYACAAGACAATAAATGACYACRAAATCATCCRCAGGARGGACAACWGTGCTTAGACSAAMACCGTGGGCCGYTATTTAACTAGMTTATCGCGAGATACCACGCYCGCCKACGCTAYT
CAGCG?GAACTGRGCYCC?TTAACGAAGCCCGTGGCGAG?GCC?TYTGGTCGATGAACGGWGTCCTMCGGYAATWTGAACAACGCATCGAACACAGGTGTACAGAYYWCTGTCCRCTCCGCCGGSAGACCGTTAGAGGGRTMTTCAAAATC?GCGCATACGCCTGTWGGACTARA?ACAT?CGGGKGGATC?AGGGTTAGGWACACTCACMCCCCMG?ACGTGGMGTCCCCAATGCAAAWAAGAGTTAGACYYYCGCYTCGGACCAGGC?CCAGCTGKGGGTCGWCATCACACTAAYGWATAGGGTAAGGTATAGCACCGTGKGGCAGATTTYTWCACCGGAGCGCTGCATCGGGCTTTTG?TYGTAGTCTTTT?AGGGGCGRRA?TCTCGAAYCATTCACCGAATGCTTWAGCTATACAMGAACGTT?GCMRGATTCTTRCTGCAGAATCTAAKGCCAGGTCCAGCGCCGTGGGGATTGATYTCCGYYRCGTCC?CA?CCGGR?ATTCCRACCTTGATMCGGGCGAGTGCGTRACCATCGATTATYAYKATTAGTKCCTTACAGCTGGTYACRCACCAGYGA?ACGCCGAGCGMAGAGCCWAAATTG?GYTA?GCCTCAGT?CTT??TSY?MACTTT?ARYYTYAAGTKACAATTTCCTTACCGTAGCGGGCATACGG?GMCCGAAGYT?CTGCCACTATGAGCTMCAACAGTATCGCGRG??TAGYCCCACCGTCWCGAAGGCAGCGAYASTA?ACTTRGGCGATGAACATCTCCTKCRGACCACGRGTATCATKCGCCAGCCTGTTT?GTCAGGGTGCTAGGTAACATGCTGGAWCGYMTATR?GGCYTCMGAAMGCTGAGGGCCACTGCCTCACGATTGRCATATTGAA?GGCRT?AKCCACCG?CRCGATCCTTAGCGCAGCTGAACYATCGGGTTCTAGMCCCAGCAC?GTGCCGGTATCTGAGCGGTCTGCCCGAGCATTGTCTTKTGGATGC
GRT?GACC?AACATCCGTWCCAGCCCGCYG?GTATCCMAGKATTCWCATTAATAGCAMCCTYASAGGGGTTCCTGTTGGCTTTAAAAYAGCCATTYCYGACGCGTCCCATGTCATTGGGCTATACAAGGTATYTAAGGCA?KTG?CGTCGCGGMATYGCS?CTTTTGGTGGGGTA?GAGGGCCCGGTRCCTCTGGA?CACGAAT?AAAGAGCCAGTTRTACACTGTYGTGACGGCGGAGSTCTTAYTGTGTGARCATCTTCCAAAGGASYRTGAWCCAGAGGGYTTCYAATGGRYYAAAKGCTTTTATTRCCAGKCCYCGGTAGCTTTACAGTYWTCTRGGGAG?CCGTAYGTAAGAATGRWTCACCGGCGG?TATCTGC?GCAGCAAAGCGT?TSGGAATA?KGAACCATTCCCGATCCAGRCCRGTAATGGCATTTAGCGATCTCTTAGTTAAGAAYCGTCGACAGTTCCGCAAA?GAGCCGCATTKACTRCCSTAYGAGGCCTCGAGGGAGTCCGTGAGGACCAAAAG?AAAGTKGTKATCTTAGTTTCTCATCCACGGTAGATTCATCRTG?TACGCATCCTACACTCACGGCGTGCGACGTAARAATAAR?CAARYYGAATGTTTGTTGRGCAAACCACTCCCGGCGATCARAAGATCAGGGCTACTTYT??AGGAYCTGG?GGRGCAACG?GCATRCATTTCTGGAGCGYGCCG?GGCTATCGAGGACGWTMCGGCTCGCAACRGGCCTKAAKTG?GAATKAGGTCCGCTCCAT?TTGTCGACCTGCTGGAGGGTTG??GATGTCAGGAAACTTATKAACGGGAAATCTAGCCGGGAAGSTCCGAGTAGACTRGGCCGRCTTGGGTTCCGGGATGCCACTACC?AGCGGGTACTCAGCAACAGTCACTTGCAGGTAYAG?YTGTAAAAGCGGGCGATGGRGATACTRCTCYAACTGAATAACGGGCCCTGCCGTGCAAAGACGTATCGACCACY
GTGSAAAATTCTGCTTCCGCTTCGGRGCMCTAGATAGTCTCGGAGKTTRTATGCAATGGCGTAGAACGT?ATARCCAGATCCCGYTTRTTCTWAAGCGAGACGWAATWCAGCGTKAAAASTGT?ATGGGTTCCAGYG?GKGATGTGGCGTTCCCCCCCRAGTCCACCGKTACTGCTRTCSSARTGYTTCTGCGCCGCCAGTACGAGGCGKCGTGCCAATTACATW?GCGGCCCCSCGGTGARRTAWAAAGGGCACATCCGTTGA?ATYGRG?TGT?GACAATAAASRGT?CACAAGCAGTGACGAAGAACGATCGGACWTATGCCTGMTCTTMGGTGGCGAGTCATTTTCYCYAACCAAGTWCCGTTACTCYATGTCC?CAACTCACAGRCTCGKMGCTCATTTSTATTWATCTCGGAGGATACACYGATGASAGTCACCGGCTTGCTGKCACA?CAACATCAGAGATTGCGGA?CCGCACGCCGCA?GGRGRGAATACCAGAGGYCGGRCTCGGGTCCCCTAATYGTYGCACAAAATGACCARGGC?CCCGRTACASTAAACGCAAKGMCTACTCGACGCYCTGACGRACRTTTTGYCTAG?GCCGATGAACGGTTACCYCTAGTCCCGGMCRGCCGCGTACCGGCYTGTAACCTGAACGGAGTGTATCGWGTCTA?CYCGACAT?GAKGGARACGMGCTTTGCAATACTACTTACRAAACGCCGGCCGCTTAGGGCTATCTCCTCCCAATAGGTGGTTAGGG?GCGCCTAGCAG?AGTG?GCCTTTACCTGCCGGYAYRAATCGTGAASKGARCATATCAMGCAGWTAATCATGYCA?ATCCAGAA?AM?CGYCA?AKGATATGGTTMMATCSGCTCKACTACGGACGSGGAGGCCGG?GGGACYAGCTCSAAARTGT?TCSGGTCTGTT?GRTGGTATTWTT?G?MTR?CAG?ATTCYTMG?RR?Y?ACAGCWCKTCGAAGACAGMCCTTCGCACCK
YGGTGAAATTACGAACTCTRTGCGGCGRTRTTTTTGGCTCYTWTGRGAAGAG?AGGAYYTC?GTTACAAYRATGWAYYGATACRACG?GTTRTYCCAGGATAGAS?TAACA?TTTRACTCAYTGG?YGCYAGTCGMGCGTTAAGT?AGTG?CCWY?CT?RCTYTAKYCAGRYGRRGTAAGKTGYAAGCTA?AGCA?TGRAAWAAGACGAATG?GGCAGAYGACAKACCCARTAWCAGGCGTTACMTAGCYCRGTATMGCGGGACCAYGCTTGTACCAAGCGA?RYTRACTCACGATTRTYACGCT?GCTWRCC?CCTRT?RATRTCGCTTARAKRTACGGYAGMGCCTTGGSCGGR?GAGA?ATTCCAAT?RATCGAYAWGG?TATAWACCCCCTTAGGARAGAYCCGASTCAGARCYYYGCT?TCCACGA?GAG?ACYT?CTAGTCTGCAAGTATCAYTG?TGRGT?ATACKCKAARTTCGGCACGTTTCGTKCGATC?CCCCACSTA?CAACARGTCTTGCGT?TCCTTCCRTTGAGGYCMTGCGATGTATAAMGGCCACAAGCCTMTGTAATCATGACGRTGTAWACACKRATRSAGSGGCGRGCK?GRCMRGAAYTGGGGGCTTCGGCYGRR?CGAGYGCTTCGGTGRYAYRAAYTYCGGYAGGCGRRTCRATCTATCRYGAGTCTCGAGCWSTATWYAACSATCTAGRAAGGRCSCCCTGGTGRTGKGG?TRATGATGAGTKAGATGAMTTMAAYCT?ATGYGMGGTAYTTTTCYAGTG?CCGTCTATCATTGCCAWTTMACTK?CAAGAGCGYAYACTGYAGGCCCYRAGTCAACAAACAARCTTRGGAATTTCYTTCTCGCAACGAAGAYGGGCAYRKAAAGGGCTCAGCRACGGWAGCGGTTGTAATGTTGATAGYTCCKRMTYTTTY?RTATGTGCCTAACGAGTWAACGTWARGGCACTCCTAAYTSAC?GGAACCGGGAGAGCTYTGTG
TGATAAGAGSTAATGCTAGTATG?GAYCRMCCTAYTA?AGCCACCCG?TGTACAGGW?TCGGGCACCGCMTACGGCGKCTAGCTCGTAGGCCAGCACAGARAAGTACTCAGAGTTGYACCCTTCGCACTACA?AACCGCARGARTTCA?CCTTCTCACSGCCT?CATGTAG?GCRCAATTTCRAT?GYGACAGCGATRGRGGAACCCGGCCRAT?TRAGATAGTWRC?GCCACAAGCRASCGMYCYATCAWGG?AGKACGCGCGGAYMGGCG?AACT?WAACCYSTAGGACTTCTRCAGGCGATTGT?GTCGGTGGGAGGGAGTTATKGGGTTGCC?TTAACTGYTGGGGTTTWAATGGTYCCAATTCACGGCCTYACRCATCCCCCTGA?RCSGAATTGCGAYGCATG?ATAGACGCYYTARGAAGGYGCGTAGAC?TCGTGCCCGCGATGAWCWCGCTCTAAYAGYAAAGACGAAKTTGS?YTGAYCAAGTAC?KGGTTGCATG?GTRCMYYACATAATCATCC?WGYAG?ATCTCCTRTCGATAGGGTCCCYTCGCRCATAGSCGGGTRGGYTTA?ACTAGGTACGGGTCARGTCTCATACTAARGYGTAGGGGCACCCWTCSCMGTTTCTARYTAA?TAGMGCYGGACKTAAGGAACCG?RGCAYGCTAWATCCRTCAACAGTGMCG?TATGCCCWCTTTWGCGGAATCYCATCKCAARGACACRTAGAATCGTCGCGCATACGCTYGCAG??TTAT?TCGGK?GGGTTTCWACGCCATC?CATAGGCKATGCGGCGCACGGGRGRACMGTCTTGTGGCGAGAGGYATTRCCGCGGGGAAKRTCG?CCTCTCCTGTCACCGTAACCTWWTCAACACTGGCTAGAACRARATAGTGACAGRGTTTGCCTTYGTTCGTATCTTGAATAACCCTWTTTCAAGGCAA?TGARCCCTRRT?TTCCAWACWGARCGGAAGTGATGCCATATCACTMGCAATA
CWWGCCGACCCTRGCGGGRCACTTGAGCGKTATC?AATTTGCCCYCCCRCTCCGGCY?TMCGGACTCYSA?ACGACACTTAGGTKCGCGGGGCYGTGCATTTTTCT?TTACAGAGGTSCGAARTGCGTGGACCWCACCGTACAGGRGCTTCCCGCTGCATACCTCCGCGRTCTTTRYG?RTCCGGCAGGCTT?GMAATRCCAYGTCTAGATCAATGGTYGCAAGCGGAACGTYGTAAGGGKGTACGGGTA?GCGTGYGTRCCGKKATTCAGTTACTAAGCRTAAGTGTAAAGTAWAGTG?ACCTGAGCCCCATCGATGCTGCCGTGGCTCAATCRYARSCGCCT?RGATCTAA?GC?S?CAGCKACCGGC?KTGATTA?CCCGATCCTYTGATGACTATRTTCWCTACGAG?GCGAYTCTTAGRTGYGCAGATGGA?RC?TTTCCCTTACGGGCCATCARRTATTRGGCGGAG?AGCGTGTGCCTCATTCTGTGA?GCTGTWCGCCCMAATCTTTYC?ATACCARACGTCCCCASCWAGTTAATTCACAGCGGTT?GGCTTTCGATCCTTTGTAAMGTCTCACACCATATACTGRGTCTTGATC?TTTTCACGAACCGAAGAGMAAATGGGTRGGCKCGYTGATC?GGTTTGACYR?CGMTAARTGTCGAGGGARG??CACTACTGCG?YCACCG?ATACCYGTGATGGACTGATGAGTGCGAATCTAACGAAAACGGTAGTTCGCCG?AGGCTRRGYCGGGGKGTAACGAC?CCGTCGATTKAGATGGTGAACCCATTTRARAAWACTGRTA?CCGGTACTGACRCGTCGAGCYTCARGCAAAWCGGGGACTCCAATTCTGAACCASTATGAAATTYAAAGG?CAGGGAAAAATCGACCGGTTGTATTGCCATAGTATGTGAAATWCCRACTAC?GCSATTTAGCAATAGCACTCACAAAATTCKGTKCTGAGSRCSCCTCGGAGGYTRCTCSG?AGAC
GCTTCRAGTAATTATYAATAGAGYGGC?GGCGGCTCG?TCGAATAKCACACGATCGGGCAATTTYATGCGGCGCC?ATTGACGGGCTCTCTCGCGTATGATACTTGTCTATAAYTARGGCMTCCGGTGTCRGAG?TGTGCTG?CYGCTRGGTGYGAGTTAATCTGAYCCAACCAGT?ATAGCGGCCWGAAAGCAAGACGAGTCYTGGTRYATYCCTGTAGTYACGCTCAGGTMATAATGTRCAACTATGGCWGAAAATWCCATACAACTTGCCACGGTGCATWATCGCGG?CTGGGAAAGCSCGTCTCGTYTC?GCGGAAGACCTGTT?TCCTGGAAGTGCWGACTCAGTTTCGGGAYAATGTGMGCAAGAAGGAYGCCGCWCCACCCATGSAATGCTTCTGGTGCCACCATTYGAATCCGGTAATCGCGCGAW?AGTCCAACGC?ATGGCAAMGACATGCCTTASACATATCSTCTSGYAASGACTGAACGACACKCGAATTYCGTTGGTCAAAGAYYATGTGCTCC?CATCRCTCCRACGGCAAACYGCGTCCTAAGYGCCTKGCT?ACATGTGGCTCTGCTACTATTTYTYATCAGTAAYGCTCTGTAAGTGCATGCACGCAGCA?GRTAGAGAGTGCTGTAAGTCAGCCTTTTTCTTAGCGACAGCCSCGGTAAGTTCACCTCGCCATCGTTAAGGATAGCATCCCCGT?AGTCGKGAKTGACCRATCTAMACMAGAGTCACSTYCTAGTCTTTTACTRGKCGACTTGTCGCCAYAATAGA?AAGYATAGYWGGCCTAAAACGCAWTCGGGCCATGAG?AGCGCGG?CGGCG?TTAACWTGTCCCAGAMRYGCGG?GACA?CACGATTGTCGGACACGCTYTAGCAGGGATGCAATGC?TGTATGAAGAATGGAGCTCGGCGTTGCACATACKTGTGTRACCC?ARCCTCMTGRACSGCGTGAACAAGAGCCGCTGTCGTGCGCTCCTTTACACCA
?TCGACTACGCGTGGGGCCATCGCAACGCTTGATGGGGACTCGTGATACTAACTTCCCACCKGGGACGGTTAGKACG?AATGTGACCTCAGGYC?ATGRTAYTRAMCCTCGSAGTATARYGCACTGTAAGCTCGTTGRCGTRGGCCCARCTMAYATCAGCCCTGYGTC?GCA?GAGGCCTAAAAG?GTCCGGTWACGGTCGTCCT?CGATCRTTACGTCCACCYGACCCCGCCCGAGAGGTRGG?AC?TACCCAAMRCACCTGGWGGAATRTGCTCCTACCACTTCCACAGAGCCTTTCGCTTAGRAGCGTGWGTTG?ACCGGGTGTTAC?TCGATCTTAGGAGATCTCTGGARCGSCCTTACTGATCTTCAGCTCGACTCCTACACACAMAAGCGACARCRCCGACCAYGAG?CYCTGCAGKCCAGTCARGAATATATGGGTGGTTGTGAGYGAATGGGCYAGGCTACTTCTGACT?CCACTCGGCCCRTTCGGAGACCWGAYGTGAACCTGACCTG?TCCCTCGGCGTRCCGGGGCGCATTCTACGACTTGCCCTTG?CAACCTTMTGCTSGAGGATGCCGA?CTCGACACCTGTYGC?GCAGC?TCTG?GCGCACTGGTCAYARTCACARGGAAGGGGAGTGRGGTCGCTGACGWACTTGATYARACWGSTTCCCATCTCTCATGTT?GGCCTAACTCATGCTGYACAAGCCAGTGCGATCR?AGT?AGGAACCKYGAGCACTTSAC?YAYCAKCG?CGGCYMTCTATYTTAGCA?GCACTCATGAATKGCAAGTCTGGGGCGYCATCMTATTTGWGAGCGCCRAARGRACGTCCGTGAGGMC?CTCCASACTTAACA?CTGGTTCCGGCAG?ATAAGTGSGAAC?C?CAACGATTRTGAGCYTCATACACYAMTCGGTTCAAGCTGA?GTAGCTACAACTCGT?GAAAGAAARC?ACGTTCACGGCTGTCCATACTGGCTAACATG?MTCAAATGC
CCCRTACTGGACATCGTCGTGAATCGTGCTC?GYGGTCCCACCCATCCACGGTGAGRTGGGACAAGCGTGTTGGTGATCGCAA?CCGGCGATGGAAATAGWCTTAGTAAGGTGYTTTCTTTCGSTCCCCACACCCAGTCKTGTTCTCGG?TCRYCTTTTCGCTACTCTAATGGGAACTA?AACACGGCACTTTCTATACTTACGAACACCCTTAGGTGTACGRGTAAWGCSGCTAAAAGACTGACCGCGCATSGTCTAAGGCGKCGAACC?TTC?TGGTAATGAAATCGCCGTGGGAACAGAACTATGACTTGTTGTCATATTAC?GACGTGCAAGYAGTCGGCAGGTCGCTCYTATACGCGGCTGCGGTCTGCAAGCAGGCAGTCAGCGCRCMCTGCAGAATGGCG?CGTCGGTTGTCAGYCAGGGAMAGTCA?GTTTTGGCAGTGTGCGC?TGRGCGGCA?TACTGGACGGATGACCCACCTTCGYAATG?AGCAT?GARAGCT?YCCTGACCCCAGAAAGGAAGARCGTGGCCCAGCCG?GTCTGTGCTYGAAGTAWAATGGAAMTTCCCTTGAATTGGG?ACTCTGACTGTCMAAGGTTGATAGAGAGTYACGGCT?GTAAGCGYTRCTYTAGCCAAAAGGGAATCTAGGGCCT?ATTT?TCAKATCCAYTTCTGGRS?CTGCGCTGGCGTTCTCAT?TCG?AAACATCSTTYCCRCGATATTGCATCTTR?AT?TTCRTYAATCYTCGGCGGTCGRCCCGWTYGGYTGTSCCCCCGCAT?GATRATGCATGCAACCTCACACAGGGTAGTCGGTTTCGCCGGTTTRGTTGTT?TGCACYCRGACRAY?YTCG?CGACCCTGGCGGWTTAA?CT?ATWTGCCGGAGATAGTGGCC?CA?CWA?AAGCGRTAAACGATTGGAGGTTTGARTACGTGCGGACGGCAAM?ATKRATATTCGTGGRATTGGAW?GAACGCCAATAACMGTGRRGGTRACC
CGCGTRCAGCCATACAGCAGTCCCAG??GCTATCGCC?TTT?GTATTTTCGACAAAAGAATAACCATCCKGCAAAGCATTAGTTTCGTTTKCGACWCAGCRGGRCCAGGAGYCWARAAGTTACGCCGAGACTCCTGCTTGTYGT?AAGTACCC?ACGAA??CGAKCTGTTGTAGATTYRGTTAGAGATGGTCTTATCCGAAAGTGTG?TGTCAGCKTRCGACTWACGTACACACTGAGAGCTACACAGATCAAGGCGCGTMRCTGCCACTTCGGTTTATTAA?G?TA?TAWTGCG?ATCGACGGTCCGGCA?TATGCCRCGYAKCTCCGAGTCAAGTAT?CSGGTGGCAGAACACCTYTTCGAATTTGTTGACTAGCGAYAGGTCAATGCGRWCTGTCCGRCKTCGTCGGYAA?GGRYTTCGGCCAGTTTGTTA?STCGCAAGAACCGYTTTCGCTGGSTCTGCCTGGGTTAAGCACTGGC?CCCGATGGAGCTGAAYTG?ATGTSTTRTAGWAGGGCCTGGKGTAGACTCA?CGAYGRTCGTTCAATAGTYSCYCTACATGCAGGAGRGACGTGCAGGTGRCAATGGATAATCTTGYGTACCAGCCATAGGAGRTRCGGACAAGAAGAATGACACACCCCCGCTA?GCACTAGAAACGCCTATTYGGRGYGG?GYACAGTACCTWTGC?TCATAGTCCGAGCACGAT?AAGMTT?ACGGAGGCCCWATTCGGAGCGCGTAACCCCTCAYCTA?YTMGGG?TTRTGTTRGTCACGTCWGTCCAAGGAGCCAYACGARCGCGAAATTYGTAGAGAGTGATMCCATCTCTCAYCCCATCTCATCCYGARGTGGTAGGCTGYCTCCTAATGMACGGCRTGATTTTGGARACGATGMGATGCGT?ATGAGGCCTGRTTT??CAAGAACTCSCGTTATCACTCACCAGGYTRCMAARTGTCTGCCTAGCACCCCTGYTRCCGGGTACTAGAAATTATARCGAYTA
TGTGYTMCWAGGATRRATAG?CGTYTCGCGRTGCAAGCCCGACRACCRTARAACGACAGGTTGART?GAACKAGGGCGAAT?AMAGTGTGAGGCCTGAGAAGGGGGTCGAGYSKTGTKAGGACCGTGASMCTAACCACCGCC?CGCGCRTMCCCAAAATGGACGCCGAAG???CTRTCATCTRCCCCTCGGATGGKTGWTATTKTGYWCTATGCCC?GCTGGGTAAMACACATGAKYMYCTGTACTACCTYTTWCCTGYCTMCTCATTGAACGGTCRATYGCAGGTGGYYTTATGGG?CCA?GCGTGTCGAGGGATGCRARGAACYT?TCWTCTGGRGAGTACCGARGRTMGTTGCAYGATCCATCAGCAATARCTTCCRW??CCTTSTTGGGCGMCTGTGTTGTCGTT?TAGTGAAGCTAGCATGCCACCATCGGAACTAACGGAAAGAY?GCCCCCGAAGTTACT?GCYGGAGRA?TATWGACCGC?TTGAYTTYGTCGATKACGTGCCCTCTGATTATCATCTCCCG?GATAAATGGTCTGA?AGTGYCCAATACGTTGAGTATACACTTTGAGYCYTCTGACTGTGCGTGCGTAGYCACACCTTCCARCCTTTTYGTA?CTTCTTTGASGCCTCTCAAYTRCACAAAAAMTTGGGCGAATATCCCGCAAGCTACCACG?ACAGTTARGTCGGWATGTTAGAGRAAAACGA?TSTTGGTGGGCGCGRYCGGTTTAACGCATGAAGCCAAACGGTGASTACAATTTAC?CTMGTTTTCTGGTCTG?TCRATAGGGATTGGYGTCACCGACACTTTCGCCCA?TRATTAGTACACGWGWGTGGCACCGGGT?GGGGGT?TCAGCTAGSCTTGATGACGAAACTGCSAGG?ATACMTACCGTAAGCCGA?GACRAGGATACACSCTYTCCTTAAAGSCCKGSCA?GCGACARGCGGCAATTRGAAGCGCCRAGATCATARCTTCGGTAT?YT??AACTCG
TCAYCTACCCTG?CCCCATTTATWCAAWAACGTGCGACCGGCTTRATTSATAAG?GYGTGTAGACMTATGCGGTAGYGTTCAGAYCACTGAAYTTTTTARTAAACAMCT?AYCGTCGGAC?CAA?ATCGAGTRAG?T?ATTGATYC?GGTGTTTRCTGTCTWGCTTTATTGCGAAGAGAARGCCCTACAACWCYATYWTTTCCTGGACCCYGKCYGGTACCTGGAGYCY?CTACTAGGGAATGYGGTCAGTACGACTGWTTCGTTAYTTGTTACGGACATTGTATGRCTGAGSTTGAGTTTGCTATGGRCCAKTT?CCTGGAYAYRTACTGGGGAAATCTGAATARGGACTATTGACGGAATGACTGTTACGGAGCGCCAAGGGCCAACTTATGTCCACGGCCTTAAKAACGTTGCTAGACTCTACMGGCCATGKCTTCATGGTCGTRCGGTCAACTTTAACAGGGAGCAGGAACACGAATATGCAGGGYCCGTCGATCGGGGTA?CATCSACCGYACGCTTGTTTAGCG?TGACGGAAGYCTTGCTTGCGCTTTGACS?GTCACTTAGATTGCGCTAGCYTTGYTAAACGTGA?CGATCCCAGCTGGGTTGMTTGTGGAGTATAATRCAGTGCCTTACTTTGTTATCAGCGG?GGGCTTGTCACCTCTRAGAACGAGCTCCCTTCATGTCAGGGACAACWG?AGCYGCCGRCCCGCYTATTCRGRCGMAGATTTTAACCCGAATACGGAGGYACASTTCTCCGAGTACCSGCTCGCAGTGTAAAYAGGGRTAGGCACGTCTGACACTGTSKGTTGACACGTGTYATATGCCAT?TKRAAWAGCTGATGTATYRGGACTCGAGAAACTYGCTCCGA?CCCGACGGTAGGAGCAGGT?TACTAA?ATMGCCTRCCTYTTAARTTATCKTTAGATGATTTGTTGTGAAAAAAATAGGCTGTTR?GCCGCAGCCTRTGTCGCTGGACATYYTCGCAYT?GAGT
CCATATTGTATTAACCCACT?A?CCGAYYCGTCAG?TTGGCGCCAGG?TTTCCGCTTTGWRTCCTCCGACGCATGTTAACGAGACACGGCCCTT?CGATTTRAAGTTSGTCCGGARAGACACCATGGA?ATGGACATATG?AAYGGACGCGAAACKWTCCCTCTTGACMGTSCCC?AYTCTKCAAACAGAGCTTWCCAACTGAACAGGGYCAGCT?AATTACTCCGGGKGACCTG?CTWAGT?TSGAAGAAWACGTGTGTAATCACGGCGGTT?TAATCATAGTTTTATYGACGTYGGGAARTCGCCACATTAATAATTACGGTCCTATWCAGCAAAAAACTAACATAG?CTGTTGCGTTGCAGCTGGAGGTACGAYTGGAAYTAGACCC?AACC?GTGGT?GGCTYACCGRCGCTGTGTCTCTTA?TTTGCGTTTTGTAGCTATCCCCGCCTGCAG?TAGTGCACCCCCCRGCGGYACTSGGCACAGAAGRAAMGAATCCGWGTATGTCGACGAGCRG?CTGCCTTCAGGCAGCTGAAGRGCCCACGTGATTGGGGCGCCGGAGCCGCGGCAGTCRATTGGYAGTCGGAGTCCTACCGART?CCMTATATCCTCG?TGCGAACTTGAAGCGCC?GCGYTCATATACGAGGTATCGGGCGAAATTMCMCCAGACTGTTGCAGTAGKAGCGCMSCTATGTAWWCTCTGTGGCCGTTASGTGCCTKRCGAMCCGMMATTCGCC?CCACWAGTACCGGGTGCRGATACACSAGAKCGKCAAAGAGTRAAGGCTGAACCACAGTGGRTGACGCTGACACCCGGCTGAGCTCCCTTGTAAKAACACTS?RCCCTTAKCCRCTAGTGGCAGCY?CTTGGGTTTAACRCAATCCTCTTGTTAGCACMGTCTAGCGATTGRMTGGTAAGCAAGRTCGTGTGCAATCTTTTTCAAGTAACAAAAGCGAAGGTGT?AC?TTTC?GGARAK?C?GTGTAAATATGSG??GG
AGTTCCGAAACGGATATGACCTAATTG?AGAGACTTTTCRGCCCAAKAKGTCGCCCARGYGGWCATG?TGGTCGGCAGTAGGTTCGCTGTGRTTCAAKTCACTCGGSCAGCGAGTTRCCCAGGCAGWGRG?ATAAAGCYTRATTTGTWAGGCRAGTATAATATCGTAATCTC?CCYCTCCRTGTGACCCCAMAGG?CGTCATACGATGATTCACRGTGTTCGTACTGTGCGCATRGTCGCCCCGTATTTTCACATGYGTCRCRAACTGCTTGRAGAAKWGG?AGAGCTAAAG?TAGCYGGTCCRTRTRTTCWTTATGATACGGAAASCGTA??TGGGYCGRGGTCAGATCTGRGCGRG?YGGTGTCGGTGCACTGGTCGGC?CTCGAGCAAAATTGACGTCCMATTGARACCCTTAGTGAAARCTGACTGCGGCCGGTGGGCTCATCASTTCGAACAYCCCACCCACCATAAATATGTACAA?ATWCCGCCCTTAGGTGGAA?CTCCTCGCCCAACTTTTCACACCAGG?GCAAAGTCATACCGAAGA?GAGTGGGGYTGGTCGTCCT?CTCMGAGATKGC?CAAACAYCAAGYGTTCGAGRTATAGACTGKCAT?AACCTCCGTWGCAAGTTACRCAAGTTACGRGCGCAATAGC?GCACGCRGGAAACCMCTGGGCCCTTCTCGAAGGCCGGGRAGAGC??KCYCTAGCGRCTTAATSTAGTTCCTGCCATTA?T?Y?CCRYCGGGCCTAGCGAAMAGAGTACKR?TCGCTCCTTCTACAGGGACAGGCGTCGGGYGGA?ACCCGGKCG?ACGGCGWGATTTACTGCTGTCGKGGGGTGGGCTGATGCACTAGRCGCG?AATTCCCGTGYGGCGTCGT?CGAACATTCTCATTTATCTTTCGTARCCACTAAACTACGSTCCTAATTTATTGTCGGTAAGAGATCACAAGGCAACTCCGGATTTACAYRAGCGCACTAC?TYASCATCCMCRGACGTG
TTAATCGTGTGGGATTGCATSGTTGCTCTTCT?TATGAGCAGKGGGCATGCTAGGGT?ATTCTAKMTCTGTTAAAGATATAGGTCCCCGGTAT?AGTTCGKCCGGCGAGGAGGTSTTRACAAAGGAATACRRCYYCTCAAGTACGGGYGTCCGRTCGYKGCACWTTATCGCGAATGTACCCTTAACTGAAYGATGAAGYYGR?ACCT?CGCTTATWCCTCACGTTAWYG??YTGGGAGCCTGC?SAGC?CAACGCGAAATGCTG?TGCGAGRCGGTWCTAGTAWGA?YGYACGGATWCTAWGACYACCAAT?GGAYARTCCGTCCAGGTTGAGTGWTGGRCCC?TACGAAG?RCTMCGTATTATTATGCCAYGTACCTAT?YGTCGTYCACGAAR?TAACGAGGGACCTGGGSAAGTCCCGTGAAACCYTATCGCMTGGRAAGGKTCGTCWATSTT?CGTTGGACTRCTCTCTGCGTCRTGCGGRTAGTGAGTCGCATAGA?GGCATYCGCAGCGTARACGTGGGAACTTT?CAATACGCAGYTCAGTACGGTCKC?AATTTGTGAGTCGTYTAGGGGAGGCRCTTAGYCGGATTKSGAGGTCGAATTGTTTAKATAGCAACCAGCAARCATTGGAWCACGYRCCCRTACAATAAGATT?GWCAYACGAGGGCACCTACTCYTKYCTAARACCTGGGGCCCTAACAAGGCAATGGACCAGACTGACGACACTACTATGGCWCCGATATMTAACCCGAGGTAATGTAGGCAYTGAACTCACGCTAAATCGAACTSTGC?ATYAYGTCTCTAATCTAAGMCGCKRTCTGCCTGACCACCGATAGCAYTTCACTSMGRCGTCACGCAGCGGT?AACACAMGGAATACTGGCATATAGTACCTACACATMAGTTGTGACGGGGCGAAGAGAGARCTTGTCATGYGGCGTCGTMCAGATTCAKGTCCAMYTCCTAGCTGAGYGTTCAAAGGGCACGTATCGRT?G
TCCTAGCAATGGTG?YTGGCTTRAAGTTCCRAGWCGGACTGGTTCARTGAGGAAYACAAGCGGCGGAAAGAGRYCGAG?AAAACTCT?CKCYCAACAGGTT?GTTA??AGACRCAA?RYATCCT?GGCTTT?T?YCACGCACAACRCACRAGC?ATGGTCGTTGCCATAT?C?CCTAAT?ATTTTGATGTGAGAGTGATTCCWCAGACACGTTTGCTCACAGACCTTGCCGCGACTACCGCMAATGTTTAYTMCTSGGCTGRCCTATCTGTTCCCAGGGTA?RRCGAGCTAG?GRATTGCMCCTACCCGATCGGCACTCGCATAGCCTTACTGGCCGCAAAAT?CGA?CGCGACCRGTGCTCYTTCCG?GGACTGTYGGTCCGGAGTGTAGTCGCCCAT?TATTYTCWYTWTCCCKTCCCAGGTATAAGAYAAYCCCGTAGGWAGAYTGCT?CAGATTCGACTTATGGTCCCCAGGGGATGGCGCGC?CCMCACGGTG?YRGRRGATTCCCTTCAGCRACGGCYGAC?CCGCRACCTGCCARATAGTTAGTCAYRACTCACAAKCRGCRGGTA?ACCGASAATCCGTGGC?GTCAACTCTTCAA?YGAGGCTTGGTATTTCA?CTGGRAGCCTCCYGRSY?TGGGTCAACTGATCA?AGACGGAGATTRTTCACCGAGTSG?ACTCCTRAGCAGCTCAGTGGTAGGCAGYCTAGGGGGGCCCCATTCCTTTGGTCGAGAGCCTTCCGCAGRMCGACGCCCCACTCACCGATGATCCACCTTTTKGGCAGAG?ATGYMRARCCGAGC?CYCGCGAGTTTTCACCTCCTTA?AGTCCKASCGCAYGGGGGGYTTGTGAGCCAATGCCTCGYTATTCACTCCCACGC?CACGGGTGGCMCCWMGGACC?GCCG?RGAKKTTTCYTATTGTRGTACAAGGGAAATTRCGCCCCCRATAACAACTG?RCGCTAAGGATKCAKCGCTTGTWGCTRAAGTGCCAAK?
?TAGTARGGGCTCTACGTACGAGAYACCTTCAAYGGCC?ATCCCCAATGCGAGYCCGTAATTAGGTKATTGGTTGCGTTCGTGKCCYAATGCATGGTTGACRCCTMCCG?CTCCAGGCGTTGTTRCCAGSGCARCAGATTGCAGGTA?AGT?GCKKAAGCGCACATGCTCRAWCCGGGTTTGTAGACATYAAAACGRGACCGGATCACTTTCCTCCGGA?GCAGCATGATTGGGGATATTTCCMACRTAGGCCTAGGAAC?TTACAARTRCTGTGTCATTTGTACK?ACACRYYCCWCGTWAGGA?TAYCWYACTMGAGGGATGGT?CMAAGGACTACSCGCGGTCRGAACATRTTTMTCGAYGAKGTAGCCCGGGTY?YGCARYCAATCCA?TTCTCGGACCGGC?GACGCTGGGGCTAGACTTRTCTTACCGGACAACTACGATCWGCGGC?GCAGGCAATCGGRCTAAYGCTATYGAAATACGASGGGRGTAATTACCRACCAC?CATAGACCGCTCCAGCCCCACGCCACAGAGYTG?CCG?TGC?CCTCTGGACGCATGCC?TYTKG?TGGG?AAAGCTCTGCCCKACAGAGA?AAAYTGAC?ATCCGGAGCGCGAAGYCGCTGCACGTA?A?TAC?CGTCAMCCCATTTGAAGAGGTCCGCAGGGTGRTC?GAAGAGGT?TTTTCAC?GRTAATACCATYCCCTACCRTTGCATTGACAGCTYRTCTTCAGATCCACCAAATCGGAAACGGCAGGGTTGCTCAGGCGATAMCTRAKGGTATCTTCGWRGTAA?CGCG?GGSTGTAGAG?CWAAATWCACTATGRCRCAMGWGWGCGATACTTGATACGCCCGTARCA?ACAAYATGCRTT?TTCGGCCRATKCAAATGCCCGGRTCAAGAGCC?YTTAGGCCAAAATGCRAAGGTCTTSGARGGGCWC?AGGCARAACTGAGGCYTAACATTGCGATCACGACAGGTAAGTCGCAC?GTYGCAC
AACCAAAGATCGGTRCCCT?GCAWARGRT?GTTCGGGYKTWGCACCYTCRRRGTAGAGAGKTT?RAGGACSYGYGAAACTGTCACCYYRT?GTGYYGYCMTWTCYGAYTWARTRTAGMGCCMTGTCG?C?RCYCRTWGCRGTRCAKACKYYATGTCGAGMAC?A?CTCYTWY?ACMTAYATYACCGAGWCYSCATGTG?TTCCGYGCAGAACCTKTYYCATCAARC?SGRCYTWGKTTATCAWAGTAGMTGWSTGCTCGGYWRCAAAYCCATTCG?ARATCCWTTRCAGAARGMGGCAYTA?TWAATGTAMGAAGWAGRGRGKATCCRRCGAAGCGGTTCGAGTGCTGGARRTGGGCACAGCWCACGA?CGCGTTACGAGSGACYTCCTGTYYYKKGGMAAYGYATCYASAACMGTGTC?CTACCGTYAAGCAACMYYWMACCCCTATG?AAACTCTTCGSKCAGAACTGTCAKTWTCATWCGTATTYGGTMTGYAGCCTACCGGACTAGCCATGTTGGGTGTCTGAACGACTACTTGTTRTACGATCC?CTATRATGGTTAATGWAGGACGTAYGTTYAGCACTCTYTC?GTCTMATAAGATATWGCGYCTACAACAAMMAGGTGR?GGAAGGTCTCGAYWTAGTCCGACCAACGCACWAGYCGYGCTTKGTCTKCTTCGCRTTACAGCATGGAG?C?RWRKRGGTRGGCGAATGTTYGATATCTTTGCTATCCTTTGGCWCTGTAGGG?TCTCCGCGTCTMTATCGCAATTMA?CRKGRC?CTTGCTWACATCATYCGCACGGGSCKGCGAGT?TGCAATCTTAATTTGCWGCT?TCTGGCCAAACT?GTRACCRGCKGGCYTTCCT?TTAACGAC?TGAGGTGTRTTGCCATAACCRTGCYWGATTKCATTCCACCATA?CTYCGAGWCCGCRYATCGAGGAGAAGATRWGTYTTCGTYGGAAGACRGCGGAGACGGWTTTAGTGGCGTTACCATTT
AAAGATGRAGAAATWGGCATATKCCGAAAACTTAA?GTATGGCWTACCGGGTRWCAGCT?GAACTC?RTA?CGTSAYGTTGKCYTGGCTAGGWGAGTGCCRTWCCCCYGCRTCGCARTACGACTAAMCGTTGCAAACAACCCSACYTCT?GRGTGAC?TGTAATTTGTMTTGCCTTGCCTC?CGCA?GCTTGAG?CTTCRCTTACTC?TGMTACGTATRTCSYGATTTGGCTAGTTGTGGGCRRA?ACTAATACCGAACAGATAAKG??TGRRTC?CGTTATCGAGTTT?CGTMGMTCCG?RCCGGGAGCAWACCTCAGCAYGGAYAARACCGTT?TATCTCCTTRTCC?TCR?CTATYTGTCCCGRCRYGGYCCTYTGGAACAGTTGGAGRCCAKACMRRTCGATAGGGAGATTTAARCGMCYTCGCTGCYWWTKKCCARCA?ATGAG?CGGRRCTRCCTGGYWCT?CTGTWGAGTYCAGYCCRTRCAGTCACTGATGTYACGGTGCYAAAA?KAT?C?YGWGTGAGTTCT?GTATCAACGTTGCWAAMRWGRTAAA?TT?CYTTTAATTGAGCTTSG?RAGTCRGCTGTGTC?ACTGYGGMAKRRG?GGGYAGTGTTCAMGRAATAKACTACAG?TATAATRAGTTGAGGGATATTTGATACGGARCCTMGMAACRTGTSYAYTTATAAAYGGC?TTAGGTGGGAWGYCACCCTGGCTGATCTGCAAMAACRCCTGYCTCGACGACGRYA?AMTACTTMTCGGTSGYTCCYKWKGCAACGY?ACTT?TTTCCGTTAAGGGAACAGATAAMYAGACAACCACCMTATGGWCC?TWRCTCAMT?CAGTTTTAACCTATTTYCCTGCAATYTTCTGCGAMTAGTGAGCYA?GAATGACCCYCGSATTAGATAGATTGA?TGCGGTTCTSAGASTCCGACGYTATCGGAGTAAMGCATGCCKGACGYGACATTRGAAT?ARGAATTAATYKGRGGTCAAGGG
TTGGGGGTCCGKCCATGCACACTATCTCTGACTA??TA?TCCTTGKGRCRTACRAATGTACGGACCAGCGCTCGTGKTTMCYRTYCGYCCWGCC?CAATAATCCTCAGCGGAACCGCYYACCCCCARGTAATCCGCGAMAATGCGGACAYMTCCCCGAGTKCCCGGCMGACAGCAATACGGCGKYGAC?GCCTACCTAATYTMATTSCGCTACCATCTAATAKKCAYAARTTCGGCCTTCGWGGTCACYTCGTG?TGGTCCGTG?RTRCTCACCTTCTAYCGYCGAGCTA?ARTAATGACAGATATGCAGRAAAGCTTGYTAYGAGTCACTTCC?TCACCACCAAGTAAAAGGTTTTAAACAGGGGTMCCCCTGACKACCGGTCGGAGAATYWTKACCCAGCGARCTCTCGAGSCATAGTACGMCACTGGCTAGAATGTTTCTYGCYYGTGCAATTCTTRCAGCATG?TCAGCTAATGCGGRRWTTGA?TGCAC?TATCATAGGCCCGGGGAGAGCAGTGCGA?MAGGTTYGACM?CAC?GTWGACAATTGGAARGTGTATCCAGCMCG?CAGCAGGACYGRTC?GGGTGTACTAGATCACCGACGAGTTCTACTAYSTCCCRARGAAGTGAAGCCTYGTG?CGCCTA?AC?TYRTTGAGYACTAGAAAGGTTCACTTCTGTAGGGGCTTTGGGKAGTTCGAGRTCGCAYTCCASASAYGTRYTWCGTRCAYTTGATGCAG?CTCTTGATCGCAMTCATACGAAGTCCAYWCTCKTARGCTTACAGCTRACAGARGCGTTRAATGT?GACCGKT?CGCGATACTCCTGGGTCCCCATTKACGCTGG?AKTGTRAWAGGTCGGGGAGCCCCCCAGRYAGRGGTARGTSTGATTTACCCGKTTRAAY?CCAGTRSGTCTCGYACGATTAGTAKYATGTGAGYTCTGCGCCGAATTGATAARTGCTKACGGTCRGCTCGRGTATATGGGTTRCAGCGAAACAG
TCTCGTGACYCARCTAACGTYGATGGGGAGGG?CCAATCTCCTRRC?TRAGGATGCCYATWTACG?CTACGGACGTAAAGYGTCGWGCATGARGCCCCTATGGAGCTAAGTTKCYRCKTGAAAAAAGGCGAAAAGGRGGTAYYGKWKTGCTGAAAAGTAGYSCACGACYASGTTGYRGAACGYC?GGAACYTG?TTGGACTAWRTGTCACGCATCCGTAGAAGGACWTAATGATGC?TGCTTCCAYKCATGTGCCATACCCCCTY?ATARYYKCATCTAGWGAGGCTTTGCTGCATTAYTCATYAAGAGAGCATAGCTCGTGCSAATCGCYGGTGCAGGCCYTYGCGGGT?TAATGTTY?TTGGTCC?GCAGWTTAAMCATT?GGCGGAACYWATRGAAGMAGCGATAACTATRAYGGTCGTTTYGGGCTTCCCCCAWKGYKGGCYTCT?ACGTC?GCAAAGGGYTTTTGYCGGCTCC?AKTTTGAAATATRGATCAATCAC?GAAT?CACGGTTAATTGWCTTATGCGTATCCAGCWRTRYGCGCRGYAAGTGGCAGCTAGACCCTYTGACACCGAG?CCTTAAT?WTGCGMAACCAYGAGRTTA?CAGAGACGACCGCAYGAATGGAYGRGSCRGCGGRCR?GYAAGT?GGT?TTTCCACYCAGARGRATTCCAGGATMGGTT?TTRGATCGGGTRCTCTCTTCRASA?GTCTGTC?GCGGYCTGRCATTRCGWCTCGGTCTCGAT?TKATRAYATGGGCTCARATCCG?ATMYTACGAGYCMTRTGCTAAGGGCTCCGTATAACGTAGGATGC?ATGTCTGYTGGGTMKACACGGGAACGTRYGA?G?ARAGGMGTGTCAGGWYGCCTRTTGGACGTCGCAAGCTGCTRCGAACAGGCTYAGCTAGRCAA?TCTGARA?CYATCGCCTGTWTCG?TTTTCGCTKTAAGT??CGCGCRCCTCCCACATTGYTATAAATGATGAAGGGAAAGYCCGAGA
TTTTGAGCTCWAACCACCGKTGCG?A?GGGGTART?CTAGGTCGCCGGACTCTCYTCCAACGAACGTAATCAAAAGGTTGCCCTCGTTCTACCTTGGCCCCRGATATCGGTCA?GRTCGTKCTACGAC?TRGGTYTYWAACCRCTAGRCCGGYAGGGAAGAAACTACCACG?CTATGYGT?ATRACCTACGCYKCCTCTTGCAGCCGGACATTGKGAGCGGAATTTTGCTTATTGATTTTACAAMGRG?AGCCAGRAATGTTTCGTAGACGTAGTGTGCTG?AACAYATTCCTATGACGTGAGGCRTAAAGACAGGRTACG?TACCAAGAGSCTCAACCGCAACTAATAGTCGMGGAGGAMTCTAG?AGTAGTG?AAAGRTGCCCCYCAAATGKTCWAAGACATCARGCCCAACAGGA?CCAG?GGCTGATGAGGCCCACRCACCTCA?CCCMATTAWG?GGACCRC?CCTTTCTCTTCCRCGRCYAACAGGACGACA?ACKRTCACCGGGCCGCTGATCCGTTTGYTAAATCTGTATTGCGRAG?ATGTARAAAGG?AGGTACGTCCATGATGATTCTC?GG????????????????????????????????????????????????????????????????????????????????????????????????????????????????????????????????????????????????????????????????????????????????????????????????????????????????????????????????????????????????????????????????????????????????????????????????????????????????????????????????G????????????????????????????????????????????????????????????????????????????????????????????????
??????????????????????????????????????????????????????????????????????????????C???????????????????????????????????????????????????????????????????????????????????????????????????????????G??????????????????????????????????????????????????????????????????????????????????????????????????A???????????????????????????????????????????????C??????G????????????????????????????????????????????????T??????????????????????????????????????????????????????????????????????????????C??????????????????????????A??????????????????????????????????????????????????????????????G???????????????????????????????????????????????????????????????????????????????????????????????????????????????????C??????????????????????????????????????????????????????????????????????????????????????????????????????????????????T?????????????????????????????T???????????????????????????????????????????????????????????????????????????????????????????G?????????????????????G??????????????????????????????????????????????????????????????T???
??????????????????????????????????????????????C????????????????????????????????????????????????????????????????????????????????????????????????????????????????????????????????????????????????????????????????????????????????????????????????G?C??????????????????G?????????????C?????????????????C???T??????????C????????????????T?G????????A??????A??????G???????????A?A?????TG??????GC????C?CA?????G??????T???????????G?GG???CG???????????G???G?????A?RGCT??????A??C??G???C?AGGTAY?AAGGT??CA?A???AT?A?TTGAAAT??C?R???GCCTACA?YA?A??GGRT???TG??GG???T?CTT?GK?CCG?AC?CG???TTA????ACC????R?GAGC?T??TCC????T??T?RY?G????ACTR?ATY????T?GCAA??CGT?TA?T?GT?A?GCA?TTGAG??TTATACGCGG??TG??CT?CGG??WG?A?T?A?CTA?TAA???CR?A?TC?A???????C??T??A??C?C????G?C??CG????TTA??AG??TTT?RT?RTGGA?C?TC?G???A?????AG?TCTT????GYCC?T????GA?MACGA????T??CG??A??TTTAC?TA?CARS????C?R?CT????ACA?Y?T??GCAT?TAACCC?T???G?RG?T???GARACTG??CRACC?G?GC?????CC????T?CG??CTA?C?CA?AGA???A???T?GACRC?G??A?TCAC?CC??CAGG?????CCTSG??TTAT?G?AC???GGG?TTAA??TGT?CC?Y????
A?A?T?CY????G??????AAATT???ACC?CCATT?T??CMA?C?C???T?C?CTA??CAGTGACC?A???ATGTY?ACC?GT???K?TC??????ACA????G???RGAA?C?A?CGT?CGCGW?A?G??AA??T??T?CCG?G?C?GRAT?A?T????TC?A?C??TA???AGRTAAG?CC?CG?C?C??A?A????W??T??GGTCYG???GC?GT?AGC?GT?ACA?A??T?CGCGC???RC?CCG???AYAA??T?Y??Y?C?TT?T??A?AT?T?CYCA?R?CG?T??G??AAG??GWA?G??ACT?C??CC?CC??RCG?G?G??TY?TGY?CCCG?AT?TMGGY?A?GTG??GCAKGY?CGC?TAGT?GM?AAGGCRCCYCTCCC?TCAGA?W?G??A?R??G??CGA?RC?TG?G?A??A?AT?G???GC?G?A??AC?RC?G?CT?C???GT?TAC?GG??A?GA?A???CR??G?TC????GAG?G?K?A??CCTWAGT?GCA?C?AGAC??TAA???Y?TCG?AC??C???TKTYW?AAA??AGTTK?AAGAT??AAC?CTY??YG????C?ASA??AGRAA????C???WC?K??R?KG?GCTR?MGYCT?TCATAC??YGT?CTTC?CC???CCAACTY?CTATGA?TG????YCGG??CC?GGAC?TT?AAK??C?C??A??TGCGG??TAGA?AAT?A??G??AR??A?A?T?G??T??AC?TG??G?R???G??TA??ACC?AC?G??AGA?YY??T??ARACYG?TCA?C?AACG?C?AACG??A?W???GCG?CC?AG?C?AA??TA?TY???W?C??TGTAR?GAC??CG??C??Y?S?C?CTAA?TTATCG?TTACT?TRA???CC?A?RGKG???G?TRGCM??CTTYY??GT??GC?AC?R??T?WRT?C???TCTYS???C?C?R?TT???G?Y?T?T??C???GG??T?CGA?CAKWTA??G???
    O337_OD6		KTRATCKA?GRKTATGRAYTC?YCTGMCACGCGTCGRT?RCWGCRGCCTAYCKAAGACYMGGATTACSRGACCAKGCKC?KGCAAAKRTG?GCCCWG?CMRCGYT?TGTTGCGGTCCCCGATCGC?R?AG?TYGMARAARAGA?YCTTTCTMATGTCCWWR?GRARGTTGCGGRTCTC?TAYAATTRGGACGATACTACTSTTMAATCAAGCY?WACTCCGSGGAACAYYCCCTTTTCCR?TKGCGCCCGARCCT?TGARAACTKAARYMARTR?ATKMYRAYCCACYCCGAW?KAAWAACATSTACCRTRTGMAATCWCGWYAGTMG?YAAKCCATGAGGCCYGTSTGCYTCSGTTACYC?KGTGGCRATGYRGCGSAYAGGGYARYWTGGTTAC?ATGRGTCGT?CGCTTGGGT?TYGCA?ACCGYTTCTGATYCGCACTTCCMC?GCTWGGTARCAGAGCA?WGYCAKTSS?TC?CGGCTAT?YRCGTGGCATCRGACGKGATGRGRCGATTTGGYGSATAATTMTAKCGCGRGTAGGGMAA?RRAGCGKGSCAGTCAAGT?TRSAACRATATGGKTGTACRTATTAAARAGGGGCTCAAGCGCRAGAGCCC?YCAYCGTTYGTTGA?CAGMCTGGCRAGTMGC?GSGGTWWGYCATC?CRTCCWYRCTARGKGAGTC?CTTGYTCWTMC?TTTACCSKRMCAR?KTGTMAGGYTACRCCCT?KCGWRWTRCRAYGYTCCGGAG?TT?G?TGGCSGYCYGCGKAKCYTGASGGYASAATTATYWCCGAC?MRTAAGYGCCRGGTACTGS?ATCG?TGTARTAATGCGSTRTGGRTCCTTAGAGCGCGGTRGTAATRTYGTCCC?CC?CGGMCRTYTKACT?CTTT?ATRYSATTCTTAGTGCYAACTGA?GGTATCRCTKCAGGCKYYG??YG?ACCRW?KGGCR?GGCGCTCGTRGYMYCA??ACCACGRYATCRCCGTAG?ACRMCGGACACTCT
TTAGYYTSACTC?KCRSTCYGTGGAYAT?AAGCGAGACTGGCS?CWTGGTTGAKGTAKGGGCGACTATRC?GTACASATC?CARCRAYCATGWC??TCCAAYCGTCAC?TAWAG?RCWGTMTCGCTWTCGGG?WGATAGTGKACGASTGGTYCCGGYAAGTRGACYYTKRRGG?ACTMTATTRATTRGRAAYWCGYGWTTCRCMGAMCGTTRCSCA?ACYGCCTGAGAMTCCRAGGMSRRTTTGCTCAGTKGWGTARTRRGGWKMAGSKYGC?TATAACATCCCMSCAGC?CGTYAA?AA?ATTC?GGGRTA?YTGGCRAAYSAYAAAMTTRT?MA?CGACGGCCRCGTTCAG?TC?Y?KRTMTYATTMKAGAARTTGGWCCCAARTCRTCY??CTGACGTTTATATGCRCRCTAGT?TGACCGGYGRGACATCTTAACCTAAA?TGWCGGYAARCTAW?GCAAGSCGAGGC?RAASRGGRC?AGGSR?WCYTCRARTTACGGTCTACRYTCS?AGGCGGTTCYCGCTACGCCCGRATTCAAGCGAGGTGACTGCCACGGCWCTAGACCGGGRKAGCAC?CARCGAGGAGCGTCAYACACCAAWGTGCGTGCWCTGTCWYATAGCACGRCGCCGAC?GACGGAYYGCGACACCTTCCYCGGAGCGATCTGCTTCTRATCACCYRTCCGSGCTGRTCGCCGGYGACYTGRGACCGTGGCTGAACTTAYGRACGGRGGTATCGTTRCCCAGTGCACCGYAAACT?ATCRAACATGSAGACRAATGCGRKACAGAYATACCAA?CCAAAGACCC?CCGATTCTAMCCAC?ATTGA?CATGCACTGGRTTTAC?ACCCCAC?KCTGGTAATTGGCMCCGTGYKTCACGSTGSTCYAGAGKGGTGGTCRTGGYRCTTAGGCGGCCTC?CGAAAATGTCTAACTTCS?ACGGCCGATAAGCGTTGCCG?TGRSACTCTGGGAAGGGCTGGTYCGGTRTAATCAGGC
GAAATTACAYGC?AGCWTCTACGRRGAYRTCGRGGGTWGAGACTGAATAACRGTGCTAATGCGCTCST?CAGCGCAMA?TCAYGGGRGCTCATCACGGCCCGTRTATGGGKTATGWCAGCASACSCASCAGAATGACWTTTTGCCCGCACTG?AKYGGGTTGCTACAACGYCY?CGCCAGYCCATARGYGATWAYATGTTTGAAAGACAKCACTRYCCTCGCCATCGTCGRATCAGMWCTT?WATGGACRGGCTGAGAGKGAT?WC?AWTGGA?CAGCSACGTGGG?CRGATTWTAAYAACAGTTWACAAGTGTMCTCRCGAGGCACAGGTGGATC?GCCGCTCTTGAATRYAYGRAGTGGTCCCTCGC?TYRAYATCACRTATGCCYAATGACAA?TAGTGCTAACYCCGWGCGCCGTTCTTGCTTGGCTTCGAGAACASGSCCTCCC?CC?GACTAATAACCCGGGTGGAACCAACTATRAGCCAGATKYAGTATCCTGCTGATCAGCGSRRACTAGGGWGGCTGGGGGGGCCATRRCCAGGTCTCKSGTTCGGCGGCACTCCCGTAACATTGTTTTGTACGWRGARCAATGAWATCTTWGCAWCCTTGGAGAAGTACGATTCTTCATCAGCWCGCCGGRTCTGSTACATAACKGCCTTGTGGTCGGSGGTAAGACASGS?G?SGCGGGGGAGGRAG?T?YACGYTKYGGGTCTCCRAGARMGCAAGAGTGAGTCTGATCCGATMGCTTTCCATCCCTCCAMCGCTCGT?CGCGGCCGGCGGCGAAAYAGGATTACAAAMTAACRGTGATCMTCWCCCAGYATGWYCGYGGA?ATCCTACTGRMATTTACCCCYCTGGTCYGAA?TGAAGYCATCGR?GTCGGYTTYTAAAGKATTT?GCAAACCGYT?TGA?GGGTGTRC?RGGGGCCCCARCTRATAACWGCTCCACGACGTGCACGCYTACCCT?CGCGTCTCTTRTGTATATCGCGTCTGACAC
AKTGRTCGTAGGAWCCCTA?TGKATAGGGCTAGCCAACWTACTCTMCTKGCCTTTCAKGTGGATC?CAAAYMGTCT?TTRWCYAGTTYTCTCCATCCGAKTCGYCGTCWCCTCCTRAATATCTTAWRAGTTTYTAGSACGARKGTTG?TGACTATTTGGGTCGGCGCYCCAGSGAR?GYCTTTGCRCGA?RC?GATCAAGCG?WTAAGTMTGG?ATAAGGCA?AATAG?TTATGGCTGTGCGATYKCGTTCAKGGTCGAGARATGGRCAAAC?A?GGTCSTTTTRCCAG?GYYCMGAG?CTCGCTCRACAGAKSCCCGATGAAAGTGYGGGTTRTGRTWATTCCG?CCTAGATATGCAGTCAGCTCCTGCCTCATTGTAAGCTGTCMTTCAGCTAGRTCATCCGCYAGCCGYYCCG?CTCGCATTCCGCAATCAAGTSCGCAGRTGMTACGRTATTACCTGGTKGMRTCTCATGCCKTCCAARCACCCGAGGR??CAGGATCAAGGGMCCCGSCGGAATCCCAARGGGTCCTGAKCGTAAAGCTACTCTATGTGAAAGATAGARTTGTTMGGRTTYMCGGCGRGT?TACCTGTTAC?GCCTGACTCGAAT?RY?YWCGCTGAGGTCGCCTYCTSACGTAAGTAAATAGTRCGARATY?TTAAAACCTCKRTCTCATCCGCSCYTAGGGTACGCAGTCGKTGGGAAGCGAGTCYATCGTTTAAACAGTYCAGTTSA?GGCTGACAAAACAYAAACCYTTTGTGGTCGGGGGCGGRAAAAAGYGCCATTYGRKTTTGC?CTCCA?ATCAAACRAMAWGCCKGGAGCCGTGTAGGGGGGTTGGTCYYTTACCTACWGAKA?RTAACACCCGCYTGGCY?ATCGATY?YGTW?ATRGATCGCCSGCGAGCACCCTAYCACCTATGCACAACAGCAGCTACCATTT?TGATGWAAGGCRGTGCT?GCGAAGWWATGKCAT?GCTGTATRTRAAATCCCGRGATTC
TAMTCYGGGCTTACTTATAGACAGTAGASGTGA?GACTGRCCGCTCGKGGMCTTCGCCYACTCGRATGTCCT?TCATAAGGTCYCTTGTGCGKTRMRCCAAAGGTAACGCGAGCTGWSGRGTATASMGTTTGTTGTAGAYCGAGTAWAG?GGYC?ACTGCAAGTGTACACTCCTTGTTCTA?AACGATAASGGGGACGGAGTKAKCTTGAGCCGAYACARCTCCTTCKGCCGCAGGCAACYCTGGMCASCACAGTGTGRCAATTGTTRGTTCCGG?GGMWKTMG?ARACYAGAKATCTGGTTTCTSTATGAGGATACG?RAGAYTCAAGAATARGTTTTCCCATTTGATGTAGAAAGAATRGKGMTCTTTTATAAGYAAAAA??GGGT?AGARTYGTTYCCACTTGCTGGTTCCTCMAAATCGGSTGACTRTYCATTAGA?CGYAACYGA?G?GTAGT?GTGTTTGCCASCATCACAWGAATCCGTAAAGGAASATTGAAAGTCCGGCRTATGCGCTCARAAYGTAGGAGAGACCATTTTGGTTCRCACACAGMGGCCGAACGATGGCACGCGTACAGCCGTCACGTTY?CKAATGGGAGAAAGGCTGGTGTTAAAAGSTCSCCAGTCCTTTCT?CGTYYACGATGAAGGTATTAAATTTGTATCGATCTCRGTGAATKGC?GCAATATCAGG?CGCC?TCGAAATAGGGGAAACTGATCTGGCATCGTGTGGAGCTATTT?TA?A?TTCCGCTTTCCCCCCCTTRCRAT?TT?ACGCTCGCGTCG?GTATACGCAGACCGTAGTGTGTTWGCYCGAACAGATCRCTGAGGATAGGTGGC?AGCGAATYGTCAAYAACAGGCTGGRYCGTCAT?GCKYAGGCCCAAWYCTGCGTYTTATCGTGCATGACMTCAGCACATTATATATATGSTATAATATGTMAGCGWCCGCGAAGATCGATYTG?GYGGGYAGCAYGGCTCTAGGGTGTTCGARTATGCRT
AGACACACCTTGAKACGTGACCAAGTGAGAATTCYTCTTTTACACTTAWGTCATSACTAATTGGGGGGRCCCCTGGTTCTWGTAAACTMGAGCTACCGTGCGRCACTGSTGACGTTGCTAGGCAATGGTCAASCAGGCGCRAYCCAAAGTTCACATCTATGCCRGCRAT?CACAGACGCA?AGGAGGAGTCTCAAMAGRAACTTCACTGATGTTTGATCGYRCGACTTGGGTGCCS?CCATYAA?TAYAAATCTAAGGACATTSTCTGTCGCGAGCACAACTGATGTCAKGATTCGGWCACACATTGACGCCTTACGTCGGCCACCTCAGGTMCCCCTCAGTCCKTGGGTCATAGTAAYAAGGGGGCCATCTTCTGTACTCCGAGCTSCCGT?CACGCATGGCTGTWGACACTGGTC?AGGAGGCACACC?TCTCA?CGCSCACC?CTTCTTGGT?ATTAGCT?GGAATKGTMGCGGACTTGGTARATCCTSACACCTTCCGAACGTARTCGMGAAAGGCGGTGGCAAG?ACGTGTCCCCGAATTTAGRTTRACAGCAGATCTGGCGG?CAAAACTCAGCACTAAGCSACGAWCATTCWGTRAGGKTAGGCGCGATCATCAGGTGGCGAATRCCRTGYAGCGTGCTGTGCTAAGKGGTTG?AGGA?TGATAATCCGYGACTATG?GATARAGTGTCATATATGAAACKGAAAAA?GATCGGAGC?TTTGAGGAAAACTGT?YCCCGAACGT?TTATCATKCGCGCGGATARTCWATGCCCAATTACTGATAGATAACGTGAGAGMCCTCGRCGGAGGCACTMAT?ATC?GCCGCTCGCCCCCACGACAAGTCCCGGGCGGCAGRGGTCGCGTGATTGA?MTTTGAGCCTTCTAGTACCGTTT?GGTGTCATCRATCATGAAATGTAGG?WTAGGTGGCGCTCAAAAATGCRCCTAGGATCTCCCCGCTAACTAGGACAYAGAGT?RGT?GCACTCGATAT
ACCATGGGTCRGACGTAACG?GTATGGCAATYGGATCTGTATGGAATAKTTGRGTCCC?TTTAGTCAGCACGRCTYTGCCGTCACCGGATCTA?G?YC?CCAAAAACCTCCAGCC?AYAGTGAGATAGTGGGYGATCRGATGAAAGAGTAGYTCTGYGCAACTTACATCATTGCCRCCAYGGGY?YCTGTCCGTGTKGGTTCAGTTTGACRCAGCGAGGCCATCTG?ATTGACGAAACCTGCAGGTAACCCGAGTCTTGATGTTCAAACTTARGAATAGGAAGACCCCAGTTCGCCAATRCCCGGACCCYCCMCATACACG?TAGGGCCTCGTGC?RAAGGTGCTCYA?AACCWGTATSACGCTATGACGCTCGTCCTTTAGATCCGAATGGCAAGGCTCC?TACCGATTTGCCATCGCGACTGATTGACTGCTCG?TGAAAATGAGTGGCTGTTGGTTYCTCTTTTTGCACGCGCCA?GCGTCRWAYWAYTCGTACGACWWCGATWTGSGGCCTAA?GAGGATAGTCTAATATTTATGGATTGAGAGMTACTTAKT?GGTTCCGTATAGGRACGCACWCGCGAAGCGGGTC?AGCYTGMGMGTGCTCTCCTTTAGACRTYACATAAGGCCGATCCGRYGGCA?GCAACYGAGCCATTCGTACTAAGATAAGTCAAAGAAGGYAATCTTCCCGTTGTCGGCGCTCCTGCGAATG?GAGTGARYACGCTGGTTTAAGACGTCTCCGRCCGG?GSACATTATCYATT?CAAGRGCGAMGTAAA?ATK?ACCCAGAGC?AYAMCCTATACATTTATGGTWCGCATCACATGTAGGT?ATRCCGGTAAGGAAGTCAAGTACGAGCCGTCCATATMGTGTSGCTAGATTATGATK?GCTTATTT?TCGGTAAGRCAGSTRCAGGGCGTATGTAACCCATTTACCAAGTTCTAATCTAASCGACAGGCGACAW?TAAACAGGGCGATCACAGGCCAGGATTACTGA
GCGATTTTKTCTAWCTGTWTAAATACACTTACTCTCCGTAATCCCTATCATGAGTCAGTGCAATGTTAGACCGGCACCTACRGGT?T?TCGCGTGCCA?TCAA?CCCCAAYCTMCATTYAGATCTGATCTACCGAAATAATCCCAAGAKACCYGGCGGTATTRTAGCGGCTAGAGGTGAAATGAC?ACTCGAATCYAATCARTTAACTGGTTTCCGTCAACGAGCGGTTCTCRCTGAAACCSGGACCMCTACAGGTCCAAGACTACGGGGGTGSATTCGAAGCAGTATG?TTYGCGCGAATRRCRCAYTGGGAAARACRAAGCAGTGCGACATCGYTTCYTCATGRGCT?GTCAAYAATAACCARGACTGTACCAACATTCGCAACATTTGTGCTCAGCTATGCGTGGTCGGGCAACATMCTACGAT?TACCAATGCTGGGGYTAGATTCCTAAGC?CG?CTTGCAGGGTCYGGCTCRGCCGGGCTTCYCTCGGCCGCGGGTCCGGCCKTTATGCARGYCAA?ATCATGGCCCCACARYRTGRCT?GAARATGGATTGCTAGAGASTCAGCGAACRATTATCA?RTTTGCCMYKCGGYTWATYAAATTCTCWGCRACGTCATGCACACACAGRTTGGGCYCAAACTATCACTGCTTCCTAAATACTATCGCATARCTCCAGCCTGTGTYCTG?CATACACAGTACAATCGMAGCYGCTTGTAYGCTCGACTTCTCAATTCGACCAAGACACRGGGCTCCTCGTTTGCGGACAAGCGYATCAAGTAGGARGTCACTAGAGTCCCTCCATGTAGATCMRCGCSMAAYGGAGAAATSGCCCAGAACACCTGATTCTTTAGC?ACCGTCGCCATCAGRACAAGTCARRTGATGGAGTCCCAGGWATCAGTGTCTGCGCTCGTRGGCCGTCATCCAGGGCTACGA?TTACCCCGTGGCGKRGAATTGGTTATGGTATTAGGCATATCAAGTGTAWGCCGCTACCT
CAACTRCTCTTCTCAATGGGCGKACGAT?TCTTGGGATY??GTKT?MGGTCCTTCTCCYAAWYCCTAGTTATTGCCTYTGAGAGGTGGKCYCTA?ATCCGTCRAAAGGGCTTGACATRTGACATGTCATATRTCTAGACCTAGGATTKCTGCTGCCTCGWAAYCCASTGYCRGRGATTCACCCTKGAGAAGGTTCAATGACGTAGGGAGCCAGCACACAC?CGGGACAATGAGTGACMMGGTCGAGT?RAACCGTACACTTTATGAGCGRGGATTTGTGTTTACACTAGTCCTTGAAGCTAAGTGAATTTACGAGTCGCTGCTCGAGCCTYTCAYTGGCCGGGGGATGAAYTGGRGGAAAAAGGAACWAGTTKCGCGATCAYGCTACACGGATGGAGGCGGAGATGATTCCCTGCAACCCATTGCSCGAGACTGASACGAGATSGYAAATACGGCCACSAARCTTACCCATGTYAAA?TCWAAAAAATACRTGCCGAGGATTCAAA?AAGCCGMRAAAAAGGGTAGAAARATTGCAGTTCCCCCCTCG?TGAGTTTGCTTCGTCGAYGGTYGGCCGGTTST?CAAACATGAAGCGGKGTSCTCCCCTTTTG?TAAAGTTCTTATACTCTCGACCAGCCCTGCRTACTTCGGTATAAGA?STRGGCAGGTGACCGAGGGGATTMTTCAGCTATGACTTGTYGGWCGY?AA?GGGCACGGACC?AYCGCATAKGCGGCCCTTCCGGCTTAARGCMTTACCAATTGCTGTGTGCAAACTGRGACCCTCCCGCGTGGAGA?AGAGTTCGYAGTATTATCCGCATGACSCCYCTGWRGCACGTACCCGGTMTTTATCTYTAARATWTAGAAGSGTCACAGTGGYCTTCSGCAAAGGCGACCCCAGGCAGGCCCCCGARATCTTGGTATRTCTCCTAAGGCCGAGRGC?GACCAGTGCAGATTCTTGGGGAGTCATTATWGTGGTCTCCKTCTCGCTGKATCAACA
CAGGTSCTGACACCATYCTATTAGCTCGAGTGAMCGCKAG?MATGTCC?TGATCGTTCAA?ATGAAGCATGTYTYGTCTGAGGGATKCTT?GCTTTYGMTGGAGGATGATGGCTACACGAAGGTAATCACACTCTTGKAAAATAAGTG?AYGCACCCCAGGATTCAGAATGCGAGATTGKGTAGCTKGCCCTYRTCTCACAGCGCGCGAC?GTGTGAAYGCTCCR?TAGAAYTGCACCYTGTGCGCGYTCATGGGATCCCAAAGGCAATYTCACGCCGYTGCTATTGTCACACAGT?ACGATTCTGGCGRTTATTACGARTCTCATGTAAGGTGCCG?ATAGCACTCC?ATGT?ACMGCCTTGGTMAATCGAAAGCTTAGCCGGCGACCT?CGCGGAGAGTYAAYCCCTTRYTCRTTT?SGARCTCAAC?TGGGATTTTAGA?KCGGGGATCAGCYCGRCTASGCAAAT?GGAGTCCTGGTACRTGTCCTTCACCAYGATRCCGCTSTATGGGG?ATTCAGCRGGA??CGTTGMCCCC?CAGGGTTGTGGTGTATCAYAAAG?AGGAGTAGTCAAAACTTGCTG?GTKAATATYCGTGCTGYAGATTAAAGAYGCCCATCTTGTGTCTTTAAGA?TCCAACGCTTCCATAAATGYTTCMCCATACGGCAGCTC?AGGCATGMAATCRCACGGTACATTRCCGATCGCGARAGTTAMTARTTACTAGAATTGAGCGTGCAAMTCCACAAAGA?KCTTAAACGCTGRCGAGACGATCCYGAKKGCTATTTTTAAAAACGCAAGCYAMCACGTTGTACCTAGGTGTGTGAGTCGACCTCTYTACC?G?GACGRSCTTTAGTTA?AGCGCAGYMTCATGCTCGGACATTT?ATCAGCACTAAAGT?ACCTTGCC??AYTC?TGCCATTAATAAGGCRAGCCAGCGAGRTCAGAATTTGCGGG?TYCATMTR?CCCGTGGCAGAAGCTAGCGAAGCGAAYASTMC
GCCGATGCAAAARTACCCCTTGGGA?MACGTTTATCTAAGAGCACGCCGATAATGTTTTC?GGYACGGTTTTGGKTCGAGACGATARGCGCRCAGTACCGCCGTTRATMGRTCCTGTWATCRGGCCMAACTAATCGAGGCGCCGGW?RGGACAATTGTGCGTCGAMTYTTTTAAGCCGCMGCCCRAMCRTAAACGTAGTCTCCTCTAGTCGCTATCCGTGCAAGGAGTGATCACAGCCGTATTATTAGTTCTAGCGSYCTCCATTATGCAAGCTTTTTCGGATTATA?TATTACCGTATYAAATAGAGTGCGGCAAGAGATWTATTTTTGACGCCRARGCCCMTTATTCRCAWGTGRTAACCAACTCGTTGAAGCTTRTCCGGGTRG?CGGGCGCATTGAGCTACCGCCCAGGAAAGACGCGGTTTA?GTCGTAARGCCTGGTRATGGGGAGTTATTCGAMGYYGCGCATCATCGCGAGTATTMWGCTGTCGCGGGACGATTTAAGAACCATG?GCGCATGKCTTAGAGAATCCCTGCCAAGAAGCGAGCCTTG?AACYATRATGGGAACAGCTTAATTACTCCATRARGCGAATRGCGAARAC?TGACGGG?TCAWCCAATACCGAGAACCACGYCCTTAGTTTCCGAGAGTCATGGARGGCACTCGACCCAGAGCAAGARTCCGGGCCA?CCAGG?SARRRGGATGTTA?RGTATTCCGGACGCYAGYCAGAAAAACTACAGA?GATGCCTGTGCGCTCMACYCCKCTG?TTASTGTCYMAARATTGRTYGGGTCAGACTCTGRTCGCCR?CKTRAAATGGSGTAGAATCAAGTCGATGCGAACGCATYGGTAATGCATCTCGGACCCRATGGARACATWTAACTAAGCCGSCTAACGACAGAGGRGKCCAATATTTGGACGGAAGGAAGA?CATCACCGTMTGCGA?GCSGCCCGACACAATGRCACACGGGTCTTAGGA?TKT?ATAGYCTGACCW
TTAGCCCYTA?AAAGAACATTCACRTCGCAGATTTGYCCAGKCGGTMCGTAC?AGTACTACCGGAGATGTACAATRTATGGTGTAGTGTGCTMCACGY?GTATTTTGGGATCACG?TGTAC??AGTTTAGRTGTACTGTACACTGCGCGCGACATGATCCRCGCCACGRTAGCGTTCCTCAGATCTTCCAGATCATTTCCTTR?CTCTAAKACTATGGGYCTTTMAGCATAAGGGGAGCTAAAAAGGCACCGMGACTTCAACCCGACCCGASAACCTG?TTAGGGGTCTTGWACCACGGAATGAGCTGC?CGCGCGGCGCGTTCGCAATAACGTTATAAG?AATGATGYTCAAAAGTCCAT?CCGCATCGTR?GTAAATTTAATGSCTTTTTAYCGCTCGTCCTAGSAAAGTTAGCACCAAACCTTCRRTGGGGWCTAATAGCTCTACAACTACCATCCCAAAGCACARCA?CAA?CTACGTACCGCCTAACCTCCGACG?TGGTTCRGYCCTTTGCGCTTTTCCGAAYYG?TCMRGRRG?GAGAAACAAGTGCAAGGAATG?GCTYCGCCACCARGTTGCACRACGGRATCCCAAATTRGTCGCCCTGRCAGTTGTASYACGCYTCTATTGAYAAGGGGG?AACCTCRCAACTYCACCTTACTAGCTACCCCTACTTTTTT??GGGCC?TTCGCCCTTTTACTTACGT?KRAGCGTAGTGGGTWCYRGTTCGATGCGTGGCTGCATGTGAGGAGGAGGGGCGATCTTCTATAGGATGGRAACAATMACAWAWGTGATGACACAAGGGGAATTATRATGCAATGTTAGAGTAGGATCYYGGCGATGGAGAACTTAGAAYGCTACGAYTCACATGCAACAGCCGGTAGTGGACGCGGTCATATYCTATAACA?TTACCTACTGWKYTCTCGTATTATAAAGTGTAACCAAACGGCRGACGCATGCCCTACAGAGCACGGTAGGTGTTCA?CTGTTAGMGGG
GTT?GCAATTACY?C?TGCAAGGTCCCGCA?CTTCACCYTTC?GATCRGCT?ATACGAAGTRGCGASGGCCCAGYGAGTCA?TGTCGGGACAGTGATACTTYTCGTATGCARTTCAGRCG?AGCGTTCAGGTTTCAACAACCGAACCAGTAGSGCCTACGGCTAGACTTGGCATGCCTTGACATTTTAGACGCGGATKTAACACGCCCACAAGTAAA?CCGAGTGGGGCCCCCKCRCATGAGCCCGASCCGTAAATWGCCRTCGT?ATTTGGCCKCAACAGCCGGGCCCCAYCACTTTTGCGGCTCGATYCGTATTATCAAAGATATTATCATGGCGTAGTAWA?CTTATATAACCAGGTAACTGGTGTACACCGAGCCCGAGCTSGATTGGAATCGAATCTTCGAAGAAGTCTGCATAGGGGAATCGACAGACGCGGTCCTCA?ACCACTACWTACATCTGTTCCGCAGTACGGYGCWGGAGYGKTAC?CASTGR?AA?GTTTATGCATACATGCTCAATTTTCCGGTTTTAAGGWGYCGTGCACGTGCATCACACACSTGACCCGGGAAGAGGTCCGCGTGGACTTGCACCRCACACWCTGCCATGCATCACATCTGAATTAATAATCGA?GGCCGTGCTTTCA?WA?TTGCTAAGMTRACGAGAARACGAAACGCCG?GCGTCTAACCKGAGAGATGGGCCCACCGTAAAT?GCCTAARC?TTACTGTTATKTTTC?CTCRCCCACATTAAATCCTAGCCGGTGACYACGTCCGYATGATGATGTGCTGAGACTWAGRGGGCTGAMCRAATGTACGACGC?TACGRCCTCCGCCTGCGGCAAGATGGRARCGCCCTGATAGRAAGRAG?GTAYGACACWTYACAAGACAATAAATGACYACRAAATCATCCRCAGGARGGACAACWGT?CTTAGACSAAMACCGTGGGCCGYTATTTAACTAGMTTATCGCGAGATACCACGCYCGCCKACGCTAYT
CAGCG?GAACTGRGCYCCSTTAACGAAGCCCGTGGCGAG?GCC?TYTGGTCGATGAACGGWGTCCTMCGGYAATWTGAACAACG?ATCGAACACAGGTGTACAGAYYWCTGTCCGCTCCGCCGGSAGACCGTTAGAGGGRTMTTCAAAATCAGCGCATACGCCTGTWGGACTARA?ACAT?CGGGKGGATC??GGGTTAGGWACACTCACMCCC?MGYACGTGGMGTCCCCAATGCAAAWAAGAGTTAGACYYYCGCYTCGGACCAGGC?CCAGCTGKGGGTCGWCATCACACTAAYGWATAGGGTAAGGTATAGCACCGTGKGGCAGATTTYTWCACCGGAGCGCTGCATCGGGCTTTTGATYGTAGTCTT?TYAGKGGCGRRAWTCTCGAAYCATTCACCGAATGCTTWAGCTATACAMGAACGTTTGCMAGATTCTTR?TGCAGAATCTAAKGCCAGGTCCAGCGCCGTG?GGAT?GATYTCCGYYGCGTCCCCA?CCGGR?ATTCCRACCTTGATMCGGGCGAG?GCGTRACCATCGATTATTAYKAT?AGTKCCTTACAGCTGGTYACRCACCAGYGAYACGCCGAGCGMAGAGCCWAAAT??Y?YTAGGCCTCAGT?CTTWKTSY?MACTTT?ARYYTYAAGTKACAATTTCCTTACCGTAGCGGGCATACGG?GMCCGAAGYTRCTGCCACTATG?GCTMCAACAGTATCGCGRGAYTAGYCCCACCGTCWCGAAGGCAGCGAYASTA?ACTT?GGCGATGAACATCTCCTKCRGACCACGRGTATCATKCGCCAGCCTGTTTGGT?AGGGTGCTAGGTAACATGCTGGAWCGYMTATR?GGCCTCMGAAMGCTGAGGGCCACTGCCTCACGATTGRCATATTGAA?GGCRTGAKCCACCGCCR?GATCCTTAGCGCAGCTGAACYATCGGGTTCTAGMCCCAGCAC?GTGCCGGTATCTGAGCGGTCTGCCCGAGCATTGTCTTKTGGATGC
GRT?GACC?AACATCCGTWCCAGCCCGCYGRGTATCCMAGKATTCWCATTAATAGCAMCCTYASAGGGGTTCCTGTTGGCTTTAAAAYAGCCATTYCYGACGCGTCCCATGTCATTGGGCTATACAAGGTATYTAAGGCARKT?CCGTCGCGGMATYGCSACTTTTGGTGGGGTAYGAGGGCCCGGTRCCTCTGGAGCACGAAT?AAAGAGCCAGTTRTACACTGTYGTGACGGCGGAGSTCTTAYTGTGTGARCATCTTCCAAAGGASYRTGAWCCAGAGGGYT?CYAATGGAYYAAAKGCTTTTATTRCCA?KCCYCGGTAGCTTTACAGTYATCTRGGGAG?CCGTAYGTAAGAATGRWTCACCGGCGGCTATCTGCRGCAGCAAAGCGTGTSGGAATACKGAACCATTCCCGATCCAGRCCGGTAATGGCATTTAGCGATCTCTTAGTTAAGAAYCGTCGACAGTTCCGCAAA?GAGC?GCATTGACTRCCSTAYGAGGCCTCGAGGGAGTCCGTGAGGACCAAAAGTAAAGTKGTKATCTTAG?TTCTCATCCACGGTAGATTCATCRTG?TACGCATCCTACACTCACGGCGTGCGACGTAARAATAAR?CAAAYYGAATGTTTGTTGRGCAAACCACTCCCGGCGATCARAAGATCAGGGCTACTTYTCTAGGAYCTGG?GGRGCAACGYGCATRCATTTCTGGAGCGYGCCGTGGCTATCGAGGACGWTMCGGCT?GCAACRGGCCTKAAGTGAGAATKAGGTCCGCTCCAT?TTGTCGACCTGCTGGAGGGTTG??GATGTCAGGAAACTTATKAACGGGAAATCTAGCCGGGAAGSTCCGAGTAGACTRGGCCGRCTTGGGTTCCGGGATGCCACTACCCAGCGGGTACTCAGCAACAGTCACTTGCAGGTAYAGAYTGTAAAAGCGGGCGATGGRGA?ACTRCTCYAACTGAATAACGGGCCCTGCCGTGCAAAGACGTATCGACCACY
GTGSAAAATTCTGCTTCCGCTTCGGRGCMCTAGATAGTCT?G?AGKTTRTATGCAATG?CGTAGAACGTCATARCCAGATCCCGYTTRTTCTWAAGCGAGACGWAATWCAGCGTKAAAASTGTAATGGGTTCCAGYGAGKGATGTGGCGTTCCCCCCCR?GTCCACCGKTACTGCTRTCSSARTGYTTCTGCGCCGCCAGTACGAGGCGKCGTGCCAATTACAT??GCGGCCCCSCGGTGARRTAWAAAGGGCACATCCGTTGACATYGRG?TGTRGACAATAAASRGT?CACAAGCAGTGACGAAGAACGATCGGACWTATGCCTGMTCTTCGGTGGC?AGTCATTTTCYCYAACCAAGTWCCGTTACTCYATGTCCYCAACTCACAGRCTCGKCGCTCATTTSTATTAATCTCGGAGGATACACYGATGASAGTCACCGGCTTG?TGKCACASCAACATCAGAGATTGCGGATCCGCACGCCGCA?GGRGRGAATACCAGAGGYCGGRCTCGGGTCCCCTAATYGTYGCACAAAATGACCARGGC?CCCGGTACASTAAACGCAAKGMCTACTCGACGCYCTGACGRACRTTTTG?CTAG?GCCGATGAACGGTTACCYCTAGTCCCGGMCRGCCGCGTACCGGCYTGTAACCTGAACGGAGTGTAT?GWGTCTA?CCCGACATMGAK?GARACGCGCTTTGC?ATACTACTTACRAAACGCCGGCCGCTTAGGGCTATCTCCTCCCA?TAGGTGGTTAGGGGGCGCCTAGCAG?AGTGGGCCTTTAC?TGCCGGCAYRAATCGTGAASKGARCATATCAMGCAGWTAATCATG?CAYATCCAGAATAMSCGY?A?AKGATATGGTTMMATC???TCK?CTACGGACGSGGAGGCCGGRGGGACYAG?TCSAAAR?GT?TCSGGTCTGT??GRTGRWATTWTTRGAMTRGCAGCATTCY?MGCRRRY?ACA?CWCKTCGAAGACAGMCCTTCGCACCK
Y?GTGAAATTACGAACTCTRTGC?GCGRTRTTTTTGGCTCYTWTGRGAAGAGRAGGAYYTCWGTTACAAYRATGWAYYG?TACRACG?GTTRTYCCAGGATAGASCTAACA?TTTR?CTCAYTGG?YG?YAGTCGMGCGTTAAGTYAGTGTCCWY?CT?RCTYTAKYCAGRYGRRGTAAGKTGYAAGCTA?AGCACTGRAAWAA?ACGAATGTGGCAGAYGACAKACCCARTAWCAGGCGTTACMTAGCYCRGTATMSCGGGACCAYGCTTGTA?CAAGCGA?RYTRACTCACGATTRTYACGCT?GCTWRCCYCCTRTCRATRTCGCTTARAKRTACGGYAGMGC?TTGGSCGGRTGAGATATTCCAAT?RATCGAYAWGG?TATAWACCCCCTTAGGAR?GAYCCGASTCAGAR?YYYGCTSTCCACGAKGAG?ACY??CTAGTCTGCAAGTATCAYTGRTGRGTRATACKCKAARTTCGGC?CGTTTCGTTCGATC?CCCCACSTATCAACARGTCTTGCGTSTCCTTCCRTTGAGGYCCTGCGATGTATAAAGGCCACAAGCSTMTGTAATCATGACGRTGTAWACACKRATRSAGSGGCGRGCKTGRCMRGAAYTGGGGGCTTCGGCYGRR?CG?RYGCTTCGGTGRYAYRAAYTYCGGYAGGCGRRTCRATCTATCR?GAGTCTCGAGCWSTATWYAACSATCTAGRAAGGRCSCCCTGGTGRTGKGGMTRATGATGAGTKAGATGAMTTMAAYCTTATGYGMGGTAYTTTTCYAGTGRCCGTCTAT?ATTGCCAWTTMACTGRCAAGAGCGYAYACTGYAGGCCCYRAGTCAACAAACAARC?TRGGAATTTCYTTCTCGCAACGAAGAYGGGCAYRKAAAGGGCTCAGCRACGGWAGCGGTTGTAATGTTGATAGYTCCKRMTYTTTYARTAT?TGCCTAACGAGTWAACGTWARGGCACTCCTAA?TSAC?GGAACCGGGAGAGCTYTGTG
TGATA?GAGSTAATGCTAGTATGRGAYCRMCCTAYTACAGCCACCCGCTGTACAG?W?TCGGGCACCGCMTACGGCGKCTAGCTCGTAGGCCAGCACAGARAAGTACTCAGAGTTGYACCCTTCGCACTACATAACCGCARGARTTCACC?TTCTCACSGCCTYCATGTAGAGCRCAATTTCRAT?GYGACAGCGATRGRGG?ACCCGGCCRAT?TRAGATAGTWRC?GCCACAAGCGASCGMYCYATCAAGGRAGKACGCGCGGAYMGG?GRAACTGWAACCY?TAGGACTTCTRCAGGCGATTGTMGTCGGTGGGAGGGAGTTATKGGGTTGCC?TTAACTGYTGGGGTTTWAATGGTYCCAATTCACGGCCTYACRCATCCCCCTGAYRCSGAATTGCGAYGCATG?ATAGACGCYYTARGAAGGYGCGTAGACRTCGTGCCCGCGATGATCWCGCTCTAAYAGYAAAGACGAAKTTGGTYTGAYCAAGTACMKGGTTGCATG?GTRCMY?ACATAATCATCCCWGYAG?ATCTCCTRTCGATAGGGTCCCYTCGCRCATAGSCGGGTRGGYTTAAACTAGGTACGGGTCARGTCTCATACTAARGYGTAGGGGCACCCWTCSCMGTTTCTARYTAAGTAGMGCYGGACKTAAGGAACCGMRGCAYGCTAWATCCRTCAACAGTGMCG?TATGCCC?CTTTWGCGGAATCYCATCKCAARGMC?CRTAGAATCGTCGCGCATACGCTYGCAG?ATTAT?TCGGK?GGGTTTCWACGCCATC?CATAGGCKATGCGGCGCACGGGRGRACMGTCTTGTGGCGAGAGGY?TTRCCGCGGGGAAKRTCG?CCTCTCCTGTCACCGTAACCTWWTCAACACTGGCTAGAACRARATAGTGACAGRGTTTGCCTTYGTTCGTATCTTGAATAACCCTWTTTCAAGGCAAATGARCCCTARTRTTCCAWACWGARCGGAAGTGATGCCATAT?ACTMGCAATA
CWWGCCGACCCTRGCGGGRCACTTGAGCGKTATC?AATTTGCCCYCCCRCTCCGGCY?TMCGGACTCYSA?ACGACACTTAGGTKCGCGGGGCYGTGCATTTTTCT?TTACAGAGGTSCGAAR?GCGTGGACCAC?CCGTACAGGRGCTTCCCGCTGCATACCTCCGCGRTCTTTRYGARTCCGGCAGGCTTAGMAATRCCAYGTCTAGATCAATGGTYGCAAGCGGAACGTYGTAAGGGKGTACGGGTA?GCGTGYGTRCCGKKATTCAGTTAC?AAGCRTAAGTGTAAAGTAWAGTGCACCTGAGCCCCATCGATGCTGCCGTGGCTCAATCRYARSCGCCTRRGATCTAACGC?S?CAGCKACCGGC?KTGATTA?CCCGATCCTYTGATGACTATRTTCWCTACGAGRGCGAYTCTTAGRTGYGCAGATGGA?RCTTTTCCCTTACG?GCCATCARRTATTRGGCGGAGCAGCGTGTGCCTCAT?CTGTGAGGCTGTWCGCCCMAATCTTTYC?ATACCARACGTCCCCAGCWAGTTAATTCACAGCGGTTMGGCTTTCGATCCTTTGTAAMGTCTCACACCATATACTGRGT?TTGATCGTTTTCACGAACCGAAGAGMAAATGGGTRGGCKCGTTGATCAGGTTTGACYRACGMTAARTGT?GAGGGARGYACACTACTGCG?YCACCGGATACCYGTGATGGACTGATGAGTGCGAATCTAACGAAAACGGTAGTTCGCCGGAGGCTRRGYCGGGGKGTAACGAC?CCG?CGATTGAGATGGTGAACCCATTTRARAAWACTGR?AGCCGGT?CTGACRCGTCGAGCYTCARGCAAAWCGGGGACTCCAATTCTGAACCASTATGAAATTTAAAGG?CAGGGAAAAATCGACCGGTTGTATTGCCATAGTATGTGAAATWCCRACTACGGCSATTTAGCAATAGCACTCACAAAATTCKGTKCTGAKSRC?CCTCGGAGGYTRCTCSGYAGAC
GCT?CRAGTAATTATTAATAGAGYGGCGGGCGGCTCGGTCGAATAKCACACGATCGGGCAATTTYATGCGGCGCCWATTGACGGGCTCTCTCGCGTATGATACTTGTCTATAAYTARGGCMTCCG?TGTCRGAG?TGTGCTGYCYGCTRGGTGCGAGTTAATCTGACCCAACCAGTCATAGCGGCCWGAAAGCAAGACGAGTCYTGGTRYATYCCTGTAGTYACGCTCAGG?MATAATGTRCAACTATGGCWGAAAATWCCATACAACTTGCCACGGTGCATWATCGCGGCCTGGGAAAGCSCGTCTCGTTTCAGCGGAAGACCTGTTATCCTGGAAGTGCWGACTCAGTTTCGGGAYAATGTGMGCAAGAAGGAYGCCGCWCCACCCATGSAATGCTTCTGGTGCCAC?ATTYGAATCCGGTAATCGCGCGAW?ARTCCAACGC?ATGGCAAMGACATGC?TTASACATATCSTCTSGYAASGAYTGAACGACACKCGA?TTCCGTTGGTCAAAGAYYATGTGCTCCTCATCRCTCCRACGGCAAACYGCGTCCTAAGYGCCTKGCT?ACATGTGGCTCTGCTACTAT?TYTYATCAGTAA?GCTCTGTAAGTGCATGCACGCAGCA?GRTAGAGAGTGCTGTAAGTCAGCS?TTTTCTTAGCGACAGCCSCGGTAAGTTCACCTCGCCATCGTTAAGGATAGCATCCCCGTGAGTCGKGAKTGACCRATCTAMACMAGAGTCACS?YCT?GTCTTTTACTRGKCGACTTGTCGCCAYAATAGA?AAGYATAGYWGGCCTAAAACGCAWTCGGGC?ATGAGCAGCG?GGGCGGCGATTAACWTGTC?CAGAMAYGCGG?GACA?CACGATTGTCGGACACGCTYTAGCAGGGATGCAATGC?TGTATGAAGAATGGAGCTCGGCGTTGCACATACKTGTGTRACCCYARCCTCATGRACSGCGTGAACAAGAGCCGCTGT?GTGCGCTCCTTTACACCA
YTCGACTACGCGTGGGGCCATCGCAACGCTTGATGGGGACTCGTGATACTAACTTCCCACCKGGGACGGTTAGKACGTAATGTGACCTCAGGYCTATGRTAYTRAMCCTCGSAGTATARYGCACTGTAAG?TCGTTGRCGTRGGCCCARCTMAYATCAGCCCTGYGTC?GCAYGAGGCCTAAAAGYGTCCGGTWACGGTCGTCCTCCGATCRTTACGTCCACCYGACCCCGCCCGAGAGGTRGGGAC?TACCCAAMRCACCTGGWGGAATRTGCTCCTACCACTTCCACAGAGCCTTTCGCTTAGRAGCGTGAGTTGAACCGGGTGT?ACGTCGATCTTAGGAGATCTCTGGARCGSCCTTACTGATCTTCAGCTCGACTCCTACACACAMAAGCGACARCACCGACCAY?AG?CYCTGCAGKCCAGTCARGAATATATGGGTGGTTGTGAGYGAATGGGCYAGGCTACTTCTGACTACCACTCGGCCCRTTCGGAGACCWGAYGTGAACCTGACCTGGTCCCTCGGCGTRCCGGGGCGCATTCTACGACTTGCCCTTGRCAACCTTATGCTSGAGGATGCCGATCTCGACACCTGTYGCGGCAGC?TCTGYGCGCACTGGTCAYARTCACARGGAAGGGGAGTGRGGTCGCTGACGTACTTGATYARACAGSTTCCCATCTCTCATGTTWGGCCTAACTCATGCTGYACAAGCCAGTGCGATCRTAGTGAGGAACCKYGAGCACTTSACRYAYCAKCG?CGGCYMTCTAT?TTAGCAWGCACTCATGAATKGCAAGTCTGGGGCGYCATCATATTTGWGAGCGCCRAARGRACGTCCGTGAGGMCTCTCCASACTTAACACCTGGTTCCGGCAGTATAAGTGSGAACTC?CAACGATTRTGAGCYTCATACACYAMTCGGTTCAAGCTGARGTAGCTACAACTCGTMGAAAGAAARCGACGTTCACGGCTGTCCATACTGGCTAACATGTMTCAAATGC
CCCRTACTGGACATCGTCGTGAATCGTGCTCSGYGGTCCCACCCATCCACGGTGAGRTGGGACAAGCGTGTTGGTGATCGCAAGCCGGCGATGGAAAT?GWCTTAGTAAGGTGYTTTCTTTCGSTCCCCACACCCAGTCKTGTTCTCGG?TCRYCTTTTCGCTACTCTAATGGGAACTA?AACACGGCACTTTCTATACTTACGAACACCCTTAGGTGTACGRGTAATGCSGCTAAAAGACTGACCGCGCATSGTCTAAGGCGKCGAACC?TTCTTGGTAA?GAAATCGCCGTGGGAACAGAACTATGACTTGTTGTCATATTACRGACGTGCAAGYAGTCGGCAGGTCGCTCYTATACGCGGCTGCGGTCTGCAAGCAGGCAGTCAGCGCRCMCTGCAGAATGGCGTCGTCGGTTGTCAGYCAGGGAMAGTCA?GYTTTGGCAGTGTGCGCTTGAGCG?CA?TACTGGACGGATGACCCACCTTCGYAATG?AGCATSGAGAGCT?YCCTGACCCCAGAAAGGAAGARCGTGGCCCAGCCGYGTCTGTGCTYGAAGTATAATGGAAMTTCC?TTGAATTGGGYACTCTGACTGTCMAAGGTTGATAGAGAGTYACGGCTGGTAAGCGYTRCTYTAGCCAAAAGGGAATCTAGGGCCTCATTTTTCAKATCCAYTTCTGGRSMCTGCGCTGGCGTTCTCAT?TCG?AAACATCSTTYCCRCGATATTGCATCTTRTATATTCRTYAATCCTCGGCGGTCGRCCCGWTYGGYTGTSCCCCCGCAT?GATGATGCATGCAACCTCACACAGGGTAGTCGGTTTCGCCGGTTTRGTTGTTWTGCACYCRGACRAY?YTCG?CGACCCTGGCGGWTTAAGCTTATWTGCCGGAGATAGTGGCCWCAYCWARAAGCGRTAAACGATTGGAGGTTT?ARTACGTGCGGACGGCAAMYATKRATATTCGTGGRATTGGAWYGAACGCCAATAACMGTGRRGGTAACC
CGCGTRCAGCCATACAGCAGTCCCAG??GCTATCGCC?TTTRGTATTTTCGACAAAAGAATAACCATCC?GCAAAGCATTAGTTTCGTTT?CGACWCAGCRGGACCAGGAGYCWARAAGTTACGCCGAGACTCCTGCT?GTYGT?AAGTACCCTACGAAGKCGATCTGTTGTAGATTYRGTTAGAGATGGTCTTATCCGAAAGTGTGWTGTCAGCKTRCGACTWACGTACACACTGAGAGCTACACAGATCAAGGCGCGTCRCTGCCACTTCGGTTTATTAA?GYTA?TAWTGCG?ATCGACGGTYCGGCASTATGCCRCGYAKCTCCGAGTCAAGTATKCSGGTGGCAGAACACCTYTTCGAATTTGTTGACTAGCGAYAGGTCAATGCGRWCTGTCCGRCKTCGTCGGYAA?GGRY?TCGGCCAGTTTGTTAYSTCGCAAGAACCGYTTTCGCTGGSTCTGCCTGGGTTAAGCACTGGCRCCCGATGGAGCTGAAYTGTATGTGTTRTAGWAGGGCCTGGKGTAGACTCA?CGAYGRTCGTTCAATAGTYSCYCTACATRCAGGAGRGACGTGCAGGTGRCAATGGATAATCTTGYGTACCAGCCATAGGAGRTRCGGACAAGAAGAATGACACACCCCCGCTAGGCACTAGAAACGCCTATTYGGRGYGGTGYACAGTACCTWTGC?TCATAG?CCGAGCACGATGAAGMTT?ACG?AGGCCCWATTCGGAGCGCGTAACCCCTCAYCTA?YTMGGGYTT?TGTTAGTCACGTCWG?CCAAGGAGCCAYACGARCGCGAAATTYGTAGAGAGTGATMCCATCTCTCAYCCCATCTCATCCCGARGTGGTAGGCTGYCTCCTAATGMACGGCRTGATTTTGGAAACGATGAGATGCGTCATGAGGCCTGRTTT?CCAAGAACTCSCGTTATCACTCACCAGGYTRCMAARTGTCTGCCTAGCACCCCTGYTRCCGGGTACTAGAAATTATARCGAYTA
TGTGYTMCWAGGATRRATAG?CGTYTCGCGRTGCAAGCCCGACRACCRTARAACGACAGGTTGART?GAACKAGGGCGAATCAMAGTGTGAGGCCTGAG?AGGGGGTCGAGYSKTGTKAGGACCGTGASMCTAACCACCGCC?CGCGCRTMCCCAAAATGGACGCCGAAG?S?CTRTCATCTACCCCTCGGATGGKTGWTATTKTGYWCTATGCCCGGCTGGGT?AMACACATGAKYMYCTGTACTACCTYTTWCCTGYCTMCTCATTGAACGGTCRATYGCAGGTG?YYTTATGGG?CCAYGCGTG?CGAGGGATGCRARGAACYTKTC?TCTGGRGAGTACCGARGGTMGTTGCAYGATCCATCAGCAATARCTTCCRW??CCTTSTTGGGCGMCTGTGTTGTCGTT?TAGTGAAGCTAGCATGCCACCATCGGAACTAACGGAAAGAYAG?CCCCGAAGTTACT?GCYGGAGRA?TATWGACCGCATTGAYTTYGTCGATKACGTGCCCTCTGATTATCATCTCCCGAGATAAATGGTCTGATAGTGYCCAATACGTTGAGTATA?ACTTTGAGYCYTCTGACTGTGCGTGCGTAGYCACACCTTCCARCCTTTTYGTA?CTTCTTTGASGCCTCTCAAYTRCACAAAAACTTGGGCGAATATCCCGCAAGCTACCACG?A?AGTTARGTCGGWATGTTAGAGRAAAACGAGTSTTGGTGGGCGCGRYCGGTTTAACGCATGAAGCCAAACGGTGASTACAATTTACKCTMGTTTTCTGGTCTGTTCRATAGGGATTGGYGTCACCGACACTTTCGCCCACTAATTAGTACACGWGWGTGGCACCGGGT?GGGGGTCTCAGCTAGSCTTGATGACGAAACTGCSAGG?A?ACMTACCGTAAGCCGAYGACRAGGATACACSCTYTCCTTAAAGSCCKGSCA?GCGACARGCGGCAATTRGAAGCGCCGAGATCATARCTTCGGTAT?TTYSAACTCG
TCAYCTACCCTGACCMCATTTATWCAAWAACGTGCGAC?GGCTTRATTSATAAGRGYGTGTAGACMTATGCGGTAGYGTTCAGAYCACTGAAYTTTTTARTMAACAMCTWAYCGTCGGACYCAA?ATCGAGTRAG?T?ATTGATYCTGGTGTTTRCTGTCTWGCTTTATTGCGAAGAGAARGCCCTACAACWCYATYWTTTCCTGGACCCYGKCCGGTACCTGGAGYCYWCTACTAGGGAATGYGGTCAGTACGACTGWTTCGTTAYTTGTTACGGACATTGTATGRCTGAGSTTGAG?TTGCTATGGRCCAKTTRCCTGGAYAYGTACTGGGGAAATCTGAATARGGACTATTGACGGAATGACTGTTACGGAGCGCCAAGGGCCAA?TTATGTCCACGGCCTTAAKAACGTTGCTAGACTCTACAGGCCATGKCTTCATGGTC?TRCGGTCAACTTTAACAGGGAGCAGGAACACGAATATGCAGGGCCCGTCGATCGGGGTATCATCSACCGYACGCTTGTTTAGCG?TGACGGAAGYCTTGCTTGCGCTTTGACSTGTCACTTAGATTGCGCTAGCYT?GYTAAACGTGAACGATCCCAGCTGGGTTGMTTGTGGAGTATAATRCAGTGCCTTACTTTGTTATCAGCGGTGGGCTTGTCACCTCTRAGAACGAGCTCCCTTCAWG?CAGGGACAACWGMAGCYGCCGRCCCGCYTATTCRGRCGMAGATTTTAACCCGAATACGGAGG?ACASTTCTCCGAGTACCSGCTCGCAGTGTAAAYAGGGRTAGGCACGTCTGACACTGTSKGTTGACACGTGTYATATGCCAT?TKRAAWAGCTGATGTATYRGGACTCGAGAAACTYGCTCCGA?CCCGACGGTAGGAGCAGGTCTACTAARATMGCCTRCCTYTTAARTTATCKTTAGATGATTTGTTGTGAAAAAAATAGGCTGTTRGGCCGCAGCCTATGTCGCTGGACATY?TCGCAYT?GAGT
CCATATTGTATTAACCCACTAAGCCGAYYCGTCAGATTGGCGCCAGGCTTTCCGCTTTGWRTCCTCCGACGCATGTTAACGAGACACGGCCCTTWCGATTTGAAGTT?GTC?GGAAAGACACCATGGA?ATGGACATATGTAAYGGACGCGAAACKATCCCTCTTGACMGTSCCCCAYTCTKCAAACAGAGCTTWCCAACTGAACAGGGYCAGCTAAATTACTCCGGG?GA?CTGYCTWAGT?TSGAAGAAWACGTGTGTAATCAC?GCGGTTCTAATCATAGTTTTATYGA?GTYGGG?ARTCGCCACATTAATAATTAC?GTCCTATWCAGCAAAAAACTAACATAGRCTGTTGCGTTGCAGCTGGAGGTACGAYTGGAAYTAGACCC?AACCTGTGGTYGGCTYACCGRCGC?GTGTCTCTTAATTTGCGTTTTGTAGCTATCCCCGCCTGCAGCTAGTGCACCCCCCRGCGGYACTGGGCACAGAAGRAAMGAATCCGWGTATGTCGA?GAGCRGWCTGCCTTCAGGC?GCTGAAGRGCCCACGTGATTGGGGCGCCGGAG?CGCGGCAGTCRATTGG?AGTCGGAGTCCTACCGARTGCCMTATATCCTCG?TGCGAA?TTGAAGCGCCCGCGYTCATATACGAGGTATCGGGCGAAATTCCMCCAGAMTGTTGCAGTAGKAGCGCMSCTATGTAWWCTCTGTGGCCGTTASGTGCCTKRCGAMCC?MMATTCGCCWCCACAAGTACCGGGTGCRGATACACSAGAKCGKCAAAGAGTRMAGG?TGAACCACAGTGGRTGACGCTGACACCCGGCTGAGCTCCCTTGTAAKAACACTS?RCCCTTAGCCRCTAGTGGCAGCYYCTTGGGTTTAACRCAATCCTCTTGTTAGCACMGTCTAGCGATTGRMTGGTAAGCAAGRTCGTGTGCAATCTTTTTCAAGTAACAAAAGCGAAGGTGTCACSTTTC?GGARAK?CYGTGTAAATATGSG??GG
AGTTCCGAAAMGGATATRACCTAATTGGAGAGACTTTTCRGCCCAAGAKGTCGCCCA?GYGGWCATG?TGGTCGGCAGTAGGTTCGCTGTGGTTCAAKTCACTCGGSCAGCGAGTTRCCCAGGCAGWGRGYATAAAGCYTRATTTGTTAG?CRAGTATAATATCGTAATCTCCCCYCTCCRTGTGACCCCAMAGGGCGT?ATACGATGATTCACRGTGTTCGT?CTGTGCGCAT?GTCGCCCCGTATTTTCACATGYGTCRCAAACTGCTTGRAGAAKWGGA?GAGCTAAAG?TAGCYGGTCCRTRTRTTCWTTATGATA?GGAAASCGTATKTGGG?CGRGGTCAGATCTGRGCGRGTYGGTGTCGGTGCACTGGTCGGCGCTCGAGCAAAATTGACGTCCMATTGARACCCTTAGTGAAA?CTGACTGCGGCCGGTGGGCTCATCASTTCGAACAYCCCACCCACCATAAATATG?ACAAYATWCCGCMCTTAGGTG?AACCTCCTCGCCCAACTTTTCACACCAGGYGCAAAGTCATACCGAAGA?GAGTGGGGYTGGTCGTCCT?CTCMGAGATKGCCCAAACAYCAAGYGTT?GAGRTATAGACTGKCATGAACCTCCGTWGCAAGTTACRCAAGTTACGRGCGCAATAGCSGCACGCRGGAAACCMCTGGGCCCTTCTCGAAGGCCGGGGAGAGCRYKCYCTAGCGRCTTAATSTAGTTCCTGCCATTAATGYCCCRTCGGGCCTAGCGAAMAGAGTACKRYTCGCTCCTTCTACAGGGACAGGCGTCGGGYGGA?ACCCGGKCGAACGGCGWGATTTACTGCTGTCGKGGGGTGGGCTGATG?ACTAGRCGCGRAATTCCCGTGCGGCGTCGT?CGAACATTCTCATTTA?CTTTCGTARCCACTAAACTACGSTCCTAATTTATWGTCGGTAAGAGATCACAAGGCAACTCCGGATTTACAYRAGCG?ACTACYTYASCATCCMCRGACGTG
TTAA?CGTGTGGGATTGC?TSGTTGCTCTTCTATA?GAGCAGKGGGCATGCTAGGGTCATTCTAKMTCTGTTAAAGATATAGGTCCCCGGTAT?AGTTCGKCCGGCGAGGAG?TSTTRACAA?GGAATACRGCYYCTCAAGTACGGGTGTCCGRTCGYKGCACWTTATCGCGAAYRTACCCTTAACTGAAYGATGAAGY?GRRACCT?CGCTTATWCCTCACGTTAWYGGTYTGGGAGCCTGC?SAGC?SAACGCGAAATGCTGR?GCGAGRCGGTWCTAGTAWG??YGYA?GGATWCTAWGACYACCAATCGGAYARTCCGTCCAGGTTG?GTGW?GGRCCCYTACGAAG?RCTMCGTATTATTATGCCAYGTACCTAT?CGTCGTYCACGA?RATAACGAGGGACCTGGGSA?GTCCCGTGAAACCYTATCGCATGGRAAGGKTCGTCWATSTTGCGTTGGACTRCTCTCTGCGTCRTGCGGRTAGTGAGTCGCATAGAGGGCATYCGCAGCGTARACGTGGGAACTTT?CAATACGC?G?TCAGTACG?TCKCKAATTTGTGAGTCGTYTAGGGGAGGCRCTTAGYCGGATTKSGAGGTCGAATTGTTTAKATAGCAACCAGCAARCATTGGAWCACGYRCCCRTACAA?AAGATT?GWCAYACGAGGGCACCTACTCYTKYCTAARACCTGGGGCCCTAACAAGGCAATGGACCAGACTGACGACACTACTATGGCWCCGATATMTAACCCGA?GTAATGTAGGCAYTGAACTCACGCTAAATCGAACTSTGCWATYA?GTCTCTAATCTAAGMCGCKRTCTGCCTGACCACCGATAGCAYTTCACTSMGRCGTCACGCAGCGGTTAACACAMGGAATACTGGCATATAGTACCTACACATMAGTTGTGACGGGGCGAAGAGAGARCTTGTCATGYGGCGTCGTMCAGATTCAKG?CCAMYTCCTAGCTGAGYGTTCAAAGGGCACGTATCGRTMG
TCCTAGCAATGGTG?YTGGCTTRAAGTTCCRAGWCGGACTGGTTCARTGAGGAAYACAAGCGGC?GAAAGAGRYCGAGGAA?ACTCT?CKCYCAACAGGTT?GTTAC?AGACRCAARRYATCCT?GGCTTTYT?YCACGC?CAACRCACRAGCSATGGTCGTTGCCATATGC?CCTAATGATTTTGATGTGAGAGTGATTCCWCAGACACGTTTGCTCACAGACCTTGCCGCGACTACCGCMAATGTTTAYTMCTS?GCTGRCCTATCTGTTCCCAGGGTAKR?CGAGCTAGGGRATTGCMCCTACCCGATCGGCACTCGCATAGCCTTACTGGCCGCAA?ATRCGAYCGCGACCRGTGCTCYTTCCG?GGACTGTYGGTCCGGAGTGTAGTCGCCCATATATTYTCWCTWTCCCKTCCCAGGTATAAGAYAAYCCCGTAGGWAGAYTGCTTCAGATTCGACTTATGGTCCCCAGGGGATGGCGCGCYCCMCACGGTGYYRGRAGATT?CCTTCAGCRACGGCYGACCCCGCRACCTGCCARATAGTTAGTCAYR?CTCACAAKCRGCRGGTA?ACCGACAATCCGTGG?CGTCAACTCTTCAAKTGAGGCTTGGTATTTCAGCTGGRAGCCTCCYGRSY?TGGGTCAACTGATCA?AGACGGAGATTRTTCACCGAGTSGRACTCCTRAGCAGCTCAGTGGTAGGCAGYCTAGGGGGGCCCCATTCCTTTGGTCGAGAGCCTTCCGCAGR?CGACGCCCCACTCACCG?TGATCCACCTTTTKGGCAGAGYATGY?RARCCGAGC?CYCGCGAGTTTTCACCTCCTTA?AGKCCKASCGCAYGGGGGGCTTGTGAGCCAATGCCTCGYTATTCACTCCCACGC?CACGGGTGGCMCCWMG?ACCRGCCGCRGAKKTTTCYTATTGTRGTACAAGGGAAATTRCGCCCCCRATAACAACTG?RCGCTAAGGATKCAKCGCTT?TWGCTRAACTGCCAAK?
?TAGTARGGGCTCTACGTACGAGAYACCTTCAAYGGCCMATCCCCAATGCGAGYCCGTAATTAGGTKATTGGTTGCGTTCGTGGCCYAATGCATGGTTGACRCCTMCCG?CTCCAGGCGTTGTTRCCAGSGCARCAGATTGCAGGTA?AGTRGCKKAAGCGCACATGCTCRAWC?GGGTTTGTAGACATYAAAACGRGACCGGATCACTTTCCTCCGGA?GCAGCATGATTGGGGATATTTCCMACRTAGGCCTA?GAAC?TTACAARTRCTGTGTCATTTGTACKTACACR?YCCWCGTWAGGARTAYCWCACTMGAGGGATGGTYCMAAGGACTACSCGCGGTCRGAACATRTTTMTCGAYGAKGTAGCCCGGGTYKYGCARYCAATCCA?TTCTCGGACCGGCC?ACGCTGGGGCTAGACTTRTCTTACCGGACAACTACGATCWGCGGC?GCAGGCAATCGGRCTAAYGCTATYGAAATACGASGGGRGTAATTACCRACCAC?CATAGACCGCTCCAGCCCCACGCCACAGAGYTG?CCGRTGC?CCTCTGGACGCATGCCATYTKGYTGGGTAAAGCTCTGCCCKACAGAGA?AAAYTGAC?ATCCGGAGCGCGAAGYCGCTGCAC?TATATTAC?CGTCAMCCCATTTGAAGAGGTCCGCAGGGTGRTCCGAAGAGGT?TTTTCAC?GRTAA?ACCATYCCCTACCRTTGCATTGACAGCTYRTCTTCAGATCCACCAAATCGGAAACGG?AGGGTTGCTCAGGCGATAMCTRAKGGTATCTTCGWGGTAA?CGCGKGGSTGTAGAGSCWMAATWCACTATGRCRCAMGWGWGCGATACTTGATACGCCCGT?RCAGACAAYATGCRTTTTTCGGCCRATKCAAATGCCCGGRTCAAGAGCC?YTTAGGCCAAAATGCRAAGGTCTTGGARGGGCWCTAGGCARAACTGAGGCYTAACATTGCGATCACGACAGGTAAGTCGCAC?GTYGCAC
AACCAAAGATCGGTRCCCTRGCAWARGRTCGTTCGGGYKTWGCA?CYTCRRRGTAGA?AGKTTRRAGGACSYGYG?AACTGTCACCYYRTWGTGYYGYCATWTCYGAYTWARTRTAGMGC?MTGTCG??GRCYCRTWGC?GTR?AKACKY?ATGTCGAG?AC?ACCTCYTWYCACMTAYATYACCGAGWCYSCATGTGRTTCCGYGCAGAACCTKTYYCA?CAARCASGRCYTWGKTTATCAWAGTAGMTGWSTGCTCGGYWRCAAAYCC?TTCG?A?ATCCWTTRCAGAARGMGGCAYTAATTAATGTA?GAAGWAGRGRGKATCCR?C?AAGCGGTTCGAGTGCTGGARRTG?GCACAGCTCACGARCG?GTTACGAGSGACYTCCTGTYTYKGGGMAAY?YATC?AC??CMGTGTCTCTACCGTYAA?CAACAYYW?ACCCCTATGCA?ACTCTTCGSK?AGAACT?T?AGTWTCATW?GTAT?YGGTM?GYAGCCTAC?GGACTAGCCATGTTGGGTGTCTGAACGACTACTTGTTATACGA?CCACTATRATGGTTAATGWAGGACGT?YGTTTAGCACTCTYT?TGTCTMATAAGATATWGCGYCTACAA?AACMAGGTGRAGGAAGGTCTCGA?WTA??C?GA?CAACGCA?WAGYCGT?CTTKGTCYKCTTC?CRTTACAGCATGGA??CYRWRKRGGTRGGCGAATGTTTGATATCTTTGCTATCCTTTGGCW?TGTAGGGATCT?CGCGTC??TATCGCA?TTCA?CRKGRCMCTTGCTWACATCAT?CGCACGGGSCGGCGAG?RTGCAATCTTA?TTTGCWGCT?TCTGGCCAAACT?GTRACCRGCKGGSTTTCCTTTTAACGACCTGAGGTGTRTTGCCATAACCRTG?CAGATTKCATTCCACCATATCTTCG?GWCCGCRYATCGAGGAGAAGATRWGTY?TCGTYGGAAGACGGCGGAGACG?WTTTA?T?GCGTTACCATTT
AAAG?TGGAG?AA?WGGCATAT?CCGAAAACTTAATGTATGGCATACCGGGTRACA?CTRGAACTCRR?ACCGTSAYGTTGKCYTGGCTAGG?G?GTGCC?TWCCCCTGCRTCGCARTACG?CTAAMCGT?GCAAACAACC?SACYWCTCGRGTGAC?TGTAATTTGTMTTGCC??GCCTCACGCA?GCTTGAGMCTTCRCTTA?TCG?GMTACGTATRTCSTGATTTGGCTAGTTGTGGGCRRATAC?AATACCGAACAGATAATGCG?RRRTCACGTTA?CGAGT?TGCGTM?MTC???ACCGGGAGCAW?CCTCAGC?YGGA?AAR?C?GTTGTATCTCCTTRTCCK?CRC?TATYTGTCCCGRCRC?GYCCAY?GGAACAGTTKGAGRCCAKACMRRTCGATAG?GAGA?TTAARCGMCCTCGCTGCYWWTK?CCARCATATGAGRCGGRRC?RCCTGGYWCTTCTGTWGAGTTCAGYC?ATG?A?TCACTG?TGTYACGGTGCYAAA???A?GCGTGWGTGAGTTCTTG?ATCAACGTTGCWAAMRWGRTAAA?TTGCYTTTAATTGAGCTT?GC?AG?CGGCTGTGTCTAC?GYGG?AKAGGTGGGYA?T?TTCAMGGA?TAKACTA?AGCTATAAYRAGTTGAGGGA?ATTTGA?ACGG?RCCTMGMAACRTGTCYA?TTATAA?YGGCGTTAGGT?GGAWGYCAC?CTGGCTGATCTGCAAMAACGCCT?YCTCGACG??GRCACAMTACTTMTCGGTSGYTCCTKAKG?AACGY?ACTTC?TTCCGTTAAGGGAACAGATAAMYAGACAACCACCM?ATGGWCC?TWRCTCAAT?CAGTTTTA?CCTATTTYCCTGCA?TYTTCTGCGAMTAGTGAGCYA?GAATGACCCYCGGATTAGATAGATTG??TGCGGTTCTSAG?STCCGACGY?ATCGGA?TAAMGCATGC?KG?CGYGACATTR?AATCARGAATTAATTKGRGGTC?AGGG
TTGGGGGTC?GKCCATG?ACACTATCTCTGACT?MATA?TCCTTGKGRCRTACRAATGW?CGGACCAGCGCTCGTGKTTMCYRTYCGYCCWGCCCCAATAATCCTCAGCGGAACCGC?TACCCCCARGTAATCCGCGAMAATG?GGACAYMTCCCCGAGTKCCCGGCMGACAGCAATACGGCGKYGACGGCCTACCTAATYTAAYTSCGCTACCATCTAATA?KCATARATTCGGCCTTCGAGGTCACYTCGT?WTGGT?CGTGYRTRCTCACCTTCTAYCGYCGAGCTAG?RTAATGACAGATATGCAGRAAAGCTTGYTAYG?GTCAC?TCCTTCACCACCAAGTAAAAGGTTTTAAACAGG?GTMCCCCTGACKACCGGTCGGAGAATYWTKACCCAGCGARCTCT?GAGS?ATAGTA?GMCACTGGCTAGAATGTTTCTYGCYTGTGCAATT?TTRCAGCATG?TCAGCTAATG?GGRR?TTGATTGCACTTATCATAGGCCCGGGGAGAGCAGTGCGACMAGGTTYGACMGCACCGTWGA?AATTGGAARGTGTATCCAGCMCG?CAGCAGGACYGRTCTGGGTGTACTAGATCACCGACGAGTTCTACTATSTCCCRARGAAGTGA??CCTYGTGCCGCCTA?ACTTYRTTGAGYACTAGAAAGGTTCA?TTCTGTAGGGGCTTTGGGKAGTTCGAGRTCGCAYTCCASASAYGTRYTWCGTRCAYTTGAT?CAG?CTCTTGATCGCA?TYATACGM?GTCCATWCTCKTARGCTTACAGCTRACAGARGCG?TGAATGT?GACCGKTGCGCGATACTCC?GGGTCCCCAT?KACGCTGGCAKTGTRAWAGGTCGGGGAGCCCCCCAGRYAGRGGTARGTSTGATTTAC?CGKTT?AAYACCAGTRSGTCTCGYACGATTAGTAKYATGTGAGYTCTGC?CCGAATTGATAARTGCTKACGGTCAGCTCGRGTATATGGGTTRCAG?GAAACAG
TCTCGTGACYYARCTAACGTYGATGGGGAGGGRCCAA?CTCCTRRCGTRAGGATGCCYA?WTACGGCTACGGACGTAAAGYGTCGWGCATG?AGCCCCTATGGAGCTAAGTTTCTRCGTGAAAAAAGG?GAAAAGGRGGTAYYGKTGTGCTGAAAAGTAGYSCACG?C?AGGTTGC?GAACGYCTGGAACYTGCTTGGA?T?WGT??CAC?CATCCGTAGAAGGACWTA?TGATGCGTGCTTCCAYKC?TGTG?CATACCCCCTYGATARYYTCATCTAGWGAGGCT?TG?TGCATTATTCATYAAGAGAGCATAGCTCGTGCSAAT?G?YGG?GCAGGCCYTYGCGGGTCTAATGTTYSTTGGTCMAGCAGWTTAAMCATTSGGCGGAACYWATRGAAGMAGC?A?AACTATRAYGGTCGTTTYGGGCTTCCCCCA?K?YGG?CYTCTGACGTCAG?AAAGGGYATTTGYC?G?TYCTAKTTTRAAATATRGATCARTCACCGAATACACGG?TAATTGWCTTATGCG?ATCCAG?WRTRYGCGCRGY?AGTGGCAGCT?GA?CCTYTGACACCGAGRCCTTAATGWTGC?CAAC?AYGAGATTAACAGAGACGACCGCAYGAATGG?YGRGSCRGCGGRCRTG?AAGTCGGT?TTTCCACYCAGARGRATTCCAGGATMGGTTCTTAGATCGGGTRCTCTCTTCRASARGTCTGTCGGCGGYCTGR?ATTRCGWCTCG?TCTCGAT?TKATRAYATGGGCTCA??TCCGGATMYTACGAGT?MTRTGCTAAGGGCTCCGTATAACGTAGGATGC?A?GTCTG?TGGGT?KACACGGGAAC?TRT?A?GG?RAGGMGT?TCAGGWYGCCTGTTGGACGTCGCAAGCTGCTACGAACAGG?TYAGCTAG?CA?GTCTGARAACCATCGCCTGTATCGGTTTTCGCTKTAAGT??CGCGCRCCTCC?ACATTG?TATAAATGATGAAGGGAA?GCCCGAGA
TTTTGAG?TCWAAC?ACCGKTGCGGAGGGGGTART?CTAGGTCGCCGGACTCTCYTCCAACRAA?GTAATCAAAAG?TT?CCCTCGTTCTAC??TG?CCCCRGATATCGGTCAGGRTCGTKCTACGACSTRGGTTTYWAACCRCTA?RCCGGYAGGGAA?AAACTACCACGGCTAT?TG?TATGAC??ACG?CKCCTCTTGCAGCCGGACATT?K?AGCGGAATTT?GCTTATTGATTTTACAACGRGGA?CCAGRAATGTTT?GTAGACGTAGTGTGCTGCAACAYA??CCTATGACGTGAGGCRTAAAGACAGGGTACGCTAC?AAGA?SCTCAA?CGC?ACTAA?AG?CGMGGAGGAMTCTAGAAGT?G?GCAAAGATGCCC?CCAAAT?TTCW?AGACATCAAGCC?AACAGGAACCAGYGGC?GATGAGGCCCACGCACCTCAWCCCMATTAWGGGGACCRCTCC?TTCTCTTCCGCGACYAACAGGACGACA?ACKRTCACCGGGC?GCTGAT?CGT?TG?TAAATCTGTATTGCGAAGAATGT?RAAAGGCAGGTACGYC?ATGA?GATTCTCTGGGCKCRYACCA?GGACMGGTGATGSAGGTACCGYTAAGAACC?ACARGTGGGWTGCTGCCACCCYMGTTCGCGCGATCAGATCGACAWCTTGAGGGA?TKAGGTGTTTCCATACCGCTCCMCTCTGGYGCAGTMTYGTKCAGCKTTAAATT?AACCTATGCTGTTATTTCCTTATGGCAGKCGAAACCYYGAAATRGAAGCATGTGCCGATCGAGAYCTAACGGGAGGCCTGCCGCACGACAGGGATCATTTGCTGTTACTRCACTGAGCAATASATAATTAAATCTCCTCACCTGAGGCACTATAAAAGYTTGAAARGACGTCTGATGCGGGGTWATAATGAGG?CAAAATCASAAGCGTYAAACATAGTTCGRYTAACCACCGTGGCTGTGCAAGTTAGA?YCTATTGATYGCTTA
AAYGAGAGTGTCACAGTCCACAAGCCTTCTGTAGTYCGTGTSAYAATARAA???????????????A???????????C???????????????????????????????????????????????????????????????????????????????????????????????????????????G??????????????????????????????????????????????????????????????????????????????????????????????????A???????????????????????????????????????????????C??????G????????????????????????????????????????????????T??????????????????????????????????????????????????????????????????????????????C??????????????????????????A????????????????????????????????????????????????????????T?????G???????????????????????????????????????????????????????????????????????????????????????????????????????????????????C??????????????????????????????????????????????????????????????????????????????????????????????????????????????????T?????????????????????????????T???????????????????????????????????????????????????????????????????????????????????????????G???????A?????????????G??????????????????????????????????????????????????????????????T???
??????????????????????????????????????????????C???????????????????????????????????????????????????????????????????????????????????????????????????????????????????G???????????????????????A????????????????????????????????????????????????????G?C?????T????????????G?????????????C?????????????????C???T??????????C????????????????T?G????????A??????AG?????G???????????A?A?C???TG???A??GC????C?CA?????GA??G?ATA??????????G?GGC??CG????T????C?G?A?GG???GAT??CT??????AG?C??????CGAGG?AYCAAGGT??CAAAATGATGAG??GAAAT??C??G?AGCCTACACYA?A?TGGR??YCTGA?GG???T??TT?GK?CCGAA?CCGCA?TTAT?CTACC????RGGAG?WT?TTC??RCGT??T?RYCGY???ACTRC?TYTATATTGCAAC?CG??TAGTGG??AGGCAATTGAG?CTTATACGCGGCATGA?CT?CGGA?WGGA?T?A?C?AMTAAT?ACR?AATCTAAR?C???C?ATTTAG?C?C????G?C???G?S??TTA??AGCGTTT?RTARTGGA?CCTCC????AT?AGCAGRTC?T??TG?YCCTT?AC?GA?MACGA??G?TY?CGG?A?GTTTACGTAACARS?AKTC?R??TC?CMACA???T??GCATATAACCC?TT??G?RGGT???GARAC?GATCRACC?GYGCTGT?RCC??????CG?CCTA?CTC??AGAT??AC??T?GACACGG??A?TCAC?C?GTCAGG?C??GCCTSG??TT?T?G?AC?CAGGG?TT?A??TGTTCC?Y???T
ACA?TGCY??MTG?G???AAAATT???ACC?CCATTTT??C?A?C?C?A?TTC?CTA?MCAGTG?CC?A?T?ATGTY?ACC?G?AKGKCTC?G??T?AC??????????GAA?C?ATCGT?CGCGW???G??AA?GT??TT?CG?G?CCGAAT?A?TC???TC?A?C?TTA????GRTAAGGCC?CG?C?CGCA?A????WCMTR?GGTCYG?ATGC?GT?AGC?GT?ACAGAA?TCCGCGC???RC?C?G?CCAYAA??T??S?Y?C?TT?T??ATATTTTCYCAWR?CG?T??GRRAAG??G?ACGT?ACT?CC?CCACC???CK???G?MTYTTGYTC?CGTAT?TAGG??A?GTG??GCAKGTACGCGTAGTTGM?AAGGCR?CYCTCCC?TCAGA?W?G??A?G??GC?CGAGRCTTG?GG?AGATATAGC?TG??GTA?AACGRC?G?CT?C??MGTYTACAGG?TA?GA?A???CRGTG?TC??C??AGTGGK?ACCCCTAAGTYGCA?C?AGACGATAAAT?Y?TCGGAC????GGTKTYWGAA???AGTTKTA?G?T??AMC?CTYTTYG??T?C?ASA??ASGAA?CT?C?ATWCG???R?KGWGCTR?MGYCTTTCATAC??YG??CTTCCCCC??CCAACTY?C?ATGA?TG????YCGG??CC?GGAC?TT?AAK?GC?C?A??KTGCGG??TAGAGAAT?A?YG?TART?A?A?T?GGGTT??CATGT?G?RW??GATTA??ACCCAC?GC?AGAGYY?RT??ARACYGCTCA?C?AACG?C?AACG?GT?W??CGCG?CC??G?C?AAGTTAGTT??TWCC?YTG?AA?GACTYCGA?C??Y?GMC?CTAA?TTA?CG?TKACT?TRA???CC?AWRG?G???G?TRGCM??CTTYY??GT?AGC?ACAR?TT?WRTA?AA?TCTYS?TAC??AR?TT?A?GGY?TK???CR?AG?AGTTCGAAC?KWTA??GGGG
    O337_OD9		KTAATCKACGRTTATGAATTCTTCTGACACGCGTTGRYARCAGSGGYCTAYCKAAGACCMGGATTACCGGACCAKGCGCCGGCAARKRTGAGCCCTG?AA?CGCT?TGTTGCG?TCCCCGATCGC?ATACTTTGMARAARA?A?CCTT?CTAATGTCCAWG?GRAGGTTGCGGRTCTCCTACAATTRGRACGATACTACTSTT?AATCAAGCTGTACTCAG?GGAACACCCCCTTT?CCG?TKRCKCCCGARCCTTTGAAAACTTAARTCAGTGAATKMTGACCCACCC?GAT?KAATAACATSTACCRTGWGMMATCTCG?CAGTCG?YAAKCCAT?AKGCYCGTS?G?TTCCGT?ACYCKTGTGGC?ATG?GGCGCAYAGGGCARTATGGTTAC?ATGAGTCGTACGCTT?GGTRTCGCAMMCCGYGTC?GATTCGCACTTCCMCAGY?TGGTAGCAGAGCA?AGTCAGTSCRT?RCGGCTAT?TRCGTGGCATCGGACGGGATGAGACKATTTGGYGGRTAATTCTAKCGYGGGTAG??MAA?GAAGCGTGCCAGTCAAGTTTRCAACAATAKRGTTGTACRTAYC??AGAGGRGCYCAAGCGCAARAGCCC?YCATCGTTYGTTRAYCAGCCTGGCG?GTCGCMGCGGTAAGTCATC?CRTCC?TACTA?GGGAG?CTCTTGYCCWTACTKTTACCG?RMCAG?KWGTAAGGYTATGCCCTAGYGWAWCACAACGCTYCRGAG?TTAGCTGGMSGT?TGCRGATCYT?AGGGTASAATTATCWCCGAC??RKAARYG?CGGGTAYT?C?ATCGCTGYAATAATGCGSTRTGG?TCCTT?GAGCGCGGTRGTAATGTTGTCCCTCCACGGACGTYTTACTSTTTTGWYRYSATWCTTAGTGC?AACTGA?GGTATCRCTGCAGG?TTCGG?TGGACCGT?GGGCGGGGCGCTCG?AGTMCCA??ACCACGGCATCGCCGTA??ACGACGGASA?TCT
TTAGYTT?ACTC?TCASTCCGTGGAYATAAAGCGCGACTGGCSMC?TGGTTGAT?TAGGGGCGACTATACTGTACAC??CTCAACAAYCATGWCG?TCCAATCGTCACTTAAAGAGCAGYCTSGCTW?CGGGCAGATAGT?GACGRS?GGYCCCGGYAAGT?GACTYTGRRGRK?CTC?ATTAATTAGRAAYWCGYGTTTCG?MGACC?T?RCCCAWACTGCCTGAGAMTCCRA??AGRRTTTGYTCAGTKGTGTARTGGGGTGCAGSKTGC?TATAACATCCCCSCAGCCCGTCAAKAACATTC?GGGRTA?TTG?CGAATSAYAAAATTRTTMA?CGACGGCCGCGTTCAGCTC?YCGATMWCATTA?AGAAGT?GGWCYCAAATCRTYCG?CTGACG?TTATATGCGCACTAGTGWSACCKACGGRW?A?GTTAACCTAAATTGWCGG?AARCTAWCGCAAGSCGAGGCAAAAGGRGRC?AGGG?GTCTTCAARTTACAGTCTACRYTCS?AGGCGGT?CYCGCTACGCMCGAATTCAARCGAGGT?ACTGCCACGGCTCTAGACCGGGRTAGCAC?CAGCAAGGAG?GTCAYACACCAAAGTGCGTGCWCTG?CWY?TAG?ACGRCGCCGACTGACGGGTYKCGACACCTTCCYCGGAGCGATCTGCTTCTRATCACCCATCCGCGCCGGTCGCCGGYGACYTGRGAC?GTRGCT?AACTTAYGRACGG?GRTATCGTTACYYRGAG?A?CCTGAACT?ATCRAACA?GGAGACAAATGCGRGACAGACATACCGAACCAAAGACCC?CCGATTCTAC?CACAATTGAWCATGCACTGGATTCACGACCYCACRT?TGKTAAT?GGCMCCGTGTTTAACGGTGGTC?AGAGKGGTGGTCATGGYGCWTCGGCGGCCTCGCGAAAATGKCTAACKTCCGACGGCCGRT?AGCGTY??CG?TGAGACYCTGGGAAGGG?CGGTCCGGTGTAATAAGGC
GAAATTACAYGCAAGCWTCTACGGRGAYAT?G?GGGTAGAGACTGAATAACRGTGCTAATGCGCTCG??CAGCSCAMAATCACGGGRGCTCATCACGGCCCGTGTRYGGGTTATGTCAGC?SACSCA?CAGAATGACATTTTGCCSGCACTRAAKYGRGTTGC?ACAA?GCCC?CGCCAGTCCACAGGYGATAATATKTTTGAAARACAGCACTATCCTCGCCATCGTCGGATCAGAA?TT?WAKGGACAGGCTGAGAAGGATCTC?AWTGTWASAGCGACGTGGGCC?GATTTYAACAAYAGTTAACAAGTGTACACACGAGGCACAGGYGGATC?GCCGC?CTTGAATRYACGGAGTGGTCCCTCGCCYCRATAT?ACGT?TGCCCMAKGWCAAATAGTKCTAACTCCGT?CGCCGKTCTTRCTTG?CTYYGAGAA?RCGGCCTCCM?CCKGACTAATAACCCGGGTGGAAYCAACTATAAGCCAGATTYRGTATCCTGCTGATCAGCGSGRACTAGCGWGGCTRGGGGGGCCATRACCAGGCCTCGSSTTCGGCGACACTCCCGTAAC?TYGTTTTGTACGTRGRGCA?TGAAATCTT?GCAWC?TTAKAGAAGTAC?ATTCTTCATCWGTWCGCC?GGTMTRGTACATAACTGCCYTGTGGTCGACGRTAAGACASGCGGCSGCGGGGRAGGRAGGCGTACGCTTYGGGTCTCYAAGARCRCAAGA?TGAGTCTGATCCKATAGCTT?CCATCMCTCCACCGCA?GT?CGCGGCCG?CGGCGAAAYAGKATTACAAAMTAACGGTGATCMTCTYCCAGTATG?CYGCRRA?ATCCTACTAACATTTACCCCYCTSGTCCGAA?TGAAGYC?TCGG?GGCRGCCYTTAAAGGATTY?RCAARCCGCTATGAAGGGTGTRC?GGKGGCCCCARCTGRTMATWGCTCCRCGACGTGCRYGCTTGCCCTCCGCG?CT?TTGTGTMTATCGCGTCTGACAC
AGTGATCGTAGGAAC?CT?Y?GGATAGGGCTAGCCAACWTACYYTCCTGGCCTTTCATGTKGATC?CAAGCAGTCWGTTA?CCAGTTY?Y?CAATCCGAKTCRCCGYCACCTCCTRAATACCTTAWGAGTTTTTAG?ACGAAGGTTGCT?ACTAWTTGGGTCGGTGCYSCAGGGAARGCCW?TGCGCGAGACAGATCAAG?GTATRAGYCTGGAATAAGGC??AATAG?TWATGGCTGTGCGATYTC?TTCRGTGTCGAGAAAT?GGYAAAC?AGGGTCGTTTTGCYAAGGCYCAGAR?C?CGCTSRGCAGWTCCCCCTTGAAARTSTGGGTTATGATWATTSCG?CCT?AAWATGCAGTCAGCTCCTGC?CCAGWATAAGYT?CCCTTCAGCTAGATCAYCCGCYRGCCACYYCG?CTCGCATWCCACAA???AGTSCGCAGATG?TACG?TA?TACCTGGTGGMRYCTCATGC?KTCCAAAC?CCCGAGGRT?CAGGAT?AAGAGCCCCGSCGGARTCCYAAAGGAYCCYGAKCRTAAAGCTACTSTATGT??AAGATAGARTTGT?MGGGTTTCCGKCGGGT?CACCTGTTACAGCCTGACTMGAATYAYWTACGCTRAGGTCGCC?YCTGACGTAAGTATACAGTGCGAGATTCTTAAAACC?CGGT?TCATCCGCSCTTAGGGTACKCAGTCGTYGGGAAGCGAGT?CATCGT?TAAACAGCCCAG?TGAYGGCTGATAAAAC?TAAACCCTTTGTGGTCGGGGRYGGGAAAAAGTGCCATTYGGKTTTGCCCTCCACATCAAACRRC?WGCCGGGAGCCGTGTAGGGGGGTTGGT?YTTTACCTACTGAGAGGTAACACCCGC?TGGCT?ATCGATCGTGTWARTGGATCGCCSGCCAGCA?CCT?YCA?CTATGCACAASAGCAGCTACCATTT?TGATGTAAG?CRGTACTAKCGAAGTTATGGCATWGCTGYATATGAAATCCCGRGATTC
TAMW?YGGGCTTACTTATAGACAGTAGASGTKA?G?CYGRCCG?YCGTGGCCWTCGMCCACTCGGATGTCCTCTCATAAGGTCCCTTGTGCGTTRAGCCAA?GGTAACGYGAGCTGWCGGGTATRCCGTTTGTT?TAGATCGAG?AAAGCGGTC?ACTGCRAGTGTACACT?CTTGWTCTM?AACGATAACGGGGACGGAGTGAKTTT?AG?CGRCACARCTCCTTCKGCCGCAGGCA?C??TGGMC?GCACAGTGYGACAATTGTTAGTTCC?G?GGMTGTMGCARACCAGAKATCTGGTTTCTGTATGAATA??CG?R?GCYTCAAGAATA?GTTT?CCCAWTCGATGTAGAAAGAATRGKGMTCTTTTAYAATYAAAAAAGGGGT?AGAG?TGCTCCC??TTGCTGGTTCCYCMAAATCGGGTGACTGTYC?TTAGACCGCAACTGA?G?GTAGT?G?GT?TGCCAG?ATCACAA?AATCCGYAAAGGAAGATTGTAAGTCCGGCRTATGCGCTCAGAA?GTAGG?GAGACCATTTTGKTTCGTACACAGAGGCYGAACGATGGYAC?CGTACAGCCGTCGCGTTY?CTA?TGGGAKAAAGRCTGGTGTTTAAGGG?YGCCAGTCCTTCCT?CGTTYCCGAYGRAGGCATTAAATYTGTATCGATCTCGGTGAATGGCCGCAATATCAGGACGAC?TCGAMATAGGGKAA??TGATCTGGCAYCRTGYGGAGCTATCCYTA?A?TTCCGCTTYCCCCCCCTTACAATGTY?ACGCTC?CGTCGTGTATACGCAGAYCGTAAWGTGTTAGCTCGAAC?GATYRCTGAGGATAGATGGCTRGCSAGTC?YCAAYTRCAGGCTGGGTC?TCATARCKYAG?CCCAATTCTGCGTYTTATCGTGCATGACMTCAGCACATTATATATACGCTATAATATGTMA?CGTCCGCGAAGATSGATYTG?GTGRGTAGCAYGGCTCTA??GTGW?CG?GCATGCAT
AGACACACCYYGATACGTGAC?AAGTGGGRATTCCTCTTTTATMCTCGWGTCATGACTRATTGGGGGGACCYCTGGTTCTTGTAAACT?GAGCTACC?TGCTACACTG?YGACG?TGCKAGGCAATGGTCGACCAGG?GCRA?CCAAAGTTCACRTCTATGCCAGCAA?ACACAGACGCATAGGAGGAGTCTCMMAAGAAACTTCACTGATGTTTGATCGCGYGAYTTGGGKGCCCACCMTCAAAT?CAARTCTA?GGACATTSTCYGTCGCGAGCGCAWC?GATGTCAGGATTCGGACACRCATWGACGYCTTACGTC?K?CACCTCAGGTMCCCCYC?GTCCGTGGGTCRTAGTAAYAAGGGGGCCATCTTCTGW?CT?CGMGC?CCCGT?CACGCWTSGCTGTTGASACTGGTC?AGGAGGCATACYATCTCAACGCCCATYGCTT?TTGGT?ATTAGCTAGGAATTGTCGC?GAYYTGGTAAATCCTCACACCTTCCGAACGTAAWCGMKARAGGYC?TGGCAAGCACGTGTCCCCGAATTTAGAYTAR??GCAGATCTGG?RGTCRAAACT?AGCACTA?GCSACRAACATTC??TGGGGGTWGGCGCG?TCA?CAGG?GGCGAATACCGTGTAGCGTGCT?GGCTAAGGGGTTGTAGGAYTGATAATCCGCTAM?ATG?GATAAAG?GTC?TATATGAAACGGAAARA?GAYCGAGGC?TYCGAGGAAAACTGT?YCCCGARSGTGTTATCATKCG?GCGGACAAA?AAYACCCTATTACTGATAGAYAACGTGAGAGCCCTCGGYGGAGGTACYAATGATCCGCCRCTCGCCYSCACGA?AAGTYCCGK?CGGCAGRGG?CGCGTGATTGAGATTTGAGCCTTCTAGTACCGTTT?GGTGTCATS?ATCA?GAAA?GY?GGG??AGGT?GCGCTCAAAAATGCRCCTAGGATCGCCCCCCTAACTGCGACATAGAGTTAGT?ACAMTCGATAT
ACCWTGGGTCGGWCGTAACG?GTATGCCAAGTGSATCTGYATGGAATRGTTAAGKCCCGTKTAGTCAGCACAGCTYTGCCGTCACCGGAY?TAGC?YC?CCA?RAACSTCCAGCC?ACAGTGAGATA?TGGGCGATCAGA?GAAAGAGTAGTTCTGYGCAACTTACATCAWTGCCGCSATGGGTCTCTGTCCGTGTGGGTT?AGTTAGACG?AG??ARACCGTCTGTATTGACGAAACCT?CAGGTAACCCGAGTCTTGAT?TTCGAACTTMGGAATAGGAARACCCCAGTTYGCCAATACCCGGACYCYCCMCATATACGTT?GGTCCTCGTGCG?AAGGTGCTCCA?CAYCT?TA?CA?G??ATGACG?TCGTCCTTTAGATCCGR?CGGCAAGGCTMCATACCGAYTTGCCGTCGYGACT?ATTGA?T?CTCGTTG?AAATGAG?GGCTCTTGGT?YCTYCTTTTGCACGCGCCA?GYGTYRAAYAACTCGTACGACTW?GATTTGGGGCCTA???AGG?TAGTCTAATATTTATGGATTGAGAGATRCTTAKT??GTTCCGTATAGGAACGCAMWTGCGAAGCGGGTCGAGCCTGMGMGTRCTCTCCTC?ARRYATTACATAAGGCCAAT?CGGTRGCARGCAACYTGGYCATTCGTACTAAG?TTAGTCAAAGAAGG??ATCTTCCCGTTGT?GGCGCTCCAGCRAATG?GA?TGRRYACGYTGGTTTAAGRCGYCTCCGGCCGAAGSACATTAT?TMT??CRASGGCGAMGTAAAAATG?ACCCAGAGCGAT?ACCTATACA?TYATGGTACGMATCAYATGTAGGTGATACCGGTAAGGAARTCAAGTACGAGCCGTCYATATMGTGTCG?TAGATT?TGATKAGCTTAT?TGTCGGTAAGGCAGS?ACAGGGCGTCTATAACCCATTTA?CAAGTWCTAATCTRASYGACAGGTT?CA?CTAAACAGGGCGATCACAGRCCM?AATTACTGA
G?GATTTYTTCTA?CTGTTTAAATACACTTACTCTCYGTAAT?CCTATCTTRAGTCRGTGCA?TGTTAGRCCGGCAYC?ACASGYCTATCGCRTGYCATT??MACCMCARYCTMCATTCAGRTCTG?TCTATCGAAATAATCTCAASAKRCCYGGCG?TATTRTAGCGGCTAGASGTRAAATGAY?ACCYGARTCCAATYAR?TAACTAGTT?CCGTCAACGAGCRGTWCTCRCT?ARACCGGGACYMCTTCAGGTCCAA?ACTACGGAGGYGGATTCGAAGCAGTATGTT?TGCGCRAAT?RCACRCTGGAAAARACG?AGCAGTGCGACATCGTTTCYTCATGAGCT?GTCMATAATAACYARGACTGT?CCAAYATTCGYAACATTTG?GCTCAACCATACRTGGTCGGGC?CCCTACTACGGT?TAMCAATGCTGCGGYTAGATTCCTTAGC?CGCCTTGCAAGGTCYGGCYCGGCCRGGCTCC?CT?GGCCGCGGATYCGGTCGTTAYGCARGYCAAYAT?ATGGCCC?ACAGCATGRYTGGAAGATGGATTG?TAGAGACTCAGCGAACGATYAYCACATTTG?CMYGCGATTAATTAAATTCYCTGCGACGTCATGCACGCCC?GRTTGGGCCCGAACTATCACTGCTTCCTAAATACTATYGMATAGCTYYA?CCTGTATCCTGSCATACACAGTACAAT?GCAGC?GCYTGCACGCTCGACTTY?CRATYCGACCA??ACACAGSGCTYCTCGTTTGCGGACAAGYGYAT?RAGTARGAGGTCACTAGAG?CCCTCCATGTAGR?CMAGGTSMAAYGGAGAAATCGT?CAGRACACCTGAT?CTTCAGMYRCCGTCGCCATC?GARCAAGTC?AGTGATGGAGTCCCAGGAATCA?YRTCTGCGCTTKTAGGCCGTCACCCAGGGCTACGA?TT?CCCCGCGGCGKGGAA?TGGTTATGGTATT?GGCRTATCAARTGTAWGCYGCTACCT
MAACTACTCTTCTCAATRGGCTGACGA?GTCTTGGGATC?GGTGTYAGSTCCTTCTCSCAAATCCTAGTTATYGCCTTTGRGARGTGKTCCCTAGATCCGTCR?ARGGGCTTGACAKRTGACATGTCATATATCY?GACCTAGAATCTTTGCTGCCTCG?AAYCTASTGCCGGAGRCTCACCCTK?AGAAGGTTCAAWGA?GTAGGGAGCCAGYACACAC?CGGGACAATGAR?GACAMKGTCGAGT?GAACCGTACACTTT?TGAGCGAGGATTTGTGTTYTCACT?GTCYTTGAAGCTAAGTGAATTTACKAGTCGCTGCTCGAGCCTYTCAYTGGCCGGGGGATGAATTAGGGKAAAAAGGAACTAGTTKCGCGATCRCGCTACACGAATG?AGGCGGAGATGACTCTCTGCWTCCCWTTG?CC?AGACAGAGACG?GAY?GYWAATACGGCCACCAAGCTTACCGATGTTAAAATCTAAA?AATACRYGC?GAGGATTCAAAGRAGCCRMGAAAAAGGGTAGAAARATTGCAGTTCCYCCCTCGGTRAGTTTGCTT?GTCGACGGTYGGCCGGT?CT?CAAACATKAAGCGGTGTCCTCCCYTTTTG?TAAA??TCTTAYACCCTCGACCAGCCCT?CATACTTCGGTATAAGA?ST?GGCAGTTRACCGAGGGGATTATTCAGCTGTGA?TTGTCGGTCGY?AATGGACTCGGACCMACCGCATAKRCGG?CCTTCCGGCTYAAAGCCTTACCAATTGCTGYGTGCAAACKGRGRCCCTCC?GTGTGGAGA?MKAGTTCRYAGTRTTATCCGCAT?ACSCCCCTGWRGC?CGTRCCCGGTATTTATCTCTAAGATWTAGAAGGGT?ACAGTGGTCTTCSGCAAA?GCGACC?CAAGCAGGCCCCCGA?ACCTTGGTWTRTTTCCTAAGGCCGAGGGC?SWCCAGTGCAGRYTCTTGGGGA?TCATTATWGTGGYCTCYGTCTCGCTGGATCAACA
CAGGTGCTGACACCATCCTAT?AG?TY?AGTGAMCGCTAGGMATGTCCATGAYCGTTCAAAATGAAGCATGYYTYGTCTKRGGGATGCTT?GCTTTCGMTGGAGGATGATGGCCACACGAAGGTWAT?AMACTCTTG?AAAATAAGTGGCYGCACCC?AGGAT?C?G?ATGCGARAT?GTGTAGCTKGCCCTCATATCACAGCGCSC?AC?GTGTG?ATGCTCC?ATAG?ATTGCACCTT?TGCGCGTTCATGGGATCCC?R?GGCAATCTCACGCCGCGGCTATTGTCACACAGTGACGATTCTGGCGGTTATTACGARTCTCATGTA?GATGCCGTAYWGCACYCCTAKGTGACAKCCTTGGT?A?TCGAA?GCTTAGCCGGCGACCT?CGCGKAGAGTYAATCCC?TACYCATTTAGGAGCTCARTCTGGGATTT?AGR??CRGGGATCAGCYCGRCTASGTAA?TAGTAGTCCTGGTACRTATYCTTCACCATGAT?CC?CY?TATGGGGCATTCAGCRGKA?CYGTTGMCYMCACWGGGT?GCGG?GTATCACAAWG?AGGASTASTCAAAACTTGCYGAGYTAATATYCGTGCTGTAGATWA?A?RYGCCCATCTTGTGTTTTTARGA?TTCAACGCTTCCATAAATRCWT?CCCATAC?GCAGCTCGAGGCATGMAATCACACGGTACATTGCCGATCGCGAGAGTTACTAGCTACTAGAGYTGAGCGTGCAAMTCCACAAAGAATCTTAAAC?CTGACGAKACGGTCCYAAKTGCTATTTT?AAAA?CGCAAG?CAMCACGTTGTACCTAGGTGTGTGAGTCGACCTCTCTAC??GTGACGACCTTTAGTTAGAGCGCAGTMTYATCCKCGGACATTTTATCGGSAYCAARGTGACCTTGCC?CATTCTTRCCATTAG?GAG?CRAGSCAGCGAGATCAGTACTTGCGGGCTTC?T?TAACCCGTGGCAGAAKC?AGCGAAGCGAAYRSCAC
GCC?ATGCAAAA?TACCCCTTG?GATMACGTTTATCTAASAGCACGCCGATAATGTT?TCAGRYA?GGTTTTGGKTCGAGACGA?A?GCKSGCAGTACCGCCGTTAATMGRTCCT?T?ATCGGGCCAAACTAATCGAGKCG?CG?ATAGG?CAAYTG??CGTCGAMT?TTWTAAGCCGCM?CCCGACCRTAAACGTAGTCTCCTCTAGTCGCTATCCGTGCAAGGAGTGATCACAGCCGTATTATTAGTTCTAGCGG?CTYCATTATG?AAGCTTTYKCGGATTATACTATYAC?GTATYAAATAGAGTGCGGCAAGAGATATATYTTKGACGCCAARGCCCATTRTTCRCATGTGGTAACCGACTCGT?GAAGCTTATCTGGGTAG?CGGGCGCATTGAGCTACCGCCCAGGAAAGACGCGGTCTAAGTCGT?ARGCYTGGTRATGGGGAGGYATTCGACGTCGCG?ATCATCGAGA?TATTATGCTGTCGCGGRACGATYTGAGAACC??GCGCGCATGGCTTAGAKAATCCYTGCCAAGAASAGATC?CTACAACC?TARTAGGAAC?GCTTAATTAYTCG?TAAAGCGAATRGCGAAAACYTGACGGGGTCAACCAATACCGAGA?CCACSYCCTTAGTTTCCGAGAGTCATGGAG?GSACTY?ACYCAGARYAAGARTCGG?GCCA?CCAGGCSARAGGGAKGTYAGAGTATT?CG?ACGCYA?YCAGAAAARCTACAGA?GAT??C?GTGCGCTMCACTCYGCTG?TTAGYGTCYCAAGA?TGR?TGGGTCAGACTCTGG?CGCCGCCTTGAAATGGGGTAGARTCAAGTCGACGCGAAYGCATTGGTAATGC??ATCGGACCCAATGGR?AC?TATAACTAAGCCGGCTAACGWCAGAGGRG?CSAATATTTGGAGCGAAGGAAGAACATCACCGTCTGCA??GCCSCCCGACACAATRRCACATGGGTTTT?GGATTTT?ATAGYCTGACYT
TTAGCCCCTR?A?A?AACATTYACRTCGCAGAKTTGTCCAGGCGGTMC?TWCRASTACTACCGGAGATGTACAATATATTG?GTAGTGTGCCMCACGY?GCATTCTGGGCTCACG?TGTACSTASTTTAGRKGAACTGTRCAYTGCGCGCRACATGATCCGCGCCRCGRTWRCGTTCCTCAGAT?TTCCAGATCATTTCCTTGCTTCTAAKACTATGGGTCTTTMAGMAT?AGGGGAGCT?RAAAGGCACCGCGACTTCAACGCGAMCCGAGA?CC?G?K?AG?GGTCTTGTA?CACGGTATGAGCTGCGCGCGCGGCGCGTYCGYAATAACGTTATAARYAACGATGTTCAAAAGTCCATACCGCATCGTACGTAAATTTAATGSCTTTTTAYCGCTSGTC?TAGSAAAGTTAGYACCAAACCTTCRA?GGRGWCTWATARCTCTACA?CTACCATCCCAACGCACA?C?CCAAY?TAC?TACCGCCTAACCTCCGRCG?TGGTTCG??CCGTTGCGYTATTCCGAA?TGGTCAGGARG?GARAAACA?GTKCAAGGAATGMGCTCCGCCACCARATTGCACGACGGRATCCYAAATTAGTCGCCCTGGCAGTYGTASTAC?CTTCTMTTGAYA?GGGGGGAACCTCACAACTCCACSTTACTAGCTACMC?TAC?TTTTTTGGGGTCATTCGCCCTTTTACTTACGT?KRAGC?TAGTGGGTACTGRWTCGATGYGTGACTGCAYGYGAGGAGGARGGGCGAYCTT?TATAGGAC?GAAACAATMRCA?AWST?AGGAYTYAAGGGGAATTATAATGAAATGTTAGAGTAKGAGATCGGCGATGGAGAACTTACAMTGCTMYGATTCACATGCAACAGCCGGT?GTGGAC?CGGTCA?ATYCTATAACACTTACCTACTGWKTACTCGTATTATAAARYATAACCAA?CGGCAGACGCATGCCYTACARAG?ACG?TAGGTRTTCATCTGTTAGMGGG
GTT?GCAAYTWCCACYTGY?AGG?CTCGCAACTTCACCCTTC?GAT?RACT?AT?CGA?GTA?CGACGGYMCAGTGAGTCATTGTCGGGAYAGTGGTACTTCT?GTAYGC?GTTCAGRCG?AGCGTTCAGGTKTCAACAACCGAACCAG?A?CGCCTACGKCTARACT?GGCATGCCTTG?CATTTTAGACGCGGATKTAACACGCCCACGAGTAAA?CCGAGTGGGGSCCCYTSACATGAGCCCGASCCGTAAAT?GCCAT?GTG?TTTGGCCGCAACRGCCGGGCSCCATCACTTYTGCGGCTCGRYYCGTA?TATCG?AG?TAT?ATCATG??GTAGTAAACCTTATATAACCAG?TAACTGGTGTACACCGAGCCCGAGC?GGATTGGAATCRAATCTTCGAAGAAGTCTGCATAGGGGCATC?ACAT?CGCRGTCCTCA?ACCACT?CW?ACA?CTGTTCCGCAGTACGGYGCA?GAGCGGTAC??ACTGG?AAGGTT?AAGCATACATGCTCAATTTYCYGGTTTTAAGGTGTCGTGCACGTGCATCACRCACS?GACCCGGGAAGAGTTCCGCGTGGACTCG?ACCGCW?ACACKGCC??GCAACACATSTGAA??AATAA?CGACRGCYGCG?TTTCATAACTTGCT?AGATAACGAKAAAACGAAAC?CCGCGCGTCTAAY??GAGAGATGG?CCYACCGTAAAT?GYCTAARC?TTACTGTCATGTTTC?CT?GCCCACATTAAATCCTAGCCGGTGATTACGTCCGCATGATGATGTGYTGAGACTTAGG?GGCWGWA?AAA?GTACGACGCTTACGGCCTCCGMCTGCGGCAAGAYGGRAGCGCCCYGATAGAARGGRGGGTAYGACACA?CACAAGACAATAAATGACYAGRAAATCATCCGCAGGARGGACAACTGTGCTT?GCTCAAMACCGTGGGCCGCTATTTRACTAGCTTATCGCGAGATRC?ACGCYCGCCGACGC?ATT
CAGYG?GAACAGGGC?CCGTTAACGAAGCCCGTGKCGAG?GCCGTCCGGTCAATGAACGR?GTCCKCC?GTAGTWT?AACAAC?CATCGAACACAGG?GTACAGACYTATGTCCGCTCCGCCGGGAGACCGT?WGAGGGRTCTTCAAAATCRGCGCMTACKC?TRTTGGACTAAATACAT?CGGGTGGGTC?AGGGTTAGGAACACTCWCACCCCMGYACGTGAMGTCCCCAA?GCAAAWAAGARTTAGACCYTCGCCTCGRACCAGSC?C?AGCTGGGGGTCGWCATCACACTAATGTRTAGGGCRAGGTRTAACACCGTGGGGCAGATTTYTAYACCGGAGCGCTGCATCGGGCTTTTGAYTGTAGTCTT?TYAGGGGCGAGAATCTCGAATCATTGACCGAATGCAYAAGCCATACACGAACGTTTGCC?GATTCTTRCTGCAAAATCTAATGCCAGGT?C?GCGCC?TGGGGAYTGRTCTCCGYYGCGTCCCCAAMCGGR?ATTCCRACC?TGATCCGGGCGAGTGCGTGACCATCGATTATTAYGAT?AGTGCYTTACAGCTGGTTACRCACTAGCGR??CRCCGA?CGM???GCCWAAAT?GTGCTAGGCCTCAG??C?TWGT?CAA?CTTTGAGCTT?AAG?TACAATTTCTTTACCGTAGCGGGCATACGRTGCCCGAAGCTRCTGSCACTMTGAGCTCCRATAGTATCGCGAGATTAGTCCCTCCGTCWCGAAGGCAGCGACAGTA?ACTTAGACGRTGAACATCYCCTGMAGACYAMGGGWATCATTCGCCAGCCTGTTTGGTCASGGTGCTAGGTAACATGCTGGAACGCMTATAARGCCTCAGAAAGCTKRGG?YCACYGCCTCACGATTGGCATMTTGAACGGCRTGAGCCACCGSCR?GATCCTTAGCACAGCTKAACCATCGGGW?CTAGACTCAGYACTGTGCCGGTATCTGAGCGKTC?GCCCG?GCAYYGTCKTTYGGATGC
GATAGAC?CAACATYCSTWCCCTCCCGCCAAGTATCCMRGTATTCACATTAATAGCACCCTCACGGGGGTTCCTGTAG?CATTRAAAYAGCCATTYCYGACGCGTM?CATGTYATTGGGCTATACAAGGTATTTAAGGYAAKT?CCGTCGCGRMATTGCGACTTTTGGTRGGGTATGAGGGCCAGGTGCC?CTGGACCRCG?ATRAAWGAGCCAGTTATACACTGTCGTGA?GRCGGARSTCTTA?TGT?TGAGCATCTTCCAAASGASTAKGATCCAGAGGRTTTCTAATGGGYTAAATGCT?TTATT?CC??KCCCCGGTAGCTTTACAGTCW?CTRGGGAGRCCGWATGTAAGAATGGTTCACCGGCGGYTATCTGCRGCAGSARAGCGT?TGGGAATAM?GAACCATTCCCGATCCAGGMCGGWAATGGCA?TTAGCGATCTCTTAGTTAAGAATCGTCSACA?TKYCGCAAA?GAG?CGCWTWTACTACCCTAYGAGGCYTCAAGGGRGTCCGTGAGGACTAAARGYAAAGTGGATATCTTAGTTTCTCAT?CACGGTAGRTTCWTYGTGCTACGCATCCTACACTCACGGCGTGCGASGTAARAATA?RGCAA?YCGAATGTYTGTTGAGCAAACCACTCCCGGCRATCAAAAGATCRGGGC?ACTTYTYTAGGACCTGG?GGGGCWACGTACATGCATTYCTGGAG?GCSCCGTGGCCATCGAGR?CGTTCCGGCT?GCAACGGG?STTAAGTGARAATKAGGTCCGCTCCATTTTGTCGACCTGCTGGAGGSTTG??GATGTCAGRAARCTTAGGAASGGGAAATC?ARCCG?GAA?GTCCGAGTAGACTAGRCCGACTTGGGTYCCGAGAAG?CACTACCCAACGGGTACTCAGCAACAGTCACYTGCAGGTAYAG?YTGTAAAM?CGGGCGATGGRGGYACTACTCCMACTGAATAACGGGCMCTGCCGTGCAAAGACGTGTCGACCACY
GTGGAAAAT?CCGCTTCCGCTWCGG?GC?CTAGATAGYCTCGGAGKTTGTATGCAATRGCRTAGAACG?CATAGYCAGATC?CGYTTRT?CT?AAGCGA?ACGARATAM?GCK?KAAAACTGTRGTGRGTTCCAGTGAGTGATGTGGCGTTCYCCCCCGARTYCACCGGTACTGCTATCCSAR?KYTTCYGCRCCGCCAGTACGAGGCGGCGTGCCAATTA?ATW?RCGGCCCCGCGGTGAGATRTAAAGGGCACAT?CGTTGACAT?GRGCYGT?GACAATAAACA?TW?ACAAGCAGTGACGAA?AAYGATCGGACAYRTTCCTGMTCTTAGGYGGCGAGTYM?TTYCYCCAACCAAGTWCCGTTACTCYATGTC?YCAACTCACAGGCTCRKMGCTCATTTSTATYAATCTCAGAGGATACACTGATGASART?ACCGGCTTGCTGKYACACCAGCATCARAGCTTGCAGRTCCGCACGCSGCTAGGAG?GAATCCCAGAGGC?GGRCWCGGGTCCCCTACTCGTYGCACAAAATGACCAGGGCCTCCGGTACASTAAACGCAAGGAYTACTCGACGCTCTT?MGG?CATTTTR?CTAGMGCTGATGMACGGTTACCTCTAGTCCCGGCCAGCCGCGTACCGGCCTGTAACCTGA?CGGWG?GTATCGTGTCT??CYCGACATCGAGGGAAACGCGCTTTG??ATACTACTTACRAAACGCCGGCCGMTTAGGGCTATCTCTTCCCA?TAGGTGGTTAGGGAGCGC?TAGCAG?AGTG?GCCTTTACCTGCCGGCACAAAT?GTGAA??GAGCATATCAMGCAGTTAA??ATG?CRCATCCAGA?TA??YGT??TATGATGTGGTTCMATCC?CT?KA?TACGGACGCRGAGGCSGGAG?GAGYAGCTCCWAARTGTGTCSGGTCTGYTAGRGGGTATTTTT?G?MTGGCA?CA??CCTA?CRGGY?ACAGCWCGCCGAAGACAG?C??TCGCACCT
?CGTG?A?TTACGAACTCYGTGC?G?GRTGTTYTTGG?TCYCTTGRGAAGAGGAGGAT?G?AGTTACARYGATGAA?TGATACRACGCGT?GTTC??GG?TAGAC?YAA?A?TTKAACTCAYTGGTCG?YAGTCGMGCGTTAAGTCA???TCCWYCCTKACTYTAGYC?GGTGARGTAAGKTRTARGCT?SA?CACTGGAAW?A?ACG?ATGTGGY?GATGACAKACCC?AT?AC?GGCGTTACCTAGATCRGTATAGCSGGAC?AYGCTTGTACGAASCGAYRTTAACTCACG??TATTACGCTGGCTTAC?TCCYGTCRATATCGCTTARRTGTACGGTA?CG?CTTGGGCRGRTRAGATATTCTAAT?GATCGATG?GG?TATAWACC?CCTTAGGAAAGATCCGACTCAGAACCTCGCTSYCCACGAG?AT?RCC?TCTAKTCTGCA?GTATC?YTG?TGGGTAAT?CG?TAARTYCGGC?CGWTTMGTKCGATC?CCCC?SSTATCAACAAGTCTTGC?TGTCTTTCCGTTGAGGYCAT?CGAYG?ATAAAGGCCACAAGCCTATSTAAYCATGACGRTGTATACACKRATRGAKGGGCGGGCKTGGCM?GAAYTGGGRGC?TCGGCCARRRCG?GYGCTTCGGTG?YAYG?ACTYGGGTAGGCGRRTCRATCTATCGYGGGTCTCGAGCA?GATACAACSATCTAGGAAGGG?CAACTGGTGGTGGGGATAATGATGAGT?AGGYGAATTCAAYCTTATGYGAGGTACTT??CCAGTGRCCGTCT?CCATTGCCAWTTCACTKRCAA?AKCGTATACTGTAGGMCCTR?GTCAACAAA?CAGC?TAGGAATTTCCYTCTCGCAAYGAAG?CSGGCACAGAAA??GCTCA?CAACGGWAGC?GTTGTAA?GTTGATAGCTC?KGCWCTTWCAGTAT?TGTCTAACGAGTTRACGTAARGGCACT?CTAATTSAC?GR?ACCGGGAGAGCTCTGYG
TGATAAGMGSTAATGCTAGTATGA?AY?ACCTTAC?ACAGCCACYYGCTGTACAG?T?TCGAGCACCGC?TA?GGCGGCTAGCTCGTAGGC?AG?ACAGAGAAGTGCTCAGAGTTGT?CM?TTCGCACTACA?WACCGCAG?ARTTCACC?TTCTCA??GCCTYCATG?AGAG?GCAATTTCAATT?Y?A?TG?GATAGRGGAACCCAGCCRATYTGAGATAGTAGCCGCCACAWGCGAGCGAT?YATCAAGGAAGKACGCGCGGAYAGG?GAAACTSTAACCYCT?GGACTTCTACAGGTGATTG?MRT?GGTGGG?GGGAGATATKGG?TT?CC?TTAR?YGTTGGGGTT?WAATGGTCCCAATTCACGGCCTYACRCATCCCCATCAYRCGGAATTGCGACGCATG?RTAGACGCTYTA?GAAGGYGCGTAGACAT?GWGCCCGCGATGATCAS?CTCYAAYAGCAAAGACGAAKTTSCTYYGATCAAGTMCCTGG?TGCATG?GTRCMC?ACATAATCACCYCTGTAG?ATCTCCTATCG?TAGGGTCCCYTCGCGCATA?SMGGGTAGGCTTAGACTAGGTA?AASTCAAGTCTYACACTCMRGYGTAGGGGMACCCWTCGCMA?TTCTARCTGAGTAGMGCCGGACKTRAGGAACCGMGGCATG?TATATCCGTCAACAGTGMCGY?ATGCCCACTTWTGCGGAATYCCATCGCAAAGMCACRTAGAAYCGTCGCGCAYACGCTTGCAGGATYAT?TCGGG?GGGTTTCARMGCCAYCTCATAGGCGATGCGGCGCACRG?RGGATAGTCCYGTGGCG?GAGGCATTGCCG?GGGGGWKRTCG?CCTCCCMTGTCACMGTAACCTW?TCAACATTGACTAG?AAAAGATAGTGGCAGRGTTTGCCATTGTTCGTAYCTYGAATAA?CCTWTT?CRAGGYAAATGARCCCTAATATTCCATACWGAGCGGAAGTGATGCCATA??AC?MGCARTA
CTAGC?GA?CCTGG?G?GACACTTGAGCGTTATM?WATTTGCCCTCC?RCTCCGGCCTTCCGGACTCYGA?AYGACACTTAGGYGCGCGGGGCCGTGCGTTTTTCTCTTACAGAG?TS?GAAGTGCGYGGACCWC?TCGTACWGGGGCTYCTYGCTKCATACCTCCGCGA?CTTTGYGCATCCGRCAGGCTTAGMAATACCACGTCTARATGAAKGGT?GCAAGCRGAWCGTCGTGAGG?TGTACGGGYAAGCGTGCGTRCCGTKATTCAGTTR?TAAGCATAAGTG?AAAGTATAGTGCACSTGARCCCCATCGATGCTGCYGTGGCTCAATCATARSCGCSTARGATCTAACGCCGCCAG?KACCGGCTKTGATT?CCCCGATCCTYT?ATGACTATATTCTYCACGAGASCGATCCTT?GGTGTGCAGATGGA?ACTTTTCCCTTACRGGCCAT?ARRTAYTRGKCGGMGCAGCGTG?GCCTCATWCKGTGA?GCTGTTCGSC?CARTYTTTCC?ATCACAAACGTCCCCA?CAAGTTAAKTCACAGCGGTTCGGCTTTCGATCATWTGTWRM?T?TCACACCAT?TACTGAGT?TTGAT?GTTTT??CGAACCGAAGAGCAAATGGGTRGGCKCGTTGRTT?GGTTTGRCYA?ARCTA??GGTCG??GGAAGCWCRCTACTRCT?CCACCGRATACYTGTG?TGGMCTGATGAGTGCGAATYT?ACGAAAACGGTAGTTCGCCSGAGG?TARSYCGGGGTGT?ACGAC?CCGTCGMTTG?GATGGTGAWC?CATTTRRAAAWACTGATARCYGGTACTGWCGCGTTGAGCYTC?AGCAAATCGGGGACTCCAATTCTGAAMYAGTATGARRTTTAAAGGYMAGGGAAAAATCRACCGGTTGTATYGCCATAGTATGTGAAATWCCGAGTACG?CCATTTAGCAATAGCRCTYACAAAATTCTGTKCTGAG?RCSCCTCGGAGGTTRCTCSGTRAAC
GCT?CGAGTAATTATTAATARWG?G?CGGGCGGCYCGGTCGAATRKCACAYGATCGGGC?RTT?T?TG?GGCGCCWATTGACGGGCTCTCTCGCGTATGATRCTTGTCTATAACTARGGCMTCCG?TGWCGGAG?TGTGCTG?CTGC?RKGTG?GAG?T?ATCYGATCYAAYCAGTCATAGCGGCCWGAAAGCAA??CGARTCYTGRTGCATYCC?GTAGTCA?GCTCAGGTCAYAATGTACAACTATRGCTGAAAA???CATACAACTTGCCACGGTGCATWA?CRC?GTCTKGGAAAGCC?GTCTCG?YTYAGCGGAAGAACTGTTAGCYTGGAAGTGCTGACTCAGTTWCGSGATMATGTGCRCAAGAAGGGTGCCGCACCMCCCATGSRACGCTTCTGGTGCCAC?ATTYGAAKCCGGTAATCGCGCGAT??GTCCAACG??ATGGCAAMGACATGY?TTAGACATATCGTCTS??RA?GACTGWACAACACTCGA?TTTCGTTGGTCAA?GATTATGTGC?CCTCATCRCTCCRACGGC?AACCGCGTCC?AAGYGCCTTGC??ACATGTGRCTCTGCTACCATTTTTTATMAGTAA?GCTCWG?AAGTKCATGCACGCAGCARGGTARAGAGTGCTGTAAGTCARCSCTT?TCTTAGCGATRGCCGCGGTAAGTTYAGCTCGCCATCGTTAAGGATAGCATCYCCGTGAGTCGKGATT?ACCGA?CTACGCCAGAGTCACG?CYTAGTCTTTCACTAGTCGACYTGTCGCCATAATAGAAAAG?ATAGYTGGCCCARWACGCAATCG?GC?ATGAGYAGCTCGGGCGGCGATTGWCWTGTYCCAGAMATGCGG?G?CAG?AYGATAG?CGGACACGCTCTAGCAGGGATGTAATSY?TGTTTGAAGAATGGAGCTGGGCTTTGCAC?TAYTTGTGWRRCCC?AACCTCMTGGACGGCGTGAACAAGAGCCGCTGTCRWGCGCTCCTTTACA?CA
YTC?ATTGCGYGTGGGGCCATCGCAACGCTTGATGGGGACTCGTGATACTARCTTCYTRCCT?GGACRGTTAGGACGTAATG?KACCTCAGGCCTATGGTACTGWCCCTCG?AGTW?AGTGCACTGTAAG?TCGTTGACGTGG?CCCAACTMATATCAGCCCTGCGTCTSCAYGAGGCCTAAAAGTGTCCGGTTACGGTCG?C?YCCGATCR?TACGTCCACCYGMSCCCGCCCGAGAGGTAGSGAC?TACYCGAAA?ACCTGGWRGAATATGCTCCTACCACTTCCACAGAGCCTTTYGMTTAGGRGCG?GAGTTGAAMCGGGTGTTACG?CGA?STTAGGAGATCYCTGRAGCASCCTTACTGATCTTCAGCTCGACTCCTACACGCACAAGCGASAGCGCCGACCACRAGCCYCTGCAGK?SAGTCAG?AACAWATGGGTGGTTKTGAGTGAATRGGCTRG?C?ACTTCTGACTWGCACTCGGCCCRTTCGGAGACCWGAYRTGAACC?GACCTGGYT?YTCGGCGTRCCGGGGCGCRTTCTA?GACYTGCCCTCG?CAACTTTATACTGGTGGCTGCCGA?CTCGACACCTGTCG?GGCAGCYTC?GTGCGCACTGGTCATAATCACAGGGAAGGGGAGTKGGGTCGCT?MCGWACTTGATTARACAGCKTCCCATCTCTCAYGTTTGGCCTAACTC?YGCTGTACAAGCCAGTGCGR?CA?ARTKAGGAACCKYGRGCRCTTSACRYATCGTTGGCGGCCCYCTATTTTAGCAAG?ACTCATGA?CTGCAAGCCTTGGGCGY?ATC?TATTTGAGAGC?MCRAAGGAACGTTCGTGAGGCCTCYCCASACTTAACACCTGRTTCCGGCAGC?YAAGTGGGAACCCMCAACRATTRTKAGCTACAWAYACTAMKCGGTTCAAGCTGARGTAGCTACAACTCG?CGAAMGAAARCGACGTCCACGGCTGTYCATACTGGC?AACATGTMWCAAATGC
CCCRTACTGGACATCGTCGYGAATCGWGCTCCGCGGTCCCRCCCATCCACGGTGAGGTGRGACAAG?GTGTTGGTGATCGCAAACCGGCGATGGAAATAGTCTTAGTAAGGTGCTTTCTTTCGSTMCCCACACCCAGTCGTGYTCTCGG?TCRYYTTTTCGCTACTC?AATGGGAW?AA?AACAYGGSACTTTCTATACTTACGAACACMCT?AGR?GTACGGGTAATGCSGCTCAAAGACC?AC?GCRCATGGTCTAAGTCGGCGAACCCTAC?TGGTAATGAAATCGCCRTGGGARCAGAACTATGACTKGTTGTMATATTACA?ACGTGCAAGCAGTYGRTAGGTCCCTSYTATACGMGGCTGCGGTC?GCAAGCAGGCAGTCAGCGCACACTGCAGAAWGAC?TCGYYGGTTGWCAGCCAGGGAMAGTYACGYTTTGGCAGT?TGCGCTTGARCGGCA?T?CTGGACGGATGACYCACCTYCGYACTKGAGCATGGAGAGC?KYCCTGACCCCAGAAAGGAAGAACGTGGCCCAGCCGYGTCTGTGCTCGAAGTATAATGGR?ATT?C??TGAATTGGGCACTCTGACTGTCCAASGTTGA?AGAGAGTCACGGCTGGTAAGCGYTGCTYTAGCCRAA?GGAAATCTAGG?CCTCATTAYYCAKA?CCATTTSTGGASMCTGCGCTGGCGTTTTCRT?TCGGAMACATCSTYT?CRCGATATTGTGTCTTATRT?TTC?TCGATYYTCGGYG??CGRC?CGTTYGGCTGCGCCCCCGCATAGATGATGCATGC?ACS?CACACAGKGTAGTTGGTTTCGCYGGGTTAGTYG?TTTGCMCYCGGTCAAY?CTCGCC?ACCCTGGCGGAYTAAGCT?ATWTGCCGRAGATWGTGRCCACAYCTAAAAGCGATAAACGMTTGGAGGTTTGAATACGTGCGGACGGCAAATATGRATAYTCGTGGGTTTGGAAYGGACGYCA?TAACMGTGRGG?TAACC
CGCGTRCASCCATACAGCAGYCYCAG?AGCT?TCGCC?TTTGGTATTCTCGA?AAAAGAAWAACCATCCT?CAAAG?AYTAGTTTCGTTT?CGACACAGCRGKGCCAGGA?TCAAGAARTTACGCCGASAGTCCTGCYTGTCGTAAWGTACCCTACGAAGTCTATCYGT?GTAGATYCRGTTAGAGATGGTCTTATCCGAAAGTGTGATGGCAGCGCACGACTAAYGTAC?CACTGAGAGCWACACAGATCAAGGCG?GTMACYGCC?CT?CGGTTTRTTAACG?TAGT?TTGCGCATCKACRGTYCGGCA?TATGCCRCGYAGCTCCGAGTCAAGTWCTCSGGTGGGARAACACCTYTTCGAATGTGTTGACTAGCGAYAG?TCAATGCGGACTGYCCGGCTTCGT?G?CAAGGGGY?TCGRCCAGTTTGTTACGTCGCAAGAACCGYTTTCGCTRGCTCTGCCTGGGYTAAGCACTGGCACCCGATGGAGCTGWATY?TATGTGTTRCAGWAGGGCCTGGKGTAG?CTCAACGAYGATCGTTCAATAGYYGCCCTACATRCAGGAGRGAYGYGCAG?TGGCAATGRATAATCTTGTGTACCAGCCAYRGGAGRTACGGACARGAA?AATGACACACCCCCGCTAGGCACTAGAAA?GCCTATTYGGAG??GTGCACAGTACCTWTG?TTCATAG?CCRAGCACSATGAASAWT?ACG?AGGCCCAATT?G?MGCGTGTAACCCCT?AYCKA?YT??GGYTT?TGTTAGTCACGTCAG?CCAAGGAGCCACA?GA?CGCGA?ATTYGTAGAGGGTGAT?CC?TCTCTCATCCCAWMTCATCCYGAA?CGKTAGGCTGTCTC?TAATTCACG?CRTGATKTTGGAAACGATGCGATGCGTCATGAGKCCTGGTTTYCCAAGAAC?CSCGTTATCACTCAYTA?GYTGCA?ARTGTCYGCCTAGCACCCCYGYTGCCGGG?ACTAGAAATTATAACGATTA
TGTGTTMCTAGRATRGATAG?CGTYTCGCGGTGCARGCCCGACAACCA?AGAACGASAGGTTRARTAGAACKAGGGCGAAT?ACAGTGTG?GGCCWGAG?AG?GGGTTGAGYSGTGTGAGGACMGTGASMCTMACCACCGCC??GCGCRTCCCCMAAATGGACGCCSAAGTSACTRTCATCTAMCCCTCRGRT?RTTGTTAWTGTGC?YTATGCCCGGCTGGGT?AMACACACGATCMTCTCTAYTACCTCTTACCTGCCYACYCATTRAACGGTCGATCGCAGGTGGYCTCATGGGGCCA?GCGTGACKAGGGATGCAAAGAACYTKTCWTYTGGAGAGTACCRAAGRTAGTTGCACGATYCATCAGCAATAGCTTCCRW??CCTTSTTGRG?GACTGTGTYRTAGTTATAGTGAAGCTAKCATRCCACCATCGGAACTAACG?AAAGACAGCCCCSGAAGTTAYTTGCTGG?GGA?TATAG?CCGCATTG?CTYTGTCGAWTACATRCCCTCTGATTATC?T?TCCYG?GATAAATGGGMKGATAGTGYCCAATACGTTGAGTATA?ACTTTGAGT?TTTWGACTGTGCGTG?GTAGYSACACCTTYCAGCCTTTTTGTA??TT?TTTGRSGC?TCTCAC?TRCACAAAAAMTTGRGCGA?TATCCCGCAAGGTACCACR?A?AGTTAAGTCGGWATGTTAGAGGAAAACGAGTCTTGGTGGRCGCGRYCG?TTTAACGSATGARGCYAAACGGTGAGTACAATTTACGCTA?TTGTCTGGTCTGTTCAA?MGGGATTGGCGYCACCGA?ACTTTCTCCCACTAAT?AGTACACGAGWGTGGCAYMGGGTTG?GGGTCTSAGGTAGSCTTGATGACGAAACTGGCAGGAATACC?ACCGTA?GCCGACGMC?AGGATACACSCTTTCCTTAAAGGCCKGGCAAGCGAC?AGCGGAAATTAGAA?CGC?RAGA?CAWARCTTCGGTATYTTCSAACTCG
TCATCTACYCTGACC?CA?TTATWCAATAGCGTGCGACYGG?TTAATTCATAAGAGTGTGTWGACATAT?GGGTAGYGTTCAGACCACTRAA?TTCTTARKAAACACCTTACCGTCGGACYCAAT?TCGAGTGMGATCATTGATCCTGGTGTATRCTGTCYTGCTTTATTGYGAAKARA?GGCCCTACAACTCYATCTTTTCCTGGACCCCGKCTGGYACCTGGAGYCCACTACTAGGGAAYGCGG?CAGTA?GMCT?ATTCGTTGCTTGTTACGGACATT?TATGGTTGAGCTTGAG?TTRCTRTGGGCCAKTTRCCTGRAYATATACTCGGGATATCTGRATARGGACTATTGACGGAATTACTGTTACGGAGGGCCRAGGGCCAA?T?ATGTCCACRGSCT?AAGAACGWYGCYAGACTCTAG?GGCCATGGCTTCATGGTCGTACGGYCAACTTTAACA?GGAGCAGGAACACGAATATGCAGGGYYC?T?GATCGGGGTATCATCSACCGYASGYTTGTTTAGCGTGGACGGAAGTCTTGCTTKY??TKKRACCT?TYACTTAGATTGCG?TWGCCT?GCTAAACGTGA?CGATCSCAGCTGGSTTRCTTGTGGAGYAWAATGCA?TGCCTTGCTTTGTTATMAGCGGT??GCTTRTCACCTCKRAGAACG?GCTCCCTTCA?G?CAGGGACAACTGCAGCYGCCGRCCCGCTTATT?GGACGAAGATTTTAACCCGAATACGGAGR?ACAGTTCTCCGA?TAC?SG?TCGCAGTGTAAA?AGGRGTRGGCACGTCTGACACTGTCTGTTGACACGTG?CAKATGCCATCTTAAGTASCT?ATGTATTRGGACTYGRGAAACTCGCTCCGGTCCCGACGGTAGGA?CAGGTGTACTRARATAGTCTRCC?YTTAAGTTATCKTTA?ATRATTTGTTGTGAAAAAAATAGGCTGTTRGGCC?CAG?CTGCATCGCWGGACATCTTCGCAYTTGAGT
CCATAYTG?ATTAACCCAC?AA?CCGATTCGTCRGA??GGCGCCARGCTTTCCGCTKTGAGTCCTCCGACGCATGTTAACGAGATACGGCCCTY?C?ATTTAAAGTT?GTCCGGAGAGGYACCA?GGARATGG?CATATGTATTKGACGCGAAACKTTCCCTCTTGTCCRTGCCCCATTCTKCAAACAGAGCTTTCCAMCT?AACA?GGTCAGCTAAATTACTCCGGGKGACCTGTCTTGGT?TCGAAGAAWACGTG?GTAATCACGGCGGT??TAATC?TAGTTTTATYGATGTYGGGARRTCGC?ACATTAA?AATGACKGTC?TATACAGCAAAAAACTAGCACAGGYT?TTGCGTTGCAACTGGAGGTWCGAYTGGAATTAGACCC?AWCCTGTRG?T?GCTCACCGGCGCTGTGTCTCT??A?TTGCGTTTTGTGGCTATCCCCGCCTGCAGCTAGTG?ACCCCCCGGCGGY?CTGGGCACARAAGAAAMGAATACGTGTATGTCGA?GRGYRGWCTGCCTTCAGGCAGCTGAAGRGCCYACGTGATTGGGGCACCGGAGYCGCGTTAGTCAATTGGCAGTCGRAGTCCTRCCGAAT?CCCTRTATCCTCGT?GCGAA?TTGMAGCGCCCGCGCTCATATACGAGGTATSGGGCGRAATTCCMCCAGWCTG?YRCAGTAGKWGCGCMCMTMTGTAWACTCTGTGGCCGKTASGTGCCTGACGACCC?CAATKCGCCTCCWCAAGTACCGGGTG?RGRYACACSAKAKCGG?AAAGAGTRMAGG?W?AACCACAGTGGGTGACGCTGACACCCRGCTGAGCTCCCTTGTAATAACACAGTACCCTT?GCCACTAGTGGCAGCTYCTTGGG?TTAACACAATCCTCW?GTTAGCACAATYTAACKR?TGAMTGGT?RGCAAGGTCGTGTGCAAYCT?CTTCAAGTAACAAAAGYGMAGGTGTCWCSCTTCGGGAGAT?MYGT?TAAATMTGCGA?GG
ARTTCYGAAAAGGATATGACCTAATT?GAGAGACTCTTCRGYCCAAGAGGTC?CCCAGGCGGTCATGC?G?TCGGCAGTAGGTTCGCYGTGGTTCAATTCACWCGGCCAGYGAGTTACCCAGGCAGWGGGYATAAAGCYTGAT?TGTW?G?CGA?TAT?ATATCGTAATCTCCYCYMTCCRYGTGACC?CAMAG?GCGTCATACRGTGATT?ACRGTGTTCGTGCTGTGYGCAC?GT?TCCCCG?ATTTCSACGTGCGYCACAAAC?GCTTGAAGAAKAGGAAGAGCTAAAGTTAGCCGGYCCGYGTATTSTTYATGATA?GGAAACCGTATTTGGT?GGGGGTCAGATCT?RGCGGGT?GGTGTCRGTGCACTGGTCGGCGCTCKAGCAAAATTGA?GTCCCATTGA?ACCCTTAGTGAAA?CTGACTGCGGCCGGTGGGCTCATCASTTCGAACATCCCA?YCACCATAACTATG?ATAACATTTCGCACTTAGGYGGAATYYCCTCGCCCAACATTKCACACCAGGYGCA?AGTCATRCCGAAGA?GAGTGGGGCTGGTCGTCCT?CTCCGRGATKGCCCAAACACCAAGTSTTCGAGG?ATAGACTGGCAYGAACCTCCGTTGCAASTTACGCAASTTACGAGCGCAATAGCSGCACGCRGGRAACCACTGGGCCCTTCTCGAAGGCCGGGGAGAGCRTTCTCCAGCGACTTAATGYAGTTCCTGCCATTAATGYCCCGTCGGGCCAGRCGAAM?GAGTACTG?TCGGTCCTTYTACAGGGACAGGCGT?GGGTGGA?ACCCGGGCGGAGGGCGWGATTTACTG?TGTCGGGGGGTGGGCTRAYGCR?TAGGCGCGAAATTC?CGTGYGGCGTCGT?CGWACATTCTCATTTTTCTT?C?TAAYCACTAAACTACGSTCSTAAYATATAGTCGGTAAGAGRTCACRAGGCARCTCCGGATTTACAYRAGCG?ACTACYYTASCATCCCCAGACGTG
TTAA?CGTGT?GGA?TGCGTSGTTGCTCATCTATATGAGCRGKGGGCA?GCTAGGGTCATTCTAK?TCTSTTAAAGATATAGGTCCCCGGTATTAGTTC?KCCGGCGACGAG?TC?TAACA??GGAATACGGCT?CTCAAGTACGGGCG?CCGRTCG?GG?ACATTATCGCGAAC?TACCCTTAACTGAATGATRAAGTTGRAACCTRCGCTTATWCCTCACGTTAWTGGTCTGGGAGCCTG?KSAGC??AACGCRAA?T?CTGG?GCGAGACGGTACTAGTAA?A?CGTACGGATTCYAAGACC?CCAATYGGATARTCTGTCC?GSTTGAG?G?TGGG??TCTACGAAG?RCTMCGTAT?ATT?TGCCATGT?CCYAT?CGTGGTCCRCGAAGATAACGAGGGACCTGGGGAAGTCCC???AAACCTTCTCGCATGGAAAGGTTCGTCAATCTTGCGTTGGACTACTCTCTGCGTCATGCGGRTAGTGAGTCACMTA?AGGGCATCCGCAGCGTARRCGTGGGAACTCT?CAATCCGCAG?TCAGTACG?TCK??AATT?RTGAGTCGTCTAGGGGRGGCRCTTAGYCGGATT?CKAGGTCGAATTGTTTA?ATAGGAAYCAGMAAACATTGG?WCRCGYACCT?CACAA?RAGATTGGWCAYACGA?GGCACCTACTCTTTCCKAARACCTGGGGCCCTAACAAGGCAATGGACCAGA?TGACGACACTATTATGRCWCCGAYATMTAACCCGAGGTAATGTAGGCACTGAACTCACGCTAGATCGAA?TGTGCWATCA?G?STCTAATCTAAGC?GCGATCTRCCTGACCACCGATAGCACTTCACTGCGGCGTCACGCARCGG?TAACACAAGGAATACTGGCATATAGTACCCACACATMAGTTGK?ACGGGG?GAAGAGAGW?CTTGTCRTGYTGCGTCGTMCAGATTCAT?TCCACYTYC?AGCTGAGYGTTCARAGGGCACGTATCGRW?G
TCCTAGCAATGGTACYTGGCTTRAAGTTCCRAG?CGGAC?GGTTCAATGAGGAAYACAAGCGGCGGAAAGAG?TCGAR?AAAACTCTCCTCCCAACAGGTTGGTTAC?ARATACRAARCATCCTAGGCTTTC?RYCACKCACAACGCACGAAC?ATGGTCGTTG?CATATGC?CCTAATGATTTTRATGTGAGAGTGATTCCTCAGACACGYTKGMTCACAGACCTT?CCGTGACTAT?GCAAATGTTTA??ACTC?GCTGRCCTATCTGTTCCCAGGGTAKG?CGAGCTAGGGRATTGCCCCTACCCRATCGGCACTCGCATAGCCTTACTGGCC?CAA?ATRSRATCGCGACCRGTGC?CCTTCCSTGGACTGWYGG?TCCRAGTGTAGTCGCCCATRTATTYTCWCGAKCCCKKYCTAGRTATAAGACA?TCCCGT?GGATGATTGCTTCAGATTARA?TTATGGTCCCCAGGGGMTGGCGCGSCCCCCACGGTGYCGGAAGATTCCCTTCAGCGACGGCYAAC?CCGCRACCCGCCAGATAGTTAGTYATGACTCACWATCRGCRGGTAGACTGACMAGCCGTGGMCGTCAACTCTTCAA?TGAGGCTTGGTAT??CATCTGGGAGCCTCCYGRGY?YGGGTCRACTGATCAGAGACGGGGATC?TTCAC?GAGTS?RACTCCTRAGCAGCTCAGTGGTAGRCAGTCTAGGGGGGCCCCATTCCTTTGGTCGRGRGYCTTCCGC?G??CGACGCCCCACTCACCGATSAT?CACCTTTTTGG?AGACCATGCMR?ACCSAGC?CCCGCGA?TTTTCACCTCC?TW?AGTCCKASCTCATGGGGGGYTTGTGAGCCAAT?CCTCGTTTTTCRCC?CCAC?CACACGGGTGGCMCCTAGGACYAGCCGCRGAGKTTTCCTAT?GTARTACAASGGAAATTRCGCCCCCGAT?A?AACTGMRCGCTAAGGATKCATCGCTTGTT?CTRAAGTGGCAAGT
ATAGTAGGGGCTYTAYGTACGAGAYACCTTMAATGGCCC?TCCCYAATGCGA?TCCGTAATTAGGTGATTGGTTRCGTTCRTK?CCCAAWGCATGGTTGACGCCTACCGACTCC?GGCGTTGTTGCCAGCGCAACAGATTGCRGGTA?AGYGG?GTAAGCGCACATCCTCRAWCCGGGTTTGTAGACATYAAAACGRGACCGGATCACTTTCCTCCGGATGCAGCACGATTGKGGATATTTCCCACGTAGGCCYGGGAACTTTACAARTAYTGTGTCATTTGTACG?AYACRTTCCACGTWAGGTG?ATYACACTMGAGGG?T?GTTCCAAGRACTACGCGCGGTCG?RACATRTTTCTCGAYGA?GTAGCC?GGGTCTYGCAGYYAATCCA?TTCTCG?ACSGG?C?ACGCTG?GGCTAGACTT?TCTTACCGGACAACTACGATCTGCG?CKGCA?GYAATCGGGCTAA?GYTATYGAAATACGACGGGGGTAAWTACCGACC?C?CATASAYCGCTCCRGCCCCACGCCACA?AGCTG?CCG?TGC?CCTCTG?ACRCATGCYATTTKGYTGGGTAAAG?TC?GMCCKACAGAGARR?ATT?AC?ATCCGGAGCGCG?AGYCGCTACAC?TATA?TAC?CGTCACCCCATTTGAAGAGGTCCGCAGGGTGATCCGAAGGGGT?YTTTCAC?G??AA?ACCATCCCCWATCGTTGC?TTGMCAGCTTGT?TTCAGATCCACCAAATCGGAAACGG?WGGGTTGCTAAGGC?ATAACYAATGGTRTMTTCGWAGTAA?CGTGGGGCTGTAGA?GCAMAATACACTATGGCRC?AGTRWGCGATACTTGATACGTCCGTTRCAGACAATATGCATTGTTCGGCCRATKCAAATGYCCGGGTCAAGAGCYTTTTAGGC?RAAATGCRAARGTCTTCGAAGGRCTCTAGCC?A?ACWGAGSCYTAACRTTRCGATCACGACAGGTAARTC?CACYGTYGCAC
AACCWAAGATCGGTACCCTRGCATARGGTCGTTCGGGTKTAGCA?CCTCRGRGTACASGGKWTAAAGGA?CYGYGAAA?TGTCACCCTGY?GYGYTGYCAT?T?YSAYTWRRTRTAGCGC?CTG?CG???GCYCRTAA?RGT??GG?CKT?ATGTCGAGCAC?ACCYCYTWCTTCCTACA?YWCCGAGACTSCWTGTGGTTCCGCG?AGAACCTGTCCCA?CA?RC?SG?CYTTGTTTATCAWA?TAGMTGAGTGCTCRGCAGCAA?????TTCGCAAATCCWT?ACAGAAGGMGGCATTAAT?AATGTAM?AAGWARAGG?TATCCA??GAAGCGGTTCGAGTGC?GGAGGTG?GCAC?GYTCA??ARCGCGTTMCGAGCG?CYT?CTG?CYYTKK??AAC?T?TC?A?A?CCA?GTCTCTACCG?CAA?YAACMTCTAACC?YTAYGCA??CT?T?CAGK?AGAAC??W?AGYTTCATA?STA?GC?GTMTGYAGC??AC?GGACCAGCYATGTTGGGTGTCTGAACGACTAC?TGTT??ACG??CCR?TATGATG?TTAATGTGGGAC?TACGTTTA?CACT?TYTCTGT?TA?TMAG?CA?AGC?C?TAC?AC?AC?AGGYGG?GGAAGGTCTC?A?AT???C?GACCAACGC?CAAGY?G?GCTTGG?C?GY?TC?CATTACAGCATGGAGRC?RWRT?GGTRGGCGAATGTTCCATATYTTTGC?ATCMTTT?GCW?TGTAGGAM?CT?CGCGTCTMTATCGCAAT?C??CGGGRCCCTTGC?WACATCGTCCGCACGGGSCKGCGAG??T?CAATCTTACT?T?CTGCTGTCTGGCCAAACTSGTA?CCGG?KGGSTTTCC??TTAACGACCTGAAGTGTATTGCCATAACCGTG?TAGAT?KCWTYCC?CA?TATMTYCGAGTYCGCGYAT?GAG?AGAAGATRAKTC?T?G?CGGAGGAC?GCGG?G?TR?TTTTAGT?GCGTT?CCATTT
AAAG?TG?AGAAA?WGGC?TATKCCG?AAAC?TAATGT?TGGCATACC?GGTRACA?CTGGAAC?CRA?ACCGTGACGTTGTCCTGGCTAGGAGAG?GCCRTTCYCCTGCGTCGC?GGA?GACT?AACGTTG?AAACAATC?GACCWCTYGRGTGMC?TGTAAYAT?TATAGCC??G?CCCACGTARGYTTRAGCCTTCRCCTA?TTG?TCTACGTAAGTY?TGATTTGGCTAGTTGTGGGCAAAGAM?AATACCGAACAGATAATGCG?RAAWCACG?TATCGAGTTTGCGT?G?TM?ACRCCG?GAGCATCCCT?AGCATGGA?AAGAC?GT?GTATCTCCTTGTYCK?CAC?TATYYSTCCCGACA?GGYCCAC?GR?AC?G?T?GA?GCC??TCA?GTC??TA??GAG??TTAARCGCCCCTGCTGCCTW?TTCCAACAKGTGAGGCGG?RC?RCCTGGCTCTTCTG?AGAGTCCAGCCS?CGCAGTCRCT?ATGTYACGGTGMYAA?A?TA?GCGCR?GTGAGTTCKTGTA?CAACGWTG?TAACGTGRT?AA?TTG?CTTCAA?TGAGCAT??C?AGTM?GCTGTKK?TACT?CGG?GKR??TGRG?AGTGTTCAAGGAATAGACCACAGCTATAACAAGYT?AGGGA?ATTTGATACGG?ACCTCGAAACGTG?GCA?TTATAAACGGC?TTAGGTGR?AWCT?AC?CTGRGTGATCTGCARCAACGCCTGTCGCGACGAYGR?A?RCTACT?MTCGGTCGCTCTTG?TGCAACGTCACTTC?TTCCGTTAA?GGAA?AGATAACTA?A?AAC?ACCCTATGGACC?TWACTCAC??CA?TTTTAACCTAYTTCCCTGCAAT?TTCTGCGA?TAGCG?GCCA?GAAT??CCCCM?SATTAGAT?GATTGAMTGC?GYKGTGAG?CT?CGACGY?ATCGGAG?AAMGCATGCCKGACGYGAYATTAGAATCAGG?AT?AATYGGRGGT??GGGG
TTGGGGGTC?GGCC?TG?ACACT?ACTCYGA?T?M?TA?TCCTTGKGACRTR?RAAYR?ACG?ACCAGCG?TCGTGGTCACTGTTYGCCCAGCCCCAATRATC?TCAGCGGA?CCG?YTACCC?CARGTA??CCGCGAAAAYGCGGACACM?CCYCGRGTKCCCGGCCGACAGCARTACGACGKCGACGGCCTAC?TAATCTA?CTGCGCCACTATCTMATA?GCATAA?TTCGGGM?TC?ASGYCAC?T?G??WTGGTCC?TGTR?RCTCA?CCTCTAYCGTCGAGCTAG?ATAAAGACR?ATATGCARR?AAGCTTGCTACT?GTCAC?TCCTTCACCACCAAGTAAAAGGTTTTRAACAGKGGTACCCMTGACKAC?GG?CG??TAATYACGACCCAGC?AACTCT?GAGGYATA?TATGMCA?TGGYTAGAATG?KTC?CGCYTGTGCAATTCTTACAGCATG?TCAGC?AAT?CGGRG?CTGAT??MACT?ATCATAG?C?CGGGGAGRGCAGTGCGACCAGGTTCGACATCACCGTWGACAWTTG?AAAGTCTATCCAGCCC?YCAGCAGGGCYGRTCTGGGTGYACTAGA?YA??GACGAGTTCTACTATST??CGAAGAAGTGR??CCTYGTGYCG?CTATACTTCGTTGMGYAC?AGAAAGGTTCA?TTCCRWAGGGGCTTTGGGKAGTTCGAGAYCGCATTCCACASAYGTAYYACGTAMRT?TG?T?CARCCT?TTGATCGCAMTYATAC?M?GTCCATAC?CGTAGGCTTACAGCTA?CAGWGGCG?TGA?TGTYGACCGKTGCGCGATACTTCTGGGTCCCSATTKACGCTGGCAGTSTRATAGGACGGGGAGCCC?CCAGRTAGG?GTAGGTSTRATTTAC?CGGTTRRATAGCAGTGCGTCTCGTACG?TTA?TAGCATGKGAGTTCTGCGCCG?RTTGATAAGYGYTGACGG?CAGCTCGGGW?WATGGGTTGCRG?GAAA?AG
TCYC?TGACTYAGCWT?CGTTGAT?GG?AGGGACGAATCT?CT?GCGTGGGGATG?CCA?WTACGGCTACGRACG?A?AGTGWCGAGCATGA??CCCY?ATGGARCTAAGTTTCTGCGTRAAAAAAGG?GAA?AGGRGGYAYTG?T?TGCTGAAA?GTAGTCCAC?AC?ACGTTGT?GAAC?CCTGGAACTTKGTTG?ACT?AR??TCAC?CATCYGTAGAAGGACATA?TGRTGCGT?CTTCCACKCATGTG?CATACCCCCTYGAT?ACTTCATCTAGAGAGGCTTTGC?GCA?TA?TCATTAAGGGAGCATAGCTCGTGTSAAYCG?CG??GYAGG?CC?CG?GGGTST?M?GT?CCTTGGTCA?GCRGW?TG?ACATTCGGCGGAACTTATRGAARMARC??TAACT??AATGGTCGTTT?GGGCTTCYCC?AAGG?TGGTYTCTGACGTSAG?ARRGG?Y?TTTAC??GTTTCTATTTTGAAATATAGACCARTCACTGR?TACACGG?TAA?T?TCTTATGCG?ATCC?GCWGYRT?CGCARTRAGTGGCAG?TAGA?C?WCTGGY?CCAAGRCCTT?AT?WTGCGCA???ACGM??TTAACAG?GACG?C?GTACGAATGG?YGGGS?A?C?G?CGCGYAAGTCG?TCTTTCCA?YCAGARGGA?TCCAGGATMG?TTYTTGGATCGGGTAYYCTC?TCAASAGGTTTGTC?GCGGYCTGGYATTA?GACTCG?TCTCGATGTT??GAYATGGGYTCAG?TCCSGATCT??CGAGT??TGTGCTAA?G?YT?CGTRT?ACGTAGGRTKC?ATGT?TGTTTGGTCKACACG?GAACGTATGAT?S??AGGAGTGTCAAAT?GCCT?TTGGACGTCGCAAGCT?CCGCGAACAGGCTYAGCTAGACA?GTCTGAGAACYATCGCCTGYATCG?TTTT?GCTKTAAGTT?CGCA?GCC?CCCWCATTGYTA??A????TGAAGGGAA?G?CCGAGA
TTTTGAGCTCWMAC?ACCGTTGCGRAGGGGKTAGTCCTAG?TCGCCGG?CTC??CTCCAAC?AA??TAATCAAAAGGTYGCCCWCGT?CTWC??TGGCCYCAGA???CG?CCAGGGTCGTKCTACGACSTG?GTCTTAAACCGCTAGGCCAG?AGGTAA?AAACT?CCA?GGCTRTGTG?WAGGAC?YACGCCKCCT?T?GCAGCCGRACATYG??AGCGGAA?CT?GCTTATTGATATTACAA?GAGGA?C??GAAATGTYT?TTAGAC?TA??GTG?TGCRACAYAACCCTATGACG?G??GCGTAAAG?C?GGGTACGCTACCAAGA?GC?CAA?CG??ACTA?CAGTCGMGGAG?A?TGTARAAGTAS?GCAACGAKGCCCCCCCTAT?KTCT?AGAYATCAGGCC?AACAARAACCAGTGGYTGATGRGGCCCACG?ACCTCAW?CCMWTTAAGGGGACC?CTCC??YCTCTTCCGCGRCCAACAGGA?GA?A??CGG?CA?CGG???GCTGATCC?CTT??TAAAC?TG?A?TGCGA?GA?TGT?GAAAGG?AG?TACRCCCATGA?GATT?TCTG?GCGCGTACCAGGGAC?GGWGATGSAGG?GCCKTTAAGAAC?C?CAAGTGGGWTTGAG??AYCCYCG?TCG?KCGAGCAGA??GA?AWCT?GRGGG??TGAGGTGTTTAC?TACCGATCCM??CTGGT?CAGTCWTG??CAG?GTTAAC?T?A?CC?GTG?TGTWATTTCCTTAT?GCWGTCG?AAYC?CGAAATRGA?GCATATGCCGRTCGAG??CTAACGGGATGCC?GCCG?AC?AC?G?G??CAT?TGCTGT?A?TG?ACTGA??AATA?ATTA?T?AATCTCCTC?CCYGAGGCA?T?TAAAAGY?TRAAAAGACG?C?GA?GCGSAG?TWTAATGAGRACA??A?C?G?AGCG?YT?R?ATAR?T?GGCTAACCRC?GTGGCT?TGC?AGTTAGA?TCT?GT??T?GCTTA
AATGAA?G?GT?ACAGTCC??AAGCCTYGTATAKTCCGTG?SAYA?TARAARAYAATTACRATTYRRWA?TCCAGCGSCTAATAGKGCCAGCCCACYCCCACRGGTCTCCTGGGCGGGRTTTAGGCCCAAATGTTATTAGTGATCGTGARCGTTCCGGGAGTGGGGATCCAGCGAATTGGCTAATGGACATATCAGCAGGGTTT?GGTATTGTGCRTCGGAGCCKTCATGACTGKCCCAATGCTCGTATCCGTCCACTATAACCGGCTCCGGGCCTTACGAGAGCATAACCC?CTGCGCCCYCYTCAAGCTATCCGGCTATYTRTCGTTCTCA?GCCAGTGMA?CAACCCTTTTGCAAGGGATGCGTGAYYCATTCGCCAGTACTGTGCGCAGTGGTGAG?TATTTGCTCTTAGCAC?GTTTACAGTACGCGCCRCGAGGG?ACCAGGCGTGAGATACGTGGKGTTAGYAGAACGCAATWTACGACCAACTAYGCRACCTTGGTT?ACATGGTTTATMTCCAGCTCCCTTATGGGCTGTAYTACTTTTAGATTTACYCRGTAACGCAGTGTTCGAGAGAATTAGTCTMCGCATCAGTGCAAACCWAGTGGCATCTAGAAGGCGAAGCTCGACGGCAATGTCACTAGGGTACCACCGATCCAACCGCGGCGCAC?YGAGTCCCGGGGTGCAGTGGGCTTWTCTAATTAGACGGATTATCACGGCCCAGTGGTGTTCAACACTA?C?????????????????????????????????????????????T?????????????????????????????T???????????????????????????????????????????????????????????????????????????????????????????G???????A?????????????G??????????????????????????????????????????????????????????????T???
??????????????????????????????????????????????C????????????????????????????????????????????????????????????????????????????????????????????????????????????????????????????????????????????????????????????????????????????????????????T???????G?C?????T????????????G???????????????????????????????C??????????????C????????????????T?G????????A??????AG????TG???????????A?A?C???TG??????G????CC?CAG????G???G??TA????A???A?G?GGCC?CG??????A?GM?R?A?GTATARATAGCTA?G?ATAG?C?AG?C?SG??GTAT?A?GGTC?CAAA?TGATGART?GAAAT?TYTRGA??CCTRCAC???A?TGGRT?YCTGATGS????ACTT?G?A??G??CCCG??TTTAT??TACCGC?AAGTAGC???TTC?GGCGT??TCR?CG?GACAC?RCA????TATTG??AC?CGT?TAGTGGT?AGGC?ATTGAGACT?AT?CGCRGCATGA?CT??GGAGA??A?TTA?C?AATAWT?AC??A?T?T?A?TC?C?C?AT?KAGGCACT?A?GG?CGC??C??TTACT?GCRTTTGG?RGTGGA?C?TCCG?C?ATTAG?A?R?CTT??TGGYC??T?A?CG??M?CGA??GGTT??G?GRCG?YTR?GTAACAAS?ATTCCRCSTCTCCA?A???T??GCAT?TAAC?C?ATT?G???S???C?A?ACT?A?TRACC?G??CTGTAA?CTCA?TCCGTCCT??TTC??AGATC?ACAGTKG?CACGGTCACTC?C???G?CAGRTC??G??TC??CTTATTAC??TCAG?GCTT?A?CTGTTCC?T???T
ACAATGCYTYCTG?G???A?AATTG?GA??GAC?Y?TT???C????C???TTCACT??MC?GTGAC??A?TAATGT??A?C?R?AGG??TC?GWTT???AT???G?GARGRA?CGATC?TCSGYG??A?G??WATGT?A?T?C?GGACCGAATT?TT?G?MTC?ATCCTTW????GATWACGAC??G?CYC???R?TTAKAC?TAGGGCCTSGA?GC?GT?A?CAGTAAC?GAMAT?C?CGCGK?RMACC??CCAYAAGYWGCG?T?C?TTATY?WT?TTTT?YC?WRCCGTT?A?G?AAGG?G?ACGT?CY??TCA??A?CGAG???G???MTYC?GTTCCCGTATA?AGGT?AT?Y??GGCATG?A?G?G?A?TTGM?A????AC??CTC?C?TCAGAA?????A?R?TKCGYG?G?CTYGGGGM?GAYRTAGC??GCW?TRT???G???G?CT?C?Y?GTCTA?AGGATA??A?AC?ACGGT??CC?AYK??GTGGT??CC?C???G?YG?ACCMWSRCGAYA??T?Y?TY?S?CGCA??ATTTCT?AR?AAA??Y?TAR?A?ATA?CGC?CTWYG?WT?CCASAG??C?RA?CTKC??T?CG?C??T?GAGCTR?MGTCTATC?TAC?AYGY?MT??CCCCTACCAACTYC?T??GA?TGT?????RGCGCCTGG?C?TTGAAK?G?YC?G??GTGCKGTCT?GAGAATMA?YS?WAATAA?A?T?G?GYT??C??GT?G???AG??Y?AYT?CMC?C?T??A??G?TG?TG?AGACT?CTC??CC?AC??C??ACGG??ATG??GCG?CC?A??CW?A??TARYY?CTWCCRYT???RK?A???CRATC??YCS?C?C?A??TT??CG??TACT?T?MCGACC?AWR?TG??TGCTGGY??GMTTYC??GY?AGCGAC?AATT?WA?ACRAC?CTCSATAC?CAR?TTGA?AGTGTKWA?CR?AG?AGTTCGAA?AGWT??AGGRG
    O347_17		??RACCGA?SG?TATG?RTTCTYCTGCC?CRCGTYGAY?A?AG?GGCMTAYCKACGACCAGGA?T?MSGGACC?GGGG?CK?CAARTGTG?G?CCTGGAC?C??TTYGT?GCGGTCCCCGATG???RTASTT?GMAAA?GAGACCCT?TCTAATGY?CWTRGG?AGGYKGCK?G??TCCTACAAT?AGGAYGATACTAST?TTAAATC?A?CTGTACTCAGGGGA??ACCCCCTTTTCCGTTTGCGCCCGAGY?TTTGR?A?CTTAAATMARTGARTTCCGAC?C?CCSGGATAGAATA?CAT?TW?C?T?TGCMATYTTGAYAKTCGGYAATC?A?GA?GCCCGTCYG?TT?SGTCACYCGTG?GRCAAKRTGGCGCA?AG?GCRGT?TG?TT?C?AYGAGTCGTATGCTTGGGTGTCGC?CACCGCGTY?GA?Y?GCA?TTCCM?AGYTTGSYAGMAGAGCR?WGTCAKKGC?T??CGGCTATGCRCGTGGCATCG????GGAYGAGACGAY?T?GYKSRTACTTMTA?C?CGRGTAGG?AAATGAA?SKTKGCAGTCAMGTTK?C?WCAATATAGTTRKG??TATT?AAGAGGG?CT??AGCGCRAG?GMCTCCY?TCGTT??TTG?TCATCCTGGCRAGTA?CCGSGGTAT?TCAT??CRT?CTTACTAA?TSAG?CTCTTGTYC??AC?KTTACCGTAA?AGTGW?TAAGGCTAC?C?C??TYGAAAYACRATRCTCYGGAG?TT?GGTGGC?GT?T?CGGATCTTG???GCAG?ATTATCTC?RRC?C?TAAGCGCC?GGT?CTRGY?TCGCTGTMATAAT?CG?TGTGG?TCCY?AGRGYGCGGTRGTAATGTTGTCYMTCC?C??ACGTCTGACT?TTTTGT?ATGA?ACTTAGTGCTAAC?GA?GGTATCGCTGCTGGMTYCGGGTGAACCGTGGGG??GGGCGCW?G?AG?CCCAT??CCACGACGTCGCCG?A???CGAC?GA?AATCT
TTA?T?TG??TCTGCA?TCCK?GGATATA?AGCGA??CTGSCS?CATGGTTGATGTAG???CGA?TATACTGTACA?A?CGC?A?GACCATGAY?GTC?AA?CGTCAC?TATART?CAGTCTCGCTTT?GGGCTSAYAGTG?A?KGCTG?TTCCGGTAAGTG?ACCCT?RGGGGACTM?ATTGAT?GGGAAYTCGCGWTTCGCAGACCGTTA?CCAW?CTRCYTGAG?CTYC?AGGMGAA?TTGCTCA?TTGTG?AGT?GGSTKCA??GYGCGTATAACATCCCC?CW?CYSGT?AATAA?ATTCT?GKRTGC?TG?CGAA?SWCARRATTGTTC??CG??GGYCGC?TKCMGCTCATYGGTMTTATTAGAGAA?TT?GTCT?AAGTCA?CCG???GACGTWTA??TGCACGCTA?TGTG??CGRCGAGT??TSTTAACCYAAACT?ACGGTAAACTA?CG?RAGCCGAGGCARAAGA?GACCAGGG?GTC?TCA?ATTA??GT?TACGT?CCC?GRCGRT?CYCGCTACGCAC?GATT?AA?C?AGG?GACTGCCAYGGCTC?AGACCGGGATARCA?TCARCGAGGAGCGTTAC?CACYM?TGTGCG?GCACTGTCAT?TAGC??A?CGCCG?Y?K???GATYG?RAYACCTTCCYTGGAG?AAYCTGCTY?TAATCACC?AT?CGCGCTGGTC?CMGGCGAC?TGAGA??GTAGCTGARC?T?TG?AC?GAGGTA?CGY?RCT?GG?GCACC?CRAACT?RTMAAACA?G??GAC?AATRS?GGAMA?ACATAYYGMGCCA?A?AC?CGMC?ATTCTACCCACAATTGAACATGCRCTGGATTC?CGACCTC?CGTC?RGTA?T?GGSMCCGTTTKT?AC?G?GSTC?AGAGG??TGGTCA?GGTGCWTCGGCGGCCYCGM?AAARTGGC?ARCTTCCG?Y?GCCGRT??GCGTT??CR?TGGGAC?CWGG?AAGGG??GRTCC?G?G?AATAAGTS
G?AATTACAYGCRASCTTCYAAGGAGMCATCAA?KGTA?RRACT?A?TAACGGTG?TAATGCGCTCGTTCAGYC?ACAAT?WCGGGGGCTCATCACGGC?CGTATATGG?TTATGTCRGCACAY?AA?CAGACTGWCATTTTGCCCGCACKRAA??GAGTTGCTACAACGCC?YCGC?AGTCCACAGGTGAT?ATATGT?T?AAWAACATCA??ATCCT?R?YATCG?CGG?TCMGMT?TTTT?TGGACAG?CTAAGAGGGATCTCYATTGGAACAGTGACGTGGG?CRGATTWCAACAACR?TTTACAAGTGTAC?CA?T?GGCACWGGTGGRTCCGYCGCTCT?G?TYGTAYGGAG?GATCCCTCGCYTYA?TAT?ACGTATG???CATRACAAATAGTGCCAACCC?GTGC?CMG?TCWTA?TY?GCTTTGAGAACACGSY?T?CAACC??ACTAATA??CCGG?T??AA?CAACTAT?AG?CA?MTKTRGTTT?CYGCTGATCAGC?CGG?YT?GGG?GGCTGGG?G?GCCA?GACCARGC??CT?G?TCG?CGA?A?YCYCGTAAC?TTGTTTT?TA?GT?GARCAAKGAAATYTTTA?AACCTTGGAGAAGTACGATTCT?CATCAG??CGCCG?GTCTGCTAC?T?ACGGCMT?G??GTCGGCGGTAAGAC??G??GCC??GGG?GAGGRAG?YG?AC?CTGTGGGTCTCCAAGAACGCAGG?GKGAGCCKGATCCKGYCGMTTTCCATSMCTCCACCG?TCRTT?GCGG?CG?CGGCGAAAY?GGRTYA??A?CTAACG??G?TCCKCATCCAGT?TG?CT?CGAACA?CCT??TAACA?TTA?CCCY?TGGTC?GRRGTGAA?YC?TCGA?GGC?GCCCYTAAAG?ATTTAG??AGYCG?T?TG?AGGATGTGYAGRGG?CC?CARCT?RTCA?TGC?YCASGAYGTGCACTCTTAC?CTCCGSGTCTCTTATGTA?AT?GCG?CYGWCAC
AGTGAT?GTAGGAT?CCTGYT????AGGGCT?GCYA??TTASCTCCCTG?CC??TCATG?TGATCTC?AGCCGTC?GT??TCCRGTYYTYTCM?TYCGAT?CACCGTCWCC?CCTGAGTATYTT?A?AGWTTCTAR?A?SMR?GTTKST?ACTATTTGGGTYGG?GCTG?AGGGAAAG?CT??G?ACGARAC?GATCAATYGTATAAGC?TGGAATAAGGYGRAAYAGTTTAT??CTGTGCGATTT??TT?G?TGTC?A?RAMTGGRCRAMTGARGGTCCTT?TA?TAGG?C?MAGRR??TCGCTGR?CAGWTGCCC??KG?AA?TGTGGGTTGTGATWATT?CGT?CTARAT?TGCAGTCAGCT?CTGCCTCATT?TAAGCTGTYCKTCAGCWAGATCATCCGCTAGTC?YCCCGTCTC?CATTCCAMAA?CAAGTGCGTAGATGATACTGTATCAC?TGGT?GAA?CTCATGCCGTCC???CACCCGAGRG??C?GGRACA?GG?AC?CG?CGGAATC?YAAGGGGTCCTGAGCGTWAAGCYACTCTATGTGAAA?ATAGA??TGTTCGGRTTCCCGGM??GTGTACCTGTTACR?YYTGACTCGRATCRCTTACGCTAAGGYCGCC?TCT?ACGYAAGTGWACARTGCT?AATC?TKAAAAMY?CG?TCTCMCC?GCSCYKA?RGTACT?AGTCGGYGGRA?GMGA?TSCATC?T?TA?ACAGCC?A??TGACGG?TGACAARRCATAAACCCTTTG?GGKCGGGGGYGGGAAAAAG?GCYATTTGAGTTCGCCCTCYACRTCAAACRRCCW?CYGGGAKCCGTATAGGG?GGYTGGT?TTCTM?CYACAGRG?GGTAACA?CCGCC?GGCT?ATCGATCGTGTAARTRGATCGCCGGCCAGCACCCTATCACCTAYGCACAASAGYARCT?SCRTTTGTGATGTAAGRC?GTGCTAGCGAA?TWA?GGCAYWGCTGTATA?GARATCCCGG?ATTC
?RAACCGGGCT?GC?TATARACAG?AGACGWGA?GACYGGYCK?T?GTRG?C??C?M?TAYTCGGWTGT?C?CTCR?AAGGTCCCTTGTGCGGTGAGYCAAA?KYAA?GCGAGCYG?SGGAT?WACCGTTTGWTGTAGA?CGAGC?TAG?GGTYCACTG??AATGKAYACTCC?TGATCTAAAAT?ATAACGGGG?CGGAGTGAGYYTGAGCCRRC??AGCTCCTTCTGCYGYA?G?AACYCTGGCC?GCACAG?GTRACA?KTGTTAGYTCYGC?AGC?KTA?CT?AC?AG?TRTCTG?YTWCTCTAT?AGTA?ACGG?AGCYTC?AGRATAGG??TTCCCAWTTGAT?TMGAAAGAATGA?G?TCT?T?AYA?K?AAAA?A?GGGTTAGAGTTGTT?CC?CTTGATGGCTCCCT?AGATCGGG?GACTGTCCWT?AGR?CRTAACTGA?GA?TAG?CGTGWTTRCCAS?ATCACATAAATCCGTAAAG?AACATTG?AA??CCSGCGTATGCG?TCAG?ACGCA???GMGAY??YTTT?G?TSG?ACA??KAGGCCGA??GA?GKCMCGCGT?CARSCGTCGCGTTTCCTAATGGTAKA??GACTTGT?TTW?R?GGTCGCCARTCCTKCCT?CGTTC?CGAYGAAGGTRTTARA?T?GYATCGACCTCGG?RRGTGG??GCAATATCAGGRMGCCAT?GA?ATWGG?KAAAYTGA?CCRGCACY?TGT?GAGYTATY?TTACA?TT?CGCTTY?YCCCCC?TRCAAT?TCAACGCCC?C?TCGT?T?TA?RCAG?CS?TA??GWGTTTGCTCGRWCAGATYG?TKA?RATAG?T?GCT??CCC?TTGTCAAC?ACA??STG???CK?Y?TA??TCRG?CCCAATCYT??G??TTATCGTGC???RTA?CAGYACA?TA?ATATACGCTATAATATGYCAGCGT?CSCGRAG?TCGRTCTGTGTGGRTA?CACGGCTCTAGGGTR?TYGART?T?CRT
AGACA?G??CCTAT??RTGACCAAR?GGG??TWCCYCYT?TC?MCTTRAGTCATSAYY?ATTGGGGGAGCCTCTRCTTCG?GKAAAC?MGAGCTAC?GTGS?ACACTGCTG?C??TG?TAKGYAATGGTC?ACCAG?CTC?WYCCAAAGWTYRGATCT?TGCCAGCAA?ACACAGACKCACAGGAGGAGTCKCA?CAGAAACTTYA?TGA?GTTYG?TCC?GTGRTTT?GGTGCCCA?CATTAA??RTGAGTCYAA?GMCATTCT?TGTCGCG??C?CA?CTGATGTCA?GATTCGGAC?CGCA?TGACG?C?TA?GTC?GYCRCCT?TGGTAMCYCTY??TCCGTCGGT?AT?GTAA?RWGGGGGCCATCWTCKSAACTCYGC?CTGCYGTTCACGCATG?C?GG?GA?ACTGGT?CRGGAGRC?YAMC??CTCAWCGCCCAT?G?TT??TGG???TT??CTA???ATTGYAGC?GAYCTG?TAR?TS?T?RCACCAT??GAAC?TAR?YG?GAA??GYGGTGGCRAG?ACGTG?CC?CGA?TT?AKRCTGACAGTRK?TC?GGTAGTCAAAACTCAGCASTAAGCGACAA?CA?TCTGTAGG?GTWRGCGCGATC?T?AGG??G?G?A?A??GTSTAGCGTGCTK??CTMAGGGRTYGTAGGRYYRAT?ACC?GTKA??ATG?G?TA??R?GTMATAT?TGAAACGG??AAAC?AYCRGGG?GTYCGAG?AAAAC?GT?C?CMGARGGTG?T?TCATTCGCGYGGATA??CA?Y?CCC?GTGACTGRTARACAATGTGAG?GCCC?GGGYG??GRYAMCAATGATC??CCAC?CGCYCCC?YGACAAGTCCCGKGCG?CAGGG?TCGCGTG?WTRAGMTTCGAG?TTTCCARTAC?GYYTTGGTGYGATC?ATC?T?AA?TGTAG?GTTACRYGGCGCTCMRAR?TGCGC??GGGATYGC?CCSCYAACTGCG?CATA?AGTT?GTGGY?MTC?RTAY
ACCT?GRGTCRGAYGTAAC?GG?ATGGCAAKYGSATCTGCMYG?AAYAGTTGAG?CCCGTTTAGTCAGCA?GRCT?YGCCGTC?CSGGAYSTAGC?TCGTCAAAAACGTCCAG?C?RCAGTRAG?TARTGGGTRATC?GATGWAAGAGT?GTYMT??GCWACTTACATCA?TR?SRC?AYGG?TCCCTGTCCG?GTGGGT??AGY?TGA???AGCGAAACCRTCTGTATTGAMGR?WCCT?CA?GTARCCCG??TCTTGATG??C?AACTTAR?AATA?G?RAACYCYAGTT?GCCAA?ACCAG?ACCCTCCC??TATACGTT???GC?YCGTGM??AAGGT???CC?T?AYTTRTA?CACGCTRT?MCGCTCGTC??T?RG?TCYGG??GGCAAGGCTC?ATACTAA?TTGCYGTCG?G??TGAG?GA?T?CCYRTTGAARA?RAG?GGYTCTT?GTTCCTCYTTTTG?AY?MGCCRGGCGTCRAACAA?TCG?ACG?CT?AKATTTGGAGCCTA?CGAGR?TAGT?TRAKRTT?ATGGA??GRG?GATGCTTAKTAGGTTC?G??TAG?AACGCAMATGCGAAGCGGGTC?AG?Y?GA?AGTRCTYTCCTCYA??CAKC??A?AAGG?CAATCCGGTA?CARGCAACTGAGCCA?TCG?ACTARG?TTAGTCAAA?AAGR?AATCTTCCCGTTGT?G?CGC?CCTRCGAMTG?GAGTGRAT?CGCTGGTTTRASACGTCKCCG???GGAG?RCATTATC?ATACCAW?RGCGACGTAAAGATKT?CC?AGAG?G?T?ACCTATACACTCAT?GT?C?CWTC?TA?GTAGGTGATACCGGTAATGAAGT??AGTACGTGC?GTCCATA?MGTGYCGCT?GATYG?R?WTAGCT?CTC??TC??TAAAGS??G??CAGGGCATCWATRACCCAYTYA?C?AGTWCTARTMYAAGYGR?AGG??ACAT?TAAACA??GC?ATCGCAGGCC??AATYGCTTA
GC?AT?TTTTCTATYTGTTTAGATAA??TTACTC?CCGTAACCC?TATC??GAGTCAGTGCT??GTTAG?CCGGCAT?TACGSGTC?AACGCGTG??AKTC?MRCCM?AGYCYMCATTCAGACCTGAY?YATGGAA??AAYCYCAASAKGCC?GRC?GWAT?G?AG?GTCTAGWSGKAAARTRA?AAYTCGAATCCAATCAATTAACTAGTTACCGKCA??GA?CRGTWCTCACTGAAACCSGGACCCCYTSAGRTCCA?G?CTAYGGA?GTGGATYCGAMG?A??ATG?TTTGCGCGRAT?G?GCGCTGAGAAAGACGAA?CA??GCGACATTGTTTCCTCR???GC?RGTCC?TAACA?CCARGACTGTACCAAYATTCGCAACWTT?G?G?T?AR?TGTACATGGYCGGGC?M?CKACTA?G?TG?AC?AA?G?YG?GG?TAGA?TCCTTAGCA?GYCYCGMAAGG?CCG?CTCGGCCG?GCT?CC?TCGGCCGCGGRTYCCG?CGTTAYGCAGGYAA??AT?ATGGMCCTACAGTR?GACKGGAA?ATGGATTG??CAAGRGTT?GYSAACG?TCACCACATYTG?CCCGCGGY?AAT??A?TY?YCTGCRACRTCATGCAC?CCCA?GTYGGGCCCGAACTA?SACTGCW?CCTAAAT?CT?WC?CATARCWTCAGCCTGTRTCCTGGCAT?C?C?GTAMAATCG?AGCCGCTTGCACGCTC??CTTTTYR?TCC??CCAARACACAGGR?TCCTCG??TGCGGACAA?CGTAT?AAGTAGGA?GTCACTAGAGTC?CT?CATGTAGAACCA?GTG?AAYRGAGAAC?CGCCCAGRA?ACCTGATCCCTTA?CYACC?TCGCC?TCCGA?CAAGTC?RRTGATGGAGTM?CTG?AR?CAGT?TCT?CGCTCGTAGGCCGTCA?CCA?GRCYACGRR???CCCCGTAGCGTGG?RTTG?T?MWGGTATTAGACGYW?CAAGTGWATGCCG?TACC?
C?ACCAC?YTTCTTAATG?G??GACGATR?CTYGGGAYC??GTG??AGGTCCYTCTCSC?ATTCCTAGWTAT??CYTT??RGAGGTGKTC?CTAGA?CCGCCARAAGGGCYTGACATATGACACGTCAT?TR??TAAA?CTAGGA??TCCGCTGCMTC?AAATCYACTG?YGCA?ATTYRCCCTGGAG?GGGTYTRAWGACRTAGGGAGS?AGYA?ACAC?TGGGACRATGARYGM?MM?GTCGAGT?RAACC?TACRCTTTATGAGCGAG?T?TKGTGKTY?CASTAGTCC?TGRAGGTAA?TGAATTTGCGAGTCGCTGCTC??G?C?TTCAT?GGCYGGGGG?T?AACTGGGGKAAAAAGG?ACT?GTYT?GCGATCAYGCTACAC?GCTGRARGCGGAGGC??CTCT?TGCAWCCCATWGC?CGAGACA?AGA?GAG??CKY?AA?AYG?CCACCAAGCTTACCCATATCAAAATCAAAA?AMTACGTACCGAGGAYTCAGRRAAGCSGMGAATAAGGRTAGAT?A?TTGCGGTTCC?C?CT?G?TGAGTWTGYTT?GTY?ACGGTY?GC?GGTTCTTCAAWCAYGAAGCGGTGTCCTC?CCTTTT?G?AAAGTTCG?A???TCTCGACCARC??YGCRTWCTTCGGTGTAAGARCTAGGCAGTTGACCGAG?T?AYTATTCAGCTRTG?CTTGTCGGT?GCWA?TGGGCA?GG?CCAAYYGC?TAKRCGGCCCTTCCAGCTCAAARCATTR?CAATTA??GYGTG?AAACTGAGRCCCTC?CGTGTGGAGAAAGATTTCGCAGTAKTA?CCGC?T?AT??C?CTGAAGY?CGKACC?G?TATWTATCTCTACGATATAGAAGG?TCRCAGTGGT?TTCCGSAA??GCGAMCCCAGGC?G?C?Y?C?AGACCTTGG??TAYC??CTAAGR?CG?GG?C?GTCCAGTGCA?RCTCTTGG?GA?TAATY?T?GTGGYCTCT?TCTMGC?RG?YCAACA
Y?GGTGCT?ACA??GTCCTRTCRRC???AGTGAACKCGAGGAATGTCC?TGATCG?T?AAAATGAAGCATG??TCG??TGAG?GATGMT?GGCTTTCGATGGAGG?TGAYG?CCACA?GAAGGYACTSACACTCTTGGAAAATAATYGGMYGC?YCC?AGGAT?CAKRATGCGAAAYTGTCKAGCTTGCCCTCAT?T?ACAGCGC?CGA?ASTGTGAATGCTCMGATAGA?TTGCACCTTGYG??YGTTCATGTGATYCCAAAGR?AATCTCRSGACGCTGCTGTC?TC?CACAGTA?CRATTCTG?CGGTTMTTAYGAATCKCATGTAA?G??TCGTATTGCASTCCTAGGTAACAGCMTT?GTC?AT?G?AAGCTCAKCCGGCGACC?TCRCGGAGA?CTAATCCCT?ACTCATTTRGGAGCTCAAC?TGG?ATTTTA?RC?CGGGRATCAGCYCGATTACGY?GATAGTRRTCC?GGTACRTA?CCTTCACCAYGA??CCGCYSTAWK?GGCGTKMAGCGGGAGCYGTTGMCCCCATAGKGTTGCGGTGTMT?ACAAAGTGGGAGTAGYCAAAAC?TGCYGRG??RATWT?CGTGCTGYAG?T?A??GRTGCCCATCTTG?GTCYTY?A?AG?T?AACGC?TYCATTAATRTWTCAYCGTACGGCAGCTCGWG?CATGCAATCACA?GGTACATTGCC?AT?RSGAGAGTTACTAG?TACCAGAR?KGAGCGTGCMA?TCCACAA?G?ATC?TARACRCT?ACGAGASGGTC?T??KT?CTATTTT?ARAAAMGCAA?STAACACATTGTACYTAGKTGTGTRAG?CGACCT?TCW?CC?RTRAC?ASCTTCAGKTA?AGY?SAGTCTCATCCT?CG?SATTTTAT?AGCWCCAAGGT?ACYTTGCCGYA?T?TTRC?A?YAG?AAGGCAA?S?AGCGARAT?AGTAYKTGCGGGCTTCWTCT?ACC??T?GCAGC?GCTM?CGAAR?GAACAGYCC
GCCGATGCAAAAAT?CCMYTYGGGATMAC?TTT?YC?CAGATC?CGCCGATAATRWT?TC?GG?MCGGYTT?GGKTCG?GACGAT?AGCGC?CAGTACCG?SGTTAAT??GTCCTGTAAT??GGCYAAW?TAATCKGGGCGCCGGTTA?GRCAAC?GTGCGTCKAAT?TTTTAAGCCGYAGM?CGAACGTA??CGT?GYCTCCKCTAG??GYTATCSGTGCAAGGR??TMTCA?AGCCTTATKATTA?KY?TAGCG?CCTCCA?TATR?AG?CTTTCTCG?ATT?TACT?TTA?CGTATYAAATAGAGYGCRGCRAGARATTTATYTTTGRC?CCA?RGCCCCTT?TTCGCATGTGGT??CMGAST?RT?GAAGCTTATCYGGGTAG?CRRGCRCATTGAGCT?SCGC?MAGGAAAGA?GYGGTTTAAGT?GTAAGGC?TGGKAATGG?G??GTAKTCGA?GTTGSGCATYAT?GAGA?TATTAT?CTG?CGCGGG?CGG?T?GAGAACCA?GCRCGCATGGCYTMGAG?MTCCYWGCC?AGAAGAGAGYCYTGTRACC?TGRTAGGAACCG?YTAGTTACKCS?TR?RGC?AATAGCGAARAC?WGACGGGGTCAACCAA?MCCG?GAACCAC??CCT?MGT?TCCGGG?G?CAAGGAGG?C?CTTAW?TMARAGC?AGAG?CCGCGCGATYCARS?CWRAGAGATKT??GAGTAYTCC??ACTYCARTCAG??AARCTACAGATGAT?CCTGTGCGCTC?ACC?CGCTGCT?ACYGTYTC?AAATT?ATTRGGKCAGWC?CTG?TCGYCGCC?GGAAATGGG?TARAA?C?AGTCR?TGCGAAYGCATTGGTA?TRC?TC?CGGACCCAATGK?AACR?A?WRC?A?GCC?GCTA?CG?C?GARGGGT?CTATATTTGGASC?AA?GAAG?ACATCACCGTCTGCGARGC?SCMCGACACAAT?GCAYA?GGGTCTT?G?ACTT?TATA?CCT?ACC?
??AG?CCCWRGA?AGAGCW?TCA?ACCGYAAAK?TGTCCAGGTGGTCCG??CGR?TACY?C?GGMGATGTRSAAWATATTGAGTAGTGTGCCA?A?GT??TATTYTGGGMTCAMRYTG?ACST??TTTAGRTSTACTGTGC??TGCGCGCGACRYGATCCGCSCCACG?TAGCR??CCKCA?AYCTTCCG?RTCATTTG?TTGCTTCYM?KACKATGGATY?TTAAGCATAA?GGGAGMTAAAAAG?CACCGCGA?YYCARC?CGACC?GACRACCTSGGT?G?GGT?TT?TA?MACGGT??GAGCTRCGYKCGGGGCGCGTTCGTAAWRACGTYATACGYAATGATGY?CAAAA?TYCATAC?S?ATSRKA?GTAAATTTAATGCCTT???ATCGCTSGTCCTAGGTAAGTTAGTA?CAARCC??YRAT?KG??CTACTAGYTCTAYAA?TACCATCCCAGAGCA?AACACTTA?CTACATACCGCCTAACC?CYAAYGCTGAT?C?G?CC?YTGY?CT?TTCCGAACT??TYAGGRAGCGAGAA?CAAGCG?G?GGARW?AGCTYCGYYACCAAATT?CA?GRCGG?ATC?CAAATTAG?CG?CS?S?CAGTT?TAGTAC?TCTCT?TCGAC??GGG?G?AATCTTRCARCTYYACGTT?TAAGST??CCCT?CTTTTTT?GGGATCMTT?G?CCTT?YACTTACGTATAA???KA?T?GSCW??G?TTSG?TGCGYR?C?GCAYGCGWRGAGGA?GGGC?ATCTTC?ATGGTA????A?C?AT?ACAT??CTG?GG?CT?AAGG?G?ATTRT?ATGCARGGTTRGRG?AKGAKA?CGGCGATGGA?AACTTMCAMCGCTCTGACTCACATG?AACATCCRG?AG??GA?GC?G?CATATCCY??AACACTTACCTACTGAGT?STCGTATTA?AAAGYGTA?CCAAAC?GC?RAY?CATGCCC?ACAGAGCA?GGCAGGWGTTCATCT?YT?GCGGG
?TT?GT?ATTTCCTCTTGTAMGGTCTCGCAACTTCACCCTTCT?ATCAGCYAATAC??A?TG?CGAGGGTACAGCGAGGC??TGTC?GGACRGW?A?A?TTYT?GWATGCAGTTCAGRCGWAGCGTT?AGC?GT?A?CAGCYGMRCCASTAGCG?CTAMG?CTA?AYT??GCAYRCMTTG?CATTG?AGAC?CGGAYGTAACAC?SCC?C?AGTA???CY?AG?GGGKCCCCCKCACATGRGCC?GAS?CGTRGRTWSCCAT?G??ATTT?GCYGCARC??CC?S?CSSCATCACT?CTGCGGCYCGAC?MGTATTATCG?AKATWTTAT?ATG?YG?RGTWAA?CTTTTATAA?CAGATRRCYRGT?TACA?CGAGC??GAGCTGGATKGGAATC?RATCTTCGAAGAAGTCTGCATA??GG?ATCGACGTAY?CRG?CC?C?GGCYAYTTCATACATCTGKYCCGCAGTACG?YGCARGA??GG?MC?CACTGG?AAGGTTTA?GCCTAAGYGC?C?ATWT?CYGGT?TTTAGGTGCY?TGCACGTGCATCACGCACC?GACCCGGGAAG?GKT?CRMGTGGAC?TG?WCCACACAC?CKGCCATGC?ACACATCT?AATTAATAAGCRAYGGTCACGY?TTCA?TA?TTGCTAAGA?GACGRGA???YGAAACSCCGCGSGT??AWCC??AGAGAYGGACC?AC?ATAA?TTGTCWA?GCMTTAY?GTCA?GTT?CGCTCGCCCACTTTAAATCCTAGYCG??G?CCACGTCTGCATGGTRAT?CGCT?RG?CT??RGGGGCTGAC?AAATG?ACCRCRCTTA?RG?CTCCSCCT?CGGCMAGAY?RGAGC?CCCTGATARAARGGGGGGTACGACACAYTAYAAGACAATRAAT?ACTAGRAAAT??TCCGCAG?AGTGAC?A?TGTG?T?A?ACCA?CA?CRTG?GYAKYYATAT?ACTA??TCA?CGCGA?M?ACTM?GC?CGCC?ACGYYATT
CAGCG?GAACA?GGC?CY?TTA?TGA??CCC?TG?CGAGC?CCGTYTGGKCAATGAAC?RT???YGMCAG?AGTA?GAAYAACGCRTCGAACAYAGGTGTA???ACTTCT?YCC?CTCCGCCGGGARACCGTT?GAGGGATATTCAAAAYCAGYGCM?ACTCCTGTAGGACTAAATA?WTCCK?GT?GAKCGAGA?T?AGGAAYA??CACCC?CCMGTAC?TGG?RT?CC?R??GCARATAAGAG?TWGACCCT?GC?TCG?A?CAKGCTCC?GCTGTRGGTCGWCATCACAMTAATGTGT?AG??A?GGYAWAGCACCGT?K?CCAGATTTCWATA?CGGAGCGC?GCATCGGGCTTT?RATTGT??TCTTTTTAR?A?CG?R?ATCTCGAATCATTSACCGARTSC?YA?GCTAKRCACGAR?G?T?GCMA??TKCTTACYGCAA?RTCTARKKCCAKGTCCAGCGCCG?GG?GA?TGGKCTCCG?TRCGTYCCCAGCCGG?GAT??C?G?C?TGMTCCGGGCGAATGCGTGRCCATCGATTATTACGATT???GSCTTACAGCYGGTCAC?CACYAGCGACRCGCCGA?C??AA?GCC?AAA???TGCTAGGCCTCAGTRC?TTGTCCACAMTTT?WGCCTYA?G?TACAATTTC?KT?CTGT?SCG?GCA?WCGGTRCCCGRAGCTRC??CCACTMTG?G?KMCA?CAGT?TCG?GAGATTAA?CCCWCCGTCACG?A?GCAG??A?AGTAGCCY??GACGG?GRACWTCTYCTGAAGMCC?CG?GTA??ATK?GCCAGCC?GTTT?GTCAGGGTGC?AGGTAACAT?CWGGAACGCCTAT?AGG?Y?CARA?A?CT?ARGGCCACTGCCCCACGA?TGG?ATMTTGAWYGG?GT?R??CACCGGCGC?ATCCATAGCGCAGMT?AACCAYC?AGTTSTARACCCARTA?TGTACYGGTATCYG?RCGGT??KCCCGAG?AY?GTCTTTYSGATGC
?ATAG?CCYAGCA?CC?TACCCTCCCGTCAAG?ATC?CGG?ATT?ACAT?AATAGCAAYCYTASGG??G?TCCTGTT???W?TGAA?TAKCCRTTCCCGACGC?TCCCATGTYATT?GGCTATACA?GGTA??TMAGG?AATTGCCGTCG?GR??TTGCC?CTTTTKGT?GGGTATGAGGGCC?GGWGYCTCTGGA?TGCGART?AAWGAGCC??TTGTACACWGT?GTGACG?CGGGR?TCTTATTGTGT??GCATCT?G??AAGG?CYAT?A??TAGAGGACT?CTAATGR?CTARA?G?ATTTATT?CCAGTCCCCGGTAG?TTKACA?Y?WTCTAGGCA?G?CRWM?GT??GAAGAAA?CACYGGCCCTTW?CTGCACC?GCRGA?CGTGTGG?AATACGRGATCMGYCCCGATCCA?G?SGGTAATRGCAWTTAGCGAWCT?TYAGTTA?GAA??GTCSACAGTGTC?CAAA?GARS?GCATTTGC?A??GTMCSAGGCT?C?AGGGGGTCCGT?AGGACCAAAGGYWA??TGTATA?CT?AG?T?C?CAT?CACG?TAGGTTCATTGTGCTACGAATCTT?CACTCG?GGCG?G?GASGTA?AAATAAAGCAAG?YG?ATGTTTGTTG?G?AAACC?CTCCCGGCAATY?AAMG?TCRGGRCTACTCTTYKAGGATCTGGTGKAGSAAYGTGCATGYATTTCYGGAGCGTSYCGTGGCTATCGAGG?CGTT?CGGCTCGCA?CGGGCC?TAAGTGAG?ATTAGG?CCGCTCCAT?TTGKCG?CCT?Y?GS?GGC?TGC?A?TKTCAGGARACTTAKGAACGGGAAATCTA?CCGGGAAGGTCC?AG??GRCTRGGCCGACTTGKGTTCCG?G??GACACTACCCAACG?GTACTCR?CAACA?TCACYT?CAGGY?TAGATTGTAAAMGCGGGMGAYGGA?G?GSTRCTCYCCCTGAATA?CGGGC?YTG?CGTGCAAAG?CGTGT?GACYAAT
GTGSAAAAW?YTGC?TCC?CWTCGGGSC?CT?G?TAGTC?CGGAGGTTG?ATG?AR?A??G?AGAACGT?ATAACCRG?YC?CGYTTRTTCT?AAGCGR?AYGWGATWCA?CGTTAA?ACT?TAGTGGGTTACAGYGAGTGRTG?GGCGT?C?CCYCCGARTC?RCCKGYAMTGY?ATCCCAGT?CTTCT?CACCGYTA?TRCGAGGCGGCRTGCCAATTA?A?AARCGGC?YCCCSGTGAGAKRTAMAGRGC?C?TCCRTTGACATTARGCTGT?GACAATATACG?TAA?YA?G?A?YGRCGRAGAATGATC?GACA?ATGCCTG?TCTT?GKC?GC?RGCTMATTYCYCCR?CSAAGY?CCKYTA??YTATGTY?CCAAGYC??AGRCYCGKMGCT?ATTTCTA?T?ATC?CGGAGGATACRC?GA?RAC?GTCACCGGTYT??TGTCACACC?ACATYAGAGC?TGC?GATCCGCAYGCSGCAA?GGGGG?ATCCCAGAGGTCGGR?T?GG?TCCCCTA?YCGTCK?ACAAARTRRCY?GG?C?TYCGGT?CACTMRACGCAAGGACTACTCGA?GCTC?G?CGG?CATTTTG??T?GCGCCGATSAA??GTTRC?TC?AG??C?GGCCATCCGCGTACCGGCCWGTGACCTGA?CG?TGTGTATCGAG?C??GCYCGACAT??AGGGAA?CRCGCTTTG?AATA?TACTTACGAA?CGCCGGCCGCTTMRGRCT?TYTT?TC?CAAYAGGTGRTTMGGGA??GCCTAGCAGTAGTGGGCYTTTACCTGCMGK?AYGAATCGC?AACT?RGCATATCA?G?ARWT?WG??TG?TACGTCCAGAA?A?GC?TCATAKRA?G?GGTT?AAT??G??CGAY?ACGGA??CAG?G?MGGGA?GG?GTAGCT?CARAG?G?ATMGGGTCTG???GGG??TAT?TTTGGAMTGRCAG?AT?YC??GC?GGT?RCAGC?CGC?G?AR?CAGAC?TTCGCRCCT
?GGTGA??T?ATGAAM?CTGT???TCGRTGKT?TTR?C?CYCTTGRGAAGAGGA?RA?CG?AGTTRCA?C?ATGAA??GATRCG??G?RTTGTTC?A?RA?A?ACCYWACAYTTT?ACYCACTGGTCGCTAGTCGAGYGTYA?R?YA?WGY?CT?CY?KACT?TATCCAGAT?AG?TCAGTTRTRAGCTAGW?SACTRGAATAAG?CGAA?GT?GTARAYGAMATAC?C?ATAACAGG?????CCTA?MTCGGTAT??CG?G?C??CGCTWGTATSGACC??CGYTGACYC?CGA?T??YAC?CTGG?YT?CCTC??RT??ATATCGCTTAARTA?ACGG?AKMT?CYTG?GCG?G?GARAYA?T?CAA?AGATC??YATGG?TACATACC?CCTT???AAARACCCGACTC?GAACYTCGCT?TC?ACGAG?ATTACC??CKAGT?TGCAA?TATCAC?GATGGGTAATAYTCTAA?TTCGGCACG?TTCGT?CGAY?GC?CCACGTA??AAC?AGWC?TGC?TGTCTTT??GTWGAGGY?ATGCGATGT?T?ACGGCCGCAASYGTCTCTAAYCAT?ACGAT??ATACACGGATGGAT?GGCGGRC??SGCCGG?ATTGGG??CTT?GGCTAAA???AGTGC?TCRRTGGCAYGAA??TGGGCAGGC?GRTCGCT?TATCR?GGGT?KCGA?CAG?ATACAMCGA?CTAGRAARGACCACCK?KTGGTG?GRATA??GATG?GTGAG?CGAATTARACCTTATGCG?GGT??T?T?CTAGCG?TC?TCTATCATTGCCATTW?ACT?A?AAGA?CGCACACTRTAGGCCMT?AGTY?ACAAAC?TGCYYAGGAAT?TC?YTCTCKCAA?GAAK??G?GCACAGAAA?G?CTCAG?AACG?AAGCGGTTGTAATGTTGAWAGTTC?K?ATCTKTCWGTATGTGYC?AAYG?GTTGA??TW?GG?CGCA??T?ACYGATCG??ACCGRGAG??CTCTGTG
TR?T?AGAG?T?ATGCTARTA?GAGAT?RCS?T?YTACA?CYATCCG?KGTAC?GATTTCG?GCACC?CCTAC?GA?KCTAGCTCGTARGCCA?CAYAG?RAA?T?TTYAG?RTTRTAGAYTTCGCACTACAC?MCCG??GG??TTCRCCCTTCTCACCGCCTT?ATGT?GAG?RCA?TTTCG?TTGCGAC?GCG?TAGGGGA?CCCAGCCAATYTGRGATAGTAG?CG?CA?AA?AGACCGATCTATC?AGG?AR?ACGCGCGAATMGGCGAAACT??R?C?TCT?GGAC??CTACAGGCGRTYG?CR?CAGCGGGAGGGAGTTMTGGG?TTGCCAWTAGC?GCTGGGGTATAATTGGTYCCAATT?ACGGCCTC?C?CAAC?CCATCATGCGGAATTGCGACGCATGGATAGAC?CTTYARGAAGGCGCGKAGACAT?GTGCC?GCGAT?AACAGGSYC?AACAGC?AAGAYGAAGTGGC?TYG?TCARG??CMTGG?TGCA?GCGKGCC?TACATA???ATCYCAGTWGTAY?TC?TA?CGA?AGGGTYCCTTC?CR?ATT?GC?GGYAGG??TAAACTAGGKACRGCTCAAGT?TCRCAC?MCAGCKYA?GGGA?CCCATYGCAAATTCTARCTGAGTAGAGCYG?ACTTGAGGAACCGAAGCMY?CTRTAKCCGT?AAC?GTG??GCTMTASCCACTTTTG?GGAATC?CATCGYAARRMC?CATAGAACCGTYGCGCATACGCTTRCAGGATTATCT?GGG?GKGTTTCW?CGMC?TCC?ATAGGCT?T?CGGC?CAYGGGAGGACCGT?CC?TGGCGAGWGGCATTGCMGCGKGGGTGG?CGACC?CTCCTGT?AMC??AACCTTATC?ACAYTGR?T?GGWCGARATAG???CAGGG?TTG?TTTT?TTCGTATCTTGAATAAC?CT?TY??AA?GCM??TGARCCCTAGTATTCCA?ACWGA?CRGAWGTGATGC?ATATTACCC?CAR?R
?WAGC?A?CC??GG?G?GGCACTWSAGCGTTATC?TATTT?GCCT?CCGCTCCAGCYYTCCSGACTCCGA?AYGACRCTTAG?TGCGCGGGRC?GTGYGT?K?TCTCKT?AAGMG?TGCGAA?TGCGT?GACCTCWCCG?AYWGG??CTT??CGCTKCATR?CTCCG?GATCTTCGTGAATCCG??AGGCT?A?CAGTRCCATGWYTAG?TC?AGGGTYGCAAGYGGAACG?CSYGAGGGTGTAC?GGTAGGCGTGCGYACCGTTATTCAGTTR?TAAGCRTAAGTGTARART?WAGTGCACGT?ARCCC?AT?GATGCTGCCKTG?CTCR?KS?T?GGCGCCTAARATCYAA?G??G??AGYTATC?GCTTTGATTGCCCCGATCCTCTGACGA?TATRTT?TCTACKARAGMGATTC?TGGGTGTGCWGA?GGMC?CT??TCCCKTRC?GGCCATCAAACATTGGKCG?AG?GGYGTG?GC?TCAT?C?GTKAGKCTGTTCGCCY?AATCTTTC?TATAACRGA?GTCC???CCAAGTTAA?TCACAGCGGTTCGGCTTTCGA?CCTTTGY?RAGTC?GACR?CAT?WMCTG?G?CTTGA?C?TT?TCAYGAACMGA?SAGMAAA?GG?T?GGYGCG?TG?YTAG?TTYG??CGCMRATAAATGTCGWGGGARGCTCAMTAC?ACG?YCACCGAATACCTGTRAYGGACYGATG?GT?CGA?TYTAAMGARA?CGGTRGTTCGYCGGAGGCKAG?TCGGGGTGTAACGAC?CCG?CRMYCGARATGK?GAWC?AAT?TGR?AATACT?A?AGMCGGTACTGWCGCGTTGARCYAC?ARYAGATCGSGGACT?CAATTCTGMACCAGT?YGRA?TTTAAAGGTCAGGRA?AAATCRACCGGTTGTATTS?CATAGY?TGTGAAAT?C?GAGT?CSGCC?TTTRGC?AT?GCACTCMCA?AATT?GKTGC?GAGGACGCCTCGGAG?TTACTCSGTRGAC
GCTTCGAGT??TTATTAATAGAGCG?C?GRCGGYTCGGT?G?ATG?CACACG?TYGGGCAATT?TATGCGGC?CMWRTWRACS?GCTCTCTCGCKT?TAATACTCGTCTTT?AC?ARRGCMTCC?KWGWCGGA??TGTGCKG?CYG?TAGGWKTGAGTT?ATCYGATCTAACCRGTCAC?G?K?C?TGAAAG?A?GAY?RGTCTTGATGCATTCCT?TCG?YACRCTCAS?TCWYAATG?GCAM?TAT?GCAGAWAATT?CA?ACAACTTGC?AT?GTGCAT?RTCRCGGYC?TGRAAAGCCY?YYTAGTCTYAGCGGAAGACYCGYT??SCTGGA?GTGCWSACTCAGWTAYGCGAT?AWGTGAGTAAGAAGGATGC?G?TC?ACCCATGGAATGCTTCTGGTGCCA?CATTCGAATC?GGY?ATC?CGCGATGAG?YY?ACGYG?T?GC?AARRCATGCCTTAGACATRT?GTCWG?CR?SGAYTGAAC?AC?CKY???TTTCGTCGGTCAGCG?TTATGTGCTCSTYATC?CKCC?ACGGCAWACCGCGTCCWAA?CG??TTG?TYACATGWRGC??YGCTG?TAT?TTTYATCMGTAGTGCTCT?TAA?TKMATGCACGYA?YAGGGYAAARAGTG?YGTAAG?CAACS?TT?TCTTA?CGMTAG?CGCRGTA?GTTCAGCTCGC?ATC?????GS?YAG?RTCTCC?TRAGTCGTGATTR??CRACCTACACCAGAATCA??TC?T?GKCTTTC?CTAGTCGWCTTRTCRSCG?ARYAGAAAA?C?TAR?TGGCCTA?WGCGCAAYCRGG?C??GAGC?GCKCGG?SGGARATTGACTTGTYCTA?ACGTGC?GWGACAR?ATGATWKTCGGRCAMGCTCTAGCAGGGATGTAAT?CGT?TAT?ARG?ATGGAGCTGGGC?T?GCRC?TA?TTGTRWA?Y?C???CCTCC?GGTCGGYG??AAC?AGAGCCGC?G??GTG?GCTCCTTTAMAC?A
C??G?YWG?GYGTGGGGCCATCGYAACGCTTGATGRGGACTCGTGATRCTARCTTCCCACCTGGGACGGTTAGTA?GTA?TSW?ACCTCAGGCC?ATGGTAYTGAMCCTCG??G??TAGCGYAMTGYAARSTCGTTGAYGT?GG?C??GCTMATATYAGCCC?GCRKCT?TWTRAGAY?Y?A??GYG?C?RGTTA?GGTCGTCCCCCGATCGTTACG?CCACC??CCCCCGCCCGAGAGG?RSSRACCTACCC?ACRC?SCTG?TGGAAWATCCTC?TACCACTTSYACAGAGCCTTTCGMTTAG??G?KWAWG?TGARAMGGGTGT?AC?GYGA?CTT?GGAGRYCC?TGRAGCRCCCTTA?TGATCTTCA?CTCGACTCCTACACGCG??AGCRACAGCGCCG?CCACAARCC?CTGC?AG???GTYAGGA?TAWA?G?GTGGWTKTGAGTGRATRGGC?AGKCTACTTCWGACT??CACT?AGCMYRTAYGGAGACS?GATG?GA?CCTGA?CT?G?CTC?CGGCGTASCKG?GC?CATTCKACGACYTGCCCKTGGCAACT?TATACTGGTGGATGCYG?CCT?GACACCTGTCGCGGCA?CCT?TGCGCGCACTGKTCATAATCATAGGGAMGGGRAGYTRRGT?GTT??CGWAYTYGATTAG?CTGCTT??CATC?CTCATGTTTT?CCTACCTCACGC?GTACAAGCCAGTGCGATCACAACGAGGAACYGCGAGCACTCGAMRCA?CGTTGGCGGC?CYCTAT?TYAGCAA?CACKCATGAAYTGCAAGTCT?G?GC?T??TCATATTTGAKAGCGCSG?ARG?ACGTYCGTGAKGACTC?C?A?AC?T?RCACCTGGTTCC?GCAG?ATAAGTRGRAACCCATAACG?TTGTK?GCTAMAWACA?TRMGCGSTTYRRGCTGAGGTARCTTCRACTCG?CGAAAGMARACRACG?Y?ACGGCTGTTCA?ACYGGCYAACATGTCWYAAATGC
CC?GTACTGG?SAT?G?CGYGAATCGWGCG?CKCGGTCCY?CCYATCCACGGTGAGGTGRGACAAGCGTGTTGGTG?YCGCAA?CCAKCGA?GGAAAT?GTCTTAGTRRGATSCTTWYTTTCKGT?CCCACMCTC?RTCKTGTKCTCGG?TC?CCT?TTCGCTWCTC?AATGR?W??WA??AY?CGGC?CTTTCTATACTT?CGAACAYACT?GGGTGTAMGGGTAAWGYSGCTARAAGACT?CC?GCGCRTGGTCKAAGGCGGC?AA?C?TAC?WGGTAATGAAATCG??GTGGGAG?A?AAC?ACGACCKGTTRTA???TY?C?GACGT?CAA?CAG?C?GTAGGTCGCTSYTAWA?GAGGYTG?GGT?T?CAAGCAGGCAGTCAGCGC?CCCTGCAGAATGRC?TYGTYGGTT?AC?GCCA?GGACMGT?ACGTTTTGGCAGT?TGCGCTCGRACG?CARTACTGGACGGATGACTCA?YTTARTACTT?AGMAT?GAA?GCT?TCY?SACCCCRGGAA?GAARARCGTKGCCCAGCCGTGT??GTGGTTGAAG?AA?AT?GRAATTCCC?TRAA??GGG??CTCK?ACTATCCAGGGTTGATAGAG?GTCACGG?T?GTMAGCGY?GCT?AAGCCAA?AGGR??TCT?GG?YCTCATTTYYCAKATCCA?YTCTGG?CACTG?GCTAGCKGY?TGATRTCGGA?WCATC?T?TCCGC?AKATTGY?TCTT?YG?ATCC?TCA?TTTTC?GCG?TCGAC?CG?T?GKCGG?SCCCC??CATAGATRATGCAYGCCACSGC?CACAGGGT?RTCGGTTCCGCCGG?TTAG?TGTT?TGCATTCAGACAACACTCGCC?AYCCYGGY??WYTAAGCTTATTTGCCRGA?AT?????CCACAT??ARMAGC?GTAAACKATTGGAGGTTT?GGTA?RWGCRKAYGGCAAACATGRATAT?CSTRGAAYTGGATCGAACSTCAATAACCGYGAGG?TRACC
CGCGW?CAGCSATGY?G?AGTCCCAG?AGC?AY?GCC?TTTGGT?TT?TMGAC?R?AGGAWRACCATCC?GCAAAGCATTAT?T?C?TTTGYGRCWCRGC?GGGCCAGGR?CCWAGAA?YTACGCYGTGAGT??TGCTTGTCGT?AWGTCCYC?ACGTW?KCTATC?GT?GYAGWT?CAGYT?GATRTGGTCYTA?CCGAAAGTGKGWTG?MAG?GYACAACTAACGTAC?CACTGRG?GCTACACAGATCA?RGCG?GTAG?TGSCA?T?CGGTTTGTTAACG?TA??A??GCGCAYCG???S??CKGCACW?A??CGCRCAKTTCCGAGTCARRTWCTCCGG?GGCAGR?CRCCC?W?CGAWTTTG?TRA?TAGC?ACAGRTCAATRCGGACTGTCC??CTTCG??GGCA?SGGGCTTC?GCCAGCTTGTTACCTCGCAAGMA??GCTYTCGC?G?STCTRYC?GGGT?AA?MAC?G?C?CMT??CGGAGCTGTATT?T?T?TCTTAYAR?AGRSYCT??GGTRGCTTCARCGAT?ATC?TTCGATAG?YSCTCTACRTGCRGGAGAGAYGT?C?GGTGGCA?TGGATAAT?YTGTGTACCAGCCTTGGGAGAYAYC?ACAAGAAAARTGAS???CCC?CGCTA?GTACTA?AAR?RCCTAT?CGGRRT?R?GYACAGTACCT?TG??TCATARCTCGARCACSATGAWGMTTGACG?AGGCCCAATTCGG?G?G?G?A?C?CTTCAYYTATCTCGGGYTTGTGTTAGT?ACG?SAG?CCAAGGAGCCACAAGARC??GRAATTCGT?GAGGGTGATCCCATCYCTCATY?CA?ATSATCCTGARGCGGT?GGSAGTCTCCTA?TTCACGRCRTG?TTT?GG??AYGATG?GRTGCGTC?TCAGK??TGRTTT?CCAAR?ACTCC?GTTATCACTCA??ASG?T?C?AAGTR?CT?CC?AGCACCCCYG?TG?C??G?ACTAG??ATT?TAACGA?TA
TGTGTYACTAGGWTAAA?AGGCGTTTCRCGGTGCA?GCYCGACAACCRTAG?RCGACAGGYT?AGTAGAACTAGGGCRRAK?A?AG?G?AA?G?YARRG?A?GRGGTCGAGCCG?GTGAGGACCGTGAGMCTMA?CACC?CCC?GCGCATCC?C?AAATGGACGCCGAAGTC?CTRTCATCTAM?CC??GGGYKGTTRTYATTGTGTTYTATRCCMGGC?GGGT?AAACACACGATTATCTGTMCTACS?CTTACC??TCYMCTCRTTAAA?R??C?ATYGC?RGTGGYCTTGTG?GG?CATG?GTGWCGRGGGATGCRRGGRACTTGT?TTCTGG?G?GT?CC?ARGR?ARCTGCA?GATYCRTCARTAATA??TTCCRT?CCCTT??TGG?MGACTGTGTT?TAGTT?Y?GTGAARC?AGCATAC?AC?ATY?GAACTARCGG?AGGACRG?C?CG?A?GT??CTT?CT?S?GG??TAKAGGCCGCATYGACTTTGTCRAT?ACGTRCCCTCTGATTRTCAWCTCCCGMGATA?ATGKG?KGA???TGYCCA?TA?GTT?AGTA?ACACTWWGAGY??TCTGAC?GTRCGTGCGTRG?CRCACCTTCCMGCCTTTTTGWAACTT?TTTGGG?C??CTCAACTRM?MAAAARATTGGR?GA?TATYCCGCGAGCTRCCTCRTA?A?TTAAGTCRGAATGYT?GAGGRAARCGARYCTT?GTGGGCGCSGTCGGTTTAACGGATRAAGCCAAACGGTG?GTACA?TTTACTCTA?TTGTCTGGTYTGTTCAA??G?GAYYGGCGTAACCGACACTT?C?CCC?TTAAT?AGTAC?CG?GWGT?GTAYC?GGYT?G?KRY?T?AGCWAAGCTTSATGACGA?ACYG?CRGG?ATAC?TACC??A?G??GACG?CA?GGRTRYRCCCTYTCCWTTAAGGC??GGC?G?CARCARGCGGCAATTAGAAGCGCTGAG?TCAAAACWTCGGTATTTT?GCACTCG
YCATCT?CTCKGACC?CAT??ACACAAWRGCATGCGA?YSASTKAATTCATAAGAGTGTGTTGAC??AT?CAGTAGYGTTCAGAYCACT?MAYT?TTTAGGAAA?A?CTT?CCG?CGGACCYMA?ATCGAG?G?GATCATTGA?CCTGGTGTTTRCYGTCCTGCTTTRTTGCGAAGAGAAGGCCC?ACAACW?YA?TTT?TCCTGGACCCCGTCT?GTACCTGGAGTCTA??A?TRGGGAA?GCGKTCA?TACGCCTG?TTCGT?AYT?GTYACGGACAT??TATGRTTGAGCTTG?RTTTGC?G??GRCCATTTRCCTGGACAC?TACTGGGG?TATCTGA?TAAGGATTATTGAMGGA?TGAYTGT??CGGRGGGGCAAGGGCCAACTC?TCTCMA?GG?CTTAAGAACGT?GC?AGGYTCTAGC?GC?A??GCC?CATGGTC?TACGGT??ACTTTAA??CGR?GYA?GAACACGAATATGCAGG?Y???TCGCTCGRGK?A?CATYGACCRCA?GC?TG?TCARY??TGAAGRAA?T?TTGCTTTCA?TTTRWCC?GTCRCTTAGWTTGC?CTA?C?TTG??AGAYGTRA?CGATCCCAACTGGGTTG??T??GGAGTAAAAT?CARWGCTTTAC?TTGTTATCRGCGGT??GCTT?TCACCT?TAAGMAYGAGCTC?CTTCATR?YAAGGRCA?YW?CAGC?GCCGACSCSCTT?TTCRGRYGM?GATTTCA?CSCGAAKACRGAKG?ACAST?CTCCGAGTACCCKC??GYAGTG?WAWYAGR?GT?GRCACG?CTGACACTGTSGGTTG?CACGTGTC?T?T?CCATC?TAAR?TGMT?ATGTATCGGGACTCG?GAAACTTGCTCYG?TCCCRRCGGTAGGWG?AGG??TGCTA?AA?A???TACCYTTTWAATKAYC?TTAGAAGATTTGYTGTGAAA??AATAGGCYG?TAAGCCGGAG??TGTATCGYTGGAC?TY??CGCAYTTGAGT
CC?YATC???TTAGCCC?CTGAGCCGAY?SS?CGRAT?GGCGCCAGG?TTTCCGC?TTGARTCCTCCG?CG?ATGTTAR?KAGATACGGCC??TTCRATTTAAAGTTCG?C?GGAGAGGCA?CA?RG?AAT?G?CRYAYGKAWT????GCGMAACKA?CCC?CT?GACCRW?CCC?AYTCTKC??CCRG?GCTTT??A?CAGAA?AGGGCCWGTTAAATT?C?CYGGGTGACCTG?YCWAGTGYCGMAGAATA?GTGTGTA?TCAC?GC?G??CTARG?RTARTTT?ATCGRTGTCG?G?GRTCGCCATATTA?TAMCKAC?GTC?TATACAGC?A?AA?CT?ACA?A?GCT?YTRCGKTACA?CTGGAGGCW?GACCGG?ATTAGACC?AM?CYTGTAG?TGGCTY?CCGGCG?TGT???YSTTAATT?GCGYT??RTGGCTATCCCCGCTTGCAGCTASTG???CYCCCAGYGRTACTGGGCWCARAA?AMAA?AAT?CG??TATGTCGAMGA???G?CTGCCT??AGGCAGCYAAAG?GC?C??GKGAT?GG?C?GCCR?ARCCGCGGC?GT?AAT?GGCAGTYRARGTCCTACSGAAT?CCCT?TATC??CGTTGCGAAYTT?C?GC?CTCGCGCTC?TAYACGRGGWRTSGG?CGAAATTACCCCAS?ATRTC?CWG?AGKTGCGCACCTCTGTRTACTCTGKGGCCAKTAGGTGCCTKACGACC?GAAA?TCGCCTCCWCA?GTACCGG?TGCGGAT??AC?WGATCRGCAAAGMGT?MAGGCAAAACCACAGTGGGT?ACGCTGACAC?CGGCTGAGC?CCCTTGTAATAAC?CTCW?CTCTTAKCCAC?AGTGGMAG?YTCYTGGGWCTGATACAATYCKCAYGTT??CA?CG?TTAA?G?YTGAATARYAR?CAAGRTCGTGTCAAAC?TTCTWSAAGTAACAWAAGTGAGGGTGTC?CGCTTCGTGAGATRCCGYGT?AATACGSGWA?G
AATTCTGAAA?G?ATA?GACC?A?TTGGAG?GACTTTTCRGCYC?AG?GRTCGCCCAGGCGKACATGCTGGYCA?YAGAAGGTTCGC?G?GGT?CAT?TCAC?CGSCCAGCGAGKTA?CCAGGCAGTGGKCATAAA?MCCGAT??GTWAGGCG?TTATAATATMGTAAYCTC?CCCCTC?RYGTGRCCCCAAAGGGCGTCAYAC??CGATT?ACAGTGT?CGCACYG?GTGCAT?GTCGCYCMT?ATTTC??CATGCGTCACA?AC?GCTTGAWG?ATAGGAAG?GCTAMAGTTASC?GATCCGTGTATTCTTCAT?ATR?GRAAR?CGTATTTGGGTG??GG?C?GATCTGRACGGGTCGGTGTCRGTGC?CTGGTC?G?GCKCGAGC?AA?TTGGCGT?CCA?TGAR?CCCT?AGTGAAA?CTGA?TG?GRYC??TRGGYTCATCAGTTCGAACACCCCA?CYT?CATAAMTATRTAT??TATTY?GCACTTGRGTGRAATCCCYTCGYCCAA?WTTTCACACCAGGYGCAAARTY??ACCGA?GACGAGTGGGGCTGG?CGTCCT?CTCAGGGATKGC?CRAAYACYAAAT?Y??G?GG?ATAGACTK?CAY?AA?CTCCGCTGCAA?TTA?ACAAGTTA??G?CGCMAYAGC??CACGCRG?AA?CCACTGGGCCCTTTTCGAAGGCCGGG?ARARCAT?CTCCAGCRACCTA?YGTAGTTCCK?CCAYTA?TGCCC?RY?GGGCCWAGCGAAAARAGTACK??TCGGT?CTTYTAYA?G?AC?GGC?TCGGGTGGATAYCYGGGC?RAGG??GAGATTTACT?M?ACCGGGGGGTGGG?TGATGCACTWGGCGCG?ARTTCCCGTGYG?CG?C?T?C?A?Y?TTSY?A?TTA?CTTTCGWAA?C?CTAA?CWAYGGTCST?AT?AA?AATCGGTAAGAGGTCGCGAGGCA?YT?MGG?TTTA?ATRMGCR?A?TRCY?TWCCATSCCCAGA?GTR
TTAAC??TGTGSGATTCCGTGGT?KCTC?TCT?TA?GAG??GTGGTCA?GCTAG?G?C?TTC?ATAYCYGWTA?AGA?A?A?GTY?C??GTATTAGTYC?GCCGGCGACGAGG?CTTAACAGAGGAA??CG?CYCCTCAAG?AMGGGYGYCCGGTCGYG??ACAT?ATCGCGRA?GTACCCTWAACGGAATGATGGAGTTR?R?CCT?CGCTTATT?CTCACGTTATTGG?CTGGGA?C?TG?GSAG?C?A?CGCGAAAT?CTGGTGCGAGA????ACTAATAWGAKCGTACGGWTTCT?AGGCCAC?A?TCGGRTAGTC?G?CCW?GYTGAG?RA?GGGCC?CCASGAAG?ACTACGTWT?ATTATG?CA?GTACCCATTCGTCGT?CAC?AAG?TAACGAGG??C?TGSGG??GTCCCG?GAGACCYKATCGCATGG?AAGGTTCG?CT?TCTTGCGTTGGACT?CWCT?TG?GTCATG?GGATRGTG??T?GMCTA?AGGG?ATTYRCAGCGTAAGMGTGGGAACTCTTCMAT?TGC?R??CA?TMCGATCTCGAAW?TATGWG?CGT??AGRGGAGGCACTT?GCCGGATTGCGAGGTCGAATTGTTTG?ATAGGAAY?AGAAAACATTGGATCRCGTACC?GCAYAATRCGA???GTCRTAMGAGGGCRC?CA?TC?TTCC?AAGACCTGGGK?C?TAACAAGGCAWTGGACCAG?YCGACGACRCT?YTATGA?WCCGRT?TCT?ACCCGAGG?AAYG?RGGCATTGAAC?CACGCWAAATCGAACTCTGCAATCA?GTCT?TAATCTAAGCCGCGATCTGC?TGRCCA?CGAYAGCACTTCACTGC?RCGTCACGYAACGGTT?AC?CAAGGA?T??TGGCATATA?TA?CCRCAC?TCAGTTGKRWCGRGGCGAAGAGAGAA?TTGTCATGCGGCGTCGKCCTRATTCATGTCCAAYTYCT?GC?GA?CGTTYARAGGGCA?GTATCRGT?G
TCYTAKCAATGGTACCTG?YTT?AAGT?CC?TGAY?GACGGG?TCAR?G?GG?ACACAAGC?GCGGRAAGAGG?CGARGRAAAC?CTYYKCCCR?CRGGTT?GTYACGAAMYACGARGTATCCTAGRCTY?YTGT?ACTCACAACACWC?A?CC?T?G?CGTTGC?A?ATACACC?ARTG??TTTGATGTGAGMGKGRTTCCTCAGACAC??TTGCYCACRGACC?T?C?G?G?YTAT?GCCWATGWWTACTACTSGGSTGGCCTATCCGTTCCCAGGGTGGG?CG?GGYRGKGRA?TGCCC?TACMCGATCGGCACTCG?ATTGCCTTACTGG?CGCMMAAKGCRATCGCGACC?GWGCTCCTTYYSWGGACTGTTGGT?CCGAGCGTAST?GCCCAA?T???TTCTCGATC?CTK?CCAGRTAY?AGATAATCCC?TAGG?AGA?TGCT??AGAKTAR?CT?ATGGTCCCYAG?GRATGG?GCGCTCYCCACGG?RYYR??AGATTCCC?TCAGCGACGG??GACCCCGCRACCCGYCAGA?ARTTA??CATA?STC?CAAT?AGCA?GYAKMCCGACAA?CCGTGRCCGTCARCTCTTCWATTGAGGCT?GGTATT?CA?CTGG??GCCTCCCGAGT?CGGGTCAACTGATCAGA?ACGGGGATCGTYCAC?G?GT?GGAMTC?TGAGCAGCTC?GTGGT?G?YAG?CTAGG?G??CCCCAT?CMTT?GG?CGAGAGTCTTCCGCMGACC?ACGACCC???CAC??ATSA?CCACCT?TTGGGCM?R?CATGCCGAGCTCAGCAMCCGCGAGTTTYCACCTCCTC?CAGT?CTACYTCACGGKGGGYTTGTGAGCCAGYGCYTCGCYTTTCRCT?CC?MSC?CACGGGTGGCA?CWMG?ASCGKCMGC?GAGG?TTCCTATTGTAATRCAA?GGAAAYT?CGCCCCCGRTA?SRACTG?AYGYTMAG?RTTCATCGCT?GTTGCTA?AGTGGMAAG?
RCAGTAGGKGCTCWACGTACGAGAYAC?TTCAACGGC?CA?CCCCAA?GCGAGTC?GTA?TTAGGTGATTGGTTRYRTTCA?KGCCCAATGYATRGYA?ACGCCYCCCGG?TCCRGG?RTCGTTGCC?GCGCAA?AR?TTGCAGGYAG?SCAGCGTAAGCGCRCATGCTCRATCCGGGTTT??AGAYA?CAAA?M?G?ACCG?ATCACY?TC?TCCGG?TGCAGC??GATTGTGGATATTTCCCACATAGGC?TGGGAACYTTACARGTAC?GTGT?ATT?GTACGTTCACAYTCCWCG?WA?GAGTAT?A?RCT?G?GGG?T?GTCYMAAK?ACTASG??CGGTYGGRA?A?GTCTCTC?A?G?KGT??CYCGGGKCTTGCWGTT?ATCCACTT?TCGGAC?GG?C?A?RCTGGGGCWA?AYTT?YCTTRCC??AC??CTACG?TAASCGGCGG?AGG?AAT?GG?CTWWCGCTATTGAAATRCGM?GGG?G?AATYA?CAACCCCGYATRGM??GCTCYAGCCCCRCG??ACAGAGTTG?CCG?TGC?CCTCTGGAC?CCTGCYM???TG?TGC?AAAAG?T?TGACCTACAGRGAAA?ATTGAC??TCCGG?G?GCG??GTCGC?AYACRTA?AATACACGTCAC?CYATTTRAAGAGKTCCKCAG?KTRATCTGARGGG?T?CTTT?RCTGATAATAC?A?TCC?WA?CGTTGCATTGAC???TTG?CTTCAGATCCCCC?AATYGR?AACGGYAGGGTTGC?CAGGC?AT?ACYAAT?GYATM?TC?TRA??A???T?GGGCTRTAGAGGCWMAAT?CA?TAT?GCRCAAG?GTGCG?T?CTYGATA?GY?C?T?GCAGACAATAT?YGWTT?TCGGCCGAYKC?AGTGTCCGGG?CRCG?GCCTTT?GGGCCAA??KG?GAARGT????R?GG?ACACYACGCAAAACTGAGGCCTGA?RTTGSGAT?ACGA?AGGTAAAT?RCACC??CGC?C
AACYW??A?TYGGTACYCTAGCMTAAS??CGTYC??GYKTAGC?CCCTCRAAGTACA?AGT?TR?AGGA?S?G?R?AACTGTCACC?T?CAG?GYTG?YC????TSACTTA?TG?AGCKC?MTGTCGAC?GC?CGTTGC?GAG?GGA?K?CA?GT??????CTAC?TC?TT?C?CATACAT?ACCGAGACTSCW?GT?GTTCCGCGC??AAC??G?CCC?T??AACAG?ACCKTGT?TATCAWRGTW?ATGW?T??T??G?AGCAAACCCATTCG?AAA??CAT??CAGA??GMRGCATTAR??AA?GTA?GAGGTA?RGGGGA?CGA?CGAAGCGGTTCGA?YRC?GGA?GT??G?RCAGTACACGA?CGTG?T?CKA?CG?CTT?CTGTCYT?TGGCA?YGTA?C?A?AAC?ATGYCTY?ASAGWC?ARC?ACATC?AACYT???C??WAMMY?T?CGGGCRG?ACTGTCA?T?TCAT??GYA??????ATKTAGCCTACCGACCC??CCAT?YTGSGTGTCTGAACGACCAC?T??TA?A?GA?CCG?T?TGAWGG?T??TGWAGGAC?YGCGT?C??CACYCT?TC?G?CY?RTCA?AC??AG??CCT?C??CAAC?AGG????G?AAGGTCTCG?C?T?S?SCGACCA?CGCAS??S?CGTG?TTGSTCCGYATCRCGTTGCAGCA?G?A?RC??AG?AGG?ARGCGAATG?TYSA?RT?TTTGCTATYAYT?GGCACCATA??ACWC?C?GGGTCTATA?CGCAAT?AAACGTGACAY?TGCTA?CAK??TYC?CGCGGGC??GC?AG?GTGCAA?CT????TTGCT?C?G?CTG?T?A?ACTS?TGAMCRGCKGGCCTWCCW?TTWACR?CCT?AGKT?TATTG?C?T?ASCG??CYA?AW?TCT??CCAC??T??CT?C?WG?CC???YATCGAGC?GAARRTGAGT?TT?GTTGG?GGACRRCGGARATG?TTTT?GTGGC??TAC?ATTT
?A?GA?GGACAAATTC?CTT??KCCG?AAACCT?AWG?AT?G?TWACS??GYGTCAG?TR?AACACRATA?CGT?ACATTGK?Y?G?CAAG??G??TGCCGT?C?CCTGMGTCG??GTACGAAT?A??G?CRCAAACAACC?GACC?C??RAGTGC?KTGT?AT?TG?MCTGCC?TGCCTCACGYAG??TTG?GACTTM?YTTA??TG???YAM?TATGTY?T?ATTT?G?T??TTR??GGCAAA?AC?AATAC?GAMYAGAT?AGGCRT?AAAC?CG??ATCGAGT?TGCGTCRC?CCACA???GGAGCA?C?CTCAGY?TG?A?A?RA?CG??G?W??T??TTG?CCKCC?CCTAT??CT?C?GA?GCGGCY?TCAGG?ACAGTTTKAGGC?AT?CM?GTCGAYASG?C????GA?G?GCC???GCTGC?TWTTTCSA?CAG?T?A?GCTC?GC?G?CTGGYTCTTCT?TAGAGT??TG?CCA?AC?GTCR?T?GTGTCACGG?GC?AAR?TT?TK?GCGAGA?AGT?CGA?GA???ACGTTGCTA?C?T?ATA?AATTG?CTT?A?TTGAG?ATGGCGAGTC??CTGT???TA?TGC???GTGATYGGGTA?T???C?AKA?GTATACCAA?SCTA?AA??AGCWAAGGAATATTTGATACGSAACCTCGA?A?ATSTG???TTATAAACGG?GTTAGG?GGGMACTCRYCC?GA?T?A?C?GCARM?A??C?T?TYGCGA?GAC?RTA?ACTACTTATCGGTCGCTSCYGTTG??A??CG?C????TACCGTTA?GGGAACAGAK??ATAGASA?CMACC??AT?GTCC?TAACTCACTT?AG?T?T?AC?WACT??CC?GCAAWT??CTGCGT??AGY?W?CCAA?ATT?A?CCCMCSAT?AGATAGACCGACTGC?GTKCT?ASTCTC?G?YGT?ATCGGAGTAA?G?A?GCC?GRCGY?ACATTG?AA??ARGAAT??A?YKG?GGK?AGGGG
TTG???KTCC?KC????CAC?CTGTMTCCRA?TAM?T?TGCYTTGTG?CGTA?G?A?GWR?GGMCCAG?GCT?G?GGT?A?Y?TTTG?CYAR?CCC?AT?A??CTCA?CGG??C?GCYYACCCCCAAGY?ATCCGCGAA?ACRCRGG?ACATCGTCRA?TG?CCGGCMG?CRRCAATACA?YG?CTAA?G?CCA?CTAG?CTM??TG??CTACCWT?TAAT?GGC?TA?GT?CGRC?T?C???GYCACCTCGGG?TGGT?CRTGYGTA?TCACC?TCTATC?TCG?GCTAG?ATA?A?ACAG?YATG??GRM?A????G?TAY?AGT?ACKTC?TTCRC?ACCA?GTAAGTKGTTTTAAW?AGGG?TMCCCC?GACT?YCGGKCGGATAATY?Y?ACC?GGC?AACT?TCGAGCC?TAG?AT?MCA?TGG?TWGAATA?G???CRCCT?T?C?AWT?TTA?A?CAC?A?C?G?YART?CGR?GTCTGAYTC?A?AT?TC?WAGGCCCGGGG???G?AGYG?K?CMAGGTTCGACAG??CCR??GACRAC?GRRAAGT?TAT?CAGCCCGYCAGCRA?AC?GACCTG?GTGT?C?A?ATCA?CGRCRAGCTCTRCTATCT?A?RM??MAGTGAAGCC?C??GT?GCCWATACTTCG??GAGCCC??GAAAG?TW???TT??GWAG?GGCTTTGGG?AGTTCGA?RYCGC?TTCCMCAGATG?ACT?CGTGMGCTTGAY??A?CC??TTGATYG??M?C??A?GC?GTCCA??CTC??AGGCWTACAGCKAA??GTGGCRTKRAATG?CGG?C??TGTRC?M??CCTCTGGTTCCCGA??TA?GCTGGCAG?CTAAT??G?YGGG?AGCYCCCC??GTA?G?G??GGTCTAAT?TAC?C?G?TA?AC?GCAGTGCGTCTCGY?C?A??A?TATCA?GTGAGTTC?KY?CCGAA?TGAYAAR?GC?K?CG??CR?CTCGRGT?T?TGGGTTGYA?YGARACA?
TCC??TGACTTAGMWA?C?CCSA?GG?G?GGGACGAATAKC?TG?CGTGGGGATG?CC?T?TATG?CTRCSGAYGGAAAGYGTCGT??AT?AG?CCCTYA?GGA??T?GGTTKCYGCTTAAA?MAA?G??AAAAGGAGGCAT??GAG?GCTG?AARK???TSC??SAC?AGGT??TRGAACGYMWGGAACT?GGYTGG??TAAAT?TCACKYAT?CGYR?AAGG?CA?AAYG??GCGTGYT??CACGCA?RTG?YATAC??CC?TGAT??CCTC?TCTAR?GAGGCTTTGCTKCATTA???AT?AAGGGA???TAGCTCGTG?CAACCGC?GC??T?GA?CCT?G?GGSTGTAACGTT?CTTGG?CAAGCAGWT???MCATTSG????AA?TWRTGGAA?MRGCK?TAMC?ATAATAG??GTTTYAGG?YTCCCCC??GGYT?G?CTCTRACGTSAGAA?AGGGCWTYTGCCR?CTY?TATT?TGAM??AT?GACCA?KC?CTGG???CACGG??AWTAGTMTTATG?G?GTCC?GCAGTGYGCGCAGYRAGTGGC?GCTAGACCCWCTGGCACCR?GGCCTTRAT?TTGCGCAACC????G?T?AACACAGACGRC??CACGAATG?AYGGGCCAGC?GGC?CATRAGYC?GTC?TTSCA?YC?G??GGATTCC?GGATCG?TTC??GGA?CGG?TACYC?GTACAAGAGGTCTGTCRGC?GCS?GGCA?T???ACYC?G?CT??ATG?G???A?ATG?GCTC?A?TCC?GATCC?AC?MG?CATG??CTAAGGGCTCCGT??AA??KAG?AT??AAWGTCT?CTGGG?CKAC?C?GGAM??TATGATGC?G?GG???G?CAA?WCGCCTA?TSGAC?TCS?AA?CTTC???GAASAGGCTTRGCCAGACR??C??GAA?G?YAT??CCTG?WTCGCTTT?CGC??TAAGT?ACGCACGCCCCC?ACATTR?TAT?AAT?A?GARGG???AGTCC?AGA
?TTTGAGCTCT?G?CACC?T?GCRAAAGGGTTRGTCCT?GGTC??CGGT?T?T?CT?C?W?G?AC?T?A?YAA?A?G?TGC?CTCGT?CT?CCTTG?Y??AASATAT???T?MGGGTCGTGC?ACG?CG?GGGTC?TAAACCG?TAGR?CAGY?GKT?AGAAAC??CCW?RR?TATGTGTWMGG?CCCACGMCGCCTCTTGCAG?CGGACATY??GA?CGGAAC?TTGCT?RTTGRTATTA?AACRAAGAG?C?GAA?CG?YYCTTARAA?WA?TGTRCTG??AC?TAA?C?TRTG?YGCGMGGCRTAAAGT?AGG?TACGCGAC?A?GAGGC?C?AC?G??A?TA??AGT?R?GGAAGA?TCT?A?AGT?S?CC?ACG???CCC?CCATATGKTCWAARGCATCAAGCCCA?CAAGA?YCARTG??TGATGGGG?C?AM?CAGCT???CCCMATYRAGGCGACCGCT??TTYC?C?TCYGCCGCTAAC?GGATG??AGACGG?C?CCGGG???YY?AT?C?CT?GTTA?AYCTGT??TG?GGAGC?T?TAGAA?GGC??GTACGCCCATGA??ATKCTCT?GKCG?G??CCMG??ACCGGTGATGG?R?TAC?TTTA?G?A?CCAGA?GTGSG?TTGAGC?ATCC?CGCKCGCT?G?TC?RACCG?CCT?TYGAGGGATTGAGGTGGTTAC?TACCGCTCCAC?C?GA?K?A?TA?C?TTC?GC?TTAACYTG?A?CT?TG?T?TAATT?CMT???G?CAG??S?AATCCY?A?ATGG?A?CAT?TGCMG?TTGA??C??AACGGG?K?C?Y??CGCA?GACA????TCA?TAG?TG????TA?ACT?A?C??C?GA?AA?TAGGYMT?CTCRCCYGA???A?TA?AAAGGC?T?A?AAGAC?CCKGA?G??GA?TWATGR?G?GAAC????CCAGARRCGTY??ACATWAA?CGGTTAAC?ACYGWG?C?G?GYMA?TTAG??TC?G?TG?TYGC?TA
?A?GA?AGT?C?ACW?TCCRCAA?CCTTGWATA??CCGTGTCATAATAG?ARA?A?T?GSA?YTCGATAATCMAGCGSCT?A?AAG?CCA?CTC?C?CC??C?GGTCCC?T??RAGGSAT??AGG?C?????GK?A??AGT?R?CGT?ARCGK?CCGGGAATGGG?AT???GY?G?G?G???AA?GG?CA??TT?GA?KGGTT??GG??TT?TS?RT?GG?TCC?TCATGA??GK?C?AAT?CTCGTACCCG??CAC?ATA??CGGCGC?GGGCC?TTCGAG?G??TA?TCCC?T?CG?GCT?T?C?A?CKATCTG?C?A??CR??AT?CTCACGCCG?TG?AACG?TCCTWT?G?AAGK?GTGCR?G?T?S??T????R?TAYT?TGC?CAGT??CGTG?YATTTG?T?C?A?CAYYG?WT?C?GTACGCG?Y?CGAGGGT?CCA?SC?T?AG?TAC?TAGGG???GCAGAACGCA?TTTA????CRA??ATG?AAC???C??T?GCC??GTTT?T?TCC?GCTCGCW?ATGGG??AYATTACTT????AT?TACY?R?T?G?GCAGKGWTC?A?A?AA?TAATCTCCG??TCAGTG????C?AAG?ATC?TCTAG???GCGGAAC?CG??GK????GTAA?T?GGG?AC?AY?SATC?AACC??GGC??ACC?S??T?CCG?G??RCRGT?G??TT??TTAW?T?GA?GG?T??TCAC?G?CAAGT???G?TCAA?GCT?WCTGGMGTC?TRMCGGCTC??GARTGC?AYTTAAGGAAACC?GATAYATGWACGKMTCTCACTA?YGTCGAAGGGRGYCGTTTRTACCTATAAGGCACGAGTYAACACCCTTGTGATTCAGGSAAGRAATATAT?CGT?CGC?GCAGTGGCCGCCGTTTAAGACC?TWCTCTCTCCGGATCCCTMAATCCYAYTTACRATRCAGYGCATGGGTGTCGGGGTYCATCGCCTT?GGA?GGWGCTCAC?TGAACGGAKAYG
GTACTTGT?ATCCCACAGCACGT?AGTACAGGCAGGGAAGTGCACAMGGGRCTMTGACGKCACATTTTGCGTTTCGTCAGTATCTACCCC?G?TAACYWARGTCAWACTGGGGSTCGSGAATAGAATYTACGGRC?CCATTCGCTCACGAGCTTTTTCYTAGAAGAGCC?GCRATACTAAMCTAGATATAGGACT?ATAYAGTT?C?TCMKCAGCCGATGATCAAGA?A?TT?????????C?????T????????????G???????????????????????????????C???????????????????????????????K?G????????????????G?C??TG???????????????????TG???A?C?C??TC??CRG????G???S?ATA????A???A???R?C??Y????????T?A????TG??T?RAT?GCTA??????R?C?AR????GA???AT???GKTCGSA??ATG?T?AGTT??A?TGTCTGG??GCC??CACT?TACTGG?TW???GATA?C??TA??A?GGACM??AC????WTTTAYGC???CGC?R?G?A??T?TTT??G?C?T?ATCR?CGYGACMCT????C?ATATTG???CAC?????GT?G??AGGC?ATT??R?C??ATA?GCRG??T?AW?T?CGG?GA?GATT?A?S??MTA?TAACATA?TCT?A?T?A????????A?GCA?TCA?A??C?CG???TTY?C?A?C??TTTRTA?YGR?CC??CCGCC?R?T?GCAG?TSTTAATGGTCC?WT?CCGAAMRCGAYCGG??TC?GKAMG???GAR???SAASYAKTC?ACCTC???AC?G???TM?CAGATAA?C??T?T?G??AGT??Y?A?ACT?AT??ACCTGCG?TGTAGYCT??GTC??TC?Y??C?C?TA??T??AC?GT??AC?CG??C?Y???C?CCGT?A????GA?C?TGG?C?KAT?GCACT?RRG??TT?A???GT??C?????T
ACAATG????C??G?TC?A??ATT?AGA?C???A?TTTCA??AA??CT?AT??T??AG??A?TGR??CAATAATGT?CAC??GTAG?KCT?A??TTR?C?T?CRG?GA??GMT?G?Y?G?C?G?GT?R?GTRTWT?TTATTC??G?ACCRA?TTATACGACTCA?CCCT??AW??G?T?RCGM?RCR????RCAA??????CCT??G?TCYSGA??C??TA?GCAGTAAC?RA??YCC?CGCG?TGC?????C?AY?AG?AGC?A?A?GTYATYCW?R??T?MC?A?GCCSTTG?GG???GG????MGAGMCTG?C???A??GAGCKAG?GCA?YT?GY?CCMGWA?RTA?G?TAW??GC???A?GT??G?R???TT?MM??G?C?CCC?TS?CA?CAGAAT????A??T?G???R??ACTYGAGR?A?????A?C???????ATW?CGGYAG?CTG?C??T?CT??AT???A?G?YRS?A?GG????C?????A??G??TA?CC?C?AGTCS?A?SATGACGRTAAA???CTTG??CG??CC?W?TC?GA?A?CAG??TTRAGA???A??????C?YGTTTTYCGG?GAG?GGATYYG?CA???G?CSGTGGAA?TAG??CC?TY?ATACC?TRTGC???TYC?TA??AA?T??CT?C??STGWM?CT??GCGCTYRG?C?TTSMA?A?CCMT??C?TGCGGTCTR?WGAATMAT?GCT?AT?M?WA?CSGG??TRM?TGCT??A??G?A??A??ACCC??C?YWAGARCCA?T?AAA?CYKCTC?GCCAACG?MAAACK??T?T??C??STCYTAAGYWW??TT?AYTRCYAYCATWG?A?GGA???Y?AWCTTCCGA???TC??TTAT??ATTA??TTAA??ACC??TAGTG?GY?Y??GYARGCTT?CKC?C?RR??A?AG???TWA?G?RA?KY????WACG?AR?TTRAMR??ST?WA?C???G??R?W????CAKA?????GGG
    O347_18		TTGA?CGAMGGGT?TGRGTTC?YCTGCCACRCGTCRATAACAGCGGCCTATCTAMGACCAGGATTA?CGGACCAGGGGCCT?CAA?TGT?AG?MCTGGACACACTTYGTTGCGGTYCCC?ATG??RGTASTKTGAAAA?GAGACCCTTTCTMATGTCCWTG?GGAGGTTGCG?GTCTCCCACAAT?AGGA??ATAYTACTCTTAAATCAAGCTGTACTCARGGGAA?A?CMCCTTTTCCGTTTGCGCCCGCG?CTTTGRAAACTKARATCW?TG?GTTCCGAYCCACCCGGATAGAATA?CWTGT??CA?RTGC?ATC?TGATGKTCGKTAAGSYATGA?GCCCGTCYGCTTCGGTYACTCGKG?GGCAATGTGRCGCACAGRGCAGTATGGTTRCGATGAGTCGTAYKCTTGGGTGTCGCCMACCGCTTTG?ATCCGCACTTCC?CAGC?TGGTAGCAGAGSAAAGT?ATTGCATCGCGGCTATGCRCGTGGTA?CGGAYGGGAYKARACGA?TTGG?GSGTAATTCTAKTGCGARTAGGRAAA?GAAG?GTGGCAGTCAAGTTTGCAACAAKATAGTTGKGCATAT?W?AGAGGG?CTS?AGCGCRAG?GCC??CCATCGTTYGTTGCTCAKCCTGGCAAGTAGCCGGGGW?TGTCATCKCR??C?TAYTAAGKSAGTCTCTTGTCCAYACTKTTACCG?AACAGT???TCAGGCTACGCCC?AT?GAAACACGATRYTCYGGAGGTTAGGTG?MGGTAT?CGGATCTT?AGG?CAGAATTATCTYCARCGCGTAAGCSCCGGGTACTGGYATCGCTGTMATAATGCG?TGTG?GTCC?TAGRGCGCGGTRGTAATGTTGTC???CCACAGACGTCTGACTSY?TTGTTATGW?ACTTA?TGCTAACTGACGGTATCRCTGCTGGATTC?GGTGAA?CGTGGGGCGGGGCGCTCGTAGTCCCA?GACCACGACGTCRCCG?A?CACGACRGACAATST
TTA?Y?TGACTCTGCRGTCCGTGGATATA?AGCGAGRCTGGCCCCATGRTTGATGTAGGGT?GACTATACKGTACAG?WCGC?ACGACCAT?ACGGTC?AATCGTCAC?CATGGT?CAGTCTCGCTWT?GGGCTGATWGTGGACGGCTGGTTCCGGTA?GT?GACYCTGGGGGGACTC?AYTGAT?GGGAAT??GCGWT?CGCA?ACCGTTAC?CA??CTGCYTGAG?CTCCRAGGMGAATTTRCTC?GTTGTG?A?TGGGCTTCAGSGYGCGTATA?CATC?CCCCA?CCSGTCAATAA?RTTCTGRGRTRC?TGRCGAA?GACAAGMTTG?TCA?CGA?GGYTGCGTGCAG?TC?TYGRYCTTATTA?AGAARTT?G?CYCAAATCATC?GTCTGACG?ATATA?GCACGCTAGTGTGAC?GACGAGTCATCTTAAC?YAAA?TGACGGTAAACTATCGCGAG?CGAGGCG?AA??GGAC?AGGG?GTCYTCATATTACAGT?YACRT?CCC?GRYGGTTY?CGC?ACGCASGGATTCAARYGAGGTGA?TGCCACGGC?CTAGRCCGGGATAACACYCAACGAGGAGCGTTACACACCMATGTGCRKGCACTGTCATATAGCA?AACGCCGACTKACGGATCGMGAYACCTTCCCTGGAGCAATCTGCTTCTAATC?CCCATYYGSGCTG?TCGCCGGY?AC?TGRGMCCGTGGCTGAACTYWTG?ACGGAGGTATCGTWACY?GGAGCACCGCAAACTCATAAAACAWGGAKAC?AATRGGGGACAKACATACYRA?CCAWA?MCCCGCCG?TTCTACCCACAATTGAAMATGCRCTGGATTCACGACCTCACGT?YRTTA?TYGGSACYGTKT?TMACAG?GCTC?AGAGGGRTGGGCATRGTGCTTMGGCGGCCYCGM?AAARTGGC?AACTTCCRTT?GCCGAT?GGCGTTG?CA?TRGGA?YCWGGGAAGKGSTGGTCCG?TGTAATAAGKC
GAAATTACACGC?AGCTTCCAAGGAGA?ATCGRGGGYA?RAACTGAAKAACGGTGTTAATGCGCTCGTTCAGCCCRCAATCACGGGGGCTCATCACGGCACGTAYATGGGTTATGTCAGC?SAC?AACCASAMTGACATCTTGCCCGCAYTRAAGTRAGTTGCTACAACRCC?TCGCCAGTCCATRGGTGATAATATGTWTRAAWAACAKCAATRTCCTCGCCATCGYCGGATCAGAT?TTTTATGGACAGKCTAAGAGGGAT?TCYATTGGAACAGYGACGTGGGTCGGATTTYAAYAACAGTTTACAMGTGT?CTCACTAGGCACAGGT?GATCCGTCGCTCTTGAATGTATGGAG?GATCCCKCG?CCTAATATCACGYATGCCYMATRACAR?TAGYGCYAACCCCGTGCG?AGTTC??AATTG?CTTTGAGWA??CGSCCTCCAACCTGACTAATRACCCGGGTSGAACCAAYTATRAGYCAGMTK?RGTTT?CYGCT?ATCAGCRCGRAYTAGGG?GGCTGGGKG?GCCATGACMAGGYCTCTSGTYCGGCGACA?TCCCGTAAC?TTGTTYT?TA?GTAGA?CAMTGAAATTTTT?CAACCTTGGAGAAG?ACGATTC?TCRTCAGC?C?CCGGGTCTGCYACAT?RCGRYCTTGT?GTCGGCGG?AAGACRS?SGG?CGCGGGGGRGGGAG?CG?ACACTGTG?GTCTCCAAGA?CG?GRG?GTGAGYCTGATCCKGYMGCTCTCCATCCYTCCACCGCACRTTCGCGGYYGGCGGCGAAAY?AGRTTACAAACTAAMGGTG?TCCTCWTCCRGT?TG?C??YAAACAYCCTATTAA?ATTTASCCCYCTSGTCCGRAGTGAAGCCATCGAAGGYRGCCCTTAAAGGAT?TAGCAAGYCGTT?TKAAGGATGTGY?GRGARSCCC??CTARTCA?TGC?CCAGGACGTGCACTCTTACYCTCCGCGTCT?TTATGTACAT?GC?TCTGACAC
AGTGATCGTAGGAW?CCT?YTGGRCA?GGCTAGCTARCTTAGCCCCCTGGCCTTTCATGCTGATC?CAAGCCGTCTGTTRTCCAGTTYT?TCC?TCCGMTTCACCGTCTCYYCCYG?RTATYTTAAGAGWTTYTARGA?SAAKGTTGCT?ACTAWTTGGGTCGGTGCTGCAGGGAAAGCCT??GCACGAR?CAGATCAATCGTATAAGC?TGGAATAAGG?GRAAYAGTTTATGGYTGTGCGATTTCKTT?GKTKTCGAGAAATGGGCGAAY?RGGGTCCTTTTA?TAGGGCCCAGAAGCTCGCTSGACARATSCCCCTTGAAAGTSTGGGTTRTGATTATTCCGTYCTRGATATGCAGTCTGCYYCTGCCTCATWATAAGCTGTCCTTC?GCTAG?TCATCCGCTRGTCGYCYCGTCTCRCATTCCA?AA?CAA?TGCGTAGATGATACT?TATYAC?TGRTGGARCCTCATKCCGTCCAARCACCCGAGRG??CRGGAACAAGGSACSCGCCGGAATCCCAA?GGGTCCTGAGCGTAAAGCYAYTCTATGTGAAAGATAGAATTGTTCGGATTCCCGGCRGGTGTACCT?TTACRAYCTGACTM?GATCGCTTAYGYTRAGGCCGMCTTCKCACGTAAGTATACARTGCTAARTCCTTAA?AMCWCK?T?TCACCCGCCCTTAGGGTACT?AGTCGGCGGAARRAGAGTSCAWCGTTTAGACAGCCCAGTTGACGG?TGACAMARCATAAACCCTTTGGSGKCGGGGGTGGGAAAAGGTGCTATTYGAGTTCGCCCTCYACRTCAA?CRGCCWGCCGGGAGCCGTRTAGGGGGGT?GGTC?TCTACCTACAGAGAGGTAACACCCGCC?GG?TCATCGAYCGYGTT?RTRGATCG?CGGCCAGCACCYTAYCACCTACGYACAASAGCAGTTACCATTTGTGATGTAAGGCRGTGCKAGCGAAGTWATGGCATAGYTGTATA?GARATCCCGGGATTY
?AAT?CGGGCTTGCK?ATAGACAGTAGACGWGAYRACCGGCCG?TCGTGGACWTCGMCYACTCGGATGT?CTCTCA?AAGGTCCCTT?TGCGGTGA?YCWAA?KTRASGCG?GCCGACGGAT?WACCGTTTGTTGTAGATCGAGC?TA??GGTYCACTGTRA?TGTACAC?CCTTGATCTAAAACGATAACGGGGACGGAGT?AGCYTGAGCCRRCAT?GCTCCTTCTGCCGYR?G?AACYCTGGMCAGCACAGTGTGGCA?KTGTTAGTTCCGCTAGCWTTAGCTGACCAGCTRTCTGGYTTCTCTATGAGTACACGRRAGCYTCAATRAYAGGYTTTCCCAWTTGATGTAGAWAGARTRATGCTCTKTTA?AATCAAAAR?GGGGTTAGAGTTGTTCCC?CTTGATGGCTCCYCCARATCGGGYGACTGTYCATTAGACCRTAACTRATGAGT?GTCGTGTTTGCC?C?ATCAYAAAAATCCGTAAAGAAASATTGWAAGGMCSGCGTATGC?CTCAGTACGTA?KAGAGACCAYTTTRG?TCGCACACAGAGGCCGAA?GATGGCACGCGTACARCCGTCA?GTTTTCTAATGGTAGAMAGACTTGTGTTT?RGGGTCSCCAGTGCTKCCTTCGWTY?CGACGRAGGTRTTARATT?G?A?CGACCTCGG?RGGTGGCCGCA?TATCAGGACGCCAKCGAAATWGGGGAAATTRATYCGGCACYATGTGGAGTTATCCTTAGA?TTCCGCTTY?YCCCCC?TACAATGTCAACGCYCGCGTCGTGTATACGCAGACSATAAAGTGTTTGCTCGRAC?GATTGCTKAGRA?AGGT?GYTAACC?GTYGTCAACWACAARCTGGRTC?CYATARCTCAGGCCMAATCCT??GTCTTATCGTGCATGAYATCAGCACATTAYATMTACGCTATAATATGYCAGCGTCCGCGRAGTTC?ATCTGTGTGGG?A?CACGGCTCTA?GGTGTTCG?ATATTCGT
AGACACGYCCCTTTWYRTGACCAAGTGGG?RTT?CYCT?TTCTACTTAAGTCATGGCTAATTGGGGGAGCCTCTGCKTCGTGTAAACKAGAGCT?CCGTGCTACACTGCTGACATT?CTAGGYAATGGTC?ACCAG?STCRACCYAAAGTTTGGATCTRTGCCAGCAATACAYAGRSG?ACAGGAGGAGTCTCAMMAGAAACTTYACTGAYGTTTGATCGCGYG?TTTGGGTGCCSA?CATTAAATRTAARTCYAARGMCATTCTYTGTCRCG?KCACAACT?ATGTTATGATTCGGAC?CGCATTGACGYC?TACGCCGGTCACCTYTGGTACCYCTTWGTCCGTCAGTCGTAGTAACATGGGGGCCATCTTC?SAACTCCGCGCTGCCGTYYRCGCATGGCTG?TGACACTGGTC?AGGAGGCGTAMCATCTYA?CGACCATCGCTTYA?GGK?ATTA?MTA?RAATTGYAGCGGA?CTGGTARATSCTCGCACCATC??AACGTAGA?GCGAAAGGYGGTGGCAAGCACGTG?CCCCGAATTYAKACTGACAGTAGATCTGGCAG??AAAACTCAGCAGTAAGCGACAATCATYCTGY?GGKGTTGGCGCGATCATCAGGWGGCG?ATACYGTGTAGCGTGCTTGSCTMAGGGGTYGTAGGATCAA?AACCCKTTAATATGYGATARAGTGTCATATATGAAACGRAAAA?C?AYCRGGGCG?TYGAG?AAAAC?GT?C?CAGARGGT?TTRTCATTCGCGTGGATAAACAATGCCCAGTKACTGRTARACAATGTGAGAGCCCTGGGCGGMGRYACCMATGATCCCCCACTCGCYCCCAYGACAAGTCCCGKT?GGCAGGGRTYGCGTGA?TGAGAT?CRAGCYTTCCAGTACCGTYTTGGTGCGATSGATCATGAAG?GTAG?GTTA?GT?GCGCTCAAARATGCGCC?GTGATTGMCCCSCTAGCTGCGACATAGAG?TAGAGGYACTCGRTAT
GGCTA?GGTCGGACGTAACRGG?ATGGCAATTGSATCTGCAYG?AAYAGTTGAGTCCYGTTTAGTCAGCACGRCTCTG?TGTCACCGGACCTAGCTYCGTCAAAAACSTCCAG??TRCAKTRAGATAGTGGGCGATCRGATGWAAR?GTAGTYCTGCGCWACTTACATCATT?YCRCCATRGGTCCCTGTCCGTGTGRGTTCAGTTTGACR?ASCG?ARYCRTCTGTATTGAMGGAACCTGCARGTAA?CCGG?TCTTG?TGGT?AAACYTAAG?MTAGGARAAC?CYAG?TYGCCAATACCAGGACC?TYCCCGTATACGTTAG?GC?TCGTGA?AAAGG?GM?CCWTAACTTGTATCWCGCTATGACGCTCG?TYTTTACATCYKGACGGCAAGGYTC?RTACTAACTTGCYGKCGYGACT?RKTGA?TGCCCGTTG?ARATGAGTGGCTCTTKGTTCCTCCTTTTGGAYGCGCCRGGCGTCGAACAACT?GTACGCYTAAGATTTGS?GCCTATC?ARA?TAGTCTAAGRTTKAWGGATTGAGRGAYGCTTAGTAGGTTCCG??TAGGAACGCAMATGCGAAGCGGGTC?ARCYTGAGAGTGCTCTCCTC?A?AYATCACATAAGGC?AATCCGGTRGCAAGCAAYTGRGCCATTCGYACTARGATTARTCAAAGAAGGCAATCTTCCCGTTGTCGGCGCTCCWRCGAATGCGWGTGA?TRC??TGGTTT?AGACGTCTCCGGCMG?AGC?CATTATCTATACCAW?RGCGACGTAAAGATKTACCCAG?GCGATRACCTATRCA?T?ATGGTACGCATC?TATGTAGGTAATACYGGTAATGAAG?CAA?T?CGTGCCGTCCATRW?GTGTCGCTAGATTGTRRTTAGCKTCT?TGTCGGTAAAGCA?G?ACAGGGYATCAATAACCCAYTTACCAAGTACWRATMCAAGYGACAGGC?ACAWCT?AACAGGGCGATCGCAGGCCMRAGTYGCTTA
RGRATTTTTTCTAWCTGTTTAGATAARCTTACTCTCCRTAACCCC?ATCWTGAG?CATYGCTA?GTTAGGCCGGCATMTACGSGYC?AACGCGTGTCMKTCWCACCACAGYC?CCATTCAGACCTGRCCT?T?GAAA?AATCYCAAGAKGCC?GGCGGTATTGTAGCGGCTAGAGGKRAAATAACAAYTCGAATCCAATCAATTAACYAGTT?CCGTCA?CGA?CRGTWCTCACTGAAACTCGGACCCCYTCAGRTCCA?GACTACGKAGGTGGATTCKAAGGAGWATG?TTTGCGCGAATRG?GCRCTGRRAAAGACR?AGYA?TGCG?CATCGTTTYTTCATG?GYTGGTCCATAACARCC?RG?CTG?ACCAA?ATTCGCAACATTKGTGCTSAAYTGTACAAGGCCGGGCAMCMGACTACGGTGTACGAATGCTGCGKTTAKATTCCTTAG??CG?CYT?CAAGGTCCRGCTCGGCCRGGCTTCCCTMGGCCGCGARTCCSGYCGTTATGCAGGCCAWYATCA?GGACCTACMGTGAGACGGRAAAATGGATTGCTCRAGGGY?AGYGAACGAKCACCACATTTGCCMCGCGGYTAATTAARTYCCCTRCRACRTCATGCACGCCCAGGTCGGGCCCGAACTATCA?TGCTTCCTAAATRCTATCTCWWARCTTCAGCCTGTGTCCYGGCATACRCAR?ACAATCGCAGCCGC?TGCACGMTCGACTTTTYAATCCGAYCARGACACAGGACTYCTMGTTTGCGGACAA?CGTAT?AAGTAG???GTCACTAGAGTCYCT?CATGTAGAACCACGTGCAACGGAGAACTCRCCCAGRATACCTGATYCCTTAGC?ACC?TCGCCATCCGAGCAAGTCAGATGATGGAGTCCYTGGARTCAGTGTCTGCGCTCGTAGGCCGTCAYC?A?GATYACGA?ATWCCCYGTRGCGTG?AGTTGGTGAWGGTATTAGACG?WT?AAGTGTATGCCGCTACCW
C?ACCAC?CTTCTTAATGGGMGGACGA???CTTGGGAYCG?GTG??AGG?CCTTCTCSCAATTTCTAGTTATTGCCTTT?RGARGTGKTCYCKAGATCCGTC?RAAGGGCYTGAC?TATGACATG?CAT?TRYTTAA?CCTAGGATYTCCGCYGCCTCGAAATCCACTG?YGCARATTTGCCYTGGAGAGGGTYTAAWGACGKAGGGAGGCARCACAC?CCTGGGA?RATGAAYGMCCMGGTCGAGKCRAACCGTACACTTT?TG?GCGAG?TCTGGTGKTYTCACTAGTCCTTGRAG?W?AGT?AATTTGYGAGYCKCTGCTCG?GCCTTTCATTGGC?GGGGGATRAATTGGGGGAAAAAGGGACTAGTTTYGCGAYCATGCTTCACGGMTGAAGGYGGAGAY??CTCTCTGCW?CCCATWGCCCG?GACATAG?CGAGAYCGCAAA?ACGGCCACCAAGCTTACC?ATATCAAAATCAAAA?AATACGTACCGAGGAYTCAARRAAGCSRMGAATAAGGGTAGATA?ATTGCGGTTCCTCMCTCG?TGAGTWTGC?TYGTTGACGG?YAGCCAGTTCTTCAWWCATG?AGCGGTGWCCTCCCCTTTTRGTAAAGTTCGTAYRC?CTCRACCARCTCYGCRTAC?TCGGTRTARAAACTAGGCAGKTGACCGAGGTGATTAYTCAGCTATGACTTGTCGGTCGCT?ATGKGCAGGGACCAATYGCATAGACGGCCCTTCCRGCTYAAAGCATTRCCAATTA??GCGTGCAAACTGAGA?CCTC?CGTGTGG?GAAAGATTTCGCAGTATTATCCGC?TGATGCY?CTGAR?CACGTA?CCG?TATATATCTCTACGATATAGAAGGGTCACARTGGTCATCCGSRAC?RCGACC?CAGGC?GRCCCCCGA?A?CT?GGT?TRYCTCTTAA?RYCRAGGGCGST?TAG?GTARGCTCTTGGGGAGTCAT??TAGTRGCCTCTGTCTMGCGGGACCAAC?
YAGRTGCTGACACTGTCCTGTCAGC?Y?AGTGAAC?CGAGGAATGACCRTGAYCGTTCAWAATGAAGCATGT?TCG?CTKAGGGATGMTTGGCTTTC?ACGGAGGATGATGGCCACAC?AAGGTACTSACACTCTTGGRAAATAAKYGKMCGCATCCCAGGAT?CRTATTGCGRAAYTGTS?AGCTTGCCCTCATCT??CAGTGCSCGACAGTGTSAATGCTCMGATAGAATTGYACYTT?CGCGCGTTCATGKGATYCSAAAGGCAATCTCASGACGCTGCTGTCGTCACACAGTRACAATTCTGGYGGTYMTTACGAATCTCATGTAA?G?SCCRTATTGCRSTCCTAGGTAACAGCMTTGGTCGATCGAA?GCTCAGCCGGCGACC?TCGCGGAGAGCTAAYCCC?YACYCATTTRGGAGCTCAACCTGGGATTTWARRCGCGGGR?YCAGCTCGRTTACGYA?RTAGTAGTCCTGGTACATA?CCTTCACCAYGRYGCCGCTSTATG?RGCGTTAAGCGGKAGCTGTTG?CCCCRYWGGGTTGCGGTGTATCACAAWGTAGGAGTAGTCAAAACTTG?TGAGTGRATWTYCGTGC?GTA?ATAAAAGATGCC?ATCTTGTGTCTTTAA?AGYTCAACGCTTYCATTAAARTWTCMCCGTACGGCAGCTCGAGGCATGCAATCACACGGTACATTGCCGA?CRCGAGRGTYACTAGTTACCAGARTKCAGCGTRCAAATCMACAAAGAATCTTARACRCTGACGAGACGGTC?T?AGTGCTATTTTTAAAAWMGCAA?STAACACGT?GTACCTAGGTGTGTRAGTCGACCT?TCT?CCCGTRAC?AGCTTCAGKTAGAGCRGAGTCTCATCCT?GGACATTTTATCAGCAYCAAGGT?ACCYKGCCGCACT?TTGCCATTAGTAAGGCAA?SCAGCGAGATYAKTACTTACGGGCTTCATCTGACCM?TGGCAGCAGCTAGCGAAGCGAACAGYCC
GCCGATGCAAAAATACCMCTTG?GAYCACGTTTATCTCAGAKC?CGCCGATAAGRTTTTCAGRTACRGTTTTGGTTCGRGACGATMAGCTCACRGTACCGCCGTTAATAGGTCCTGTAAWCGGGCCAAW?TAATCGGGGCGCCGATTR?GACAACTGTGCGTY?AMT?YT?TAAGCMGCARCCC?AACGTAAACGTAATCTCCTCTAGKCGCTATCSGTGCARGGAGTKMTCAGAGCCTTATTATTAGTYCTAGMGGCCTCCATTAYRCAGGCTTTTTCGSATY?TACTATTA?CGTAWCAAATAGAGCGCGGCAAGAGACTTATCTTKGGC?MCAAAGCCCCTTATTCGCRTGTGGTAA?MGASTC?T?GAAGCTTATCCGGG?AG?CGGGCGCATTGAGCTACCGCCAAGGAAAGAYGYGGTTTAAG??GTAAG?YYTGGGAATRGRGA?GTAKTCGA?GTTGSGCATYAT?GAGGGYATTMTGCTGTCGCAGRACGA?YTGAGAACCATGCGCGCATGGCTT?GAGWA?CCCTGCCAAGAAGAGAGCCTTG?AACC?YGRTAGGAACMGCTTAGTTACGCS?TRARGCGAATAGCGAAAACCTGAYGGGGTCAACCAACACCG?GAACCAC?TCCTTAGT?TCCGRGAGYCAAGGAGGGCACTTRTCTMAGARCAAGAG?CCGCGCGA?YCAGCYCWRAGRRAK?TTAGAGTAYTCCGGACTCCARTCAGA?AAACTACATATGAT?MCTGTGCGCTCCACCGCGCTGCTKACTGTCCCAAAAT??RTTRAGTCAGWCTCTG?TCGCCGCMTTG?AATGGGGTAAAATCAAGTCGRTGMGAA?GCATTGGTAATGC?TAWCGGACCCAAARGRAACGTAGWACTAAGCCGGCTAACGACAGARGRGTC?AATATTTGGA?CCAARGAAG??CRTCACMGTCTGCR?RGYCSCCCGACACAATGGCAYATGGGTCTTRGRACTKTTATMGCCTGACCT
WT?GCCCCTR?A?AGAGCTTTCASACCGCAAAT?WGTCCAGGTGGTCCGYACGGSTACCAC?GGAGATGTGCAWTATATTGAGTAGTGTGCCACACGTAGTWTTTTGGGMTYAAR?TGYACC?ACTTTRGRTGTACTGTGCATTGC?CGCGACRTGATCCGCGCCACGRTAGCGTTCCKCAGAYCTKCCGRATCATTTGCTTGCTTCTAATACTATGGRT?TTTAAG?ATAARGGG?GCTAAAAAGGCACCGCGACTYCAACSCGAC?CGASRACCTGGGTAGCGGTCTTGTWCCACGGTATGAGCTGCGYKCGGGGCG?GTTCGTAAWARCGTYRTACGTAATGWTGT?CAAAARTCC?TACCGCATCRKACGTAAATTYAATGS?TTWY?ATCGCTSGTCCTAGGTAAGTTAGTACCAAACCTTYAATRGG?ACTAMTA?YTCTA?AACTACCATCCCAGAGCACA?CAYTWACCTAAGTACCGCCTAACC?YYRATGCTGRTTCGGYCCGTTGYGCT?TTCCGAACT??TCAGRARGCGG?AAACAAGCGCGAGGAAWGAGCTCCGYCACCGAATT?CACGRCGGGATCYCMAATTAGT?G?MSTCGCAGTTGTRGTACGTCTCT?TCGACAAGGG?G?AATCTCRCAGCTCCACC?YATATGGTG?MCCTACTTTTTTT?GGA?CATTCGCCCTT?CA?WTACGTA?A??C?GAGTGGSYWCTGGTTCGATGCGTGRCCRCAYGCGWGGAGGAGSSGCSATCTTTTATAGTA?GARAAC?ATCACA?ATCTG?GG?C?CA?KGGGAATTRTAATGCARGGTTRGGGTAGGAGATCGGCGATGGATAACTTM?AMCRCTAT?ACTCACA?GCAACATCCGGTAGKGGACGCGGTCATATCYYATAACRCTTACCTACTGAGTTSTYGTATTA?AARGCGTAACCAAACGGCAGAC??ATGCCCCACAGAGCACRGYAGGWGTTCATCYATTAGCGGG
GTT?GYWATTTCCTC?KGTACGGTCTCGCAACTTCACCCKTCTGATCAGCCAATACGA??TGGCGASGGTAAAGTGAGGC?KTGTCGGGACAGT?AY?CTTYT?GTATGCARTTCAGRAG?AGCGTTCAGCYGYCAACAGC?GA??CAGTRGCGCCT?AGGCTAAACTT?GCATGCMTTGACATTGTAG?CG?GGAYGTAACACCCCCMCRAGTAAA?MCSAGTGGGKCCCCCKCA?ATGAG?CYGASCCGTAGATWGCYATCGTGATTTGGCCGCARCAGCCGGGCGSCAYCACTTYYGC?GCCCGAYCMGCATTATCGAATATATTATCATGGCGTGGTAAMCCTTTTATAAYCARATAGCYAGTGTACAG?GAGCTCGAGCTGGATKGGAATCAAATCTTCGAAGA?GTCTGCATAGGSG?ATCGACRTAC?CAGTCCTCAGACCACTTCATACATCTGKTCCKCAGTACGGCGCARGAS?GG?ACGCAST?GGRAGGTTTAAGCCTAARTGCTCAATWTTCCGGTTTTAAGG?GTCGTGCACGTGM?TCACGCACC?GRCC?GGGAAG?GKTCCRCGTGGACTTG?WCCACACACACKGCCATGCAACACATCT?ART?AATAAGCGACGGTCACGYTTTCATTACTTGC?AAGCT?ACGRGAA?AYGAAACGCCGCGCGTCTATCCTGAGAGACGGA?CYACC?TAAATTGTCWARGCATTAYTGWC?TGTTTCGST?GCCCACTTTAAATCCTRGCCCGTGACCACGTCTGCATGGTGTTGCGCT?AGRCTT?RGGGGCTG?MCAAATG?ACSRCACTTA?AGCCTCCGACTGCGGCMARAT?RGAG??CCCTG?TAGAARGGGGRGTACGACACAYYAY?AGACAATAAAT?ACYAGAAAWTYATCCGCAGGAGKGACAACTGTG?TTA?AYCAACR?CGTG?GYATTYATA?RACT?GCTYATCGCGAGATACCCMGC?CGCC?AYGCTATT
CRGCGGGAACAGGGCCCC?TTARTGAA?CCCGTGKTGAASGCCGTTTGGGCAATGAATG??GTCYGCCGGTAGTATGAACAACGYATCRAACATAGGTGTACAGACTTCT?TCCGCTCCGCCGGGAGACCGTTTGMGGGAYATTCAA?ATCAGYGCATA?KCCTGTWGGAC?AAATACATCCKGGTGSAKCGAGGGTAWGGAACACTCACCCCCCA?TACGTGGAGTSCCTR?TGCGRATAAGAGCTAGACCYTCGCYTCGRAMCAGGCTCCAGCTGT?GGTCGACRKCACAATAATGTGTW?GGTACGGTRWRGCACCGT?G?SCAGATTTCTATACCGRAGCGC?GCATCGGGCWTTTGATTGYA?TCTTTTTARKR?SGGAAATCTCGAATCATTCACCGARTSCTYAAGCTATACACGAASGTTTGCCARATKCTTACYGCAAAATC?ARTGCCAKGTCCAGCGCCGWGGGGATTGGTCTCCKCTGSGTYCYCAGCCGGGGATTTCARAC?TGATCCGGGCGAATGCGTGRCCAWCGAKTATTACGATTAG?GSCTTACAGCTGGTT?CACASTAGCGACACGCCGAGCRCAA??CCTA?A?TGTGCTAGGCCTCAGTRCATTKTCCWCAATTTSAGCCYYAAGTTACAATTTCTKTACTGT?CCGRGCATAC?GTG?CCGAAGCT?CTG?CWCTATGAGCTCCA?CAGTATCGCGAGATTARTCCCACCGTMTCGAAGGCAG?GATWGTAGMCTTAGACGGYGA?CATCTYCTGAAGMCCACGGGTRTCATKCGCCARCCAGTTTGGTCAGGGTGCTAGGTAACA?SCTGGA?CGCCTATAAGG?YTCAAA?MGCTGARG?TCACTGC?YCACGATTGGCATMTTGAACGS?RTGRGCYAYCGGCRCGATCCTTAGCGCAGCCGAACCACT?AGWWSTAGAC?C?G?ACTGTG?CGGTATCYGRGCGG?CTGCCCGAG?AYCGTCTTTTGGATGC
GATAGACC?ARCATCCGTACCCKYCCG?CAAGTATCCCGGTATT?ACATTA?TAGCAACCTTACGGGGGTTCTTG?WGTCWTTGAAAYATCCATTCCCGACGCRTCCCATGTYATTGRGCTATRCAAGGTATCTAAGGCAAKTGCCGTCGCGRAATTGCCACTTTTKGTGGGGTATGAGGGCCCGGTGCCYCTGGACYGCS?GT?AAWGAGCCAGTTGTACACTGTTGGGRCGGC?GGRSTCTTATYG?GT?AGCATCTTGCAAAGGGCYATTATSYAGAGGACT?C?AAYGRGCTARATGCTTTTATTACCAGTCCYCGGTARCTTTACAG?CWTCTAGGSA??CCGWMYGTAAGAAKAAA?CACCGGCCCTTATCTGCACCAKCARAGCGTGTGGGAATAC?GRRCCA?YCCCGATCCA?GACGGWAATGGCAWTTAGCGATCTCTYAGYTAAGRACCGTCSACAGYTTCGCAAA?GARCCGCATTTGCTAMCGT?CGAGGCTTCAAGGGGGTC?GT?AGGACCAAAGGYWAAGYG?ATATSTTAGTTYCTCATCCACG?TAGGTTCATYGTGCTACGCATCTKACACTCG?SGCGTGCGASGTAAAAATAAAG?AA?TYG?ATGTTTGTTGAGYAAACCG?TCCCRGCRAT?AAAAGTTCGGGGCTASTYTTYGAGGATSTGGTGGARCAATGTGCATGYAT?TGTGGAGCGTCCCG?GGCTATCGAGG?CGTTMCGGCTCGCAACGGGCCTTARGTGRGAATTAGGTCCGCTCCATTTTGTCGGYCTGCTGSAGGCCTGCGAAT?TCAGGAARCTKATGARCGGRAAATCTARCCGGGAA?STCCGAGAGGACTGGGCCGACTTGGGTTCC?GGA?GMCAYTACCCAGCGSGT?CTCRGCAACAGTCACYTGCAGGTATAGATTGTAAAMGCGGGCGATGGARGTGCTACTCTAMCKGA?TA?CGGGCCYTGCCGTG?AAAGACG?GTCGMCCGM?
GTGGAAAAW?YTGCCTCCGCATCGGGGYCCTAGATAGTYTCRGAGGT?GYATGCARTGACG?AGAACGTCATAACCRGRTC?CGYTTGTTCT?AAGCGRGATGAGAWTCAGCG?TAA?ACT?TRGTGGGTTACAGCGAGTGGTRTGACGTTCYCCCCCGART?TRCCKGYACTGCTATCCC?GTKCTTCTGTACCGYCA?TRY?A?GCGGCGYGCCAATTA?A?AAGCGRCCCCCCGGTGAGATGTAMAGAG?ACATCCGTTGACATTAARCCGTGGACA?TAAACGGTAAACAAG?ARTGGCGRMRAATGATSKGACAYATGCCYGMYCTT?GGTRGCGAGCTMATYYCYCCAACCAAGT?C?TYTACTTTATGTY?CCAAGTC?CAGACTYGGCGCT?ATTT?TATTAWTCTCGGAGGATACAC?GATGAC?GTCACCGGYCT?CTGTCACACCCACATCWGAGCTT?T?RATCCGCACGCGGCA?GGGGGGAATCCCAGAGGTCGGA?TCGRGTCCYCTA?YCGTCTSACAAAATRGCYAGGSCCTYCGGTACACTAAACGCAAGGAC?AC?CGATGCTCTG?CGGACATTTTGTCT?GMGCCGATGAAYGGTTRCCTCAAGWCCCGGCCATCCGCGTACYGGCCTGTGACCTGAACGG?GTGTAT?GAGTCT?GTYCGACAT?GAGGGAAACRCGCTTTGC?ATACTACTTACGAA?C?CCGGCCGCTKAGGGCTATYTTTTCACAAYAGGTGGTTCGGG?GSRCCTMGCAGTAGTRGGCYTTTACC?G?CGKCACGAATCGC?AACT?AGCATATSAAG?A?WTMWKCATGCYACATCCAGAATAA?CGTCATAK?AYG?GGT?AAATYCGCTCGACTACGGAC?CAGAG?CGGGARGGAGTAGCT?CWAAGTG?ATCGGG?CYG??AGGGGGTATTWTTGGAATGRCAG?ATTTCTAGC?GGTARCAGCTCGC?GAAAACAGACTTTCGYACCT
TSGTGAACTCAYGAACTCTGTGYGKCGRTGGTTTTG?C?C?YTTGGGAAGAGGAGRATCGCWGTTRCAG?GAT?AATTGATACG?CGCGTTGTTCAARGATAGACYTW??A?TTTGATTCACTGGTCGC?AGTCGAGYGTCA?GAYAGTGYCCTTCY?TACTYT?TCCAGATRAG?TCAGTTATRAGCT?GAGSACTGGAATAAGACG?AGGTGGTAGRTGACAGACSCARTAAC?GGCGKKACCT??CTYGGTAT?GCGGG?C?AC?CTTGWAYGAA?CGRCG?TGACYYACGACTATCAC??TGGCTTGCCTC?YRTC?ATATCGCTTAARTATACGGCAGATCCYTG?GCGGGTR?GATATTCCARYAGRTMGAYATGGCTACATAS?GCCTTAGGA?ARMCCCGACTCAGAACCTCG?T?YCCACGAGGAT?ACCTTCGAGT?TGCAAGTATCATTG?TGGGTAATA?TCTAAATTCGGCACGTTTC?TGCGAY?GCTCCACGCA??AAC?AGTCTTGCGTGTCTTTTCGTWGAGGCAATGCGCTTTATRACGSCCGCAAGYGYCTCTAATCAT?ACGATGTATACACGGATG?AK?GGCSGGCTTSGCAGGAATTSGGRGCTTCGGCTAA?RC?AGTGCTTCGRTGGCACGAACTTGGGCAGGC?GGTCGCTCTAGTG?G?GTCTCGAGCAG?ATACMCCGA?CTARAAARAACCACCTTKTGGTGGRAATGA?SATG?GTGAGGCGAATTARACCT?ATGYGAGGTATTTTYCTAACGGYCGTCTATCR?TGCCATTTCACTG?CAAGAKCGCACACTRTAGG?CCTGARTY?ACAAA?MWGCYTAGGAATTTCCYTCTCKCAACGAAGGYGGGCACAGAAAGR?CTCAGCAACGAAAGC?GTTGTAATGT?GAAAGYTCCKGATCTKTCWGTATGTGYCYAACGMGATGA?CTTWGG?CRCACCTAACTSATCGRAACCGGGAGAGCTCTGTG
TAATAAGAGCTAATGCTARTATGAGATCGCCCTACTACAGCCATCCGCTGTACAGAT?TCGAGCACCGCCTACGGAGKCTAGCTCGTARSC?AGCACAGARAAGYACTYAGAGTTGTAGATTTCGCACTACACWACCGCAGGGGT?CGCCCTT?TCACCGCCTTTATG??RAGCG?AATTTCG?TTGCGACAGCGATAGGRGAGC?C?GCCAATCTGRRATAGTAGMCG?CA?AA?MGACCGATCTATC?AGGRAGTACGCGCGRATMGGCSAAACTC?RMCCTCTRGGACTTC?ACAGGCGATCG?CRTCAGCGGGAGGGAGTTATGGGKTT?CCATTAGCTGCTGKGGTATAATTGGTYCCAATTCACGGCCTC?CRCAACCCMATCAYGCGGAATTGCAACGCATGGATAG?CGCTTTAGGWAGGCGCGKMGAYAY?GTGCCCGC?ATGAACAGGCTCTAACAGCRAAGA?GAAGTGGCTTCGA?CARGTACMKGG?TGCAKG?GGGCCC?ACATAAWCATCCCWGTAGTAYCTCCTATCGATAGGGTC?CTTCGCGSATTGGCGGGTAGGY?TAAACTAGGTACARS?CAAKTGTCR?ACWACAGCGT?GGGGAACCCA?YGCCAATTCTA?CYGA?KAGAGCCGRAYTTGAGGAACCGAAGCACGCTRTATCCGTTWA?GGTGCCGCTMTACMCAMTTTTG?GGAWT?CCATCGYAAAA?CTCAYAGAACCGTYGCGCRTACGCTTGCAGGATTATCTCRGGRGGGTTTCWACGCMATCCCATAGGCTATRCGGCKCACRGGAGGACCRTCC??TGGCGAGWG?CATTGCCRCGGGKGTGGTCGACCTCTCCTGTCAACGTAACCTTATCAACACTGA?TAGGACRARA?AG?ARCAGGGTTTRM?TTTGTTCGTATCTTGAATAACCCTTTYTCAAGKCAAATGAACCCTA?TATTCCAWAC?GAGCGGAAGTGATGCYATATYAC?CGCAACG
YAAGCMAACYCTG??GGGGCACTTSAGCGTYATCGTATTTGGCCT??CGCTCCAGCCYTCCGGACTCCGAAACGACRCTTAGGTGCGCGGGRCCGTGYGTTKTTCKCKYAAAGAGGTG?GAAGTGCGT?GACCTCWYCGTAYWGGGGCTYCCCGCTGCRTR?CTCCGCGATCTTCGTGAATCCGACAGGCT?AGCARTRCCATGWCT?GATCAA?GGTYGCAAGYGGAACG?CSYGAG?GTGTRCGGGTAGGCGTGCGTACCGTTRYYCAGTTA?TAAGCATMAGTGTAAAR?AWAGTGCACST?AGYCCC?TCGATGCTGCCGTG?CTCAATCATAGGCGCSTARAATCTAACR?CGC?AGYTATC?GCTTTGATTG?CCCGATCCT?TGA?GACTA?RTTCTCTACTAGAGCGATTCTT?GGTGTGC?GAWGGACRC?TTTCCCKTRCGGGCCATYWRACATTGGG?GGAGYGGCGTGTGC?TCA??C?GTGAGGCTGTTCGCC?AAATCTTTCCTATCACAGACGTCCTTACCAAGTTAATTCACAGCGRTTCGGCTTTCGATCCTTTGTAGA?TC?SACA?CATAWCCYG?GTCTTGATCGTTTTCACGAACCGAAGTGAAAATGGGTATGCGCGCTGAYTAG?TAYGACCGCMRATAAATGTCGAGGGARKCTCA?TRCTACGGCCACCGAATACCTGTRATGGA?TGATGAG?ACGAATTTAACGARAWCGGTAGTTCGYCGGAGGCGAGCTCGGGGTGTAA?GACGCCGTCRACCGCGATGGTGAACT?ATTTGAAAAT?CT?ATAGC?GGTACTGACGCGTYGAACTWC?ARCAGAWC?GGGAYTCCAATTCTGAACCAGT?YRAAAT?TAATGGT?AGGRAAAAATCRACCGGTTGTATTSTCATAGCATGTGAAATWCCGAGTACSGMCATTTRGCAAT?GCAYTC?CAWAATTCGGTGCAGAGGACGCCTCGGAGGTTACTCCGTRGAC
GCTTCGAGTGGTTATTAATAGAG?G?CAGGCGRCTCGGTYGAATGTCWCAYGATYGGGCAAK??TATGCG?C?CCWRTTAACS?GCTCTCTCGCKTATGATACTCGTCTATRAYTAGAGCCTCCAGTGWCGRA?CKGTGCTGCCYKCTA?GTGTGAGTTAATCYGATC?AACCAGTCWCAGYGGC?TGAAAGCAA?AT?AGTYTTGATGCATTYCTGTCGTYACACTC??GTCWTAATGT?CAACTATGGCAGAWAATT?CAKACAACTTGCCATGRTGCATWATCGC?G?YTTGGAAAGCCTGTCTMGTCTYAGC?GAAGACYT?TT?TSCTGGAAGTGCAGAC?CAGTTWTGCGATAATGTGARTAAGAAG?ATGCCGCTCCACCCATGGAATGCTTCTGGTGTCA?CATTCGA?TCCGGC?ATCGCGCGATGAG?CCR?CGCGATGGC?AAGACATGCCTTAGACATRTCGYTTGGCAAGGA?TGAACGACGCGYG?ATTT?GTCGRTCAGCGATTMTGTGCTCCTYATCRCTCC?A?GCC?WACCGCGTCCTAAGCGCCTTG?W?ACATGW?AYTCTGCTRCTATYTTTYGTAAGTAGTGCTCTG?AAGTT?ATGCACGYAGTAGGGTARAGAGTGCTGTAAGT?AACSCTTTTCTTARC?ATAG?CGCGGTAGGTTCAGCTCRCCATCGKTT?GGW?AGYATCTCCGT?AATCGTGATTRAYCGAYCT?CACCAGAR?TAYSTCYTAGTCTTTCACTAGTCGAYTYGTCRCCG?AGYRGAAAAGCGTARTAGGCCT?RTGCGCAAYCRGGCCATGA?TAGCGYGGRCGGA?ATTGACTTGTCCTARACGTGCGGTGACAACAT?ATAGTCGGRCACGCTCTAGCAGGGA?GTAATSCGTGTWTGAAGAATGGAGCTSGGCGTCGCRCATACTTGTAWAATCM?AACCTCCTGGTCGGCG??AAC?AGAGCCSC?GTCGTGYGCTCYTTTAMACCA
CTCGATTGCGCGTGGGGSCATCGCAACGCTTGATGRGGACTCGTGATACTAACYTCCCRCCTGGGACGGTTAGTACGTATTGTKACCTCAGGCCTATGGAACTGAMCCTCGGAGTATAGCGCACTGTRA?CTCGKTGACGTAGRCCYRGCTMATATCAGCCCTGCRGCTGTAT?AGATCY?AA?GTGTCCGGTWACGGTCGT?CCCCGATCGTTACGTCCACCYGCCCCCGCCCGAGAGGTAGGGMCCTACCCAACGCASCT??TGGAATATCCTCCTACCACTTCCACAGAGCCTTTCGMTTAGR?GMGWRTGCTGAAAMGGGTGTTACGGCGATCTTAGGAGATCTCTR?AGC?CCYTTACTGATCTYCAGCTCGACTCCTACACGCGCAAGCARCAGCRCCGMCCACAARCCCCYSCA?GCCAGTTAGGAATAWATGGGTGGTTKTGAGTGAATGGGCTAGGCTACTTC?GACTTGCACTCAGCCYATATGGAGACS?GAY?TGAMCYTGACCTGGYCTC?CGGCGTAGCGGGGCGTATTCGACRACTTKCCCTTGGC?ACT?TATACTGGTGGATGCCGACCTYGACACCTGTYGCGGCTGCCTCTGCGCGCACTGTTCAT?ATCATAGGGAMGGGRAGTKAGGTCGTTRMCGAACTTGATTAGAYTGCTTCCCRT??CTCATGTT?TGCCTACCTCACGCTGTACAA?CCAGTSCG?TCA?AGTGAGGAACCGCGAGCACTCGAARCATCGTTGGCGGCCCYCTATCTY?GCAAGCACTCATGA?TTGCAAG?CTGGGGC????TCATATTTGAGAGCGCCG?ARGAACG?CCGTGATGAYTCC?CAGAC?T?ACACCTGGTTYC?GCAGY?TAAGTGGGAACCCATAACGATYGTKAGCTACATACACTAMGCGGTYCAAGCTGA?GTAA?TTCRACTCRTCGAAAGMAAA?GACGTCCACGGCT?TTCACACYGGC?AACATGTCWYAAATGC
CC?GTA?TGGACWKCGTCGYGAATCGWGCGACKCGGTCCCGCCCAT?CRCGGTGAGGTGRGACAAGCGTGTWGGWGACCGCAAGC?RGCGATGGAWATASTCTTAGTGGG?TGCTTWCTTTCGGTMCCCACACYYGRTCG?GTKC?CRGCTCGYYTYTTCGCTACTC?AATGRGWA?TATAAYACGGC?CTTTCTATACTTACGAACACACTTG?GTRTACGGGTAAWGYGGCTAAAAGACTAMCCGCGCRTGGTCGAAGG??KC?AACC?TACATGGTAA?GAAATCGC?GTGGGAGCAGAAC?ACGACYKGTTRTAA?ATT?SAGACRTKC?AGCAGTCGGTAGGTCG?TCYTATA?GAGG?TGCGGTCT?CAAGCAGGCAGTMAGCGCACCCTGCAGAATGRCGCCGTYGGTTGACAGCCAGGGACCGTY??G?TTTGGCAGT?TGCGCTCGAACGRCAGTACTGGACGGATGACTCACTTT?RTACTTGAGMAKSGAACGCTG?CYTGACCCCA?GAA?GAAA?RCGTKGCCCAGCCGTGTCTGTGGTYGAAGTGA?ATGGA??TTCCC?TGAAAKGGGCWCTCGGAC?AT?CAGGGTTGATAGAGGGKCA?RGCTKGTAAGCGCTGCTCAAGCCAAAAGGGAATCCARG?TCTCATTTTTCAGATCCACTGCTGGRCACTGYGCT?GYGGYTTGATATCGGRCACATCCTCTCCGCGATATT?YATCTTRCGYATYCGT?AATTTTCRCYGGTCGRCTCGTTTGKCGG?SCCCCCG?ATAGATGATGCATGCCACC?CACACAGGG?ARTCGGTWYSGCCGGTTTAGTTGTT?TGCATTCAGAC?ACACTC?CCGACCCCGGCG?TYTAAGC?TATTTGCCGGAGATWGT?ACCACAT?TAAAAGCSGTAAAC?ATTGGARGTTT?GGTACGWGCGTACGRCAAAYATGRATATYCCTGGRATTGGATYGGACGTCAATAACCGCGAGGGTAATC
CGCGWGCCGCCATGCAGYAGTCCCARYAGCTATCGCCCTTTGGTATTTTCCACAA?AGAAARACCATCCGGCAAAG?MTTWTTTTCRTTTGCGACACAGCGGKRCCAGGA?CCTAGAAAYT?CGATGTGAGT?CTGCTTGTCG?AAAGTMCCCKACGAATTCTATCTGT?GYAGTTYCAG?TAGAKATGGTCYTATCCGAAAGTGKRAYGGMAGCGCACAACTAACGT?CACACTGRGRGCTACACAGATCAAAGCGCGTAG?TG?CA?T?CGGT?TGTTAA?GCTA?T?TTGYG?AYCGA?GG?CCTGCACTA?GCY?CACAKCTCCGAGTCAGATTCTCCGGWGGC?GRACRCCCTTWCGC?TTTGTTRACTAGCGACAG?TCAATACGGACTGTCMGGCTTCGT?GG?AASGGGCTTCGGSCAGYTTGTTACCTCRCAAGAAC?GCTYTCGCWGGGTCTGYCTGGGTTAAGMACTGGCRCMTG?CRRAGTTGTATYGTAKGTCTTACAR?AGGGTCTGGGST?GMCTCMRYGATGATC??TYRATAGTTGCTCTACATGCAGGAGAGAYGYGCAGGTGGCAWTGGATAATCTTGTGYACCMGCCTYGGGCGATAYGRACAAGAARRAYGACAC?CC?CCGY?R?GTACT?GAAA?GCCTATTCGGRGT?RTGYACAGTACCT?TK?TTCACAACTC?ARCAC??TGAWGMWTGACGGA?GCCCAATTCGGMGCGCGTAACCCTTCA?TTATCTCGGGTTTGTG?TAGTCACGGCAG?CCAAGGARCCACAASARCGCGGAATTCGTAGAGRGTGATCCCATCYSTCATCCCATATSATCCTGAAGCGGTA?GCWGTCTCCTARTTC?CGRCRAGTTTTTGGAAAYGATGAGAY?CGTC?TCAGGSCTGGTTT?CCAAG?ACTCCCGTT?TCMCTCATCA?GCT?C?AAGT??CY?CCTAG?ACCCCYGTCGG?RRGCACTAG?AATTATARCGATTA
TGTGTYAC?AGGWTAAA?AG?CGTTTCGCGRTGCAAGCCCGA?AACCRTAGRACGACAGGTTGAGT?GAAC?AGGGCRARTTAAAGWG?GA?GCTAGAGAA?GGGGTCGAGCCGYGTGAGGACCGT?AGCCTAAMCACCGCC??GCGCA?CCCCAAARTGRRCGCC?AAGTCMCTGTCATCTACSCCT?RGGTKGTT?TTCTTGYGTTCTATRCCCGGCTGGGT?AAACA?ACGATYATCTGTACTACSTCTTACCTGTCYCCCCATTAAACGG?CGATCGC?GGTGGCCTTATGGGGTCGTGYGTGWCGAGGGATGCRRGGARCTT?TC?TCTGGAGMGT?CCGARGG?AGCTGCACGATCTRTCAATAATA?CTTCCRTYCCCTTSTTGRGCGACTGTGTT?TAGTT?YMGTGAAGCY?KCATAYAACCATCGGAACY?ACGG?ARGACAGCCCTGGAAGTTACTT?CTGSAGGATTAKAGGCCGC?TYGACTTTGTCGATKA?GTGCCCTCTGA?TATCAWCTCCCGCGATAAATGGGMGGAAAGTGYCCAWTACGTTGAGTATA?ACYAA?AG?T?TCTGACKGTGCGTGGGKRGTCACACCTCCCAGC?TTTWYGTAA?TT?TTTGGGGCCTCTCACCTR?ACAAARAATTGGG?GATTATYCCGCGAGCTRCCWCG?AGAGTTAAGT?G?AAKG?T?GAGR?AAACGARTCTTGGTGGGCGCGGTYGGTTTAACGSATGAAGCCWAACGGTGAGTACA?TTTACTCT?GTTGTCTGGTCTGTWCAATAGGGAYYGGCGYAACCGACACTTTC?CCCTTTAATTAGTACACGAGWGTGGCWYCGGGY?CGGGRTYTGAGCWAAGCTTS?TGACGAAAGYGGCGGRWATACCWAYCGCACGCCGACG?CA?GGRTA?GCCCT?TCCTTTAAGGCGTGGCAG?CAACARGCGGCAATTRGAAGCGCTRAGAT?AAAACTTCGGTATTTT?SCACTCG
TCATCTACTCTGACC??AT?TAYACAAWAGCATGCGA?CS?CTKAATTCATAAGAG?GTGTTGAMCTATGCAGTAGCGTTCAKACCACTACA?TTTTTAGGAGACA?CTTRCCGTCGG?CCCCA?WTCGAKTGAG?TCATTGATCC?GGTGTTTACCGTCCTGCTTTATTGCGAAG?GAAGGCCC?ACARCACYAT?TTTTCCTGGACCCCGTCTGRC?CCTGGAGTCTAC?ACT??GSAATGCGGTC??TACGCCTGTTTCGTYACTTGTTACGGACATTCTATGRTTGAGCTTGAGTTTGCTATGGRCCATTTRCCTGGACACATACTGGGGGTATCTGA?TAA?GATTATCGAMGGARTGATGGTYRCGGAGG?GCGAGGGCCAACTCATCTCMACGGCCTTAAGAACGTTG??ARGTTCTWGCGGCCATTGCCTYATGGTCGTACGGYCRACTTTAA?A?GRAGCAGGA?CA?G?ATAKGCRGGGTCCGTCGCTCGGGKTACCATCGAC?R?ASGCATGTTCAGCGTGGAAGGAACTCTTGCTTTCACTTTAACCT?TCACTTAGATTGCGCTWACCTTGYT?G?TGTGAACRATCCCAACTGGGTTAATT?C?GAGTAAAATGCARWS?YTTACTTTGTTATC?GCGKTGGGCTT?TC?CCT?TAAGMRCGAGCTTSCTTCATRTCWAGCRCA?CA?CAGC?GCCGACCCSCTTATTCAGRCGAAGATTTCARCGCGA?TACAGAKG?ACACT??TCTGAGTACCCKCCCGCAG?GTWAATAGGAGTGGRCRCGTCTGACACT?TCKGTTGACACGTGTCATATGCCATC?TAAGWTGMTRATGTATCGGGACTCGAGAAAMTTGC?CTGG?CCCGRCGGTAGGWGCAGGTGT?CTAWAATA?YCTACCYTT?WARTTACYGYTAGAA?AYTTGYTGT??AAAAAATAGGCYGWTAAGCCRGAGCCTGTATCGYTGRACATCCTCGCATTT?AGT
CCATATT??ATTAGCCCACTGAGTCGAYTSGKCRG?TTGGCGCCAGGCTTTCCGCTTTGARTCCTCCR?CGCATGTTAACGAGATWCGGCCCCT?CGATTTAAAGTTCGYCCG?AGAGGCACCA?GGAAATG?ACATA?GKAATTGTYGCGAAACTACCCC?CTTGACCRWCCCCCATTCTTCAAMCRGAGCTTTCCAACAGAACAGGGYCWG?TAAATTRC?CCGGGTGACCTRCYCAAGTGYCGMAGAATA?GTGTGT?ATCACKGCGGYTCTAGK?ATAGTTYTATCGRTGTCG?GAGATCGCCACATTA?TACYGAC?GTCATATACAGCAAAAA?CTAACACAAACT?YTGCGTTRCA?CTG?AGGCTCGACTGGWAYTAGACCS?MACCTGTGSTTGGCTCACCGGCGCTGT?TCTSTTAAT?TGC?TTTYGT?GCTAKCC?YG?TTGCAGCTACTGC?SC?CCCAGCGATRCWGGGCACARAAGRAAMGAA?ACGTGTATGTCGAMRAG?RGTCTGYCT?CTGGCAGCTAAAGAGCCC??GKRATTGG?SCGCCRGARCCGCGGCW?T?ARYTGGCAGTCRARGTCCTACCGAATGCCCTATATC?TCR?TGCGA?CTTGCAGCGCTYGCGCTMATAYACGAGKWR?CGGGCGARATTACCCYACAMTRTCGCWGYAGKTGCGCACCTC?GTATACTCTGTGGCCATTAGGTGCCTTACGACCCGAAATTCGCCTCCWCAAGTACCGGGTKCRGAT?CAY??GATCGGCAAAGMGTR?AGGCAARACCACAG?GGGTGACGCTGACACCCGGC?GAGCTCC?TTGTTATAAC?CTCTAYTCTTW?CCACTWGTGGCAGCCT?TTRGG?CTRATRCAATCTTCWTGTT?GCACMG?TTAAYGGYTGAATGGCARGCAAGRKCGYGTCAAAYCTTCTTCRAGTAACAWAAGTGAGGGTGTCWCSCTTYGKGAGA??MCGTGTAAATACGCGAAGG
AATGCTGAAAAGGA?ATGRCC?AATTG?AGAGACTTT?CAGCYCAAGAG?TCGCYCAGGCGTACATGCTGTTCAGCAGAAGGTTCGC?GKGGTWCATKTCACACGGCCRGCSAGKTACCCAGGCAGTGGTCATAAAGCCCGAT?TGTWAGGCGATTATAATA?CGTAWYCTCCCCYCTCGRTGTGACCCCAAAGGGCGTCATACGACGATTCACAGTGTTCRCACYGTGTGCATAGT?GCTCCT?ATYTC??CATGC?TCACAAAC?GC?TGAWGAATAGGAAGGGCTAAAG?TAGCCG?TCCGTGTATTCTTYA?GATA?GRAAAGCGTATTTGGGCG?GGGTMAGATCTGR?CGGGT?GGTGTCGGTG??CTTGTC?GMGCGYGAGCAAAATTGG?GTMCCACTGAGACCC??AGTGAAAGCTGACTRCR?YC?STRGGTTC?TCAGTTCGAACAYCCC?CCYWCCATAA?TATGTATAMTATTTCGCACTTRRGTGGTATCCCCTCGCCCAACTTTTCACACCAGGTGCAAAGTYACAYCGACGASGAGTGGGGCTGG?CGTCCT?C?CAGGGAT?GC?CRAACACYAAATGYT?GAGGTAKAGACT?TCACAAACCTCCGYTGCAA?TTATACAAGTTAC?GGCGCMRYRGCGGCACGCRGGAARCCACTGGGCCCTTTTCGAAGGCCGGGGAGAGCATTCTCCAGCAACYTAA?GTAGTTCCTGCCAYT??TGCCCCGTCGGGCCWAGCGAAAAGAGTACKR?TCGSTCCTTCTACA?G?ACAGGCGTCGGGTRGA?ACCYGGG?GR?GGRCGAGATTTACT??KAYCGGGG?GTGGGGTGATGCACTWG?CRCGAAATTCCCGTGCGRMGTC?T?CGA?CATTCTCAYTTATCTTTCGTAATCACWAAACTACGGTCGTMAT?TRCA?TCGGTAAGAGGTCRCGAGRCAR?YCCGGATTTACATGARCRCA?TRCTCTWCCATGCCCAGACGTA
TTAACA?TGTGGGRTT?CGTGGTTKYTCATCTRTA?GAG??GTGGTCA?GCTAGGGTCATTCTATATCTGTTA?AGATATASGTY?C?GGTATTAGTYCGGCCRRCGACGARGTCTTAACAGAGGAATACGGCCCCTCAAG?ACGGGCGTCCKGTCGTGRCACATTATCGCGRAY?TMCCTTWRAC?GAATGATGGAGYTG?GACCTGCGMTTATTCCTCACGTTATT?GYYTGGGAG?CTG??SAG?CCA?CG?G?AAT?YTGGTGC?AGAYG?TACTAATATGAGCGTACGGWTTCTAAGACCACCAATCGGRTA?TC?GTYCWGGTTGAGTGAYGGGCCCCCACGAAG?AYTMCGTATTCTTATG??ACGTACCTATTCGTCGTTCACGAAGAT?ACGAGGRACCTGGGGR?GTCCYGTGAGACCYKATCGCATGGAAAGGKTC?TCTATCTTGCGTTGGACTACTCKCTGCGTCATGCGGATGGTGAGT?GMCTA?AGGGCATTTGCAGCGTAARMGTGGGAACTCYTCAATMYGCAATTCAGTCCKATCTCGA?TCTATGWGYCGTCTAGGG?AGGCA?TT?GCYGGATTGCGAGGTCGAATTGWTTRG?TAGGAAYSAGAAAACATTGGATCRCGTACC?GCAYAATG?GATCGKTCRYACGAGGGCACCCA?TCTTTCCTAAGACCTRGGK?YCTAACAARGCAATGGAC?ARTTCGACGAC?CTATTATGRCAYCK?TATCTAACCCGAGATAACGTAGGCATTGAACTCACGCWAAATCGAACTCTG?AA?CA?GTCT?TWATCTAAGCCGCGATCTGY?TGACCACCGATAGCACTTCACTGCGGCG?CACGCARCGGTTARCRCAAGGAATACTGGCATATA?TACCCGCGCWTCAGTTGTRTCGGGG?GMAGRGAGAAYTTG????GCGGC?TCGTCCWAATTCATGTCCAAYTCC?GGC?GAGCGTTCGGAGGGCACGTATCRGT?G
T?CTAGCAATGGTACCTGGYTTGATGTTCCR?GWCKGACGG?TTCA?TGWGG?ACACAAGCGGCGGAAAGAGG?CGARGGAAAC?CTCYKYCCGRCRGGTTRGTYACGAAMYACGMRGTATCCTAGGCTTWCTGTCACTCACAAYACAAGAGC?ATSGYCRTTGCCATATACACC?ARTGATTTTGATGTGAGMGKGGTTCCTCAGACACG?TTGCTCACGGACCTGGC?G?GATWATCGCCAATGWTTA?TMCTCGGSTGGCCTATC?GTTCMCAGG?TG?GACGAGGTAGGGGATTGCCC?TACMCGA?CGGCACTCGCATTGCCTTACTGG?CGCMCAAT?SRATCGMRACCGGTGYTCCTTYCCTGGMCTGTYGGTT?CGAGCGTACTCGCCCAARCA?KTTCTCGATCCCTKYCTARRTATAAGATA?TCCYGTAGGTAGATTGCTTCAGATTAGRCT?ATGGTCCCYAG?GGC?GGCGCGCTCCCCACGG?GYTGCAA?ATTCYCTTCAGCGACGGYYGAC?CCGYAACC?GCCAGATAGTTAG?CATA?STCACAATTAGCAGGYAKACCGACAATC?GTGGCCGYCAACTCTTCWATTGAGGCTTGGTATTTCAGCTGGGAGCCTCCCGAGTCCGGGTCAACTGAWCA?AGGCGGGGATCGTTYACCGAGTGGGA?TCCTGAGCAGCTCAG?GGT??G?AGTCTAGGGGGGCCYCAT?CCTTTGG?CGAGAGTCTT?CRCAGACCGACGACCCACTCACCGATCATCCACCT?TTGGGCAKAG?ATGCCGAGCYCAGCACCCGCGAGTTT?CACCTCCTCT?AGTCCTACYTCACGGGGGGYTTGTGAGCCAGYGCTTCGCTTTTCACTCCCACGCACACGCGTGGCASCTAGRACYGGCAGC?GAGG?TTCCTAT?GTAATACAASGGAAACTGCGCCCCC?RTARGRACTG?AYGCT?AGGRTTCATCGCT?GTTACTAAAGTGSAAAGY
ACAGTAAGGGCTCTAC?KACG?GACAC?TTCAACGGC?CATCC?CAATGCGAGTCCRTAATTAGGTGMKTGGTTATGTTCATGGCCCAATGYATRGTAGACGCCCCCCGGCTCCRGGC?T?RTKGCC?GCGCAAAAAWTTGCGGGTA?ASCAGCGTAAGCGCACATGCTCAATCCGGGTTTGWAGAYA?CAAAACGGGACCGGATCACTTTC?TCCGGWTGCAGCATGATTGTGGATATTTCCCAYRT?GGYCTGGGAACCTTACAAGTACTGTGTCATTAGWAYGTTYACAYTCYWYGYTAGAAGTR?TA?ACTMGAKGR?TG?TCCMAAKGACTASGYGC?GTCGGGACATGTYTCTCGAY?AKGT?ACYCGGGTCKTGCWGTTRATCCACTT?TCGGAC?GG?C?RTGCTGG?GCTAGAYTTGTCTTACCGGGCA?CTACGATMTSCGGCGGCAGGTAATCGGACTWACGCTATTGAAATACGA?GCGRG?AATTACCAACCCC?CATAGMYCGCTC?AGCCMCRCG???CAG?GTT?SCCGRTGCCCCTCTGGACRCCTGCC???YTGYWGSGAAAAGCTCTGACTTACAGAGA?A?ATTGACTATCCGGAGCGCG??GTCGCTAYAC?TAYAATAC?CGTCAC?CCATTTGARGAGKTCCGCAGGGTGRTCTGAAGGGGT?CTTTMACTGATAATACYATTCCCWAYCGTTGC?TTGACAGYTTGTCTTCAGATCCCCCAAATYGRAAACGGCAGGGTTGCTCAGGC?AT?ACYAAKKGCGTMTTCRTRGTAACCGYRGGGCTGTAGAGGCTMAATW?ACTATGGCACAA?TGTGCG?TACTTGATACGT?CC?TGYASACAATATGTRTTTTTCGGCCGAYGC?AGTGTCCGGG?CACGAGSCTTTTAGGCCAAAAKGCGAAGGTYCTGRAAG?ACACTAGGCAAAACTGAGGCCTGACRTTG?GATMA?GACAGGTAAATCGCACCGTCGCTC
AACCWMAACTYGGYACYCTAGYMTAACG?CGTTCRGGYTTAGCACCYTCGARGTASAGAGTTTA?WGGACSTGYRAAACKGTC?CC?TG?AGTGTTGTCMT?TCTGACTTGGTGTAGCGCCCTG?CGACGGCTCGTWGGAGAGCGGACG?CATGTCRARCACTRCATCCTTCCACMTACAY?ACCGAGWCTSCWTGT?GTTCCGCGCAGA?CC?GTYCC?T?AAGCRGGACC?WGTTTA??AARGTWGATSA?TCCTCRGCAGC?AA?CCATTCGCAAATCCATTAYAGAAGGMGGC?TTAAT?AATGTA?GARGTAGGGGGGATCGAGCGAAGCG?TTCGAGTACTGGAGGTGGGCRCAGTACACGAA?G?GATMCKAACG?CYTCCTGTCYYTTGGCATYGTATCCAGAACMATGTCTYTASAGWCAAGCAACATCTAACCTTTACGCAAAMTCTTCGGGCAGAA?TKWCAGTTTCATTCGY?TT?RGTATGTAGCCTACCGGCCCAGCCAT?TTGSGTGTYTGWACGAC?AC?TGT?ATACGATCCGCTATGAWGGTTA?TGWRGGACG??CGTTCA?CACYCTCTCTGTCYAATCAGACATAGCGCCTACATCAACCAGGCGGCG?AAGGTCTCGMCATASTCCGACCAACGCACATGTCGTGYTTG?TCYGYATCRCGTTGC?GCATGGAGRC???GTAGGTAGGCGAATGTTTSATATYTTTGYTRT??TTTGGCWCYGTAKGA?WCTCYGGK?CTATATY?CAATAAAACGTG?CAYTTGCTAACA?YATYCGCRCGGGCCTGCGAGTRTACAATCKTAA?TYGCTGCTGTCTGG??AAAC?CGTAGMCAGCKGGCYTWCCACTTTACRACCYKAG?T?TATTGMCATAACCGYGCYARATTKCTTTCC?CAATA?CTCCGAGTCM?CRYATCGAG?AGAARRTGAGTCTTCRWTGGAGGACGGCGGAGATGATTTTMGTGGCG?TACCATTT
AAAGATGG?CAAATTCRC?TATKCCCAAAAC?TA?TGTAT?GCTTACS?GGTGTCAGCTAGAAC?C?ATATCGTGACGTTGKCYT?GCAAGG?GARTGCCGTTCYCCTGAGTCGCARTA?GACTAAA?GTTAC?AACAACCCGACCTCWY?AGTGMCKTGTAATWTGCMCTG?CTTGCCTYRCGCAGGCTTGAG?CT?MGCTTATTTG?TCYA?GTATGTYGTRRTTTGGCT?GTTGTGRGCAA?KACTMA?WCCGA?TA?A?A?GGYATGAR?CGCGTTACCGWGTTTGCGTMRCTCCACAC?GGGAGCAT??CTC?RCATGG?CAAAACCG?GGCTTCTCCY?GTCCTCMGCCTA?TCCTCCCGACGCGGCC?TCAGGRACAGTTGTAGGCCAGACMAGTYGATASSGA?ATCT??RCGCCC?TR?T?CCTT?TTCSAGCAGATGAGGCKCAGCTG?CCGGCTCTTCT?TAGAGTY?WGYCCA?ACAGTC?CTGGTGTCACGGTG?CAARA?TATTCGCGA?A?AGTTCGAGGATYAACGTTGCTCACGTGATAAAATTG?CTT?AA?TGAGCATG??GAGTCAGCTGT?KCTAYTGCGGMG?GATTGGAYAGTGTTCAAGA?ATATAMCACGSCTATAAT?AGTTARSGGATWTTTGATACGSAACCTCGMAACRTGTGCATTTATAAACGGCGTTAGGTGRGCACTMRYCCTGACTGATCTGYAACAA?RCCTGTCGCGAC?ACGGCA??CTACTTATCRGTCGCTSCYGTTRC?A?GCSAY?Y?TYWCCGTYATGGRAACAGA??AATAGASGACCACCCTATRGTCCGTAACTCA?TTYAGTWTTAACCTACTTTCCTGCAATTA?CTGCGWC?AGTTWGC?AAKAATGACCSCCC??TTAGATAGATCGACTGCGGTKCTSASTCT??GAYGTTATCGGAGTAACGCATGCYGGRCGC??CATTGGAATSAGGAATTAACY?GRGRKCAGGGG
TYGGG?GTACGGCCRTACACRCTGTCTCY?ACTAAATATGCYTTGGG?CGTAGGAAYGWRCRGACCAGMGYTCGTSGTT?CY?TTTGCC?A??CC?AATGATCCTCAGCGGAASYGCCTACCCCCAAGTAATCCGCGAAAACGCRGGCACATCGYCG?RTGCYCGKCMGACARCAAT??AAYGGCGAMGGCCCA?CTAGTCTMATTGCGCTAC?ATC?AATAGGY?TAAGTTCRRCATTCGTSGYCACY?CGGGATGGTCCGTGCGTACTCACC?TCTATSRTCGRGCTWGAATAAAGACAGRYATGCAGGA?AGCTTGCTAYTARTCACKTCCTTCACCACCAAGTA?GTKGTTTTAATCAGGGGTA?CCC?GACGA?CGGTC?GATAATCTYGACCCRGYAAAYTCTCGAGGCATAGGA??MCACTGGCTWGAATA?GKCTCGCCTGTGCAAWTCTT?YAGCACGATCAGCYARTGCGRGGTCTGATTCCWCAYATCATAGGCCCGGGG?GRGCAGCGCGWMCAGGTTC?ACAKGACCGT?GACGATTGGAAAGTC?ATCAAGCCCGTCASCRAGACCGACCTGGGTGTACTAG?T?A??GACR?GTTCTRYTATC?CACRC??AAGTGAAGCCTCGTGYCRCCTATACTTCGTYGAGYACTGGAAARGTACACTTCTG?RGG?GCTKTGGGTRGTTCGAARYCGC?TTCCMC?GATGTACYACGT?MGYTTGACGCAGCCTYTTGATCGCA?T?ATACGCA?TCCATASTCGTAGGCTTACAGCTAAC?GTGGYRT?GAATGTCGG?CGGT??GCGAT?CYTY?G?TT?YCGATTTACGCYRG?AG?CYAATAGKTCGGGGAGCCCCCC?G?TAGGGGTARGTCTAATTTACTCGG?TGARCAGCAGTGCGTCTCGYACGATTA?TAKCAYGTGRGTTCTKYGCCG?A?TGACWAR?GC?T?CGGGCRGCWCG?G?WTTTGGGTTGYAGYGARACA?
TCCCGTGACTTAGCTA?C?CCSATGGGG?GGGACGAATMT?CT?GCG?AGGGA???CCATTTATGGCTACSGAYGGAAAGYGTCGT?CATGAG?CCSTTATGGAGTTAAGTTKCYGCTTAAAAAAAGG?GWAAA?GRGGCATTTGA?CGCT?AAAAK?AGT?CA?CACYWSGTTGTGGAACGTCTGGAACTTGSTTGGACTAAATGTCACGYAT?CGTAGAAGGACATAACGATGCG?G?TTCY?YGCA?RTGCTATACCCCCTTGATAR?CGCATCTARAGAGGCTTTRCTGCATTATTCATTAAG?RAGCATAGYTCGTGCSAACCGC?GCTGYAGACCCTCGYGGSWCTAACGT?CCTTGGTCAAGCAGATTA?ACATTGGGCGRAAMTWATGGAAGCRGCKAT??C?ATRATGGTCGTTT?AGGATTCCCCCA?GSYTGGTCKCTGACGTCAGAAAAGGG?TTCTGCCGTYTYCY?TTTTGAAA?ATAGACCAAGCACTGGGTRCACGGTTAATAGT?TTWTGCGTGCCCAG?AGTGYGCGCAGT?AGTKGC?GCTRGACCCWCTGGCACCAAGGCCTT?ATTTTGCG?AACYACGAGGTTAACAGAGACG?CCGCACGAATGGACGGGSCAGC?GGCGCATAARTCRG?CYTTCCACCCAGAGGGA?TCCAGGATCGGTWC?TGGA?CGG?TACYCTGTACAAGAGGYYTG?CRGCTGCS?GGCATTACGWCCCGGTCTCGATG?KA?GACATGGGCTCAAATCC?GAYMC?R?GCGYCATG?GCTA?GG?CTCC?TATAASGKTGGAT?CAATGTCTGYTGG?YCGAY?TAGGAMCGTATGATGCRGATGCGCGTCAARTCGCC?A?TSGACGTCSCAAGCTTCCGCGA?CWGGCTYRGCCAGRYAGACSTGAATGC??TCGCCTGTATYGCTTTTCGCTGTAAGT?ACGC?CGCCYCCCACATTGYTATCAAT?A??AGGGGAAAGTCC?AGA
TT?TGAGCTCTAGCCAGCGTYGCRAAAGGGTTRGTC?T??G?CGCCRG?CTCTTCTCCAACGAAC?TAA?YAAAAGGTTGCCYTCGT?CTWCCTTGCCCCAACATA?CGGT?AGGGTCGTGC??CGACGTGGGTCT?AAACCGCTAGRCCAGTAGGT?AGAWA?TACCA?G?ATAT?TR??CGGACCCACGCCGCCTST?GCA?CCGGACATTGTGAG?GGAACCTTGCTTATT??TATT?CAACAA?GARCCMGAAATGGCTCKTAGAAAWA?TGTGCTGCAACATAA?CCTGTGACG?G?GGCAYAAAGACAGGATACGCGACCAAGAGGCTCAACCRC?AYTAATARTCRCG?ARGAATCTAAAAGTASTCCAACGAK?CC?CCCATATRKTCTAARG?ATCAAGCY?AACAAGAAC?ARTGGTTGATGGGGCC?ACGCAGCTC??CCC?AT?AAG???AYCGCTCCTTTCTCTYCCGCCRYYA?CAGGATGACAGACGGTCACCGGGCCAYCGATCCGCTTG?YAAACCTGT??TRCGGGGCATGTGGAAAGGCAKGTACACCCATGATAATKCTCTGGKCGCGCACCAGG?ACCGGWGATGG?GGTACCTTTARGAAYCYAGAA?TGGG?TTGAGC?AT??Y??C?CGCG?G?TCAGACCG?CCTCT?AAGGG?TTKAGGTGGTTAY??A?CGCTCCMCKM?G??GCARTAW?GTTCAG??TTRRCT?GAAYCTA??CTGTAA?TT???TA?GGCA?TCG?AATC??GA?ATGGAAKC?TATGCAGA?TG?GACC?AA?GGGAKGCCTKC?GCACGAC?GG??TCACTA?CTG??AM?A?AC??AG?A?C?GATAACTAGRTCT?CTCAC?TGA??CACTATAA?AGCATG?AA?GAC?TC?GATGCR?AGK?A?RRT?AGAA??A?R?CAGAAACGTC???C??AA?TSGGTTAAC?AC?GWG?CTGYG?ARGTTAGACTCTGTTGATCGCTTA
AATGAGA?T?YCACAC?CCACAAGCCTYGWGTATTCCGTGTCA?A?TAGAAAA??ATT?GAAYTYGATAATCCAGC?GCTGATAAGGCCA???CAC?CCTACRGGTYCC?T?TGAG?SA?ACAGGCCCC?A?SKC??TAG?GATC?TGA?CGGTYCGGGAATTGGKATCCAGCGGAKTGGC??AW??RCAYGTCA?AAT?GTT??GGT?TTG?GCAT?GG?TCYTTCATGAYTGG?C?AAT?CT?G?A?C?GT?C?CTA?ARACGG?GCCGGGC?TTTCGAGAGTA?A?TCCCCT?CGCGCTCT?C?AG?KCYCTG?C?AT??GTCA?TCYCAC?Y?GR?GMAACG?TCCT?TTG??AGGGGTGCG?G?T?C?TTCTCCAKTRYTGTGC?CAGTGGYGW???ATTTGA??CAA??ACCGTTA?CAGTACG?GCCACGAGGGT?CCAGGCGT?AGATAC?T?G?GT?AGCAGAACGCAATWT?CGACCRAC?AT??AAC?T?CG?TGGM??GGTTT?TCTYC?GCTCG?TGAT?GGCTATATTACTTTT??AT?TACTYG?T?RCGCAGGG?TC?A?ARAA?TAATCTCCGCT?CRGTG????CCAAG?A?C?TCTA???T?CGAAR?TCGA?GG?GAWGTMA?T?GRG?AC??C??ATC??ACCG?GGCGCAC??GW?TCCC??GGTA??GTG?GCTTA?T?ATTTAGA?GGATYATCA?GGCCAA?TGG?GTTCAACGCTAAC?KGCGT??KRCCG?CTCCAGAG?GC?ATTT?AGGA?ACC?GATATATGAACGGCTCTCACTATYGTCGAAGGGGGTCG?TT?TTC?TA??AG?CACGAGTT?ACA?CCTT?TG?TTCAAGSAAGAAATAT?YGCGTA?GC?GCAG?GGCCGCCGTTTA??TC?A?WCT?TCTCCGGATCC??CAA?CCC?YTTACGATA?AGYG?A?GG?TGTCGGGGTTCATC?CCT?MGGAC?STGCTCACATGAAC?GATAYG
?T?CTT?TRA?CCCACAGCGCGTGAGTACAGGCAGGG?A?TG?ACAC?GGRCT?TGRCRTCA?AT?TT?CGTTTCG?CWGCMT?TAC?C?TGTT?A?CA?GGT??A?CTGGGG?TCG?GAATAGAATTTACGGAC?CCTTTC?CYCACGAGC?TT?TCCTTGG?GAGCCTGCGA?ACTAAACTAG?TAAAGGACTGATAC??TTGC?TCCTCAG?CRATGATCAAGA?AGTTCACACGSTAYGCGCCTCGAGACTCATAGGCTWCAAGCGAGTGCGATCTGCCTAGACAGCCTCTTTTYGCCTCCA?MTTGCGTSATGGTATAA?CGAGCGATTCMCG?????G?C??TG?????????????A?????TG?????C?C???CC???G???????????TA????????A???G?C???R???????TGA?AC?T?G??ARA??G?TA???AYAG?C?A??C??GARGTATC?AG?T?GC?AAATGATGA???GAA?T?TC?GG?AGC??RC?CTA?A??GG??WT?TG?TA?????A????GGA??G?ACCY?CTTTTATGCCACCG??AAG?A??T?TTT????C?TC?T?GC??TGACACTRSA?C??TATT????CA?GTC???T??TA??GC??T???GAC?TA??CGC?GCAT?ATCT???GAG?RGAWTT??CTACTW?TA??RTA??CTA?AT?A?ACG?TT??G?CA?TC??AG?CG?GWGCTTY??TAKC??TWT?T?GTGGRCCCT?CGC?GAT?AGCAG?TS?TAAT??TCC???AC?GAA?RCGACC?G??TCG?G?CGTT??ART???AA??AKT?C?CC?C??CACAG?GTTCGCA?AT?ACCC???T?GG?AGTT?C?AGACT?AT?A?CCTG?AT?GTA??CT???T??ATCCYAACT?A?A?MT?C???GTGGACACGR?C?Y?CAM?C???CA???C?AGCCT?GACTTAT?RC???T?RG?CT???CCT?TYCCCC??GT
?CA??GC?T?MT?GGT?TA??ATTGA?ACCGC??C?TTCA??AAC?CTA??WC?C??GCMA?WG?G?CRATA?T?TT?ACC?GT????CTC?G?TTGTC?T?CAGYG?A?GMTC??TYGTC?GYGW?R??TATW?GKT??TCC??GACCRAATTATACGACTCAA?C??T?AWA?GA?AA??M?RCRA??CACAAATTAT??CTG?G?YCYSGATG?GRT?A?CAGTA?C?R?A??CM??GCG?TRCAC?AYCCATAAGTAGC??????TCATC?TC?TTTYM??A?GC?CTTG?GGGAWG?C??AA?A?CC??YCAT?ACYGAGC????GC???TTGCT?SCGT??RTAGG???AG???G?CA?GTA?GCRTAGY?GMC?AG?C??CCC?GSCA?CAGA?T?G?CR??TY???CGC??CY?GRGGM?KATGTAGCGT?CAGKATAA?RG??G?CT??C?CT?T???AGGA??CGACAS?A?GG????CC?C????TG?TT?C??CCA??TCGCAC??TGA?G???A?TGC?TTG??CGCA?CG?T??AGA?MCCAG?T?T?AG???WA???????TTGT?T?CCRG?GAG?G??T?TGC???A?GG?CG?GGAGCTR?C??YYTY??TACCATGTG????TCC?TA??WACT?YC?AC?WS??AMAC??G??G?TT?R?CGWTSAAGAGMC?Y??CGTG?GGT?TGGWRAWTAATT??T?ATCM?ACT?GG??TTAC?TGT?SAA????RTYAT??CCCG??TCWAGAGCC?AT?A??AC?K?TCAGC?AAC?ACAA?CG?C??T?A?G?STC??A??TWWAG?TARYTRM????ATWGTAATGA?T?C?A?CTTC?G?CT?TCAAT?ATC?A??A?T??AACG?C??WWA?TG?G?GT?GGCAGGCTKCCGC?C?AACRA?AG?TT?A?G?CRA?GT??CA?A??C??GTTGR??G?CT??A??A??R??GYTCGARCWKA?A??A?RG
    O347_19		T?GAC??A?GGKTATGGR?T?TTCTGMCACGCGTC?A?AACAGCRGCCTATCGAC??C?AGGATT?MSGGA?CAGGGGCCK?C?A?TGT?A??CCTGGAC?CA?TTYGTYGCGGTCCCC?ATG??GGTACTTTGMAA??G??A?CCT?TCTAA?G?CCATG?GGAGG?TGSG?R?CTCCT?CAAT?AGGAC?ATACTASTC?TAAATCAAGCTGT?CTC?GG?GAACAYCCCCTTTTCCGTTTGC?CCCGMGCCT?T?ARAAC?K??ATCARTG??T?CYGAY?CA?CSGGATAGAA?ARC?TCTA?CA?GT?CAWTC?YGATRGTCGG??A?SYA?GAKGC?CGTCTGCYT?SGTCACTCGTGT??CA?KR?G?CGCACASGRCAGCATGRTTACGA?GAGTCGTAYTC?T?GGTG?CGCA?ACYGCK??GGATCCGCA?TTCCMCA?C??GSYAGC?GAGSAR?GTCA?TG?A??GCGGC?AT?C?CGTGGCATCG?ACG??ATKAGACGA??TAG????TAATT?TAKCGCGRRTAGG?AAATG?AGC?T?GC?GTCAAGTTT?CAWCAAGAT?GTTGGR?R?AT??RAGAGRGS?T??AGCGCRAGAGCCTCCCATCGTTYGTTGCT?AGCCTGGCAAGTAGCCGSGGT?TGT?ATCKCR??C?TR?TAAG?SAGTCTCTTGTYCW?AC?TTTA?CG??ACAGT?T?TMAGGCT?CGCCCT??CGWAACACRAY?CTC?RGAGGTT?GGTG?C?GT?T???GATCTTGA?GGCAGA?TT?T?T?C?ACRCGTA?GC?CC?GGT?CTGG??TCG?TGTMATA?TGCGGTGTGGRTCC??AG?G?GC?GTRGTAATG?TKTC?MTCCACRGAC?TCTKACTSCTTTG??AYG??A?TT?GTGCTAACTGAYGGTAT?GCTGCTGG??TCGG?TGAAYCGTGG?GCG?GGCGCWCRT?GTCCCAT??CCACGACGTCGCCG?A?CACG?CGGA?AATCT
TT??TYT?ACT?TGCRS??CKTG?AYAT???GC????CTGGCC?C?TGGTTGAT?YAGG??CGACTATACTGTACAGAW?GCAA?GACCAT?ACGGTC?AWTCGTCAC?TATAR??CAGTCTSGCTT?C?GG?TCATWGTGKACKGCT???YCCG?Y?AGTGGACCCT?GG?G?ACTC?A??RAT?GG?AATTCGCGATTCGCAGACCG?TAC?CATWCY?CYTGAGACTCCRA??CGAATTTGCTCMRTT?WG?AGT?RGCT??AKSGYGS??ATA?C?TCCCCC?WGCCSGTC?ATA?MR?TCT?GK?TGC?TG?CGAATGAC?ARATTG?TCACC??GGGCC?YGT?CMGCTCAT?GR?CTTATTAGAGAW?TTGG?CYC?AGTC?T?YGT?TGACRTTT?TAT??A?GCTAGT?TGA??GGCGA?TCWT?TTAACCT?AA?TGACRGTAAACW?T?G?RAS??GAGGC?RAAG?GGAC?AG?G?GTCYTCA?RTTA?AGTTTA?RT?CCC?GG?GGTTCCC?CTRCGC?SGR?TT?AARYGA?GTGA??GC?ATGGCT??A?R?CGGGATAGCAC?CAACGAGGAGCGT?AC?CASC???GTGCRTGCACTGTCATATAG?A?A?CSCCS?Y?G?C?GATCGCGAY?CCTYCCYY?GAG?RAYCTGCTTC?AATC?C?YATY?GSGCY?GTCGMMGGY?AC?TGRGACYGTGGC?GARYTTWYGGA??G?GGTATC?T?RCTYGGWGCAC?G?A?ACT?R?A??A?AWG??KACRAATASGGG??AGACA?AC?AA?CCAWAG?CCCGCCG?TTCTA?CTA?AATTG?AMATGCRCTGGATTCAC?ACCTCAC?T?YGGT?ATTGG?ACCGTKY?Y?ACGG?G?TC?A?AGGGGTGRK?AT?GYGCTTC?GCGGCCTCGCGAAARTGGCTA??TTCC??TGGCCGAT??GCRY??CCGTTRG????CWRGG?AGGG?YRGTYC??TGTAATAAG?C
?AAATTRCA?GCRAGCW?CYA?GGAGMCATCG??GGTAGRAACY???T?ACGGTGYTA?TGCGCTCG???AGC?CACA?TCA?GGGGGCTCATCACGGCACGYATATGG?TTAT?TCA?C?SAYS?A?CAGAMTGACATYTTGC?CGYA???AAK??AGTTGCTR?A?CRTCYTY?CCAGTCCACAGGCGAT?ATATGTATGAATAAC?KCAATRTCCTCGYCA?CGYCGGAKCMG?T?TTTTA?GGACAG?CTA?RAGGGATC?CTATTG?AACAGTG?CGTGGGCC?GATTTC?ACA?CA?TTTACAMGTG?ACTCA?T?GGCWC?GGTRGRT?C??CGC?CT?GAATGTA???AKTG?TCCC?CGCY??A?C???ACGTATG?CT?ATAAC?A?TAG?GCCAACCCCGTGCGCMG?TCWTACTYGKCTT?GAG?A??CGC?CTCCAACCTGAC?A?TA?CTCRRGT?G?A?CAA?TAT?AGTCAGCTK?RGTTK??CGC?GATCA?M?CGRWYTAGGGT?GCTGGGKG?GCCA?GAC?AGGC?TCT?GTYCKACGAC??CCYCGTAAC?T?GTWTY?TAC?TAGAGCAATGAAATYTTT?CAACCTTGGAGAAG?ACG?TTCTACA?CAGT?CGCCGKGTCT??T?C?TARCGGCCTTST??T???SGGTAA?ACAS?S???CG??GG?GA?GGA?GCGCAC?C?GTGRGTCTMCAAGRAM?C?GG?G?GAGYCTG??CCTGCMGMTYTYCAT?M?TCCACC?C?CGTTMG?GGCCGRC?GCGA??C?G?RTYAYAA?CTAA?G?TG?TCCTCWTCCAGTATGA????RAACAYCC?A?TAA?A?TTA?CC?YCTGGTCCGRRGTGAA?CCATC?A?GGC?GCC?YTAAA?GATKT?RCAWGC?G??AT?AAGGATGTGYAGRGG??CCCAAC?ART?A?T?CCYCAGGA??TGCAC?CTTAYCCT?CGCGTCTCT?ATG?A?AT?GCG?C?G??RC
?GTGA??GT?GGAWCCCY?C?GKR?MGGGCTAGCYRAC?TA???CCC?G?CC??TCATGTTGATCTC??GCCGTCTGTTGTCC?GTYCT?TCCATCCKAT?CRCCGTCTCC?CCTG?R?ATYTTAA?AGWTTYTARGA?GAA?GTYG???A?TAT?TG?GT?GG?G?TGCAGGGAAR?CCT??G?ACG??ACAGRTCAA?CGT?TAAGCCTGGAA?ARGG?GGAACAGTTTATGGCTGTGCGATTTC?TT?GKTKTC?ARAAATGGR?GAAT?AGGGTCCTTYTA??AG??C?MASRG?CTCGCTGGRCA?AKGCCCCTTG?A?G???GGGTTRYGATWATT?CGTTCYARAT?TGCAGTCWGCTC?TGYCTCATT?TA?GYTGT?CGTCAGC?A??TCATCCGCTGGC???T?CGTC??GCAWTCCAMA?CCAAG?GCGT?GATG?T?CK?TATCACCTGRT?GARYCTCATGC???CCAAACACCCGA??G???AGG?ACAAGGSMC?CGGCGGAA?CC?AA?GG??CCTGA?CRT?AAS?YAYTCTAT?TGAAAGATAGA??TGTTCGGRTTCCC?GCA?GT?TACCTGTTA?AAYCTGAATC?RATYRC?TACGCTARG?YCGCCTTC?SA??TAAGTRTACARTGCG?AA??YTTAAAA?CTC??TCTCC?C?GCGCTTAGRGTACT?A?TC?GYGG?AGGMGACT?CAWCRT?TAGACAGCC?A?TTG?CGGTTGACAAARCATAAACCCTTTG?GGKCG?GG?YGGGAAAA?GYGCYATTTGRGT?C?CCCTCYACATC?AACR?CCAGCTG?GAGCCGK?TARGG?G?T?GGT??TCYACCYACAGAGAGG?AAC?YC?G???GGCTCATCGATCGTGTA?GTRG?TCGCCGGCCAGCACCCTAYCACCTAYGCA?A?CAGYARY???CA?TTGTGA?GTAAG?CR?T?CKAGCGAA?T?AWG?CAT?GYTGTATA??A?A?CCCGGGATTC
TAMW?CGRGCYT??G?ATARACAGTA?ASG?GAT?ACCGGCCGMTCGTRGMYTT??CCTA?TCGGWTRT?C?CT?R?AAGGTCCCTTGTGCGGTGAG?CAAASGYAACGCGAGCYGACGGAT?WACCGTTTG?TGTAGAYCGAGC?W?G?GGT?CACTG?RA?TGKACAC?CCTTG?TCTAAAACGATAACGGG?ACGGAGTGAGYYTGAGCC?RC?TAGCT?CTTCTGCCGYR?GCA??TCT?G?CAGCACA??GTRACA?K?GTTAGT?CYGC?RGMWTTAGCTG?C?AGATRTCTG?TTTC?CTATGAGKATRCGR?AGCYYCAAKRATAGGYTTTCCCATTT?ATAT?G?WAGAR?G?TGCTCTKTTA?A?KCAA?AA??GGGTTAGAG?TGT?CCC?CTTGAT?GCTCCYYMA?ATCGGGCGACY?T?CATT?GACCRTAACTGATG?G?RGTCG?GT?T?CC???AT?AYAWAAATCCGTAAR??A??A?TGTAAGKMCSGCGTA?GC?CTCA??ACGCAGK?GM??C?AY?TTRG?TCG?ACACAGAG?CCGATCGA???CACGCGT?C?RCCGTCG??TTTTCTA?TGGGA?ACAGACTTG?GTTTARGGGT?GCCAGTCCTKCCYTCGT?TACGATGRAG???TTAR?T????A?CGA?C?C?G?RR?T?GC?GCA?TATCA?G?A?CCATCGACATWGGG?AA?YT???CCAGCAC?ATG?G?AGTTATYC?TA?A?TT?C?CTTC?YCCCCC?T?CAAT?TCAACGCYCGC??C???T?TA?RCAGACSRTARWGTGTTTG?TCGATC?GATTGCTTA??ATAGGT?G?T?RC?AGT?GTCAAC?ACAG??KG?AT??CT?TA?CTCAG?CCAA??CCTG?GYY??RTCGTGCATGA?MTCAGCACATTATATA?ACGCTATAATATG?CAGCGTCCCC?AAGAT?GR?CTGTGTGGGTR?CACGGCT?TAGGGTGWT?GART?T?CGT
AGACA?GYC?CTWTA?A?GACC?AG?GGG??TTCCTC????CYA?TTAAG??ATG??T?ATTGRGGGRGCCTCTGCT??GTG?AAACKMGAGYT?CCGTGC?A?ACTGCTGA?GTT?CT?KGCA?TGGTC?ACCAR???C?AYCCAAAGTW?A?ATCYATGCCAG?AA?ACAYAGAC??RCAGGAGGAG?CKCAMCAGAAA?TTTAM?GAYGT?YGAT???GYGATTTGGGTGCCCA?CA?Y?AATACRRRTC?AAGGMCA?TCTYTGTC?C??G??CA?CT?A?GTCA?GAWTCGGACAC?CATTRACGYCTTA?GYCGGCCACCTYT??T?MCCCT??GTCCG?CGGTCRTAGTAACAT?GGGG?CATCTTCKS?ACTC?GCGCTGC?GT?TACGCAT???TG??GWCACTGG????GGAGGY?TAMCATCYCA?CGCCCA??G?TTCATGGTCATT??MT?GG??TTGT?GC?GAYCTGGTAR?T?????CA?CAT??GAACGTAGA?GCGA??GGYGG?GG?A?GCA?GTGTCCCCG?AT?YAG?CTGACAG??K?TC?GGTAGTCA?AACT?AGCA?TAAGCGACAAWCR?TC?GT?RG?GTWRGCG?????ATCAGGWGG?G?AT??YGTGTAGCGTGCT?GGCTMAGKGG?YRT?GGATCGATAAYCCK?KAMTATGCG?TA??G?GTMAT?T?TGAAA?GG?AARACKAYCGGRGC??T?GAG?AAAACTGY?C?C?GARGGTGTT?TCATTCGCGYGG??A?ACAR??CCCTGTTACTGATAGACAAT?TGAG??CCCT?GGYGG?GGTAC?A?TGA?CCG?CACTCGC?CCC?CG?CRA?TCCCGG??G?CAG?GR?YGCG?GA?TGA?A??CGAGCTTTCCAG?ACCGYTTTGGTGC?A?C?ATC?TGA?RTGTWGGG??ACGTGG?GCTCARAAAT?CGC???K?ATY?M?CCGCTARCT??G?CATAGWG?TA?WGGTWMTCGATAY
AG?WAGGG?CGGA??TAACRGG?ATG?C?AKTGCATCTGYAT?GAATAGTTGAGTCCC?TT?AGTCA?CACGACT?TG??GT??CC???CSYA?C?TCGTCAARAACGT?CAGCCT??AKTGAGATA?TGGGYGATCGGAYGAAA???TA???MTRC?CWACT?ACATCATTR?SRC?A?R?GT?CYTGT??GT?TGR?T?CRG??T?AC?CAGCGA?AC?ATCTG?A?TGACGRAACMTGCAAGTARCCC???T?TTGATGGY?A?ACTTMRG?A?A?GA??ACCCYAG??YGCC?A??CMAGGACCCTYCC?RTATACGTTAK?GC?TCG?GARAAAGGTG?AYC??MAY?T?TATCACGCTATGAC?CTCG?CT?TTAG?TC?GGA??G?AAGGY?CCGTAC?AACTTGCCGKCGYGA?T?GGYG??TGC?YGT?G???ATGAG?GGYT?TTGGTCCCTC???TTG?AC?C?CCAGGCGTCGAAYAA?T?GTACRCCTA???TTTRGAGCCTA?CGAGA?TA?TCTRAGATTTATAGATKGAGAG?YGCTTAKTAG?TTCCG?AT?G?AACGCAM?TGCGAAGCGGGTC?AGCCAGA?AGTRCCTTCCT??A??CATYRCA???GG???AT?CGGT?GCR?GCAAC??RG?CA?TCGTACTAR?AT?RGTCAAA?AAG?C?A?CTTCCC?TTGTYGGCGCTCC?RC?RATGC??GTGR?TACGCT?GTTTRAGA?GTC?CCG??AGGAGS??ATTATC?ATAGC?W?RG?GA??TAAA?AT???C?CA?AGC?A???CCT?TACA?T??TGGT???C?TC?YATGT???TGATACYGGTAAT??AG??RA?TAC?TGC?GTCC??R?AGTGYC?CTA??TYGTRAWT?GC?TCT?TGT?GGTAA?GCA?????ARGG?A?CA??RA?CCACTYA?CAASTA?WARTAT?A??G?CAGGC?A?AWCT??AC??GGC??TCGCAGGCCAGA??YGCTKA
RC?ATTTTTTC??ACTGT?TAAA?A??C?TACTCT?CGTAATCCT?ATC?TGAGT?A?TGCWATGTTAGGCCGGCAT???CGCGTC?????CGTGTCATTCWCAYCA?AGCCTMCATTCAGRCCTG?CCTATGGAA??AAC?CCAASAKGCC?GGCRGTATTGTA?CGGCTAGWGG?AAARTRAC?AYTCGAA?CC??T?AA?T?ACYAGTTACSG?C??CG??CRGT?CTCACTGAAAC?CGGACCCC?TCAGR?CCA?G?CT?C?GAGGTGGRTYCGAMG?A?WATGTT?TGCG?GAATAG?GC?C?G?GAAARACGAA?CA??G?G?CAT?GTTTCYTCAT?GGYTG?TCCATAAYA?CCAA??CTGTAYCAA?ATTCGCAAC?TT?G?GCTGAACTRTACAAG?YCGG?CAM?MKACTAC?GTG?ACGAA??CYGCG??TAKATTCCTTAGM??G?C?CGMA?GGT?CG?CTCRGCC?GGC?T?C?TC?GCCG?GGRTCC?GYCGTTAYGCAGGC?AA?AT?A?GG?CCCACAG?ATGAC??RAR?ATGGATTGY??RAGRG??RGC??ACGATYA?CA?ATYTG?CCCGCGR?TAATT???TTCC?TGCGACG?CATGCACRCCCA?GTC?GGC?CG?ACY??CACT?CW?CC?AAATACTA?CTCWT?RC?TC?GCCTGTRTCCTGGC?T?C?CART???ATCGCAGYCG?TTGYACGCTCGMCTTT?Y?ATCCGACCA???CACAGGR?TYCTCGTTTGCGG?CAR?CGTATCAAGTAG?A?GTC?CTAGAGT?YCT??ATGTRGA??CASG?CC?AC?RA?AACWCGCCCAGAA?ACCTGATCC?TT??CYACCGTCRC?R?CCGAGCAAGTCA?RTGAWGGA?T?CCTGGAATCA?T??CTGCGCT?GTAGGCCGTCA?CCA?G?CYACGRGAT?C?CYGTAGCGTG??GT??GT?MTGGTATTAG?CGCATCAAGTGA?T?CCG?TACCA
C?ACCAC?CTTCTTAA??GGC?GACGATR?CTTGG?RTC??GTGT??G?TCC?TCTCGCGATTCCTAG?TAT??C?TTY?AGAGGTGTTCTCTA?AY?CGCCA?AAGGGCT??ACATATGAC?TGTCATATGYCTAAA?CTAGGA??TCCKCT?CAYC??AATCCA??G?CGCA?ATT??CCCTGGAGAGGGTCTRA??A?GKAGGGAGSCARCACAC?CCTGG?ACRATGA??GM?C?KGTC?AGTCGAA?CGTAC?CTTT?TG?GCGAGKTYTKGTG??TWCAS?AGTCC?TGR?G??A?GTGAATKTGCKAG?CGY?GCTCG?GMC?TTYAT?GGC?GGGGG?T?A??T?GGGGAA??AGGAACTAGT?T?G?GAYCATGCTACACGGMT?GARG?GGAGA?G?CTCTC?GCW?CCCATA?CC?G?GACA?A??CGAG?C?GC?AA?ACGG?CACCA?GCTTACCCATRTYAAAA?CAAAAAAATAC?TACCGAGGAYTYAG??RAGC?RMGAATRAGGGTAGA?A?ATTG??GT?CCTCM?T?G?TG?GTTTGYTT?GTYGACGGTYRG?CRGT?C?TCAWACATGA?GCG?T?WCCTCCCCTTTTAG?AAAGT?CTTA?GCTCTCGACCARC??CGCRTA??TCGGTGTAARARCTAG??ARTT?ACCGAG?TGATYA?TCAGCT?TGA??TGTC?GTCG?TAATGK?CA?GG?CCAATYGCATAGRCGGCCC??CCRGC?YAA?R??TT?C?AATTAY?RYGTGCAAACTGAG?CCC?CC?G?GTGG?GA?AGA?TTC?YA?TATTATCCGCATGATCCY?CTGAAGYACGTACCYGGTATWTATC?C?ACGATATAGM?GGGT?RCARTGGT??TC?RCA????CG??CCCAGGC?G?C?CCCGA?ACS???GTWYRTCTCYT?A?R?CRAGGGC?STCYAG?ACAAG?TCTTGG?GAGTMATTAT?GTRGYY?CTGTCTMGCKGGACYA?C?
Y??RTGC??AC?CYGTCCTGTCARC??AA?TGACCTCK?GGA?T?TCC??GATCGTTCAA?ATGAAGYATG?TTCG??TGAG?G?T?AT?GGC?TT?GA?GG?GGATGATG?CYAC?C?RAG?TACTCACACTCTTG?AAAATAAT?GG?YRCATCC?AGGA?TC?KRATKCGAAA??GT??ASCTTGCCCT?AT?TC?CAG?GCSCGA???TGT?AA?GCTCMGATAGARTTG?AC?TT?T?CRYGT?CA?GGG?TYC?AAAGGCA?TCTCAGGACGCTG?TGT?GTCACACAG?R?C?AT?CTG?CGGTT?TTA?GAATCTCATGTAA?GTSC?RTATTGCA?T?CTAGGTAA?AGCATTGGTCRRTCG?AAGCTCAKCCGRC?ACC?TCGC?GAGAGCYAA?CC??YACTCA?TT?GGAGCTCAAC?TGGGATTTWA?A??CGGGR?YCAGCTCG?TTACGCA??TAGG?GTCCTGGTAC?TA?CMTTCACCAT?RTGCC?CYCTA?GGGGCGTTMAGCGGGAACYGTTGCCCCCRCAGT?TYG?GG?GTATY?CMAAGTRGGAGTAGTCA?AACTTGCTGAGTGA?TATCCG?GCT?Y?SA?AAAA??TGCC?ATCTTGTGTCYTTAAGAGCTCAACGCTTYCATTAATATWTMMCCGTACGGCAGCTCGWGSCATGCAATC?C?C?GTACATTGCCGATC?CGAG?G?YACTA?TTACYA?AA?TGAG?GTGCMAATCMACRA?G???CTT?RRCRCTSACGAGACGGTC?TG?KTGCTATTYTTAAAAAMGCAA?STAACACGTTGTA?TTAG?TGTGTRAGTCGAMCT?T?WACC?G?GACGAGCTTCA?TTAGAGCGSAGT?TC??CCTCSGASAT?T?AK?AGSWCCAA??TGACCTKGCCGYAYT??TGCCA?YA?TAA?GC?A?SCAGCGAGATYAGTA?KTRCGGGCTTCAT?TRACCAGT?GC?GCAGCTAGCGAAGYGAACAGYCC
?CC?ATGCAAAAATAC?MCTTG?GATCACGTTTATCTCASATY?CGCCGAT?ATRTT?TCA??TACGGTT?TG?TTSG?GACGATMAGCKS?CGG??Y???CGTTAATA?GTC?TGT?ATY??GCCAAA?TAATCGGGGCG?CGATT?GGRC???TG?GC?T?G??T?TT?TAAGCMGYA?CCC?AACG?A?ACGT??TCT?CKCTAGKCGCTA?CSG?GCA?GGAG??MTCA?AGCC??ATTATTA?KTCTAGCRGCCT?CA?TAYGCAR??TKKYKC?GA?Y?TA?TAT?ACCGTA?CAAA??GAG?GCGGC?A?AGAY??ATYTY?GAC?MCAARGCCC?TTA?TCG?ATGTGGTA??C?ASTCRT?GAAGCTT?TCY?RGT?GACRGGCGCA?TGASC?ASCRCCMAGGAAA?AYGYGGTTTA?GT?GTAAGGY?TGG?A?T?GAGAGG??TTCGA?GTTG?GCATYAT??AG??TAT?MAGCTGTCGCRGGRCGG???GA?RAC??TG?GCGCATGGCTTM?AGT??MCC?GCCAAGAAGAGAG?CTT??AACC?TG?TARGAACMGCTTAG?TAC?CGWT???G?G?ATAGCGAAAACC?G?YGGGGT?RACCAACAC?G?GAACCACGTCC??A?TTTCCGGGRGT??ARSA?G?CAC?Y?WCYCA?AGCAAGA?WCCG?GCSA?YCRGCCCA?AG?R??TTTA???TAY?CCG?A??CCA??CAGAAARAC?ACA?ATGA??CC?GTGCGC?C?ACCSCGCTG?T?ASYGTYYCAAAA?TG?TTGGGKCAGTC?CTGGTCGCCGCCTKGAARTGGGGTARAAT??AGTC?ATGMGAACGCATT?GTAATRC?TMTCGGACCCAATRGR?A???A?T?CTA?G?CGGCTA?CGACAGA??R?TC?W?TATTTGGAS??A??GAAG?ACRTCACMGTCTGCGA?GYCC?MCGACACA?TGGYA?ATGGGTC?TRG?A?TKTTATMGCCTG?C??
T?AGCCCCTA?AAAGAGCT?TCACACCGCAAAK?TGTCC?GGTGGTCCGTACG?STACYACCGGAGATGT?SAWTATATTGAGT?GT??GC?AYACGTA?TTTTTTGGSAT?AM?YT?YA?CTACTTTAGAT?T?C?GTGC?YWG???G?G?CRTGA?CCGCGCC?CG?T??CG?TCCTCAGACCTT??GRATCATTT?CTTG?TT?YAAGACGA?GGRTYT?TAAGC??AAGGGGA?CTAA?AAGGCAC?G?GA?TTCAAMGC?ACCCGA?AAC?TGGT?A?GGGTCTTGTACCA?GGTATGAGCTGCGCGCRGGGC?CGTT?GTA?WARC?TYRTACGYA?TG?TG?TCAAA?GT?CGT?C?S?ATCRGACGKAAATTTAATGC?TTAC?ATCGCTSGTCC??GGTA?GYTAG?ACCAAACCTT???TR?R??CTAMTAGT?CT?TAA?TACCATCCCARAGC????C?CY?ACCTAC?TAC?GCCTAACC?CCRA?GCT??TT????CCGYTGCGCTTTT?CGAAC???TC?G??R?CGG?AA?C?AGCG?RW?GAA??AGCTCC?YCA?C?AATY??ATGACGG??TC?CAAATTA??CG?CSTGR??GTTGTRG?ACG??TCTATCGAC??GGKGGGAAYC?CRCARC?YCACST?ATA?GG???MC?TAC?TTTTTT?GGAT?ATT?GCCC???CACWT??GTA?A?A?G?AGTGG??ACTGR?TCGATGC????M?GCA?GCGAGGA?SAG?GGC?AT?TTCYATRG?A?GG?A????T???ATA?CTG?GGA??YAA?GG???TTRTAATK?AGGGT?G???TAK?AGATCGG?GATGGATAACTTM?A?CACTMT?AY?CACAYG?AACATCCGGTAG?GGA?GCGG?CATATCC?W?AACRCTTACC?ACTGAG??STYGTATTAT?AAGTGT?A??A?A???CAGACS?ATGCC?YACAG?GCACAGCAG?A?WTCATCTGTTAG?GGG
GTYCGTWA?T???TC?K?TA?G?TC?CG?AACTTCACCCTTCT?AT?AGC?AATACGAA?TG?CGAGGRTCCA?CGRGG??K?G?C?GGACAGWGAYA?YT?T?RWATGC?GTTCAG?M??A?CG?T?AGC??T?A?CAGC?GA??MAG?AGCG?CTAMGGCT?RA?T?GGCATGC?TTGACATT?T?GACGMGGAYGTAACACSCCCMC??GTAAA?C??AGTGGGKS?YCC?CACATGRG?C?GAS?C?TA?ATWGCY??CGTG???T?GCCGCAGCA??CGGGCS?YAYCACT?CTGC?GY?CGA?C?GYATTATCA??TAT?TTA??ATGG???G?T?AA?CTTTTATAACCAG?TAAC?RGT?T??ASCGAGCCCGAG?TGGRTTG??ATC?AATC??CGAAGA?GT?TG?ATAGG?GCATCG?CGT?CGCGGTCCTCMGACYACTT?AT?CATCT??CCS?CAGTAYG?CGC?A???CGGT??GCACTGGGGA?GYTTA?G?CT?ART??TCMATTTTCCG?TTCT?AGGTGTYGTGCACGTGM?TCA?GCA?C?GACCCGGGAA??GTT?CRC?TGG?C?TG?WYCACA?ACACTGCC?T?CAA?ACATCTGAA??AATA?GCGA?GG?CAC?T?TTCATTACTTGC?AA?M?GAC?RGAAAA?GAA?CGCCGCGC?T?CATC?K?AGAGAYGGACCCACC?T?AAT?GTCWAAG?A?TA?TG?Y?TGTTTYGC?CGC?CA?TT?A?ATCCTR?CC?GTG?CCAC?TCTGCATGG?GAT??GCT?AG?CTT?GGG?GC?G?CCAAA?GTACCGCGCTT??AGCCTC???CTKCG?CAAG?CG?GAG??C?CTR??AGA?AGGGG?GYAYGACACAY?AY?AGACAATAA?TG?CYAGAAAWT??TCCGCAGGAG?GACAACTG?G?TTAGACSAACRTCGTG?GCAKY?ATWTRACT?RCT?ATCGCGARATAC?MCG??CGCC?ACGCTATY
CRGCG?GAACA??GCCCCGTTA?CGAA?SC??TGKC?AGS?CCGTYTGG?C?ATGA?CGRTGTCYGMCGGYRGTATKAACAACGYATCRAA?AYRGGTGTA?ARACTTC?RY?CGCTC?GCCGGGA?AC?GT?TGAGGGAYATWCAA?ATC?GCGCATA??C?TGTAGGRSTAAA?AC?TCCKGGTR?AGCG??R?T?A?GAATACTCACCC?CCMGTAC?TGGAGT?CC?RC?GCRAATA?GAGYTAGA?CYTCGCTTCGRACSAKGCTCCWGC?GTRGGTCGACA?YAC?MT?ATGT?WAAGGTR?GGT?WRGCACCKTG?G?CAG??TTCWAYACCGRAGCGC?GCA?CGG?CTTTTGATTG???TCTKTTTA?GA?CGGGA?TCTCGAATCATTCRCCGA?TGCTCAAGCTAT?C?CGAASG?TTGCM??ATKCTTA?YGCAA?RTC?ARK?CCAGGT?C?GCGC?G?GG??ATT?GTCTCCGC?G??TY?CC????GGGGATT?CARMC??GAT??GG?CGAAT??GT?ACCAT??ATTATTA?GATTA???GCTTACAGCT?GTYACACAS?AGCGACRCGCC?AGCRMAAARCC??W???G??CTAGG?C?CA?TR??TTGT?C??AMTTTGWGCC?YWAG?TACA?TTTCTTTACTGT?GCG???A?WCGG?RCCCGA?GCTGC????A?TA??AG?KMC?MCAGT?T?G???G?YTARTCCCACCGWMWCG?AGGCAG??ATWGTAGMCYT?GACG?YGARCATCTYC??AAGMCYACGGGTRTCATGCGCCAGCCWGTTTGGTCA?GG?GCTAGGT?ACA?CCTGGAWCGCCTA??AGG??TCAR?AAGCT?ARGGCCA?TGCCTCACGATTGGCRTCTTGAWCGG?GTGGG?CACCRGCGCG?TC??TAGCGCAGCY?AACYAYCRAGT?CTAGAC?CA??ACTGT??CGG?ATCCG?GCG?T?TGC??GAG?ACCGTC?YT?GGATGC
GATAGACCYAGCATCCGTACCCKYCCGTCAAGTATC?CGSTAWT?A?AT?AAT?GCAACC?TASGGGGGTT??TGTWG?CTTTG?AAT?TCCATTC??GACGC???CCRTGTYATT?GGC?ATRCAAGGTAT??MA?G?AATTGCCGTCGC?AAATTGCCACTTTTKGTGGGGTAT?AGGG?C??GTG?CTCTGGA??GCGA?TR?AWGAG?CA?TTGTA?AC?GTYG?GACRGCGGRASTCTTAT?GTGT?AG?ATCT?G?AAAGGRCTAK??T?CRGAGGAC?TCTAATG?RCTAAAGGCATTTAT??CC??TYCCCGGT??MTTTACAGY??TCTAGGGA???CGWATG???G?A?AATTCACY?GC?CT??T?T?CAGCAKCA?AGCGTGTGGGAATAC???A?CMGYCCCGA?CCA??ACGGTAATRSCAWT?AGCRA?CT?T?AGTTAAGAAYCGTCSAC??TKY?TCAAAAGAGC?GCATTTGC?A???TMC?AGGCTTC?ASGG????SG??AGG?CCARAGGTAAAGTGGAT?TCTT?GTTTCTCAT?CACG??AGGT?CATCGTGCTACGAATCTKA?ACTC??SGC?T?CRAGGTA?RA?TA?AGCAAGTTGAAT?TTTRTTGGGYAAACCR??CCC?GCGATCAAAAGATCRG?ACTASW?TK??AGGATSTGGTGK?GCA?CGTGYA?GCATTY?TGGAGC??STCGWGGCTATCGWGGACGTKACGGCTCGCAACRGGCCTTAAGTG?GAATTAGGT?CGCTCCA?TTKGTCG?Y?T?CTG?AGGCCTGC?AGTK?CAGGAAGCTKATGAACGGGAAR?CTAACCGGGAAGGTCCG?GAR?ACT?GGCCGACTTGGGT?CCG?GA?GMCA?TACCCARC?GG?ACTC?GCAACAGTCACYTRCAGGY?TAGATTGTAAACG?GG?CGAYGGG??T?STACY?YMCCT?AATA?CGGGCCCTGCCGTR?A?ARACG?RTYGACCRM?
GTGGAAAA???TGCTTCCGCATMGGGGYCCTAG?T??T??CGGAGGTTGYATG?AR?R?CGTAGAA?GTCATAACCA??T??C?CTTRTTCTAAAGCG??A?GWGA?TMA?CGTTAAAACTGTAGTA??TTACAGCGAGTGGTG?GRC?TTCYCCCC?GART?TACCKGYACTGC??TC???GC?CT?CYGYRY?GYCAGTACGAGGCGGCGYGCCARTTA?AT??RCGRCCCCCCGGTGAGATGTA?AG?G?ACA??CGTTGAC?TT?ARCTGTGG?CA?TAAACGGTAAACAAG?ARYGGCGAA??ATGATC?GACAT?TGC?YGCTCTTMGG???MGRGCTMAT?TCYCC??CCMAGY?CC?YTACT?TATRTCMCCAASTC?CAGRCTYG???CTCATTT?TATT??TC?C?GAGGA?A?RCCGATGAC??T?ACCGG?YT??TGKCACACCC?CAT?AGAGCTTG??RATCCGCACGYGGCAMGGGGGGAA?CYCAGAGGTCGGRCT?G?RTCCCCTAMTCGTCGSACAAA?TGRC?A?GSCCTC?GGTACACTARACGCAAGGACTACTCG???CTC?G?CGGACATTTTRT?T????CCGATGAA?GGTTGC?YCWAGWCCCGGCC?TCCGC?TACCGGCCWGTGACCTGA?CGG?GTGTA?CGAGTC??G??CGACA??GAGGGA?ACGCGCTT?GCA??ACTA?TTACGAA?Y?CCGGCCGC?TAGG?CTATYTT?TC?CA?YAGGWGGTTAG?G?G?ACCTAGC?GTAGTRGGCYTTT?CYTG?CGK?A?GAAT?G??AA?TGRGCA?R??RA?MA?AT?AGCATGCTACATC?AGA??AAGCGTCATATGRYG??GTTAAAT????TCGA??ACGGAC?C???G?CGGGA?GG?GTAG?TYCAA?G?G?ATC?GG?CY???AGG??GTATTW?TGG?ATGGCAG?AT??C?A?CGGRTAAC?GCA?KC?GAA???A??C?TTCGCRC?T
T?GT??A?TC?YGAACTCTGTGYGT?G?TGKT??T????CYCTTGGGRAG?GGAGAATCG?WGTTGCA??GA?GAA?TG?TACGAC?CGT??T?C?AAGATAG?C?T?ACA?TTTGAYTCACTG???GCCAGTCGAG?R?YA???YA?TG?CCTTC??TACTYT?TCCAGATGA??TCAGTTAT??GCY?GAGGAC?AGA?TAA?RCG?AKGT?GYAG?YGAAAG?CS?AATAAYA??CGTT??CT??MTCR?TA??GC?RG?CCAC?CTTGTAT?GA?C??CGT?GACYCA?GA?TATYACG?TSG?TTGCCTC??GY???T???GC?TAAATRTAYGGYAGC??C?TG?GCGGA?R????AT?C?A?Y?G??CGAC?TGG??RYA?ACC?C?TTA?GA?AGAC?CGACTCAG?ACC?CGC??TCCACGAGGAT?AC?T???AG??W??AAGTATCAYTGA?GGGTAATATT??AA??Y?GG??C?TT?CGTKCGAY?G?T?C??GT???AA?AAGTCYTGCRTGTC??T?CGYTGA?GY?M??CGMT?TAT?ACGGCCGCAAGCGT??G?AA?C?TG?CGA??W?TACACGRA?GGA?GG?CG?GC?TGRCA?GRAT???G???TTCGGCC?A?RMG?GTGCTTC?ATGGCA???ACTY?GGCAGGC?G?TCGCT?TAKC??GGKT??C???YAG?ATAYCCCGA?CTAGAMAG?A?CACCT?GTGG?A?GAAT?ATSATG??T?A?GC?AATTARACC?TAT?YGAG????T?T??TAGC?GCC??CT?T?A?TGC?ATTWCACTG?CAARATCGYACACTATA?G?CC?RAATYAACA??C??GCT?AGG??TT?CCCTCTCTCAAT?AAGGYGK?CRCAG??AGG?CT??GCAACGA?AGC?GTTGT?ATGTTGAWAGYTCCKG?T?TTTC?GTATGTGCCYAACGAGTTGA??TWAGG?CGCACCTAA?TGATCGR?A??GRGAGAGCTC?KTG
TRA?A?GA??TAAT?CTA?TA?GAGATCRCC?TACTA?A?CCAT??RCTGTACAGAT?TCG?GCACC?CC?A?GG?GKCTAGC?CGTAASCCAG?AC?GA?AAGTRTTYAG?GTTGYAGAT???GCWCTACAT??C??CAG?G?TTY??Y?TT?TCACCGCYTT?AT?T?RAGC?SA?TT?YG?TTGCGACA?S?ATAGG?GARC?CAGCC?ATCTGAGAT?GTAGCC??CA?AA??GACCGAY?TATC?AG?R?RKAC?CGCGRATAGG?GAA?CTCT??CYTCTAGG?CTTCTACAGGCGATYG?CGT?AGCGGGA?GGAGTT?TGGG?T?GCCATT?RCTGCTGGGGTWT??TTGGTYCCAATTCACGGCCTC?C?CAAC?CMATCAYGCGGAATTGCGACGCATGGATAGACGCTT???GA?GGYGCGKAGAYAT?GTGCC?GCGAT?A??AGRCTCTA?CAGC?AAGA?GAAGTKGC?TY?R?CAA?TACCKRGTTGCATG?GTGMCY?ACATAA?CATC???GTWGTATY?CYTATCG?TA?RGTCCCTTCG?G?AWTGGCGGGTAGG??TWAACTAGGTAYAASTCAAKTS???CACA?CAGCGY?GGGGM?CC??TCGCMAATTCTARCTGAGKAG?G??GRACTTGA?GAACCG?AGCMYGCTAT?T?CGTT?ACRG?GM?GCTAT?CACACTTT?GYGGA?TCCCAYC?CAARR?C?CA?AGAAYCGTY?CGCATACGCTT?CAGGA?TAT???GGGRGGGTTTYWAMGCCAT?C??TAGRCTAKRC?GCKCA??GGRGGACCGTY?CGTGGC??GAGGCA?TGCMGCGG?GGTGG?CG?CCTCTCMTGT?AAC?TAACCTTATCA?CAC?GACTAGGACAARA?AGT?RCAGG?TT??C??TTGT?CGTATCTTGAATAACCCTTCCKCAA?KCMA?TGAACCCTAGTATTCCATACWGA?CRGA?GTGATGCC?TAT?ACCCGCART?
TWAGC?AACCA?GG?GGGGCACT?SAGC?TTATCGTA?TTG?CCTTC?GCTCCA????TCCS?ACTCCSA?A?G?C?CTTRGGTGCGCG?GGCC?TG?GTTK?TCTC?TA?AGAG??G?GAAGTGCGTG?ACC?CWC?GTA??GGGGCTTCCC?CTTCATR?CTCCGC?AYYTTCGTG?ATCCGA?AGG?T??RC?R??CCATG?Y?AGATCAAGGGTYGCAA?YGGAWCGTCGYGAGGGTGTGC?GGTAG??GTGCGT?CCGTTAYTCAGTTRC?AAGC?TMAGTG?AA?ATAWAGTGY?CST?AGYCC???CGATGCTSCCGTGGCTCA?TCRT?G?CGCC?A?RATC???AGCCGC?AGYTATCRGCTT?GAT?GCCCCGATCCT?TGACGACT??G?TSTCTAC?AG?GCGATTCYTRGG?GTGCAGATGGAC?MT?T?CCCTTAC????CATCWRAYATTGGK?G?AGYGGCGT??GC?TCA?WCGGTKA?GCTG?TCGCY??AA?CTTTCCTATCACARACGTCC?YACCAAGTT?ATTC?CARC?GTTCGGCT?TCG?T?CTTTGY?AM?T??SACA?CATAWMC?T?GTCTTRATC?T?TT?AYGAACCGARGWGARAATG?GTAGGTGCGCTG?TTAG?T?TG???G?CG?YAAATGTCGAGGGARGC?CACTAC?ACGGYCACCGAATACCTGTGATGGA??G?TGAG?AC??AT?YAACGARATC?GT?RT?CRYCGGAGGC?AGC?CGGGGT?TAACGACGC?GT??MYCG?GATGGTGAACY?ATTTGGAA?TACTRATAGA??GTACTG?CGCG?TGAA??WC?A?CAGAACGSGGACT?CAATTCTGAACCAGT?TGA?R?TTAAAGG??A?GAA?AA?TCAACCGG?TGTATTC?CATAGY?TGTGAAATWCCGAGTASS?MCAT??AGCAATAGCAYTY?CAWAATT?GGTG??GAG?ACGCCTCGGAGGTCACTCGGTARA?
GCTTCGAGT?GTTATTAATAGAGTG?YAGRC?RCTCG?TYGAAT?T?ACACGATCG?GCAA????ATGCGGCGCCWATTG?CGGGCT?TCTCGCGTATRATGCTCGTCTATAAT?A?A?CMTCCAK?GTCGGAGCKKTGCKG?C?KCTA?GTKTGASTT?ATCYGATC??ACCAGT?WC?GCG?C??GARAGTAAGATG?GTY?TGATG?ATTCC?KTCG??ACA?TC?C??CTTAATGTGCAMCTATRGCARAWAA?T?CATACA?CTTGCCAT?GTG?ATTATC?C?G?CTKGGAAARCCTGYCT?GT?T?AGC?GAARACYT?T?ATSCT?GAAGTGCWGAC?CMGTTATGCGATA?TGTGAGYAAGAAGGATGCC?CT?CACCC?TGGAA?GCTTCT?GTGY?A?CAT?YGA?TCYGGCAATCGCGCRATGAGTCC?CCGCGATRGC?AAG?CATGC?TTA?ACATATCGTY?GSCAASGACTGAACGACRCKCG??TTTC?TCGGTCAGC?ATTMTRTGC?CCTYA?CRYT?CAASGGCA?A?CGCGTCCTA?GCGCYTTGCT?AYA?GWAR?TCTGC?RCT?TTTTTYATMMRTAG?GST?WG?AAGTK?ATGCACGYAGC?GGGCAAA?A??GCYGTAAGTCA?CCCTT??CTWARC?A?AG???CGG?ARGTTCAGCTCRCCA?CGGYT?GGT?A?C?TCTCC?T?ART??TGATTGAC?GATCTACACCAGAATCAY?TCCTAGTCTTTC?CTAGTCG?CTTG?C?SCRYAGCRGAAAAGC?TAR?AGGCCTA?TGCGCAAYCG?GC?A?GAG?A?CG?GG?S?G?AR?TGA?WTGTTCTARACGTGCGRWRACA?C?TG?TAGTCGGACACGCTCYAGCAGGGA?GTAATGCGTGTWTGAAGAA?GGAGCTSGGCGTCG?AC?TAC?CGT?TAACAM?C?CCTCCTGR?CGGCA?GA?Y??GAGCCGC??TCGTGYGCTCYT?TACA??A
CTCG?TWG?GYGTGGGGCCA?CGCAAYGCTT?ATGAGG?CTCGTG?T?CT?ACTTC?CAC?TGGG?CGGT?AGTACGTATTGWKACTTMAGG?Y?ATG?TRCTGAACCTCG?A?T??AG?GYACTGTAAG?TCGTTG?CGT?K?CCC??CTA?TAT?ARCYC?GCGTCTGTAT??G?TCT?AA?GT??C??GTTACGGTSGTYCCCCGATCGTTAC???CACC?GCCCCC?CCCGAG?GGTAGG?CCCTACYCA?CACASCT??WGG?A?ATCCTCCTAY??CTWCCAC?GA?CCTTTCGCTTAGR?G?GWRWG?TG??ACG?GTGT?ACRKCGATCTTAGGAGATCTYT?GA?C?CCCTTACTG?TCTYCAGCW?GACTCCTACACGC?AAAG?RACAG?GCCGACCACAAGCCYCTSCA??CCMGTYA?GAATA?ATG?GTGGWTTTGAGTGRATG?GCTARGCTACT?CWGACTTS?AC?C?GC?CATWTGGAGACS?GA?G?GA?C???TCCTGG?CTC?CG?CGTACCGGGG?GCATTCTA?RACTTKCCCT?GGC?A???TATACTGATGG?T?CYG??CTCGACA?CTRTCG?AGCAGCCTCTGC?CGCACTG??CAT?ATCA?AGGGA??GGGAGTKRRGTCGYT?MCGTAYTY?ATT???CTG?TTCCCATC?CTCA?GTTW?RCCTACCTCACGCTGYACRR??CAGTGCGATCRCARYKAGGA?CCGCGAGCACWC??MACATCGTTGGCGGCCC?CTAT?TCAGC?AKCA?TCAT???YGG?AAG?CT???GC?TCATC?TAT?T?AGWGCGCCG?AGG?ACR?CCGTG?TGA??YC?CASAC?T?ACACCT?GTTC??GCRG??TAAGTGGGAAC?CATAAC?ATT?TGAGCTACR?ACACCA?G?RGTTY?ARCTGAGG?ARCTTC?A?TCGTCGAAAGAAAACAACG?C?ACGGCT?TTCAYAC?GS?YAACA?GTCACAAATG?
?C?GTACTGGACA??GTCGTGA?TCGA?C?ACKCGGTCCCRC?CA?CCACGGTGAGGTGRGACAAGCGTGT?GGTGM?C?CA?GCC??C?A??GAAAT?GT?TTAGTGGR?TGCTTWCT?TC?GT?CCCACAC??RRTCGTGT?C?CR?CTCGCCTYTTCGCTACTCTAATGR?WA?WAT?AYACGGC?CT?T?TATACWTACRAA?ACACT?GRGTRTACRGGT?AWGC?GCTA?AARACT?CCCGCGCR?GGTCK?AGGC?GCGAACCMTA??TGGTAATGAWATCGC?GTGGGA?CA?AA?TRCGAC?TG?TATAA?ATY?CAGACGTG??AGCAGTCGGT?GGTCG?TCYTAWA?GAGG?TGCG?T?TRCAAGCAGGCAGT?AG?GCACC?TGCAGAAWGGC?CCGYTGGTT?ACAGCCA?GGACMGTCA?GTTYTGGCAGTGTG?GCT?G?ACGGCAGTRCTG?A?G?ATGACT?ACYTTA?TACTG?A?M?TCGA?AGCTGYCC?SACCCCAGGAAGGRAR?R?GTKGCCCAGCCGTG?C??TGGTTGAAG?AAA?TGG?AATT?C?TTGA?AKGGGC?CTCK?ACTRT?CA?G?TTGA?AGAG???CACGG?T?G?A??CGY?GCT?AAGCC?AAAGGRA?T?Y?G???CTCATTTTCCAGRTCCACYKCTGGR?A?TG?GCT?GC?GYT?G?T?TCG?ACACATC?TTYCCGCAAKATTGCATCTTR??YATCCGT??ATTTTCG?C?GKYGR??CG?TTG?CGG?S?CC?CGCRTAGAT?ATGCAYGCCACCGCA?RC?GGG?AGTCGGTTT?GCCG?TTTAGTTGTTTTG?AT?C?GAC?A?ACTCGCC?AYCCT?GCGGTCTAAGCTTATTTGCC?GA?ATTRY?RCCACACS?ARAAGCGGTAAAC?AT?GGARGTTT??GTACGWKCGKACGRC?A?TATGRATATTCCTGGRAYTGRATCGAACGTCAATAACAG?RAGG?TAAC?
CGCGTGCAG?CAT?C?GYAGTCC?AR?AGCTA?CGCC?TTTG?TATT?TC?A?AAMAG?AA?ACCATCCGGCA?AGCA?TAKTT?CRTA??CGACACRGCGG?GC?AGGA?CCTAG?A??TACGCYGTGAGTC??GCTT?TCG?RAAGTMCCCTA?R?A?KCTA?CTGTYK?AGWT?C?G?T?GWTATGGTCT?AT?CGAAAG?G??AYGTCARCGC?CAACTAACGT?C?CACTGRGRGCT?CAA?GATCAARGCGYGTAG?TG?CA?KCCGGTTT?TTAATGCTAR?ATTGCGY?TCGA?GGT?CKGCA?TAA?CYGCAC???TCCGAGTCA?RTACTCCGGT?G??G??CR?CYTTTYGAWTTTGTT?ACTAGCKACARATCAATRCGGACTGTCC?GCTTCGTCGG?AA??GGCTTCG??CA??Y?GTT?CCTCGCAAG?A??GCTTTCGC?GGCTCTGYCTGGGT?A?G??CWG?CGCCT??CGRAGTTGTATTGTATCT?TTA?ARTAGA?CCTGGGSTAGCCTCAGCGATGATC?TTCRAYAGTY?CTCTACA??CAGG?GAGA?G?GCAGGT?GCAATGGATAA?C?TGTG??CCAGCMW?G?G?GA?AY?GACAAG?A?A?TGA?A??C??CCGC?A?GT?CT?GA?ACRYCTA???GGR?TGGTGCACAGTA?C??TGCTTCAC?ACYCGAGCACGATG?WGM?TGACG?AG???CAATTCG?M?CGYGTAACY?T?CA?YK?TCY?GGGTTTGTGTTA?TCACGKCAGTCCAAGGAGCCACR?GAAC?S?GAATTCGTAGAGG?TG?TMCCA?CYCTCATYCCAWATGATCCTGAAGYGGYAGGCAG?CTC?TAAT?CACS??A?GATTT?GG??AC?ATGAGATGCGTCATCAGKSC?GGTYT?MCAAA?AC?CS?GT?A?CACTC?T?ASGCWRC?AAGT??CT?YC??GCACCCCYGY?GC?RAG??CTAG?AAT?A?A?CGA??A
TGTG?Y?CTAGGATA?ATRGGCGTTTCGCG?TGCAAGCCCGA?AACCRTAGAAC?ASAGGTT?AG?AGAACTAGGGCRGR??AAAGTGT?A?G???GAGAA?GRGGTCGAGCCGTGTGA?GACCG?G?GCCTAA?CACC?CCCCGCGCA?MCCC?A?ATGGACGCC?ARGT?MCTRT?ATCTACSCCT?RGR?GGTT?TTCTTG?GTTCTATAC???GC?GG?TAAAACAYA?GAT?M?CTGTMCTAMSTCTTACCTGTC?MCTCRTTRAACGG?CG?TCGC?RGTGGYCTT?TG?GGT??TG?GTGWC?A?GGATGC???G?RCYT?TCWTCTG??GMGTACCGAGGG?A?CTGCACGATYTATCART?ATA?CTTCCGT?CC?TTG????GM?ACTGTGTTGTA?KT?CAGTGAARCCA?CATA?AACCATCGGAACYMRCGGRARGAC???CY?SGAAGTT??A??CTGGRGGATTA?A???CG??KYG?CTCT?TCGATKA?GTACCCTC??A?TATC?ACTCCCGM?ATA?AT??GAK?A??GTGYCCAATA?GTT?AGTA?ACACYWWGAGTYTTCWGACGGTGCGT?CGTR?TCAC??CTYCCCGC?TTT?YG?AACTT?TTT?GG?CC?CTCAACTRMACAAAGAA?TGGGYGW?TAT?CCGCGAKSTAC?TCG?AGAGTTAAGTCRRAATGCT?GAGRAAARC?R?TCTT?GTGGGCGCGG??G?T?TAACGCATR?RGCCAAACGGTGAGT?YAA?T?ACTCT?GTTG?CTGG?CTRT?CAAT?GG?ACTGGCGTAACCGACACTTT?G?CCWTTAAT?AGTACACG?G?GT?G?AYCK??TTSGGKRYTT??GCTARG?TT?ATGAYG??A?YGGC??G?ATACC?ACC?C??GC?GACAAC??GGATAYRCCCTCT?CTTWAAGSCCKGGCAG?C?ACARGCGGCAA?TAGAAGY?CTGA?ATCAAA?CWTCGG?ATTTT??MACT?G
TCA?CT?CTCKGACC?CAT?KA?ACA?TAGCAT?CKA??G?CT?A??TCA?AAGAGYGTGT?GAMCTATG?AGTAGCGTTCAGAYCACK?MA?TTTT?AG???ACA?CYTACCGT?GG?C?YA?T?TCRA?TGA?ATC?TTGAKCCTGGTGTTT?CCGTCC?GCT?TATTGCGAAG?GA?GGCCC?ACAACACYATTTTTTCCTGGACCCCGTCTG?YACCTGG?RTCTAC?ACT??GGAATGCG?WCA?TA?RMCT?TT?CGTT?YTTGTCAC?GACATTCT?TG?TTGAGC?TG?R?TTGC?RTGGRC?AKTTRCCTGGACACA?ACTGGGG??ATCYGA?TAAGRATTA?TGACGGAATGACTG?YACGRGGG?GCRASGGCCAACT??T?TYM?CGGCCTTAAGAACGTTG?TAG?YTCT?GCGGCCRY?GCY?CAT?GTCGTAS?GTC??CTTTAA?AC?RAGCAGGA?CWCGAATAKGC?GGAY?CGTCGCTCGGGTTATCATYGACCRC?S?CTTGTTYA?YK??GAAGGAAST?TTGCTTKCACTTTAACC??CC?CTTAG?TTGCRCTW?CCT?GY??GR?GT?AACGATCCCA?CTCGGTTGA?T?CGGAGTAAAA?GCAGWGCTTTA?TT?GTT??C?RCGG?GGGCTT?YCRCCT??AAG?ACGA?CTT?C??CATR?CWAGG???AC???AG???C?GA?SCGCTTATTCAG?CG??GAT??CAACSCGACT?CRGAKGTAC?GT?CTCCRAG?AS?CGCYC?CA?TG?TAATAGG?GTGGGCACGT??GA??CT?TCKGTTGA?ACGTG??ATATGCCAT??TAA?T?G?TGATGTA?YG?GACTC?AGAAACTTGC?CYG??CCCG??GG?A?G?G??GGTST?CTAT?AT??C?T?C??TT?TAATTATCG?T?GAAGAT?TGYTGT?AAAAAAATAGGCTGWTAAGCCRG?GCCT?T??C??TGGAY?TYC?CGCATTYGAGT
CCA?ATYGTATTAG?CC?C??A?C??RTT?SKCRRA?T?G?GCCARGCTTTCC?CTTTGARTCCT?C?ACGCATGT?AA????AT?C?GCCCTT??RR?T?AAA?TKCG?CCGGAGAGGCACCA??G?AATGGACAT?TG?AAT?ATCGYGAAA?TAY?CC?CT?GACC?TCCC?CATT?TTC?ACCAGAGCTTTCCAACTGAACA?GGCC?GTTA?ATTAC?CY?GG?GA?CTGCYCAAGTGCCGMAGAATA?GTGTGTA?TCAC?GCGGC?CTAAT?RYAGTTYTAT?G?TGTCGGGAR?Y?GCCA?AT?A?TAAY?AYGGGCATATACAGCRA??AACT?AYACAG?CW?CTGCGGTRCAGCTG?AGGCTCGACTG???T?AGACCC?AAC?T?T??T??GCTTACCGGCGC?GT?T?YSTTAATT?GMGTT??GTGG?TATCCCCGC?TGCAG?TRST??A?CCCCCRGC?R?RCTGGGCACAAAA?A?AM?AR??CGTGTA?G?CGA?GRGYA?WCTGCCTTCWG?CAGC?AAA?AGC?C?CG?RATTGG???GCCAGARCCGCGGCWGT?AAYTGGCAGTC?AAGTCCTACCGAATGCCCT?TATC?TC???GC?AAC?TGCA?CGYT?GC??TMATAYACG??G?R?S?GGCGAAATTACCCCACW?T?TCGCAGT?R?T?CGCACCTC?GTG??CTCTGTGGCCR?TAGGTGC?TTACGA?CC?AAATTCG?CTYCACA??TACCGG?T?CGGRT?CACCWGA?CGG?AAAGA?TA???GCW??ACCRC?GTGGGT?A?GCT?RCA?CCGGCTGA?CT?C??TGT?ATAA?ACWST?CTCTT??CCACTAG?GGCAGCCTCY?GGG??TRAT?CA?TCTTCWY?T?R?CA?CGTTTRA?G?Y?GRA?RRYAAG?AAGAKCGYGT?A?AY?TT?TTCAAGTA?CW?A?GT?AG?GTGT?ACSCTT?GTGA?ATR?CGY?TAAATMCGCGAAGG
AR??CTG?AA???A?A??ACCTAATTSGAKAG?C?TTTC???CCAAGWGR???CYCAGGCGGWYATKCTG??CA?CAGA?GGTTCGCTG?GG?WCAT?TCAYACG?C?RGC?AGTTA??CAR?C?GTG?TCATAAA?CCY?AT?TGTA?GGCG?TTA?AATA??GTAWTCTC?C?YCTCG?YGTGAC?C??AAGG?C?TCAYACGA?GA???A?RGTGTTCGCAC?GYG?G?AY??TCGCTCMG?ATYT???CATGC?TCAC??AC??CTTGAWG???AKGAA?GGCTAAAG?TASCYG?YCY??GTA??CTTYA?GAT??G??AAGCG?ATTTGGGCG?GGGTCAGATC?GR?CGGG??GGT?TC?G?GCACTKGTCGG?GCTCKAG?AAAAT?GGC?TMCC?TTGAGACCCY?AGTGAAR?CTGA?TGCG?CC?GT??G?TMATC?GTTCGAACA?CCC?C?YW?CR?RACTA?RT?TAATATTYCG?MCTT?RGTGAAA?CYCCTCSC?CAACTTTTCA?ACCA?GYGCAAAG?Y?CACCGA?GA?GAGT?GGG?TG?T?GTCCT?C?CAGGGA?TGC?CAAA?ACCAAGTG???G?G??AKA?AC???CR?RAAC?TCCGYT?CAA?T?ATACA?GT?A??G?CGYMATRGC??CAYGCRG?AAR?CACTGG?CC?TTTTCGAAGGCC?GG?AGARMAYK?TCCAGCAA?YTAAYGTAGTTCCT?CTATTA?T?C?C???CGGGCCT??CGAA?A?AG?ACKR?TCGCTCC?TCTACRGGGACAGGCGTCGGGTGGAYACCCGG?CGR?G?GCGA?ATTT?C?G??AYCGGGG?GTGGGG?G?T?CA?TAG?CR?GAA?TTCCC?TGY??M??CGTC??A?CAT?C??A?TTA??TTT?GW?A?CACTAACCWACGGTCSTMAT??RCA?TCGGTAAGAGGTCR?GAGGC??CY?C?GATTTA?ATRAGC??ACTAC?YT?CC?TSCCCAGA?GT?
TTAGC?KTG??GGATT?CGTG?TT?YTCA?CTATA?GAG?AGTG?TCA?GCTAGGG?CMTTCTATATC?GWTA??GATA?AGGTCC??GG?ATTA???C?GCCGACGA?G?RGTCT?AACAGAGGAA?ACGGCTCC?CAA?Y?MGGGYG?CCGGTCGT??CACA?TATCGCRRAYG?MCCCTWR?C?GA??GATGG?GT?GGGACCT?CGCTT?TTCCTCACGTTATTGGYCTGGGAGCYTG??SA?S?CA?CGCG?AAT?CTGGT?C?AGACG?TACTAATATGAGCGTACGG??T?T?A?G?CAC???TCGGA?AGTC?GTC???G?TG?GTGAYGRGC?CCCASGAAGCATTACGTAT?ATTATG?CA?GTACCTATT?GTC?T?CAC?AAG?TAACG?GGRA??TGGGGA?RTCCC?YGAGACCYKATC?CATG?RAAGG?TCGTCTATCTTGCGTTGGACTA?ACTCTGC?TCAKGCGGATAS?GAGT?GCCTAAAGGG?ATTTG?AGSGYAARCGTRGGAACTC?T?MATM??C?AT?CAGTC?G?TCTCGA?T??ATGWG?CG??TAGGG?AGGCACTTRGCCGGAT?GSGAGGTCGAATTGTTT?GATAGGAA?S?GA?AACATTG?ATCR?GTACC?GCATAATRCGAT?GGTCRTACGAGGGCRCCCG?TCTTTCCTA?RA?CTGGGG?CCT?RCAARGCAATGGACCAGATCGAYGACRCT?YTATGR?WCCG?YA?CTAAC?CGAGG?AATG?A?GCATTG?ACWC?CGC?AAA?CGA?C?CTG?AA?CATGTCT?TAATC?AAGCCGCGATC?GYCTGACCA?CGATMGCACTTCACT?CGRCGTCACGCAAC??TTARCGCAAGG??TACTGGCATA?AKYAC?YRC?CATCAGTWGTRTCGGGGCGAAGRGAGAACTTGYCA?GCGGC?TCGKCC?RATTCAT?TCCAATT?C?AGCTGA?YGTTCARAGGGCRCG?AYCG??AG
TCCTAGCAA??GTACC?GGYTTGAWG?TC?RAGWCGGACK??TTCA?T?AGG??CACAAGCGGCGGAAAGA?G?CGAG??AAAC?CTCYTCC?RRCRGGTT?GTC?CGARMYACGAAGYATCCTA?GCTT???GT?AYTC?CA?YACACGAGCCATGG?CGT?GCCAYATAC?CC??RTGMKT??GATG?G?GMGTGRTTC?TCAGACACG?T?GCTCACR?ACCYT?C?S?GA??A?C???A??GWT?ACTACT?GG?TGGC?TATYCGTTCMCAGG?TR??RCGAGSYAG?S?A?TGCCCCTAC?CGATCG?CA?TCGCATTGCCT?ACTGG?CG?MM?A?GCAATCGCRACCR?TGCTCCTTC?ST?GACTG?YRGTTCCGAGCGTACTCGCCCAWGTA?GT?CTCGATCCYTGYCCARRTATR?GAYAATCCCGTAGGWAGAYTGCTTCAGATTARACT?ATGGTC?CCAG?GGMTGGCGC?S?CCCCACGGTGY?R???GATTCC?TTCARCGACGGY?GACCCCGCRACCCG?CAGA?ARTTA??CATAACTCA?AWTTAGCRGGYAGACCGACAAK??GT?GC?RYCAACTCTTCAA??GAGGCTTGGTA?T?CA?C?GGGAGCCTCCCGAGTCCGGGTCARCTGAWCA?AG?CGGGGA?CGTTCAC?G?GTGGGA?TC?TGAGCAG??C?GTGGT?GG?AGTC?AGRGG???CYCAT?CCTTTGGTCGAGAG?CT??CGCMGACCGACGMCCC?CTCACC?ATSATCC?CCT???GGGCM??CCATG?CG?GC???GCACCCGCG?GTTTYCACCTCCTCT??GT?CTACCTCACGGKGG?YTTGTRAG?CAGTGYCTCGYYTT??ACT?CCACS???ACGGGTGGCASC?MGRMC??GCMGC?GAG???TCCTAT??TAATAC??SGGAWA?TG?GC??CCGRT?AGA?CTGCACGYT?AGGG?TCATCG?T?GTTRCTAAAGTGSCAAG?
RCAG?ARG?KCTCT??GTACGA?ACAC?T?CA??GGY?CATCC?CAA?GCG?GTCMRTA?T?AGGTGMT?GGTTR?GTTCAT?GCCCAATGYATGGYAGAC?CCY?CMGGCTCCGGGTGTCGT?GCCAG?GMAAMA?ATTG?RGGYA???C?GC?TAARCGCACATGCTC?ATCCGGGTTTGTAGACA?CAAAACGR?ACCGRATCAC??TC?TCCGG?TGCAGC?TGATTGKG??TATTTCCCACATAGGC??GGGAACYT?ACARRTRCTGTGTCATT??TAYGT??ACATTCC??G?TAGG?GT??YAC?CT?GR?SR?T??TCC?AAGGAMTA?GYGCGGT?G?GACATGTTTCTCG?TGAKGTG?CY?GGGKC?TGC??TTRATC??CTT?TCG?AC?GGC?G?TRC?GGGGCTAGAYTT?TCTTACCGG??AAC?AC?ATMTCCGGCGG??GGCAATCGGAC?WWYGC?ATTGAAAYACGAGGGGAG?AATT?TCAMCYCCG?ATAGACCGC??YAGCCMCRC???ACAG??TT?SCCG?TGCCCCTCTG?A??C??GC?M?YTTGY?GCG?AAAGCTCTGACCTA?AGAGARA?ATTGACKATCCGG?GCGSGAG??CGC?ACGCGTA?AATACACGTC?CCCCATTTGAAGAGKT?CGCAGGG?R?KCTGAAGGGGT?C?TTC?C?GATRATACCAT?CC?W?CMGTTGCMTTGAC?GCTTR?CT?CAG?T?CM?CAAATCGGAAACS??WGGGTTGCTCAGGCGATAACYAAT?G?AWATTCRWGATAA?Y?TAGGGCTGTAGAGGCT?AAT?CACTATGGCGCA?GTGTGCGAT?CTTGATACGT?C??WRCAGACAATATRYAWTTC?CGGCMGA?KCA??T?TCCGGGTCAC??GC?TT??AGGCCGAAAKGCG?ARGT?YTG?AAR??CW?CA?GCA???CTGAGGCCTGAC?T?GSGAT?AYGASAGGTAAATCRCACC?TCGC?C
AACYW?A?CTYGGTA?TCKAGCAT????TCG??????Y?TAGCA?CCYCGAAGTAC??AGT?TA??GGA?S?GC?AAA?TG????C?T?CA?TGTTGTC???TCTGACT?R?TGTAGCG???K?T?GAC?GCTCG?AG???AGC?GA?K????G?????CACTRCATYC?T?C?C??A?AYTAC???GACT?CATGTG?TT?CGCGC?GAACC?GT?CC????AGM?G??C??TGT?TATCAAGGTW??T?WC??????GCAGC?AACCC?TT????AA??CATTACAGAA?G?G??ATTA???AA?G?A?G???T???GRGGAT??A?CG??GCG?TTCGA?T?CTGGA??T??GC??A?TA??CG?ACGTG???CT??C????TC?TGT?YYTT?GCAA??TATCCA???CCRT??CT???S???CA?RCAA?CTC?A?C?TYY??GCW?MM?Y??C?G?CAGA????TCAGTTT??T??G???????TAT????C?TA??GG???ARCC???YTG?GT???T?AAC?A?C?MYTG??ATACG??CCGCTAT??T???CA?TGTAGG?C??AC?TTC????CCC?CT??GT?CA?TCAGAC???G???C?ACA?C??C?AK?CG?CG?AA??TCTCG?CA??G?SCGACCAAC?C?C??S??GT?CTTGS?SYG????R?RT??CAGCA?GGAGR???A??A???AG??G?AT?TTTSA?A?CTT?????TCA?TTG?C??CR?RG?A???TCCGG?T?TA??T?????TA??ACGTG?CAC?T???A?C?T?ATY???G???GC??????G?GT?C??????AA?TTGC??CY??CYGG??AAAC??GTAR?C?????????TCC?CCT?A??RC?Y?A???GTAT?G???TAA?CGY?CT?A?T??C?T?CCACAR?AT?T?CG?GTCAG???A??G??C?GA?G?TGA?T??TCG?TGG?GGAC?GCGG??ATG??TTT?G??GCG?T??CATT?
???G???G????????R?TT??KCC????ACT?A?W????G?CT?ACC???TRTCAG?TRG??C?CRA?ATCGTGACGTT?K?T?G?C?A??T?AG????GT??YC?TGMG??GCAG?A?GA??AA???TY?C??AC??CCC????TCT??AG?G??KTG?AA?ATG?M???CC?TG???CRC??AG?C?TG?G??TTMGCT?AYTCG?TCTA??Y?T?TY?T?RTTTG?C???TTR?GGGCA??????AA???C?A?CAGGTA?GG????A?AC???TTWCCGA?TGT?CGT?GCC?C?CA?CGGG??C??C??T?????T??A?AA??C???T?TA???CC?TGT?CTYCGC?TA?T??T???G????GR??C??AG?A??AG?T????GC??T??C????????CG?A??T?G??RC?C?C??GC????TT?TTCS???AG???AG?C???GCWGC????Y????CT??A?A?T????TCC??A??G?C??TG?T???????TGMCAARAT??T??G?G??A?A???C?A?GATY???GT?G???AC?????AAW?T?K?CT??AA?T?AGCA?G???AG??A??T?W??CT????C???GT?AKYG???A?TGT?CAAG?A?TA?AC??CRGCTA?AA???GCWA?GGGATAT??GA?A?GGAACC?CGAAACATGTG??T??ATA??C??C?TTA?GT?GGCAC?M????T?ACTGAT?????RCAA?RCCTG????G???A?G??ACACT?C?TA?C?GT??CTCCTG?TGC????C??C?C?T?A?CG?????G?AA?A?AT??ATA?????CCAC?ATAT???CCG?AA?T????T??G???TA?CC?A?T?TCC?GCAA?T???T?CGT??A????GCCAA??AT?A??C?CC?A???G?T??ACY?ACTGC?GT?CTG?GW???CGM??TT?TCG??GTAAC??AT????GRC?C?ACATTG?A??S??GAAT?AAT?G?A??T????G?
????G??T?C?GCC?T??AC?CAG?CTCYG?CT?M?TA??C??TG?GA??W?G?????TACGGMC?AGA???CGT??TC?????TTG?Y??G????AA??A?C????GCG?A?C??????CC???A?GY?AT??GC??A?A?GC?GGCACATCSTCG??T??CCGGCM???A??AAT??R?CGG?????GC??A?CTAGT??M??TG?ACTAC?A??TAAT??G?A??A??TCGRC???CGTGGYCAC?TCG?GA?KG??C??GYG?RCT?A?CY?CTATC?TCGAG?T?G?ATRAWGACAGAT?TG?AGR???GC?TGCTA?TAGTC??KTCC?TCA?C?CC?A?TW???G???TT?A?CAGGG??A?C??TG?C???C?G?CG?A??A?CTY?ACC??G?A???TCT?GAGG?ATA??AT???????GCT?GARTA?G???C??CT?TG?A?WTC??A?AGCA?G?TC?GCTRATG?G????CT?AYTCC?C?TATCATA?G???GGGGAG?GCA??GC?ACCW?G?TCG???T?ACCA???AC?WTT??AAAGT??AT?CA???CG?C?GCAAG?SCG?CC?GG?T?????A??T???C?A?GRGCTC?RC???????CG?A?MAGTG????CT?GT?TC???TATAC?TCRTTGAG?A?TR?AAA??TA??C?T???W?GG?GCT?T?GG??G?TC?A??T?G???T?C?CAGA??TA??WCG????C??G?C?CA?CCT???GATY?CAATC?WA???A??C?AT?STCGT?GG?W??C?GCT?AC???GGYAT?R?ATG?CGG?CGG?????GA???YYYT??TT?CCGAT?TACGCC?G?AGTCYAATAG?W??GG?A?C?C?CCAG?T?GG?GT?GGTCTAA?TCA??C?GTTG?AC??CAGT?CGTCTC?Y?CS?T????ATCAC?T???TT?TKY?Y?GAATTGA??AACGC?TRCGGGCGG??CG??TWTTTGGGT?G?A??GAAACAG
TCC?????CTT??MTA?C??CGA?R?G??GGG?CGAATC??CTG?YGTGGGGA?G???ATTT???GCTACGGA???A????GTC?T??ATG???CCCTYA?GG??C??A?TT???GC?KA?AA???GG?G??AA??R?GCAT??KA??GYTGAAAA???G?GC??S?C??G??T?T?GA??G?CWGGAACTTG???G?AC??AA????ACGY?TC?GT??AR?GACAT?AT?A?GY?TGC??CC?CGCA?G?G?????C?CC??T?RTAA?T??????A???AGGCTTT???G??T?A????T?AAKGRAG??TAG?TC??G??AAYCGCTGC?G?WGA??CTCG?GGGTS??AC????CTTG?TCA?G?AGAT??A?CA?TC?GC?AAA?T???GG??G??GCG?T?AC?A?GA??G??GTT??AGG?Y?CCCCCRAGGYTGG????T?A?GY??GAA?AGGG??????CCRTCT??TAT?TTGRM?T?TAGACCA?K??C?GG???CA???WT?W?AGT?TTTTG???G?C???????GY?CGC?GT?AGT?GC?G?T???C?CT?TC?CACC??GGC?TT????TT??G??A??AYG?G???AA?AG?GACG?C?GCA??A?T?????GGCCAGCG??C?CATRA???R?TCTTT?CA?CCAG???GAT?CYAGGATCG?TT??T?GA?CG?GTA??C?CTACAAGA????TGT?AGC??CS?R?C?TTA?GA?CC??TMTCG?T??G??RACA?GG?C?CAA??C??GAT?CTR??C?C?A?GT?YT??GG????CGT??AA??KAG??T?CAA??C??G?T?GG?C?A?A??GGAA???RTGAT?CR?AGGMGTG?CGARW??CCT??TGG??GTY??A?G????CGC?A??WGGCT?RGCYAG????RC??G?RAG?CAT??CCTG?????C?T??CGCT?W?AGTTACGCACG??C?????AT?G?T??C??T?A?G?RGG?A?A??CC???A
?T?TGA?C????G??ASC?TY?C??AAG?G?T???C??A?G?CG?C?GT???T??TCC?A??AACGT?ATCMAAA?G??GCC?TCGT??TT??TT??CC?AACATA????T??G??TCGTGC??CGA?????????T?AACCG????R??AGT?????????R?TACC??GACTAT?T?T?A?GA?C?ACGM??CC??T??CAGCC???C??TGT?????G??CCT??C??R??????T?A??ACR??GA??C??????G??T?TTA?AAR?????TG??GT????T???CC??TGAYG??C?GC???AA???AGGG?AMGSGA?CA?GMGG?TCAAC?G????TAATAG???C?GAR?A??CTAAA?G????CC??CG?K????C??A?A??T?CAA?????T?A???CC?ACA??AACC??YG?T?GAT?G?????ACGCASYTCA??C?MA?TA??GCG??SG?TYCT????CTT??G?C?YC?AC?GGA???CA???GGT?A?CG???Y?T?GATCCGCTTG?T?A???TGTA??G?G?G??ATGTR???AGGCAG??AC?C??ATGATGAT???C?G?KCGCG?AC????G??C?????TG?????A?C?TTGGGAAC?CAC????GGGATTGA????TCC??????G?TCG?T??GACC??CCTCT????GGATT?AGG??G??A??????G??CCMCT??G???C?G?A??????A???TTA?CT?G?A?C?AYG?TG????T???????GG?A??CGCAA??CT??????G???C????GYAGA?T??GA??TAAC??G?T??C?TC??CA?????????TC?CYA??T???A????A?T?A???ACA?AT??Y????TCT?C???CC???????CT??AA??G??????A??A??T?K?ATG?G??G?TA?????A?A?????A?C?GARA?GTC???CATWA??CG???A?C??CC??G???????????TA??CTCTGTTG???G????
?A?GAG??T?CC???S??????AG???T???T?????G??TCATA??AR??AAC?AT??GAACTCGA?AATCCAGCGSCTG??A?G?CC?G?YCA?CCATAC???TCCC????AA?GGA?A?AGGC?CC?A?GKC??TAGTGRT?GT?ARCGG?CCGGRAA?GGR?ATC?A?CGGAT?GGCT?AWGG?CA?GTCA?A?K?GTTTCGGTAT?G?G?RT??GATT??TCAT?A?TG?????A??CT?GTA?CC?T?CA??AT?R?CGG?GCC?GGC?TTT?GAGAG?A?A?T???CT?CKCGC?CT?C?AK?T?TCT??CT?TCTGTCA??CYCAC?YC?RTGMAACG???CT?TWG??AGK?G?GCATR?C?SATT????RGTA??GTGC?CAGT??YGWGG???TTG?T??AA?CA??G?WT?CAGT?CG?G?Y?CGA??R?ACCAGGC?TGAG?TAC?TAGGGT?AGYAG?ACGCARTTTGCGA??AAC?AT?CA?C?T?CG?TGGC???GT?T?TCT?CAGC??G???ATC?GC?ATA?WA??T??GGA???ACTC??T?GCGCA??GTTC?A?AGAATTAATCTCC?C??CAG?G?AA?CCA??TA??A?CTA??AT?CG?AR?TCG??GG???T?TMAYT?G?G?RC?AC?GATCCAAC???GG??CA?C?GT?TCCCG?GGT??R?T?AGCT???TT?W??A?ACG?AT?A?CA??G?CAAR?GG?GTTCAA?GCT?ACYKGM?TC?T?CCGGCT?CRG?GTGCRATT?AAGGA??C??GATACAT?TAC?GCTC?CAC?AYYGTC?AAGG?GGYCGTT?A??CCK?TA?G?C?CGAGTCR?CACC?T?GTG?TTC?GGGAAG?AATAT?TK?GTWCGC?RCA??G?C?GCCG?TTA?GWC?A???K?TCYCC?GATCCC???ATCCTGC?T?CGATA?AG???ATGK???TCG?RGTYCATCGCCT?CGG?CGC???TCACATGA?C??ATMCG
G?A?TTGTAA?CCCACAGCGC?TG?GTA?AGG??GGGAA?TG?????GGG?CTM?GACGT???M?TTTGCGT?TCGTCAG??T?TAC???TG?T?AYCA?G?T?AT?C??G?G???GC?AATAGA?TT?ACGGAC?CCTTTCGCT?ACGRG?TTTTTCC?AG?AGA?CCTGC?ATACTAAM??WGAWA?AGGACTGATAY?GT?GY?TCCTC?GC?GATGATCAAG?Y??TT?ACACGCT????GACTC???AC??ATA?KCT??AAGC?AGTRC?A?CT??C?AR?CRGCCY?TTTTYG?CTCC??M??GCG?S???????AWKCG???GA??CA??WGCC?GGCCA?KAGCCCGCGT?TA?????T?TG???A?C????T?C?CA?????????G??TA????A???A?G??GC??YR????T??T??????TG??T?GATAGC?A?G????G?C?AG?CTGGA?GTAT?A?G?TCG?A?AAT?AT?AGT?GAAA?GTCTGGA?GC???CACTATA??G??TTT?TGA?A????T?????GGA?M?AAC????W?TT?T?CCM?C?C?A?R??GCT?????AG????CA?C?CC??GACACT?GA??TATAT?G????AC?T????T?G???G?C?ATTGAG??T?AT?CGC???AT?ATCT?CG??GAR?AWT?A??????A?CAAC?T?ATCTA?RT?GCA?G?T??AG?CACTC??A???G?G?GYTTY?CYAKC?ATTTGT?G?GGACC?TCY?CCG??T?GC?GR?SYYAA?GGTCCKT???CG?ACACGAYCGG???C?GKRCGT?T????G?SAACYAK?C?ACCTCCCCAC?G?G?T?GCAGATAACC??T?T?G??AG?TACRA??C?G??T??C?TKC??TGT?AYYT??GTCCRTMCTA?CTC?TA?MT?C?CWG??GAC?MGGT??Y?C??GC?G?CA????GAGCC???AC??RT?G?ACTCAGG??TT??CC?G?CCC??CC?T
RCA?TGCT??CT?GSYCTA?A?T?????CCGMC?C??TCA????CACTAATTC?C?A???A?T?RS?C???A?TGTT?A?YYGT?GGGCT????TT??CATTCR?T??AGGAT?GA?Y?YC???GW?AGG?RTATGTT?TT??GG??CCRAMT?A?WCGACTC?ACCC??WATAAGAT?A?GM?G?GGCCCR?AAA?TRTACCT?AG?TCYSGAT?C??T?A?CAG?A?C?R???TCCRC???GT?MAC??CCCAY?AG?AGC?ATAA?TCAT??ACGTWT?C?CA?GC??TT????G?AGGC?WAMG??CCT???TTCACYGAGC?AG?G??TYTT??TCC??TATRTAG???A?G?G??GCA?GYA?GC?T?GTTGM???G???C?CC?G?CA?CW?R?TTGTCRT?TCG?KCRM?ACTYGRGGCA?ATG?AGC?T??A?TA?AA?G?CAGTC?GCC????????A???W?CG?YAG?A?GGT??C?CACT?R????TTACCC?CAAGTCC?AC??TG?CGA?A?ATG?STTGG??G???CGWTT??GARACCAG?T?T??GA?GT?AC?C??CT?GT?T?CCR?WGAA?RG??CTGCC???CGGC??T?KAACT??CGCC?TTCAT?CC?TGT?C???YCCCTA?CAM???CC??C?A?TGWA?ST?GGCG??Y??RCGTTS??GAG???CGTCGT???GTCTGRAGAWTM?????WAATMM?A??CG?G?TTR???GTASAA?AG????ATTACCMG?CTCTA?AG?CAAT??AAACTK???WGCCA?CR??AAAC?G?TTW?A?GCSTS?TA???A?AGTTAAY??CT?Y?ATTRTA?GG?CTCC?A?CT?Y?GA?T?TAA?TTAT?A?T?A??TGAA?GA?C???AGTG???G?TGGCAG?CTTTC???YCRRC?ACAGATT??AKRCRR???KYCA?????AA?Y?G??G??G???A???A?G??R?TCGA?CW?AW?W?RG?G
    O347_20		TTGACCGAMGGGTATGGGYTCTYCTGMC?CGCGTCGATAACAGSGGCCTATC?ACGACCMGGATT?MSGGACCAGGGGYCK?C?A?T?TGAG?CCTGGAC?C?CTT?GTTGCGGTCCCCG?TGR??GTACKTTGAAAA?GAGA?CMTT?CTA?TGTCCTTG??GAGGTT?CK?GTCTCC?ACAATTAGRAYGATACTACTC?T?AATC?AGCTGTACTCAGGGGAACACC?CYTTTTCCGTTTGCKCCCGCGCCT?TGARA?CTKARATCARTGAGTTCCGAC?C?CC?SGATAGAAAARCWTCTWCCATGTG?AWTYTTG?TRGTCGKTAAKSTACGAGGCCCGTCYGCTTCGGTYACYCGTGTGGCAATGTGRC?CATAGRGCRGTATGRTTACGATGRGTMGTAYG?TT?GGTGTCGCA?ACCGC?TYG?ATCCGCAC?TCCMTAGC?TGGTAGCAG?GCA?AGTCATKGSATCRCGGC?ATGCACGTGGCATCGGACGGGAYGAGACGA?TTAG??SGTAMTTCTA?CGCGAG?AGGGAAATGAAGSGTGGCAGTCAAGTTK?CAWCAAGATAGTTGTR?ATAT?WRAGAGGGSCTS?AGCGCRAAAGCC??CYATCGTTTGTTGC?CAGCCTGGCAAGTAGCCGSGGW?TGTCATCKCRT?C?TRCTAAGGGAGTCTCTTG?CCTTACWTTTA?CGTAACAGTGW?TAAGGCTACGCCCTAT?GAAA?ACRATRCTCYGG?G?TTAG?TGGCCGTCT?C?GATCTTKAS?GCAG?ATT?TCTCCRRCGCGTAAGCGCCGGGT?CTGGTATCGCTGTAATAATGCGSTGTG?GTCCCTAGRGYGCGGTRGTACTGTTG?CC?TCCA?R?ACGTYTGACTGYYTTGTTATGA?ACTTA?TGCTAACTGACGGTATCGCTGCTGGMTTCGGGTGAACCGTGGGGCGGGGCGCWCGTAGTCCCA??ACCACGACGTCRCCGWA??ACGACRGAGAATCT
TT??TTT?ACTCTGCASTCYG?GGATAT?AARCGAGACTGSCCMC?TGGTTGATGTAGGGTCGA?TATA?TGTAYAS?WCGC?ACGACCAT?ACGGTCCAWTCGTCACTTATRR??CAGTCTSGCTT??GGGCTGWT?GTGGACKGCTGGTTCCGGT?AGT?GA?CCT?RG?G?ACTATA?TRAT?GGGAATTCGCGATTCGCAGACCGT?ACCCAW?CT?CTTGAGACTYCGAG?CGAATTTGCTCMGTTGTG?AGT?GGSTTCAGSGYGSGTATAACATCCCCSCAGCY?GTC?ATAA?ATTCT?G??TGC?TG?CGAA?SWCAAG?TTG?TC??CGAG?GCTG?GTKCAGCTCATTGGYCTTATTMGAGAAGTTRG?CYCAAGTC?TCCG?CYGACRTWTATATGCAC?CTA?TGTGA?CGAY?A?TCWTSTTAAC?YAAACTGACRG?AA?CWA?CG?AAC?CGAGGC??AAGAGGAC?AGGG?GTCCTCAAATTA?AGTCCATRTTCCC?GACGGT?CCCGCTACGCACGG?TTCAA?CRAGGYGACTGCCAYGGC?C?AGAMCGGGATAACAC?CARCGAGGAGCGTYACACACYAATGTGCGTG?AMTGYCAT?TAGCA?AACGCCGAY?G?C?GATCGAGACACCTYCCTTGGAG?AATCTGCTTCYAATC?CCYATCYGCGCYGGTCGCCGGY??CTTGAGACCGTAGCTGAAYTTTYRRAC?GAGGTATCGTTRCT?GGWGCACCGCRAACTYRTAAAACATGGAGAT?AATRCGGGGAAGACATACTRAGC?AAAGMCCCGCCG?TTCTACCCACAA?TGAACA?GCACTGGATTC?C?ACCYCACGTS?RGTAATTGGGACCGTGTTTAACR?TGCTC?A???GGGTGGKCATGGTGCTTCGGCGGCCTCG?GAAA?TGGCAAACTTCCRWT?GCCGAT?GGCGYT?CCR?TGGGAC?CTGGGAAGGGSYGRTCCGGTGTAATA?GTG
GA?ATTACAYGCAAGCTTCYAAGGAGA?ATCR?GGGTAGRAACTGA?TAACGGTRYTTATGCGCTC?TT?AGCCCACAATCW?GGGGGCTCATCACGGCACG?RTATGGGTTATRTYAGC?CA?SAA?C?GAMTGACAYTTTGCCCGCAT?RAAKYRAGTTGCTACAACRYCYTCGCCAGTCCACAGSTGAT?ATATGTATGAAAAACAKCAATATCCTCGCCATCGCCGGATCAGMTCTTTTATGGACAGGCTAARAGGGATCT?TATTAGAASAGTGACGTGGGYCGGATTWCAAC?ACR?TTWACAAGTGTACTCA?TAGGCACA?GTGGATCCG?CGYTCTTGAATGTAYGGAG?GATCCCKCKCCYTAACATCACGYATGY?YMATAACAR?TAGTGCCAACCCCGT?CG?AGTTC?TACTYGGCTTTGAGWA??CGSCCTCCAACCT?ACTAATAA?CCGGG?CRAACCAACTATAAGYCAGMTT?GGTAKT?YGCTGAWCAGC?CGGWYTAGGGTGGCTGGGGG?G?CATGACMAAGCCTCK?GTYCGGCGACAATCYCGTAAC?TTGTTTTGTACGTAGARCACTGAAATCTTTACAAC?TTGGAGAAG?ACGATTCTWCATCAGCACGCCGGGTCTGSYACMWAACGGCMTTGT?GTCGGCGGTAAGACASGCR??CGCGGGGGGGGAAGGCG?AC?CTGTGGGTCTMCAAGAACGCARG?GTGAGCCTGATCCTGCMGCTTTCCATC?CTCCMCC?CACGTTCGCGGCCGGCGGCGAAAC?GGRT?AYWA?CTAAMG?YG?TCCTCATCCAGTATG?CT?CGAACATCCTACTAACATTTASCCCTCTGGTCCGARGTGAAGCCATCGAAGGC?GCCCTTAAAGGATKTARCAAGCCGTT?TGAAGGATG?G?AGGGGRCCYCAGC?R?TCA?TGC?YCACGAC?T?CACTCT?ACCCTCCGCGTCTCTTATGTACAT?GCGTCTG?CAC
AGTGATCGTAGGAWYCC??YTGGRTAGGGCTAGCTRASTTASCYCCCTGGCCTTTCATGCTGATCTCAAGCCGTCTGTTGT?CRGTTCTYTCM?TYCGATTCAC?GTCWCY?CCTGAATATCTTAAGAGWTTYTAGGA?GA?KGT?K?T?ACTATTTGGGTYGG?GCTGCAGGGA?AGCCT??G?ACGARACAGATCAATCGTATAAKCCTGGAATAAGGCGRAATAGTTTA?GGCTGTGCGATTTCGTTCGGTGTCGAGAAATGGGCGAAYG?GGGTCCTTYTG?TAGGGCCMASR?RCTCGCTGGRCAGWGGCCCCTKGRAAG?SYGGGTTGYGAT?ATTCCGTYCTAAATATGCAGTCTGCTCCTGCCTCATTGTAAGCT?TYCTTCAGCWAG?TCATCCGCTAGTC?YCYCG?CTCRCATTCMAMAACCAA?TGCGTAGATR?T?CK?TATYACCTGRT?GAACCTMATGCCG?CCAARCACCCGAKGGYGCRGGAACAAGGGMCCCGCCGGAATCCYAA?G?GTCCYGAGCRTAAAGCYAYTCTATGTGAAA?AT?GAA?TGTTCGGATTCCYGGCRGRT?T?CCTGTTA?RG?CT?ACTM?GATYACTTACGCTRAGGCCGCCTTCTSACGTAAGTAWACARTGCT?AA??YTTAAAAAY?CG?TCTC?TCCGCSCTKA?RGTACT?AGTCSGYGGAAGGAGAGTSCAT?GTTTAGACAGCC?AGTTGACGGCTG?CAARRCATAAA?CCTTTGTGGTCG?GGRTGGGAAAAAGYGCYATTTGAGTTC?CCCTCCACATCAA?CRGCCAGCCGGGAGCCGKAYA?GG?GGYTGGTCCTCTCCCCWCAGR?AGGT?ACACCCGC??GGCTCATCGATCGYGTAAGTGGATCGCCGGCCAGCACCCTAYCACCTACGYACAACAGCAGYT?SCATTTGTGATGTAAGGCRGTGCTAGCGA?GTWAWGKCATAGYTGTATA?GAGATCCCGGGATTC
?AAA?CGRGCTTGCT?ATAGACAGTAGACGWGAYGMCCGGYCK?TCGTGGMCTTCGMCCACTCGGAT?TC?TCTCR?AAGGTCCCT?GTGCGGTGAGCCWAACGTAACGCGAGCTGASGGRT?WACCGTTTGWTGTAGAYCGAGCAWAG?GGTCCACTGCAAATGKAYACTCC?TGTYCTAAAACGATAACGGGG?CGGAGTGAGYTTGAGCCRGCAYAGCTCCTTCTGCCGCA?G?A?CTCTGGCCAGCACAGWGTRACAAKTGTYAGTTCYGCTRGCTTWAGCT?ACCAGATATCTGGTTT?TCTAT?AG?ATACGGRAGCYTCRATRATAGGCTTTCCCATTTGATRTAGAAAGA?TGATGCTCTTTTATAAKYAAAARA?GGGTTAGAGTTGTTCCCACTTGATGGCTC?YYMAAATCGGGYGACTGYCCATTAGGC?RTAACTGATGAGTAGTCGTGTTTGCCAS?ATCACAWAAATCCGT?AA?RAASATTGTAAGTMCSGCGTATGCGCT?ARWACGCA?KAGAGAY??TTTTGGGTCGCACACAGAGGCCGATCGAT?GYAC?CGT?CAGCCGTCG?GTYY?CTAATGGGAKAMAGACTTGTGTTTARGGG?CGCCAGT?CTKCCYTCGWTYACGATG?AGGTATTAAAT??GYATCGACCTCGG?R?RTGGCCGCAATATCAGG?MGCCCTYGACAT?GGGKAAAYT?ATC?GGCACCATGTGGAGTTATTCTTA?A?TTCCGCTTY?CCCCCC?TRCA?TGTCAACGCYCGSGTCGWGTATACACAGACSR?A?WGWGTTTGCTCGRAY?GATYGCTTA?RATAGGTGG?TA?CCAG?TGTCAACTAYAGAGTG?ATC?TYATARCTCAGGCCCAATCCTGCGTYTTATCKTGCAT?RY?TCAGCACATTATATATACGCT?TAATATGYCAGCGTCCSC?RAGTT?GATYTGTGYGGRTA?YACGGCTCTAGGGTRWY?GA?TAT?CGT
AGACMCGYCYCTAT?CGTGACCAAR?GGG?ATT?CCCT?TTMYMCTT?AGTCAT?R?TAATTGRGGGAGCCTCT?CTTCKTGTAAAC?MGAGCTACCGTGCTACACTGS?GAC?TTGCT?KGCARTGGTC?ACCAR??TCRW?CCAAAGTTCASATCTATGCCAGCAATACACAGRCG?ACAGGAGGAGTCTCAMAAGAARYTTCACTGRTGTTYGATCC?GYGRTTTGGGTGCCCA?CATT?AATRCAAGTCYAAGGMCATTCTCTGTC?CG?KCACAACT?AYGTCA?G?WTCGGAC?YGCATTGACGCCTTACGCC?GTCACCTCTGGTACCCCTYAGTCCGTCRGTCRTAGT?ACRTG?GGGCCATCWTCKCAACT?YGCGCTGCCGTYCACGCATGGCTGTT?WCACTGG?C?RGRAGGCGTAMCATCYCAACGACCAT?GCTTYWT?GTCATTWGMT??GAATTGTAGCGGAYYTGGTAA?WSCTSG?ACCWTCCGAAC?TA?WYGCGAA?GGYGGTGGCRAGCACGTG?CCYCGAAT?YAGGCTGACAGTAK?TCTGGCAR??A?AAC?CAGCACTAAGCGACAATCRTTCTGT?GGKGTARGCGCG?TCATMAGGTRGCG?AT?CYGTGTAGCGTGCTTK?CTMAG?GGTCGTAGGA?CGA?AACCCKYGAATATGCGATA?AGTGTMATAT?TGAAACGG?RARACTAYCGGGGCGTTYGAG?RAAAC?GT?C?C?GAAGGTGWTATCATTCGCGTGGATARACA?YAMCCWGTTACTGATAAACAAYGTGA??G?CCTGGGTGGMGRTAMCAATGATC?C?C?CTCGCCCCC??G?CAAG?CCCGGG?GGCAGG??TY?CG?CA?TRAGMT?CGAGCYTTCYAGTACCGCTTTGGTGY?A?SGATCATGARAYGTWGGGTTAGRY?GYGCT?AGAAATGCRC?TRKGATTGMCCCSCTARM?GCG?CATAGA??TAGT?GCAMTCGATAT
ASCWAGGGTCGGACGTAACRGGTATGGCAA?TGCATCTGCCYG?AATAGTTGAG?CCYGTKTAGTCAGCACGACTCTGCYGTC?CSG?ACCYAGCTTCGTCAARAACGTCCRG?CTG?AKTGAG?TAGTGGGYGATCRGA?GAAAG?GT?GTYATRCGCTACTTACATCATTRCSRCSACGGGT?CCTGTC?G?GTGGGTTCRGYTTGACG?AGCGA?AYC?TCTGTA?TGACGRRACCTGCA?GTAACCC?AGTCTTG?TGGTCAAAC?TCR?AATAGGAAAAC?CTAG?TYGCCAATACCAGGACYCTYCCCGTATACGTTAG?GCCTCGTGAGAAAGGWGM?CCTYCATYTRTATCACGCTATGACGCTCGTCY?TTAS?TCCTRA??GCAAGGYCC??TACTAACTTGCCGTCGYGACTCAGTGACTGCTYGTTGAAAATGAGTGGCTCTTGGTTCCTCYTTTTGSAY?CGCCRGG?GTCRAACAACTCGTACRCCTW?GATTTGS?GCCTATCGAGAAWAGTCTAAKATTKATGGATTGAGRGAT?CTTAKT?GGTTCCG?ATAGRAACGCAMATGCGAAGCGGGTCGAGC?WGAGAGTGC?YTCMTYYA?A?AKCA?ATAAGRYC?ATCCGRTRGCAAGCAACT?AG?CATTCGTACTAGGATTAGTCAAAGAAGRCAATCTTCCCGTKGTCGGCGC?CCTRCGAMTGC??GTGA?TRCGYCGGTTTAAGACGTCGCCGGTCGGAGC?CATTATC?ATACCAA?GGCGA?GTAAAGATGT?C?CAGAGCGATRACCTATACAYTYATGGTAC?CATCATATGTAGGTGATACCGGTAATGAAGT?AAGTACRTGCCGTCC?T?AMGTGTCGCTAGATYGTR??T?GCTTCT?TGTCGGTAA?GCA?G?ACAGGGCATCAGTRACCCMTTYA?CAA?TACTAATMYAAGTGAYAGGCTACAWCTAAACAGGGCGATCGCAGGCCAGA?TTGCTGA
GCRATTTTTTCTA?CTGTTYA?ATAAACTTACTCT??GKAAYCCT?ATCWTGAGTCAKTGCWAT?TTAGGCCGGCATMTA?GGGTCTAACGCGTGTCATTM?CGYCACAGCCYMCATTCAGACCTGRCC?AT?GAAA?AAYY?CAASAKGCC?GRCRGAATTG?AGCGKCTAGAGG?RAAATAATAAYTCGAATCCAATCAATTAACCAGTT?CSGTCA?CK??CGGTWCTC?CT?AAAC?SGGACCCC???AGGTCCA??ACTAYGGAGGTGGAT?CKAA?SARTATGTTTTGCGCGAATRG?GCGCTGAGAAAGACRAAG?A?TGCGACA?YGTTTY?TCAT??GCTGGTCCATAATARCCARGACTGTACCAATAWTCGYAACWTTGG?GCTSAR?T?TACAWGGYCGGGC?MCCKACTACGGTGWACGAATGCCGCGKTTAGATTCCTTAGCA?GT?CC?CA?GGTCCR?CTCRGCCGGGC?YCCCTCGGCCGCGGRTCCSGCCGTTAYGCAGGCMAAYATCA?GG?CCTACAGTGWGACK?RARAATGGATTGYTMRAGAGT?AGYSAA?GATC?CCWCATYTG?CCCGCGGYTAATYAARTTCC?TGCGACRTCATGCACACCCA?GTCGGGCCCGAACTA?CACTGCWTCCTAAATACTAWC?CATAGCTTCA?CCTGTGTCCTG?CAT?Y??RGTAMAATCGCA?CCGCTTGYACGCTCAACTTTTTR?TCCGWCCAARMCACAGGRCTCCTCGTTTGCGGACAAGCGTATCAAGTARGA?GTCA?TAGAGTCYCT?CATGTAGAACCACGTGMAACGGAGAAMTCGC?CAGGA?ACCTGATCCCTTAGCYACCGTCGCC?TCCGAGYAA?TC?GRTGATGGA?TCCCTGGAA?YAGYGTCTGCGCTCGTAGGCCGTCAYCCA?GGCTACGA?A?WCCCCGTAGCGTGGAGTT?GT?CAGGTATTAGACRYAYCARGTRTATGCCGCTACCW
C?ACCAC?CTTCTYAATGAGC?GACGATG?CYTGGGATC??GTG??AGGTCCYTCTCSYAATTCCTAGWTATTGCTTTT?RGAGGTGKTC?CK?GAY?CGYCAGARGGGCTT?ACATATGACATGTCAT?TR??TAAACCYAGGATCTCCGCTGCCYCG?AATCCACTGCCGCAGATTT??CYTGGAGAR?GTYTRAAGACG?AGGGAGCCARYA?AC?CCTGGGAAGATGAATGACM?GGTC?AGTCGAACCGTACRCTTTATG?GCGAGG??TKGTGTTTWCACTAGTCC?TGRAGGT?AGT?AATTTGYG?GTCKCT?CTCG??CCTTTCATTGGCYGGGGGATGRAYTGGGGGAAAAAGGAA?TAGTCT?GCGATCAYGCT?CAC?GMTGAARGCGGAGACG?CTCT?TGCWWCCCATAGCSCGAGACATAG?CGAG?Y??CAAA?ACGG?CACCAAGCTTAC?CRTRTCMAAAT?AARAAAATACGTACCGAGGATTCAR?RRAGCSGAGAATAAGRRTAGATA?RT?GCGGTTCCTCCCT?G?TGAGTWTGC?TCGTYGAC?G?YRGCCRGTTCTTCAAACATGAAGCG?TGTCCTCCCCTTTTRGTAAAGTTCKTAYACTCTCRACCAGCYCYGCRTACTTCGGTATRARAACTAG?CARTTGACCGAGGTGATYATTCA?CTRTGAYTTGTCGGTCGCTAATGGGCAGGG?CCAATTGCATAGACGGCCCTTCCR?CTYAAAGC?TTGCCAATTR??GYGTG?AAACTGAGRCCCTC?CGTGT?G?GAAMGAGTTCGCAGTAGTATSCGCAT?ATSCCCCTGAAGCACGTACCCGSTATTTATCTCTACGATATAGMAGGGTCRC?GTGGTCWTCCGSR?C?GCGACCCCAGGC?G?CCCCCGA?ACCTT?GTTTRYC?CTTAA?GCCGAGGGCGCTCTAGTGCAAGCTCTTGG?GA?TMATYATAGTGGYCTCYGTCTAGCGGGACCA?CA
YAGR?GCTGACACTGTCCTATCAGC?YAAGTGAACTCKAGGAATGTCCATGATCG?TCAAAATGAAGCATGY?TCGTCTGAGGGATGATKGGCTTTCGATGGAKGATGATG?CCACAC?AAGGTAMTCACACTCTTGGRAAATAAKYGGACGCATCC?AGGAW?CRKAATGCGAAAYTGTCK?GCTKGCCCTCATCTTACA?CGCSCGAC?STGTGAATGCTCAGAT?GAATTGCACCTT?TGCGCGTTCAYGTGATCCSARAGGCAATCT?ACGACRCTGCTGTY?TCACACAGTR?CRATTYTG?CGGTCCTKACGAATCTC?TGT?A?G?SYCGTATTGCACTCCTAGGTAAC?GCATTGGTCAAT?G?AAGCTCAKCCGG?GACCTTCGCGGAGAGCTAA?CCCC?ACT?ATTTRGGAGCTCAACCTGG?ATTTT?AAC?CGGGG?YCAGCYCGATTACGY???TAGK?RTCCTGGTACATA?CCTTCACCATGAYGCCGCTSTATK?GGCGTTMAGCGG?ARCTGTTGMCCCCRYAG?GTTGCGG?GTAT?RCAAAGTRGGAGTACTCAAAACTTGCTGAGYGRATWTCCGTGCTGCAGATAAAAGRYGCC?ATCTTGCGTCTTTAAGA?YTCAACGS?TCCATTAA?ATTTMMCCGTAC?GCAGCTCGWGGCATGAAATCACACG?TACATTGCCG?TCGCGAGAG??ACTAGTTACTAGAATTSAGCGTGCAAATCCACGAAGA?TCTTAARCRCTSACGAGACGGYY??GATTGCTAKTTTTAAAAACGCAA?GTAACACGTTGTA?YTAGGTGTGTRAGTCGACCT?TCWAC?CGTGACGASCTTCAGTTAGAGCGSAGTCTCATCCTCSGAGATTTTATCAGCACCAAGTT?ACYTKGCCGTAYT?TTGCCAKTAGTAAGGCAA?SCAGCGAGATY?GTA?KTRCGGGCTT?ATATRACCAGTGGCAGCAGCTAGCGAARYGAACAG?CC
GCCGATGCAAAAATACCMCTT??GATMACGTTTATCKMAGAGC?CGCCG?TAATATTTTCAKGTCCR?TT?TGGTTCGA?ACGAT??GCKCACAGTACYRC?G?TAATMGGTCCTGTAAWCGKGCCAAACTAATCTGGGC?CMGATTAGR?CA?CTGTGC?TYGA?TTTTWTAAGCMGCARCCC?AACGTAAACGTAGTCTCCKCTAGTCGCTATCCGKGCAAGGAGTTATCA?AGCCTTATTATTAGGYCTAGCRGC??CCA?TATG?AGRCTKKYTCGGATT?T??TATTACCGTATTAAATRGAGTGCGGCAAGAGAYTTATCTTTGRCGCCAAAGCCCCTCRTYCGCRTGTGGTARCMGACTCRTTGAAGCTTRTCCGGGTAG?CRGGCGCATTGAGCTACCRCCMAGGAAAGA?GYGGTTTAAGTCGTARG?YTTGG?AATRGRGAGG?ATYCGA?GYTGSGCATYAT?GAGRGTATTMWGCTGTCGCRGGR?GGWTTGAGRACCATGCGCGCATGGCTTAGAGWATCCYTGC?AAGAAGAGAGCCTTGTAACCATGATARGAAC?GC?TAGTYACKCGTTRAGGCGAATAGCG?AAAC?TGACG?GGTCA??CAACACCG?GA?CCACGTCCT?AGT?TCCGRGRGTCAAAGA?GGCACTC?TCTCAGARCAAGAGWCCGGGC?ATCCAGCYCARAGRGATTTTAGAGTAYTCC?GACTCCAGTCAGA?ARACTACAGATGAT?CCTGTGCGCTCCACCCCGCTG?T??CYGTCYCAAAAYTGRTTR?GTCAGWCTCTG?TCGCCGCCTKGAAATGGGG?AAAATCAAGTCGRTGCGAACGCATYGGTA?TGC?TCTCGGACCCAAWRGRAACGTAGAACTA?GCCGGCKATCGAC?GA?GGGTCSTATATTTGGAC?SAARG?AGAACATCACMSTCTGCGARGCCSCCCGAC?C?ATGGCACAYGGGTCTTRGGACTKT?A?AGCCTGACC?
T?AGCCCCTR?A?AGAGCTTTCASACCGYAAAK?WGTCCAGGTGGTCCGYACGRSTACYAC?GGAGATGTACAAWATATGGAGTAGTGTGC?A?ACGTA?TTTTYTGGGATY?CRY?GCACC?ACTTTAGRT?TACT?TGCATWGC?CGCGACAYGATCYGCGCCACG?TAGYGK?CCKCAGAYCTKCCGGRTCATT?G?TTGCTTCYAAKACGATG?ATCTTTAAGCATAARGGG?GCTAAAAAGGCACCGCGACYYCARCGCGAC?CGASAACCTG?G?AGGGGTCTTS?ACCA?GGTATSAGCTG?GCGCGGGGCGCGTTCGYA?TAACGTTA?A?GTAATGWTGTTCAAAAGTYC??ACCGCATSRKACGKAAATTTAATGCCTTWC?ATCGCTSGTCCTAGGTAARTTAG?ACCAAACCTTCRATAGGGACTACTTGTTCTATAASTAC?ATCCCAGAGCACA?CAYTWAYCTAC?TACCGCCTAACC?CCAAYRCTG?TT???YCCGTTGCGCTTTT?CGAACT?RTCAGRRRGCGR?AA?CAAGCKCGAGGART?AGCTYCGYCRCCA?ATT?CAYG?CGGAATCYYMAATTAGTCG?CGTSACAGTTGTRGTACGCYTC?ATYGACAAGGGGGGAATCTC?CAACTCYACGT?ATATGGT??CCCTASTTTTTT?GGGR?CAT?CGCCC??TCACTTACGTM?A????KARTGGSCAC?GGTTCG?TGCGTRRMCGCA?GCGWRGAGGAGGGGYSATCTTYYATRGTA?GG?A?CAAT?ACA?ATCTG?GG?YT?AAKGGGAATTRTRATGCAAGGTTAGRGTAGGAGATCGGCGATGGAT?ACTTA?AACGCTCTGACTCACATG?AACATCCGRTAGKGGACGCGGTCATATCCTT?AACACTTACCTACTGAGTASTYGTATTATAAAGYGTAAC?AGACG?C?RACCCATGCCCCACAG?GAACAGCA?GARWTCATCT?TTAGCGGG
GTTCGYTATTTCCTC?TGTA?GGTCT?G?AACTTCACCCTTCTGATCAGCTAATACGAA?TG?CGAG?GTAMAGYGAGGC?GTGTC?GGATAGTGATACTTCTCRTATGCAGTTCAGR?G?AGCGTTCAGCTGTTARCAGC?GAA?MAS?AG?GYCTACGKCTAGACTY?GCATGCMTTG?CATTKYAGACGCKGAYGTAACACCCCCACRAGTAARTCCSAGTGGGTC?CCCKCACATGAG?C?GAG?C?TRGATAGCYA?TGT?A?TTGGCYGCA?CAGCMGGGCGCYATCACKACTGCGGCTCGRCCCGTA?TATCRCAKATWTTA??ATGGY?TA?TAAATCTTTTATAACCA?ATRACTAGTGTA?ACC?AGCYCGAGCTGGATTGGAATC?AATCTTCGAAGAAGTC?GCAYAGGSGCATCGMCRTACGCGGTC??CA?RCYACTTCAT?CATCTG?YC?KCAG?A?G?CGCAGGA??GGTAS?CAST?GGRAGGTTTAAGCCTAA?TGCTCAAYWTTCYGGTTTTTAGGTGTYGTGCACGTGCAW?ACGCACCTGACCCGGGAAR?GTTCC?CG?GG?CTTGCACCACACACACTGCCA??CAACACATCTGAAT?AATAAGCAACGGTCACGYT?TCA?TA?TTGCTAAGMTRACGRGAAAACGAAACGCCGCGSGTCCATC?TG?GAGAYGGACC?ACCRTAARTTG?CTARGC?TTA?TGTC???TT?CGSTCGCCCACTTTAAATCCTAGY?GGTGACCA?GTCTGCATGGTG?TGCGCTGAGACTT?RGGGGCTGACCAAATGTACCRCGCTTA?AGCCTCCGCCT?CG?CAAGAC?GGAG?RC?CT??TAGAAAGGGG?GTACGACACAYTA?RAGGCAATAAAT?ACTAGAAWWT??TCCGCAGGARTGACAGCTGTG?TTAGACCAACR?CGTGGGCATCCATWTAACTARCTYATCGCGARATACTACG??CGCCKACGCTATT
CAGCG?GAA?AGGGC?CCGTTRRCGAA?CCCGTGKCGAG??CCGTYTGGGC?ATGAAYGA?GTCCGCC?GTAGTWTGAACAACGCRYC?AACATRGGTGTACARACTTCT?YCCGYTCCGCCGGSAGACCGTTTGAGGGATATWCAAAATC?GCGCATACTCCTGTAGGRSTAAATAC??CC?GGT?GRKCGAGAGTWAGGAATACTCACCCYCCAGTACGTGGARTCCC?AC?GC?AATAAGARYTAGACCCTCGCTTCGAAACAGGCTCCTGCTGTRGGTCG?CA?CACAATWATGTGWW?GGYA?GGTRWAGCACCGTGGGGCAGATTTYWAYACCGGA?CGC?GCATCG?KCTTTTGAYTGC?GTCTGTTTAGKA?SGGGAATCTCGAATCATTCACCGA?TSMWYAAGCTATRCACGARSGTTTGCMAAAYKCTTACTGCAA?RTCTARK?CCAGGT?C?GCGCC??GG?GATTGGKCTCCKCCRSGTTC?CA?C?GGGGATTTCAGAC?TGATCCGGGCGAATGCGT?ACCATCGATTATTACGAT?AG??GCTTACAGCYGGTTACACACYAGCGAC?CGCC?AGCAMAA?GCCAAAR?TGTGCTAGG?CTCA?TRCATTG?CCWCAATTTSAGCCYYAMG?TACAATTTCYTTRCYGT?SCGGGCAYACRGTRCCCGRAGCTRCTG?CACTMTGAGCKMCA?CAGTAT?GCGAGATTARYCCCWCCGTMWCKAAGGCAG?GA?AGTAGCCYTA??CGGTGA?CATCTYCTGAAGACCACGGGTRTCATTCGCCAGCC?GTTTGGTCAGGGTGCTAGGT?ACA?SCTGGAWCGCCTAT?AGG?TTCARAA?GCTGRAGGTCACTGCCCYACGATTGGCATMTTGAACGG?GTGRGCCACCGGMGCGATCC?TAGCGCAGMTGAACCACCGAGTWSTAGAC?CRR?ACTGTRYCGGTATCYGAGC?GTCYGCCCG?G?AYCGTYKTTTSGATGC
GATAG?C??ARCATCCGTACCCKCCCG?CRAGTATC?CGCTATT?ACAT?AATAGCAAYCTTASGGG?GCTYYTG?WGKCTTTGAAATAKCCATT?CCGACGCAT?CCATGTCATT?G?CWATACAAGGTATC?AAGR?AATTGCCGTCGCGAAATTGCC?CTTTTGGTGGGGTATGAGGGCCC?GTGYCCMTGG?STGCSART?AATGAGCCAGTTG?ACACWGTTG?GATGGCGGGRGTCTTATCG?GT?AGCATCTTG?AAAGGGCYRKTWT?CAGAGGAY?TCTAATGGRCTARAGGCTTTTATT?CCAGGCCYCGGTAGMTTGACAGYCWTCTAGGSAGG?CRTC??TAAGAA?AAA?CACYGGCCCTTATCTGC?CCAGCAGA?CGTGTGGGAATACGGGRYCMGTCCCGATCCAGGACGGTAATGGSA?TTAGCGAWCT?TYAGTYAAGRA?CGTCCACA?YT?CKCAAA?GARSCGCA?TTGCTACCGT?CSAGGCTTY?ASGGRGTCCGT?AGGACCAAAGGYWAAGTG?ATRTSTTAG?TTYYCATCCAYG?TAGGTTCWTTGTGCTACGAATCTKA?ACTCGCSGCGTGCGASGTARAAAT?AAGCA?GTTGAATGTTT?TTGRGY??ACCG?TMCCGGCR?TT?AAMGATCRGGACTACTCTTY?AGGATSTGG?GKAGSAACGTGCATRTATTT?TGGAGCGTCTCGTGGCTAY?GAGRACGTTACGGCT?GCAACGGGC?TTAAGTG?GAATTAGGTCC?CTCCATTTKGTCGRC????TGGAGGCCTGCSARTKTCAGGAAACTGATGARCGGRAAATCTAGSCGGGAAGGTCCGAGWAGACTGGGCCGACTTGGGTYCCGRGA?G?CAYTA?CCAGCGGGTACTYRGCAACAGTCACCTG?AGGCATAGATTGTAARMGC?GGCGATGGRAGTGCTACTCYMCC?GAATARCGGGCC?TG?CGTG?AAAG?CG?GTYGMCCAMT
GTGSAAAAW?YTGCCTCCGCWTCGGGSYCCKGGATAGYCTCG?AGGTTGYATGCAR?GRCGTAGAACGTCATAACCRGRTCCCGCTTRTTCTAARGCGRAATGTGAWTCAGCGTTAAAACTGTAGTGGGTTMCAGYGAGTGATGTGRCGTTC?CCCCCG?GTCTACCGGTACTGYWATC?CAGYGCTTCTG?AYCGCC?G?AYGARGCGGCGYGCCAATTACA?AAGCGRCCCCCCGGTGAGAKATAMAGAG??CATMCGTTGA?ATTARRCTGTGGACA?TA?ACGGTAAACAAG?ARYGRCGRMGAAT?ATGGGACATATGCM?GACCTTAGKCAGCGAGCTAAT??CYCCRACSAAGT?CCGCTACTYTAWGTT?CCARSTC?CAGRCYYGGAGCTCATT??TA?TAATCTCGGAGGATACRCYGATGAS?GTC?CCGGTYTACTG?YACACCCACATCAGWGCTTGY?GRTCCGCAYGCGGCAAGGGGGKAATCCCAGAGGTCGGA?TCGGRTCCCCTA?TC??CGSACAAA?TRAC?AGGGCCTYCG?T?CACTMRACGCAAGGACTACTCGAY?CTC?G?CGGACATTTTG?CTRGM?CCGAT?AAYGGTTRCCTCAAGTYCCGGCCAKCCGCGT?CCGGYCWGTGACC?GWACGGT?TGTAT?GAGTC??GCCCGACAT??AGGGAAACRMGCTTTGC?ATACTACTTACGAA?YGCCGGCCGCTKAGGRCTATYTT?TCACAATAGGWGGTTMG?G?GCR?CTAGCAGTAGTRGGCT?TTACYTG?MGKCAYRAATCG?GAACT?AGCATRT?AAGMA?WT?WGCAT?CTACATCCAGAATAAGCGTCATA?GAY?TGGT?AAA?C?GCTCGAC?ACGGAC?CAG?GGCGGG?GGGAGTAGCTCCWGAG?G?ATCGGGTCTGT?AGGG?R?AT?WTTGG?ATGRCAG?ATTYCT?G??GRTRRCRGCWCGCCGAAGACAGACTTTCGYRC?T
CSGTGAACT?ATGWA?KCTRTGCGK???TGGTYTTG?C?CYCTTGRGAARAGGAGAATCGCAGTTACAGCGA?GAATTGATACGA?GCGTTGTTCCARGATAGAC?YAA?ACTTTGAYTCACTGGTCGC?AGTCGAGYR?TA?RTCAGTGYCCTYYTTKACTTTATCCAGATGAG?TCWGTTATAAGCTAGAGSACTGGAATAAGRCGAA?TTGGY?R?YGWMAKACCCWATAACAGGCGTKACCTW?CTYRGTA?A?CGRGACSACGCTWGWMTGGACC?ACGYTGACYCAYGACTATYACG?TGGCYTGCCTCCC?TC?ATATCGCTTAAATATAYGGYAKCT?CYTG?GCGGR?G?RAYA?TC?AAYRGRWCGAC?TG?C?ACAT?C?GCCTTAGGAAAGACCCGAC?CWGAACCTCGCYCTCCACGAGGAT?ACYT??TAGT?WGCAAGWAT?AYTGATGGRTAAT?TTC?AARTTCGGCRCGTTTCGTGCGAYC???CCRCGCATCAAC?AGWCYTGCGT??C?TTCCGYTGAGGCMMTGCG?TGTATAAMGGC?GCAAGY?TCTCYAAY?ATGMCGA?GAATACACGRATGGAKGG?CG?RCK?SRCM?G?ATTSGGGGCTTCGGCTAAA?MG??TGCCTCGRTGGCAT???CTT?GGCAGGC??GTCGCT??AGTR?GG?TCTCGAGCAG?ATAYMC?GA?CTAGAAAGRACCACCTTGTGRTG?GAATRA?GATG?GTGAGGCGAATTAAAYCTTATGCGAGGTATTYTTCTARC?AYCG?CTATC??T?CCATTWCACTGACAAGATCGCACACTRTAGG?CMY?AGTC?ACAAACCWGCTTAGGAATTWCCCTCT?KCAATGAAGRYGKGCRCAGAAAGGTCTY?GCAACGAWAGC?GTTGTAATGT?GAWAGTTCCKGA?CTGTCWG?ATGTGCCTAACGAGWT?A?GTTWGGGCGCA?CTAACTGAT?GG?ACCGGGAGAGCTCTGTG
TRA?AAGAGCTAATGCTAGTATGAG??CGCCCTACTACAGSCATCCGCTGTACAGAT?TC??GCACC?CCTACGGAGGCTAGCTCGTAAGCCAA?AYRGARAAGYRTTCAGAGTTGYMG?TTTCSCACTACAYAACCGCWG?G?TTYR?CCTTCTCAYC?CCTTCA?GT?RAGCGC?ATTTCGATTGCG?CAGCGATAGGGGAGCCCAGCCAATY?GA?ATAGTAGMCGCCA?AA??GACCGATCTATC?AGGRAR?ACRCGCG?ATMGGCSA?ACTC?A?C?TCTAGGACTTCTACAGGCGAYTG?CGTCRGYGGGAGGGAGTTATGGGTTTGCCAWT?RCTGCTGGGGTATAATTRG?CCCAATTCACGGCCTCAC?CAAC?CCATCATGCGGAATTGCGACGCATGGATAG?CGCTTYARGAAGG?GCGTAGAYATTGTGCCCGCGATGRACAGGCYCTAACAGC?AAGACGAAGTGGCTT?GRTCAAGTACCTGG?TGCATGCGKGMC??ACATA?TCATCCCAGTWG?AYCTCYTATCGATAGGGT?CCTTCGCR?AWTSGCGGGYAGGYTTAAACTM??TAC?RCTCAAGT?TCACACAMCAGCKT?GGGGMGCCCATCGCAAATTCTAAYYGAGKAGAGCCGAACTTRAGGAACCGAAGCATGCT?TATCCGTTAA?AGTGM?G?TATACCCWCTTTTG?GGATTCCCATCGYAAAR?CACAYAGRA?CGTYGCGCATACG?TTGYAG?ATTATCTCGGGRGGGTTTCWGCGMMATCC?ATAGGCTAKRCGKCGCATGGGAGGACCGTCCCRTGGCGA?TG?CATTGCCGCGGGGGTGGTCG?CCTCTCMTRTCAACGTAACCTTATCAACAYTGG?TAGGWCGARA?AGT?ACAGGKTTYGCCTTTGTTCGTATC?TGAATAA?CSTTTYKCAAGGC?AATGAACCCTRGTATTCCATACWGAGCGGAAGTGATGCYATATYACCCGCARTG
CWAGC?AWCCCTG??G?GGCACTTGAGCGTTATCGTATTTGSCCTTCCG?TCCAGCCTTCCGGACTCCGA?ATGACACTTAGGTGMGCG?GRCCGKGCGT?KTTCTCGYAAAGAG?TGYGAAGTGCGTCGACCTCWCC??A??G?GGCTCCCCGCTTCAT?YCTCCGCGAYCTTCGTGAATCCGAYAGGCTTARCAGTRCCATGWYT?GATCA?KGGTCGCAA?CGGAACGTCSCGAGGGTGT?CGGGTAGGCGTTCGTRCCGTTACTCAGTTR?TAAGCATAAGTGTAR?RTA?AGTG?ACG?GAGCCCCATCGATGCTGCCKTGGCTCRAKSATAGGCGCCTAAGATCC?W?R?CGCC?GCTA?CGGCTTTGATTGCCCCGATCCT?TG?YGACTA?GTTCTCTACKAGASCGATTCCT?GGTGTGCWGAAGGACRC?TTTCCC?TAC?AGCCAT?WAACATTGGKSGGMG?GGCGTGTGC?TCA?WCGGTGAGGCTGTTCGCTT?AATCTTTCCTATMACAGACGTCCCT?CCAAGTT?A?TCACARCGRT?CGGCTTTCGA?CCTTTG?ARMATCT?ACR?CATAWACTG?GTCTTGATCGTTTTCAYGAACCGAGGWGC?AATGGGT?TGTGCGCTGATT?G?TTTGA?CGCCR?TAAATGYCGWGGGARKC?CAMTAC?ACGGYCA?CGAATACCTGTGAYGGA?TGATGAGTACGAATTTAAMGAAAACGGTAGTTYGYCGGAGGCGAGCTCGGGGTGTAACGACGCCGTCGAYCGCRATGGTGAACTAATTTGGRAATACTAATA?MTGGTACTGACGC?TYGAR?CACAAGCAGAACGGGGAYYCCAATTCTGAACCAGT?T?RAATTTAAAGG?CAGGAA?AAA?CAACCGGTTGTATTG?CATAGTATGTGAAATWCYGAGTACSGCC?TKTR?CAAT?GCAYTCMCAAAATTCGGTGCAGAGGACGCYWCGGAGGTTACTCSGTRGAC
GCTTC?AGTGGTTA?TAATAGAGCG?Y?GRCGGCYCGGTTGAATGTCWCAYGATYG?GCARKY?T?TGCGGC?CCWATTGACGGGCTCTCTCGCK?ATRA?GCTCGTCTWTRAYTAAA?CCTCC?TWGTCGGAGCKGTGCKGCCYG?TAG?TKTGAGTT?ATCYGATC?AACCAGT?ACRGYKGC??GAAAGYAAGAC?AGTCTTGATGCATTCCTGTCG?YAC?CTC?SSTCWTAATGTGCAACTATGGYAGAAAA?T?CAK?CAACTTGCCATG?TGCATTATCAC?GTC?TGAAAAACCTGYYTAGTCT?AGYGGAAGACTTGTT?TCCTGGAAGTGCACAC?C?GTTATGCGATAAWGTGARTAAGAAGGATGCCGCWCCACCC?TGGAATGCTTCTGGTGCCA?CAT??GA?TCCGGTAATGGCGCGATGAG?CCGCCGCGAT?GC?AAGGCATGCCTTAGACATRTCGTTWG?CAA?KACTGAACRAC?CGCGA?TTTCGTCGGTCAGCGATTATRTGCTCCTTAYC?CTCC?ACGGCAWACCGC?TCCTAA?CGCYYTGCA?AYATGWRGCTCTGCTACTATYTTTYATCMGTAGTGCTCTGTAAGTTCATGCACGCAGYMGGGYAAAGAGTGCTGTAAGTCAACSCTTTTCTTARC?M?AG?CGCGGTAAGTT?AGCTCGCMATCGTYT?GS??RA?AT?TCCGTGARTCGTGATTRAY?GATCTACACCAGAATCAYSTCCTAGTCTTTCACTAGTCGACTTGTC?CCR?RGYRGAAAAGC?TAGTAGGCCTARTGCGCAACCGGGCC?TGAGYAGCGCGGGGGGA?RTTGACTTGTTCTA?ACGTGCRRWGACAACATGATAGTCGGACAAGCTCTAGCAGGGATGTA?TSCGT??WT?ARG?ATGGAG?TGGGCGTYGYRCATACTYGTGWAATMC?CACCTCCTGGTCGGCR?GAACWAGAGCCCC?STCGTGYGCYCYTTTAC??CA
YTCGATWGCG?GTGG?GCCATCGCAACGCTT?ATGGGGACTCGTGAT?CTAACTTCCCAC?TGGGACGGTTAGTACGTATTGTTACYTCAGGCC?ATGG?RCTGACCCTCGSAGKWTAGCGCAMTGTA?GCTCGKTGACGYAKRYCYRGCTCATATYAGCCCTGCG?CTGTWTAAGRTCY?AA?GTGTCCGGTTA?GGTCG?YCC?CGATCGTTACG?CCACCCKCSCCCGCCCGAGAGGTRGGRACCTACCCAACACGGCTG?WGGAATRTCCTCCTAYCACTTCYACAGAGCCT?TCGATTARG?G?GWAWGYTG?AACGGGTGT?ACGTCGAYCTTAGRAGATC?CYGA?GCGCCCTTACTGATCTTCAGCACGACTCCTACACGCGMAAGCGACAGGRCCGMCC?CAA?CCCCYGCA?G?CMGT?AG?AATAAATGGGTGGAT?TGAGTGAATG?GCTAGGCTACTTC?GACTWSCA?TCRGCCYRTTCGGRGACSAGA?GTGA?CYTGACCT?GYCTC?CGGCGTACCGG?GCRCGTTCTA?GACTTKCCCKTGGCAACT?TATACTGGTGGATGCCGACCT?GACACC?GTTGCGGCAGCCTCTGCGCGCACTGGT?AT?RTCATAGGGAAGGGGAGTKRGGTCGTT?ACGWACTT?ATTAGAYTG?TTCCCATCTCTCATGTTWKGCCTACCTCAYGCYGTACAAGCCAGTGCG??CACARTGAGGAACCKCGARCACT?GACACATCGTTGGCGGCCCTCTATCTCAGCAAKCACTCATGA?TTG?AAG?CT??RGC?TCATC?TATTT?AGAGCGCSG?AGG?ACRTYCGTG?TGAYT?YCCAGACTTAACACCTGGTTCC?GCAGC?TAAGTGGGAAC?CATAACG?TYGTKAGCTACA?ACAC?ACGCGGTTCARGCTGAGGTARCKWCGACTCG?CGAAAGA?AA??AC??CCAC?GCTGTTCACACTGGCTAACATGTCTCAAATGC
?CCGTA??GGACATCGTCGTGAATCG?GCGCC?CGGTC?YACCYATCCRCGGTGAGGTRRGACAAGCGTGTAGGTGAYCGCAARCCA?CGA?GGA?ATAGTCT?AGTGGGATGCT?TYTTTCGGTCCCCACACCYGGTCGTGTGYTCRGCTCG?CTTTTCGCTWCTC?AATGGGWWCAATAAYACGGC?CT?TCTATACTTACGAA?AYACTTGGGTRTAMGGGTAAWGYSGCKAAAAGACT?CCCGCGCRKGGTCGAAGGCGGC?AACCCTACW?GGTAATGAAATCGC?GTGGGAG?AGAAC?ACGACTTGTTRTAR?RTY?CA?ACGWGCGAGCAGTCGGTAGGTCGCTCCTATA?RAGG?TGCGGTCT?CAAGCAGGCAGTMAGMGC?CCCTGCAGAATGRY?YCGTYGGTTGACAGCCAGGGACMGTCA?GTTTTGGCAGT?TGCGCTCGARCGGCAGTACTRGASGGATGACTYACCTTAGTACTTGAG?AT?GARAGCTG?CCTGACCCCA??RAGGAAA?RCGTKGCCCAGCCGTGTCTGTGSTYGAAGTAA?ATGGRA?TTCCYTTRARTTGGGCACTCKGACTATCCAGGGTTGATAGAG?G?CA?GGTT?GTAAGCGCTGCT?AA?CYAAAAGGGARTCTMGGAYCTCRTTTTYCAKRTCCACYKCTGGGCACTG?GCT?GYGGYTTG?TATYGGGCACATCCTTTCC?CGATATTGC?TCTTGY?CATCCGTYA?TTTTCGGCGGTYGACTCGTTTGGCGG?CCYCCCGCGTAGAT?A?GCAYGCCACC?CAC?CAGGGT?GTCGGTTCCG?CGGTTTAGCTGTT?TGCAYT?RGACAACACTCGCCGAYCCCGGCA?TTTAAGCTTATTTGCCAGAGAT?RT?AMCACATCTAAMAGCGGTAAACTATTGGARGTTTGGGTACG?GCGKACGGCAAACATGAATATTCSTGGAATTGGATCGAACSTCAATAACMGCGAGG?TRACC
CGCGWRCMGCCATGC?G??GTCCCAATAGCTATCGCYCTTTGGTATTTTCGACAA?AGGAWAACCATCYGGCA?AG?ATT?GTTTCRTTTGCGACACRGCRGGGCCA?GA?CCTRGAA?TTACGCTGTGAGT?CTSCTTGTCG??AAGTCCCC?ACG?WTKCTRTCYGTCGYAGTTTCAGTTAGATRTGGTCYTATCCGAAAGTGGGATGTCAGCGCACAACTAACGT?CACACTGRGAGCWACAMAGATCAARGCGCGTAGYTGCCA?KTCGGTTYGTTAA?GCTARTATTGC?CATCGACRST?CGGCACTA?GCYGCRCATTTCCGRGTCA?GTACTCCGGWGGC?GRACACCYTWWCGAWTTTGTT?ACTAGCKACAGATCWATACGGAC?GTCC?GCTTCGTCGG?AA?GGGCTTCGGCCA?YTYGTTACCCCGCAAGAACCGCTTTCGCWGGGTCTR?CTGGGTTAAGMA?TGAC?CCT??CGG?GTTGTAYT?TATSTCTTACARTA?RSYCTG?GSTRGCYTCA?YGATGATC??TCRATAGTTGCTCTACRTGCAGGAGAGATGTGCAG?TGGCAATGGATA?TCTTGTGTACCAGCCW?GGG?GATAYSRACAAGAAGAATGACAC?CY?CCG?TAAGTACTAG?AR?GCCTAWTCGGAGTGRTGCACAGTACCTATT?TTCACMRCTCGARCACGATGAWGM?T?ACGGAGGCCCAATTC??AG?GCGTAACCCTTCA?TTATCTCGGGTTTGTG?TA?TC?CGGCAGTCCAAGGARCCACA?GAACGCGGAATTYGTAGAGGGTGATCCCAT?YSTCATCCCAWATSATYCTGAAGCGGYA?GCTGTCTC?TAATTCACSRCRWGTTTT?GGAAACGATG?GGTGCGT??TCAGGCCTGRTYTYCCAAR?ACTCSYG?TATCMCTCAT?AGGYTR??AAGT?TCTGCCT??CA?CCCCGTTGS?GGGCACTAG?AATTATAACGATTA
TGTGTYACTAGGATAAA?RG?CGTTTCGCG?TGCARGCCCGACAACCR?AGRACGACAGGYT?AGT?GAACTAGGGCRAATYAAAGTGTGA?GCTAGRGAAGGRGGTCGAGYCGTGTGAGGACCGTGAGMCTAA?CACCGCCCCGCGCATCCCSAAAATGGACGCCGA?GT??CTRTCATCTACSCCT?GGG?GGTTRTT?TTGTGTTCTATRCCMGGCTGG?TAAAACAYGCKATTMTCTGTMCTACCTCTTACCTGTCCCCTCRTTRAACGG?CRATCGCAGGTGGTCTTATGGGGY?ATGCGTGTCGAGGGATGCAA?GGACYTGWY?TCTSGAGMGTACCRARGR?AGCTGCACGATYYA?CAR?AATA??TTCCGW?CCCTTGTYGGGCGACTGTGTT?TAGKT?CAGTGAAGCYAKCATACAACCATCGGAACTMACGGRRAGACAGCCYCGGAAGTTA?TTGCTGSAGGATTAKWG??CGCATYGACTTYGTCGRTKA?GTGCCCTCTGATTRTC?TCTCCYGCGATAGATG?GAKGA??GTGCCCAATA?GTT?AGTAYACRCYWWGAGT??TCTGACTGYRCGTG?GKRGTCAC?YCTTCC?GCCTTTTYGTAA?TT?TTTG?GGCCTCTCAACTRCACAAAGAATTGGGYGA?TATYCCGCGAGCTRCCT?RTAGA?TTRAGTCG?AATGCT?GAGG?AAACGAGYCTT?GTGGGCGCGGTCG?TTTAACGSAWRAAGCYAAATGGTGAGTAYATTTTACTCTAGTTGTCTGGTYTGTWCAA?CGGGACY?G?GYAACCGAC?CTTTCGCCCTTTAATTGGTACAC??GWGTGGCATCGGGYTSGGGGTTTGAGCTARGYTTSATGACGAAA??GGCRGGWATACCWACC?T??GCCGACGACA?GGATAYRCCCTYTCCATTAAGGCSTGGCAG?CAACAAGCGGCAATTAGAAGYGC?G?GATCAAAACTTCGGTATTTT?SCACTCG
?CATCT?CTCKGACC?CAT?TACACAATAGCATGCGA?CG?CTKAATTCAT?AGAGTGTGTTGACC?AT?CRGTAGCGTTCAGATCACK?CAYTTYTTAG?AAACA?CTTACCGTCGGACCYMACATCAAGTGAGATCATTGATCCTGGTGTTTACCGTCCTGCTTTATTGCGAAGAGA?GGCCC?RCAACTCYATYTT?TCCTGGACCCCGTCTGGTRCCTGG?GTCTACTACTRGGGAATGCGK?CA?TACGMCTRTYTCGTTAYTTGTYACGGACAT?STATGATTG?GCTTGAGTTTGCTRTGGRCCATTTGCCTGGACAC?TACTGGGG?TATCTGAMTAAGRATTATTGACGGAGTGACTG?TACGRRGGGGCRAS?GCCAACTCATSTCCACGGCCTTAAGAACGTYGCTA?GYTTTAGCKGCCRTKGCTTCATGGTC?TACGGTCAACTTTAA?RSGGAGCAG?A?CWCGAATAKGCRGGRY?CGTCGCTCGRGTTA?CATCGACCGCAGGYTTGYT?AAYGYTGAAGGAACTCTTGCTWKCACTTTAWCCTGTCGCTTAGATTG?RCT?RCCTT?YTAGRYGTGAACRATCCCAAMTGGGTT?ATTGYGGAG?AAAATGCARWG?TTTACTTTGTTATCAGCGG?GGGCTTGTCRCCT?TA?KAACGAGCTYCCTTCATRTCTRGGA?A?CT?CAGCTGCCGACSCGCTTATTCARGCGCAG?TT?YAACCCGAMTACRGAK?YACAGT?CTCCGAGTAGCCGCCSRCAGTGTTAATAGGRG?GGRCACGTCTGACACT?TCGGTTGACACGTGTC?TATGCCATCTTAAGTTSATGATGTATCG?GRCTCGAGAAACTTGC?CYG?WCCCR?CGGWAGGTG?AGGT?T?CTAAAAT??CCTACCCTTT?ARTTATYGTTAGAWGATTT?YTGT??AAAAAATAGGCTG?TAAGCCGGAGYCTGTATC?CTGAAC?TY?TC?CACTYGAGT
CCRYATYG?ATTAGCCCAC?GAGCCGAYTCGKC?RRTTGGCGCCAGGCTTTCCGCTTTGARTCCTCCRACGCATGTTAACGAGAT?CGGCYYTTTCGATTT?AAGTKCGTCCGGAGAGGCACCA?RG?AATRGRCAYRCGKATT?AWCGYGA?ACTATCCC?CT?GACCGTCCCCCAYTCTTCAACCGGAGCTTT?CAACWGRMCAGGGCCAG?TAAATT?CTCCGGGTGA?CTGYCYW?GTGCCGMA?AATA?GT?TGTAATCACKGCGG?TCTAA??ATARTTTTATCGATGTCGGGGGGTCG?CATATTA?TAAYGACGGKCCTATACAGCRAAAA?CTAAYACA?GCT?YTGCGTTRCA?CTGGAGGCTCGACTGGWATTAGRCC?AAACYTGTRGTT?GCTYACCG?CGCTGT?TCTGTTAATTWGCGTTTTGTGGCTATCCCCGCTTGCAGCTAGTGCASCCCCCRGC?ATACTGGGCA?ARAAGA?AAKART?CGTGTA?GTCGACRAG?AGTCTGCYTTCAGGCAGCTAAAGAGCCCACGTGATTGG???GCCA?ARCCGCGGCTGT?AATTGGCAG?CRAAGTCCTACSGAATGCCCTRTATC?TCR?TGC?AACTT?CAGCGCTCGCGCTMATACASGRGKAA?CGG?CGRRATTACCCYACACTRTCACWGT?GGTGCGCACCTCTGTRTACTCTGTGGCCAKTAGGTGCCTTACGA?CCGAAA?TCGCCTCCWCAAGTACCGG?TKCGGAT?CAC?AGA?CRGCRA?GARTA?AGG??AAACCACAGTGGGTGACGCTGACACCCGGCTG?GCTYCCTYGTAATAACACTST?CYCTTA?CCACTAGTGGCAGCCT?YTRGGA?TRATACAATTCTCWTGTT??CA?AG??TAACKGTTGAATRRYAAGCAAGAKCGYGTSCAAYCTTCTTGAAGTA?CAAARGTGAGGGTGTCWCS?TTYGTGAGATRMYGYGTAAATATGCGWAGG
AATKCTGAAAAGGATA?GGCCTAATTG?AGAGA?TTTTCAGCCCAAGA?R?C?CYYAGGC?KAYATGCTGKTCAGCAGAAGGTTCGCYGGGGTWCATTTCACWCGSSCAGCSAGKTACCCAGGCAGTGG??ATAAAGCCYGAT?TGTWAGGCGAKTATAATAT?GTAWTCT?CCCTCTCG?TGTGACCCCAAAGG?CGTCATACG?TGATTCACRGTGTTCGCRCYGTGTG?ATAGTCGCTCCKTATTTCC?CATGCG?CAC?AACTGC?TGAWGWATAGGAAGGGCTAMAG?TASCYGR?CCGTGTATTCTTYAKGATRCGGAAASCGT?TKTGGG?G?GRGTCAGATC?GRGCGGGTCGGTGTCGGTGC?CTG?TCGGCGCGCTAG?AAA?TYGRC?TMCCRTTGAGACCCTYAGTGAAAGC?GACTACG?YCGSTGGGYTCATCAGTTCGAACAYCCCACCTWCCATRAATATGT?TAATATTYCGCACTTGRGTGGWATCCCCTCSCCCAACTTTTCACACC??GTGCAAAR??ACACC?AC?ACGAGTGGGGYTGGC?GTCCTAC?CAGGGATTGCCCAAAYACYAAATGYWYGAGGTAKAGACT?TCACAAACCTCCGCTGCAA?TTA?ACA?GTTACGGGCGCAATAGC?GCAYGCRGGRAATCACTGGGCCCTTTTCGAAGGCCGGGGAGARCATTCTCCAGCAACYTAA?GTAGTTC?K??CATTARTGCCCCAY?GGGCCT?GYGAAAARAGTACKA?TCGSTCCTTCTACAGGGACAGGCG?CGGGTGGA?AYCCGGGCGA?GGGCGAGATTC?CTGCGATCGGGGGGTGGGSTGATGCACTWG?CGCGAAATTCCCGTGYG?CGKC?T?CGARCATWS?CA?TTAYCTTTCGTAATCACTAAACAACGGTCGTMAT?TACA?TCGGTAAGAGGTCGCRAGGCAA?TCCGGATTTA?ATRARCRCACTACYCT?CCA?CCCCAGACGTR
TTAA?MGTGTGSGGTT?CGTGKTTKYYCATCTATA?GAG??GTGGT?A?GCTAGGGTCATTCTAKATCTGTTAAAGATAWA?GTCC??G??ATTAGTYCGGCCRGCGACGAGGTCT?AACAGAGGAATACGGCYCCTCAAG??CGGGYGCC?GGTCGY??CACAT?ATMGYGRATGTACCCTWA?C?GAATGATGGAGTTGGAACCT?CGCTTATT?CTCACGTTATTG?CCTGGRAGCYTG??GASSC?AWCGCGRAATACTGGTGCGAGACGGGACTARTAWGAGCGTACGGATTCYAAGGCCACC??TCGGAYAGTC?GT??WGGYTG?G?RA?GGGCCCYCASGAAGYACT?CGTW??ATTATGCCACGTACCTATTCGTCGTTCACKAAGATAACGA?G?RC?TGGGGAARYCCCGT?AGACCTTATCGCATGGAAAGGTTCGTCTATCTTGCGTTGGACTACTCTCTGCGTCA?RCGGATRGTGAGTCGMCTMAAGGGYATTTGCAGSGTAAACGTAGGAACTYTYCAATMYGCAATTCAGTMCG?TCTCGAATCTATGTG?CGYCTAGGGTAGGCACT?RGCCGGATT?CGAGGTCGMAT?GTTTGGATAGGAATCAGAA?ACATTGGATCRCG?ACC?GCACARTACGATCGG?CRTACGAGGGCAC?CA?TCTTTCCTAAAACCTGG?K?Y?TARCAAGGCAWTGGAC?AR?TCGACGACRCTACTATGRCWYCKRTATMTAACCCGAGRKAAYGTAGGCATTGAACWC?CGCWAAATCGAACTSTGCAATCATGTCT?T?ATCTAARCCGCGA?CTGCYTGAC?ACCGATAGCATTTCACTGCGGC?TCACGYARSGGTTARCRC?AGGAATACTGGCATATA?TACCYACRC?TCAGTTGGGTCGRGGCGAAGRGAG?ACYTGTC?YGCGGCRTCGKCCARATTCATGTCCAACTYCTGGCYGA?CGTT?AGAGGGCACGTATCGGTAG
T?CTAGCAATGGTACC?GGTTT?ATGTTCCAWGAYGGACTRGTTCAATGAGG?ACACAAGCGGCGGAAAGAGGTCGARGGAAAC?CTYCTYCCGACAGGTT?GTCA?GARMYACGARGTATCCTAGGCTTWYTGTYACTCACAACACAMR?GC?ATCG?CGT?GCCATATACACC??AT?M?TTTGATGTGAGAGKGRTTCCTCAGACACGTTTGCTCACRGACCTTGC?G?G?YWAT?GCCTATGW?TA?TACTCGGGTGGCCTATC?GTTCMYAGGRTA?GACGAGGYRGGG?ATTGCCCCTACACGATCGGCACTCGCATTGCCTTACTGG?C?CCC?ATGCAATCGCRACCR?WGC?CCTTY?CTGGACTGWYRG?YCCGAGY?T?STYGCCCAARTA?KT?CTCGAT?CYTKYCYAGGTATRAGATAATCCCGTAGGWAGAYTGCTTCAGATTARACT?ATGGTCCCCAGGGGCTGGCGCGCTCCCCACGG?GTCGCAAGATTCCCTTCAGCGACGGCYGAC?CCGCGACCCGYCAGATARTTAGTCATA?SYCACAATTA?CAGGYAKACCGACAAGCCGTGGCCRYCA?CTCTTCWATTGAG?CTTGGTATT?CRGCTGGGAGCCTCCCGAGT?CGGGTCAACTGA?CA?AG?CGGGGATC?TTCAC?GWGTGGGACTCCTGRGCAGYTC?GTGGTAGR?AGTC?AGGGGG?CCCCAT?CCTTTGG?CGRGAG?CT??CGCCGACCGACGACCCA?TCACCGATSAT?CWCC?TTTGGGCMKR?CATGCCGAGCTCAGCACCCGCGAGTTTYCACCTCC?CT?AGTCCKACCTCACGGTGGGYTTGTGAGCCAGYGCTTCG?TTT?CACT?CCACGCACACG?GTGGCA?CTAGAACCGGCCGC?GA?GWTTCCTWTTGTAATACAAGGGAAATTGCGCCCCCGATARGRA?TG?ACGCTCAGGATTCATCGCT?GTTACTAAA?TGSMAA?Y
RCA?TAGGGGCTCT?CGKA?GAG?YAC?TWCAACGGC?CATCC?CAATGCGAGTCMRTAATTAGGTGATTGGTTAYRTTCAT?GTCCAATGCATGGCAGACGCCTCCCGGCT?CGGGCGTCGTKGTC?GCGCAAMAGATTG?RGGCA?AGCAGCGTAAGCGCACATGCTCAAWC?GGGTTTGWAGACA?CAAARC?GGAYCGRATCACYTKCCTCCGGATGCAGCATGAYTGTGGATMTTTCCCACATAGGY?TGGGAACYTTACAAGT?CCGTGTCATTWGTACGTTYACACTCCWYGYWAKGAGTA?YACRCTCGA?GG?TGGTCCMAAGGACTACGYGCGGTYG?RACA?GTTTCTCGAT?AKGT?RCYCGGGTCKTGCWGTT?ATCC?CTTCTCGGAC?GGCCGACACTGGGGCWAGAYTTGTCTTACCG?RCA?CTACG?TATGCGGCGGCAGGC?ATCGGACTA??GCTATT?AAACACGACGGGAG?AATTATCAACCCC?TATAG?YCGCTCYAGCCCCACGC?ACAGAGTTG?CC?ATGC?CCTCYGGACGCCTGCYM??TTGCTGSRAAAAGCT?TGACCT?CAGRGAGAAATTGACT?TCCGGARCGCGA?GTCGCTAY?CGTA?AATAC?CGTCAC??CATTTRAAGAGKTCCGCAGGGTGRTCTGAAGGGGT?C?TTMACTGATAATACYA?TCCCWACCGTTGCMTTGAC?GCTTRTCTTCAGATCCCCCAAATCGRAARCGGCWGGGTTGCTCAGGCGATRACTAAT?GCRWATTCATRRTAACYGY?GGGCTGTAGAGGCT?AATACACTAT?GCGCAAGTGWGCGATACTTGATACG?ACCTTRC?GACAATATGYAATTTTCGGCCGATGC?AGTG?CCGGGTCRCGAGCCTTTYAGGCCAAAAKGCGAARGTCYTGA?ARGRCAC?ASSCAAAACTGAGGCCTGACGTTGCGATMACGACAGGTAAATCACA?C?TCGCAC
AACTWCAAATYG?YACTCTAG??TAACGTC?TYCGGGYTTAG?A??CTCRAG?KA?AG?GTTTA??GGACCTGCGRAACTGTC?CC?T?CAGYRYTGTYCTTTCTGACT??GTGTAGCGCMAKGWCGA??GCT?GT?GC?GWG?GGAC?C?ATG???AGCACTR??TYC?T?CAC?T?C?TTACCGAGA?TGCACGT??TTCCGCGC?G?ACCTGTCCC?TCA?RCAGG?CTTTGTKTAT?AA?GTW?ATGACT??T??GCAGCAAACCTATTCGCAAMTCCAT??CAGAAGGAGGCATTAR?T?A?GTAMGAGGTAGGGGGGATCSAG??AAGCGGTTCGAGTAC?GGA?GT?GGCA??GYAC??G?ACG?GATAC?C?S?A?TTCCTGTCYTT?GGCAAYGTATCCACAA?CGTG?CT?TASASACAAGCAACATCTAACTTCT??GCWAAMY??YCGGGTRG?ACTKTCA?TTTCAT?MGY???CGG?ATKTA?C??ACCG?CCCA?CCAT?TTGS??GTCTGAACGACCAM?TG???TACG?TC?RCT?TGATGGTTA?CGT?G?RC?Y??GTTYAGCACCCTCTCTGTCYAATCAG?CATAGCGC??A?ATCAA?CAKGCG?MGGAAGGTCTCGCCATA???CG?CCAACGCACA?STCGT?YTTGGTCC?CAT?RCATY?C?GCA?G??GACT?AGTAGGTAGG?GAATGTT??ATATCTTTRCTAT?AYTTG?CWYC?TAKGR?TYTCCGSKT?TAYACCGCAA?AA?ACG?G?CA?TT?CTA????C?TYCRC??G?GC?TGCGAGTRT??AAT?TTAAT?TGCTR?T??C?GGTCAAA??CGT?ACC?GCT?GCCTTC?W?TT?ACRACC?KARGTGTA?TG?CA?AAGCGTGCTAGA?TTCTTTCCA?AATAT?TCC?AGTYCGC?YA?CG?GCAGAAGRT?AGTYTTCGWTGGA?GACGGC?GAGATGATTTTAG?RGCG?TACCA?T?
AAAGR?GG?CAAA?WCR??TAT?TCGAAA?CYTAAW?TA?G?CTWACCGG?TGTCA?CTR???C?CR?TATCGTGA?GTTGTCTTRGCAAG?WGARTGCYGTTC?C?TGC?TCGCARTA?GAMTAG?CGTTGCAAACA??CCSA?CTCWYGAGTGC?TTGWAAT?TGTA?TGCCTYGCCTYRCGC?GGCTTG?G?CTT?GYTT?Y??GTTCCACGTATGTC?T?ATTTGGCTA?TTG?G?GC?A?GA?TAATAC?GAA?AG???AGGCATGAAACR?GTT?YCGWGTKTGCGTCR?TCC?CACCGGGA?CATC?CT??GY?TG?A??AG?CCGTTGYW??TCCYTG?CCTCC?CCT??T??T??CGACRCGRCT?WCAGGAACAG????AGGCC?TA?MAGTCG??AGSG?GA?C??AGC?CCCCT?C?GCCT??TTCSAA?AGATGAGR?TCAGC?GCCTRGCTCTTC???AGA?TT??GYCCACACAGTC?CT??TGTCACGGTG?YAAGA??RT?CGYGA?AG?G?TCGA?KATCA?CGWTGCT?ACGT?ATA??AT?G?CT??AA??GAGCATG?CGAGT???CTGWGKC?ACT?C?GCG?G?KTGGGTAGTGTYCAAG?ARTATACCACGSCTAYAAY?AGYTA?GGG??ATT?GAT?CGSAACCTCGM?ACRTGT?CACTTATRRACGGCGTTAG?KGGGCACTCGYCCT?ACT?A?C?GC?ACAAC?CCT?TYG?GRCGACGRTACAC?ACTTATCGGT?G?TCCTGTTGC?A?GC??Y?TY?TACCGT?A?GGGAACAGAT?AATA?AS?ACCACCMTA?A?TCC?TAACTCAC?TYAGTTTTAACCTACTTYCCTG?AAT?W?CTGCGTC?AGTGW?CCAAG??TGACCCC?C?ATT?SATAG?YCGA?TGCGGTTCT?ASTCTY?GAY?TTATCGG?GTAA?G?ATGCCGGGC?C??CATTGGAATCAG?AATTAACYGGAGGTCA?GGG
TTGGGGKTCC?GCC?TRCACRCWGTCTCTGACTA?ATATGC?TTGKGACGTA???ACGWACGGACC?GCGCTCG?GGTTAC???TTGCYTARTCCCAATAATCC?CAGCGGARC?GCYYACCC?CAA??AATCCGCG?AAACRCGGGCACM?C?TCGAGTGCYCGKCCGA?RRCAATACARCGKCK?CGG?CCA?C?AGTCTA??TG??CTA??ATCTAATAGG?ATA?GTTCGGCATTCRT?GCCACTTCGGG?TGGTCCGTGTGTA?YCACC?T?TATCATCGAGCTWG?ATRAAGACAGRCATG?AGRMAAGCTYG?TA?TAGTC?YTTCC?TCACCACC??GTAAGTGGTTTTAAA?AGGGGT?CCCCTRACT?CC???CGGAKAATCWTGACCCRGCAAAYTCTCGAGCCAT?GTATGMCAC?GGCTAGAA?A?GTCKCGCYT?TGCAATTCTT?TAGCAC?AT?AGCYARTGCG?GGTCTGAYTCMWYATATC?TAGGCCCG?G?AGAGCAG?GCGAMCWGG?TCGACAT?ACCRTTGACAAYTRGRA?G?STATCMARCCCGTC?GCAAGACYG?C?TAGGTGTAC???ATYACCGGCGGG?TCTR?T?YCTCACAC??M?GTG??G?C?CGTGTC?CCWATAC?TCG?TGAGCMCTR?AAAGG?A?AYTTCTGAAGG?GCWTTGGGTAGTTCGA???CGC?TTCCACASAT?TAC?ACGTG?GCTTGACGCAGCCTC?T?ATT?CA?T?AWA?GCAG?CCATACTCGTAGGCTTACAGC?AAC?GTGGYRTTGAATGTCGG?CG?T??GCGA??CYCYTG?TTC?CSA?TTACGCYRG????CYAAT?G?TTGGG?AGCCCCCC?GGTAGGGGTAGGTCTAATTTAC??GGTTRAACAGCAGTGSG?C?C?CACGAT?A??ATCAYGTG?GT?CTTYGC?G?A?TGAC?AACGCTT?CG?GCRGCTCR?G?ATTTGGGTTGCARCGARACAG
TCCCGT?ACTY?GC?A?C?CCSATRG?G?GGGACGA?TM?CYT??CGTGGGGATG?CCA?TTA?G?CTACCGA?GGAAAGCGTCGT?CA?GA??C?ST?ATGGAG???AGTTGCTGCT?AAA?A?A?G?GWAAR?GRGG?ATTKKA???YTGAA?AKTA?T??A??AC?AGRTTGTGGAA?GYCTGGAACTTGGTTGGATTAAAT?TCACGCATCCSYAGAAGGA?ATAAYGA?GT?TKYT?CC?TGCATRTGCY?TACCCCCTT?ATAA??K??TCTAGAGAGGCTCTRC?GCATT?Y?C?TTAAK???GCATWGCTCGTG?SAACCGCTGCTG?WGA?CC?CGCGGGTGTAACG?TCC??GG?CAAGCAGATT??CC??TSGG?G?AACT?RTG?AAGCRGCK?TAACT?TR?TAGT?GTTTYA?GM?TCCCCCAWGGTTGGY?TCTGACGTCAGAAGAGGGCTTYTGCCGGCTCCTGTTTTGAA????AGAYCA?TCACTGGGTRC?CGGTTAATAG??TTAT????G?CCAG?AGT?YGCGCAGT?AGT?GC?GCTAGACMCT?T?GCACCA?GGCCTTAATTTTRCG?AACCAYSAGGTTAACWSAGACG?C?GCACGAATGSAYGGGC?AGC?GRCGCATAAR?CRGTCTTTCYACC?AGAGGRAT?C?AG?ATCGGTWCGTGGA?CGG?TACTCT?TACAAGA?GT??G??RGC?GCS?RGCATTACGACY?GGT?TCGAT??G??RACATRG?CTYAA?TCC?GAYCC?G?GCGCY?TG?GCTA?GG?CTCCRTATAAG?TAG?AT?CAAWGTCT?TT?GGY?GAYAC?GGAAC?TAT?ATGCGGAT??RTGTCRARWCGCC???TGGACGTCSCAA?CTTC?GCAAASAGGCTTRGCY?GA?A?ACCT?AATAC?ATC?C?T?TAWCG?TTTT?GCWGTAARTTRCGCACGCCC??CWYA?T?YKAT?A?TGATGAGGGGA?AGTCC?AGA
TT?TGAGCTCT?GSCAGC?T?GCRAA?GG?TTAG??CT?RG?CGCCAGTCTCT?CTYCWAC?AACGTA?TCMAAAGG?T?CCCTCGTTCT??CTTG?CCCAAGATATC?TT?AGGGTCGTGY?ACGACG??GGTCT?AAACCG?T?GR?CAGTAGK?GAGRWRCTAYCA?G?CTATGTG??MKGACC?ACGMC?CCT?TTGCAGCCKGA?ATTG?GAG?GGAACCTTRCTTRTTGATA?TA?A?CR?AGAGMC?GA?A?GK??CTTARACR?A?TGTGCTGCAAC?TAA??CTRTGACG?GCGGCRTAAAKA?AGGGT?CGCG??CA??MGG?T?A?CCRCAACTAATAGT?GCSGAAGAAT?WAAAAGTAGT??AACG?KGC?CCCCATA?R??CAA?RAYATCA???CCAAC?AGAACCAATGG?TGATGGGG??CAMGCAGCTCAAYCCMA?YA?GGCGAYCRCTCCT?T??CT?CYR?C?CT?A??GGATGAC?GACGGTCACYGGGCYATY?A?CCGCTTG?TAAA??TG?ATTGCGGRGCATGTRGAAAGGCAGGKAC?CACATGATRATGC?CTGG?CG?GTAC?M??GA?CGGTG??GGRGGT?????T??GAAYC?AGAAG?G??A?TGAGC?AT??C???T?GCKC?AT?ARACCG?CCT?TTG??G??TTGAGGT?GTTACATA?CGCTCCMCTCTG??GC?GT?W?GTTCAGCGTTA?C?TGMAC?TG?GC????A?T?????A??GCA?T?GCA??CCCG?AATG?AA?CAT??GC??ATTGAG??C?AA?GGGRT??CYK???CACGAC?R???TCACT????G??A?T?CAC?GAG??????ATA?CTGAGTCT???C????G????ACTA?AA?GGCTT??AA?GAC??C??AT???G?GTTAT?AT?A??AC?AA???AGA??CGTCT????T?AA?CGGT?A?C?AC?G?GGC????C?A??TA?AC?CT?TTG?TCG???A
A??GAG??T?TCA??C?CCACAAG??TTG???AG??CGTG?CATA??????AA?A?TT?SA??TCGA?AATCCAG?G?CTGA?AAGKCCAG?YCACYC?TTCA??T?CC?Y??AAA??ATA?AGGCCC?AACGGT?TTAGTGAT?GTGA?CG??CCG?G?A?KGG?ATCCAGC?GAK?G?C??A?G?RCA??TCAGAAGGGTTTCGGGAT?GTG?AT?GGATCCKT?ATG?CTGGCC??ATG???G?ACCCGTCCAC?AT?G?CGGCGCC?RGCC?TWCRAGAGTATA?TCYSCTGCGCGCTCT?C?A?YTATSTG?C?ATCT?TCR?T?TCA?GCCGGT?MAACG?TCYTTTWG??AGKGG?GCA?RAY?GGTT?T?CA?TAT?GTGC?CAGTG?CGTGRY?TTTG?T??AA??AYCG??T?CA?TACGCG???CGWG?GTACCAGSC?T?AGATACGTA?GGT?AGCAG??CGCAATWT??GA??AACT?TGCA?CCT?C??TGGC??GG??TATCTCCAGCTCGCAKATGGGCTATATWA?TT?T??ATTTACTYRGT?RCGC?G?G?T?GA?ARAATTAATC?CCGCWTC?GTG?AA?C?AAGTATCATCT?G??GG??RAA?TCGA?GGC????TMA?T?GAG??????SSATCC?ACCG?GG?GCA?C?SA?TCCCG?GGTA??GTGGGCT?A?TTAT?TAGACGGA?T??CA??G??MA??GG?GTTC?AC?CTAWCY?GM?T??TRMCGGCTCCRGAG?G?RATTTAA?GAA??C?GATACATGTA?GGCTCT??CTATYGTC??AGGGGGTC?TTT?T?CC?G?A?G?C?CGAGTYRA?ACCCTTGTGATTCAGGSAAGRAAT??ATG?GTACGCGR?A?T?GC?GCCG?T?AAGTCCATTCTCTCT?CRGA?C?CTCAATCCCGY?T?CGATACAGT??A?GG?TGTCGGRGTTCATCGCC??MGGA??SW?CTCAC?TGAACG?AT?CG
??AMTT?TAA?CCCACA?CACGTGAGTA??GGCAG?GA?GT??GCAMGGG?CTM?GRCRK?A?MTTTT?CGTTTCG?CTGCM??TACC?C?GTTAACYAARGT?AWCCT?GG?CTCGCGA?TAGAATT?AC?GAM?CCWTTCGCTCACGAGCTTT?TCC?WGG?GAGCCTGCGATACTAAACTAGAW??AGGACTGATAC?G?TGC?T?MGYAGCCGATGWTCAA??YAGTTC?CACGC?AY?CGACT?GAGACTCAT??K??ACAAGCGA?TACGAT?T??CGARA?G?CCCC?TTT?GCCTCC??C?AGC?TSA?T???TAATCK??S?A?T?MC?T????GGCCATG????CGCG?GTACAATTTAWTGATAGYGCG?TC??C?G?????A??G???A????????????GG???YG??????AT?A????T??ATAR??RGCT?????TA??C??GCCTG??GGT?T?AA?KT?GCAAAATRATGA?TYG?AATG?C?GGAAGCC?ACA?T??ACTG?G?WTSTGAYA?C??TA?T??GGAC?G?ACCCG?ATTTAY???ACCG??R?G?AGC??T?T?A??CG?C?TC?C??YGACMC?G??TC???AT?????CAC?TCT??T?G?A?GGC??TTGAGA?Y???A?GC?G?AT?ATCK?CGGA?AGGAWT???C??M?A?TAA?ATA??CTA??TCRCA?G?TT????CA?T???AG?CGCGWG???Y???AGCA?TAT????????CCC?CCG?C?RT??G?AG??CT?AATGGTCCKTT??CGA??RCGATCGGT?TCGRKACGTYT???T??C?A??AK??SACS?C?YCA??GY??TCG??GAT?ACC??W?T?GG?AGTT?Y?AGA?T?ATYR?CCTG?GTTGT??YCTY?GT?C?TCM?AACTC???G?TCCA??GT??AM??GGT??T???C?CCGT?AG??CGA?C???G?C?T?TT?????Y?G????YAAC?TG??C??C??GT
RCAATGC?TCMTGGSTCTA?A?TTG?RA?CGM??C?TTCA?MAAC?C?AATTC?C?A??MA?W?AS?C?RWAATGTTCA?YYGTAGGT??C??TTTAAC????AGYGAAGGATCG???GTC?G??T?R??TR?AT??T?TT?CGR?ACCRAATTATWCRACTCAACCCT?WA????ATWA????RCGAC?CAC?A?T??TTCCTGAG???YSGATGC?GTAAKCWGT????G????CMGCG?GTYRA???A?CCAY??GTWGC?ATRAGTCATCCAYR?TTYCY?A?GC?CTKG?GG??WGG????C?A??C?GTCATC?CYGAG?TA???C?T?T?GC?C?CGTAT?TAG?T??WG?G?GGCA?GTACGCRTAGT?GAMAAGG???CC?TG??A?YT?AATT?T??T??C????GA?ACCCG??GAAKC?G?AG???G?W??A?AA?G??A??CTG??C?GTCT??A?G?A?C??YAC?ACGGT???CCAC??AGTGKTT??CCCC?AGTC??ACC?T?A?G??A?RTGCCTYGG?C?Y?CCG?TT?A?AAC?CA?TT?W?AGA?ATA?C??TC??T???TYCC?G??RG?G??Y?TGCCA??CGG??GTGGA???AGAG???TY??TACCATGYG?TTCYCC?TA?M?A???CY?AC?WS?S?M?C?C?GCGCTY?RRY?TTG?AGAGCC?C??CGTG?GGTCTGRTGA?TM?T???T?A?CCKA?T?G?KT??R?A?GTA??A????A??A??ACCCG?CTC?AGA?CC??T?AARACTK??CT??CA??R??AA??G?CTTT?A?G??TC?TAAG??TAGTTAATTAC?AY?ATT?????G???CCGAT?T?YCGACTCTAA?TTAT?AAY?A?TTGA?CG?C?AWW?GT?TGTG?TGG?ARGCTTCCGC???R?C?ACA?AT??WAKRCGA???TCCA?WCG?A??YTRGCGGTCT?WA??G??GG?G???GARCAG??RW?AGA?
    O350_5		KTGATCG??GGTTAT?RGTTCT?CTGMCATGCGTTGRYAAC?GCG?CCTTT?TACGAC?CGGAKT?C??GAC?AGGCGCCGKCAA?TGTG?GACCTG??CACGCTT?GTT?CGGT?CCC?A?CGCAGTAGTGCG?AA?AGAGGCCCTT?CYAA?GTCCWWGGGGAGG?TGCGG?TCTCC?ACRATTAGGAY??TACTACTST???C?CAAGCTGTACTCARGG???CACC?YCTTT?CCGTTTGSTCCCGAGCCYWTRA??A?TT?GATCAGTGAAYTCCGRY?CGGCCG??T?G?ATAACATCTACCATGT?CA?TCTTG?TA?C?GGCAAK??AT?AGGCCC??CTGCTY?GGT?RC?CKTGTGRCAA?GTGG?G?AY??GGCARCATG?TTACGA?G?GTAGTACGC?W?GGTG?CGC?MACCGC?Y?TG?KCCGC??TTC?ACAR?YTGGTAGCARAGCAAWSY?ATTGC??C??KGMYATGC?CRTGGCAT?GG?CG?GA?GAGAC?ATWT?G?TCATAATT?WA?CGCGGRT?G?GAAATGAAG?GTGSCAGTCAAGT?T??AA?AAGATAG?TGTRCATAT??AAGAKGGGCTCA?GC?CGRGAGCC?CCYAYCGTT??WTGCTCRGCCTG??GAGTA?C?GCGGTWAGTCATCTSG?CCTYACTAA?TSAATCT?TTGTCCATACATTTACCG?AACA?TGWGW?AGGCTACGGCYTA?CGTAWCA?AAT?CYC?GGAG?T??GGTGGC?G?CTGC?GATCTTGAGG?CA??MTTA?CTCC?ACA?GKAAGCSCCGGGT?CKG?TATC?CTATAAT??TG?G?KG?GGGTCCCKAGAKCGCRGTAGTAATGTTGWCCCTCCACG??CGT?T?RYTGTTTTG??ACG?YWC?TA?WGCTARMWGAYGGTATCACTGC?GAMTYYGGCTGARCCG?GG?GCG?G?CGCT?GTA?TC?CAT??CC???A?GTCGCCG?A???CG??RGA?A?TCT
TT?GTC?GACY?T?SACWC?TTGGMTAG??AGCRCGA?TGGCC?CATGGT?GATGTAGGGGCGAC?ATAC??TMCASATTG??ACGGYCAA?A?GGTCC?ATCGTC?C?TATAGT?C??T?TC?CTT?C?GG?TG?TAGYGT?CGGCTGGTCCCG?TAATTR?ACCCTGGGG?GAC?CT?CWARTTGGRAAY?CGCGAT?CGCA?ACC?T?ACCC??ACY?CTTARGACACCGAGGCCA?K?TGCT?AG?K?TGCAGT??GGTTCAGGG?GCRTA?AAC??CCCCGC??CCCST?ART?A?A?TCTGGGATR??TG?CGAA?GWCA?A?TTGTTAACC??C??CTG?GTTCMGCW?ATC?GTCTTMTCAG?G?TGTTRG?CCCAA?TCATYTGGCCGACG?TYRC?T?CACRCYA?TG?GACCGGCGAGTC?TCTTA?C?TAA?T?GACGCTA?AYTATCTCAAG?YG?GGC?AAA?G?GACCA?AG?GTCCTCAAAYTACAGTYTA??T??CC?G??GRT?CTCGCTAC?CMC?GATTMAARYGAGGT?ACT?CYATGG?W??AGACCGGGATAGCA?CCARYGAGGRGCGTCACACRCCACTGTGTGTGCAA?GTC?TATAGCTC?ACGCCGACYGACGGAT??CRRCGCC?TCCYCGGA?CAATCTGCTTCTA?TYR?CCATCCGCGCCAGTCGA?GGT?AC?TG?GA??GT?GYT?AGCTTAYGAAGGGAGGTATC?TWRCTCRGASCACCCCA??CTCATAAARCATGGA?RC??ATG?GGGACAGRCATACCRAACCTTAGCCC?GCCGGTTYYWC?CACGATTGAACAYGCACTGGAKTYACGR?C?SACGT?TAGTTAT?GGCAM?ACGTTTAAC?GTG?TC?A???GGGT?GTCRTGGTGCWTARGMGG?CTMGCGAAAATGTCTRA?TTGGGAC?GCCGATAGACG?TG?AR?TGG???TC?GGGAA?GSCT?G?YC??TG?AAT?ASGC
??CATTAC?CG??AGCATCCA?RGAAACAT?G?G?GTWGAAACT?AGTAACGG?G?TAAT?CGCTC?TTCRRCG?A?AATCA??GGGGCTCAT?ACGGCATGTRCATGG?TTATGTYA?CA?ACCA??CAGACCGACATTWTGC?CG??CTGAAGTG?GTT?CTAC???GTC??C?CCAG?GCA?AGG?GRT?AYAK?T?TGAAWAAAAGTA?T?TCCY?R?C?TCG?C?GCTTCGMT?TTTWATAGACRG??TGTR?GGGATC?Y??TT???AC?GCGACG?GGGC?GSATTTC?ACTACAACTWWCRAGY?TACTCACTAGGTTC?GGTAGATYCGCCGCTCTTGATTGTATGGAGTRATCCY?C??CC?ATCRGCA?GTATG??YCATAAG?AAYA?TGYYAACTCCGTGCGCC??TCTTACT?GGCTTTRA??T?ACGG?CTACMRC?TGAYTA?KGACCCGGG?CG?ACCAACTRTRAGTCA?ATKTAGTTTC?TGCTGATCASC??GGATTA??GTR?TTGGG?G?GCCG?GACCAGGCCTCT?GTTCG?CGACMC?CYCGTAACAT?GT?TTGTA?GTAGAAC?A?GRAA?YWTTACMACCTTGGARAAGTAMGA?TC??TAT?AGTAY?CCGKGTCTGGTACAT??C???CTTGTTGTAGGCRGTA??AC??GC?GYCGCGGG?GAAGGA?G?G?AC?CTGTRGGTC?C?AGG?GMGCAAGAG?RR?CCTGACCCKGTAGCTTTCCACCC?TCCCCC?C?CGTTCGCGGCC?ACARCGA??CAGGATYACAAA?T?AMG??RWTCCTCTTCCAGTATG??CGCRAASATCCKACTAACATTTAGCCCYCTGGTCCG?A?TGAR?YCC?CGA?GGCAGCC?YTAGRGGMTGT?GCAAGCCR?TATG?AG?ATATG??GRGGGC?TCAGY?RGT?WCAGCTCGAGGAT?TGCGY?CTTACTCKC?KCG?CTCTTATG??CATCGC?TMCGA?AC
AGTAATCGT?GGAT?SC?A??G?R?A??GCTAKCYAACTTAC??CMMTGGYCYTCYATGCKGMT??CAAGC?GTCTG?TATCC?GTY?WCTCC?TCMGATTCACCGTCTCCTCCTGA?TA?CATMAGAGTTTYTAA?ACGAAGGTTGCTG?CTAT?TGAGTCGG?GAT?CAGGGA?AGCCTT?GCACG?GA?AGATSRAT?GTATAAGC?TGGAA?AA?GTGGA?TAG?CTACGGCTRTG?GATTT??T?TAKTGTCGAGAGATGGGCAAATRARGG?CC?TTT?CT?GGAC?CMSAG?C?CR?CGGA?WGWKGYCC??T??AAG?CYTG?TTATGATTATTCCGTCCT?R?WGT?CRGTCAGYT?CTGCCTCAGTATWAR?T?TCCKTCTGCTAG?CCAT?CGCTGGYCG?CCCTTCTCACA?T?CA?MACCAGRTGCGTAG?TGAY?YGGTATTGCCTGGT?GARCCKCAYGCCG?CC?TAC?CCCAAGRGT??AGGAWCAAG?GCC?CG?C?GA?TCCCAARRGGTCCTGA??GTAA?G?TWCTCTATG???ARGAYWGR??TGTTCGRGTTT?CTGCAG?TGTACCT??KA?AGCCY?A?TA??MYCRCWTACGCYAA?G?CGCCTTCTGAC??AWRTATACAG??CGAAATCCTTAW?ACCTCGGTCTCAYCCGCGCTTAARRWWCK?RGTCSGTGG?A?GCGASTGCATCGT?TA??CMGCCCA?TTGACGGCTR?CAM?AC?TAAAMC?YWTRKGATC??GGGCGGGAAAA?GTGCYGTCTGAGT?TGCCCTCCACATCAAACGAC?AGC?G?GAGCCGTGTARR?GCRT?GGT?YT?TACCCA?AGR?AGGTAACACTSGC?TGGCT?AKCGATCG?GTAARTGGA?CGCCCG?CAKCAC?CTACYWTC?ATGCAC?AGMGC?G??ACCA?TYGC?AYGTAAGGCRG?GCTAGCRAAGT?RTGGCATAGCWGTATAGGAARTCYCG?GAT?C
?AM?CC?GGYTTA???ATAGACARTA?ACGTGACGCCT?GCCGCTYGTG?A?TT?GCC?ACKCGG?TGTCCT?TC??AARGTCCCTTGTGYGGTRARCCTAAG?CAAC??GAACTGTGG?GTAT?CMGTWTGTYGY?G??CGAGC?TAGCGGTCYACT?C?A?TGTACACTY?TTG?CCTAAAACGAWAACA?G?ACGGGGTGAGCYTRAGCCGGCGYG?CTAYTTCTGCCGCATGCAA?CMT?GCC?GCACGGT?TGGCAA?TGTTAGTTCCRS?GG?WTTAACTGAC?AG?TATCT?GYYTYTCTATGMGTATACGGAA?CCTCAAGAATAGGTTTGCTCAWCTGAT?T?RAAR?AGT?A?GCTCTTTTATAM?TMRAAAAGRGSTTA?AG?TGT??CCACTTRM?GRTT?CTYAA?ATCGGGTGACTGTTCAT?AGACCG?AACTGAWS??TAGTTG?RAYT?CC?CCATCWYAA?AATMCGYAAA??A?CATTKWAG?TCCGRCGTATGCGCTCAR?A?GC??GAGMGACCAYTTTGGTT??CACACAGA?K?CG?A??AT?GCMC?YGTACAGC?GAYGC?TT?CCTARTGGGRGA?GGACTTGTGTT??A?GGTCSYCRGTCCTTCCT?CGTT?AY??TGAARG?ATTAGATTTG?G?CGAT?TCGGAA?AT?GCC??AATA?C?GG??GC?CT?TRMATA?GGGAA??TRRTTCGKC?CC??GT?GAC?TATY??AACAAWTCCGCY?T?CCCCCYT?A?RATGTTMACGMC?GCKTC??GTAT??GCAGACGRTMAAGTG?TTTCTC?AACGGWTTG?TG?????MR?T?G?GAGCCAGT?GTCAAT?GCA?GCTGAGTSG?C?TAACTCAG?CCAARTTCTGCST?T??KGGTGCRW?GYC??AGCA?A?TA?ATCT?C?CGATA?G?GGTCMR??TCYGC?GAGATCGATCTRTGT?GGTRKCA?GRCTCTASGGTRTTYAAAT?T?CGT
A?A???R?CCCTA?TCGTGACCRAGTGGGA?CTC?TC?TT???MCTYGAGT?GTCAC?A?TT?GGGGR?CCTCTGGTTCTTGGAAACGARCGC?W???CGCTACCCKRG???C?KTKCTGGGCA?TGGTCAACCAG??T?GW?CCAAAGTT??SATYY?TGCCAGCAWAAYACAGRCG?A?AG?AGGMR?C?YAM?WGGARCTT?AC?GATGT?TAATCCCGTGAT?TGGGTKMCCAACATCAA?YA?AR?TM?A?AGMCATYCTCTGTCGCGAGC?YAW??GATGTCATGATKCGGACRYG?ATTAAC?CCKY?CGYC?GCCRC?TCAG???CCCCTC?ATCCGTCGGTCGT?GTAA?AWGGGGGTCA??WYC?GAMCTCCGCGY??C?GTT?R?GCA??G?TRK?RACA??G?TCCRGG?G??G?ACCRT?TCR?C?CCTATCGCYTCA?GGTCAY?AAC?AGGAATTG?AGCSGA?CTGGCAAATC?TCRMA?CATCCGAACAT?RATRCGAA??GCSGTGR?AARCACG?GTYCCCGRATTCA?RCYG??A?TAGAWCTG??AGTCAAAAC??AG?ASTRAGYGA?AGWCA?TCT?TAAGGGTTGGYG?G?KC?TMAARTRK?G??TACCGT??RGCGT??T?GGCYAA??RGTTGT?G?ATYGATAATCCGTT?MTAT?YGA?A??GTGTCAKATATGAAWCGGAARA?CTAYCG?GRCGYTCGGGRAAAAC?GTA??CASAAS?Y?TTGYCA??C??GCG?A?A?WC?A?A?T?A?TTACTGATAGWYAACGT?A?AGCCCT?GGTGG?GA?ACC?ATGRTCCGCCACTCGCCCCCACG??AG??CCCG?GCG?TAGG?G?CK?GCG?TTGA???TT?AGC?CTCY?GTAC?AT?TTG?TGTGA?C?RTCR?GAAA?GT?R?GT?ASGTG??GCTCAAAAAT?C?CC?GG?AT?GC?CCGCT?ACTGCG?CATAGA?WTAGTGAC??TC?ATA?
AC?AARGG??GGACG?GACGGG?GTG?CAA?TGSATCKGYATRRAATAGT??AC?SCCGT?TAGCCAGCAYGGMT?CG??GTCACCGGACGTAGC?TCG?CAWR?AYGTCCRA?C??CAGTGAK?WAA??GGCGATCGGATGA?G?AGTTAT?MT?CTCT?C?TACATCCTT?CCRCCW?GR?TCY?TSTC?GTGT?GGTT?G?TTTGA?GCA?C?RAACCGTCT??MTTGCCRAA?CCTGC?GGTA?TCC??GGCTTGA?G?C?RAAC?TCAGR??A?GRARACCCCAGT??G?CAA?ACC?GGTYCCCC?CT?TCTAC?TTAK?GCCTCGT?AG??RGGWGCTCCA?CAYCTGT?TCACG??ATGCC?CCCGTCC?YTASWWC?GG?C?GCMCGGCYC?RTAC?AACTYGCC?TYG??AYTGATTG??YGCTC?T?GAAAATGAG?GG?T??TTGTTCCTCCTTTYG?WCGM?CYGG?YGT?GAACA?CTAGKACGCCTWAGAT?TG?AG?C?G?T?GRRATAGTCT?AKR?A??TGGA?TG?GA?A?GCKTA?Y?G?CTCCG?A?RGGA?CGCAA?TGYGAAGSGGGTCRAGCC?GA?ARWG??YWC?TYTAG?TATT??MTAA??CC?A???GGTGG?AGGCAACTGAG?CATTY?TACGAAG?TTAGT?AGAGAWGACAA?CTCCCCGTTGKCGGC?C?CC?GCGACTG?G??TTRATASGCTG?TT?AA?ATGTC?CCGGCAGRAGSA?AWTATYTAWAGCAAGRG??A???WARGATKT?C?CAGAGC??T?ACCTR?AY?TT?ATGRT?CGMAYYAT?KGYA??TGAKACCGG??AT??AGCCGAGT?CGTGGC????A?A??GYGTCR?TMGATY?TG?AT?GCTT?TTWGTMGGT?AAG?AG?T?CAGG??ATCAAKA?CCCMTTTACC?AGTTCT?ATCT?RGTG?CAG?C?RCA?C?A?ACA?GG??WTCGCAGGCMCRA?T??CYTA
G?GATTTYTTCT?ACTG?TTAAAYA?ACTTAC?CTSCGTAACCC??RTC??GAG?CA?TGC?A?CTTAGG?CGG?A?MTAM?CGTC?AAYGCGTGTCATTC?AACYMCARCYC??A?TCRGACCG?A?CTACGGRAATAATCTCAAGATGCCCGG?RGTWTTGTA??G?CTAGWGG?AAAAT?AT?ACCCAT??C?A?TCAA?T??CTGGTWACCA?CA??G?GCAGTTM??ACKGAAACCGGGACCCCTT?MGGTTCA???CTACGGASGTGGAY?CGAAGGRATATGTTYTS??CGAATAG?GC?C?GAGRAAG?CG?A?C?GTA?G?CAYCAT?GC?TCATG?GYTGGTC?ATAAYA?CCARG?C?RT?CCA?TRW?YGCAAC?TTGGTGYT?AACTGTACRTGGYCGGGC?ACCKACT?CC?TGTA?CAATACCRCG?TYRGATYCCWTAGMACG?C?Y?CAA?GT?TGGCTCGGCYG?GMTTCCCCARGCC?CGGAT?CGCCCKTWTTGCAGGCAA?CRTCCTGGACCCACAGT??GACTG?AAAATGRATYGC?CR?GAGT?AGC?ARCGATCAT?WCATTTG?C?CGTG?YKAAYTA?ATTCCSWR??ACG?TAYGCAC??CYAGRTCGGAC?CG??CTMTC?CTRCTTC?TTA?TAYT?TCTCWTRRCTTCRGCCTRT??CCTGGCRTGC?CAGT?CA?TCGCAA?CGC?T?TAC?CCC?ACTTTGCR?TCYG?CC?R?ACACAGGGCT?CTCG?TCRCGGACAA?CGT??CARGTRG??GGTCACT?GAG??CC?CC?TGTGGA??M??RTGCA?T?GWGAA?ASGCCCAGAR?ACCTGATCCCTT?GC??CC??CGCC?TC?GAAC?AGTCAAATGATGGA??MCCTGGAAT?AGYATCTGCG?YCGTAGGCCATCACC?C?GGCTACGA?T?TCCC???AGCGTAA?GYTGGTG?AGGTA??AGGC??AT?AAG?GA?T???G?T?M??
CAACCAC?TTTCT?ARTAGGC?GW?GA?GT?TTG??ATCGAGTGT?AGGTCC???TCGCA?TTCTT?ATTTTT?CCTTY??GAAGTRK?ACCTAGMCCCG?CA?AAGGGCCTRACRTAYGRC?TGTCGTRCATCTAAAYGTAGGATC?CCGCTGCATCGAAATCCACTGC?GCAGATTC?YCCTG?AG??GGWYTAATG??GTAGGGAT?TA?TACACACCCGG????ATGAGTGACC?TGTC?AGT?AA?SCACACACTTTAYGAGCGAGKTTTK?TG?WCA?ACG?GTCCATGAWSC??AGTGAATTTGC?A?TCGC??YGC?AGCC?TTCA?TGGCCGC?GGATGR??TGG?A?AA??A?GAA?TRGTC?YGCG?TCATGCT?CACAGMT?GMRGCGGASACA?CTCTCTR?WACCCATTG?C?GAGACAGA?AYSMGACCGCAAR?AC?GC?ACGAAGCTWAC??ATATCCAA?TCAAAAAAATMCG?RCYGAGGATTCARAGAAGC?GCG?ATARGGATMG?WA?AYTGCGGTTCCCCCCY??GTGWG?AYGCTTCGTCGAC?G?TGG??GGCTCWTCATTCAY?AAGC??TGTCMTYCYCTTTTGGTAAA??TC?T?CACTCTCG?CYAGCCCTGCATAYTTCGGTGYAAG?ACTAGRCAGGCA?TCGRTCTGRTTACTCAR?TAYGT?KTGYCGGTCGCTAAT?GGYACRRACS?AYCGCAT?GATAGC?CT?CCGGYTTAAAGC?TTGT?A?TTACGGCGTGCAAACTGAGA?CC?CCYGTG?GRAGA?CGATTTCGTAGTATTATCCGYAT?A?GC?CC??WAGYACGGA?YCG?TATTC?TCYCTAMGAKAT?GCAGCGT?ACARYGGTYATCCGCA?CAGYGACCCCAGGCARACYCSYGM?A?CTTAGAATAY?T?CT?A?GYCGTAGGAGGTCY?GTGC?R?CT?TTGGGAA?TAATT?TAGTGRTYYCTKTC?CSC?GGAC?AGCM
CAGGTGCTGACAC?GTCCTATC?GCTC?G?T?AACGYK?G?ARCGTCCA?AATT??TCA??ATGARGCATGT?TC?TCTGAGGG?TGCTT?RYTCT?GAT?GA?GR?GATG??CAC?G?AAS?TA?TS?CACTCYTG?AAAAT??GTRGMTGC?CTCCAGR?TTC?TAATGYGAAGTTGTCG?GCTTGCCC?YG?CT??C?CCGC?CGACG?TGTG?ATG?TCCGATAGAATTG?ASTTT?TGC?CGTTCA?GTG?TC?SARARACAA?????CRACGCTG?YGT??YCACACWGTA???AYTYT????G?TCTTACGAA?CKCATGTAA?GTGT?GTATWGYRCTGCTAKGTAAC???CTTG?TCA??CGAAAG?TCAGCC?GC?ATCTTCGCGGAGAG?C?ACCCAT?ACTC??TY?GGAGCKYAAYC??GGATTATAARC?CGGR?ACCRGCC?GATTRCG?AGATAGGAGTCCTGGT?C??GGC?WCSACCATGATGCC?CT??ATGGGGCGTT?AGCGGG?RCYRT?G?C?CCAYT?GGTYG?GG?RY?TYGCAA?G??GGAGYAGTCAA?RM?T?C?GARYGAATATCCGCGCTCYACATAA?A?GTGCC?MTCTTGTGTCTTTAAGAG?TCAAC?CTTCTATTAATGTTTCCCYGTACGGCAGCTCGAG?C?TRCARWC?CACGGTACAT???CGATCGCG?GGG?T??CAGC?ACYCGCGTTSAK?C?RCAA?TCAACAA??GATTTTAARCGYTCAMGA?RGGGTTC?GAGKA?TATTTTTARA?ACGYAA??TAACACRTYGTACCT?G?TGT?TAAG?CGW?CTC?CTAC?CGTGACGAGCTTCAG?TA?AGCGSRGTCYCATCCKCGGACATTTTRTSAGSTTC??G?TGAM?TTGCCGCAYY?TTACCATYA??AA?GCAAGGC??CGGGATCAGTACG?GCGGG?TTCT?MT?ACCAGTGGC?RCAGCYATCGAAGCGAACAGCCC
?CCGAWG?AARAAC?C?CCT?GAGATCACGTTTATCG?AG?TC?CGGCGATRATGWC?TCAKGTMCGGTT?TG?TTG?R?ACGATAAGCTCACAGTACCGSG?TTAAWM?GTCCTAT?AACGG??CAAACWARTCGGGGC?CCSGTTASGACAA?YG??C?GCGAC?TT??TAAGCCRCAGC?C?AC?GTAAACGT?GTC?CCTSTAATCGCTA?TCGTRC??GK?G?GCTC?CMGYCGTATT?T?AGTTCTAGAG?C?YCYATTATG?A??CTKTTTCGG??CATA?TRTTA??GTATTTAA?A?A?TGC?GCAASAGAYTTATTWTTGACGC?A?G?MCCCT?ATTTGCRTATRGTAACCGACTCAY?GAAGCT??TCCGA?T?GACRAGCGCAWTGR?MTAC??Y?CARGAAAGM?GY?GTYTAA??CGTAARGCTTGGTAATGRGGR??TATTCGACGTTGGG?AYC?T??AGGCTATTCTGYTGT?GCG?GACGATCTGAGAACC????GCGCATG?YTTAGMK?AT??C?GCCATGWAG?GAGCCTT??AAYC?TG?YAGGAACMGC?TAG???YKCCTTAARRTTRATAGM?AG??CC?GACAR?GT?AWCCAACAYCG?GM?CC?CGTCY?TAATT?C?SA?GGTSAA?GRGAGCACTC??CT?AGRGCAAGAG?CCGGGCGA?C?A?GYCA?GGGGRTG?TRGAGTAY?CCGGACGCCA?T?AKM?ARACTATA?ATG?Y??C?GYGCGYTC?ACYGC?CTG?T?ASCG?C?AAAAA?K??TT?GSTCAGAYTCTG?TCACCGCMTGGAA??GRG?T?AR?T??AGT?G?TGCGAA??CACTKGWAATGCAY?TCG??CYMAATGGAAAYR?AGTASTAAGCGG?CKAWCGWCAGAR?G??CGA?YAYTTGG??C?AA?R?RG?ACATCACCGTC?GCG?RGY??CCTGAYAYARKGACAYRTGRGTC?TAGGACTGTTA?AKYCTGWCC?
???G?CCYWR?RAA?AGCWTTC?SA?CGCAAAGTTGTCTAG?CGG?CCGT?C?ACTAYYACCKGAGAWGTRCAWT?TRT?GARTAGWGTGCCAC??G?AGTWYYTTGGG?T?A??T?RTA?CTA?TTTAGAG?TRCTGTGCRTTGC?CGY?ACA?GATCCG?G?CACG?T??CR?TCCKSARATYTGCCG???MRT?G?CT?GC?TCTMAGACTATG?GTCTTTAAGCATMAGGGG?GCCAAAAAGGSACCGMGACTTCAAACYGWACCAAGA?CC??G?T?GCGGTCWTCTATCAYGGW??S?GCT?C?CGAGGGGC?TKTTC?T?ATAAY?GTAKACR?AATGATGTTCGAAAGTCCATACA?C??CRTAC??AAATATAATGC?TTTTTATYGCTCGT?CWRK?TA?GCTAG?A?CRGACCTTCA?TGTRGAC?A?TAGT?CTA?A??YAM??TCCCA??GCGCAACA?CTAC?KACG?ACCGYCARACCTCC??C?GTKGT?M?G?CCGYTGC??TTCK?CGRACTG?T?A?G?GGC?R?AAAY?A?C??AAGGA?TGA?CT?AGCCACCAAAKT???CGGCRGG??TC?AAAYTAG?YGCCGTGR?AGA?GCA?TACGCTT?TAYYGACRAGGGGGGAAT??CA?A?ST?CACSTCW?ATGGTG?AYC?ACT?GTTT?GGGGT?AT?TG?CC??TCRCTT?CGW??AAACGTTR?G?G?AC?GG?TCGATKCG?G?C?GTAYGCGWGGAGGAGGGGCGATCT??TATGG??CG?AAACA?TCACCTATGTGCGG???CARTGGG?AT?ATARTGCA??RT?AGRTCA?GATATCRAMGATGRATAACTTACTACGYTCTGAC?G?CG?GCAACRGCCGGTAGT?RA?GC?R?C?TATCY?A?AAC?CGTACCTATTAAGT?SYCGT?YYWTAA?GYGTRG?CA?A?GRCAGACG?AWGCCCTASAG?GCAC?T?AGGARTTCATCTGYT?GCGGG
ATYCGTAA?T???TCCKTTAC?GTCTCAYAGCKTCAC??T?CTGRTCAGC?AATACKARGT?GCGA?GGTCMA??GAGGCA?TTTCGGGACAR?GATAT??TTCGAAT?CAGTTC?GG?ATASCGYK?AGCTG?YA?YRACCGMACCRGCAGS?CCYWCGTCTAR?TTYG?C?TGTCTTGAYRKTGTAG?CGMG?ACGTGACCCSCCYAC?AGTA?ATC??AGTRGGKCCCCCGCACATG?GCCCGA?CC?T?RAA?G?CA??G?TT?K?GGCCGCWGY?G?CGSGCCCTATCACTTYYG?GGC?CGAYC?GTAKTA?C?AAKA??TT?T?ATRAYR?A??AAC?CT??TATAAC?AGGTA?CTGGYSTACACCSAGCCCGAGC??GAY?G??ATCGGA?CTTCGAAG??GT?TKTRT???GG?RT?SAC?T?YGCGGCCCTYAGACCACY?CATACATCTRKTT?G?AG?ACR??GCT?GA?CGGTACGCRCTGGGRAGGTTTAA???TAC??GCTCMATWWTC?GGTTTYWAGGTGT?GCCT??KTGC?TSA?G??CG?GACYCGG?ARGARTTCM?C??A?AY?YG?A?CACACRYACTGCCAT?CA?CACATCTGAAYAAMTAAGC?AYGGTC?CGCY?Y??Y?AYTTGC?AAG??GACGATAAR?CG?AAC?YCGCGSGKCTA?CCTGWGAGAYGG?YCCAC?G?AAATWG?CAARGCATTMCYRTYR??KTT?GC?CGC?CAYTT?AAW?CCCA?C??GTGACCAC?TT?GCAYCGTGAT??GCTGAG?CTTAGGGGGCTGTA?GGA?GTRCSGCGC?T?CGGYYT?C?MYTKCGACARGATGAGAG??CCCYG?TA??AAGGGGGGTACGA?A?AYTACAAG??AATARAT??CTA?AAAATYATCC?CAGGARGGAC?ACTGT?CTT?RACCAACACCGTG?GCCGTYATT?GACTAGC?TATCAC?A?MCACCACGC?CGYCTACGC?ATT
CARCGGGAACA?GGCCCCSTTA?C?AR?CCCTTGTCGAGCRMS?TT?G?TC?A?GA?CKG?RTCC?ACAGTAGTAYGAACAACGCATCGAACACA??T?TACAGMYTTCTRT?CRCTCCGCCGGGA?AC?GTTTGAG?G?TCTTCAAGATCAGCGCAKAC????G?TGGA???AR?GGATYCGGG?G???CGAKGGTA??GARCAC?CACCCCCCMGYAC??GGCGTCCY?AA?GCAAATAA?ARCTAGR?CYTCGCTTYAAGCCRGGCTCCAGCTG?RGGTCGTCATCACAMTAATGTGTT?GGTAAKGT?TAGCACYGTGGGCCRG??T??TA?ACC?GAGSGCTGCAACGGGCTT?KGATTG?AGTCAGTTTMGKG?CGGG?ATCT?GAATCATT?ACCGAATGCATAARC?ATRCMCG?ACGTTYGCCAGAYGMTTA?TG?A?AATCT?AGGCCAKKKCCAGCGCCGTGG?GATT?GTCWCCG?CAC?TTCYCRACCGGGAATK??GRCCKTKATCCGGKCGAAWGCGT?ACCATYRAGTAYCA?GACTAGTG?CWTACAGMYGKTTRTACACTAGCAA??CGCCGAG?ACARGGCC?AWATY?TG?TAGG?CKCAGTGCTT?KACCWCACTTT?AGCYT?AAGT??CAAWTTCTKTACTAT?CCGG?CRTA?GATGCCCGAAGCYRC?GS?ACTAYGMG?T??A?CAGT?TTGMGAGAYTA?C?CM??CGWCACGAARGYAGCKRC?G?AGCCTT??ACGGTG??CATYTCCTGAAGAC?GM?GGT?TCAKGCGCCAR?CAGTTTGKTCGGGGTAYTAGGT?ACCTSCTGGAACGCCT?TARGGYCT?AGA?A?YTGAAGGCCM?TGCCYCACGA?KGG?AT??TGAAC?GCATGAK?CAYCGGCGAG?TCC?TAGCGCAGATGAACCATTGRGTWSTAGAC?MGGTACTGTA?C?GTW?SCGAGCKGT?TGCCCGRGCAT?G?CTTTTGGATSC
GRTAG?CCTAACATCCCC?CCCG?CC?TTRAGTRTCYA?GT?TTTACMT?AAW?RCAMCCTTA?GR??G?TCC?GTA?GCTTTGAARTW?CCATTCC?GGCGYR?MCCRYCTTAYY?G?TTA?RCAAGGTATT??A?GCAAGYTC?GTCGCGAAAT?RCCA?TTWTG?TGCGGTATGAGGGYCCG??GCCTATGGACYGC??AT?AATA?GYCAGTTGTACCCTATCGKGATG?CGGGGCCCTYAT?G?GT??GYATCYYG?AAA?G?C?A?TWTC?AGAR?ACTYC?MRTRGGCTAAAKG??TTTATTAC??K?CC?CGGYRGCKTTA?A?T?WT?TAGGGAGG?Y?TACGTM?G?AGGAT?CAMCGGCC?TTTT?WGC?GAAGCAAWGAGTGTGGGWA?AA?GRACCAGTCYCG?CCCA?GMCGGTAATGSCW?T?AGC?A?CGCK?AGTTRAGAATCGWCGAYAATG?CKCAAA?GAG??RCATTTG?TA?CG?ACCAGGCYT?RAGGGARTCCG??AGGACCAAAAGTAMAGTGGA?AW?T?AGTT?YTCA??C?CGG??GGYTCATCGT?CTWCGAATSTTACAC?CGCGGMGYGTGAGGTAAAAATAA??CAAGTT?AA??TTTGT?GAGCAAACCACTCCCGGCRATCMAACGA?CAGG?CTM?TTTTTGAGSATCTGGKGK?G?AACGTGCRTGCW?TT?TG?WG?G??T?CTGGYTATCGAGGACGTTMCGSCTCGCAACAGG?CTTAAKT??G?ATTWTGY?CGCAY?MTT?GGTCGGCC?RCTGGAGGCTTGCGAAYGYSAGGW?GTTT?KGAACGSGACATCW?GCCGGGAR??TCC?A?A?GAYTAG?C?GRCTAGGG?TCC??GATG?CACTA??YAG?KCGY?C?CAGCATCAGTCACTTG?GGGYATAGATWRTMA?A?C?GGCGATGKAAGTGCTA?TMTCCYTGR?TAACGGGCC?TRMCRTA?AAAGACGT?TCKACTA?T
?TGGAAAATTTTG??Y?CGCW?CG?GGCMC?AAATAKTCTCGGAGGTWGTA?R?AG?R?CG?AGA??ATCATAACCAGA??MCGCTTGY?CTWAA?CSAGATGT?RAWMAGCG?TAAAACTGTGG?GG?TT?CAGTGRGTGAT??GRCRTY?CCCCCCGAG?CTACSG?CACTG?TATCGCAGTGCYTCTACGC??CTAAT?CGRGGCGKCRCG?YAATTGCATT?GCGG?CYACCGGT?AGATATAA?GGGC?CA??TRTCGA?A?Y?GGCCG?GG?CAATAAAC?GTAATYAAG?RAYGGCGAAGRRTTATG??ACA?ATGCCTKMTCTT?ATY??CGAGYTAATTTCCCCARCCAA?T?CCGT?TCTC?ATGGCC?CAACTCACGGACTCGGM?CT?WYT??TAT??ATCT?AGAGRAAA?GC?RRTGRG?G?CGYC?GT?T?CKGT?ACASCCACATTA?AGCTTGCA?ATCC?MACGCGGCA?GGGGGGAA?CTCAGAGGYAR?RCT?R?G?CCCCTACCC?TCGCACA?AATGACC?AGGC??C?GATACASTARACGC?AGGACTACT?GAC?CTCKGACGGMCAYTKTRCTT??CGCCGA?GAWT?GWTACCTSWAGACCAGCCC?KCCG?GTACCGRC?TRTGA?C?GA??GKTGKGTA?CGAG?MTAGCTCGATA?C?AGRGAAACGCGYTG?GCAATRYTACTTA?GAA?CGCCAG?CG?C?A?G?CT?TCTCYTGACA?TAGGAGGTTMG?G?GCR?CTAGCTA?AGTGGGCTT??RCCTG??GGCAYGAAYCGTAAACTGAGGTTA??RC??A?TY?ATC?TGCTAC?TC?AKAA?A?GC??Y??ATGA??TGGT??AATCCGCT?GM??ACG??CGC?GA?ACGGGA?TG?G?A??TC?TAAGTGTA?CGGG?CC?TT??GG?GW?TTWTTR?GMTGACT?CATTTCT?GCGGGTA?MRGCTCK??GARRACAGC?TTK?GCRC??
?G?TG?A?TYRCG?ACTCTGT?YG?CGAT?GT?T?G?CCC?CT??GG?AGA?GAG?ATCGCAGTTA?AG?GATGAA??G?Y?CG?CGCGTTGTCC?MGRA?A?ACCTAA?A???T???TYACT?GK?G?T??TCGAGCGWCAAG?CAG???CCTTCT?TACTTTAKCC??ATGAGGT?TGTTATGAGCTA?A?CAY?GGAATA??AAGAATGT?GCAGACG?CAGACSYAGWAACAS?Y?GKA??T??ATCR?TA?A???GGA?C?CGCTTGTA??AACCGGCGYYGACTC?CK?CTATYA?GCTG?CTTAC?TCCCRT?G??A?TGCTTAARTAYACRGCAGAT?CTTGRGCGGG??A?A??TYY?AAYAG?TMGWC?T?GYTACAW?C?GCCWTAGGA?AGATCAGAC?CA??RC?YCG?TGT?CRC?WGG?TTA??CTCKAGTCT?CAAKTATMAYTGA?GGG??ATAT??TTA?TY?GG?ATG?TTMRTG?GACTG?T?Y??G?R??AA?AA??YTTRCGKG?C?TY?Y??TGA?GCCAT?YG?T????A?CGCMC?CA?GC?TM?C?AAT??TGMC?A?G?ATACAY?GA?GGCTSG?CG?GY??GGCCG??AT?GGG?G?TT?GRC?AA????AGTGS?TAGGWGGCACG?A?KTGGRCAKGCGGGTCGCT??ATCRYGGKCCTCT??CAG?A??YA?CGR?MT?G?A?GAACCCCCTTGYGGTGGGGATAA??ATGA?T?MGACGT?TTAA?CC??ATRTGAG?CACTTY?CTAG?KGCCG?YT?T?RTT?C?A?TTCWMYK?CAAGAGCGY?TACT??AGGCCCYRAGTC?A?AW???WGCT??RGAATT?CCCTCT?GCAACGAAKGCGGGCACAGAAA?GTCTY?ACAATGGWAG?GGTTGTAATGTT?MWAGTTCCGGATCYTWYTRTATGTGCC?AACGAGTT?ATCTAAG?GCGCA?CTCA?TG?TCGRAMCCGGGAGAGTTC?GTG
YAGT?AGAG?T?ATRCTAG?AY?AGATCGCC?TACTA?AGCCATCCGCTG?AY??AT?YG?GGCACCRCC??CGGCGGCY?G?TCG?AG?CCAGCAY?GAGAGR?GC?TAA?GWTGCACA?TKCGSTTTACAC?MC??CAGGA?TTCACCCTTCCYACGGCCTTCAT?TAAR??GC??WTC?GATTGCGAYA??ARTAGGRGAAC?CAGCC?ATCTGA?AYAR?AG?C?CCACAA?CGACCGAT?TATCAAKGGAGGA?GCGCA?ATA?GCG?ARCTS?ACCYT?TAG?AY?TC?ACAGGCGATTG??GTCGGTGGG??KGAG?TATGGGGT?GCCATCARC??C?GGGGTATWTTT?GWCCCAATCCRCGG?YTCAYG?ATCCCCM???TGC?RA?Y?SCGAC?YATGGATAKA?GCTTTGA?AAG?CGCGTMRRCATCRTRC?C?C?AK?AACA?GGTCTAACAGCAAAGAC?RAGTK?S?YCGATCAA??ACCTG?TGGTR?GCGTGCCCTACAT??TTRTC?CAGTAGTATC?CCAATCGAKGR?RTCTCCYCSCRC?TTGGCGG?TATGCTCT?AYTA??TACGG???AAGT??C??ACTACA?CGTA?GR?AACCCACCGCAAATTCT??CTGA?TAG??TCGRACTTGGGGARCYK?ASC?TGCT?TAG?CGTC?C?RGTG??GCTA?GCACTCTWTTR??RA?TCCCATCKCAA?A???CATA?AACCATCGCGCATACGGTT??AGG?TTA????G??G?GGCTTC?RCGCCATCCCATAGGCTAK?CGGC?C?CG?GGGG?CCGCTCCRT?GMGA???RC??TGCCACGG?GGAGGTCG??CTCT?ATRT?ACCGWAACCTA?TCAA?WTTGGCT?GAACG?GATRRTGACAGGGTTT??CTTTGCTCGT??MTTRR?TCA?CCTTTTT?AA?GCATATGAGCC?TRGTATKCCATACA?WGCGKAAG?GAT?CYATAC?ACCCGCAAYA
TAWRCCAT?YCTG?CG?GGCACGAGAACGTTATCG?ATTCG?CCT?CMGSTYCAGC???CCSGAYWCTCA?AYGAC?CTTAGGTGCGC?GRG?CGTG?GT?K?TCTCTTAAAGAG?T?YGGAG?GCGTGGACC?CACC?T?YWGG?GCTCCYCRYTTCA?RCCYCCGCTGTC??T?TG?ATCCAA?A?G?TTRG?AAT?CCGTGTYTAGAT??AGGG?CGCAAGCGG?WCKCCGTGAGG?TGTACGG?CA?GTGTGC?YRCCRTTATYCAGCT?CTGAGCATAAGTG??A?GT?TAGC??ACGT?AGCTSC?TCGATG?WGYCGTGGCYC??TCAT?GGCKCCT??GATCT?A?G?CGG??G?TATCG?CTTTGATT?CCC?GAYCCT?TRAC?A??RT?TTCT?T??GAAASC?ATTCTTAG??KT?CAGAWGGCC?CCTT??CCTTRGG?GCCATCAAATGTTGGTCGGAGCGGCGTG?GCCTCAT?C?G?GAGGCTRTTCGCTCMAATCTATCCTATC?CAGAYGTCYYY?CCAAGTT??TTCACAGCGGTTCRGCYT?CSATCCTTTGTAAA?T?TSACA?C?T?TCCTGGGKC?CGATCGTYTTCACG?A?CG?AGAGC?AATGKGTAGGCGCRCTGATCAG?CTTGG?TRCCR?TAAATGTCGWGGGA?GCTY?MK??TACG?CCACYSAATACCTGTGACGGCCTGAT?GRTACGA?T?TA?CGA?AWCGGT?GTWCR?CGAAGG??AGC?CGRKGTGKAACGACGCC?TCGATTGCGAWGGTGAACC?ATKTGGGAATACTGAT??A?GGTACTRAC?C?TT?GACCWC?AACA?AAC?GGGRCTYCWRT?CT?AACCAGYATGGAATTTAA?GGT?ARGGGAA?ATCARCYRGTTGYATTCC?AT??TATGTGAAATAYC?AGTACCG?CATTYRG?A?TR?CAC?CMCA?AAYTCGKT?C?GAGGAC?CCTCGGAGGTTRCT??GT?ARC
GCTTTGAGTAGTYATTA?TAGAGYG?CAGGYRRCTCGGT?C??YGTCAGATG?ACG?GCAAT?T?ATT?GGCAYCAATTG??G?GCYYTCYCGCGWATG?TACT??CCTAWAAY?AAA?CCKCC?GAGTCG?AGYTGTGCTG?CTGCT??GTGTGAGTTAMKCYGATCY?RCYRGW?A?AGCGGCCTGAAAG?AAGAC?AGTCTTGATGCATTCC?GC?GTYAC?CTCA?G?CATAATGYGC?MCTATAGCAGAAAA?T?AGTACAACYCGC?ATGGCGCATWATSA?GGTC?KGAAAAG?CC?T?TMGTCTCCG??GAAAAACT?TTGTSCTGGAAGTG?A?ATTMARTTWTG?KA???TA?GM?TMARAAGK?T?CCGCT?CA?YC?TGGAATGCTYCYG?KGCYRC?ATTCGAATC?GGTAMTGGCS?GATGAGTYCAACK?GATGSCRAA?ACATGCST?AGMCRTAA?GTCWGG?AAGGA?TGAACAAYACTCR?CKTT??TYGGTCAGCKATTATGWRCWC?TCATC?CTCCGRC?GCM?AC?GGGTCCTAAGCG?CYTGCTTACRTGTRAC?CTGCTR?TA?TTCTCA?MAGT??YGCTCT??A?GYTAAYGMACGYARC?GGG?AARRAGGGCTGCAAGTCA?CC?TTTTCTTAGC?ACGGCCGYGRTARGCWCAG?TCGC?ATCGTTW?GCTTA??AT?CM?AY???TTATGATTGA?CGA?CTA??CC?GRRTCW??TCCCAGTSYTTCRCTAGTCRACTTG?CGCCGTAATAARAAAG?ATAGT?G?CY??RTGCRCRATCGGGCCAKGAG?A?CT?G??CG?AGGTTGACWTGTTCYAGACGTGCGG?GA?RAC?TGATAGKCGTACACGSTCTAGCAGG?AT??A?TGCGT??AT?AAA?RTGGAGCYCGGCGTTGCACAW?C?TGTRAG?CM??M?CCT?CTGGTCG?CGCGAAC?ARAG?YSCTG??GTGC?CYACTTTRCA?S?
TTTGGYTGC?YGTRGRG?CATCGCAACGCTTGAYGGGG?CTCGKGATACT?AC?TC?CRCCTGGGATGGY?AGTACGTAAWGWKAYCTM?GR?C?ATGATGCWG?CC?ATGGW?TATAGC?CACTGT?AGCTYRTTGA?G???G?Y?RR?CCATATC??C???GCGKCTG?ATRARRTCY?AA??YGTCC?R?TACGGCCGTCCT?GGATYGT?ACGTCCACC?G?CCCCG?CYGAGAGGT?GSAACTTACCCA?C?CAGC??GTG?AATATSCTCYTAC??CT?CCA?A?ASCCTCTCGCTTAG?AG?G?RWGYTGAAACKG??GT?ACGGCGG?CT?GGGAGACCTCTGGA?CGCCCTTMCTGRACTY?AGCTCGACTYTTACMCGCG?AAG?GAG?GCGCCG?CC?CAAGCCYC?GCARG???G??AGGRATAAATGG?TG?TTKTGARTKAMTGGG?TAGGCC?CTTCTGA?T??CA?YCAGCCT?TACGGARACCAGATGTSA?CC?GT?CTGGTCTCTCGGCGTAS?KG?GC?CGTT?TACG?CTTTYCCTTGGCAAMC?TCTACT??T?G?TG?CGTYCTTGRCAC?TGTCG??ACAGCC?CC?CRCGCACTGGCAATART?ATRGGGAMGGGGAGT???GTCGTYGA?GAACTTSAT?AGACTGCTTCCCRTC?YTCAT?TY?GGCCTAACTC?T?CYGYACAAGCC?GTGAG?CC??A?YK?GAA?CYGCGAGC?TT?G?AA?RCSGTTGGCGRC?C?CTRKYTTAAC?AGCAYTCWT?AAY?KCAAG?CT?GGGCGTC?TCATGWTTGAGA?CGCCG?AGGAAY?TTCGAGAKGACYC??CAGACATAGCATCYGRTCC?G??AK?ATAARTGGGAA?C??YAAC?ATTGTKAGCTA?A?ACAYCAMGYGCTCC?AGCCGAG??AG??TCA?CT?G?CGAAAGMAAASGASR?C?ATGRMCG?TCAC?CTRCCTAA?A?GTC??ARCTG?
CYYG?A?TGGACAT?GT?GTGA?YMGTGC?CCKC?G?MCCRCCCAGCCAMRGTG?GGTG?G?CAACCRTG??GGTGMCCRCAWAC?GG??ATAGGAATRGTCT?A??GAGATGC??TCG?TCGGTCCCCACMC?CGATC?TSTTT?CGG?T?G?CTCTTYG?TACTCTAAYGGGA??AA?AAC?CGG?ACTTTCTAT?CTTAYGARC?CACT?RGGTGKAAAGGT??WGC??CTARA?GRC?G?C?GCGCGTGGTCGMAG?CRGCRGAYCATACWTGGTAATRAAAKCSCCAT?GGA??AGCACTACGWCTTGTTATAATATCACAG?CGTGCAA?CAGTCGRTAGGTYG?TCCTRTACGAGGCTRCGGTCTGCAAGCAGGYAGT?RGMGC?CCCTGYACA?AGGCRYC?YCGGWTRA?AGCMA?KGACM?TCAC?TTTTGGCAGTGT?CGCA?GAACGGCAG?RCYGGACGAATGACT?ACCTYCR?ACTTGAGC?TGGAA?GCYGTCC?GACCYCA??AAGTAAGAAYGT?GMCCAGCYTTGTC?GT?CTCGCAGG?A?CTGG??ATTCCCCTGARWTGGGTACTCGRACTGT?CAG?KTTGACAGMGG?TCAYGGT?GG??GKCGC?GTT?AAGCCAAA?RGAAATC?M?GAYCTCRTTTYC?MKATYC?CTGCAGR?GATY?YGCYG?CKGTTTG?TAKCGKAAW?GTCCT?TCCGCGATG?TGTRTC?TRC???TCCGT??A?TTTCG?C?GTCGRCCC?AATGGCGGTS?CCCCGCATAGATRA?GMAYTY?ACCTCAAACACGATAGTCGGT?TCGC?GGTW?AGTTGTT?TGCAYT??RTAAA?ACKCG??GAC?CTGRCA?ACKAASCTTATTKGCCGGA?ATTGTG?CCACATC?R??A?CGGTA?AY?ATTGGAG?TTW?AATACG?GCG?MCGGTAAACWTGAATCTTYC?GGRATTGGATTGAC?GTCAATA?C?G?GAGG??RACC
YRCGTRC?GCCATGT?KCAGTYC?AGT?RCTATC?CCCWTTGGTRT?T?C?ACG?MWGRAAGACCATCT??CAAGGCATTAGT?TCG????CKACWCRGCGGKACMCG?AGCCAAGAA?TTTCGC?G?GAGTT?TGCTTGTYG?AAAG?CCC??ACGAA?T?TAKCTGT?GTA???YC??CTAGA??AGGTCT?A?CCGMAAGTGTG?YGKAAGCG?AC?MCTAACGTAC?CACTGAGR?CTAC??AGGTC?GGGCGTGTAG?TG?CA?TCYGGYTYAYTAACG?TRGTATT?CRCAT???CRG?CCGG?ACTA?GCCGAA?ATTTSCGRGGYAARTAC?CCGGTGGSAGAAC?GCCTT?CGAATKTSTTGACTAGCK?CRG?TCAATRCGGAC?RTCCGGCTT?GT?AGCAA?GGGC?T?G?CCA?TT?GYTACCTCGGAAGAAMCGCTCTCRCTGGGK?TG?CT?GGTT?A?AAGWGGCRCCCGA?GRWGCTG?AC??WAG?T?TKACAGTA?G?CCYGGGGTAGACT?AACG?TTATC?TTCAATAGTCGCTCTRMATGSAGGAGAGACSCG?AG?TGGCAATGGAT??TC?TGTGTACCAGCCTTGAG?GATAYGG?CAA??AG?ATGASA?AYCCCCGCTA?GTR?TA?AAA?RC?AATACTG?R?AAT?YACAGTAYTTAW??TWCAT?A?TCGA??AYCGT??ASCATGA?GGASGCYCA?TCCGGA?CGYRTG?CCT?TCAYCTATC??GGGCTT?T??T?GTCACG?CAG?CCAAAGTGCCACAAGARCGCGAAWTKYRKAGA??ST?AT??CRTCTCTCATCCC?TCT?AT?CTGAAGCGGTTGGCAGTC?CCTGA?TCA?G?YA?GATTTTGGA?ACGATGCGAC?CGTY?TCAG?CCTGGYTTCC?AARWACYC?CGTTA?CACTYAT?AGRCTR?AAAGT?TCT?CCT?GC??CCCTGCTAGM??GTAMTAGAAATTAYARCGG?TA
TGTG?CAC?AGGATAAA?AGGCGTTTCGSRGTGCWAGTCYGACAMTC?TAGAACGAC?GG?WAW???GA?CG?G?GCAGATYAAWGT??GAG??CA?AGAAGGGGGTCGAGCCGTKTGAS?ACCGTGAG?CTAACCACCGCCCCGCRC?TMCCC?ARATRGAC?CY?RA?TCACTGYMATMTGCCCC??GGR?GGGT?TCATTG??TTCTAYGC?CGGCTGG?TAAAACAYA?GATTMTCTGYCCTRCCT?TTACCTRTCTCCYCATW?AA?GGTCGAY?GCAGTY?GTYTTAKGRGG??ATGYKTGTYGAGGGATGYAA?G?GCTTGTCT?CTG?ARARYAYYGAAS??AGCTGAACAATTC?TCARTAATR?C?TCCATCCMCTTG?C???CGACAGTGTTGT?GTTAC???GA?GCTAK?A?A?AACYATC?GAGCT?ACGGA?RRAC?G?MCCCGAAGTTACTTGCTGGAGGATT?TAGGYCGC?TCGWCT?TGYCG?TGACGTGC?YT?TGTTTATCATCTCCYG?GAYAAAT??KCT?AAARTGTCTAATG??TTG?GTA?ACASTT?GAGTT?T?TGACTGTG?G?GSKTA?TCACAYSTCCCAGCCTTTWYK?ARCTT?T???GG?CCTCT?AACTGCACARAGAATTGGRCGW?TATCC?TCGAGCTACMWCG?A?AG?TAARTCAGAATGT?AGRR?AAAAC?AA?CT?GRTG?GCGCSGT?KGTTTRACGSAT??RG?CAAACGGTGA??A?A?TTTAG?CKAG?TGTCTGGTTAGTACAATAGG?ACTGG?RTAAYCGACACTYTCGCMCTTCA?TTAR?RCACG???GTGG?W?CTGGTTGK?GGTYTSAG?TRGGCTTCATGACAAAA?TGGCAR?AATACCTAC?G?A?GCCGAC?ACGAGGATA?RCCC??TCC??WAAGCMC?GGSRGGCRAC?AGCGRCRA?Y?GAAGCGCTGAG?TCA?AACTCYG?TC?T?CTG?ACWMK
TCAYC?ACTCTG?CC?CG??TRYACCAAAGC?TGCGR?CGACTTAA?YCATAWGAGTGTGTTGACCTATGC?G?AR?GTTCAGCCCACTAMACTTCTTAG?AGMCACCYTACYR??GR?CCC????TCGR?YGA?ATCATTGA?CY?GGTGTTCG?Y?ACC?GCT?TGTCGCGAAG?GMAGGM?CTACRAS??CAT?TCTTCCT?GACCCCRTMTGG?ACCTGAAGTYTACTTC??GGGRATGCGG?CA?TACG?CTGTT?CG?TR??TKTTACGRACATYCT?TRGYTR?GCTTGAGKTWGC?GTGGGCCGTY?AYCTGGACAC?TG?TGGGGR?A?CTGAATAR?GTYTATTGRCAGARTG?CTGTT?CGG?GG?GY?AG?GCCWRCTCAT?ACCAYGG?C?TAAGRACGTT???AR??YCTAGC?T?AAY?GCYTYRYGGTYRTACGG?TARCTTT?A??C?RA?CAG?TGCACG?ATA?GCAGGGTCCGC?GCT?G?GTCAYCATCGTCGACRGGCTTG?T???CGCGGAARGAAST?TTG?TWGTAC?T?RACC???CACTTAGATT?CRCATG?CTTGTTARAYGTGAACGAT?CCAGCTCGGTCG?TTG?GG?G?AAWATRCARTGCCYT???TT?TK?TCAGCGT???GCYTG?CA?CT?TAMGAACG?GCTYCCTCCATGTCAAACACAAC?G?M?STGCCGACCC?ATGAGT?AG?YGC?SACTTYAAMCCGAAT?C??AG??AC?CTTCCCTGMATACCSGCTCGCAGT?TTRATTKGGG?R?ACGSGT?TGWCACYR??GGTTKG?GCRT??C??ATRTCATC?TA?AT???TGATGTA?CGGGAMTCG?GAAACTTGC?CYGGTCCCGACGGTA?GA?CAG?YGTRSTA?AA?ATT?TACC?TTTW?G??ATCGTT?GAW?AT?TGYTGKGARAA?AAYAGGM?KTWAAA?C?GAGCCT?YA?CGCTGGA?ATCCACGCATTTGAGT
CC?TATCG?ATTAAC???C?GRGCCRRCYCGTCG?RTTG?CGCCRGACTYTCC?CT?TRA?TCCTCCGACGCRTATYARTGAGA??YGG?CCCT?C?ATWTAAA?TTCGTCCGGAGAGGCA?C?WGRA?MT?GRCATG?G?RATTRACGCGMAAYGTY?CC?CT?G?CCATCC?CGAYTCCTCAACCRGAGY?TAGCAACTGA?TAGGGCCA??TAWATTA?TYCGGG?GACCGGTCYAAG?ATCCAGGAAT?CGTGTGTAATC?CGGCGGT??YAA?CATWGTTTTATCGATGTCRGGAAGTC?C?MTAWT??TGATGRCTGGYCTATACAGCA?AATATW?A?ACAGGCTG?TGAGTTAC?RCTRGAGG?T?G??TGGWATT?GACC?AA?CCYGTR?TYG?CG?AC?GGCACTGTGTCCSYTWATTTGC?CTTTRTGGTTATCCCYGTCTGCWGCKAGTGCAGC?CCCGGCRATACTGGG?AYAGAA??AAA?AA?ACGT?TA?GTCGACGAGTA?TCTGCC?TCACGC?SCTGAAGAGC?CA?GTGAGTKG?STGCCGGAGC?GCG?C?GTYAATTGGCAG?CAAA?T??TRYCGRA?RCCCT?TAC?CTCG??GC?A?CTTG?AGC?C???C??TC?TAC?C?AGG?A?CGS?CGAAATTMCAACAGTCGGTC??AKTAG?TGCRCACC??TAT?TACCCTGT?KCCAGTAGGTGCCTTACSA?CC?AAAK??GTCTCCAMA?GTRCCGGGTGA?GATAYW??AGA?CGGCAAAGAGTAA?GG?T?AACCGM?GTGGGTGACGCTG?CACCYGGCTG?G?TCY?TTGT?ATAA?AYAC??CTYTT?TCCACTWG?G?CA?CTYGCTRCR?CTAATGCAATCYTCWTGTT?GCCM?GTYTAACGGTT?RAYGGT?AGCAA?GT?GTG?CAAATYT??TWGAAGT?AMAAARGCCAGC?TGT?TCS?TTC??GARAT?ATGTGCAAATCTGCGTAGG
A?CTATGCAAM?GAT?TGRCCTAAYT?RATAGACTTTTMAG?CCAAGAGG?SA??CGGGC?G?CA??CYGGTCAGCAGA?GGTTCGC?GGGA?TCRTKYCA?AC?CCYAGC?A?KTA?CCAGSC??TGGGCGTAAAGCCTGRYKTGTAAGGCG?TTRTARTRYCGTAA?CTCCCCCCTMGAYGT?ACCCCGAAGCGCGY?ACACGACGA?T?ACGGTGT?CGYAST?TRTRCATG?CCGCYCCTTTTTTCCAY?TGCSCCACAGAC?GCCTGAAGAATA?T?A?AGC?AAAGTTG?C?G?TCC??GTATKCTTTAKGACRCGGAA??CRTATTTRG?CGRGGGTCAGAWCT?G?CGGG??GGTGWTRGTRCACW?GTCGG?RCTCGAG?AAA?K?GRYG?CCCACTGGGACCCTCR?TRRARGCA?A?TG?GRYCKGTGGG?YCATMASTTAGAAMA?C?CA?YC?CCATRAC?RTGY?CWATATTT?GCACTT?GGTG??A?CTTYT?GCCCAACATTTCATGCCAGRTG?AAGGW??YACMGACGACGAGY?GRGCTGRT?GTCCTA?TCMGGGATKGM?TAAA?ACYRARTGY?CG?TRTAT?GACTGGCGT?AAYCKCCG?TTCARCTTACACAAG?TRCGAGYGCAATAGCCG?A?RC?GGAAA??ACT?AG?CTCTTTCGGAGG?CAGGRAGAG?RCTCTCCGGYGAYTTAAT?TAGY?C??ACCACT?ATGC??CRC?GGGCCT??YGAAAAGAGTWCTGTTYAGTCCTTC?A?GGG?ACAGGCGTCGGGTGAACA?CCGGGMGG?G?GMGA?ATT??YTGCKACYSGGGGG?AG??TGWCGYA?KAGRCGMGAAATTCG?G?G?GGC?TC?TCYGARC?C?C?CATYT?TCTT?CGTAATCA?T??ACTACRGTC?TARTATRYARYCGGTA?GRGGTCR?RAGGCRAC??A?G?TTTACATRAGCGCACT?CT?TACYMTSCCYASR?GT?
TTAACMTKG?KGGA?TC?G?GGT?GYTCATM?ATA?G?GTAGTGGTCR?RCGAGGGTM?YAY?A?A?C?GATAAAGWTRWR?GTCGCCGGTA?TAGYTC?GCCGG?GACG?GGTC??A?CA?AKGAATACAGCT?CCC?AKTACGGGCGTCYGAKCGTT?CACAT?MTCGCGAACG??CCCT?ATC?GAATGAT??AGT?GGA?SCT?CACTTRT?CCTCACRTTM??GGCCAGSGAGCCT?CG??G?CCAAC?C?AAATA?TGG?GCGAG?CG??ACTAATAA?AGCGTA??GATTYT?AG??CACCARTCGGAYAGTTCGTC?A?GT???GTGATG???CCCCAGGA?G?ACTMCGTTACA?WATGCCACGTACCCATTTGT?RTTCAC?AMGATAA?G?GGG?CC??GGGAAGCYC??CGAGACCC??T?GCCYGGAAAGG?TCGTCTATCTYGYGTTGGACT??TCTCKG?GKCATGCTGATAGTGAGTCGCMTM?A??GCATT??CASCGTAAACGTGGGAACCCTTCAA?AY?CAGTTCARTATTATCTC?AATCC??GAGTMGTCTAGGGGAGG?AC?TAGYCGGATWGCGAGG?GGAAYTGTCTAGRT?GGAATCRGAAAACRTTGGAWCGCGTACYCGCACGA?A?GATC?GTCATACGAG?GSACC?ACGC?TTCC?AARAC?TG?S?CC?T?ACARGGCAATGGAC??GTCCG?CRWCACTATTATRRC?CCGA?ATCTAACCCGASGTAATGTAGRCATYGARC?T?CGCTAAWTC?MACTCTGCAATCAT?TCGCCAAC?TARGCMGCGAT?TGYYTG?YCACCGA?AGCACTWCACTGCGGC?TYAYGCGRC?GT?AACACAAGGAATACTGGCATGTAG?ACC?ACA??TCWGTTG?ATCGGRG?KAAGAGAGA?CTAGTC??S?GR?GTCGTC?A?RTTCATGTCCAC?T?C??K?TGAGTGTTTRAAGGGCRCGTA?CGG??G
TCCTA?CAATGGTAC??GGCTT?AAG?T?CAT?WCGGRC?AGTTYAATGAGGAGCA??AGCGGGGGRAAGAGGTTGAG??AAAC??TC?GCCS??CAGGKY?GTYA?GAAM?RCGAAGYATCCT?GRCTTTC??TCAYKCACARCAMACAAGC?ATGRTCGC?SCCAYRY?C?CC?AGYGA?TTTR?T?TG?GMGTG?TTC?WC???CACGTTKGM?YACGR?TC?GG?CGCSA??A??GTCAAYG?TTA?TMCCCGGG??GCCTATCTGTWCCCAGGGWGGGACTAGCC?GG?GATTCCCMCTACCCGATCGGCACTCA?ATTGC??TA?KGGYC?CAAAR?GCAATC?CGACCGGAGCTCCTT?C?WGGACTRTYGGTCC?RAGCGTACTCGCCCW??T?TGT?CTYKWTC?CTTCCCCG?TATRAG?TACTCCC?CAGGWAS?C?GCT?CAGATTAAACTTATGGYCCCCAG?GGCKAGCGCGCTCCC?ACGG?RTC??A?GAKT?CC?TCR?CGACSGCC?A?CMCGYARCCCG?C?GATA?TTRG?YWTAWC?CA?AATCA?CRGGCAGACYGRSAATC??TRGC?G?CA?YTCTTCT??CKAKGCTTGGTAYYTCAGC?G?GAGCCTC?CGAGT?CG?GTCA?C?GA?CAGAGASG???ATCGYT?AC?GAGTGGGACTCCTGAGCAG?TC?GTGGTT?AYWGTCTAG?GG?S?CCTRTTCCTTTGKWTRA?AGTTT?CCGCAGA?CSRCAACMCACTCAS?GAYSATCC?MCTATTGG?CCGAG??TGCCG?GCCCAGCA?CC?CGRGYTTTCRCCTCC?CTCARTCC?RCCTCATG?GGG?TTTG?G??CCWG?GCCTC?T?T?T?AC?CCC?MC?ACTC?GGYKGYA?CTMR?AC???CCGTGGAKGWTT?CTA?T?TAA?ACRA?GG?ACTTGCGCCCC?GATAR?ARCTG?ACGTTAAGGRTTCATGGCW??TTACTAAAGTGSCA?GT
ACAKTAGGG?CYTWACGTGAR?G?TACMTT?A?C?SC?C?TCCC?R??GTSAGTCCGTATT?ARGTG?TTG?TTGCGTT??TGTCYCAATGCAYGGTA?AC?CCCCCC?GCT?TAGG?GTCGWTGCCAK?GCWACARATTGSRGGTAG?SYAGCK?AAR?GCGYATGCTCGATCC?GG?KTG?ARTCACCGARRC???WCTGGACCACYTT?YTCCGG?TGCAGCATGA??KGG?ATATTTGCCACAYAGGC?TGGGAACCTWACAAGTGCT?TG?C?TTTGTACG?TCAC?CTCYAYGTWAGG?G?A?YT?ACY?KRGGG?T??TCCC?ATGACTRSGTSCGGTCGGA??ATGTTTCYCG?T??GGT??C?CGGGTY?TGCAGTTAAYCYTCTCCTCGGACGSG?CGA?GCTG?GRCTAGACTT?CCTWGMC??ACA??TAC?ATCTGC?GCGGCAGG?WATCGGA?TAACG?TA?TGAAATA?GASG?KAGTWAAT???AACCCCGCATA?ACCGC?CTGGCCCCGCG?CACAG?GTTG?CCGAT?CC??T?T?GACGC?CGCCA??TTGYTGCGARAARCCCTGMCC?A?AGAGTGAAAT??RAGRTCCG?AGC?CG??GCCG?TACAC?TAYA?TT?ACGTCGCCCY?CTT??AGAGGYC?GTAGGGTG?TCYARRGGGGTGCT?TC?CTGGTAATATCATTYCCTA?CGTTGC?TTGACGGYTTG??TTCA?CTC?MYCAAATCG?AAA?GGTAGGGTTGCTCAGKC?ATRACYAA?GGTAWC?YCGWAR?ARC?ACAGGG?TRT?AAGGYT?AATACACYATGG?GCTCGT?TGCSAATCT?KATRCGYCCCT?RYAGACAA??TGCATT??TC?GCCGATGCAAGTGCCCG?GTCACGAGCCTT?T?GGCCAAAAT?CARRGRTYCTCGAAGAGTAC?AG?MAA??Y?GAGGYCT?AC?YT??GMTCACSACAGGTRARTC?C????TCGCAC
AA?????ACTCGGTACCCGAG?AT?AS?TCGTTCGGG?KT?GCACC?TCGRA?GAGA??S?T?AAAG?A?GY?T?AAACKGTAC?CCT??WGYG??GTCC?TTYT?AY?TART??AGCGCC?TAWTG?M?G?TC?TTGCAGTGCGG?M?T??WGTCA????CYRCCYCCTTCYASC?RC??YA?C?AKAC?C?WT?TRGTY??GCG?AG??C?TG?CCC?T?WCGCAGGAG?TTG?TYG?C?WGGT?G?T?A?TG???GGC?GC?AC?CCA?TCGCAAMT?CA?TACAGAAG?CGGCATTA?T?AATGT??KA?G??GGGGK?WY??A??G??GC?G?TCGAKTRCT?G?GRYGGG?A???T??AC?A??GTGATCCG???GRC?T?CTGYCYTTTGGCAA?GT?TCCAC?ACC?TK?S??TAG???C?CG?A???TC?CACCTCTA?GC?RACTCTTC??GCA???C???CA?TTTCATTCG?GTTYAG??TK?AG?CTA??A????A?MCATCTTGSGTRY?TGA?TGATTA?TC?TTRT?CA?T?CA?TATGAWG?TTA?TGT??GGC?TACGKTCAGYAC?CAC?CTG?????T?AGA?A?AGC?CC?RCC?CR?CCAGG??GC??AAGGTC?CG??AT?GTC?G??CAAC?C???AC?CGCGCTTG?T?CG?W?CGC?TCGY?GCMT??ARA?TA??G?GGTAG?TGAA?R?TCS?TAT??T?G?T?TC?TT?GG?A??ATAGG?CW?TCTG?KTC?AT??CG?AGTWA??T?K?ACACT?G?TAA?CT??TT??TAC?GGCCTGCG?KT?WACG??CTTA??T???TR?T?TCTG???AAACTCGT??????CT??CTKTY?TCT?A?CGACTTG?R??GTATT?C?RTA??CGT?CTW?A?TTCTT??CAT?AT?T?YC?GAGTC??CAYAT?T??C?GAAG??GWGTCTT?GTT?R?GGACA???R?GAT?G?TTTAGTAGC?YTA??A?TT
A?AGA?GG?CAMATTSAY?TACKC?????AT?TAAT?K?TGGCT?AC?GGGYRTCRGCTG??ACTCRAYA?CG?GM???YG??YCG??TA?GAGA??R?C??T??MC??CG?CGCAGTMAGACT?A?Y?TY????AC??TCCG?CCTCTCGA?T?AC??G??A??T??A?TG?C?TGT?YCAY??AG?C?T?AG???CCGC???YTC?TT?T?MGT?T?TCG?GATCTG?CTA??TG?GGS?G?????TAR?ACC?AATAGATAAG?T?YGAA?CRCGTTA?CGAGTT?RCR??ACTCCG?A?C?GGAGCA?ACCT??GC?YG??C?AG?C???TG?W?C??CT?GT?C?C?R?CTATTCCT??C?GC??G??CY?CT?GAA?R??C?GA?GCCRKACC???C?CTA?G?AC?YYGAAAC???Y????TG??T??T??C?ACR?ATGAGA?G?A?CT??CC?CC????CTG???AGTCC?R?S?A?RMAG????TGATT?CGC?GTGMCAAAAC??T??G?GA??G??ATYGAAGW????T?AT?CTAAC??G??A?AA?T?C?T??AR?K??A?A????GA?T?A??Y???GC?ACY??GGCGTG?T?G?GTWGTA??YAAG?AA??GACCRCRGCY???ACA??Y?GAGGG?ATT??GATA??CRA????GCAAT?????CTTG?AT?AAC?KS???RGGTGG??ACT?A??C????T???CAGC??CAAC?C?TGT???KACKACGGC?CR?T?CTTA?CG??SRCTS?T?TTGCAAC?YC??TC?TT?CC????WG?GAWCA???R?M?R?ASG?CMACYMWA?G??CCRTAACTC?C?Y??AY?TTARCCTAC?T?CCTGCA??????T???WCTAGTGAGCCA?K?AT?A??C?A?CA?????T???TYRACGGC??TKCK?A?AG?CCGA??T?RTAGGAGTWA?A?A?G???SAA??GACATT??AMT?A?G?ATT??TC??G?G?MA?GRG
W????AGT?C??CCRTGCAMA?T???WCT?AC?ACA??T?CCTTGTG???T??AAAT????G?A?C?G??C?CGTG?TC??T??TCTCCCA?T???AATRA?CCT?A?CC?AA?CGCTYACCCCCA??YAATC???GRA?G?G?GGGGACATS??CGR?YGCC??TC???CAG?A??A???C?GCGA?G?C??AC??AAT?TMM??G?G?TACCA?CT?AYATGC?T?A?T??????YWC??G?TYACY??G?GATGG?Y?A???G??CTCW?C?TST?TGG??GAGCTAG?AT?A???CAGATATG?A???A??CTTG?TTTTA??CAC?TCC?TCACCACCAAG?AAGTGGWKTTAA??A??GG?AC?TCTGR??A?CAR??GGA?AAW?ACGAMSC??C?AACTCTTGAGC???A??AT?CCG?TGGCTAR?RTA?GT???G?CT?YACGATTCTKAYA?CA??W???G?CAAKG??AR?ACT?A?T??ACA?ATCA???G?SS?GAGAKA?CAGTRYGT?A??GTTCGAC?T?ACC??A?A?AATT???AA??C?A?CC??CCC?TYRC?GAG?CCGRCCTGG?Y??AYKAG?T?AC????G?G?T?TAY??T?TC?????AA??CGAAG?Y??G?R????CT???CYTC???GAGCA??AAAAA??TT?WCT?TT?AGGG?GCTT?KGG?G?TT?G?GG?YGC?T?CCACAGATGTRC?TCGTGA?CTTGRTGCA??YY???GAWC??AAY??T???CAGTCCTTACACG?WAGCTTA??G?TAA?RGTGRYGY??A?TG?Y?G?Y??T??GC?M?ACYTCTG??C?YCCWTY??CGCT?GCCG????RTARG??GGGGAGCCCCM?AAGT?G?AGT?G??C?RAT?TACTCGGTTRA?CWGCAGTG?STCT?GTR?G??T?GTATCA?G?GA?TTCTG?GC?GARTKGG???R?GC?TAC?G??G??T?GAGTWT??GGGTTGC?AYKAA?CA?
YCC?AYGAT?CAGCTAAA??CG?T?GG?AGG?ACGA?T??C?YGAC??RGRGA?GCTCAT?T?CG?CTACGGA??T?A?GYGTCG??CA?G??G??CY?WTCRA?CTT??T?GY??CGT??A??????CKA??A?GRG?CA?TGGAT?GC?GM?AAG?AG?GC?C??YTAS??T?TG?A?CG?CWGG?ACT?G?TT?GACT?AATGTC?M???TCCGTA?RA?GACA??ATGA?????GC?TSCACGC?CG?RTY?T??CCC?TT???T??CGC?TCTAGA?ARCCTT?GCTG?A??AC?YATTAA??GAR?AAA??TCG?GCS?GT?GC?GGTG??GAC?C?CR?GGGAGT?ACTT?CC?CG??CAARTA?ATT?A?CA?TG?G??GT?CTT?T?CA?RC??CGATAACTA?AT??G?GGWTTCAGGMTTCC?CCA?GGTTGGTCT?T?RCSTC??AA?AGGG?TT??G?YG?CT????TTTTR??GTATARRYCAA?C???GG?TAC?CGGT??ATAGTCTTWT??RWGTC?AGCAG?GTGCG?A?YGAGT?R??GCT??AC??TCC?R??CCARGGYYTTGAT?TTG???CAC?ATG???T??RCA?AAACG????CA?GAAWGG?TGGGC?AGC??AS?CGTAAGT???TTYTTSC?CCCA???GGAW?C?AGGAWCKGTTCTY??A?A?GGYACTCTGWT??AG?G?T??GW?AGCTRCCT?GCAGTA?RAC?C?GTCTCGM?GG?GWG??ATG??CKYAAW?C?SAATCC?AG??GCCA??TGCW??GG?YTCCRTAWAACA?WGG??GC?ATGT?TG?AGRK???GCAC?CRAACG???G??KCAG??R?G?GTCRAAT??C?CAYTGGA?RWC?CA?GCT?YC?CGA?CA?GC?TAG??A??C?AA??TGA?AG????TGC?TGY??C?CWYTTCCCTGTAA??TGCT?ACGCC??Y??YATTGTTAT?AATG?T???GGGCAAGT??G?R?
TT?CGA?CTC?AGCC??YGT??YRARA?GGT?AG?CCTGGG?CG?CGGTCT???CTCC?A???AC?TA?TCAAAAGGTTG?CCT?G??YTA?TTTG?T?CCAGATATC?G?AAG??T?GTG?CR?GAC?T?G???TTAA?YAGC??GA??R??AG??AA?AA??T?C?ACGACTAT???T??TR??CCRCGCYGSC??TTG?A??CG???RTT?TGA?CGGAC?CT?G?T?AA?GATAY?ACA????GTT?????AA?T?T?TCGT?G?AGT?GTRTG??GCACC?TA?TCC?GT??C???A?GC???AA?ACA?G?TAC????C?AAGAG?CTCAAC?G?A?CT?AT?G???CGGRA???????A?A??A???Y??C?AKT?C?CC???AT?GTM??GGG?AT?AGAC???RCA?GAAY????G?TTG?AGA?G???ACA??C?T?AAYC?CWT??A???G????CT?CY?T?TC?TCT?CGGCTA????GATG?CAGA?GGT???C??????CT?A????CTTGTT?ACYCT?TCT??????GC??GGA?AAA???ATSTA?A?MCA?G?T?AT?CT?Y?G??GMR?A??AG???YCGGA?A??GA?GTA?CTT?ARGT?C??ACR?A?G?G??KG?????T???CG?T?GCKC?AT?AGC???ACC?CT?G?GGGGTTGMG??G?TW???T??A?C?C??C??T?R????AT????T?CA???W?AACTTTAACYT??G??A?AGT???CTT?T??Y?GKCG?AATCCC?G?A?G??R?CAT?YRCC??TC????CCTAAC?GG?TGC??T????AC?G?A?R?A??A?C?S???TTACT?TAC???T?AGCR??T???C???TC?CCC????T???GCA??A?A????CTTGR?AAGA???CGGA????GA?TAAC??TGA?AA?A?AAT??C??A?R?C?A?CC??A?TCG????A?CA?C???G?T???TA?G?TA??CTCWGTT?A?T?CT?A
G?T??G??TGCC?C?CCYGG??AGCT?TGTA?AKT?ATY??C??GATAGA???CG?TT?C?ATTCGA??TC?CWRAGCC?GATAGGGCCAGA??ACCCA?AC??GTTCC??G?G?AAG?TACAG?AC??AA?G??ATTGGTGA?CGTAAGCG???C?RGMA???R?RTCC?TC?GATT?GC?AA??AA?ATGT??GA?T??T?TCGG?GT?GTGY?YC?GATYC??CCTG?C?AGCCTG?TRYTCGTA???GTMCAC?A?AGCCGG??C?G??????TTGAGAGT?T????CC??GCGC??TMTCC?AGCTCTCTAGCCATCT??CATYCTC???CC?ATG?AACG?TCCTTTTGTA?GGG?T?CG??ACTGGT?CTCCAGTA?TGTGG?CAGY?GC?T?RTATYKGA?A??A?CAC?TT?AM??GT?CT?G?C?CGAG??TACC??GCGTGA??T?C?TAGG?TTAG?AG?ACACAG?WY?C?RCCGAM?ATA?AACC?TGST??G??TG?TT?AY??CCAG?TC??AGATG?GCTATGTTACTYTAGGA???AC??GGTARYG?AGGGTTCGAGAR?A?TA?TGT?Y??TT?AG?GC?A?C?AAGT???ATCTAGAA??CGAWACTC??GRG?GA?RW?A?T?G??C?CCA?CSRT?CAA?CGCRGCT?M??????TCYYSGCGAA??GTGGG???AAT?AWY??GRC?SA?T?TCAYTG?C?AR?G????TY?AC??TAWMTG?C???GT?CCGGC?CC?AA?T?YGAC?TAAGR?ATC???AT??AT?WA?GGA??TCACCATT?Y?GAAGGGGG???TYTGT?YCT???AGGCAC?A???R??ACC?T?G???KTCA?GG?A???ATATATGC?TT?ACGRCAGT?GYCGC?G??YR??AC??TACG??CTCCGG?T???TAAAY?MT?TC??CG?T???G?G??YA?R?GT??GGG?TCAT??CCTTC?G?MGCTGCTCMCATGA?T?GATATR
RTACTTCTAATCC?A?A?CAYGT???T?C?GGS?G?G?ART?C?CA?CTGG?TA?GA?AT?ACCTA?TGC??T??K?TTGYAT?TAS?C?TG??AA?CTAGGKGATATYG??G??C?GGAG??CAA?TTAC??R?ACC?????CCC?CGGGC??TTK?YCWGGWT?GCCT??A?CA?TAAMYTW?AAATTGGA??SATRC?C??A??TCATCAG???G?RWYCR?S?CAG?TTACA??C?ACGGAMYCCGAGRCTCA?AG??TWCA??C?AGTA?G?TTTGCMT?G?CGG?C???TTTY???TCCAACTAG???GGTTGT?T?A?CGAG??AG?TACGTGSMAGG?C?T?AACTAGCCKGTACACTTTATGG?A???GCGGTC?GT?TCGATAARCGRCT?TCACWGATRAGGGACCATGTGCGTTMYR?C??AT?T?W?GM??G?TA?G??????C?A??C????G???T?G?G???G???AA???TG???T?????GTCT??RWG????????ATA??G?G?ATG??A?G????Y??????G?CC?A?????????TAT??TA???C??AG??GY??T??A??G?????T?G?C?T??C??W??A?Y??T???G???C???TC?AG?GA??RG?C??Y???AAC????A??AG?????A?C?TC?G????G?T????G????A??????T?A?M?AA??C??A?GAT??M?G?A??C?????C?CG?G?????CT???G?T????A?TGG??CC??CG?CGR?TAG?A???C??A?T????C???A??G?T??????C??????GG?RCGTTT?A?????AAC??T?CCR??T?CCCA?AACG?C??C????A???C?WTTAG?A???T??G?GAM?G?T??AC????G?T??AR???CTGTC??TC????TTC??A?MTC???W??G???GCAG?CACT?A?A?C??C??G?M???CCT?KAYT??TY??A?T?ARGRC??A??CT?T?CCC?C?GT
R?A??R???C??GGG???AA?M?C????T?R?C?T?YT??????CAC?A??????TA?A???TR?GC???W?AT?T????C??TA?GT???GGWT?????????A??AAG??T?G????TCG????YG?????A?G???T?CY????CC?G???AT??G???C??CC??T??T?AG??T????C?????C?G?A?C???T???T?GGGY?YS???GC???AATCW??AAC?G??A?C?GC???G?G????G?C???AAG?ARC??T????Y??TC??A???T????AA??G???AGG???GGC?T???T?CCT???A??????ARC?????CATYYT?CTC?CG????T?G??????????G?A??C??G?G??G?TG??A?G???????TS???T???AWTT????????????AA?A?T?????CA??T?TA????GCA??A??????T?G?CTG?????T?????T??TA???T??AA?G???C?CC?C?GA?TGG???CY?????GTC??A????GA????A?G?TCC???????C?CCGTT??T?A????AG????A?????T?CCG??C?T??TT???C??A??A??G?T???CCAT???GC?RTG?A???AG?G??????????????T???T???CC?????ACT?????C?A?T?A?A??C???G?????GC?T????G?G?CC?GACGT?C?G?C???A?A????T?G?TA???AK?A?CG??T?T??AY??A?A????GAC??TTAC?CA???C?AG?GC?AA????R??T???C?????R???????C??CTATG?????Y?C?AG???AAGT??????CT??CAT?????K?AC?CCGAT??T?C?AY?T???????T????T???TT?A?G???GA????GT?TGC?A??AG??YT?C?CG?C??MA??A?A?T?A????AAC?TT?GA?A??CRAGT????G?T?T?A?GC??A??A??TC?A???G?A???A???
    O350_6		TTGAT?K?MGGTTAT?AGYTCTTCTGACATGCGTCRACARC?GCGGCCTATMTGCGAC?CG??TTA?GAGASCAGGSGCCGG?AARTGT??G?CCTR??CACRCTTYGTTG?ART?CCCGA?C?C?R?A?TKCG?AAA?GAGGCCCTTTCYMA?GTCCWAGGGGAG??TGSGG?TCT?C?ACAATTAGGA??WTWCTACTGTTA?MTCAAGCTG?ACTCCGGGG?ACACCMCCTYT?CCGTTTGCTCCC?AGCC?WTRAGWAMTKRGATCARTG?AYTCCGAYMCGSCCGGMTAG?AT??CATCTACCATGTGC?ATCT?GATAGYCGGCAAGCTATGA?GCCC?TCTGCTY?GGTTGS?CKTGT?GCAATGTGGCG?ATAG?GCAACATAATTA?RATG?GT?GTACGCTTGGGTGTCG?A?ACCGCTTTTGAKC?GC??TTCCAYAGY?TGGTRGCARAGCA?WSC?AGTGCGTCGYTGMYATGCACGTRGCAT?GGACG???TGAGACKATWTAGCTCATAATTAWATCGCR?GT?G??AA?TG?AG?GTGCCAGTCAAGT?T??AA?AWGATAG??GTA?A?AT?AAA?AKGGGCTCA?GCGCGAGAG?C??CCMCCGTTY?A?GCT?AGCCTG?CGAGTAGCCGCGGWTAGTCAT???GWCC?TGCTAA?TGR?TCTTTTG?CCWTACTTTTR?CG?AACAGTGTGWCAGGCTACGSCCGA?CGTAWYACAATGCTCTGGAGGTTGGGT?GCCGYCT?C?GATYTTGAGGGCR?AATTATCTCC?AC??GTAAGC?CC?GGTACKG??AT?RCTRTAATAAKG?KSTGTGGGTCCCKAGAGCGC?GTAGTGATGTTGWCCCTCCACGGACGTCT?ACTGTTTTG?TACG?YAC??AGAACTAACAGACGGTATCACTG?WGRATTC?RCTGA?CCGTGGGGCGGGGCGCTMGTRGTCC?CTG?CCAC?ACGTCGYCG????ACG?YRGACAATCY
TTAGTCTG?CTCTG?ACTCCTT?G?TAGA?AGCGMGA?TGGCCMCATGG?TGATGTAGGGGCGACTAT?C?GT?CACATCTY??C??YCA??AT??T?CAATCGTCR?TTATAGT?C??TCTC?CTTTC??GYTGATAGCGT?CTGCTGGTCCCGGTAA?TGGACCCT?GGGGGACTCT?CAARTKGSAAAT?CGCGATTCG?A?ACCKT?AYCC?A??TGCTTARSAC?CYGGGRCCAATTTGCTC?GYTRTGTAGT?GGGT??RGGG?GC?TATAACA?CC?CGCAGCCCGT?AAT?A?A?TC?GGGATAC?TG??GAA?GTYCAAMTTGWTM?CC?AC?RCTG?GY?CAG?T?AT?GGTCTT?TYAGRGGA?TT?G?CCC?R?TCATCTG?CCGACGTTTATATGCACRCTA?Y??GACCG?CGAGT??TCTTACCGT?AATTGACGGTA?ACTATC?CAAG?CGAGGCAAAA?GAGA?YA?GGAGT?CTCAAATTACAGTCTRCRTTCCC?GRCGGT?C?CGCTACGTMCGGATT?AAGCGAGATGACTGCYAYG?C??TARA?CGGGAK?GCA?CCAAYGAGGRGC?TCACACACCACT?TGTGTTCAATGTCATATASCWCGACGCCGACYGAC?RATY?MRACACCTTCCYCGGAGCAATCTGCTTMTA?TC?CCCATCCGCGCC?GTCTAMGG??RMTKG?GACCGTAGCT?AGCTTAT??AS?GAGRTATCGTWRCYYGGAG?AYC?CAAACTCATAAAGCATRG??RCAAACGGGGG?CAGGCATACCGAACCWTAGMCCCGCCGRTTCYWCCCACGATTGAACATGCACTGGATT?ACGACCTSATGTGTAGTTAT?GGCAC?RC?T?TAACGGTRCYC?AG??KGGTGGTCRTGG?GCWTAGGCGGCCTCRCGAARATRTCTRATTTGSGACGGCCRATA?RCGTTGCAR?TGGGG?TCT?GGA?TGSCT?GCCCG?TGTAAT?AG??
G?CAYTACACGC?MGCTTCCAARGAR?CAT?G?G?GTAGAAACT?AGTAACGGTGCTAATACGCTT?TTCAGCG?ACAATCA??GGGGC?C?T?ACGGCATSTRCATGGGTTATGTYA?CACACCMMCCAGA?TGACATTATGCCCG??CTGARG?GAGTTSCT?C?A?GYCC?CGCCAG?SCA?AGG?GGT?ACATGT?YGAAWAACRKTA?TRTCCT??CCGTCGCC?GCTYAGCT?TTT?ATAGACAGGCTGW?AGGRATC?CTATTGG?MCAGCGACGYGGGCCGGAT?TCAAC?ACAACTAACAAGYGTACTCACTAGGCTCA?GTAG?TTCRCCGCTCT?GAATGTATGGAGTAATCCYTCG?CC?RTCAKCACGTAT?T?TCATRAGAAAYAGTGYYAACCCCGTGCGCCGTTCTTACTTGGCTTTRARTTCACGG?CTMYCRCCTK?CTAWTGACCCGGGT?GWACCAACTRTAAGTTA?AT?TA?TATCCTGCTGAT?ASCRCGGW?TA??GTGGTTRGG?G?GCCGWGACCAGGCCT?KGGTTCG?CGACCC?CCCGYAACAT?GT?TTGTR?GTAGAAC?A?GRARYTWCT?CAACCTTGGAAATGTAMGATTC?AYAT?AGTACGCCGKGTCTGGTACAT?ACKG?CTTGT?GTCGGCGGTAR?ACGSGCGGCCG?GGGGGA?AGTAGTGTAC?CTGTRGGT?WCCAGGRGCGCAAG?GTAAAC?TGACCCKGTMGCTT?CCATCCTTCCCCTKCTCGTTCGCGGCCGAC?RCGAAAYAGGATYACAAACTAACGK?R?TCCTCTTCCAGT?TG?CTGCGAACATCCGACTAACATTTAGC?CTCTGGTCCGRA?YGAA?CCMACGA?G?CRRCCCCTRR??GMTGTRGCAAGCCGCT?TGAAGGATATGCAGRGGGCCTCA?CTGGTC?C?RC?CGAGGRTGTGMATTCTTACTCGCCGCGTCTCG?ATGTA?ATCGCGTMCGAGAS
A?TAAYCGTARGAW?CCTACTGGR?AGGGCTAKCTAACTTAGCCC?CTGGYCCTTCRTRCTGCTCTSARGC?RYCTGTTATCCAGYCTTCTMM?TCM?ATTCACCGTCTCCTCCTGAGTRTCATAAGAGTTTCTAA?ACGAAGGTT?CTKRCTWTTTGAGCCGG?GCT?CAGGGAAAGCYTT?GC?CGAGASAGATCAATCGTAYAAGCCTGGAATAAGGYGGAATAG?TTACGGCTATG?GATTTCGT?TATTGTCGAGAGATGGGCARATGAAGG?CCYTTT?CT?GGAYTCCSAG?C?CACYGGATTGWTGYCY?TT??TAGCCTTKGTTAT?ATTATTCCGTCCT?GAWRTGCAGTCAGCTCCTGCYTCAGWATAAACTGTCCTTM?GCTAGACCATYYGCTGGYYGTCCCTTCT?ACATTCCA?CACCAAGTGCGTA??TGACACG?TA?TGCCWGGTGGA?CCTCACGC?GTCCATACRCCYGA?AGTG??GGAWCAAGGGCC?CG?MGGARTCTCA??GGGTCC?GAGCGTAARGCTWCTCTATGT??ARG?YAGAA?TGTTCGGGTW?ACTGCAG?TGT?CCT??GA??GCCY?A?TA?RACCACTTACGCTAAGGTCG?CTTCTCACSCAAGTATACAG?GC?AAATC?TTAAAACCTCGGT?TCAYCCGCGCTTAGRATTCKCAGTCGGYGGRAAGCGACTGCATCGTTTAAACCG?CCA?TTGACGGCTRACAMRACATAAAMCCYWTGTGATC?GGGGCGGGRRAA?GTGC?GT?TGAGT?TGCCMTC?ACATYAAACGAC?ARCYG?GAGCCGTGTA?RK?GRTT?ATCCTYTAYCCATAGA?AGGTAACACC?GCCTGGCTCATCKATCG?GTA?RTGGAG?GCCCGCCAGCACC?TACYWYCTATGCACAASAG?AG?TACCATTYGCGATG?AAGGCGGTGCTAGCAAAGTAATGGCATAGCTGTATAGGAARTCTCG?GATTC
?AA?YC?GGCTTAC??AYAGACAGTA?ACGTGACGCCT?GTCGCTCGTG?AC?TC?CCCACGCGGTT?YCC?CTC??AAGGTCCC?TGTGYGGTAAACCTAAG?CACC?CG?ACTGTGGR?T?TACCGTWTGTYGYAR?YCGAGCRTASCGKTYCAAT?C?A?TGTACACTTCTTGTCCTA?AACAATAMC??G?ACS?GGT?AGCYT?ASC?GACGCA??T?CTTCTGCCGCA?GCAGTYCTGGCCAGCACRGTGTGGCAATTGTYAGTTCYGCCGG?A?TAACW?ACTAGATATYTRGTTTYYCTAT?MGTAT?CRGRAGCCTCAAGAAT?GGTTTTCCCAACYGAT?T?RAAGGAGT?ATGCTCTTT?ATAATYAAAAAAGRGCT?AGAG?TGTTCCCACTTAMTGGTTCCTTAAAATCGGGYGATTGTTCATCAGACCGTAACTGATG?RTRGTTGTRATTGCCACCATCA?AAARATMCGYAAAGGAASATYGAAAG?CCGGCGTATGCGCT?RG?ACGCA?GAGCGACCACTTYG?TT?G?ACACAGA??TCGAAC?ATGGCAY?TGTACAGCYRAYGCKTTTCCTAATGGGAGACAGACTTGTGTTAGAGGGTCCCCAGGCCTTCCTTYGTT??CGWTGRAGG?ATTAGA?TTRT?TCGAT?TCRGAA?ATG?CMSSAATATCAGGACGCCCKCGAAATAGGGGAAM?CRATTCGGCACC??GTTGASTYATC?YAACAATTCCGCYTTACCCCCCT??CAATGTT?ACG?C?GCGTCG?GTAT??GCWGACSATAAAGTRWYTKCTC?AACRGWTTGCTGACAACAR?T?GCGARCC?GTTGTCAAY?GCMGGCTGGRYSGCC?TARCTCAGGCCMGRTTCTCCCT?T?G?GGTGCAT?RTCTGAGYACAA??TATAT?CGCGWTAAGA?GTCMRCGTYYGCRGAGATCGATYTRTGTGGGTAGCACGGCT?TAG?GTRTTCAAAT?TGCGT
AGATA?ACC?CTAGTCGTGAC??AGTGGGAAYTCYYC?TTTCCC?CT?AGWYATSACTA?TTGGGGGA?CCTCTGSTTMTTGGAAACGARMGCTACC?CRCTACCCKGGYG?C?KTGCTAGGCARTGGTC?ACCGGGCT??WTYCAAAGTTCASATTYATGC?AG?AAWACACAGRCG?ACAGRAGGAGCCKYA?ATGGAGCTT??CTG??GTTYAATCC?G?GATYYGGGTGA?CA?CATCAAACATAGGTMTA?AGMCATTCTCTGTCGCGAGCGCAAC?GRTGKCAKGATKCGGAMR??CATTRACSCCK??CCCC?GCCAC?TC?G??ACCCCT??AWCCGTCGRTCATRGTAATAWGGGGGTCATC?YCKGAACKCCGCGC??CYGTT?GCG?A?CGCWRKTAACA?TGK?C?RGGA?RCGTACCRT?TCATCACCTA?CGCTT?ATGGTCAYYAACCA?GA?TTGTAGCGGA?CTGGCAAATCYTCGCACCTTCCGAACRTWGATGCGA???GCCGT?GCAAGCACGTGTCCCCGRATTCAGRCYGA?AGTAGAWCTGG?ARTCAAAACAYAGCASTAAGC?ACARWCATTCT?CAAGGGTTGGYG?GAKC?TMAA??RGCSAATACCGTG?RGCGTGSTTGGCTAA??RGTTGTTGGATCGATAATY?GTTAMTATGTRAYAA?RTGTCA?ATATGWATCGGAAAA??GAYCG?GACGYTCG??RAGRAS?GTA?CCACAAS?YATT?CCACTCG?GYGGA?W?TC?ATA?TTARTKACTGATAGAYAACGTGAGMGCCCT?GGYGG?GGCACCAATGATCCGCTATTCGCCTCCACGATAG??CCCGTGCG?CAGR?G?C??GTG?TTGAGACTTGAGCCCTCCAGTACCATTTTGATGTGA?S?ATCATGAAA?GT?AGGT?AGGTG?CGCTCAARARTSCGCC?GGGATYGCCCCSCT?ACTG?GA?RTAGAG?TAGTGAC?MTC?ATAT
ASC?AGGGTCGGACGTAGCG?G?GTGGC?A?TGCAT?KGCATGRAATAGTY?AC?SCCGT?TAGCC?GCACGGCTCCR?CKTCACCGGACGTAGCTTCRTCAWA?ATGCCCAACCCGCAGTGAT?TR?TGGGYGATCAGATGAAGGAGTW?TT?TGCTCWWCTWAC?TCCTTGCSACCATGGGTCCCTS?CCGTGTGGGTT?RRTTTGR?GCAGCGGAACAGTCT?TMTTGACRAA?C?T?MAGGTAR?AC?AG?CTTGACGGCC?AACTTCAGRATAGGGARASCYYARTT??CCAATACCAGGATCCCC?CYATCTACRTTATG?CCTCGT?AG?A?GG?GCTYCAYCATCTGT?TCATGMTATGCCGCYCGTCCTTTACATC?GG??GGCA?GGCCCCGTACCAACTYGC?GTYGYRACTGATTGACTGCTCGTYG?AARTGAG?GGTKCWTTGT?CCTYCTTTTG?WCGMGCCGGGYKT?GWACAACTMGTACGCCTA?GAT?TGG?G?CTR?T??RAATAGTCT?AKATTGATGGATG?AGAGATGCTTAK?WGACTCCRT?YAGGAMCGSAAATSCGAAGGGGGTCRAGCC?RAGCRTGATYWCCTYTAG?TATT???TAAGACCAATCCRGT?GCARACAACTGAGCCATTYGTACGAA?ATTAGTCA?AGAAGACAAT?KCCCCGTTGTCGK?GC?CC?GCGAC?GC?A?TTGATACGCTGGTT?GAGAYGCCTCCGGCAGGAGSACAWTATCTAATGCAAGGGMG?CCYAAAGATTTACC?AGAGYGMTAACCT??AC?TT?ATGGT?CGAACYATAGGTARGT?AKAYCGGTAATG?AGCYGAGT?CGTGCCG?CCATAA?GTGTCRCTCGRTY?TGAATAGC?T?TCAGCAGGT?AAGSAG?TGCA?GGYATCAAKAACCCMTTYAYC?AGTTCTAAT?TRAGYGACAGGCTACAACA?AACA?GGY?WTCGCAGGCMMRA?TTGCTTA
GC?ATTTYTTCTAACTGTTTWAACAMACTTAC?CTSCGTAACCCTTRTCACGAGTCAKTGYARTCTTAGACCKGCA?MTM?GCGTC?A?YGCGKGTCA?TCWAACCACARCYYM?A?TCRGACCG?AYCTAC?GGAATA?TCCCAAGAKGCC?GG?AGTATCGTARCG?CTAGWGGTAAAAT?AYRACYCAT?AYCAATC?A?TAACTAGTW?CCRTCAACGAGCAGT?CTCRCGGAAACCGGGACCCCTTG?GGT?CA?GACTACGGASGTGGAC?CGAAGGAATATGTTYTGCGCGAATAG?RCGCKGAGAAAGA???AGCAGTAC?ACACCRTTGCYTCATGRGYTGGCYMATAAYARC?AAG?Y?AT?CCAMTR??YGCAACATTGGTGCC?AA?TGTACATGGCCGGGCAACCG?CT?C?GYRTCMCAATACCGCGGTTRGMTYCCTTAGCACGTC?Y?CAATGT?TGGCTCGGCTR?KCTTCCCTAGGCCGCGGATTCCGCCGYTAYGCAGRCAAAYRTC?TGGACC?ACAGTATGACTR?GAAWTGRATTGCCCRAGAGT?ARC??ACGATCATCTCATTTGCCCCGTGGYKAAYTW?ATTSCGW?CAACGT?ACRCAT?CCCAGATCGRACCCGA?CTATSCCT?CTT??T?AATAYTATCTCTTA?CT?CRGCCTGW?TCC?GGCGTRCA?AGTAC??TCGCAA?CGCTTK?AC?CYC?ACTTTKCA?TCCAA?C??G?CACAGGGCTCCTCGCTCGCGGACTRGCGT?T?ARGTRGGAGGTYACT?GAG?CTCTCCATGTGGAAYM?CGT?CAAT?GWGAAMASG?CCAGA?YACCTKRTCCCATAGCCACY??CGCCATCCGAAC?AGTCAAATGATGGAG??CCTGGAAT?AGTATCTGCG?YCGTAGGCCRTCACC?CGGGCTACGA?TKTYCC??CAGCGTRA?GYTKGTGMTGGTA?AAGGCR?ATYAAGTG?CTACCRCTAA??
CTACCAC?TTTCTYARTAGGC?GWCGA?GTTTTGRGATCGAGTGT?AGGTCCYT?YCGCAATTCYT?R??WTT?CCTYYGAGA?GT???ATCTAG?YCCG?CA?AAGG?CCTGACRTATGAMATGTCATGCATCTAAACCYAGGATT?CCGCTRCATCGAAATCCACTG?CGCAGATTCGCMCT??AGGGGGTYT?ATGACGTAGRGW??CAGTAMAS?C?CGG?A?AATSAGYGACCCTGTCCAGT?AAACSAYA?ACTYT?TG?GTGAG??TTG?TGTWCA?ACT?RTCCWTRAAGGTAAGYGAATTCGC?AG?CGC?GCGCGA?CYTTTCACCGGCCGSGGGATGAMTTGGGGTAACAA?G?A?TAGTCTCGCG?TCATGCYAYACGGCTGGMGGCRGASACGGCTCTCTGCWTCCCATAGTC?GAGRCAGRGAYG?GACSKCAAG?ACGGC?ACCARGCTWA???AYATCAAA?TCAAAAAAATACG?ACCG?GGATTCARAGAMGCCGCGAATAAGGRTMG?TR?AYTGCGGTTCCYCCCT??GTGTG?WTGC?TCGTYGRCGGTTGGCTGAC??WTCAAACAY??AGC?GTGTC?TYYYCTTTTGGTAAA??TCTK?CAC?CTCGACYAGCCCTGCATACTTCG?TGTAAGMACTAGRCAGGCA?CCGAKCTGATTACTC??CTA?GTCKWGCCG?TCGCT?ATGGGTACG?ACS?AYCGCAT?GAYRGM?CATCCGSCTTAAAGCMYTGT?A?TTA?GGCGTGCAGATTGAGACCYTCCYGTGTGGAGA?CGA?TTCGTA?TATTATCCGYAT?A?GCCCCTGWAGY?CGKA?CCGGTATT?GTCYCTACGAKATAGAAGSGTCAYRRYGGTCATCCGCAACAGYRACCCCAGGCAGACCCSCGCGACCTTAGA?TAYCTCCTAATGTCGAAGGMGGTYCAGTG?AAACT?TTGG??RGTAATT?TAATGGTYTCTGT?TC?CTGGAC??RCC
YAGGTGCT?RC?C??TCCTGTT?GS?CRRATGAACGCTAGGAAYGTCCATRATT??TCA?AWTGAGGCATGT?TCGTCTGAGGGACGCTTGRTTCTCGAT?GA?GATG?T?GTCACWSG?A??TAMTSG?ACTCTTGKAAAATG?GTRGCTGCACYCCAGRATTCGTAATGCGAA?TTGTCK?GCTTG?CC?YG?CT??CACYSGGCGACGG?G?G?ATGCCCCGAATGAATTGCAGTTY?TGCRC?TTCAYGTG?TC?CARAGGCWA?CYCAGRACGCTGTTGT?GYYACACAGTAA?GATTYTA??GGTTCTTACGAACYKCRTGTAA?GTGTCGTATARYASTGCYAGGTAACA??ATTG?TCAA?CGAA?GCTCAGCCGRCGATYTTCGCGGAGAG?CAACCCAT?ACTC?TTT?GGA?CK?AAC??GGGATTATAAACGCG?R?MCCAGCYY?ATTRCGC?G?TAGGAGTCCTGGTAC?CRG?MTCSGCCTYGATGCC?CTGTATGGGGCGTTAAGCGG???CTRT?RMC?CCATTGGGTCGCGG?GTATCGCAAA?T?GGAGYAGTCA??AC?T?CTGRRTGA?TTTCCGTGCTS?ACATAAGGGGTGCC?ATTTTGTGTCTTTAAGAG?TCAAMGCTTCYATTAA?GTTTCCCTGTAC?GCAGCTCGAGSCGYGCARTCACMCGG?ACATT??CGATCGGGGGRGCTA?TAGCTCGYCGCGTTGAG?STRCAAATCAACAAAGGAT?TTAARCGCT?ACGAGRGGGTT?TG?GTACT?KTTT?ARAAACGYAA??TAACACA??GTTCCTGGGTRT?TRAGWCGWMCTCKCTGC?CGTGACGAGYTTCAGTTAGAGCGGRGTCTCAT?CKCSGACA?TTTAKSAGCATCGA?GTGAC?TTGCCGCACYYTTASSATYAGTAAGGMAASG?RGCG?GAWCAGTACGTGCGGGCTCCT?CCA?YCAGTGGTAGCA???AKCGAAGCGAACAGCCC
GCCGATGTAARAACRC?CCT???G?TCACGTTTATCGAAGTTC?CGGCGATRATGAC?TYATGTCCGGT??TGRKTG?RGACGATAAGCTCACAGT?CCGSGGTTAATA?GTCC??TWAWCGG?CCAAACAARTCTGGGG?SCSGTTACGACAACTGTGCGKCGAC?TTTTTAWGCCRCAG????ACCGTAAACGTAGTCCCCTSWARTCGCTATTCGKGC?GGGGG?GCTC?CAGCGGTATTATTAKTYCTAGMG?CCTC?ATTATG?A??CTT?TTCSG?TCATACTATTA?CGTATTTAR?AGA?CGCGGCAACAGAY?TATTTTTGACGC?ARR?MCCCT?ATTCGCGTRTRGTAACCGACTCAT?GAAGCTTATCCGARTRGACRAGCGCAW??RCMTACCAY?CAAGAAAGA??CGGTYTAAG?CGTAARGCTKGGTAATGRGGA?GTATTCGWCGYTGGGTATCRT?GAGGG?ATT?TGCTGT?GCGTGACGR?YTGA?AAYCRTG?GCGCWAGGTTTAGMGTAT?MC?GC?ATGAAG?GAGCCT??TAATCATGAYAGGAAC?GC?TAG?TAYTCCTYAARR?KGATAGCGAG?ACCTGACGR?GTCAACCAACACCG?GAACCACGTCCTTART??CCSAGGGTCAAGGRGAGCACTCGWCYAAGAGCAAGAGWCCGSGCGA?CYA?G?CAGGGGGATGTT?GAGTACTCC?GCC?CCART?AGMGAAACTAYAGW?GAT??CTGTGCGYTCCACY?CGCTG?TTWCCGTC?AAAAAYGGATTR?S?CAGAYTCTGGTCACCGCMTGGAAR?GRGGTAAA?TYAAGTCG?TGCGAA??CACTGGTAATRC??AWCGGCCTMAATGGAAACGAAGWASTAAGCGGGCGAACGWCAKARGGATAGAATATTT?G?CCCAAGGAGGWACAKCACCGTCTGCG?AGY??CCTGACATAAKGACAYATGRGTCCTAGGACTGYTATATYCTGWCC?
ATR?MCCCWRGA?A?AGCWTTCAGACCGCAAAGTTGTCYAGGCGRTCCGT?CGACTAYCACC?GAGAAGTGCAATATAT?RAGTAGWGTGCCAC??GTAGTAYTTYGGS?TCAAR?YGTA?CTA?TTTAGGGSTACTGTGCRTTGSGCG?GA?ATGATCYGTSYCACG??TGCAT?CCKCAAATCTGCCGRATCAK?GC?TTGMTTCYMA?A?TAYGAGTC?WTAAGCATAAGGGG?GCCRAAAAGGSACCGCGW?TTCAAAGCG?ACC?AGR?CCTG?TTAG?GGTCTWGTA?CAYGRW??S?GCTACRCGAGGGGCGCKTTC?TTATAATGGTATAC??AATGATGTTCAAAAGTCCATACC?CATCATAMRTAAATATAATGCCTTTTT?TCGC??GTCCTRG?TAAGYTAGTACCAGACCTTCA?TGKRGACYAATAGT?CTA?M?GCAMTATCCCAGMGCACAACA?CTAC?GAMGT?C?GTCTGACCTC??ACACTGAT?C?RCCCGTTGC?TTTYTCCGRA?TGGTTAGGAGGCGAGAAAY?AGCG?AAGGAAWGAGCTCAGCCACCA?ATT???CGG?GGGRTCCCAAAYTAGTTRCCGYGACAGTTGCAGTACGCTT?TATTGACAAGGGGGGAAT??CA?AGCTYCACCTCAYATGGTGT?Y?KAC??GTTT??GGATCAT?TGTCCTTTCACATA?GWA?AAAYGTWGTGGGTAC?GGTTCGATGCGCGACCGTACGCGWGGAGGR?GGGCCRTCTC?TATGGTACGGAAACA?TCACCT?TGTKCGA??ACAATGGGAAWTATAATGCAGGAT?R?RTCR??ATATCRRAGATGGATAACTTAGAACGYC?TGACTG?CR?GCAAT?GCCGRTAGT?GASGC?R?CCTATCCCATAACACGTACCTACTAAGTTSCCGTMTYATAAARYGT??CCAAA?G?CAGAC?CAWGCCCTACAGAGCAC?TYAGGAGTTCATCTGCTRGCGRG
ATCCGTAA?TTC?TCCGKTAA??TCTCACRGCTTCACC?T?CTGRTTA?C?AATACKRRGTGGCGACGAYCMAA?GRGGC??TKTC?GGRCAR?GA?AYTTTTCGAATGCARTTCAGG??TAGCGYTCARCT?TYAAYAACCGAACCRGYA?CRCCYWCSTCTAAATTTG?CGTGY?TTRAYGT?GTAG?CGCG?ACGTGACCCSCCYMCAAGT??ATCYSGGTGGGTCCCCCGCACA??AGC?CGAGCC?TRAAWTGYCACCGTT?TK?GGCCGCTGTAGACGS?CCCTAYCACTTCYGMG?CYCGA?CCRTAGTWTCAAAGAK?TT?T?AA?RCRTAGYAACCCTTTTRTAACMAGGTAACTGGTS?ACACCCAGCCCGAGCCGGAY?GGRATCRGATCTTCGAGS?AGTCTTCAT?G??G?ATCGACGTACGYGGTCCT?A?ACCACC?C?TACATCTGTTCCG?AGTACR?TGCTG?AGCGGTACGCRCTGGGA?KGTTT?ATC?TAC?TGCTCCATTTTCCGGTTTTTAGGTGY?GYSTASGTGCAWCACG?ACCYRAMCCGG?AARGRTTCCACATAGACTTG?AYCACACRCACTGCCAT?CAA?ACATCTGAAYAAATAAGC?GY?GTCGCGCY?YCACTA?TTGC?AAGA?GACGAKAA?A?G?AACGYCGCGCGTCYAACCTG?GAGA?SG?CC?A??GTRAATWGTCAAGGCATT?CTRTYATKKTTCACTCGCCCA?TTWAAWTCCCA?CCSGTGACCA?GWCYGCRYCGTGATG?GCTGAGACT?AGGGG?CTGTA?GG?TGTRCCGCG?TTACGGCYTCCCCTTKCGRCARRAT??GRG??CCCY??YA??AAGGGGGGTAYGACACATTACAAG?CAATAAATGACTAGAAAWTYATCC??ARGA?KGA??ACTGTG?TTAGACCAACACCGTGGGCCGTTATWTGRCTAGMTTATCRC?AGMCACCACTCTTGTCTACGCTATT
CARCGRGAACA?GGCYCCGTTA?CGAR?CCCKYGTCGAGCGCS?TTTGGGCAATGAACGAWRTCCGACAGTAG?ATGAACAACGCRTCGAACACAGCTGTACAGMYTTCT?T??RCTCCGCCRGGA?WMCGTTTRAGRGATCTTCMRGATCAGCGCMTAC??CTGTTRGG???AATAGATYCGGGTGG?KCGAGGGTAAGGAACAY?CACCCCCCAGTAC?TG?CGTCCT?AATGCAAAWAA?AGYTAGACCYTCGCTTYAARCCGGGCTYC?GCTGGAGGTYGTCA?CACAATAATGTGTT?GGTA?KGTRTAGSACCGTGGGCCAGATTTTTACACCGGAGCGC?GCAACGGGCTTTKGATTS?AGTCTGTTTMG?GGCGGRA?TYY?GAGTCATT??CCGAATGCATAAGC?ATGCCCG?ACGTTYGYCAGAYGMTT?CTG?A?AATCTAAGKCCATKKCCAGCGCC?TGG?GWTT?GTCWCCGCCAC?TTCTMAACCGGGATTGYCGGCAG?KATCCGGGTGRAW?CGT?ACCRT?GAGTRYCACGAT?AG?G?CTTACA?CCGGTTACACACTAGCGA?ACGCCGAG??CA?GGCCTAAATT?TG?TAGGYCTCAGTGCTTT?WCC?CACTTTGAGCCT?AAGYT?CAAWTTCTGTAC?AT?CCKGGYATAAGATG?CCGAGGCTAT?G?MACTAYGAGCK??A?CAGTAAYGCKAGATTAGCCYM?YCGACACGAARGCAGCKAC?GTAGCSTTAGACGGTGA?CATYT?CTGAAGACCGC??GTAYMAGGCGCCA?CYAGTYTGGTCGG?GT?CTAGGT?RCMTSCTGGAWCGCCTATA?GGCCTCAGRAA?C?GAAG?CCACTGC?YCA?GAWTGG?ATATTGAACG??AT?AT?CAYCRGCG?GATCCATAGYGYAGMTGAACCATYGAGTTCTRGAC?CGGYACTGTACCAGTWTSCGAGCTG??TGCYCGAGCATCGYCTTTTGGATSM
GATAA?CC?RACATCCSTACCCG?CT?TCAAGTGWCYC?GTATTCACMT?AAWGGCAACCTT??GG??GTTCC?GT??GCTWTGAAATA?CCATT?CCGGCGTGCACCRYCTCATYGGRTWATRCAAGGTATTY?A?GCAAGYGCYGTCGCGAAATTA?CACTTWTGATGCGGTRTGAGG?TCCGRTGCY?MTG?A?YGCG?RT?AA?GRGCCAGTTGTACCCTRTCGKGACGA??GGGCYCTTA??G?GT?WGYATCYYGGAAAGG?CTA?GWTCCAGAGGACCCC?ARTRGGCTA?AGGYTTTTRTTACCAK?C??CGGYAGCTTTGCA?TCTCCTAGGGA???YRTACG?M?G?A?GA??CAACGGCC?TTTT?TGCGGAA?CARAGCGYSTGGGAATAAGGGACCAGTCYCGACCCAKGCCGGTAATGCCAATYAGYGA?CG?TYAGTTAAGAATCGWCGACAATK?CGYAAAGGA?C?RCATTTG?TACCGTACCAGGCTT??AGGGAGTC?GTGAGGACCAAAAGCAAAGTGGA?AW?T??GWT?CTCAT?C??GGT?GGC?CATYGAGCTACGAATGTTAAACTC?CGGCGYGTGAGGTAAAAATAAA??AAGCT?AAY?TTTGTWGAGCAAACCACTCYCGGC?ATCAAAC?AYCAGG?CTM?TTTTTGAGCATCTGG?GT?GCAACGTGCGT?CA?TT?TGGWRTG??T?STGGYTATCGAGGACGTTMCGSCTCGCAGCAAG?CTTAATTG?GCATTAKGTCCGCW?TMT?TGGTCGGC?T?CTGG?GGCTTGCGAATGYCAGGWAGYTTAKGAACGCGACATCAAGCCG?GAR?CTCYGAGAGGATTAG?C?GACKTGGK?TCY?RG???ACACTACCTA??KCGY?CTCAG?ATCAGTCACTTG?AGGTRTAG?TTRTMAAA?C?GGCGATGGRAGTGC?A?TATACTTGA?TAACGGGCCYTGMCAT??AAAGACGT?TC?AC?AC?
GTGC?AAATTTTGTTTCMGCATCRA?SCC?GAAATAK?CTCG?AGGTAGTW?GMAG?RACGTAGA?CRT?ATAACCAGACCCCRYTTGYTCTAAAGCSAGAT?TGGA?AA?CG?TAAAACT?TGGKGRG?T?CARTGRGT?A?G?GACRTY?CCCCYCGAR?C?ACCGGCACYG?WAWC?CRGTGCTTCTR?GC?ATT?R?RCGAGGCGGCAYG?C?ATYGCATWAGCGG?CCMCCGGTGAGATATAA?GRGC?CATCTGTYGACR?YAGGCYGTRRACAATAAAC??TAAAYRAG?AACGGCGAAGAA??ATSGGACACATGCC?GATCYT?ATCGGCGAGCTAAYTTCCCCARCCAAGTTYCGT?ACKC?ATGTCCCCAACTMRCAGRCTCG?CGCTCWTT?CTRTTAATCTYAGAGRA?AYGC?RG?GRG?GTCGTCGGT?T?CTGT?AYAGCCACATYAGAGCTTGYAGAWCMRCACGCSGCAAGRGGGGAATCT?AGAGGTAGSACTCRGGTCCCCTA?CC?TCGCACA?G?YGACC?AGGC??CCARTA?A?TAGACGCWAGGACTACT?GACACTCKGACGGMCACTKTGYTT?GCGCCGATGAATAGTTRCCTSTAGAYC?GSCCA??CGTGT?CCGGC?TATGACCTGAT?GGTGKGTATCGAGTMTAGCTCGACATC?AGGGAAACGMGCTG?G??ATACTACTTACGARGCGCCAG?CG?CTA?GGCTATCTTYTCACTRTAGGAGGTTMG?G?GSG?CTAGC?RTAGTGGGCYTTYRC??G?CGGYACGAAYCGY?AACTGAGCWYGTCRCG?MRT?MAT?AT?CTAC?TCYA?AA?RAGC?TY?TATGAT?TGGT?CA?TCCGCTYGACTACG?ACGC?GWGRMGGRAGKGAGTA?CTCGTAAGTGTATCGGGTCYGTTAGGGAGTGTTWTTG??MTGACWACATYTCTAGCGGGTR?MAGCTCGC?GAGAAYARACTTTCGCAC?T
TGRTGAAATYACGAACTCYGT??GTCRA?GTTTTTG?C?C??TTSGG?ARAGGAG?ATCGCAGTTACAG?RAYGAA?TGGT?CG??G?GTTGTTC?AGR?TAGAC?TA??ACT?TG?CTYACTGGKCGCTTRT?GAGCGTCG?G?CAGAGT?CTTCTTTACTTT?TCC?TATGAG?T??GTTATRAGCTA?AGCACTGGAATAAGAAGAATGTGGCAGAC?ACAGACGCAGTAACAGKYGKGAC?KAGATYGKTACAG??GGACCRCGCTTGTATCAACT?GCGYYGACTCACK?CTAT?A?GCYGGCTTAC?TCC?G??GATATYGCTTAAGTAYACGGCA?MGCCTTG?GCG?RW?A?AYRTYC?AA?AG?TAGTC?TGG?TATAWACCGCCTTAG?A??GA?CAGACTYAG?ACCTCGCT?TTCGYRWGG?TTATYTTYTAGTCTGCAATTATMACYGAWGGGTAATATTMTW?GTTYGGTAYG?TTCR?GCGACYG?TCYRCG?RTCAACAAG?YTTRCGGGYY?TY???TTGAGGCCATGT?ATGTAT?ACG?CC?CAAGCGTMTCYAAT?ATG?CGA?G?ATACACGGA?GG?KSR?CGGGCT?SGCCRGAATTGGGGGCTTCG?CCAAR???AGTGC?TAGGWGGCACG?A?KTGGGCATGCGGRTCGCTSTATCAYGGTCC?CKAGCAG?A?ACACCGR?CTAGAA?GAA?CMCCTTGYGGTGGGGATAATGAWGAGTGAGACGW?TTAAACCTTRTATRAGG?ACTT?TCTRG?KGTCGTCTGTCA?TGCC??TTCWCYT?CAAGAG?GTATACKATA?GCCCY?AGTC?ACAW?CCAGCTTAGGAATTTCCTTCTCGCAACGAATGCGGGCACAGAAASGTCTCA?MAAYGGAAGYGGTTGTA?TGT?G?TAGTTCCTGATCYT?TWAT?TGTGCC?AACGAGTTG?TCTAAGRGCGCATY??A?TGAT?RAACCCGGGAGAGY?CTGTG
CAGTGAGAGCT?AT?CTAGYAT?A?ATCGC??TACTACA?CCATCCGCT?TATAGATTYGGGGCACCRCCT?CGGCGGCC?G?TCG?GGGCCAGCWCAGAGAGATGCTTAGAGTTG?ACACTTCG?AYTACWCAMCMGCAGGRGTTCACCCTTCCYAC?GYCTTCAT?TAARGCGC?ATTCTGRTTGCSACAR?AATA?GRGAACS??GCC?ATCTGAAACAR?AGCCRCCACAA??GACCGATSTATC?WKGG?GGRYG??CG?ATA?GC??ARCTS?ACCCTCTRGA?YTTCTACAGGCGATTG?CGTCRGTGGGAGGGAGTTCTGGGG???CCATCARCTGCTGGGGT??AWTTGGTCCCAATCCACGG?CTCAYR?ATCCCCCTCATGCG?A?YKGCGAC?CATGGATAKACRCTTTGG?AAG?CGCGTMARCATCRTGC??GCS?G?AACA??GTSTAAYAGCAAAGACGRAGTGGCYYYGRTCAA??ACCTGGTKGTR?GCGTGCCCTACATTATTATCCCAGTAGTWTCTCY?ATCGATA?GGTCCCTYMGCGC?T?GGCGGKTATATTYTAATTAG?TACGGG?CAAGTCCCACAGWACAGCGT?GGG?AAYCCACC?CAAAYTCC?ACTRA?TAG?R?CGGACTYGGGKAGC?GAACC?TGCK?TA?CCGTCAM?AGTGC?GCTAGGCACWCTWTTRCAGWWTCCCA?CKCAAAG?CA?AYAGAAC?ATYGCGCATACGGTTRCAGG?TTATC?AGGG?GGGYTTCAACRCCATCCCATRGGCTA?ACGGM?C?CG?GRGGACCGT?CCRT?GMGRGWS?CATTGC?ACGGGGGAGGTCG?CCTCT?ATGT?ACCGTAACMTW?TCAASWYYGRCYRG?ACGAGATAGTGACAGG?TTTG?CTTTGCT?GTATM?TGA?TAA?CCTTTTTCAAGGCA?ATGAGCCYTGGTATKCCATACAGWGC?GAA?TGAT?CCATAYCRC?CGCAATA
YAAGC??TCC??GGCG?GGCRCKWGAGCGTTATCSTATTCG?Y?TTCMGGTYCRGCTT?CCSRMYTCTCAAACGAC?CTTAGGTGCGCGGGGCYGTG??T?KTTCKCTTAAA?AGGT?YG?AGT?YGTGGACCTCAYCA?AYWGGGGCTCCCCRYWTCATGCCYCCGCGGTCTTYGTGMATCCAACRGGCT?RG?AATGCCGTGTYTAGAT?R?GK?TCGC?AGCGGTACKCCGTGAGG?TGTACGGGCA?GTGTGC?TRCC?TTATCCCGYTRAT?AGCACAAGTGT?A?GT?TAGCG?ACGT?AGCTSCATCGATGCTGYCGTGGCTC?ATCATMGGCGCCWA?GATCTAAMG?CGG?RGYTA?CGGCTTTGATTGCCCYGACCCT?TGA?GACTATG?TCT?TGAG?AAGC?ATTCTTAGG?GT?CAGAWGGCCGCCTT??YCTTRGGGGCCA?YAAAT?TTGGGCGGA?YRACGTG?GCCTCAT?CGGYGGGKCTATTCGCCC?AATCTWTCCTATMACAGACGTCYCTTCCAAGTTAGTTC?CAGCGGTTCAGC?TT?GTTMCTTTGTAAA?TCTCACACCMTATCCTGGGTC?YGATCTTYTTCACGRACAGAGG??CAAATGTGTAGGCGCGCTGRTCA??YTTGG?TRCCRMTAAATRTCGWGGGA?GCW?RCGR?TACG?YCACTCAATACCTGTGACGGCCTGATGGGTACGA?TCTA?CGAGATCGGTAGT?C?CCGAAGG?TAGCTCGAGGTGTARCGACGCCGTAGATTK?GAWGGTGAACCAATKTGGGT?TACTGA?AAACGGTACTG?C?T?TTCRGC?AC?AR?A?AA??GRGRCT?CWAT?CTGAACCAGTATGGARTTYAAAS?TCARSGGAAAATCAGCCGGTTRYATTGCCAYARTATGTGRAATWTCGAGTACCGCCATTYAG?AATR?CRCTCAC?AAATWCGKTTCAGAG?A?GMCTCGGAGGTT?CTTGGTRAAC
GCTTTGAGTAGTTATYAATA?AGCGGCAGGCRRCTCGRTCCW??GTYACATG??CGGGCAATCT?AT??GGCAYCAATTGACG?RCTCTCTMGCGW?TGATACT??CYYAAAAYTAARGCCGYCAGAGT?GAAACTGTGCTGCCTG?TAGGTGTGAGTYAMKCYG?TCCARCCGGTCACAGCGGCCTGAAAGCAACACGAGTCTTGATRCATTCC?GT?GWCACACTCA???CATAATGCGS?MCTAT?GCAGAAAATT?AGKACAGCYCGCCATGGCGCATWA?SACGGYC?KGAAAAG?CC?TCTAGTCYCCGT?GAAAAACTGTT?TCCTGGAMGTGAACATTCARTTTTGCGA??TTACGAATMARAAGGATGCCGCTMC?CYYATGGAAYGCTYCYG?TGC??Y?ATTCGAATCYGGTAMYGRCS?GATGAG?CCAACKCGATGGCA?AGA?WTGCGT?TGAMGT?ACGTCAGG?AAGGA?TGAACAACACTCR?ATTT?GTYR?TCAGCTATT?TGWRTTCCTCATCACTCCGRCGGCCAACCGSGTCCTAARCG?CYTG??TACRTGWAACTCTGCTR?TA?TTTTCATAAGTAGCRCGCTG?R?GCTAACGMRCG?ARCAGGGTAA?AAGTG?TGCAAGT?ARC?CTTTTCTTRGC?A?GGC?GCGRTAAGCTCAGCTCG?CATCG?TW?GCTTA?CAT?CC??TR??TTGTGATTGA?C?ATCTAC?CCAGAAYCACGTC?YAGTSTTTCACTAGTCRACTTGTCGGCGTAGYAGRAAAG?RT?GTAGGCCTGATGCGCRATCGGGCCATGA?TARCKYGRGCRGAGGTTGACAT?TTSYAGAC?TGCARTR?CR?C?TGATAGTCGTACACGGTCT?GCAGGGAT?TA?T?CGG??ATRAARGATGGAGCCCGGCGTTGYACAATCTTGTGWGACA???ACCTCCTGGTCG?CGTGRACWAR?R?Y?CTGTCGWGCGCY?CTTWRCACCA
TTTGRTTGC?YGCGGGGGCATCGCAACGCTTGATGGGGACTYGTRATACTAACCTCCCRCCTGGRATGGTTAGTACRTAWAG?KGYCTCAGG?CTATGATGTWG?CCCATGGAGTATAGCGCACTRT??GCTC?TTGATGTR?GCC?RGCTCATATCARTC???CRKCTGYAT?AARTCY?AA?RTGTCYAR?TA?GG?CGTTCT?GGATCGTTACGTCCACCCGCCCCCGCCCGAGWGGTAGGA?C?GACCTA?CGYAGCCGGTRGAATAW?CYCYTACC?CT?CCAC??ASCCTCTCGCTTAGRARCGTATGCTG??ACTG?AG?TACGGCGG?CT?GGGAGACCTCTGGA?CGCCCTTACTGRTCTT?AGCTCGACTYYTRCMCGYGC?AGCGAS?GCGCCKC?CACAAGCCTCTGCRAG??MG??AGGAATA?ATG?GTGKTTTTGW?TG?MYGGGCTAGGCTG?TTC?GACT?SCA?TCAGCCTATACCGAGACCAGRTGTGAACCYGT?CTGGTCTCTCGGCGTASCKGKGC???TTCGMCGACTTTCCYTTRGCAAMC?TCTAC??RTGGATG?CGTCYTYGRCACCTGTCGCGGCAGCCTCYRCACGCWCT?GYAATART?ATRGGGAMCGGGAGTTGGGTCRTYGACGAACTTCAT?AGRCTG?TTCCCRTC?YTCATGTTT?GCCTAACTCA?KCTGTACAA?CC?GTGCR?TC?CAATT?GGAACTGCGAGCAYTCGAA??R?G?TTGGC?RCCCYMTATYTTAGCAAGCACTCWTAAAC?G?AAG?YT?GGGCGTC?TCATATTT?AGARCGCCG?AGGAM?GTT?GAGATRACCCY?CAGACWTAGCACCTRGTCCCGG?AG??TGAGTRG?AACC?ATAAC??TTGTTAGCTA?AAACACCACGCGCTCCARGCTGAG?TAG??TCAACTCG?CRAAAGCAAACGAS?TCCAT?RCCGTTCAC?CTG?CTAAAATRTCTCAACTG?
CYTG?ACTG?ACATCGTYGTGARYMGTGCGC?TCGGWMCCACCCATCCACGGKG?GGTGAG?CAACCRTGT?GGTGCTCRCATACCGGC?ATGGGAATRGTCT?AGAGAGATGC?KTCGCTCGG?CCCCACMCCCGATCGTGTTTTCGGCYCGCCTCTTYGYTACTCTWATGRGAACAATAAY?CGC?ACTTT?TAT?C?TAYGAGC?C?CT?GGGT??AAAGGTAAAGCCGCTAGAAGA?TGAC?GCGCGTGRTCGCAG?CA?C?GATC?TACATGGWAATGAAAKMGCCATGGGAG??GCACYACGTCTTGTTATAR?A?C?CAGGCGTGCAASCAGTC?GTA?GYTG?TSCTRTACGAGGCTGCKRTTTGC?AGCAGRYAGT?GGCGC?CCCTGCACAWAGGCRCCRTYGGTTGA?AGCMRGTGACA?TYAT?TTT?GGCAST?T?CGCATGRACGGCA?TACYGGACGAATGAC?CACCW?CG?ACTTGAGC?KGGAA?GCTGTCCTGACCYCAG?AAG?AAGAAYGYGGCCCAGCCGTGTC?GTGCTCGCAGT?AACTRGGAATYCCCYTGAA?TGARTAMTCKGRCTGT?CAG?GTYGG?AGMRGRTCACGGTTGGWAGGCGC?GYTTAA?CCAAAAG?AARTCCM?GATC??GTTTCYGMGA?YC?TTGCWGGRGATY?CGCTGGCTGTTTGGTAGCG?AA?MRTCCTCTCCGGGATAYTGYGTC?TRCG?ATCCGTCAA?TTTCGGCRGTCGG??CGTTTGGCGGTS?CCCCGCATAGACAG?GCATGYMACCTCAMAYACGATAGTCGGT?TCGCCG?TTTAGTTSCTTKGCCYT??GTAAAYACTCG?CGAC?CTGACAGATKAACC?TATTGGCCGGAGATTGTK?CCACAYCARAAAGCGGTAAAYGATTGGAG?TTT?RATACG?GMGGACGG?AAACWTGAATMYTCCTGGRATTGGATTGAACGTCAATARCCGCGAGGGT?ACC
YRCGTACAGYCATRTAKCAGTYCYAGTAGCTATC?CCCWTTGGTATTTTCGACGAAAGGAAGACCAWC?T?MAAGGTATTA?T?WCGT?T?CKA??CRGCGGGRCCMG?AGCCAAGAAATTWCGCTG?GAGTTCTGCTTGTYG?A?AGCMCCCKACGAAGT?TAGCTGTTGTA??TYC??CTRGA?GWGRTCTTATCCGAAAGTATGACGGAAGCG?ACGACTAACGYAM?CACTGAGAGCTAC??AGGTCAGGGCGTGTAGYTG?YA?TCCGGTTCATTMAC?YTAGT?TTGCRCAYC?A?GGTCCGGYA?TA?GCCG?GCGTTTSCGGGKCAAATACTCCGGTGGCAGAATA?CCTTTCGAATTTGTTGACTAGCK?CAG?TCAAYACGGACT?TCCGGCTTAGTCGGCAWSGGGCTAC?GCCAGTTTGTT?CCTCGSAAGAAC?GCTCTMACTGGGTCTG?CTCGGTTCA?AAGTAGYGCCCAAYGAAGCTG??CT?TAG?TCTGACAGTAGGGCCTGGGSYAGA?T?ARCG?TTATC?TTCAATAGTCGCTCTRCATGCARGAGAGACSCGCAG?TGG?AATGGATA?TCTTGTGTACCA?CCTTGRGAGATACGGAYAA?AA?GATGACA?A?CCCCGCTA?GTGCT?GAAA?A??WA?ACTGAG??ATGTACAGTWCYTATG?TACATAAYTCGA?AACCGTA?ASCWT?AC?GASGCCCAATC?GGAGCGCRTG?CCCTTCRYCTATCT?GGGTTTATR?T??TCACGTCAR?CMARAGAGCCACA?GA?CGCGA?WTTYRGAGAG?STGATC??AT?TCTCATCCCATCTCATCCTRA?RCGGTA?GCAGTC?C?TAA?TCACGGTATGWTTWTGGR?ACGATGCGACGCGTYAT?AGTCCTGGYTTCCCAAATACCC?YGTTATCACWCATCASGCTR?AMAGTGTCTGCCTAGC?CCCCTKCTRGA?GGTACTAGAAGTTAYARCGATTA
TGTGCCAC?AGGATAAA?AGG?GTTTCGGRGTKCWAGCCCGWCA?CCATA?RACGACCGGYWGA??RGA?CG?GGGCAGATCAMTGTRYG?G?CCAGRGAAGGGGAWCGAGCCGTGTG?G?W?CGTGAGCCTAA?YACCGC??CGCRCATASCCAARATAGACGCCGGAKTCCCTGY?AYMYRCCCCTTGGA?GGTTGTYATT?T?TTCTAYGCCCGGCTGGGTAAAATACATGAT?MTCYGTCCTRC?TCTTWCCTGTCTCCCCATWAAACGGKCRAT?GCAGGCKGYC?TATGGGGCCATGCGTGTTGAGGGACGYRAGTGGCTY?TC??CTGGARAGCAYYGARGG?AGCTGAACRATTCATCGGTAATA?CYTCCATCCCCTTGCCKA?CGACTGTGTT?T?GTTACAGCGAARC?AKCATACAACCATC?GAGYT?ACGGAAARAC?G?MCCCGAAGTTAC?TGCTGGAGGATTRTAGR?CGCRTCG?CT?T?TCGA?GACRTGCCTTCTGW?TATCATCTC?CGCGA?AARTTG?CKAAA??TRTCTAWTG?GTTG?GWATA?AST?ATACTY?TTTGRCTGTG?G?GCKTA?TCACRYCTTCCAGCCTTTACKAARCTT?TKTGGG?CCACTCAMCTACACAAAGAATTGGACGA?TA?CCCGCGAGCWACCACG?A?AGY?AAATCR?AATGT?WGRA?AAAA?GAG?C?TGGTGGGCGCSGT?KGTTTGACGSAT?A?G?CAA?CGGT?A?TACA??TTAG?CKAGCTGTCTGGTTAGTACAAT?GGGACTGGCRT?ACCGAC?CKYTCGCCCTTTAATTAG??CACGAG?ATGGTWTCTGGTTGKGGGTTTSRGCT?RGCTTCGTGACAAAA?CGGCA?GAAKACCTAC?GCACGCCGACGACR?GGATACACC?W?TYC??WARGCMCTTGCRGGC?AC?AG?S?CGATCGGAAGCGCTGAGGCCAAAACTCCGR?CTTCYTCCACWAG
TCACCTACTCTG?CCMCGT?TACACCAWAGCATGCGA?CGACTTAATYCAWAWG?GT?WGTTGACCTATG?AGTAG?GTTCAGMCCACTAAACTTTTTAG?A?A?ACMTTACCRT?RRACCCA?TATCGA?TGA?ATCTTTGATCC?RGTGW?YGCY?TCCWGCTTTGTCGCGWAG?AAAGG?CCTACRAGTTCRW?TTYTCCTGRACCCCRTCTGGYACCTG?AGTYT?CTTCTAGGGRGT?CGGW?A?TA?GCYTGTTTCG?TGTTTGTTA?GGAMWTYCTGTAGTT?A?CTTGA?KTTGC?GTGGGCC?TT?RCCYGGACACAT?TTGGGG??A?CTGAATWG?GTYTAT?GRCAGAGTGRCT??TACGGAGGGGCAAGG?CCAGCTCATGA?CACGG?CTTAAGAACGTTR??AA?CTCTAGC?TCA?YGGCTTCATGGKCRTACGGCYRACWTT?ACGCGGAGCAG?T?CWCG?ATAKGCAGGGTCC?C?GCYYGAGTTAYCATCGAC?ACGG?CTTGTTC?GCGCGRAARGAACTATTGSTWGTATTTTGACCC?TCA?T?AGATTGCRCWTRCCTTGTTAGATGT?AWCGAT?CCAGCKSGG?TGA?TG?GGA?TAWWATACAATGCCTTACTTTGT?ATCAGMATTGGGCYTGTCRCCT?KAMGARCGWGCTCCCT?YATGTC?AGCA?AAYTGMA?CTGCMGAYCCGATGATYCAGATGCA?ATYTCAAMCCGAATCCG?AGG?ACCCTTCTCTGMATACYSGCYCGCAG??TTAATTGGGG?GGACA?GTCTGWCACT?TGGGTTTRCACGTGTCATATATCATC?TAAATAG?TG?TGTATCGGGACTCG?GAAAAYTGCTCCGGTCCCGACGGTA?GAGYAGGTSTRSTATAATATC?TACCTTTTA?GC?AYCGTT?GAWGG?TYG?TGG?ARAARAACAGGCT?TWAAA?CGGAG?CTGTATCGCTGGACATCCWCGCATYT?AGT
CCRTATCG?ATWAACC?AC?GGGCCGACCCGTCG?GTTGGCGCCAGGCTTTCCGCTTTRAGTCCTCC?ACGYGTGTTARY?ARACAYGGYCCCT?CRATWTAA??TTCGTCCGGARAGGCA?C?AGRA?ATAGGCATG?G?GATTGWCGCGAAACG?CCCCC?TCG?CCATCYCCSAT?CYTCAA?CRGAGCTTASCAAMTGA?TAGGG?C??TTAAATTACT?CGGGT?ACCTGTCYAAG?ATCGAAGAATWCGTRTG?AA?CRCGGC?GT??TAAGYATAGTTYTAWCGATGTCGGGAAGTCGCCATAT?A?TAACGACTG??CTATACRGCRMAAA?TTAA?ACAGGCTGCTGCATTACTGCTGGAGG?TCGACTGGW?TT?GACCCAAACCC?TRGTTC?CKCACCGGCACYKTGTCC?TTWATTTGC?YTTTAT?GYTATTCCYGTCTGCTGCKAGTACA?C?CCCGGCGATAC?GGGCAYAG?AGGAAAGAAT?CGTGTATKTCGACGAATAGTCTGCTG?CASGCAGGTRAAGAGCYC??GT?ATTGG?GTGCCG?AGCTGMG?C?GTCAAYTGGCAGC?AAAGT?CTRYCGAA?ACCCTATAC??TCGT?GCG??CTTG?A?CGCTYGCGCTC?TACACRARGTA?CGGGCGAAATTMCAACAGTAGGTCGCAKTAGKTGCGCACCYMTAT?TASTCTGTGKCCAGTAGGTGCCTTACSA?CCGAAMKTCGCCTCCAAW?GTACCGGGTGA?GATACWCGAGATCGGCA?AGAGTAAAGGCTAAACCGCAGTGRGCGACGCTGACWCCYGGCTGA??TC?TTTKTTATAA?AYACTACTCTTATMCACTTG?GCCA??TYGCGACRTCTARTGCAATCCTCATGWTAGCMC?GTCTAACGGTT?RACGGT?AGCAAGGTCATG?CMAATTTTCTTGARGTAAMAAARG?CAGC?TGTCTCGCTTCATGARMTRATGTGCAAATCTGCGWAGG
ARCT?TGMAAA?KATTTG?CCTAAYT??ATAGACKTTT?AGC?CAAGAGGT?A?CCAGGCGGACAYG?TGGTCAGCAGTRGGT?CGCTGG?AKTCATKYCA?ACGG?CARCGAGGTA?CCMGGCRGTGGGCRTAAAGCCTGACKTGTAAGGCGCTTRYAATRTCGTRATCTC?CCCCTCGAYGT?GCY?CAAAG?GCGY?RYACGACSACTCACGGTGWTCGYASTGYG?RCATRGYCGCTCCGTATTWCC?YATGC?CCACAGAC?GCCTGATGAATAGTAAGAGC?AAAGTTAGC?GG?CCGTGTATTCTTTAGGAC?YGGAAACMRTATTTGG??GRGRGTCAGATCTGGACKGG?YGTYGAYAGTGC?CWGGTCGG?ACTY?AGCAAAA?CGRTG?MCCACTGRGACCCTTRGTAAAAGC?GT?CG?GGCCTGTGGGCYCAYCWGTT?GM?CAYC?CAC?C?YSATRACGRTGYACAATA?TTMGCACTTRGGTGGAATCTTTTCGCCGA?CWTTTCAYGCC?GATGYAAGGWTAYA?AGACGACRAG?GGGGCTGR?CGYCCTACTCAGGRATKGC?TAAACACCAARTGYTCGATGTATARACTGGCGT?AACCKCCGCTTCAACTTACACAAGT?RCGAGCGCAATAGCCGCACRCAGGAAA?CACT?AGCCTCTTYCGRAGGCCAGGAAGAG?RCTCTCCAGTGACTT?AT?TAGCTC??ACCACT??TGC??CRCCGGGCCTAGTGAAAAGAGWWCTGTTYAGTCMTTCTA?AGS?ACA?GCGTCGGGTGAA?ACCC?GGAGR?GGGMGA?ATT?ATT?CTAC?GGGGGG?RG?CTGWCGYACKAG?CGCGAAATTCSCG?GCGGC?TCGTC?GARC?YTCTCATTTATCTTTCGTAATCA?TA?ACTACGGTCGTA???TRC?GYCGGTA?GGGGTCG?GAG?MAAC?CCGGATTTACATAAGCGCACTAY?TTACCCTSCCCGGA?GTG
TYAACATKGT?GGA?TCCGTGGTTKTTCATC?GTATGTG?AGTGGTCR?RCGA?GGTM?TTY?ATACY?G?TA?AGWTA?G?GTC?CCGGTAWCAGTTC?GCCGGTGACGAGGTC?TA?CA?AKGAATACARCT?CCCRAGTACGGGCG?CYGGTCGTT?YACAT?ATCGCRAA?GYACACTAATCTGAATGATRRAGTTGGAASCTGSRCTTAT??CTYACGTTC??G?CCWGGGAGCCTRCGC?G?C?AACGYAAAATA?TGG?GCGAGACGG?ACTAATAA?AGCGTAC?GATTCTAAGG?CACCAATCGGACAGT?CGTCSA?GTTGAGTGATGG?CCCCCWGGAAGCACTACKTTACA??ATG?CACTTACC??TTTGTCGTTCACTAAGATAA??A?GGACCTGGGGA?AY?CCG??AGACCCGAT?GYMTGGAAAGGTTCGTCT?TCTYGCGTTAGRCTACTCTCKG?GG?ATGCTGATAGTGAGTCGCCTAAAK?G??TTCRCAGCGTAAAMGYGGGAACTCTTCAAYACKCAGTTYAGTAYTATCTC?AATCYATGWGTCGTCTAGGGGAGGCACTWAGCCGGATAGCGAGGYSGAATTGTTTAGRTRGGMAT?RGMR?ACATT?GAACGCGTACTCGCAC?RCA?GATC?GTCATACGAG?GGAYCCACKCTWTCC?AAGACCTGGGG?CCT?RCAAGGCAATAGWCARAAYCGACGWCACT?TTATRACACCGATATCTAACMCGASGTTATG?RGRSATTGAAC?TACGCWAAWTY?MAYTCTGCAATCATCTCTCCWAC?TRGGCCGCGATCTGCYTG?YCACCGATAGCACTWCACTGCGG???YAYGCAAC?GTGAACACAAGG?ATACTGGCATGTA?TACCCAYA?ATCWGTTGTAWCGGRACGAAGAGAGAACTWGTC??G?GG?GTCGTCMAGATTCATGTCCACCTCCTAG?TGAGTGTTTA?AGGGSRCGYATCGGT?G
TCCTAKCAATG?TACCTGGCTKGAAGTTCGAW?ACGSAC?AGTTCAATGAGGAACAC?AGCGGGGGAA?GAGGTTGAGAAAARCT??CTGCCSR?CAGC?Y?GTCA?GAAM?ACGAAGYATCC?AGACTTTC??TCAYTCACA?CAM?CRAGS?AWGGTCGY?CCCATRTAC?CC?RGTG?TTTTGATGYG?GAGTGGTTYYACAGACACGTTTGCTYACRRAT?TT?CCGCGAYTR?CGCCAAY??TTA?TACTC?GGTSGCCTATCCGTWMC???GRWG?GACTA?CC?GGCGATTCCCCYTACCCGATCGGCACTCA??TTGCC?TACGGG?CGCAAAATG?AATCGCGACCGGAGCTCCYTTC?WGGACTGTCGGTY??GAGC?TAG?CGCCCAA??T?GTTCTYTATCCCTTCSCAG?TATRAG?TAATC?C?TAGGAA?ACTRCT?CAGATTARACTTATGGTCCCCAGGGGC?AGCGCGSTCCC?AYKG?GTCA?AGGAGT?YC?TCGGCGACGGCCRACCCCA?AAMCCGCCTAATAGTT?GTCATAACTCA?AATCAGCRGAC?GAYCGRGAATC??TRGCCGTCA?TTCTTCTA?C?RTGCTTGGTRTYTCAGC?GGGAGCSTCGCGRGT?CG?GTCAACTRA?AAGAGACGRRGATCGTTTAC?GAGTGGGW?TCCTGAGC?A?TCGGTGGTTSACWGTC?AGGGGGC?CCTATYCCTTTGGWTRAGAG?TTTCCGCAGACCGACAACCCACT?AC?GRTGWTCC?MCTATTGGGCCGAGC?TGCCGAGCCCAGCACCCGCGRG?TTTCGCYTC?WCTCARTCCTACCTCATRGGGAGTTTG?GA?CCAG?GCCTCGTTTT?CACTCCC?CCSACWCTGRYKGCAGCTMRGACCR?CCGTGGAGGWYTCCTAYTKTAAA?CAAGGGRAMYTAY?CYCCCGRTA??AACTGCACGTTAA?GGTTCA?GGC?T?TTACTAAAGTGCCAAG?
ACATTAGGGGCTTAACGTG?GGGATWC?TT?AACRGCCC?TCCCYAATGY?AGTTCGTAWTTAAGTG?TT?ATTG?GKTCGTGTCYCAATGCATGGTA?AC?CCCCCCTGYTCYAGGCGTCGTTGCCAKCGCAACAGAKTGCGGGTA?RG?AGCGGARGCGCGCATGATCGATCC?GGTKTG?AGWCA?CGRRGCRG?WCCGGAYCAC?TT?CTCCRG?TGCAGCATGWCTGGG?ATATTTCCCACACRGGC?TGGGA?C?T?RCA?RTGCTGTGTCCTTTGTACGCTCACACTCCATGTWAGGAG?ATYTYAC??K??GG?T?GTCCC?ATGACTACGTGCGGTCGGAW?ATGTCTCTCGMT??GGTAAC??GRGTYTT?CAGTTAAYC?TCTYCTCKKACGSG?CGAYGCT?GGGCTARACTTGYCTAGMC?GGCA??TACG?TCTGCGGCGGCAGGC?RTCGGA?TAACGT?A?TGAAATACG??GC??GTWAA??CCAASC?TGCATASACCSCTCTGGCCCCGCGYCACAG?GTTG?C?G?TGCCC?TCT?GACGCCCGCCAC?YTRCTGCGAGAAGCCCTGCCCTACAGAGTGAAAT?GAATATCCGGAGC?CGA?GTCGYTAC?C?TACAATW??CGTCACCCT?CTTGGAG?GGTC?GT?GGGTGGTCTRAAGGGGYGCTTTCAC?GRTGATAC?AYTYCCTACCGTTGC?TTGACGGYTTG??TTCMGMTC?ACCAAAYC?GAAACGGYARGGTTGCTCAS?YRAT?ACYAATGGTAAC?YCGTAR?AACCG?AGGGCWGT?AAAGYT?AATT?ACYATGGYGCACGTGT?CGAW?CTTKATRCR?CCCTWRCAGAC?AT?T?CATT??TC?GCCGMTG?AAGTGCCTGGGTCACGAGCCTTCTAGGCYA?AATGCR?RGGT?CTCGAAGAGYAC?AG?CAAAACTGRGGCCTGACGCT?CGMTCACCACAGGTAAATC???C??TCGCAC
MATT??AA?TCGGTACCCGA?CATAAC?KCGTTCGGGYGT?GCACCYTYGGAGGACAGAG?W?A??GGACSYRTGAAACTGTAMCCCTG?AG?GTTGYCCTTTCTCACYTA?TR?A?CKCC?TA?TGA?AGCT?GTTGCAGTGCGG??GTCATGTCAA?C?CTRC?YCCTTC?ASCTRCATC?CCRAGACTCCTTGTGGTTCCGCG?AG?RCCYGTCCCAT?AC?CAGGA?TTTGTTYGYCAAGGTTGATGA?TGC?CGGCAGC?ACCCTATTCGC?AATCCATTACAGAAGGCGRMATCA?T?AATGTWM?AGGTGGRGGGGA?CGAGCG?AGCGGTTCGAGTRCT?GARGTGGRCAC?GTA?AC?AR?GTGATCCGA?CGRCTTCC?GCCYTTTGGCAATGTA?CCACAACCGWGY?YCTASCGACACGCAACCTCTCACCTCTACGCARACTCTTCG??CAGAACTGTCATTTTCAT?CGTGTTC?G?CTKTAG?CTACCRGCCCA?ACATCTTGGGTRT?TGAAT?ATTACTT??GRT?CAATCCATTATG?WG?TTAATGTGGGACGTAYGKTCAG?AC?CACTCTSTYTA?T?AGA?A?AGCGCCTRMCTCRAM?AGG?GG?GGMAGGTCKTGACATAGTC?GACCAACGY?CAAC?CGCG?TTG?TSCGCWTCGCATCGC?GCMTGGARACTA?GG?GGTAGGYRAACGTTCCAT?TCWTTGCTGTCATTTGGCA?CATA?G?MWCTCTGS?TCTATGTYG?AGTAAAGC?KGACACTTG?TAACATCATTYGTRCRGGC?TGCGAGTGWACR?TCTTAAYTTS??RCTGT?TGG?CAAACGCAWG?CCGGCTRSCTKTCCT?TTA?CGACYTGRAGTGTATT?CCATAACCGTGCTTGATTKCT?CCYATAATA?CCCCGAGTCMGCACATCK?RSAGGAG?TGAGTCTYCG?T?GAGGACAGCGGAGA?RGTTTT?GTAGC?CTACMA?TT
AARGA?SGACAAA?TGA??TACGCGGAAAACTTA?WGKATG?CT?CC?GG??GTCAGCTGGAACTYAATATCGTGACG?YGKCTCGTCTAG??GA??RCCG?TT?CCYSCG?CGCARTM?GACT?A??G?TGMWAAC?ATCCSACCWCTYGAGT?ACG?GWAATTYSTACTRCGTTGT?TCAC?CAGGCTTGRGCCTCCGCY?RCTCKTTCTAMGTATGTC?YA?T?TGGCTAGTTG?G?SCGAWGA?TARTACCGAATAGATAA??TRYGAAT?GCGTTATCGAGTTTAC???R?TCCRGACCGGGAGCR?AYCTCAGYRYGGAC?AGACCCTKGCT?C?TCT?GTCCTC?GY??ATTYCYCCCGGCACG?CCYACWG?AAC?GWTGGASGCCAKAC?A?TCG??AG?GA?AYCGAARCGCCCCTG?TGCCTW?TGCCAACRGATGAGA?GC??CT??CCGSYTYTTCTGY?GAGWCCAGCSCATACAGT??MTGATTTCRCGG?GCCAAAACKGTTCGCGA??GRGATYKAAG??CAAYGAT?CT?ACGTGRT?AAATTTCCWWCAG?KGAA?ATG??GA?TCA?CTGTGK?YA?TGCGGC?TGA?YG?GTWGYATTYAAG??AT?GGC?R?RGCYAYAA?AAKTTAAGGRAATTT?SATACGCRACCTCGCAAY??GC?CWTKTATAAACGKGGTTAGGTGGGAACTCAYCCY?ACTGATCAGCAACAACAYCTGTCGCKACGACGGYACACTACTTA?CGGTGGCTG?T?TTGCAACGYCA?TCTTTTCYGT?A?GGGATCWGAGG?MCRGACGACAAC?MWA?GGTCC?TAACTCAC?YY?A???TAGC?T??TT?CCTGCWATTT?CTGC?WCTAGTGA?CCA?T?AT?AC?S?AGCATTAGATGGATTAA?GGCGATTCKCAGAGTCCGMCGTTATMGGWGTWA?R?A?GC?GSAC?CAACATTGGAMTS?GGRATTARTCGRG?GTCAGGGG
WT?G?AGTCC?GYCAT?CACASTG?C??TGAC?AM?GA?TCCTTKTGRC?TAGA???R?RYGSACCAG????CGGG?TCM?TGTTYK?CCAGTC?CRGT?AWCCTCA?YCGAAC?KCYC?CCCC?AAGTAAT?C?CGRAAATGCGGG?ACAWCSTCG??TG?CC?TCCRACAGT??W?CAACGGCG?CGGCYTAC?CAATYTAMYT?CGCTACCATCTAATAKGC?YG?RTTC?ACMTWCG?GGTCACTYCGTGATGGTCCATGTGTACTCTYC??STATGGT?GAGCTARAAT?AAGACA??TATGCAGGMA?RCTTGC?W?TWGTCACKTYCCTCACCACCAAGTAAGTG?A???AA?CA?GGG?ACC?CTG?MKMCC?RTCRRATAAWYAYGACCYRGCG?ACTY?CGAGCCWTAGGATGCYGCTGGCTAGRRTAAGTYTCG?YTTYACGATTCTT?TAGCACGATAAG?CAATGGGAGAACTGACT?MWCATATYATAGGCGCGGGG?GRACAGTRTGTAAA?GTTCRACCK??CCG?AGACGATT?GGAAGT??ATC?AGCCCGTYACCGAGACCGGCCCGGGT?TAYTAGATCA?CAA?GAKYTGTACYAT?TC??RMRAAAGCAA?G?C?YGCGT?GACWA?A??YCGTTAAGCACTAAAAARRTT?WCTTYTG?GGG??M?T?KGG?GGTTCGAGRCCGC?TT?CACAGATGTAC?TCGT?AGCTTGRTGCAGCCTC?T?AWCGSAAYTATATGCAG?CCWTWCACGTAAGCTTACAGGTAAY?GTGRTGY??AATG?C?GTCGKTGTGCKMTACY?CTGR?CCTCCATTTACGMTGG?CG???AATAAG?C?RGCAGCCCCC?AAGTAGGRGTAGR?CTGA?TYACTCGG?TAAACWGT?GTGCCTCTCKTACGA?T?GTA?CATR?GAGTTCTG?GCCGAATTGATAAACGCYKAC?GGYGGCTCGAGTWT?TGGGT?GC?ATGAAMCAG
CCC?GCGAYTYAGCTAAAGCC?AYGGG?AGG?ACSAMTA?CCTGACGTRGRGATGCTCAY?TACRACTACG?AC?TAA?GTATCGTGCATGRGGCCSTYATCGAGCTTAAT?GTYGCG?ATAAA?AAGCK?CWARGGGGCATT?GAT?GC?GC?AAGWAGTGCACGACTAGGTTGTR??ACGTCA?GARC??GGTT?GACTAAATGTCAMG?TTCCG?R?RAGGACATRATGA?GCRTGYTTGCACGCACGTGY?ATA?CCC?TTG?TTA?CTY?TCTAGAGAACCTT?RC?GCATTACTCAKTAAG?G?RYATA??TCGTGC?RGTCGCTGG?GC?GACC?YCRCRGGAG?AACTT?CCYCGGT?A?GYAGATTRRACATTGGG?GGTAMTTATGGARGCARYGAT?A?TATATTGGTGGWTTCAGGCYTCCCCC?WG?TTS?TCTCTR?C?TCAGAA?AGGGCTTTTGCCG?CTTC??TTTT?AARWATAGACCARGY?CTG?GT?YACGGTTAAYAGTCTTATGC?T?TCCGGCAGTGTGCGCAGTRARTGGCWGCTAGACCSTCT?GCACCAAGG?YTTGAYTTT?C?ACA?CATGC?GTTARCAGAA?CGAC?GCACGAAW?GATGGGCCA?M?A?SGCGTAAGT?G?KTTTTCCASCTWGAGGGAW?CC?GGATCGGTWCTYGGATAGGG??CTCTSTTCAAGAGGC?TG??RK?TGCCAGGCAGTA?AAMCCGGTCTCGATGGTRWGACAKGG?CTYAA?WCCGRATCCTGSGAGCY?TGTGCWA?GG?CTCCGTAAAAC?T?GGA?GCGATGTCTKYA?RKTCKACACG?GAACGTG?G?TGCAGA?G?GTGTCRAATCKC?TAYTGGAC?TCGCAGGCTTCC?CGA?CAGGCTTAGCCR??CR?ACCT?AAARTC??T?CCTGTATCGGWTTTCCC??TAAGTTRCKC?CGCC?CC?AYATTGTKAT?AATR?TCAAGCG?AAGTC?GARA
TTTTGRGCTCAAGCCASTGTTGCRAG?GGGTCAGTCCTRGGYCGCCGGWCTCT?CTCYAA?G?ACGTAATCA?AAGGTTGCCCT?GAKCTTCTTTGCCCC?AGATWTCAK?CAGGGTCGTGC?ACGA?CTGG?TCTTAAACAGCYAGACCA?TAGGTAA?RA??TAC?ACGACTAT?TGTWATG?CC??MGCYGSC?GTTG?AGCCG?A?RTYRTGAGCGGAACCTTACTT?ATGA?ATTACAACAAATT?ACAGAAATGTYTCGTAGGAGTARTAYGYTGCAMCA?A?TMC?GTG?CG?GAGGCGTAAAG?CWGGRTACGSG?CCARGAGGCTCAACCRCAGCT?ATAGTC?CGGRG?ACT?WRAGAGTAGK???A?GAGT?C?CYCC?ATGGWMAARGGCATT?R?CTT?RCA?GAACCAATGGTTGAAGRGGCCCACRCACTT?AATC?CWT?AA?AG?AC?GCYCCTTTCYCTTCTGCCGC?A?C?GRATG?CAGACGGTCACCGKG?CR?Y?ATC?GCYTGTTA?ACCTGK?TT?CGGGGCTTGGAGAAAGRAAT?TAYACACATGAT?ATGCWCYGG?CGMACACAM?GG?CAGGAGATGGAAGTACCTTTAG?TRCC??CG???GG?ATT???C?ATCT???CT?GCTC?AT?AAC?CGACCTCTT?AGG??TWGMGKT?KTWACATACC?CTCC?CTCT?R?GCMATAA??TTC?GCGAYAACT?KAACCTG????AGAG?AT????A?GGY??TCGCAMT?CCGGAAYGGA??CATRCGCCGACYGAGACCTAACGGG???CCTTY??C?CRGC?GG?AT?A?C???TGT?A?KAC?C?G?TCAA?GG??A??C?A?TCTCCC?ACCY?R?G?A?TA?AA???C??GR?A?GMM?TC?RA???GGARTAACRAT?AGAA?AAAA?CA?AA?CR?C?AA??TAA?TCG?TW?A?CAC?GTGGCT?TAYAA?TTAG?CTCTGTTGA?TA?T?A
RRCG?GAGT?C??CAC?YCG?AAGCTTT?WATATTC??T??C?TAATAGAAG?CG?TTGSAATTCGATA?CCCAGCGCCTG??A?G?CC??CTCA?CCA?ACGGGTTCMYYRGGAA?GATACAG??CACAA?G??ATTGRT?A???TAARCR???C?AGAAT??AGG?CCRTC?GATT?GC?AA?G??TATGTY?GA?TGTTTYCGG??TTGTGC?YCGG?TTCT?CATGACTGGCYTG?TRCTCGGR??YTCCCACTA?AGCCGG??YCR?G??C?TYGAG?G?RT?C?CCC????GC?CTCTTC??GCT?TC?AGC?RTCT??CATCCTCA??C??ATRC?ACG?TCCTTTWATA??GG?T?CGT?ACTGGT?CTCCAGTA?TGTG??C?GTGGYGTRRTATT?GATA??AGC??C?TWAACA?T?C??GAYACAAG??TAY??KGCGT?AG?K?CRTAA?GTTTATAG?ACRC?ATAC??GA?CGCMTATA?AAC?CTGSTT?G??TT?TTC?C?T?CAG?TCGCA?ATG?GCTATATTA?T?TAGRA???A??Y?ATAATGGAG?GWTCGAGARCG?YA??GT?YG?????GTGCAA?CCAAG??T?AT?TAGAAG?CGAAAC?YGAGGG?GA?RTCAT??GG?C?CCR?CGGYTCAACC?CGGC?GC???GAATYCC?G?GA?C??TGGRCT?WA??AWYTGGRC?CAAT?TCA?KGACCA?KG??G?TC?A???TAA?TGGCGTC?TGCCGGC?CCAG?GTCCGAC?TAAGAAATCCGGATA??W?TA?GGA??TCACY?TTGYCGAAGG?AG?CG?YTRT?CCTATRAGGC?CGR??CGCAACC?T?G??AKTCA?GGTA?AMATWTATGC?AW?GCGRCAGT?AYCGCCGGTTRASTCY?T?????C?CCGG?T???TAAA?CC?ATYTACRGT?C?GTGCATGTR?GTYTGGGTTCAT?ACCT?MGG?M?CTGCTCA?AT?WAYGGATAY?
?TACTTCTRA?CC??YAGCGCGTGR?T?CAGGSAG?KAARY?C?M?CSGGG?TAAGACATCWCCTTTWGCGTT?CK?TTGCAG?T?SMC?TGAT?A?CTAGGTGATAT????SC?CG???G?G?AAWTTAC??G???CA?TCRCCC?C?GGC??T?K??TTG??T?G?CT??RACACTAA?YTA?AAATWGAACTGA?ACA?TTA?R?CAT?AG??G?TGTYCR?SACAG?Y?ACA?GCGACGGRMC?CGAGGCT?AGAR??TACAA?Y?AG?A?GMTTT??CTAGACGAC??CTT?TCGCC?TCAACTAG?G?GGTTG?CT?A?CGA?C??G?TA?GWGCAAGG??A?GAACT?GCCTGTACACTTTA??GCA?A??CGGGCCGC?TCGATAARC?RMTR?CAT?GATR?GRGGCCA?GTGCGTTMC?MC?GAYGT?TGG??RRCT?C?AAT?GCCAGGA?C???G?T?T?????T?GC?W?????????T??A??T?T?T????G?CC?C????T???G?G??????A???C??????????A????????G?W?????G???CC????AGT??CTT??????G??TC????C????AC??TR?A???ATA????????C?T?CAR?GA??GG??RA??GA????T????????????A??G??G?????GA???????A?????????TA????AAG?C??ACGA?T???GC?CTC?G?????????C?CC???A??G?T??G????G???C??C?G??G???AGC??A?CC?????G??C???A??G????C???CGRT???GG?AC?TTTG???G?GAR???T????C??YC??A?AR???C????GA?A?C???A?TA???A??T??GAGAC?GATT??C???C???G?A?????A?TC??T?????TT???A?MT?C??A??K??CGCRGTC???T?CAC?G?????K?G??????G??TT?W??C?Y?T???RST????CY?T?C???C?G?
G???T????C?????T??AAA??????A????CA??T??AC?????CT??????C???????TG?????AA?A???????C???AGA?????G?TT??C?????A?K?A?????G???G?C?????T?GG?A?A?G???T?CC?G????AG?T???A???????A??????A???G??W?????GC???CCG?AG?T?????????G?TCY??A?G??A??A???GYA?C?G?A??CC??G???T???????C?A??A???G???T???T?????ATA????CC??????S????GG???GG??TAAGW?CCT???ATCA?C??R?G???GCAT?YTGCTC??GTT??T?????R??C?CG?C????R?G????G?T???AAG????C?C??CC?TY??A?TT??CAT???G??CA???????????A?AT?T?G?????A?T???????T???TT???C?????A?RT???A???T??AA?G???C??C?CTG????G??????????G?C??A????G?CG????GT?CC?TGG???CCCS?T?????AR???AG??T??A??T?TA?C???CC???TA??CC??A???GG?C?Y??C?A??C??C?????A?C??G??CC?A?C?????AT???????C?C???T???C?T??KMCGA?T?W?????????C??GAGCA?T???GAGCCC?GWC?????G?C??????????TTG??A??A???MTCS?GT????AT??A?A?T??GGC?AT??C????????A??GC??A???A?A???M?CA????G???????C???W?T??C??CYCC?AG???A?G?T??C?A??AC?AT?G??GT?AC?C?GA?C?YCC??C?Y??????A???A?????????????CA??GGTGT?T?C??R?A???Y?C?GC??C??CAACAGA??T????CA???TT?G??A??C???T??????T?T?A?G???AGRA???C???C?G?T??CA??G
    O350_7		T?GAY?G???GKTAT?RGTTC?YCTGMCAYGCG?YR?CR?C?G?G?CCTATCT??GAC?MRGAKTACGGKASCAGGSGCC?K?AA?TG???GMCCTR?MCACGCTTYGT?GCGG??CCCGATCRCR?TAS?KCGAAAAAG?GGC?CT??CYA?CGT??AWGG?GAGG?TGCGG???TCC?ACRATTAGGA???TACTACT?T?A??WCAAGCT?TACTC??GGG??CACC?YC?TTTC?GTTTG?TCCCGAGC??W?RA??AMTKRGATCAG?GAATTCCGA??C??C?GGMT?G?ATA?CA??TAC?A?G??CA?TC?TGATA???GGCAA?CTATGAGGCCC?TCTG?T??GGTC?S?CKTGTS?CAW?GTGGC???Y?GGGCARCATR?TTACGATGAGT?GTAC?ST??GGTGTCG?A?A?CGCT?TTGATYCGC?CTTC?AY?AY???GYAGCAGRGCAAWSCC?GTGC?TCGYGG?Y?YG??C?TR?CAT?G?AC?GG??GAGAC?AY?TAGC?C?TAAWTAWA?CGCR????G?GAAATG?A??KT?CC?GTCAART????AAYAAG?TAG??GT?CATAT?AAAGAKGGGCT?A?GCGCRRGAGMC?CCY??CGTY??W?GMTCRGCCTG???AGTA?CCGC?GWWAGTCATCT??W?YTCRCTAA??SA?TCTTTTG?CC?TAC?TTTA?C?TAACA??GTGWC??GCTACG??Y?AKYGTAW?A?AA??CYY?GGA??TC?RGT?GC??YCTGC?GATYTTG?GGG?R?A?T?ATCTCC?ACACGKA?GCG?C?GG?WCK???ATCACTGTAATA??GCG??G?GGGT?C??AGAKC?C?GTAG?A?TGTTGTC?MTCCA?G??CGT?T?AYTGTTTTG?T?CG?YAYTTAG?GCYAAMW?AYGG?A?CACTG?TGAMT??G?CT?ARCCGTGGGGCG?GGC?CTCG?AGTCCCMTG?CCAC?ACGTCGCCG????ACGA??GA?AAT?Y
T?AGTC?G?CYCT?S?SWCCTTGGMTAG?AAGC??GA?TGGCCMCATGG?TGATG?AGGGGCGA?TAT?C?GTMCASA??G??AC??YCAT?A?GGT??AATCGTCRCT?ATAG??C??T?TC?C?T?C?GG?TGWTAGY?T?S?GCTG?T?CCGGT?A?TR?ACCCTG?GGGGAC?CT?CWA?TK?S?AAC?CGCGATTC?CA?ACC?WTA?C??AACYGCTT??GACTCCGA?G?CA?K?TGCWC?G?K?TGYAGT??GSTK?RGGGCG??TAT?AC??C?CCSCAGCCC?T?WRT???ATYCTGGG?TR??TG?C??A?GACA?A?TTGWTA?CC?AC??C???GT?CAGCT?A?C?G?CTTA?Y?GRGR?GTTRG?CC??A?TCAT?TG?MCGWYG?T?RYAT?CACRCTAGTG?GA?CG?CGA?TC?TCTTACC?T?AATTGACGSTA?AY?ATCKC?AGC?GAGGC?AAM??AGACYARGGAGT?CTCA?AY?AC?GT?TRCG?T?CC?GR?GRT?CYCGCTACGC?C?GMTTMAARTGWGRTRACTGCCAYGRCW??ARA?CGGGAK?GCA?CCA??GAGG?GCGTC?CACRCCA?TGTGTGTG?AATGT???A?AS?AC?ACGCCGA??GAC?GATY?C?RC?C?T?CCYCGGAG?AATC?GCTTCTA?TC??CCATCCGCGCC?G?CGA?GGT?AMTTGARAC?GT?GC??AR?TT?YGARG?G??RT?TC?T??CYY?GAG??CC?CRA?CTCA?AAAACW?G??GRCA?ATG?GGGACAGGCA?ACCRA?C??TAGACC?GCCG?TT?YWCCC?C?ATTGAACA?G?ACTGGAK?Y?C?RC?TCA?GTGT?GTTATTGG?AMC?T?T?T?ACGG???TC?AG???G?TKGTCRTGGTGCWTARGMRGYCYCRCGAAAATRTCT?ATTTSG?AC?GC?GATA?RCG?TG?MRTT?G?RCTC??GGAATG?CT?G??C?TYG?AAT???G?
??CA?TAC?CGC?AGCWT?CA?GGARACAT?G?G?KT??AAACT??GTAACGGKGCTAA?RCGCTC?TT?RGC?CACA?YCA??GG?GCTCR??ACGGC?TGTRCATGKGTT?TGT?A?CACACCA?SCA?A?YGACATYWTGCC?GCACTGARG?GAGTTSCT?C?A???CCYCKC?AG?GCATAGG??RT??CATGT?TGAAWAACAK?A?TRTCC??RCC?TCGY??G?TYMGMT?T?T?ATAGAC?G?CTGW?AGGG?TC?Y?ATT????CAGCG?CGYGGRCCGSATTTCAACWRCA??TWWCAAGYG?ACTCACT?GGCTCASGTAGAT?C?CCGC?CTTGA?TRTATG?AGTR?T???TCG??CCATCRGC?CGTATG??YCATAA?AAAY??T?Y?AAC?CCGTGCGCCG?TYTTACT?G??TTT?A?AW?ACGGCCT?CCRCYTK?YTAW??A?C?GGGYCG?ACCA?CTRT??GTCA?AT?TAGTATCCTGCTGAWCA??A?GGA?TA??GTGGTTGGG?G?GCCGAGAC?AGGC?TC?GGTTCG?CGA?CC??YCGYA?C?T?GTTTTGTR?GTAGAR??A?GRAA?YWTTAC?AC?Y?GGARAWGTR?GA?TC?WCATYAGTA???CG?GTCTGG?ACA??ACGG?CYTGT??T?GGCRGTA??AC??G?GGCCGCGGG?GARGG??G???AC?CTGTGG???TC??RG?R?GC?AGA?GRA?CCK?AYCCK?T?GCTT?CCA?CCYYCCCC??CACGTT?GMGGCCGACRRCGA??YAGGATTACAAAMT?A?G?TRWTCCTCTTCYAGT?TGWYCGCGAA?A?CCKACTAACA?TTAS??CYCTGGTCCG???TGA??CCC?CGA?G?CRG??CYTARRGGMT?T?GCAAGCCR?TA???AG?AT?TG??RR?G?CCTCAGY??GT?AC??C?CG??GRYG???RYKCTYACTCGC??CGTCTCTYATG??CAT?G?GTC?GA?AC
AGTA??CGT?RGAT??C?AC?GG??MGGGCTAKCTAAST???CCCAMTGGYC?T?YRTGCT?MY?TCAAGCMRTCWG?TATCCAGTT?TCTCC?TCCGAT?CAC?GTC?CCT?CTGAR??TCWT?A?AGTTT??AR??CGA?G??T??TGRC?AT?TGAGT?GG?GAT?CAGGGAAA?CC?TYGC??G???SAGATSA?TCGTATAAGCCTGGA??AAGG?G?M??AG?YTA?GGCTRT??GATTT?GT??A?TGTC?AGA?A?GGRCRRAT?ARGG?CC?TTT?CT?GGAC?C??AG?CTCR?YGRA?W?W?GCCC??T??W?GYCYKG?TTA?GATTA?TCCG??CT?R?WRTGCRGTCAG???CTGCCT?AGAATAARCTGTCCKTC?GCWA??YC?TTCGCT?G??G?CCC?TCT??CAWTCCA??ACCAG?TGCGTAR?TGAC?YGGTATTRCCTGGT??ARCCKCAYGC??T?CA?AC?CCC?AGRGT???GGAWCA?GGGCC?CG?MGG??TCC?AA??G?TC??GAG?GYAA??M?WCTCTAT?T??AA??Y?GRA?TGTTCG???TTMCTGCRG?T???CGTRYK??AGCCY?A??AG??YYRCWTACG??A???TCGMC??CT?ACS?A?RTAT?C?GTGCGAAA?CCYTAW?ACCTCGGT?TC?CCCGCGCTTARR?TTCT?AG?CSG??G?AR?CGACTGCA?CGT?TA?AC???CC??TTGACGGCTRA?AMAAC?TAAA?C?T?TGKG?TC???GGYGGG?AAA?GTGCYGYYTGAGT??RCCCTCCACATYAA?CGAC?A?C?G?GA?CCGTG?ARGG?S?Y?G?TCCT?TACC?AYARA?AG?TAACACY?G?CTGGCT?A?CGATC??GTAARTGGA?CGCC?GGCA??A?YCTACCWYC?ATGCACA?GA?C?GY????ATTTGC?A?G?AAG?CRGTGCT?GCAAAGTAATGGCATA?CTGTATA?GA??TCYMG?GATTC
?A??YC?GG?TTA???ATRGAM????AACGTGM?G?C??GCC??TCGTGKACWT??CCCACK?GG?T??CC?CTM??AARGTCCCWT?K??GGTAAACCTA?GGCA?CG?GARCYGWSG??TA?AC?GTTYGT?GY?R?YCG??C?TA?CGGTC?ACT?C????GTACAC?Y?TTG?YCWAAAACGA?AACR?G??CGGGGT?AGCYT?A?C?GGCR?RGCW??TYCT?CCGCATRCAA?C?TGGCY?GCACRGT?TGRYAAT?GTTAG?T?C?CC?G?WKTA?CWGR?Y?RATAT?T?GYTTY?CTAT??GKATA?R??A?CCTCAAGAATAGGTTT??YCAA?TGAT?TAA?AA?AG??A?GCTCTTT?ATA?KTMR?AAAGAG???A?AG?TGTT??C?CTTGM?GR?TCC????AATC?GGTGA?TGT?C?Y??GACCG?AACTGATG??TRGT?GT?A?T?CC???ATC?Y???AA??CGYAAA?GA?C?TT?AARGKCCGAYGTATGC?C?CA??ACGC?GGCGMGAC??????G?TK?GC??ACAGA?G?C??A??AT?GCAY?TGT?CAGCY?W?G??TTTCCTA?TG?GRGA?RGRCTTGTGTTA?AGGGTCGYCAGK?CT?CCT???TT?AYGWTGAARGTATTAG???TG???YGAT?TC?G?A?RCG?C?S?AMTA?CAG??CGC?C??TAMATASKG?AA??TRRT???KCACC??GTG?AC?Y?TY?YAACA?WTC??CYTTACCCCCYT?RC?ATGTTMACGMCC?CK?C?TGTATA?GCAGACG???AAG?R?TTKCT??A?C?GWTTG?TG?GAA?MR?T?K?K?RCCAG?TGTCAAY?RC??GCTG??TSGCC?TA?CTCAGGCCAA???YT?C???T?GKSGTGCRW??TC???G?ACA?TA?AT???C???AYA?KWKGTCM?CGTCYG?RAAGATCGAT?TRYGTGGGTR?C?CGG?T?TA??GTR??YAWAT?T?CGT
AGA???A?YYCTAGTCGTGACYR?GTGGGAAYTCYY??TCT?CM?TT?AGTC?TCA?????T??GGGR?CCTCTGSTTC?TGGAWACGAG?GCT?C??YRCTR?MCTR?Y??C?KTGCTGGGC??TGGTC?ACCAGGC??GW?C?AAA?TT?R?AT?TATGC?AG?AWAACACAGRCG?AYAG?AGG?R???CA?A?GRARCTT?AC?SA?GTTTAATCC???GAT?TGGGTK???AACATYA??T?YAR?TM?A?AGMYA?TC?CTGTC?CGAG?GC?W??GAT?TC?TG?TT?GGACR??CATTAAC?CCKT?C?????CCRC?T?????ACCCC???RTCCGTC?GTC?TAGTAA??WG?GGGYCATCWYCKG??CKCYGCSY??C?GTT?G?G?A??GC?R??RACA?YGK?CC??GAGG?G?RCCAT??CR?CR?C?R?CGCYT???G?T?AT?AACT???A?TTGTAGCGGATCTGGCAAATC?TCR?A??WT?CKAACAT??WTRCGA?AGG??GT?RCAMRCACGT?TCC?CG?AT?YA?RC?G??AG??G?WCTGG?AGTCAAAAC??A?CA?TA?GCGR?AGWCATTC??TA?GGG?TGGYG?G??C?T?AAG??GC?AAT??CGT??RGC?TG?T?GGCTAA??GGTTG??GGATC????ATCCGTT?MTATG????A??GTGTCAKAT?T?AA???GAARA?C?A?CR?GACGTTCGG?GAAR?CT?TACC???A???YA?TGCCA?TCG?GYGG??W?WC?A?A?TYARTTACTGA?AGWYAACGTR?G?G?CCT?GG??G???YA?????GR??CGCCACTCGYYYCC??G???GG?CCCGT??G??AG???TC?CG?G??TGA??Y?T?AGC??TCCAGYACC??TT?GRTGTGA?C??TC?TGAAA?GT?RGG??AGG?G?CGCTYAARAAT?CGCC?GGGA?YGC?CC?CTRA??GCG??ATAGAG?TAG?GAC??YC?A?A?
A?CAAGGG???RACG?AACGGG??TG?C???T?SATC?GY?TR??ATA????AC?CCCGT?KAGYCA?CAYG?MY??R?TGT?A?C??ACGT?GC?TCG?CA?A?AYGYCY?RC????A?TGA??WR??G?G??A?CGGATGAAR???TWATTMT?CTCT?C?T?YATCCTTGCSACSW?GRGT?CCT?????TGT??GTT?RG??TGA??CA??G?A?CMGTCT?T?TTGAC?AAAC??GCAGGTAG??CG??GC?K?A?G?YCA????WCAGR??A??GA?AC???AG???G?C?AT?CC?GGACCCCC?CC?TMTACG?T????CCYCGT?AG??RG?TGC??CACMATY??TATCACGMT?TG??CCYCGTCC??TA???C?GG???G?A??GCYC????CCRACTYGC??TYGY?AYTGATTG??Y?CTC?TCG?AAATGAGAGG??CWTTGT?CCTCC?TTCG?WCGAGCYRG??GT?GWAC??CY???ACGCCTWA??T?TGG????T??T?R???T??T?TAAG??T??TGGA?T?AGA?ATGCKTA?Y??RCTCCR?A??GGAMY??AAA?GYGAAG?GG?TC???CC??AG?GTG??YTC?T?TRG??ATT???TR?SRCC?AYCCGG?GGCA??CA?C??AGCCA?TC?T?C?A?GATT?G?CA?AGA?GRCAA??TCCCCGTTG??GGCG??C??GCGAC?RCG?GYTRATA??CTR?TT?AAGA?GTC?CC?GCAG?AG???AWTATY?AA??CAAGRG?GA?SYWAG?AC?T?M?CAGAGCRCT???CT???CATT??TGRTA?GAACCAYATGYAR?TGATACC?GTAA????G?Y?A?T?CGWG??R?C?ATA??GYGTC??T?G?Y??TG?AT?GC?T?TTW?Y???T?AAGCAG?T?CA?G?T?TCAA?AAC?CATT??CCAAGTTC??ATCT?RGTGACAG?CT??AA??A?AC??GGY?AT?GCAGGC?MGA?TT?C?TA
G?GA???YTTCTA?CYGT?T????A??CTTAC?CT??GTAACTC??RTCA?GMG?CA?T?CAR??TTAGR?C?G?A?MT??G?GT??A??GCGTGTCATTC??RCY??ARCYC??A?TCAGACC???YCTAC?GRA?T??TCTCAAGATGCCCGG?A?TWYYGWARCG?CTAGWGG?AAAAT?A?AMC??AW??CCA?TY?A?TARC??GYW?CCRTCAA?GAGCRGT?M??RCGGAAACCGGKACCCCTT??GGT?CA?KACTACGGASGTGGAY?C??AG?A?TRT?TT?TSC?C?A?TAG??C???G?G?AAGACG?A?C???R??A?ACCAT?K??T?ATG?GYTG?YCCATA?T?RC?AAGAC?ATACCA?TR???GCAAY?TTKG?GYT?AAYTGTACATGG??GGGC?ACCKAC??CCG?GTA?SAA?A?C??GGTTAGATY?C??AGMA?G?C?Y?CAA?GT?TGKC??GGCT?GG??TCCCTAGSCCR?GG?TYC??CC?CWWTGCAG?CAAA?ATCMYGGAMCCACA?T?WGACT??RA??TG?GTTGCYC?AGAGT??GCS?ACGATYA??WYATTT??CCCGYGG?KAAY?????TCC?A?CGACGT?ACG?AT??CY??RTCRRAC?CG?RC?M?CMCT?CT?CTTTAATA?TATC?C?TA?CTTC??CCT?W?TCCTR?CRTRC??AGT?CA?TMGCAA?CG??TK?ACACCC?ACTTTKCR?TCC??CC??GA?AYA?GGCTCCTCGCTCRC?GACWR?C???T??RKTRGGA?GT?ACT?GAG?C?CT?CATGTGGAAYM?CRT?C??TGGA?AAM?SG?CCAGA??ACCTGRTC?C?T?GC??CC??CG?C?TCCGA?C?AGTCAAATGATG?A???C?TGG?RT??G??TCWGYG??CGTAG?CC?TCACC?MRGGCTA?GRRT?TYC?????GC??RA?G?T?GT?M?GGTRTTAGGC?YA???AG?G??TG?CGCTA?M?
CTACCAC??TT?T?AGTAGGC?GA?GA?GTT?TG??AYCGAGTG?TAGGTCC???TCSCAGWTYTT????WTT?CCYTYGAGAAGTRT???CTA?AYCCG?CA?AA??GCCTRAC?TAYG?C?TGTC?YRCATCTAAACSTAGGATY?CCGCT??MTCGAAAT?YACTGC?GCAGATTCGYCCT??AG?GGG?YT?ATGA?GTAGGGWT??A??AMASACCCGG????ATSAG?GA?C?KGTC?AGT??ARSCATAYACTTTA?GAGYRAGK?TT???G?WCA?AC?AGTCC?T?AAGC??AGTGAATTT?C?A?YSGC?GY?C?A?CC?TTCA?TGGCCGSGGG?TGRCCTGGGATAAC?A?G?ACTR?TCTYG?G?TC?TGCY?CAC?G?TKGMGG?GG??ACAGCTCTCTG?ATCCC?TWG???GAGACA?R?AYG??AC??CAA??ACCG?MACS?RGCTAAC??AY?TCMAA?T?AA?AAAATMCG?ACCG??GATTCAGAGAMGCCGCG?AT?AGG?TMG??A?A?TGCR?TTCYCCC?Y??G?G?G?WY?CTT?GT?G?C?GTTGGCYGRYT??T?AWACA??AAGC?GT?TCMT?Y?YTTTTG?TA?R??TC?T?CRCT??CGAC?AGC?CT?C?TAY?T?GGTGYAAG?AC????CAGG?A?C??ATCTG?TTACTCARCTA?GW??T??C?GTCG?TAA?GGGYACGG?C??AYCGCA???AT?GC?C?TCCRGYTTAAAR???TG??AGTTR???CGTGCA?A?TG?GA?C??CC?GTGTGR?GA?CGA?TTMGTA?T??TATCCG?AT?R?GCCCCTGWAR?ACG?A??CG?TATT??TC?CTACGA?AT?G?AG?G??A??R?GGTCA?CCGCA?CAGCG?CCCCAGGCA??CYCSCGC?A?CTT?GAATA???YCT?AKG?CG?AGG??GTYY?GTG?ARA???TTGGGAA?TAATT?TAGTGRY?YCTKT?TMSC?GG?YCA?C?
??GGTGCTG?C?C?GTCCTRTC?GSTYAR?T?AM?GYK?GGA?Y???CA?G?TT??TCAAWATGAGGCATGT??CGT?T?AG???TGCTTRRYKCT?GAYSGAGG????TG??CAC???AAG??AMT?GCACTCTKGGAAAATR??TRGMTGCACTCCAG?AT?CRTAATGYGAA?TTGTS???CT?G?CC?CG?CT??C?S?GSGCGA??GT?TG?A?G?TCCGAW?SAATTG?ASTT??TGC?CGTTCA?G?G?T???ARAR?CA??CY??CG?CGC?G?TGT??YYACACA??AA?GATTYTR??GG?TCTTACG?AY?TMRTGT?A?GTGTCGT?T??YACTS?TA?STAA???A?TTG?T?AATCGAAAG?TC?GCCGRCGATY??CGC?GAGAG?CA??CCAY?A?TC??TT?GGRGC?TAAYC??GGA?TA?AAACGCGGR?MYCRRCC??ATTRCGC???TAG??GTCC?GGTWC?CGG?CW?SACCWTGA???C?C?G?ATGGGG??YTAAGCGG???STRT?G???CCATTKGGT?G??GTR?AKCGYAAAGT?GGRGYAGTYA??RM?T?CYGA?TGR?T?TCCG?GTKCTAGA?AA???GTGCC?MWCT?R?GTCTT?R?RAGTTCAA??S?TCYATTAA??TT?CCYYGTACGGCAGCTCGAGG?RYGCRGWCACA??GTACAT??MCGATCGSG?GGGC?A??AGC?MCYCGCGT?SA??S?RYA??TCAASAAASG??TTTAA?CG?TSAMGA?AGGGTTC?G?GK?CTA?TTTTARA?ACG?AA?CTAACAC???GTA?CTRGG?GTGTAAG?CG?ACT?TCTAC?CG?GACGASCYT?A???A?AGC?GRGTC?CATCCKCSGACA?TTTRT?AGSW?CGAG?TGAC?T?GCCG?ACTCTTA??ATY?G?AAGGCAASGCRRYGRGA??AGTAC?TGCGGGCTTS???TAACCAGTG???GCA?YYAKCGAWGC?A?C?GCCC
?CCGATG?AARAACRC??CTTG?G??CWCGTTTATCGAAGT?C?CGSCG?T?ATG???T?A?GT?CG?T??TGRTTG?RAACGA??AG?TCACAGT?CCG??RTT?A?M?GTCCTG??AWCGG??C?AACWAATCKGGGC?SC?G?TAGG?C??CTG????GYGAC?TT??T??GCC?CAGC??????RTA??CGTAGTCCCCTS?AATCG?TATTSGKG?A?GG?G?GCKC?C?G?CGTATT?T?A?TTCTRGAG?C?Y??A?TATG??R?CT?TTTCSG????TA?TR?TA???T?TTTA??AGA?T?C?G?AA?AGA??TA?TWTTGR?GC???R?CCCCT??TT?GCRT?T?GTA??C?ACTC??TGAAGC?T?TCCK?RTRG?CAAGCGCAWT?A?CYAS?AY?CRAGA?AGMT?T?GTY??A??CGYAAR?CTTG?TA?TGGGG???TA?TCG?CG??RGG?AYC?TT?AGRGTATT?T??TG?CGCRK?A?GA??TGARA?Y???RCGCG?W?GGYTT??M??AT?AC?GC??WGW?GAKAGCC??RTAATCCT???AGGAAC?GC?TAG???Y?CCW??A?RYTRATAGC?AGAACCTGAC??GGT?AW?CA?C?Y?GAGM?CCMCGTCC?KARTT?CYCAKGGT?AA?GRGA?CA?TCGWCT?AG?GY?RGA???CGCGCGA??Y??GCCA?G??GR?GTT???GTAYTCC??MC?C?AAT?A?M?AAACTACA?T?G?T??C?GTGCG?TC??CYGCKCTGCT?AS?G?C?A?AAA???RTT??GTCMGACTCTR?TCACC?CMTGGAA????GGTARRAT??AGTCG?TGMGWA??CACT?GWA?TGC?????G?ACY?AAT?GAAAC??AGTASTAAKCGG?CKAACG?C??AR???TC?A?TATTWGGGSCSAA?RAAG??CATCAC?GTCTGCG?RGYC?CCT?AYATARTGACAC??GRGTCYWAGGACTGTTA?ATCCTG?CC?
???GMCCYT??RCA?AGCW?TCASACCGCA?AG?TGT??W?G?GGTCC?T?CG?CTACY?C?TGAGAWGTRCAWTATR??GA?TAGWGTGCCA?A?GT??T?Y?TTGGG?TY???T?G?A?CTAG?TTAG?G?TACTGTGSR??G???G??ACATGATCC?YGCCACG?TWGC?TTCCTSA?ATYTGC?GAA??R????CT?GC?T?TMA?ACTAYG?GT???TAA?MAT?AG??GAGCT?AAAAG?SACCG?KACTTCAA?SYG?AC??A?R?CC?G??T?G?GGTCWTCTAYCAYGGW???AGCT?CRCG?G?RG??CKTTC?Y?A?AATGGTATA???AATG?TGTTCRAA?GTYCATR?M?CATCRTAMR?AAATATAAT?C?TT?TTA?YGCT??TCCW?K??AAGCTAG?ACCARACCTTCAGTGTR?AC?A?TWGT?CTA?M??YAAY?TCCCA??GCA?A?CA?CTA??KACGTMC?G?CA?ACCTCC???A?TKAT?C???CCGTTGC?CTTT??CG?ACTGGTC??GAG?CGA?AAACAAG?G?RAGGA?TGA?CTCA?CCACC??AKTG??CG???G????C??A?Y?AG?T?CCGYGR?AG?YG?AGTAC?CTW?TAY?GACAARSGGG?AAT??CR?AG?TCCACST??CA?KGTG?AY?KAC??GTTT?GGRGTCAT?TGTCC?T?CR?TTA?GW??AAAYGTTGTG??T?C?GGTTCG?TKCGYG?CCGYAY?CGW?RA?GAGGGGCCATCT??TAT?G??CGGAAA??A????C?A?GTGCG????CAATGG?AATTATA?T?C?GKRT?AGR?C?K?ATATCRA?GA?GRATAA??TA?TACGYCCTG???G?CG?GCA?C??CCGA??GT?RACGC???C?TATCCYATAAC??GTACCT?YTAAGT?SYCG?AYYWT?A?GCGTRA?CR??C?RC?G??G?A?GCCCT?C?G?G?AC?TYAGGARTTCATYTGYT?GCGRG
AYYC?TAR?TTY?TCC?TTAC???C?CA?A?CTTCA?Y?T??T????A?C??A?ACG?R?TGGCGASGR?CA??TG?SKCA?T?YC?GGRCAR?GA?AY???TCG?ATG??GTTCAGG?GTAGCG?TCA?CTGY?ARYARC?GMA?CRGY???R?C???S?CTR?A?TTGGC??G?CTTRACRT?GTAG?CG?GGACGTGACMCGCCC?C?AGT??ATC??AGWRGGTCCC??GCACATGAG???GA?CC?TRRAWTGYCAC?GTG??KTGGCC?CTGY???C?G?MCCTA??ACTT?YGCGGC?CGA?CCGTAGTATCAAAKAK?T?RT??TRAY??RGT?AM?CTY?GA?AACMAGGTAAC?GG??T???CCSAGCCCGAG?C?GAT?GGAATC?RATCTTCGARG??GTCTT??T?G??G?ATCGAC?T??G?GG?CCT?A?AC??C?TC?TAC?TCTRKTYCK?AG?AC???GC???AG?GGTACK??CTGGG?AKGTTTAA?C?Y?C??GYTCMAT?WTCCGG?TTY?AG?TGYCGC??ASGTGC??CA????C??R?C?CGG?AR?RRT??MAC?T?GACT?GCATCA?AC?YAC?GCC?T?CA?CACATCTG?A?AAMT?AGC????GTCRCGCY?YCA?WAYTTGY?AA?C?GACGAK?AA??G?AACS?C?CGCGKYTA?CCTGWSAGA??G?CCCRC???RA??WGTCA?RG?MT??CYGTCGT?KWTCA?T?GCCCA?TTWA?WTCCCR?C??GTGAC????TY?GCRY?GTG?T??GC??AG?C??AGGGG?CTGTA?RGA?GTGCSR?G??T?CG?YCYC???YTTYG?CA?GAT?RGAG??C?CYG?TAR?AAGGGKGGTA?GAC?CATTWC?AG?CAATAAA??ACTAGAAA?TYAT?CG??A?AG?GA??AC?GTGCTTARA?SAACA?CRTG??C?G??ATWTGACTAR?TTATCRC?A?MCA??MCK??CGYCTACGCTATT
YA??G?RAACA??G?CCC?TTA?CGAA?CCCTTGTCGAGCGCSGWYTGGTC?A?GAACKGTRTCC?M??GTAGTA?G?ACAACGCRTCGA?CACA?ST?TACAGAYTTCTRY?MRCTCCGCCRGGA??C?GTTTR?GGGAT?TTCAARATC?GC?CMTA??C??G?T?GR???ART?CA?CCGGGTGGAKMG?GRGT?A?GA?CAY?CACCCCCCMGYAC?TRGCGTCCT?A??GCAAATAA?AG?TAGRCCYTC???T??A?CC?GGCT?CAGCTG??GGTCG?CAKCAC?MT?ATGTGT??GGTA?G?T?TAGC???GTGG?CCRGG?TTTTAYACC?GAGSGCTGCA?CG?GCTTTKRAT?S?AGTCTKTTT?GGG?CGR??AT?T?GAA?CATT?RCC?AATGCATA??C?ATGCCCG?A?GTT?GCCAGA?GMTTACTG???AATCTAA?KCCAKK??CAGCGC???GG?GWTT?GTCW?C?CCRC?T?C?CR?C?GGGAWT???RRCCKTKATC?GGGCGA?W?CGT?ACS?TCRA?TRYCA?G??TA?TGCCWTACA?CCGTTTRTAC?CYAGCGA?ACGCC??G??CA?GGCC???A?Y?TG?TAGG?CKCAGTGCTT?GT?CTCAMTTT?AGY?TTAA??T?CAATT?CTTTAC?RT?CCG??YATAAGATG?CC?AAGCYAC?GS???TMYGAGTTC?A?CAGWATYG?G?GATTA?CC?M?YCGWCW?G?ARG?AGCG???GT?GACTT??ACRGTG??CATCT?C??AA?ACCG???GTAY?AKG?GCCA???AGT?T?KTCAGGGTAYTWGGT?RMMTSC?GGAW?GCCTATAAG?YYT?AG?AA??TGAAGR?C??TGC?YCACGA?TSG?ATMTTGAACGGCAT?A??CA?CR?CG?GA?CT?TAGCGYAGMTGAA?CATYG?GT?STRG?C?MGG?ACTGTA?C????T?CGAGCK??CTGC?YGRG?AY?KYC?TT?GGATSC
G?TAR???T?ACATCC?TACCC??CYGTYRAG?RWC???GTWTT?ACMT?AA?GRCAMCCTT??GGG??TTCC?GTARGCTT?GRA?TW??CATT?CCGGCGYR?ACC?Y?T?AYYGGRT?ATRCAAGGTATYY?A?GCAAK??C?GTCG?GAAA?TACC??TY?TG?TGSG?TRT?AG???C?G?TGC??ATGGA?YGCG?A?R?ATA?GCCRGTT??ACCC??TCGKGA?G?C?GGGCT?TYAT?G?GT?TGYATC???GAAA?G?CTAT?W?CC?GARGAC?YC?MRTRGGCTA?A?G?TTTTRTTACC??TCC??GGTAGCTTTRC??T??T?TA?GGAG??C?TACGYA?GRA?GA?TCAMC?GC???TWT?TG??GM?GCARWGAGTGTGG?WATAA?G?ACCMGT?YCGA?CCAGRMCGGT?ATGSCW?TYAGC?A?CG???AGTTG?GAATCGWC?A??ATG?CGCAAA?GA?C??CATTTG?TAC?GWAC?AGGC?T??AGGGARTC?G?GAGGACC?AAAGTAMAR?KGA?A??T??GWT?CTCA?CC??G?T?RG?WCWT?GTGMTWYGAATCTT?M?CTC?SGGCG?GYGAGGTAAAA?TAAA?CAA?TT??RY?T?TGTW??GC?AACC?CTCC?GGCR?TCMAAC?ACCRGG?CTM?T?TTT?AGGATC?GGKGK?GCA?CGTGCGTRCATTT?T?G?G????T??TGGYTATCG?GGACGT?MC??CTCGC?AC??G???KAATTG?G?ATT?KGYCCGC??YM?TTGGTCGGC?T?CTGGAGGCTTGCGAATG?SAGGAAR?TT?GGAACG?GAMATCWAGCCGGG??G?T?CG?GARGAYTRS???RA??WGGK??CC??GATG?CA?TWC?Y?G?TC?YAC?CAG?A?CA?TCAC?T??AGGYATAGATWR?MAAA??K?GMGATGG?AGTRC?A?TMTACYTGA?TARCGK?CCCTR?C?T?TA?A??CG??T?KACTACT
GTGG?AAATT?TG?TTSMGC??CGAGSC???G?ATA?TCT???AGGT?GT????ARTR?CG?AGA??RTCA?AA?CAG??M??GYTTGTTCTTAA?C?AGATGT??AWCA?CG?TAAAACT?TRG?GRGT??CA?TRA?TG?KGT?RCGTCCCCCCCCGWRT??ACSG?CACYG?AATCGCRGTGCYTCYR?GC?RYT????CGRGGCGGCR?GMYAATYGCAT?RGCGG?CYMCC?GT?A?ATATAAR??G??SA?CT?TYGACAT???GCCG?G?ACA?TAAAC?GTAAACAAG?RACGGCGA?G??T?AT??GACACATGCCTGMTCTT??T?GGC?AGYTMATTTCCC?AR?CAAGT?CCGT?W?T??ATGTCCCCAACTCACRGACTCG???C?CATT??TR??AATCTCAGAGRA??YGC?GRTG?C?G??G?CGGY?Y?CKG?CA?AGC?ACAT?AGAGCTTGCA?AT?CG?ACGC?GCAAGG?GGG???CTCAGAGGT?G?R?T?GGG?CCCCTA??C?TCGCACA????RRC??AGGC??C?G?TA?A?TARACGCWAGGACTAYT?GA??CTM?GACGG?C?YTKTA??T?GCGCCGATG?A?GG??ACCTCWAGA?C?GSCCA?CYGTGTACCG?C??RTGAS??GA??GKTGTG?A?CGAGTM?AG?TCGAYATC?AGRGAAAYG?GYTG?G?AATAY?AC?TACR?A?C?CCAG?C??Y?A?G?CTAT?TYYTCACA?TAGGAGGTT?A?R?G?R?CTAGCTGTAG?GGGCYT??R???GCCGG?A?GAAT?G??AA??GAGSW?G?SRC?CA??Y?AT?WTG?TA??TCY?KA??RAGC????T?TGA??T?R??CAAT?CGCT?GA??AC??R??????G?C?GRA?TG??YA?C?CGTA?GTG?ATCGRGTC??TT??GG?GWATT?TT???M???C???ATTTC??GCGGGTA??RG??CGC?GA?GACAG???TGCGC?C?T
???T??A?T?ACG???TYTGTR??KC???GGK???G?CC??CT?SG??AGA?GAGAATCG?AG?TA?AGCG?TGAA??G?YACG?CGMGTTG?TC???AATA??C?TA?CAC??T???T?ACT?GK?GCT??TCG?GCGWCRAGTCAS?GTCCTTCT??AMTTT?KCC??ATG?G?T??G?T?T?AGCYRGA?CAYTRG?ATAA?AAGAA?GT??YAGRC????GAMCCAGW?ACAGGC?K??C?T?GAT?GGTA?AG??GGACCRCGCTTGTMT?AACC?GCG?TGACTY??K??TATYA??YCG??TTAC?TC?????GATA?Y?CT?A?RT??ACGGCA?A??C?TG?GCG?R??AGAT?T?C?AA??GA?CGW??T?G?TAY???CCGCCWTAGGA?AGA???GA??YAG?R?CYCG?TGTY??C?W???TTA?YC??KA??YT?CAATTATC??T?A?GGGTAATATT?T?????CGG?A????TCR?G???C???T?YACGTAY?AA?AAGTY?TRC?KS??CTY????TGAGG?CAT?Y?AT??ATARCG?M??C?AG??TMTC?AAT??TG??KAY??ATACA??GA?GGMT?AAYGGGYG?SRCM???AT?GGG?GCTTCG?CCAA?G?G??TGC?TAGGT??CAYG?A?TT?GGCA?GC??RT?GCT?TATCRCGGTCC?CK?GYAG?A?ACAC?GRTMT?GAA?GAA?CMCCTTGTGG???GGATAA??ATRARTGMGACGW?TTAAA?CTTA??YR?G??ACTTY?CT?G?G?TCG?YT?T?????C???TTCWC?K?CAAGAG?GY?TACKATA?GCCMY?AGTC?A?WW???W?CT?ARGAAT?TC?YTCTCGCAACGAA??CG?GCA??GAAA?G?C?????A?YGRAAG?GRYTGTAAKGT?GCTAG?TM?GG?T?TTTYWRTATGTGYY?AACGARTT?RTCTWAG?GCGC???YCA?YG???G?A?CCG?GAGMG?TCT?TS
?AG?G?GAG?T?AT?CTAGYAT?A?ATC?CC?TACTA?A?CYAT??G?K?TA??GAT?CG??GCACC?CC?ACGGC?GCY???TCG??G??CWGCA??G??AG?????TAR?GWTGYACACTTCGCWTTAC?C?CCMGCAG?GRTT?A?C?TTCCYA??GC?TTCAT?T?RAKTGC?AW??TGAT??C??YA???RTAGG?GA?C?CAGC??A?CTGA?A??G?AGCC?CCA?AA??GACC?AT?TATCAAK?GAGKR?GCGMA?ATM?GCG????T??ACCCTCY?GRA?TYCTACWGGCGA?TGK?GTC?GTGGGRGGGAG?TATGGGGT??CCATC?RCT?CYG?GGTA??WWTGG?CCCA?TTC?C?G??TCAYA?ATCCCCA?CR?GCGRA?Y???GA?GYATGGAKAKA?RCTT?GRGAAGGCGC?TM??C?TCRTGS??GC?A??AACA??ST?TR??AGCAAAGACG?AGT??SYYCGATCAA??ACCTGGTKG?R??CGTGCC??A?AT???T?TCC?AGTAG?ATC?CC?ATC?AKG??GTCTCC?CGCGCATTGGCG?KTAKG??YW?AYTA??TAC?G???AAGT?TCA??CTMMA?CGTA?G??AACCCATC?C?A?YT?YRACTGAGTA????C?GACTYGRGGAGC?K?ASC??GC??TA?CCGT?AMCRGTG??GCTA??CACWCTWTTR???AWTCC?ATCK?AA?R??ACATA????CATYGCGCATAC?CT?RCAGG?TTA??T?G?GGGGGCK?CA?C?CCATCCC??RGGCT???C?GM?C?C?RGRGG?CCGTTCCGTGGCGAG??GCAYTGC?AC?GGGG?GGTCG??C??T?AT?TCACCG?A?CCT??TCA?G?T?GRCYAG?ACGAGATR?TGACAGGK?WT?MCTTTGY?C?TATMT??R?TMACCCTTTT??AAGGCAW?TGAGCYYTGG?ATKCCATACW?WGCG?AAGTG?T?YYATA???C?CGCAATA
[truncated: 1,731,915 more chars]
