# Supplementary material for: Phylogeographic Patterns Are Strongly Associated With Biogeographic Patterns in the Irano‐Anatolian Global Biodiversity Hotspot
Source: Mol Ecol. 2026 Apr 29;35:e70355. doi: 10.1111/mec.70355 (PMC13126619; doi:10.1111/mec.70355)
Supplement: Supplementary file 1 — Appendix S1: mec70355‐sup‐0001‐AppendixS1.zip. [file MEC-35-e70355-s002.zip › Phlomis_olivieri.nex]

#NEXUS
BEGIN TAXA;
  DIMENSIONS NTAX=55;
  TAXLABELS
    Phl332_25
    Phl332_26
    Phl332_27
    Phl332_28
    Phl349_33
    Phl349_34
    Phl349_35
    Phl349_36
    Phl358_49
    Phl358_50
    Phl358_51
    Phl358_52
    Phl363_5
    Phl363_6
    Phl363_7
    Phl363_8
    Phl377_30
    Phl377_31
    Phl377_32
    Phl381_13
    Phl381_14
    Phl381_15
    Phl381_16
    Phl420_1
    Phl420_2
    Phl420_3
    Phl420_4
    Phl426_57
    Phl426_58
    Phl426_59
    Phl426_60
    Phl435_21
    Phl435_22
    Phl435_23
    Phl435_24
    Phl442_41
    Phl442_42
    Phl442_43
    Phl442_44
    Phl449_45
    Phl449_46
    Phl449_47
    Phl449_48
    Phl478_9
    Phl478_10
    Phl478_11
    Phl478_12
    Phl479_53
    Phl479_54
    Phl479_55
    Phl479_56
    Phl481_37
    Phl481_38
    Phl481_39
    Phl481_40
    ;
END;
BEGIN CHARACTERS;
  DIMENSIONS NCHAR=27649;
  FORMAT
    DATATYPE=DNA
    MISSING=?
    GAP=-;
  MATRIX
    Phl332_25		CAGRTWYCRGTAYMCAC?GCTAWRTGYGCG?TAGAAGRRRRYAAGGGWGTCTTATGTCMAAYCYACYYYCCGWTACCCTTC?WTGCTTCTAAMYCMGTTYGGYGKTGSCTYCCTRGGGTGRCTGCATGCAW?CATGKYCAAGTGCCGCASGCTKRTTRRGCTCGACY?ACT?ATAYGCCGTATAGAGCATCYGCTGCARGTATCA?CYGCTCCKA?CTTWATACARGCATGACGTTGCCTATGTRTRTCAGCGRCCCTTRATGKCTCTGARGAACTAGCGTYA?KTCYTTAGCCGCCCCRATAYGMGTAAARTCAMGWACA?TARTAAATGMMYTGMYAGGYKGGC?TATGGYATAGTRRYTGCCRATGAAGSAGCKGTTCAAACGACCCMAAAGACWMATT?TAAYAKGWGAGGTTACGTTCGRTYGCGKSGCATAAACTCTACCAAKCCCRATCTYYGTGAATARRMCATYWCC?YAYR?YARACGTAGTTACAYYGCGTCGMGGCATGAGYTGGCCRTA?TTCTKRRAYCWYAGTTRGCCTGTYCTRCCRYCRGRTCWYGCTACGCT?TGTGCTYCMYCACAGGGAGGGCGGGYCGCACATGCGC?GCGGAC?TGATWWRTTYTGTTYAGTRACGARATG?TTACAAGAY?CATGTAG?RTACYGATGC?TTGCCGRGKCCCTA?TRKCTCWGGRTGATRCYAKY?CACSRRAC?TYCC?C?TAGGTCAAWACGCRAGRAATCAWATCTACC?GTTGTAATCTCAAYTT?CCWCAGRATACYTTMATC?TGGRYAACAGGAMCAGATGCT?RTAGGTCTGG?GGACTYGARGATCGWMCGYYCTCATACTACAT?SC?WCCGAGTAAAWGSCC?TCGATCCMGTGCCTMTTCTYAGAAACCGAYTRCAYCAGTCAATAC?CTGTCAYACRRAAATAATTRATYGSAGGAG?GCCCGACATATYCACG?WGTCAAGT?TAGRTGTCCRAR?CCATCTY
A?ATGGYA?TGCTRYGAGYGCACCTAATA?GTR?GTATYRGGCTTYAGGCSARGKCCACCGACATCATCGYTGGCRTGCATG?CGGCCCGRACTAATYCTRTCAAGA?GGRGTAYGTCTKAGTCAAGTAA?TWRRTWGCCSCGCCTRSRTGCCRTTAGAACACRCCAGCRCATRACTGRACGGCG?WCATTTTTRRGSRTSWG?GAKCGTTCATSSTGATRCGKAAATWMCAATCAGCRYCCTCGCYGGRAKAWSS?GMATWRMGCGWYAAY?ARWTCTAGACRACKKGAGGGCGAAGCTATMKTGGYTCCTTARCAYATTRGACACWATRGTY?RG?CACKYTTGCAGACCSSGGYTAMTAARTTTTYYCCGAAGCRATWRATATGKYAA?ATTCACT?CCACYTGACAGGAGCMSACTTRGGAGTTCATTARYGATCAMTTTTTACCGWT?GTCCGC?RAGM?GATKTW?GATSTGTAAGCWGGGYAGTRWGAGYCCGGYYTAGARTRTC?ACARYACR?TWAGT?GGR?GWARCGCG?GGGTCGCACAYGAGCGAKTYTCYGCCSACYYTCTTGYGCAGWCGTCTCRCYTTCCMAMSRACWACCAGTTGAYAYYGRRATTATAAG?YCGCTARAGCGTTTCCAACAAATGSAGGCGACRTRTWCGTCACAGTTTMGGATAMTTYTCSGMAACGAYMACGCCGCGGKKGTTTACYYCMGTGCYATTATRGGTTAGCTGCRAGTAATGTACAGATRCSKCACA?TTC?CCCKATACTAYAACAGYK?TGAGC?CGTRCACG?WAATCYATAA?GTAGGRGTKYTTCATGAGSRCAWTCGWMWA?TGGTAGTYCKMG?CAAYCCCYCA?SATGACGGGCGGCCCTCACAGGCTGWTRKGCTRYGATTTATTYRTGATTATTKCTRCCTRCACCTACRGARAGRTGWAAACTRCTTGAMYGCRAAMCCTAGTYRCGGTAGCAACACYYG?GTGARGYAGKC
GKSCCTCRYACSATGTCGRTKGGTTTTTCGGWYCGASTRTTRSRCTYGTGTCYTATCARGGTA?TCCTCSTTGRGTTACRSCT?TAACRGCATGTAAGAAAYAGGTCCCGGTATTGGGTCTTGAATG?GAAYWGAAGCGAWATGCTCCAWYTAATAKRTGTGATCGCACGAA?CKGATACCATCAGC?AAGGCATGGATACTWRTTRYWY?TSGWRMC?TGMTTCGCGYCRTG?AGRCCAGCCATTTTAWYCCCKCTRATGCWGAGWTCTCGWAYAYYYAGTTGCYGTSCSRYWGYCCGTCCCTARCYCGTWACYG?TCTCACGTAAGACGGCGT?CCCTTRAGACATCCGTGRGTACARTCATTCCYTCATCAGAWYRTACAAGTCARYWCCAWRWCTTYMGGTCGTYAMTTRAATKCGACA?TTTRTATCTCTGGTCTTCCCWATCCATGAGATACGGCTCTTCGGTRCGCWCGCWTTTCYRCAT?TATTCCATCA?WA?GGGCTGAYKGSGTGTRCAGRT?GWACCTGGTAACYTRCGAAGACK?CTGTATRGCRAAATTAMCACTGGCATGGCARAACYY?WSKTCGAGRCC?TGAKCCKTCCTGGWTRCTTYCGTGARYGCCAMWTGAACMGGTACCTTGCGARCTGSRCAGGTMGGTRAATCATACW?TTACCGCTTGWCTAATCACCCCATAGCGCGCCCTTAGGTGAATCCTGTTCCC?TCGGCTTATAACCGCAATAAGGCGCTGTGAACTKCAWTGAGTACAGCYACAWARTCMGATAGAKAGTTCCCRGTATGASGCTCCTTGTAACTCTAG?ACTCTAACAWGTAACAAGCGCTCAAGCTTGTCAGCCCACTGGATATAGCATTTACTAGGRTTAACCTGGTTCTAACACTTCGGCTTRTCCTAAWTCTATGACACAGACTCCAAGAGYTTCCGGCAAAAYGGTAGTCTGAACGGCGCTCTGAGTACRACKCGGTGCGCTACAGTGCA
?ATTCCCGTGACAARTGAAGGAAAWGTAGAAGAYCGGAGGMCATCAAAAGAYCCAAYCGAACCYCGACCGTGTTATRCCAGTYCA?TAAACTCTCTCCTCACAACTTCCCTATGGAGKATTTTGCCCCTCTAGATCCWTTAATCGATGGACTGGCAACCGGYATTCGGTTACCCGTAGCACMCGAAGTTGYACTCGACAGTWGAGGAGARAGMTTTAAGAATCGCYRARYWGGTCTAATTTCAAWACTATRTCAACAAGCGTCTAGTCACGCAGGCGATYGTTTCGGATATTCTTGCGGGACACTTAAACCGTGGTTCCAGACAAATAGCCCGTTRCTMGAGGAAGCGGAGAGGTCGGGGCCCGSTCAGTCGACGACCGTACTACGATACATMTAAGCATCMGACGTACAGCTCTARGRCCGGTT?GGTAGGTCGGCGTCKGGTCCRRTCCSTTTAGCCAAGCGGGATGTCATGGTTAAAAGCGAGTCWTTGTCTTTCGCTAGCCTGCCTTACGCGCCCYCGTCGCTAYCTACGGGAYCTGAATGTGRCCCCATCGTCGGCACTGCGTTTTTAATCCTGGTAGACCGTTCTCATAAACGGAGCTTAGACCTCGACCGCCTAGATCATTTGWGTGCAGTGCTGCYTTTTCTAATTAYCCAAAATTGCGGCGAATYTGTTGGWWCAKKGCCCGAGCTGAGTAGCCGAGCAATAGCGCACTGGCTATACMACTAAAYTGTATCACTARGGGTCTTCCMGTCCCARCTTCTRGGCGTAATTCCGAATCCATGTCCGTATCGTAGAMTACATCTATCCCGACGCACGCCGCATACAGAGAKTCTAGTGACTCAGGACCCAATTCGTAAAAACCCAGAAGAARAYAGRYAGGYGTCATTCGTTYTACGTAGAGCCRCTGATCCCYTGACGGGTCACACSKCRTAATCTAAAATTTATRASYCTGAAGTGYAGAAAGAGAGGGCATCGGCAACCACTTCGAAGCAGA
GGCCCACGAGACCAGGCGATTCACCCTAGRAAGAATCCGCAGGTAGAATATCCGTGGACGTCGCTKAYTAGTGGCYWYCTAAATCAGTACACGCTCRAACTGTASGGACAGASRGCAWTAGGCCCAAYTGRACGTAKTGACGCATACCCGCTCTCAARATGATCGGATAGCGG?CGGCACCTCCCAAGTGWTRGCTCCTAACYSGACAGTCGGTATAGGTCTC?CTTAGTGGWGAATCTGGGATGTTAATCTRGCTTTCCACCTTGTTACYGGGCTCGCCAMTACTARGAGAACTRGTCGTAGYATGGGTGTGTTYGCTGTTGSTCGTACTTMGGCTTTAATGTTAG?CC?ACCTATTGRGGAAATCCGGATATC?GGCCAGCTTAGAATGGACATCCGR?CATTATTCAGCRGTAATGGGAATCATTACTTCATGTGCAAAGTAGCRACGATACAGCRCTTYCTCAATTCGCCTAGCRGTAGAGTTCGAAAATCTGGGCAMTTCTGCGMGCTRCCATTTCGATTCGTTAATTCTGCGACAAGTCCGAGTTCCCYTTTATAAGTAAGCTAWTTCTAGGTACCRRCGCCGATAGGCCAATGRTACGGCTGAGTTAGATATCGCCCTGTACTAGAGTATGTCAGACAGGGGRCTGTTCCGCATCGAGKGGGAGAGTAGGWTTTAGCAGGTGGCTATGTGCGAGRGGTCCKCARAGATCCACTATYGAGAGCTCACGACGCCCTACTTATGTGYATAGTAGCCCCATCCGCAGYGAGTTCGCCTATGAGATGATTTTGCTCTTTAYCTCAGGCGACTTTAGAAACGYTMGCTTGAWAATGAGATTATTGTATAGGGGAGTAGAGTACTGAMGCGRAGGGGTTAGTAAAT?TACTTCGAACGTCATGCCGACATACTATAGCGAGTCRCCGAGTGTAARKGCCTAAGACTTGATYGAGCCAGGCCYTGATTCRKTTGAGAGATAAGGTWTCYTTGYCCATGCTR
AAYT?WGTACCTATCTRGCGAMMCCCCTCGGATATACGWGGAARGATAGTTAGCGTATAGCGTTCCCTGAGGATTCCCGGATGATAWGTCGGTACCCCAGCYAGAAAGTCCATGATTGACCGAGCYTACATGGTAAGTCCAWTGGATTGGTAATACATTTGCGCAATWATTGTTCATCCGGTACAAGGCCGGCTACAGGTGTATATTAGTCCACAGAAGRCTGGGTCTAACGAAGCCTATTARYCGCATATCATCAAATGGCCTTAGTAGCGSACTCACCA?GGTACACCTTGTTCRAGACCAAGTTAGCATAGGCAAATGCCGTACGAACAATKTTGTACTGCGGYTAGCTGCTTGAAACAGTCGGTSAAGCAGCYCGTGGATAGTACGGAAGAGTATACCAGGCC?YGCGTTCGCGYTC?CRCTYCTYTTCGTGAAGGTARACWTA?AGGACCTTCTGYCCGAATTCTGRCAAGCCGACCCGCTAYCSGATCGCTCGAGGGCAGAAAAGYTCTTGTATCAGCTAAC?AAAACCATTATCARWKGAGGAGGCCGWGGGCRGGTTACGTAGATGTGACCCTTGCAATATGCACCAGRYCTACCCGTCAGSWGGGCTGAGATAAYGGCGRAGTTTCCTYGCCTTCGTCTATTAARGGCTCGATG?RGTTTAGTYCCTYCRAGRGATACWGGTAGGTTAGGSCAAAAGGTGWCGTATATCATCARTGGGTACTTCACRCACTRGTACCTRCGGGGAGGTTTAKGTTGCTTTGRGATAGRCC?CSYCATRTGTTCTYAAGGAAACAGCGTTRCATCGATTCCCTACATAGTTAGGCCTGGGGYCATKAGCAGATGCGGYGCTCCRTCGGAYC?GTCTACRCTCAGAAACACCATTTGWTACAWGCTTMGAACYCAGGCTCAAYCGAYGCARTGTGCTTATCMCGCGWCYTYTA?GAGCTYTAACGWAGCGCATGCTGTCGTGACTAGGATCTCARGATGTCGA
STCGAACA?CCTATMATCGGAATCTAGYCGGACCACGACC?CTTAGYAGAGAAACAACTCACTTACCTKTGCACGACCAGRACTAACCGGTTACCGACTCGCTATCAGATGATGGGCGGGATMGAGAACWACGCWCTTYCCATATGSAGTTTTTGCYTACATTACAACGCGCTATATGTCCCGGCGRTTKMTAGCCGAC?CTTGTTSACACGAGTTCCGTCGACACATAGGATAGCTCCATCMTGTSTGGCCCAMRGTAGAMYTYGGTCATCAGAAGRASRCAACCTAGACAAGCTCTGYTTATCYCGTAGAGRGWTCGTACTCAATRTAKTGKYGCGTSAGGATACGAATCGTRCTYGGTSTGYGAGTCCCCATGTGTCGAAATRTRGCGWGCACCATRAGGAGCYATAGG?AAATCGGGCACATTYATAACTTAGGAATAACTTCGCRAGCTCGCACACTAAYTCGGATAYGCCGTCCGCYGTCGCAGCGKCKTAGCTCGCAMTTGTTCCRTGAGGATGCGGTTACAGCTCACACGCGARATKARCATAGACYAAGAAGCCCTCCTAACTGGCGCCTGTCCCGGGGAATTAATGTAACAGTTCGAGTYTTCAATYTCCTGCC?ATTGRATGTGTAWTCGGAASTTTTCCGCTCMTGACMYGAGATTTMCTGGGCRGAATYAATYAAACGAC?ACTAGTCTTCGGTTGTCSCAATTGCCCTAGTATCTAAGGSGAAAAAACTGARGCCATYTRGTTAGACAACCGGRAAMTCATGTGTTGCATTYCACTGCGAACTGTGATCGGTSTATARRCCTCCCWTACAGCAAGCGAYTATAGAAGGAMATACA?AGYCYGTAKCCCAGMGGTTCMYGATGGAGYWAGAGACAAAGAGACK?CTTACTCCGGYTTCRYCACGCTTCTSTTGAGTCYCGTAGTCTGCCCCACACCACTGATTWGCT?CACGCGGAGTTTAAGCAAGTAAATGYCMTAGGCCARTCY
CGGGCCTCTCGCASTGAATATGRGAGCAATAGAGCAGGCCCGTGAGCGACA?GCGCACCCTCKTGGTCCTTTTRTCCAGYTCCGTGWGGAWGTYTMCCGTGGGTTTATGCGAAACTCGCCTGCGGCAMAATCCKRCAGCACCAATAAATTAATCGCCACGTAATAGGACAGTCRGTGTGWGCG?GACGTGTCCTYAT?AAAACTCARAATTGGCATCARGTCGCARACTTYMACTAR?CGTCGATGAGYCYTAAATGAGGTAGACGCACCTRGTCAW?GTTCACWATAACRGCCRGAA?WGCGGTAATCTAGGTGTWAATTGCAATCARTACATAGTAGGTTACCCCTGCATTTTCTTAGCGCCTTGATCYGATGGTTAATCTATCCGTGTRTCAGTGTCAAGACTCKGTTGCCAYGKGGCCTTACAKTACCTTRTTAATAGGGCTGCTGGATCWTYSCATCCTTCCGTC?ATTTTACACTTGTCCCGGCCCTGCGATTGCACTARGAAYRYGWACCTTTGGAGGARGATCAAGAAGCGARACGCGCTTCTTGCCGCTCAAMCAGCCGWACCTRTGTGAGATGCYTCTGCAGTAAAGTCTCTGG?YCTATCACTCTTGCTCACATSKCSKTTCCCTGACACG?TGGCSTAGGAGCCCGTAACCCTACTGGGGCGMTTGGRGAGCCCTTCTAGTGCTAAAACGGRCCAACGAACTATYATGGCACCGGCTGGGCARTAAATACTAKATRACTCAGTTCGRCCACCACTCGTTTGCAAGCRCCRGTACTATTTGKGCTGACACCGTCGTCARGGACSACGGG?CCGATCWTACCCCCCWGYTA?SCGGTCYGARAGAACAACCWCKCGTGCGGGACGARGTATTAAAGTGGTGATATAAGGGACGGTGGAGGAGTTCACTCGCGAGGTRRMGACGACTATACCARATTACGGARCTTGCAGGATTTCCGTGCTCGTTGGTTAMAACGATGGTAATTCGGGAR
KATTTCWGGGCCTGCCGCCCGRTYCAGGTTCCCTACAACCGATCCAGRACYGA?CARCGCCAGTCAGCAKCATGSAGGGTGGCAGCATCCCTTAGGTAGTGGCGTGTTGCC?ACMATGTWGAGSCAGACTAGGTCTTTARYACCCCGGATGCCAGGTACGTCWGATWAGTGCCTTTTTTAGACTAATCCRTGGGACAWYATCGCTCCAGTTCTTGCYTYATCCGTCCATAACCCACAGCCYCCCGTTYTCTCAATGRSCTATSCTCCCGCAAGYTGAGTTACGTAGTTCCCTCCGTCCGATCACGTATAAACAGGACTRAACTCCCTGGCGYCKTCTACAGCCTARCGAGTACTCGTCKKTGYGGYTTSCATAGTSAAGCGCRCYCWAATGSGGCTSCRATACAGAACTCCTGCCGWTARTWACCAATTATAGCGAAATMCCAGAACACKCC?TGCAAGTTGGATCACTRCYTRTTKGYAAYKCAGGTYSGCCRAASAKTGATACAARYCGGRGTCKTGTYRCTTTAGYCCGGTCGMTTGCTGGAKAAGCKATGGTCCGTTGGGAGGCCCAGGAGTATTCAAGGYAKWARGATCAGTGTGCYTTGAGCAGCR?TCAGSRGTGCWRAGGACGGGATTTGTGAARCA?TCTGAGCCTATAGGAAACASAATCTGCTCTCGACAGTGYTCATGAYATCTGSGTCTYTATCAGCAGACTTAACGTTTYCCWTYAGGCCCCGGCGCACAAATTTKCKTCA?CGCRGAAAGMTRGCCCCTRGGCYAGTGGAGC?WTTGSRCYGAYCCCTGCKAAWTTCGCAGATCG?GTAC?TTCTTCAYTAAGCGCTTYTGRAAACAWY?GTTTGACGCSTTCATRGGTRGTGARGGGTCRTTCGC?GCGGACYGGYTACARKTGCGGWAAACGTGCACATCTTTYYGTCCTTATGGCAAGRTCGAGAY?GRTAT?RACARGCTRCCARYARYTTAACGTCKTTTTARTATTTAT
CATTGGWTCTAAAWACTATCGAYAACACGRYCKGTACTTCG?TTGTGGAGCRCTYTCAGAGTTGCTSGTGAACAAGATAWGGRGGT?TARGTGCCGYYGTAMTCAT?GMAGGCGCT?RCGTTATATRRGATAAATCARTTCAWYGTCTTWKCCT?RCTCGTCTAAAGWWTCGTC?GCTGTCW?CRAAC?CYT?ATMTGWTAAWACCCKGTAAAYGCGCATGRGCRTGGCTCTAWCGAATGYGGGCATAATTRRGCTGGTCGYCACCTCCGATGYGTAGWAGCGRCCCYGCGCGGATWGCWACARCGGTTATGGCAGGCY?CYCTTTAACCGGCTMYGTAGAAKCAGCAGCSYKGCTGRRTAGTGTGATGGCACCCTAGTYCATYTMGTTRGATTGTTRYTCTCCTGCT?G?WCCTATTCTKAATGAGCCCTATTCCTTAGTTCCCYCRSGTCSCKCACGWACGCTATRYTTCRAATCAGTAYARGACACACCCCTA?CYGACCGAACCTTC?YCRGRCCTTGCGA?GCRAATGTGGCAARTTYATGTCTGATGCRGGGTTGATT?TGAGAAAACGASTGYRATGCCCGCYGGGATASAAGGGGGGAAACACG?RATRACCAGAAGG?TRTWMGCAYAGTT?GAGGTKCCAGTATAWMCGARRAGTT?GGCR?GCC?TTT?GYAYYYTCCTCACGSACGGGAAATGCATGGYCAYGTTTCRTACYACGCAGCTYCTAGGTTRGCTYTACYCKGAWTCCCCTWCRAA?TTTSCTCCTTGCAGYAGACGGACTWCTGGGTGGGTTATGRGACAACCARGTTTTGCAAGCWGYATAAAMCTYGCACAGGTACCACAWGCACASATTTRATTTMTAGGGACACMGKTTCTGAGARACTYTAAAGCAGAACGMTTGCTATATAAYTTGGTATRCCAGAGTRGTCRTTGGGGTATTCARGATGG?GYTYATCACGTCGTKGAYCCGCATATCTCCCCAACAKACGCC
WTAATCATTTTCCAAACGTTACAGYGGTAGCATGCGGCGGCCCRYGTCAKGCACTGK?RAGTGTCCGSRTYAYCGTATTTGCTCTCGTT?YTASTTCGACA?RTRAGTGTAYCATRCCATCAWTACCGGTAACTAGATTACGGATAAGRTAGATCRYYCTGACCYGCAWRGMRYATWAKAAGCACRCGGYGGAGRATTGTGATGAKTGGCKATCTAGCGGTGTTAGWRGACARYATC?GS?CGMATCGMAGGCCGRTAAACGACATT?ACYGCACATYGTGAGCGTAACAGTGTTTACCRGAARGCTTCGAYYRAGGACRCCCTCGTTGAACAWAYTMAGTAGGGYTGTAGATCYTCTACGSCGTACCATC?GGCGG?ATGGYGYGGC?GGTGCTMCRCRGGAGCCTCYWCGAGCGCAAWCACCARRY?YGAGCCSTYAAGGCGCG?RTARKWACGGWTCYTTCWTRTGT?TGTCATKACAAATACGGCGGCCACCYACGTGAWCKAWGCACYTGGYRAAGTAGGCTYGCCCRRCCTCRATATCTRGAGGGA?AAGAGACTATAGTG?GCGTYAMTCCCACTGCRCGGGCTGYYTTGCCGCRRCGYCMGAATRGAWSTCACGCRAACAGKCTACCGTMGRWARGAGCTCC?TACTGTYATGAGGATAACGTAGSCTGTATCGGTRGAGA?WACCCTTRGYTRYCTGCCRCCTATTRKAS?CYCGTAATRATYCGYWSGWYWTTKAMTCAGSGWYGATWAGAAGYGYCSATCGGGCTGTTCATCCCTYGWMCGGCCATTAC?CCCCTCTCGGACGCTTACCGTCAGCTATAAAACTTRCTCRRRCACGA?GAGGRGGTTTKA?CGGAGARYAGGTRGTYGKYARYGTCTAAAARATTTACGRGRTTAGRA?ACRGTTCRGCWTAAAGAAGGAGGAAAGAGAGGTCRWRTGYRACWAWRTCASGCCTTTGATGWC?CTTATYCRGAAWTWGCCTKWCTGCAT
TGRGGCTCCAAGAGCGYAAGG?AATCGYTGCCAG?TCAAGA?TACCTAGGCTGGCCGAGTCYCTAYGMCCAAGCGGAAACGACSAYGCGACTATCAGATCWAGTGGAACCASCRATTAGGCGCAYAGTRATGTCYGAGTY?AAGCGGCCCACGYGAACAMTCGRACGACGRATGARYCCGGTCWAC?CTARRCMCAGYAGGAARACCRATGGTGWYGAC?ATGTRCCAATGCTAMWYCTCACATGAARYTGYTTYACTGTTGKGARTRMGT?GWYGTATCAYWGR?ACTCMCYTGARCTACAGTGAACCYAYKCMGAGTACWTACTGGCTTYAAARRAGCGGGYGGCRTGACGYTGAYCCYTCTGKYCAGGRCTTATTYAGTGGCAGAAARCCAATCTWATATCWAAAMYRCTYCACRGSCCRATCCCCTCCGRAWTCGGAAG?GCCGACTYTRCCYTTRTAAGGTGGTCWGGCCARATGCTACAAGYAKRAMGCRACGAATGCA?A?GAYTGAGTCGGGAGGATGCGRCCCTTACAYACTKCACCGRTACACGCKRGCTAAAGRCTG?C?TGCRAGAAATRCGTCARGAGCRGCCYGGGAAACMGTCAACGAGTTTMTCTTKTCCCYTWYTGTTYYAAAGGAMAGWGCTACGCYCYCCTTAGATGTGTCYCGGTGGGGA?TATAGTGTTTGCACACGTGGATMG?AACTTCRCATYTAAAA?AAACGCCTWAMCGCATCCMYTCCTCATAAAKCCTMTCACRAATGCTRCGCAGGGAGTCRCTTGCATAGTRTRAMAAGTCWACGCGGGAGACCTTGTTTR?GTTCCTRCATCATRTTG?GAMGYGAAAGATGAAGCRAGTYCGYAMAGTCGAGTYYGCAGGCCYAC?TCGCTGCYGRGARRGTCCGAGCCCTWATCGCACATAGSCKACGAKAGSAGCATYGGTATWCTATGCCTTGTCGCATGCAAACTGGSMTWTARCGCGCGTATAGCGTRGAAC
CTCCYRAGTGYAGGMARCCKRWGCCCAYGARATGGCGCKAWCRYRACGCMATRTCRCYYTAA?GTRAMCYCAYWATCCCTAGGAGTGKYGTYCTCGAATYGTAATCCGGGAATATATATTTKGARGWGTG?CCCTCTATAAAGGTGYAGAGKACGCGCGWMYYYYGATAGACTGAGTTA?WGY?MCTARTAGCCGGG?GTGS?ACAAACTRACCGGRARCTGAC?ARGGTSCWRAAACYYTATGCGATATRSACCC?CAYYACYRGACAGCTCCRWTCTCYTTGACKWTSTCGCARGAGARGMATTRTWAGGSATGT?TCATTRATWATTYATTGATKTGATTTGCATCRTTRGCACTAYGGGAGTAGATTCCCCGACGTTTTGAGACTCGYGARACGGAGCTGCACGTTRGCCGTYCAGAATCGCTATAGGTAATYAGCAGGTAAATGGYAGGCCARCGAAGCTAGAGGCTCGTTTTTATCTGTAAWAAGGTTKTTAGGAGATCGATGCTAATTTCKTRWCATTYTRGTACGATGARATCCCGWACATATGAAGCTTAGGTCGATCCKCGTKCCCMGRAGTAWCATGATTTGRGCATTGAAACAGTTATGTGAGTTAGSTCTCTCCGTCGCAGTACGRCTGGACGGACAATTTTTTYGACGGGAAGTGGGTGYGCCTTCGTYRCTAGAACGCATTGCTACTACCATAATCTCGG?CTGCGTGTGARACACCRYCACACACTCTTKCTCGGTATTRATGTACTTAGCGTAATCCCCCYCGTCGCGCCGATTTARGSCAACAAGCCCCTAGRTTGGTTMCAGGGAATCTAAATCGCATAACCAAAGCCACYACAAGCGTGCGCTTTCGACAAAAGTRCSGCCGGGTGAAGCTYTAGGGCGATTTCGTTRGGGCTGGTTCAWGTGGGCATCCTTAAGGTCSTCGRGTTTGTATCCCGACTACAACGWTGTWCCGGTGCMTCTGGCGTCWATAMGTGGAGAGT
MTTAGAGGCCTGCATCGSYG?CCCAATGGCCTCATTAGGGWCCGAAATCATCCKAGTGGTAGCWTTGCTTGGTCTACCTCACYGATCATGTGAGCAGRCAACCCCGGTTCTACATGGTTTGTAGAGACTRCGWTATAGGAACTCTAGGTTGWGTGGATTGG?TGCTACAAC?CAAGGTGYTAAGCATGCTGGGAYTAGAGTACAATATTCCTGCGACATCATACAGTGAGGTCCTACCATTTAGGGCCGCCGTAAACTAGCTCCCYASAATTGAAAATTCTCAGCACCTTTCCACYGYAAGACTRRTATRATTAAACTGATATGCCGCTAGCGTGGGKAAGTCCTAMA?ATTYGCTGACAATTTAAGCGCACYTCCATACTCCGGTCGAATTAGCGCTAGCCAAGGGACCGGAAGGAGRCGGCCATTAGATACGACAAGACCGATTACTTAGGCCCRTAGAACCCRTACAAAGATTTGGCTTCCATCAATAGACGCGTRATTGGACGTCATTAGTAGGATTRGCGAGGTCCCCCGCGGTTGTACACGCCCTATCGGGACTACTRGKCMACTTGTGGGCCCRYGGYGCWCTTCCACTGCGACGGAGTTCCACCCTTATTTTTAA?CACCTAAGTAGGTAGAACAGTTGATTGGCACCTAACCTCCACTCGGATGGCGGGTCAGCCAGTCAATGCGRGGA?ATAYGCGYGCTCGCACGTCCGMCTAAYGRCTRGAATAGGATTCASCGTCTATAGACWGATCAGAGGCTAGTCCAAMCTTRGGGCCTTGCAAGGACGGCAGCGTAGTGG?AAACAAAASGCAGGTAGTTGAATCTCAAACATTCTAGATTAAAACGCTACACCKCTGCAAGTCRCATCATATGATACGGATCCGAGCCATTTGTACTACGCTCCACGCGAGTGCTCTGAATCCGAAAGCWCGTACTGATTCACCTGCGTTCAYGAMACCCGAGTTCACGASAWGACAGCCGKCCGAWYGCTA
CASCGGGGAACTAGTGGYTYGCARTCCMCTCACTTGTCGCGTCGGTTACGTATGTAACTATAGGTGAGAAAAACCCAGTAGATYASGGGGATATAATCAGAATATGGCCCGTTATCCAATTGGCCGCTATGGGTAWGTTGACAACGTTTCTGTTSTTTAGGTAGCTATCATGCACCTGGTCATGGAGCAGGGAGCCACCTYACAGTCYAGGTTSGAKAGACGCTACAGCGAGCATGYGCGTCACACGCTTAARAGTGGTTATAM?ATTCCAACGWGACAGGGCTGTTAACAGYTGACTAGRAACTAACATTAATCCGTGTGAGRACGTCGGTAACTTTAAAAYGTAAWGGGTGTGTTGCATTCTGTTACAACGTAGGAACCCCCRAASGCGAAGCCCCTGTTGACAGGGCTGAWACCACKACTGCGTGTACGGTGGCCTACGTCAATWCGTCAAGTAGCGGTTGACATACTACAACCGTTGATAGCGGGAAATGTCGACGTAGTCCCACTCCWTATATTTTCGAATGGCGCGATCKYGCTTACTTWGAACACGGTATGTACGCGTAYTAAGCTSTCGTGCTTGCSGGTCGGAGCAAGTCGAACYCCCRCAACTTCCGCATGAGGTGCATGAAAGWAGCCTATGCGCAACGGTAGCCGATGCYGCRTGGGGSTTCTGTMTATTTGCACGGTGAATGAGTTCYGTATCTTTTCAARCAAGACATTG?CAGAAATAGCGTCAACTGGGATACRCCCAAGGATACGCCCTGGGAGCGTMGTGCGCAGTATACGCGTGTCACAGGTTGTCTGCTTRWGACCTTCGGGCGTCCGGATGWGACGCGTTCAACTGGACAGCTAATTGAATCACTATCCGGCCTGTACATAAGGCCTACTMTCTATTACCCGGATGAAGGGACGAGCRTGGGCYAAGTACTAAACTTGAGATCTTGTTCTTTCCACCCTCTCAAACCCCTTGCGCGCCCGACGCTAGTGATTGCGGCGG
ATCAATCGCTTGGCATCYAAGGTASGCTTCGTCGACGTCAGSGTAGYGCAACATACCAAGTTCGGYACGCAATGAGGGAGGGCT?TGAGGAACGACAGRAAAGGGGGAAGGTTTTGGGCTATTTCAACAYCCTTGCCTAGGGCCTTAGTGGCATACTACACTCCCATTCTGAAGGACTAATGCCAACTGGCCCTACRTTAKCAAGATCGCGTAAGCTTCCYTGTAGTTATGAAAGTTAACATTAACACATM?TCGCAACAAGTCGGGGATTGCAAAATTATTACTTCATCTT?AGGATTTCCCTGACCCGGTGTACAGGGCAGTACAYACTGGCCCAGTTAAGAGAAAGGTGGATAGATATAGTCTTTAATGATAGTTGGCGTTGTAGGACGAG?TAGCRACAATTGGCAGCCCGAAGGGCCGGCTGCTCAACATGACTCAAATYCTTATAGCACTTTGATATTCTTGCACGCAA?GACCAGTCYCCTCCCGTTAGTCGAATAGGTAGTTGGGGACTGCCCYTGCACGCTTTATTCTACGATYAGTTAGACTATTATATTTAAGGTTGCCAGTGAGGCTATCTGCGRAA?TGGTGG?TAAATCTACAGATCTTAYTCGCGCTACGCTTCCT?CCCAATGAAGGAAACGATAGAGGGGCGTATGTGGAACGCGAAGTMGCGCTGTAATCCWAGAGACGTG?TACTTGTGTTCCCTACGTCCTCTTCTCTTGTACGCGTTRCATCGCCCTTGC?TTCAGAAGGGGTAACGGTCCGACAGCAGAGCCTCCATCTAAACATTATCCCCGAGGTCGCGACCGGATATGGCCGCGTYTCGCTTGGTCGTTCGAGATGTGCGCCTTGACTCGAATGGGCACAACTCGACGCCACYCACGTCTTACACGCCARCCATTATCTACTCCAGAACACCTAGAGGTTGTGAATAACTGAACRCTCTCGTACAGCCATATGATCCCCGTTCTTAGCTYCACGTTGTCGCCGAC
GCTATACCATTCTAAGTGTTACAGTCAGCGCGGCCGCTTTTCTCTACGCCGTCTAGTTGAGAACAACGCAYYGCATAAATGGATGTGATCGYTGCAGACAGCAGGATCTGTTTTACACGGAGATCATAACAAGCTTGGCGTCGGCTCAGGGTTTCTGCAARATGGCTAATTGCATACCTGCTGGGCTTAATGAAAAAATCATATGCCGAAGAGTCAGRGTATATGTCAATTTCGCCCATATGAGGAGGAGGACCGCCTAGCAGCC?ACTACTGACATAATAACAATGACTACCGCCGGACCCTGGTCGTTGAATAGACCTGCCAACTAGGTTATTATGCTGGAGCCTTTACGAATTCTTCGTCATCTCTGCGCCCGTMGATTTTCGTAGCYAAGCGTGSGTATAGCTCTGGGGGCACCCGACTGAAGGTATCTACGAGAATTTTGTATAGTACGGATATTGATATGAGGATTGTCAAGCACTAGAGTGCATCTGATAGAATAATAGAGGATTSAWCCCGRATACTACAATCGAAATTGATCACAGAACGATACACAGGTCTCCTTAACGCAATGTCTTGACAACGCAGGCATTCCGCGCTATTTACCAACCCGAATGCTGGGAGGGCCCAGYATGAAGACCCCGTGAGCCTTCTACAACCCCAGCCGTGCCGGCTTAAGAGCGTTCCAAGCCGCCTTTCTTGACAGCTTTGTTGRTAAGGGAAGCTTCTYCAGTTGTATYTTAGTAGGAACGCGATATAGGCTCATTGYKTACTGGTGAGGCC?GGCAGCGGRCGCCTTCTTCATCGCACTRTGGTACC?ATCTTCCATGTYAGGGGAGGTCTAGAACGAYA?GCTGCATATWTWCARCAGACAGGWGCAGTTGTCCTTCYCCCGCGCGATCATTGCAGGGCYGACGASTTCGATAAGCMACAGGMCGCATGATCAACAATGTTTAGAGGTWCAGRAGTCAGCACTRYCARGATCAGYAGATCCCTGCYA
A?TTKGTGAGTTARAGGGATGAAGAARAAAGRTCTTGAATGAGATATTGARGATTGCAAAACCCCGACGCAGTTTCTTGTAAAAGACTGCGAYACGAGGTGTTTSAACACGTAYRTGTGAATACTTYCGGCCGTTAATACCACATCCTTTTYACTTGAACTAGCCYAAGAGAAACSTYCRTTGTCGCAGTGAAGCCTACATGWTAACGACTCCRTWAAGGTGAARTTTCACCCRTCYACSKAAAGCCRCGWWCCCKSCATMYGCTCWWAAYAAGTAGTCGAGTTRAAAGTGGAGACACCARTYGAATGGACCA?GGCACTTGTTGATYTTCMATTGCTTG?AAGGTTCATGAGAGGCTTCAYGACGTAGAGTAGCATGAGAGCTGATCYCGACACYCCTCGAGTCRGYAAMTTGCCCGTGTCTCACTAATACTAGAGCCCCYAAACTGTGCTACCACGTCAGCCT?CGCGAACGGTAGATAATYGGAAGGGCCCTTTTTGTYKTACACAT?AAYARATTTKTGGGACTGGCCAGTTGGAATGTGGAGTGCTGGGAGGACGAMCTTTAACMAATTCA?AGTGCCTCACTACTTAAGAACAACCAGTCTWCTATCGGGRTGTAACTTTAAAARATTAGGGATACGCCTACGTACCATCTCGTYGYRTCGCACGTGGTAATYGTCGGTTTCTTGATGYTTAATTTACTCSRATCGTAACGACGGAYGTAGATTAAGCCGGRTAGGCTTGTTYATTGGGTGTAAGATCACGTCYCGCAGYTGGGGGTAGTTTGGGGAAAATTAARTCGCWCCCGTYAARGTGACGCGCCAATYCAAGC?TYMAGAYGACTGAATKTATGAAARATAGCCTAS?GTTCGGCRCTTCTCKTTTTGTAGRGGTGCCTCRGTGCWTCGCGTTTATGTTAGGATTAATCAATGTAGTTCTYAGGGCAGCAATTCTTACGGGCGACAGCTCGTAAGGYTCGTAGATAWACTCGCAGTCTT
CTACGCKGG?CACATCTGRAAGRYCTACCCMTTCYTTYAGTACRCACGCTTCATGCGTCCCWACGYACGKGGTTGTACACTTGTCCRGCCTGTCATGC?TTCATTAAACAAGATTGGTCTACGGACCTTTCCACYACCGGATAGATAYGYTCKCAATTGGGGAAGRCTTCCYACGTAATAATCMGTTTGTTCGTACCCACATCAAGGAAGAAGTRAATAGGAGYTGCGTTTCGCCTGGGCATCACCCAGCCAACGAYGCACTTCAAGTGCATACCCGTCRAWGAGRTGACCCTR?AAGAATAGGATGKGGGG?GGTCGACAGGGAACTGTTTATGTTCTCCAAAAACTTCYYAAGTRTCTCTACAGCGCYCAGTRAGCACGGTRTAACTTGATGCATTTGATAGAGYGAGAGTC?RTCATGCGCACTGTTCYCAAGGGGGGCCCCTCGCGCAGACCCCWRGTTCACCGTGCCTCAGACCGMTGAGTTAAACTTGGATGYCGCGCAAGSTCTCGGTGTSTGACGCGYGCGACAGTTYKTATCAAACGGGTAAYTTYAATACTAACGCTCCGTCCATCCTTAAASTACGTAATTTGAAATACCACCAGAA?AAGCGRGCTGCCTATTRACCCTAGAACACAGGCAAACAAARTTTATGGGGTGGTGCATACSCYAACCRAGACGGGAMCCCGGTGTCYTAGGACMTTTGAACTTACSAGGGGYCTGCCCACATTGTTASCCAAGCATGYRCCGGTACTTCTTAAATGGGACCTT?GCRTTAAARATAAAGGCGCGGATRCCCAGCAGTCGCTCGCTTMATGCTTTTGCGTACTTCCGTCCRGGAAYASCGTACCGTGYGCTGGATGAATTGAMGCCTGGGGCGRGGCATTTCTCGCCATATACCYTCTTTGTAGACAACYTAGCMGAGTGTATGTATCCAYTCCTTGTCCTAGGCAGCGTATTRCGGGAGTAYCYCTCCCGCCCTATCCACAATTACTAGGK
GWGYACAAGRACGARGCCTTTCAAAGYACATCTATTCTTCCGAAGKTGGTCAGTCAMACACAATCAGTACATCTCCYGGACCTTCAAAGTTAGACAGCGCCYGTCTGATYTGCATCACTAAAGCCGCATACAYAGYGGTAATCTTAAGTTGMTCAYTGCGAATCTTTAGTTTGTCTTKAG?ACCTCACCASCATAGTYTCGCTRTC?AAAAGRACGGTGTRGCYAATGAAAGGACTACGCAAGACGCCTGC?CCAYATACGCGCAKAGTGSGAGTGA?GCAAGACGGGTCCGRCAAGAGTGTMCTGCGACTGARCGAWGGGKCTGGCCGCGTCTGAGCCGCTTTGTTGAGGCTGAGCTTTTTTCTRATGTATTCTKKTWAGCGCGTTATTTCRGGTGYGCTCCATTGAGGCGATTGYGGGKACATGYGCGA?GGCTATAGCTACARCGTGAATCAAGACCCTTACCGTTTATTAAAGTCYAGGATAGAAGCARTACTTACGCGATTGTGTTACCTCACRGARTGTACCATGRCCACGATCCSAAAAGCCMCCGTCGTGSYGGRCCTARRATTACWTAGGATYAARGKCAYAATCACACCAGACCGATCTCGACTATAGTGGCTGCGAAAGCCARCCGAAAAATCGCACCGCTCAGATCTTGTGCTAWCTTYGGTCCYTAGGTACTGTGCAGCGTWACGTAAGTTGACAATGTAGCACTGCGCATGACTACCGGCCCAAGCGAAAGGACTTTGTCCTCCGTAGTGARAGTMATTTACACGWRCGCGAGTTTGTACATCAACACAMG?CCGGCTCACCTTTCATAAAGTTCAAAGTTTTCGCCCT?GGRGTCAACCCGMTTCCTTCAGCCRCAYATATCAAGTGAAAGAARGCTGGGACGYAGAAGCGACCTGACWCGGAGTCGAGGGAGAACTAGTCATCGGAGACWTGAAATCCCGKATCTCGGATCGTGCGTATATCTTATACGCTACACTAGCGCYAR
CATACGGCGATTCMTCACTCTTCCTYTGCTTGTTGAATCGAWCTTTAGGCTCCYCGCATCGGCCTGGGCTATACCRTCACCTTGTAACGCCGACCATCCCGTGTGYACCTAGCATTTCCGCAYCGACWAGATGTAACTCTGCTCAGAGCGACAACAATGGGAT?TCATGTGCMGTGRGCCGGAGGTTCAACAGCTACGCGTCCKGAGTTGTGCATCCGGTAGCAAAGGTTTCCTCTYCACGATCGGAAGAYTTMACATTGTTTAGCTATCTCAGSGGTTGATACTTATAGCATTTACCTTCAATCWAGTTCGTGGTCCGTTGCCAYATCCGCCGRACGCGCACTATCTGTATCATGCAGGGACAAGATTGTTCAGTCTACGCGRGATTTTCGRRCGCCGTTYAGACCWTCTTTCTTGCACTTGYACGTGACTTACATAGCTTATGTCATCCAATCCCCTTGYTTTTTWGGGTGMGGGCGTGT?CCCCGGTTAGAGTCCGATCTTGGGAGAGTAGGGGTTACGCTAGAACCC?ACYTAGTATGTAATTGCCGCAGAATAARCCATTGWGTTCATTCTCCTGAAGAAATCATGGTCASTCCACAWGGYTCCGGAAACAAAAC?TCCTYGGCAACACTAGGGACACWGTTGGCCAGGTGCTGAGTGTGGTWGGTCGCAG?AGAGACAAGCTATTTTATAGGYGTGGTGTTTCCYAAGGAATYGTTAAACATCTAATACGTTTAGAAATGCTAGAAGATCAACATTCATTTGACATCATGCGRTCGGGTRGCTTACAGGACTCTCAAGGCTCCATAAYTAGGRCKAGCCGCGCATTGTACGAGTTARARCCTGCGCCYAGTTCGATACCTCTGAYCAATCCTCCTCCGACAACCCTTGCAAACACACGGTTGCTACAAGAGTTGATGTAAACCAGSCAACASTCKTTTAYTRTCTATCTCRAATCCGTTTACGTTTARAAGTGATAGGAGAGGGCCTGTGCAYG
CCCAYCGGTCCACTCCGGAATTCGCCCCAGAAGCACGGCGGTAGATTTCTATARGCWRTCATRGTAGTAAGCYTACACACGTAYKTGGATTTRTAGGACAATCGATAAGTTCCGTGGCCGRTCCGAAATTTTCGGGTRCGACGGTGAAGCCGAAATTTTCCATATTGTCCAAGGGCCAACTCGTYGGAAGTGGTGATTCACGGACTGCGACTTTACGAAYAATGTACYTTACTG?AGTACGAAAGATTGGTCGCGTGATTTACAGGTAWTG?GACATTGRAGG?GTAGGGATGCCYTCAGAACCKCAGCCCAGTTAGCMTCAGAYGTGTCTYRC?TMSTAMYG?GTGCSAGAYAGTAGGARGACATATTRTTTCTACAGTTCGCACAGTKCATTCGKRGRTTARCGTCCGATGWTCTAMGTGATC?RGCGGATCCTGRCCATGGATGARCCWGGTCAMGCCGCTGCGAGGCGTKAGTAATTCGKGAATTTTGTGYCRWGCACTA?RCCCGACGKCGTACGAGAGTTARGCYCTYCTAGAGAACAAGGWCCAAMACYGATGGTACGTTGGAC?CAGMGGGTTGGGYSGGTTGCAMGTRAGTTGARGTT?GRCGTGGYATCAAGYRY?GGGAGGTTTCYCTRTTTAATCTTACTCCCCCGTGAAACCTGGRYGTTTCAGGRARTCTAAR?ACTGATTATGTWCCCAAGTMACGGATCYCKGCATKAAATTGCWRTYGGTCACYT?AYAAYTGGGTACCGGYCGAGYTTARAAGRAATRTACGAGRACTYCAGYARRCATKTTGGCGGATGRCYGTGTRTTSCTCT?AGTGWTTGCACACCRASCTTTACCGCCGTSCACGCACCTGTACACRRGRTTAWGGRATGTCATCRTTYTAMCGGGCAATGTRCCCCGGTGGYATCCTGCAMGRACGATAKCCTCRAWACACRTRGGGGTAYWTGTCTCGTTAWTGATTYCTATGTAATGATGTMCACKCYCGGRAA
CGACGACGTGAAGTGWYTTRTGTCGCTAGGCATCYTATGGATCGTGAA?TGAACCAGCTTCACTACTACACGSCATTCYARTAMTATYCTYGGGCTAGTCTSG?CGGAAATTTGACAGACCAACACCYCGCGAGGTS?GATKRRAYTCTTGGGTAGAAGYYGGCTAAWGAKYGCTTAGCCKAAGARGGTTRCATTAGCA?GAGTACCAGGCCTCGTATTCGAG?AAACTCTGARRGTGGAKCGCACATGTGCTTRGGYCYYRTGCATC?CAGSACCGACGCGCCCTGTYAGGYCSGGCAAATTGTTCCTTCC?TTWGCYRGCATTCGATCRTTCGTATGATCACATCAAGCTMAYCTMCTGAYAAAAGGGTACGTCAARAWACAAGGATGATGTGCCTCCTRGTCATG?CAWCYGKASTGCGCTACAAGGCGCAAAGARCGTRYCCCCACCGWGACSCAWSTAGCGTCTACGTTACCGGTACGGACGAMCACRGYACMGTRRGG?TAWACATTTAYCGAGGGATTATCACGCCCAATAGTCGTGYYTTRACGGATARCTTCGGAGCARAAACACRCTRGYCCTWATCTCATMCCGCRGTGYATCATAGTTAAACCCGGSYTARGTAWCACTCRTATGGG?GRSCTTACTGGRSTASATAAGYCAAGTCCACGCMYCGAGRAGACCTGYCAYYTCACTAATAARCAGCCCTAGCTAAGAACTAGAGRTCCGTAYGGGCAAACAAAAAWCCRGGMCCTGCRGGAAAACTCTCTTCTYAGACARCTTCGTGACKCTGTTRTYYGGCAATAATCAYAATAAGRCTRTCAGGKGGAYATTGCGATTC?GGCCCGTCTTGCCAACGTACATTCYYAGTRATCCAGGATCGAWGAGGGTRGTGRCATYTTATCACWGCYAGTCAGGMTTATAAGCGGGAGTATRATASWCCACGTTTCRRGCGCCCMGGCAGTTACYAATGGGCATGCTGTCGARCGAGRWATACGT
CACGGGCGTCAACGAAGACRATGRTYGRACYTGGTGASCYGTATACARTYYCYTGGARCGACYAGGCGA?AAARATACCGCATTTAACGAARYTRCATGACTAAAAACYGATTGTGGAGAGAAACGGAATGTGTAAAAGMGTACTGGTTACAGGATTTCRTCGGTCATTGTCCATGTCGGTRAACTTSCACTAATCCGTAGCAYCCRACGCYACCATTGGGCYTCTTCAMRCATT?GGACACTYGATACGTSRCGGCATGTAKGGTAGGG?CCTGGGYACCGTTTCAAAAYRCRTCAGTATGATCTCGGGTATRACKCTCKTGTYMTTGCAGCTCCCTTCGACACGTCCCGGRGTGCGCCACGCMCRTACCTCCYATTMACCAATGCTTAAAGGYACAGSGGCCGTCYACTCATGACATACCGYAACTACTACGCCACGCAWTACCGCGCGGCGTAACCCCTTTTSACAGGTCGATTGGGCGARAGCCCGACWCCCCMGAR?GAARATTRTCCCKATCGATAAGGGRARGGTKAY?TAMGWGTACTGGTTTGAACATCTGAATSCCTACGTATAARAAGCGGCGYGTTTATGGCCGGCCAATGCGCCTCTATTTAAGAATCAAATCGGCAGTYYTGTSCAAYTGCTCACGYGCCAGGTTTGAGRACGCGATTACGCCCCCTTAAAGTTA?GAAGCAAGTGGMTATTGATCKAYCGGKAATC?YCATATACGGTGTGGCAYACGTGTWTACGMTATAGACCCCRAGGATCM?CCACGATTGCCTATTRGTGCGGATGGWTGACAATTA?AGTWAGGGTTAGASCCAAYCCAAGGTRTTTATCAGAGGGTTGTGATTGATCACTGAAGAAAATGCAGTATCCTAGCRGAGATCTARGGTGCAATCRGGCYGTGTTCATGTCACTGATAAGTGRCGTTACGAACGTATATTTCGCTATGAARGTGAGAGGCCCTATTCTCYGTAAGCTTTGGMACARTGGRAC
CCG?AYWCACYTTCGTACGRAGCTATGAGTCAGGGTATGGCTWAACCGGTCGGGGTCTCTGGAACACT?CGTTSWAGAAGCYGYTACRGAWGGCCCAGCYGGTCCCACGGSAGTWCGKRWTCTAGATSGMTCCAATCTGGGGGGAGCAGTKTTCAMSTTGGCGAGGCCAATGATCAAGARCCCCGGGCATCCCTGCGCMACACGCAGCCACAGTGTCYRTATTMCACACYGTAGATCGGAYTCGGAGATCGYTATKGCGACYGAKTAARGGAGAACCCTTCTCAGACCGTGGTTGGCCATCRACGAACGTTGACTTTCCRATAGTTKCGATAYCATARTGAGKAAGCATCKCTAAATAACCTCCGTTGCAGGCYCTTTRYCCRAARTGCMTGTTCCCGAAACRAAC?TCACTYGCGKATTGRGYGCWGGYGTAACCCSCTTTAYCTCTCYCCTATGYAGCCTMWRTCTAGTCCACACTTTGGGAAYTTCTAATYGATGACGGGAACATTCRGAGRA?CTGTAGRAGACGGACRGGTGAGAGAGGAGGTTCTAACACGGTCTAGWAAYKCCCYACAACGCATGACCAAYAAARSAGGGRT?GGTASAAYTACCAGTAGRGAG?TGTGTACGATAAYGARCCGTCCCTAAACCARGATCCCAAATTTGCTTCGGAGYYCMTATTGGAGGCCGSCACAACAGRGTGCGGAAGCGCSGGTAGATTGCTTTAATSGATAA?AGTAGGCRYTGAYCGTAAACRCCGTTCTRWCGTTCGCATGTGYATATCACATTTAGACCGGWTTCCGTTARCGAARACGAAACCCGTACAGATATATCAGCRAGATAAGGCTRRCAYTCGKGGCSCCTARRCTTTGTGAGATTGATGGCAYGGATTCTGTCTCWAAAAGATTTTTT?AAASTGYCCARGTATGMCRCRTACGSGTCRCCATTC?TCACTTGGTTCCTTCRACGCGTAAGTGATRGRTYTGATYGAGTYAAYGTG
TAMCAGASGCGAAAGTMGMAAGAATCKAGGCMTCGGGACAAGCAGCCGTCCTCTGMAARCTCTYRCTGCTACGATCCATAAAMTACACCCCMRATCMCTGGCCTGCGTGTYCT?TGCAGCCTYACTCCYGATWATTCRCCAAMTC?AGTGCRAGACTTATCTCGTAGCACCTTSRAWG?TCGGSACCGCGCTTCTRGATTCAAASGTCTGTCCYTKAAACCAGTTCTTAGCAACTGTTAAGWGGCARACGCTCCRGCTTGKCTGCCACGCCTACTGGCKTATACTYCTCCC?GGCYATGTGCTGCAAAGAGYGMAGGTTAAGCCGGAYCCSCAAAACACAGAGCTTACGCCAATCGGCGTGTGAGACGWTCCMARCTSAGATATGCCCAYKCACGGATGGAGATTTCCTACTACATGCTCGCRAACATTAYGTMGCTCCGYACTARAGGACAAGCGGWACKGTTATTAGCCTACATGCWTGACATATCGWATCGTAATCCCYCCCATGCCTGCTGTACACCCGAACARATTTGAACACAATTTGCTCATTAGCACACTGTACGGAMATGGATWTYWTGTCTKYSGTGACAGTCTTGYGWTCRGCGAACYCATCYAT?AYGGCYRTGTTWTCGATCTTGKCAAAATGYAAGGCTTCTCYGCGCTACGTCGCTTYTCCTGYYTCWTRT?GACCGTGTTCAGATGGTATATGAGCAASRCCAGRGTCACCACARCAGAGGGTRCCTWAGACAGTTGAGRCCATTAARGGCGCKAAAGCACCAAGTATAGRCCAAGTWACTAKAAGGTTGGGGTGKAGRACGGGCGGGAWTCGTYCTGTTCCCYRTAKCCATTGAGTCAAGCTAAGGTC?ACCRAGCCGCAGGATWGGAR?TAGGCAAGACATRGAYAGTGRTACGATCCAAAMAATAAKTGCWAAGAATTGCTCACGAATAGGAAGGGGCGAAMAAGSTAAAGY?TATGGAWGATCGTCAYGACCAAAYAGCC
RATCGAGCCARCCRGCGRACCTACAGGATGAARATCTCGATCATCTAAGGATTCGCCCATGACTTCAATAGGCARTCYAYAKTYTCCCTGGGTGGCGGCKAARYTTRGTCCGGYCCGYCAGACCACTTTGAAATYGTCGAATTCRTATKACYGYGRTGGARTCCTACCGAAGCGKCTACACTCCTWCGAGTTWGAAATSAAATATGCAGATACAGAG?GTAAYTAYTTATTACTTCCAATCWRGATGCTCGGTCCGTCCACTATGAWATGTATACYTAGGGTKRYTRWGGCCCCRGAAGTGGAMTAGCTGATGTGGAGGAGGGGGGCCCGTACTGACKGCCAGTGCGT?TGACGCKACGATCCGTCATTYGGTCTTAATGCGTCATCGCACGCATACTTTWCTTGACACAGCAGRCRGACACGCAARCCTGAAAGAYRTAGATRGAAGTRAGAACSATAGTGACACARTTGACTCYCAGTGAGAGGWAAACAACCACARCACYCATCGWGCCAAACARATGCTGCCGTGGGATCYACCGGRAGAMWCCCCATTTTTCMTCAGTTGRGTWGAGAATRTCCGMTGATTARCTT????????????????????????????????????????????????????????????????????????????T????????????????????????????????????????????????????????????????????????????????????A????????????A??????????????????????????????????????????????????????????????????????????????????????????????????????????????????????????????????????????????????????????????????????????????????????????????????????????????????????????????????????????
????????????????????????????????????C??????????????????????????????????????A?????????????????????C??????????????????????????????A??Y????????????????????????????????????????????????????????????????????T?????A??????????????????G??????????????????????????????????????????????????????????????????????????????T??C?????A??????C?A?????????????C???CR??G????????A?????????????????????C????????????????C????A??????????????????????AT?C??????T????T????A????TGG????AC???KA?G?AG????TAA??ATTACT?T???G?GGT????TTTCG?G??TTT?A?CG??C?CCMGTAAAT?TCG?TT?RGC?RT?C??G???????TTAG?CTR??RC?ACCTCACTAGCT?G?T???A???C?GYTTGGCTGATRGAG?AA?G?GGG?AATCT?C?CRCK?AT?CAT??AY?ACA?G?TACCA??
    Phl332_26		CAGATWCCR?TA?MCAC??CTA?ATG?GCGG?AGGAGRARA??AGGGTG?CTTATGTCMA?TC?ACYCCCCGATAC?CTTCGTTGCTTCTAA?YCAGTT?GGYGKTGCCTY?C?GGGG?GRCTGCATGC?WCCATG?CCAAGTG??GCAGGCTGATTRRGCTCG?CYCAC?AAT?YGCC?TATRGA?CATCCG?TGCAR?TATYARCYGCTC?TACC?TWATAC??GCATAACG??GCCTATGTAT?TCAGCGRCCCTTA?TGKCTCTGAR?AGCTAGCGTTAAK?C?TTAGC?G???CG?WAYGAGTAAAGTCACG?ACAC?AATAAAT?AACTGAYAGGTGGGCA?ATGGCATAGTAGY?GCCAATGA??CAGCKG??CRAACGACCC?AAAGA?TCAKT??AAYA?GWGAG?T??YGTTC?ATYG??KSGCATA?ACT?TACCTAKCC???TCTYCGTGAAT?AGACATCWCCT?A???TA?ACGTAGTT??ATTGCGTCGMKGY?TGAGT?GGCC?T??TTCTTARAYC?YAGTT??????T??TRCCGTCGGA?CWYG?TACGCTWTGTGC?TC?CCACAGGGAGGGCGG?CCGC??A??CGCGGCG?ACWTG?TTWRTTY?GTTTAGTRACGARATG?TTACAA?WYTCATGTAGWR?ACT?ATGCY?TGCC?AGGCCCTAYTATCTCWGG??GATACY?KY?CACSR?A?ATYCC?C?TAGGTCAA??CGC?A?RAATCA?ATCTACC?GTTGTAATCT?AATTTACCWCAGGAT?CTTTMATCATGGR?AACAGGACCAGATGC?SRTAGGT?TGGYG?AC?TG?RGATCGWMCGYTC?CAT?CTACATMGCC?CCGA????AWGCCCYTCGATCCAKTG?CTATTCTY??AAAY?GAYTRY?YCAGT??ATACA?TGTCATACRRAAATAA??GATYGSAGGAGTGCCCGAYA?ATYCACGRTGTCAAGT??AGATGTCCGAG?CCATC?Y
??ATGGCAC?GCTAYGAGTGCACCTAATAA?TA?GTATY?G?CTTCAGGC?AG?KCCACCGA?ATY?T?GCT?G?R??CATG?CGGCCCG?ACTAATCCTATCAAGAGG?R?TAYG?CT?AGTCAAGTAA?T?RRTTGCCSC?C?TGSRTGC?AT?A?AACACRCCAG?RCAARAYT?GA?GGCG?WCATT?TT?G?GGT?WG?GAGC?TTCATGCT???RCG??AA?WMCART?AGYG?CCTCG?YGGRAGAWGGA?CAT?RMGC?WYAAC?ARWTCTAGA???CGGGAG?GCGA?G?TATAK?G?CTCCTTAACAYATTAGA?AC?A?R?TCARG?CACKTTWGCAGACCCGGGCT?MTAAGT?TTTTC?GA?GSRATTR??ATGGC?AGAT?CACT?CCACCTGAC?G?AG?MCA?T?AGGA?TTCATTARYG?TCACYTTTTAC??T?YGT?CGC?R?GAKGAT?TWCGAKST?TARGCTGG?CAATA?GAGYCC?G?TT?GAATAT??A?AGYA?RCTWAGT?GGRGG?A?C?CGYGGGTCGCACACG?GCG?KTYTC?AMC?ACYTYCTTGYG?AGWCGTCTCRCYTTCCMAMCRAC?ACCAGTT?AYAYYG?RATTAT?AGCCC?CTARAGCGTTTCCAACA?ATGGAGGC?ACRTRTTC?T?ACAGTTTCGGATACTTTTCSG?AACGA?AACGCCGCGG?KG??TA?Y?CMG?GCTATTATRGGTT?GC?GCGAGTAAT?TACAG?TRCCK??CARTTC?CCCKATAC?ATAACAGTKATG?GCGC?TRCACG?TAATCYATAA?GTAGGRGTKCTTCATG?GSRCATTCTWMWATTGGTA?TYCGAG??AAYCCCYC?TS?T?AYGGGCGGCCCT??CA??CTGTTGTGCTRTGATT?ATTYGTGATTATTK?TACCTA?ACCTACGGARAGATGTAAAC?GCTT?ACYGCGRAMCCT?GTCGCGGWA?MA?CAC??GAGWGARGCTGGC
GGSC?TCRCACCATGTCSRTKG?TTTTTCGGAYCGACTRTTRGACTCGTATCTTA?CARGGTA?T?CTC?TTGAR?TACGG?TKTAACRGCATG?AAGA?ACAGGTCCCGGT?TT?G?TCTTAAATGG?AA?TGAAGCGAWATGCT?CA?TTAATA?GTGTGAT?G?ACG?A?CKGATACCATCAGCAAAGGC?TGGATACTWGTTRTWTTTG?AR?CGTGMT?CGCGTCRTGR?G??CAGCCA?TTTAWYCCCTCTGATGCWGAGWTCTCGTACATTYAGTTG?CGT?CG???GTCCGTCCCT?RCY?GTA?CTGCTCTCACGTAA?ACGGCG?CCCCTTGAG?CATCCG?GRGTAC?RTCATTCCC??A?CAGAWCRTACAAGTCAAC??CA??TCTTYAGGTCGTYAMTTGAATTCGACARTTTR?ATCT?TGGTCTTCCCAA?CC?T?AGA?ACGGC?CTTCG?TG???TC?CWTTTCYG?AT?TATTCCATCA??ASG?G?TGACGGGGTGTRC??G?T?WACCTGGTAACYT?CGAA?ACGYCTG?AT?GCGA?ATTAACACY??CATGG?A?AACY?MWGGTCGAGRCCKTGAGCCK?C?TGG?T??KTCCGTGAG?GCCAMWTGAACCGG?ACC?TGCGAG?TGSRCA?GTMGGTAAATCATACWMTTACC?C?TGWCTAATCA?CC?R?AGCGCGCCC?TAGGTGAATCCTGTTCCCCTCGGCTTATAACCGCAATAAGGCGCTGTGA?CTKCATTKAGT?CAGC?ACATAAT?MGATAGAKAG?T?CCRGTATGRC?CT?CTTG?AACTCTA?CACTCTAACAWG?AAC?AG?GCT??AG??TGTC?GCCCACTGGA?A??GCATTTMCTAGGA?TAACCTGGTT?TA?CACTTCGGCTT?TCCTATTTCTATGRCACRG?CTCCA?GRGYTTCCGG?AAA?CGG?AGTCTGAACGGCR?TCTG?GTACAACKC?GTGC?CTACAGTGCA
?A?TCCCGTG?CAARTGAAGG?A?T?T?GAARATCGGAGGMCA?CAAAAGACCCAACCGAACCY?GACCGT?T?ATRCCAGTYCA?TAAACTCTCTCCT??C?ACTTCCC??TGGAGKATTTTGCCCC??T?GAT?CATTAATCGAT?GACTGGCAA?CG?CATTCGGCTAC?CGTAGCACACGAARTTG??CWCGACAGTTGAGGAGAGAGMTT?AA?AGTCGCCGAA?WGG??TAAT??CAWAACTATGTCAACAAGCGTCT??TC??GCAGGCG?TYGTTTCGGAT?T??TTGCG?GATACTTAAA??G??GTTCCAG?CAAA?AGCCC?T?RC?AG?GGAAGCGGW?A?GTC?GGGCCCGCT??GTCGACGACCATACTA?GATACAT??AA?CATCCGACGTACAGCTCTARGA?CGGTTCGGTAG?TCGGCGTCGGGT?CARTCCCT?TAGCCAAGCGG?ATGTCAT?GTT?AAAGCG?GTCTT?GTC?TTCGC?AGCCTGCCTTACGC?C?CCCGTCGCTAYCTACGRG?CCTGA?TGTGA?CCCA?CGTCGGCACTGCGTTTYTAATCCTGGT?GACCGTTC?CATA??CGGA??TT?GACCTCGA??GCCTA?ATC??TTG?G?GCA?TGCTGCYT?TTCTAA?T?C?CA?AATTGCGGCGAATYTGT?GGTT?AKTGCCCGAGCT?AGTAGCCGAGCAATAGCGC??T?GCTAWA?AAC?A?AY?G?ATCACT?RGGGGCTTCCM?TCCCAG?TTCTRGGCG?A?TTC?G??TCCAT?T???TA?CGTAGAATAC?TCTATCCCGACGCAC?CCGCA?ACTGG?AK?CTAGTGAC?CAGGAC?C??TTCGTAAAA?CCCAGA?GAAAA?AG?TAGGY?TCATTCGTTTT?CGTAG?GCC?CTGATCCCYTG?CG?G?CACACCTCRTAATCTGAAAT?TATGAS?CTGAAGT?CAGAAAGAGAGGGCATCGGC?A?S??TTCGA?GCAGA
???CCACGAGACCGGG?GAT?MACCCTAGRAA???TCCGCAGGT?GAA?A?CCG?GGACGTCGCTTA?TAGTGGC?WTCTAAATCAGT??ACGC?CAAACTGYASGGACGGA?A?C??TAGGCCC?ACTGGACGTAK?GACGCATACCCG?TCTCAAR?T?ATCG?A?AGCGG?CG?CAC?TC?CACGTGWTRGCTCCTAACTSGA??GTYGGTATAGGT?TCCCT?AGTGGTGAATCTG??ATGTTA?TCTR?CTTTCCA?CTT?TTACYG??CTC?CCA?T?CTARGAG?ACT?G?CGTWGY??GGGTG?GTTYGCTGTTGGTC?TA??TCGGCTT?AATGT?AGGCCCACCTATTGRGGA?AT?CGGA?ATC?GG?CAGC?TAGAA?GGACATCC????AT?AT??AGCAGTARTGGGAATCATTACTTCATGTGCAAAGTAGC?ACGATA??G?AYTTC?TCAA??CG?CW?G?AGTAGAG????AAAA?CT?GGCACTTCT?C?CGCTR?C?TTTCGATTCGTT?AT?CTGCGA?AA?T?C?AGTT?CCYTTTAT??GTA?G?TAWTYCTAGGTA??G?CG?CGATAGGCCAATGA??CGGCTG?GTTAGAT?TCGC?CTGT?CTAG?GTATG?CAGACAGGGGACTGTTC?GC??CG???GAG?GAGTA?GWTTTAG?AGGT?GCTA?G?GCG??GGGTCCT?AAAGATCCACTATYGAGAGCTCACGACGCCCTACTT?Y?TGYATAGTAGCCC?ATCCGCAGYGAGTT?SCCTATG?GAG??TTTTG??CTTTATC?C?GGCKAC?TTAGA?ACGCT?G?TTGAW???G?GATTATTGTATAGGGG?GTAGAGTACTG??GCGRA?GGGTTAGTAA??CTA?TTCG?ACG?CATRCCGAC?TAC?ATAG???GTTRCCGAGYKTATATGC?TAAGA?WTG?TYG?GCCA?GCC??GAT?CATTTGA????T?AGGTTTCCTTGYCCA?GCTR
AACTYAGT?CCT?TCTGGCRAMMCCCC?CGGA?ATACGW?G?A?G??AGT?AGCGTATAGC?TT?CCTGAGG?TTCC??GAT??TATGTCGGTAC?CCA?CT?GAAAGT?CATGATTGACCGAGCYT?CATGGTAA???C?ATGG??TG?TAATACATTTGCGCAAAWA?TGTTCAT??GGTACAAGGCMGG?TACAGGT?TATA?WAGTCCAC?G?AGR?TGG?TCTAACKA?GCCTATT?RYCGCA?A?CATYA?AT??CCTTAGT?GCGSACTCACCAWGGT??ACCT??T?CAAGACCAAGTTAGCATAGR??AA?GCCGTACGA?CA?TKTTGTACTGCGGTTAGCTGCTWG???CAGTCGGTGAAG?RG?CCGTGGATA?TACG?A?G?GTATA?CAGG?CACGCGTTCGC??TC??RC?Y?TCTTCG?GAAGG?ARAC?TA?AGGA?CT?CTGTC??A?TT?TGA?AAGCCG?CC?G?TACCS??TC??TCGA?GGCA?AA?AG?TCTTGTATC??C?AACRAAAACCATT?TC?AAGGAGGAGGCCGAG?GCRGGTTACGTAGATGTGACCC?TGCA???T?CACCAGRTCT?CCCGTC?GCWGGG?TG??ATAACGGCGRAGTTTCCTCGCC?TCGTCTAT?AAGGKCTCGA?G?RGTTTAGTYCCT??GAG?GATACWGGT????TA?GSCAAA??G?G??GTATATMA?CAGTGGRTA???CAC?CACTAGTACCT?C?G?GAG??TTATG?TGCTTT?RGATAGGC?ACGYCAT????TCTY?AGG?AAC?GC?TTRCAT?GR?TCCCTACAT??TTAGGCC?G?GGTCATGAGCAGATGCGGYGCTCCGTC?GAYCSG?CTA?RCTCAGAAG?CCCATTTGWTA?ATGCTT?GAACCC?GGCT?AACCGTYGCAR?GT?CTTATCMCG?GACCTCTAGGAGCT?TA??GTAG?GC??GCTGWCGTG?CTAGGA?CTCAAGATGTCG?
GTCGAAC?TCCTATAATCGG?A?CTAGT??GACCACGACC?CT?AGYA??GAAA?AA?TCACTTACCTKTGCA?GA?CAGAACTAACCGGTTA?CRACTC?CTA???G?TGA???GCGGGATMGAGAR?TACGCWCTTT?CATATGSAG?TTTWG??TACATTAC?ACGCG??ATATGTC??GGCGGTTT?TAGCCCACRCTTGTTS?C?CGAG?TC?GTCGACACACA?GA?AGC?C?ATC?TGTST?G?CCAMRGTAGA?Y?CGGTCATCMGAAGRAGACAAC?T?GACAA?CTCTGTTTATCTCGTAGAGR??TCGTACTCAATATA?TGKT?C?TCAGGATACGAAT?GTGCTTG?TST?CGAG?C?CCA?GT?TCGAAATGTRGCGWG?ACC?TRAGGAGCCA?AG??AAATCGGGCACA?TTAT?AGTTAGG?ATAAC?TS?CGAGCT?GCACAC?AACTCGGA?A?GCCGTCCGCYGT?G?A?SGKCKTAGCTC?CAM?TGYTCCR?GA?GATGCGGTTACA?CTCA??CGCGARATGAGCATAGACYAA?RAGCCCTCCT?ACTGGTGCCT?TC?CGGG?AATTAA??TAACAGT?C??GTC?TCAA?YTCCTGCCG?KTGGATGTGTAWTCG?A?ST?TT?C?CTCCT?A??C?AGATYTMCTGGGCRG?ATCA?TYAAACGACYACTAGTCTTCGGTT?T??CAATTGCCCTAGTATCTAAGG??AAAAAACTG?R?CC?TYT?GT?A?ACAACCG?RAA?T?AT?TGYTGCATTYCA?TGCG?ACT?TGATYGGT???TA?GCCTCCCW?ACAGCAA?CGATTATAGAAGGAMATA?A?AG?C?GTAGCCCA?AGGTTCM?GATGGAGCAAGAGACAAAGMG?CKMCT?ACWCCG?YTTCRYCA?GC?TC?CTTGAGTCYCGTAGTCTGCCCCACACCACTGRTTTGCT??A?G?GGAGTTTAAKCA?G?AAATGY?ATAGG?C?RTCC
CGG?CCTCTCGCAST?AATATGA?AGCAAT???GCAGGC?CGT?AGCGACA?GCG?ACCCTCKTGGTC?TTTTRT??AGTTCCG?G?GG?AGT?TMCC?T?GGT?TAT?CG?AACTCGSCTGCGGCACAATCCTACAGCACCAAT?AATTAC?CA?C?CGTA?TAGGA???TCR?TGT?WG?G?GACGTGTCCT?AT?AAA?CTCAAAAT?GGCAT?AGGTCGCAGAC?T?AACTARCCGTC?ATG?GYC?TA?A?G??GTAG?YGCA?CTRGTCATGGTWC??TATAACRGC?AGAA?WGCG?TWGTCT?GGTGTWAATTGCAATCAGTACA?A?TA?GTTACCCCTGCATTTTCTTAGCGCCTTGATCY??T?G?TAA?CTW?CC?TG?GTCAGTG?CAAGACTCGGTTGCCATGKG?CC??A?AKTA?CTTATTAATA?GGCTGCT?GATCTTYSC?T?CTT?CKT??A?TTTACACTTGTCCCGGCCCTGCG??TG?AC?ARGAGY?CGAACCTTT?G?GRARG?TC?AGAAGCGA?A?GCGCTT?TT??C?C?CAAMC?GCCGWACCTR?GTGAGAT?C?TC???AGTAAA?TCTCT?G???TA?CA??CTTKCTCACATSGCSKTT?CCT??CACGS?GGCSTAGG??C?CG??ACCCTACTGG?GCGMT?GGAG?GC?CTTCTAGTGCTAAA??G?ACCAACGAACTATT???G??ACG?CT??GCAGTAAATACT?GATRACT?AGT?CGA?CAC?ACTCGTTTGCAA?C??CAGTAC?ATT?GKGCTGAC???GTC?TCARAG??CA?GGGYCCG?T?TTACCCC?CWGTTA?CC?GKCYGA?AGAACAACCTCKCGTGCG?G?CGARGTRTT?AAGTGGTGAT?TAAGGGACG?TGGAGGAGTTCACT?GCG?GG????GACGACTAT?CCAAATTGCGGARCTTGC?GG?TTTCCGTGCTCGTTGGTT??A?AGATGGT?ATT??GG?A
?ATTTCA?GG?CTGC?GCC?GATCCAGG?TCCCTACAACCGAT?CAGRA?CG??CARC?CCA?TCA?CAT?AT???GGG?GGCAGCATCCCTTAGGTAGTGGCG?GT?GCC?A?AAT?TWG?GGC?GA?TAG?TCTT?ARCACCCCGGAT?CCAGGTAC?TCTGATWA?TGCCTTTTTTAGACTAATC?RTGGGACAACATCGC?C?AGTTCTKGGTT?ATC?GT?CAT?ACCCACAGCYC?CCG?TCTCT?AATRGSATATGCTCCCGCAAG?TGAGTTACGTAG??CCCTCCG??CG??CACG?AT?AACA?GAC?RAACTCCCTGGCG?CKTCTAC?GCCTARCG??T?CTCGTCKKTGTGGCTTSCATAGTSAAGCRCRCT?W??TG?GGCTSC??TACAGAACTC????CGATAAT??CCA?T?AT?GC?AAA?ACCAGAACACKC??TGC?AGTTGG??CACTACTT?TTGG?AAYGCAGGTYCGCCR?AS?GTGATACRAATC?G??TCGTGYY?CTT?AGYCCG??CGMTTG?T?GMT?AGCKATGGT?C?TTGGGAK?CC?AG?AGTATTCAAGGCAGWAGGA?CAGTGT?CCTTGAGCAGC?MTC??S?G?GCWGAGGACGGGATTTG?GAA?C?KTCTGA?C?TAT?GGAAACACAATCTGCTCTCGACAGT?TTCATGA?ATCTGGGTCTCTA?CAGC?GACT?AACGTTTYCCWTCAG?C?CCG?CGCACAAAT?TGCKTCATCGCAGAAAGMTA?CCCCTR?GCCAGTG?AGCCW?TGCG?Y?AYCCCTGCKAAAT?TG?AGATCG??TACRTTCTTC?TGAAGCGCTT?T??A?A??W?CATTT?A???C??CATRGGTRGTGA??GG?CGTTCGCKKCGGAC?GGYTACAAG?G?GGAAAACGTG?ACATCT?TT?G?CCTT?T?GCAAGR?CGAGRCRGR??TYRA?A?GCTG??ARY?G?TT?ACGTCGTTTTARTA?TTAT
CATTGG?TC?AAATACTA?C?ACAAC?CG??CKGTA?TTCGATTGTGKAGC?CTC??AGAGTTG?T??TGAACAAGATAWG?GGGTGT??GT?CC?TYGT?AT?A?SG?A?GC??T?RCG?TATAT?GGA?A?ATCA??TCAAYG?CTTTKCCTTACT?G?CTAMAGAT??GY???CTGTYW?CAAACCCYT???M?GTTAAWACCCKGTA?A??CGCATGGGCRTG?CT?TAACGAATGY?GGCATAATT?RGCTGGTCGTCAC?TC?G?T?TGTAGTA?CGRG?C???ACGGA??GCTACWAY?GTTA?GGCAGGCT?CTCT?TAAC??GCT??GTAG?A?CAGGAGCSTGGCTGRRTAG?GTGATGGC?CCCTAG?CCATCTMG?TRGA?CG?TA?T?TCCTGCT?GW?C?TAYT?TKAATGAGCCCCAT?CCTTA?TTC?CYCRC??CSCGCACGA?CGCTATRC?TCRA????GTAYAGGACM?ACC?CTAYCYGACCRAACCTTCCCCAGGCCTT?CGARGC??ATA?GGCA?GT?TA?GTCTGATGCGGGGTTGATT?T?AGAAAACGASTGY?ATGC?CGCYGGGA?AC?AGGGG?GAA???CGRGATRACCA?AAGG?TGTAC?CAYAGT??GAGGTKCCAGTAT?AMCG??RAGTTGA?CR??CCRTYT??TAYC??CCTC?CGC?CGG?AAATGCA?GGCCACG?TTCATACT?CGCAGC?TCTAGGTTR?CTYT??YCKGAWTM?CCT?C?AAYT????TCCTTGC?GCAGAC?GTCT?CTGGGTGG?TTACG?G?CAACC?RGTT?TGC?AGCTGYATAAAA?TCGCACAGG?ACCACAWGCAC??AT??AATTTATAGGGA??C?GKTTCTG?GAR?CTTTAAA?CAGAAT???TGC?ATAT?A?T??GTATACCA?A??G?TYATT?GGGTAY?C?RGGTGGA?TT?AT?ACG??RTKGAYCC?CATATCTCC??AACMT??GC?
AKAATCATTTTCCAAACGT?ACA?CGGTAGCATGCGGC???C?RYG?CAGGCACTGKT?A?KGTCCG?RTYAY??TAGWT?C?CTCGTTAYTACT??GACAWG?R?GTG?AYCA?RC?ATCAATACCGGTAACTAGA?TACGGATA??R??G??C?Y?CTGACCYGCAA?GAR?A??ATARGCACR??GYGGWGRATTG?G?TGAK?GGCKATCTA?CGGT??TAGT?GACARCAT??GC?MGCA?CGMAGGCC??TAAACG?C?TTCAC?GCA?A?CGTGAGCGT?ACA??GTTT??CAGAAAGC?TCGACTRAG?ACR?TCY?GT???MC?WAYT?AGTAGGGYTGTAGATSYTCT?CRS?GTACCATCTGGCGGYATGGYGYGGC?A?TG?TACGCGGG?G?CTCCWM?AGCGCAA?CACCAGR??YGA?CCCTYAAGG?GCGMRTAGGTA?GG??C??TCTTRTGTYTGTC?TTACAAATACGGMGGCCACCYAC?TGA?C?AW?CACCTGGCRAAGTAGGCTYGC?CGG?CTCRATATC??RAG?GACA?GAGACTATAGTGTGCGT?A?T?CC?CTGC??GGGCTGCYTTGCCRCGRCGTCMGA??RG?TG??ACGCR?ACAGK?TA?CGTMGRWARGAGCT?CRCA?TGTTAT?AGGA?A?CG????CTG?A?CGGTRGAG????C??TTRGYTAT?TG?CG?CTAT?RTAC?CC?GTAATRATTCG?TC?ATWTWT????AGCGAYGATWGG??G?GY??AT?G?GCCGTTCAT?CCT?G?ACGG?CATTA?TCC?C?CTC?GAC?CT?ACC?TCAGYCAT?AA?CT?RCTCGAA?A?GARR?G?AGC??TKAWC?G?GAAY?GGTRG?TG?YA?YGT?TAAAAAATTT?CGRGR?T?GAATACRGTTCG??WT?AA?AAG?AG?AAAGRGAGGTCAAATG?GACWA??TCAS?CC?TTGATGTC??T?A??CAG?AT???CCTTACTG?AT
T?GGGCT?CAAGAGCGCAAGG?AATCRTT?CC?R?TCAAGARTACCTAGGC??GCCG?GTC?CTAC?MCCAAGCGGAAACG??SAYGCGACT?T?AGATCAAGTGGAA??A??GA???GGCGCAYRGT?A?G?CCGAGTYC??GCGGCC?ACG?G?ACAAT?GGACGACGGATGAAT?CG?TCAAC?CTARGCACAGCAGGAAAA?CR?TG?TG?CGACCATATGC?AAT?CTAMTCCT?ACAT?AAGTTG?TY?ACTG??GG??G?AMG??GW?ST?TCATAGAGACTCACYT?ARCTA?AGTGAA?CYAYTCAGAGTACWTACTGGCTT??AAAGA?CG?GT??CR?GA?GYTGAY?C?TC?GGTCAGGRCTTATTCAGTGGCAGAAARCC?ATCTTAWATCWAAAC?GCT??ACA?S??A?T??C?TCCGR?W?CG?AAGWGCTGACT?TA?CCT??T?AGGTGGTC?G?C??GA?GCT?C?AG?AKRAAGCAACGAATGCA?AKG?TT?AGTCGGGAG?AT??SRCCCTTACAYACT?CACC?GTAC?C?CKRGC?AAAGRCTGTCR??CAAGAAATRCG?CARGAGCAGC?TGGGAAACCGTCG??GAGT??CTCTTK?CCCC?ATTGTTTT??AGGAMAGA??TAYGCC??CCTT?GATGTG???CG?TGG?GA?TATAA?GTT?GCACACGT?GAT?GAA?CTTCRCATYTAAAAKA?ACGCCTWAAC?C?T??CTT?CTCATA?AGCCTATCAC??AT?CTGC?C?GGG?GT?RC?TG?ATAG?ATGAMAAGTCW?CGCGGGAGA?CTTGTTTGYGTTCCTACATCAYRTTG??AMG??AAAGATGA?GC?AGTCCGCA?A?TCG?GTYYGCAG?CCY?CMTCGCTGCT?RG?GA?T?CGAG?C?TW??CGC?C???GGCKA??ATAGCA?CATC?GTATWCTATGCCTTGT?G?A?GCAAACTGASAT??AG?GCGCGTAT?GC?TRGAAC
CTCCCGA??G?A???AGCCKRAG?CCA?GARATGG?G?K?WCRTR?CG?AATATC?CY?TAAGGTRAMC?CA?TATCCCT?GGAGTGKCGTT?TAGAATY?T?AT??GGGAAT?TATATTT??ARGWGTG?CCA?CTATA?AGGT?YAG?GKACGCGCGWM?CYYGATA?ACTGAGWTA?AGCSAC?AATAG?C?GGYGT????CAAACTGACC?GAAR?TGACTA??GTSCWRAAACCYTRTGCG?TATRSACC??C?YTRCYRGA?AGCTCCGWTC?CYTTR?CKWTGWCGCA??AGARGM?TTR?AAG??ATGTMTCATTRATA?TTCATT?ATGTGATTT??WTCRTTR?CAYTA?GRGAGTA?A?TCC?CGAC?TTTTGAGA?T?G?G?R?CGGAGCTGCAC?TT?GCCGTYCAGA?TCGC?ATAGGGA??TAGCAG?TA?ATGGCAGGCCARC?AAG?TAGAGGC?CGTTTTTATCTG?AAW?AG??TG?TAGGAG?TCGATGCTAA??TCTT?WCATKYT?GTACGATG?RATCCCGWACATATGAAGCTTA??T?GATCCKCGTKCCCCGR?GTATC?TGATTTGRGCATT??AAC?G?TATGTG?G?TAGGTCTCTCC?TCACAATAC?A??G?ACGG?CAATTTWTTYGACGGG?AGTGG?TGYGCCTTC?TYGCTARAACGCATTGCTGCTACCA?AATCTCGG??TGC?TGTGAG?CAT?GTC?CA?ACTCTTGYTC?GTATTR?T?T?CTTAGCGT?ATCCCCCYC?T?GC?CCGA?TTAA?CCA?CAAGCCC??AGATTGGTYM??GGGAATC??AATCGCATAACCAAAGCY?CYACAAGCGTGCGYTTTCGA?AAAA?TRCSGCCGG?T?AAGC?C?AGGG?GA?TTCGTTGGGGCTGGTTC?AGTGGGCA?CCTTAAGGT?STCGRGTTTGTA?YCCGACTAC?ACG?TGTTCCGGTGCMTCTGGCGTCWATA?G?GGAGAGT
AT?A?AG?CCT?GATC?SYRGCCCA?TGGC?TCAT?AG?GAC?KA?ATCAT?CTAGTG?TAGCATTGC?TGG?CTA?CTCACYGA?CAT?TGAGCTGACAACCCCGG?TCTACATGG?TT??A?AG?CTRC?TTMTAGGAA?TCT?GGT?GW?TGGATTG?G?GCT?CAA?CCAAGGTG?TAA?CTTGCTG??AYTAGAGTACA?TAT?CCTG?GA??TCATAC?GT?AGGTCCTACCAT?TAGG?CCGCC?TAAA?TASCTCCC?ACAATTGAA?ATTC??AGCACCTTT?CA?TGYAAGACTRATAT?RTTA??CTG?TA?G?CGCTAGCGTGGGK?AGTCC?AMAAATTY?CTRA?AAT?TAAGCG??CTTCCATA?TCCGGTCGAATTAG?GCT?GCCAAGGGAC?G??AGGAGRCGG?CATTAG??A??AC?A?ACMGAT????TAGGC?C?T???A?CCRTACAAAGATTTGGCTTC?ATC?A?WGACGCGTGATTGG?CGT?ATTAGTA?GRTTGGCGAGGTCCCCCGCGGTTGTAC?CGCCCTATCGGGACTACTRGKCMACTTG?GGGCCC?YGGYGCWC?TC???T?CGA?G?AG?T?CA??CTTATTTTTAAGCACCTAAGTAGGT?G??CAGTTGATTGGCA?CTAACCTCCACTCGGATGGCSGCCCAGCC?GTCAAWAC?GGGAG?T?CG??YG?T?GCACGTCCG?C?AA??RCTRGARTAG?A?T?ASCGTCTATAGA???A?CAGAGGC??GTCC?ACCTTAGGGCCTT?CAAGGA?GGCAGCGTAGTGGA?AACAAAASGC?GG?A?T??A??YTCAAACA?TCTAGATTAAAACGCTA?ACCTCTG?AAGTCG??TCAT??G?TACGG??CCGAG?CATT?G?ACTACGC?CC?CGC?AGT??TC?G?A??C?AAARCWC?T?CTGATTC?CCTGCGTTYAYGAAACCCGAGT?CACGASAWGA?AG??GGCC?AW?????
C?SCGGGGAACTAGTGG?TTGC?ATCCACT?A?TTGTCGCGTC?GTTACGT?CGTAACTATAGG??AGA?AAAMC??GT??ATYACGG???T?TAATCAGARTAT??CCCGTTATCCA??TG?CCGCTATG?GT?A?TTGACAACG?TT?TGTTGTTTA?GTAGCTATCAT?CA?CTGGTC?TGGAGCAG???G?CACCT??C?GTCC?GGWTSGR?AGA?GCT??AGCGAGC?T?TGCGTC??ACGCT?AARAGTGGTT?TACTATT??AAC?WGACAGGRCTGTTAGCA?Y?GACTAG?A?CT?ACATTAATC?GT?T?AGRACGTCGGT?ACTTTA?A???TAA?GG?TGYGTTRCATTCTGTT??AA?GTAG?A??CCCC?AASGC?AA???CC?G?TGA?AG?G?TGAWACCA?KACTGCGT?TAC?GT?GTCTAC?T?A?T?CGTCAAGTAGC?GTTGACATA?TA?AACCGT?GATAGCGG?AA??GTC??CGTAGTC?CACT?CWTA?ATT?TCGAATGGCG?G?TCKCGCTTAC???GAACAC??TAY??ACG?GTAYTA??CTSTCGTG?TTGCSGGTCGGAGC?AGTC?AAC?CCCRCAAC??CCGCA?G?G?GGCATS??AGTA?CYTATGCGCA?CGGT?ACCGATG?YGCATGG?GSGTCTG?AT?TTTGCACGGTGAATGAGTTCY?TAT?TTTCCAAGCAAGACATTGTC?GAAATAGCGT?AACTG?GA?ACGC??AAGG??ACGYYCTGGGAGCGTAGTGYGCAG?ATACGC??GTCAC??GTTGT?TGCTC??GAYCT?CGGG???CCGGATGTGACGCGTTCWACTGG?C?GCTAAT?GAA?CACCATC?G?CCTGTAMAT?AGGC??ACTMTCTAT?ACCGGGATGA?G?GACGAGCRT?GG?YAAGTACT?AACT??AGATCTTGTTCTTTCCCCCCT??CAA?CYCCT?GCGC?CC?GA?AC?AG?GATTG?GGC?G
ATCAAT?GCTT?GCATCYRAGGTACGCTTCGTC????TCAGSGTAGC?CAAC?T?CCWAGTTCGGTA?GCA?TGAG?GAGGGCTCTGA?G?ACGAC?GR??AGGGGG???GTTTTGGGCT?TTT?A?CACCC?TGCCTAGGGCCTT?GTGGCATRC?A?ACTCCCAT?C?GAAGGACTAATG?CAACTGGCCCTACATTAGC?AGATCGCGTAAGC?TCC?TGTAGTTATGAAA?TTAA?ATTAACAC??CTTCGCA?C?A?TCGGGGATTGCAA??TT??TA?TTCA?CTT??G?ATTT?CCT??CCCGGTGY?CAGGGCART???YACT?R?CCAGTTA?GA?AAAGGTGGATAGA?AT?G?C?TTAATGA?AGTTGGCG?TGTAGGA?GAG?TA?C?A?AA?KGGCAG??CGAAK?GCCGGCTG?TCAACATGACTC??A??CT???AGCACTT??ATAT??TT?CACGCAATG?CCA?T?YCCTCCCGTT?GTCGAATA?GTAGTT?GGGA?TGCC?Y?G?ACGCT?TAT?CT?C?AT?AGTTAGACTATTATA?TTAAGGCTGCC?GTGAGGC?ATCT?CGGAATTGGTGG??A?ATC?A?A?ATCT?AYTCGCGCG?CGYTT??TTCCCA?TGAA?GAAACGATAGAGG?GY?TA??TGG?ACG?GAAGTMGCGCTGTA?TCCW?GAGACGT??TAC?TGTGTTCCCTAC?TCCYCTTCTCTTG?ACGCGTTA?A?CRCCCT??CSTTCAGAAGGGGTAACGRTCCGACA?Y?GAGCCTC??TCT?A?CA?TATCCCCGAGGTC?CGA?CGGATGTG??CGCGTTTC?CTTGGTCGTTCGAGAT?TG?G?CT?G?C?CGAATGGGCACAA?TCGAC?CCACYCACGTCTTACACGCCA?CCATTA?CT?CTCCAGAACACCTR?AG?TTG?GAA?A?CTGAACGCTCTCG?AC?GC?AY??GATCC?CG?TCTTAGCT??A??TTGT??C?GAC
?CT?KAC?ATTT?AAG?GTT?CAGTCA?CG?GGCCGCTTTCCTCTACGC?G?CT?GTTRAGAA?A?CGCA?CGSATA?AT??ATGTGA?C???GCA?ACA?C??GA??TGT?CTAC?C??A?ATCAT?AC?AG??TGGC?KCG?CTCAGGGT?TCTGCAARATGGCTAATTGCATAC?TGC?GGGC?TAAWGAAARAATCATATGCCG?A?AGTC?GA?T?TATG??AATTTCGCCYATATGA?G??GAG?ACCGCCTA?CA?CC?A?TACTGACAT??TAACAATA?CTACCGCCGGACCCTGGTCGTT?AATAGACCT?CCA?C?A?GTTATT?TSCTGGAGCCTTTACGAA?TCT?CG?CATCTC?GCGCCCG?CG?TTYTCGTAG?TRAGCATGCGTAYAG?TCTGR?GGCAC?CGACTG?AGGKATCTACGAGA??TTTGTATAGTACGGA?ATTG???TG?GGATTGTCAAG?ACTAGAGTRCA??TGATAGAG?AATAG?GGAT?SAACY?GRA?ACTACAATCG?AAT?GATC????AA?GATACAC?GGTCT?CTTA?CG?AATGT?TTGR?AACG?AGGCATT?CGCGC?ATTTA?CAACCCGAATGCTGGGAGGGC?CA??ATGAAGACC??GTGAGCCT?CTAC?AC?CCAGCCGT?C?GGCT??AGAGC?TTC?AAGC?GCCT?T?TTGACAG??TTGTTGGKAAGGGAA??TTCTCCAGWTGTATY?TAG?AGGA??GCGA?AT?GGCTCATTGYK?A?TGGTG?GGC?YGGCAGCGG?CGCCTTCY?CATCGCACTRTG?T?C??AT?T?CCATGTCAGGGGAGGT?TAGAAC??Y?KG?TGC?T?TWTTCAACAG?CAGGWGC?G?TGTCCT?CTC?CGCGCGAT??TTGCAGGGCYG?CGASTTCGATAAGCMACAGGMCG?ATGAT??ACAAT?TTTA?AGGT?C?GRAGTC?G?A?TRYC?R?A??AGCAGATCCCYGCTA
A?TTGGTGA?TT?RAGGGA?GAAGAAGCA?G?WCTTGA?TG?GATATTGARG?TTGC?AAACCCCG?CGCAGTTT??TGTA?A?G?CTGCGM?ACGAGGT?TT?C?ACACGTATGTGTGA?TACTTCCGGCCGTTAA?ACCACATCCTT?T??CTTGAACTAGCCYAAGAGA?ACGTYCRTTG?CGC??TG?AGCCTACA??WTAACGACTCCATWAAGGTGAA?T?TC?CCCRT?YACSKAAAGCCGCGT????TG?AT?YG?TCTWA?Y?A?TAGTCGAGTTGAAA?TG??GACACCAGTYGAATGG???A?GGCACTTGTTGATYTTC?ATTGCWTG?A?GGTTCAT?AGAG?CT?CA?GACGTAGAGTAGCATGCAAGCTRATCTCG?C?YY?CTCGAGTCG??A?M??G?CCGTGTCT?A?T?A?ACTAGAGCCCCYAAACTGTGCT?T??CGTCAGCCTCCGCGAACGGTAGATAA?TGG?AGGG?CCTT??YGT??TA?ACGTWAATAAATTTKTGGGACTGGCCAGTTGGAAT?TGGAGTG?TGGGAGG?CGAMYTTTAAC??ATT?WR?G?G?CTCACT??TY?AGAACAACC?GTCTACTA?CTGGR?GTAACTTTAAAARATTAGG?ATACGCCTAC?T?CCATC??GTTGYRTCG?ACGTGG?AATYGTC??TTTCTT?A?GTTTAATTTACTCSRATC?T?ACGW?GGACRTAG??TA?GCC?GGT?GGCT?G?TT?T??GGTKT??GATCAC?TCY?G?AGCTGGGGG?AGTTTGGGGAA??TTAARTCGCTCCCGTTAARGTGACGCGC?AATC??AG?Y?TMAGAY?ACTGA?TTT???AAARATAGCCT?CTGTT?G?CRCTTCTCGTTT?G?GG?G?TGCCTCG?TGCA?CGCG?TTATG?YA?GATTA?TCAATGTAGTTCTT?GGGCAGCAATT?TTACGKGCGACAGCTC?TAAGGCTCGTAGA?AWACTCGCAGTC?T
CTACGCGGGCCACATCTGRAAGAYC?ACCCCTTCCTTYAGTACRCACG?AT???GCG?CCC?RC??ACGKGGTTGTACACTTGTC?RGCCT?TCATGCAT?CATTAAACMAGATTGGTCTACGGACCTTTCCACCACCGG?TAGA?ACGY?C?CAATTGGGGM?G?C?TCCCA?GT?ATAATC?GT?TGT??G?ACCCAC?TCA?GGAAGAAGTGAATAGGAGCTGCGT?T?GCC?GGGCAYCACCCAGCCAA?GACGCACT?CAAG?G?A?ACCC?TCARWGG??T?AC?CTGCMAGAATA?GAT?GGGGGRGGTCGA?ARGGA?CTGTTTATGTTCTCCA?A??CTTYYYAAGTRT?TCTACAGC?CCCAGTRAGCACGGTRTAA?TTGATGC?TTTGATAGAGCGAGA?TC?GTC?TGC?CACTGTTCYCAAGG?GG?CCCCTCG?GCAG??CYC?AGTT?AC?GTGCCTCAGACCG?TRA?TTAAACTTGGATGYCGCGCAAGCTC?C?GTR?S?GACG?GCG?GACA??TYGTATCAA?CGGGTAAYT?TAATA?T?ACGCTCCGT??A?CC?TA?ACTACGTAA?TT?ARATACCA?CAGA?CAWG?GAGC??CCT?TTAACCCTAGAAYACAGG?AAACAAAATTT?YGGGGTGGTG?ATACSCTAAC?AAG??GGGACCCC?GTGTCYT?G?RCATTT?AA?T?ACGAGGRGC?TGC?CAC?TTGT?TS?CAAKCATGCGCCGGTA?T?C?TAAATGGGAC?T?TGTRTTAAARATAAAGGCGCGGATGCCCAGC?GTCGCTCGCTTAATG?TTTTGCG??CTTCCGTCCAGG?ACA?CGT??C?TGT?CTGGATGAAT?RAA?CCTAGGGCGR?GCATT??TC?CCM?ACACCYTCTTTG?AGACAAC?TA?CAGAG?G?AT?TATCCAYTC?TTGT??TAGGCAGC?TATTAC?AGAGTATC?CTCCC?CCCTATC?ACAATT?CT?GG?
GWGTACAAGGACGARGCCTT?CAAAGTA??TCTA?TCT?C??A?GGT?GTCA?TCAAACAC?ATCA?T?C?TCTCCCGGACCTTCAA?GTTAGACAGCGC?YGTC???TYTGCATCA?TAAAGCCGCATACAY?GYGG?A?WCTTAA?TTGMTCAY?GCGAATCTTT?GTTTGTCTTTARWACC?CA?CASCATAGTYTC?CTRTCYAAA??RACGGTGT?GCYAA?G?AAGG?CTACG?AAGACGC?TGCRCCAYATAC?CGCAGA?TG?G?GTGACGCA?GACGGGTCCGACAAGAGTGTMCTGCGACTGAACG?AGGGKCT?KCCG?GT?TGA?CCGCTT???TGAGGC?GA?CYTTTTTC?AATGTAT?CTGKTWA?CGCG?T?TTTCRGG?GCGCTCCAT?GAGGC?ATTG??GGGACAT?TGC???GGCTATA?C?ACAGCGTGAATCAAGACCCT?WCCGTTTATTAAAGTCYAGG?T?G?AGCAATACTTA?GCGAT?G?GTTAC???ACRGART?TACC??GRC?ACG??CCSAA?A?CCACCG?CGTGSTG?G?CT??AATTACT?AGGATCAAAG?CAYAATCA?ACCAG?C?GATCT?GACTATAG?GGCTGCGAAARCCA?CSGA?AAATCGCACC?C?C?GATCTTGTGCTAACTTYGGTCCTTAGGTACTGTGC?GCG?WAC?TA?G??GACWATGTA?CACTGC?CATGA??ACCGG??CAAGCGAAAGGACT??????TCCGTAGTG?RAGTMA?TTACA?GTR??CGAG?TTG??GATCA?CACAMG?C?GGCTCAYCTTT?ATAAAG?TC?A?CTTT?CGCCCT?GGRGTCA?CYC?MTTCCTTCR?CCRCATWTATCAAGTGA?AGAARG?TG?GACGTAGAAGCGACC?GG?T?G??GT?GA?GGAKA??TA?TCA??GG??ACTTGAAATCCCGTATCT??G?T?G?GCGT??AT?TTA??CGCT?CAC?AGCG?YAA
CAT?CGGCGATTCCTCACTC?TC?TYTGCTT?TTGAWT?GAWCTT?AGG?TCCYCGCATCGG?CTGG?CTATA?CATCACC?T?TAACG?C?AC?ATC?CGTGTGYACCTAGCA?TTCCGC?TCGAAAAGATGTA?CT?TGCTCAG?G?GA?AACAA???G?T?TCATGTG?CGTGGGCCGG?GGT?CAACAGCTA?GC?TCCTG???TG?GCAT?CGGTAGYAAAGG?TTCCT???CAC?ATCG?AAGA?TT?ACATTGTTTAGCTATCTC?GSGG?TGATA?TTAT?GCATTTACCTTCAA?CA?CTT?GT?GTCC??TG?CAYAT?CGCCG?ACGCGCA?TATC?GTATCAT?CAGGGAC?AGAYTGT?CAGTCTA?GCGRGA?TTTCGRRCGCCGT?CAGACCWTCTTTC?TGC?CTTATRC??GACTTACATA?C??AT?TCATCCAATCCC??TGYTT?T?WRGGTGCGGGCGTG?GCCCCG?T?AGAGT?CGAT??TG??AGAGYAG?GGTTACG?TAG?AC?C?ACYTAG?ATGTAATTGCCGCAGA??AAGCCAT?GA?TTCATTC?CCTGAAGAA?TCATGGTY?STC??CA?GGYT?C?GAAACGAAACATCCTCG?CA??ACTAGG??CACT?TTGACCAGGTGCTG??TGTGG?T??TC?C?G?A?AGACAAGCTATT?T?TASGTGYG?TGTTTCCCAAGGAATCGTTAAACATCTA?TACGTTTAGAAAT?CT?GAAGATCAACATTCATT?GACATC??GC??TCGGGTG?CTT?CA?G?YTCTCAAGGCTCC?TAAYTAG?RCTAGCCGCG?ACT?TACGARTTARAGCCTG?GC?YACTTCGA?ACCTCTGAYC?ATCC?C??CCG?C?ACCCTYG?AAACACA?GGTT?CTRCAAAAGT?GATGTAA?CC?G??AACA?TC?TTT?TTA?CTATCT??AATCCGTT?ACGT?TAG?AGTGAT??G?G?G?GCCTGTG?AYG
??CATTGGTC?ACTCCGG?A??CG?CCCAG?AGCA?GG?GGTAGR?TT?AATARGCWRT?ATA???GT?A?CCTA?ACACGTACKTGGATTT?TAGGACAATCGAT?AGTTCCGTGGCCGGTCC?AAATTTTCGG?TRCGACGGT??AGCCGAAATTTTCCATATTGTCCAAGGG?CWACTCGTCGG?AGTGGTGMT?C?CGGACTGCGACT?TACGAACAATGTATC??AC?GTAGTACG?AAG??TGKTCG?GTRATTTACAGGT?ATGMGACATTGRAAGCGTAGG?ATGCCCTC?G?ACC?CAGCCCAG?TAG?C?CAGACGTGTCT?AC?TMGTAMTG?GTG?SAGAT?GT??GAAGACATAT?ATTTCTA?AGTTCGC?CAG?T?ATTCGKR?RTTAACG?CCGATGWTCTAMGTG???ARGCG??TCCTG?CCATG?ATG?GCCWGGTYAMGCCGC?GC?AGGCGTK?GTAA??CGT??WTT?TGTGYCAAGC?CT?RGCC??ACGKCGTA?GAGA?TT?R?CT??C?TAGAGAACAAGGWCCAAMACT?ATGGTACGTTGG?C?CA?MGGRTTGGAT?GGTTG?ACG??A?T??ARGTT?GA?G?GG?ATCAAGCAYYG?GAGGT?T??C?R?CTAA?CTT???CCCCC?TG?AAC?TGGRTGTT?CAGGRAATCTTAA???TGATTATSTA?CCAAGT?ACG?AT?TCKACAT?A?ATTGCWATTGG?CRCYTGATAACTGGGTA?CGG??GAGCTTAGRAG?AATRT?CG?G?A?TTCAGYAR?C?TTT??GCGGATGACYGTGTR??GCTCTGAGT?W?TGCACAC?AASCTTTACCG?CGT?CACGCACCTGTACAC??GR?TAWGGA?TGTCATCGTTCTA?CG?GCAAC?TR?C?CGGTG??A?CCTGCM??RACGAT?KCCTCAAAACACRT?GGGG?AYWTGTCTCGTTAATG?TTYCTAT?TAAT?ATGTMCACG?YCGG?AA
CTA?GACGTGAAGT?TC?TATGTS?C?AG??AT??TATGGATC?TGAAC?GAACCAGC??CACTACTACACGSCATTCY?AT?MTATT?TTG?GCTAGT?TSGTCGGAAAT?TGA?AGACC?ACACCTCGCGAG?TSGGATKAAATTC?T?GGTAGAAGC?GG?T?AWGA?Y?CTTAGCCGAAGAGGGTTAC?T?A?CA?GMG?ACCA??CCTCG?A?TC?AGWAA?CTCWGA?RGTGG?KC?CAYATGTGCTTRG?CCT?ATGCAYCTC??S?CCGA?GC??CCT?TTA?GY?S?GCAAATT?TTYCTT??R?TA?CYRGCATTCGA?CRTTCGTATGATCACATC?A???MATCTMCTGRYAAAAGGGTACGTCAA??WACAAGGATGA?GTG?CTC??R?TCATGWCA?C?G?AST?CGCTA?AW?GCGCAAAGA?CGTRYCCCCA?CGWGACSTAWCTAGCGTCT?C??TACCGGTACGGACGACCACGGCA?AGTA??G?TAWA??TTTACCGAGGGATT??CACGCCC?A???TCGTGT?TTRACG?ATAGCTT?GGAGCAR?AAC?CACTRGTCCY?AGCTCATCCCGS?GTGT?TC??AG?T?A?CCCGGCCTAGGTAWC?CTCRT??GG?MGRSCTTAC?G?ASTA??TAAGCCA?GA?CACGCC?C??GAAGA?CTGYCATYTCACTAATAARCAGCC???GCTAAGAACTAG?GRTCCGTACGGGCAAACAAAAATCCGGGACCTGCRGGAAA?C?CTCTTCTTAGAC?RCTTCG?GAC?CYG?TR?YTGGCA?TAATC?TAA?AAGGCT?TCAGGKGRACAT?GCGATTC?GGCCCGTC?TGCCAACGTA?A?T?YY?GTAATC?AGG?TCG?WGAGGGTAGYG?CATYTTAT?ACA?CTA??C?GGCT?ATAAGC?GGAGAATRATACTCCACGTT?CGRGCGCCCM?GCA?T??C?AATGGGCATGCTAT?GAGCGAGGAATACGT
CACG?GCGTCA?CG?A?ACGATGGTY?AACT?G?TGACCY?TGTACAAT?TCCTGGAACGACYAGGCGARAAAGATA?CGCAT?TAAC??ARTTAC?TGAC?AR?AACYG?TTGT?GAGAGAAA?GGAATGTGTAA?AGMGTACTGGTTA?AGGATTT?GT??GT?ATTG?C?A?GTC?G?RARC?TG?ACTAATC?GTAGCATCCGACGC?ACCATTGGGCTTC??C?MA??TTTGGACA??CGA?ACGTSGCGG?ATGTAGGGTARGRCCCTGGGCAYCGT?T?AAAA?GCRTC?GT?TGATCTCG?GT???ACK?TCGTGTTMTTGCAGCTCCCTTCG?CACGTC?CGGGGT?CGCC?C?CCCRTACCT?CTATTCACCAATGC?T?A?GGCACAGSG?CCGT?Y?CTCATGACATACC?CAACT??T?CGCCACGC?TTACCGCGCGGCGTAACCCCTTTT?ACAGGTTGATTGGGCGA?A?CCC?ACACCCCAG?RKGAARATTRTCCCTAT?GATAAGGGAAGGGTKAYTTACSTGTAC?GRTTTG?A?ATCTGAATC?CTACGTA?AAGAAGTG?C?Y?T?TATGGCCG?CC?AT?CG?CTCTATT?AAGAAT?AAATCGGCAGTYYT?TGCAAYT?C?AAC?YGCCA?GTTT??GAACGCGRTTA?GCC?CCTTAAAGTTAG?A?GCAAGTG?MTAT?GATMGA?C?GGAATC?YCATATACGGTGT???GY?CGTGTWKA?GA?ATAG?SCCCRAGGATCCRCCACGA?TGCC?A?TAGTGC?GATGG?TGACAATTA?AGTTAG??TTAGASCCA?CCCAAGGTRTT?ATCAGA?GGTTGT?ATTGATCACTG?AGAAAATG?R?TR?CCTAGCG?AGRTCTARGGTG??MTCRGGCC?TG?TCATGTCACTG?TA?GTGRCRTTAC?AACGTAT?TTTCGCTA?GAAAGTGAGAGGCCCT?TTCTC??AA?G?TTTGGMAC??TGG???
CYGTAYACACY??CG?ACGAA??TATGAGTCAGGGTATGGCTWAACCGGTCGGGG?CTCTGGAACACTYCGTT?TAGAMGC?G?TACRGATGG??CRG?YGGTCCCAC?GS?GTW?GK?A?CTAGATSGMTCCAA?CTGGGGGGAGCAGTK?TC?C?T?GGCGAGGC?C?T?ATCA?GAGCCCCRGG?ATCCCTGCGC?ACA?GCAGCCACAGTG?CCR?AT?ACWCACT?TAGATCGGAYTCGGAGA?C?CTRTTG?GACC??TTAAGGGA?AACCCTTCTCAGACCGTGGT??GCCAT?RAC?A???T?GACTTTCCRATAGTTKCG?TAYCATAGTGA?GAA?CWT?GCTT?ATA??CTCCGTTGCAGGCYCTTT?YCCA???T?CATGTTCCCGAAA??AACR?CAYTTG??KATTG?GYGCAGRCGYAAC?CSCTTTA?CTCTCCCCTAT?YAGCCTCTGTCTAGT??ACACTTTGGGAA??TCTA?GY?AT?A?GGGAAYATTCRGAGRAKCGGTAG?AGACG?ACRGGTGAGAGAGGAGGYTCT?ACACGGTC?AGWAAY?CCCY??AACGCA?GACCAAYAAAGCAG?GRTWGGT?CAACTA??A??AGRG??ATATG?ACG?TAACGARCCGTCCCTAAACC?GGA?CCCRAAT?TGCTTCG?AG?YC?TATTG?A??CCGCC?CAACA?GGTGC??A?GCG?SGGT?GA??GCTTTAAT?GATAAR?GTAGGC?CTGACCGTAAACRCCGTTCTRTCGTTC?CA?GT?YATATCAC?CTTAGAC?GG?TTCCGTT?RCGAARAC??AAC?CGTA?AGATATATCAGCGAGAT?AGGCTRRC?Y?CG?GGCGCC???ACTTT?TG?GATTGATGGCATGGATTCTRTCT?TAAA????TTTTTSAAAS?G???A?GTATGCCG?ATA??SGTCR?CATT?RTCA?YTGGTTACTT?G?CGCGTAAG??ATRGRTYTGATC?AG?CAAYGTG
WA??AGAGGCGAAAG?AGC?A??ATCK?GGCMTCGG?ACAAGCAG?CSTC?TCTGAAARCTCT?GCTGCTACGA?CCATAAAC?ACACCCCCRTTCACT?GCCT?CGT?T?CTGT?CAGCCTCAC?CCCGATTATTCRCCA?MTCKAGTGCRAGAC?TA?CT?GTAGCACCTT?GAWGATCGGGAC??CGCTTCTAGA???AAA?GTCTGT???T?AAACYA?TTCTTAGCAA?TGTT???T?G?A?ACGCTC?GRCT?GKCT?CCACGCCTACTGGCG?ATACTC?T?CCAGG?YATSYGCTGC?AAG?GCGCAG???AAGCTG?ATCCSCAAAA?ACAG??CTTA?G?C?ATCG?C?TGTGAGACGWTC??AACTCAGATATG?CCAT??A?GSA?GGAGATTT?CTA?TACAT?CTCG??AACAT?AYGTMGCT?CGCACT?RAGGACAA?CG?A?CGG?TATTAGCCTACATGCTTGACAT?T?G?GTCG?AAT???CC??ATGC???CTGTACACCCGAACARA?TTGAACACAATTTG??CACT??C?CACTGTACGG??ATGGATTTCT?GTCTKCSG?GAC??TCTTGTG??C?GCGAACCCATCCAK?ACGGCCRTGTT?T?GATCTT?K?ATAATGC?AGGCTTCTC?GCGCTACGTCGCTTYTCCTKTTTCATG?AGACC??G??CAGATGGTATATGAGCAAGGYCAGRGTCAC??CAACAGAGG?TGCCTWA??CAG?TGAGRCCA?TAAGGGC?CKA?AGCACCA?GTATAGGCCA?GTAACTAKAAGGTTG?GGT?TAGA?CRGSCGG?AWTCGTY?TGT?C?CC?TAGCCA?T?A??CAAGCTAAGG???ACCGAGCCG?AG?AYWGGA?G??GGC?AGACA?RG?C?GTGRTACGATCC?AAC??TAA?TGCAAAG?ATTGCTC?CGAAT?GGAAGG?GCGAAMAAGGTAAAGTYTATGGAWGATCG?CACGA??AAAT?GC?
AATCG??CCA??CAGCGGACC?ACAG??TGAAR?T?TCGATCATCTAAGGATTC?CC??T?A??YCA?TAGGCARTCCATAKTTTC?CT?GGTGG?GG?KAA?TTTRGTCC?G??CGYC?G?CCAC?TTG?AATYGTCGAATTCATA?KACCGTGATRGAR?C?TA?CGAAGCG??TACA?TCCTAMGAG?TWGAAA?SA?A?AYGCAG??A?AGAGGGTAACTAYTTATYA?TTCC?ATCARGAYGCT?GGT?CKTCCACT?TGAWA?GTATACTTAGGGTGRCTRAGGCCCCG?AAGTGG?ATAGCTGATGTG?AG?AG??GGG?CC?TA?TGACGGCCAGTG?G??YG?CG??A?G?T?C?TCA?T??GTCTT?ATGC?TCRTCGCRCGCAT?CTT?WCTTGACACAGCAGRCGGACACG?AARC?T??AAGAT?TAGGTGGAA?TRAGAA?SA?AGTGACACA?TTGAC?CYCAGT?MG?GGTAAACAACCGCARCACYCAT??WGTCAA??AGATGCT?CCGTGGGAT?Y?CCGGGAGAATC?C?ATTTTT?M?CAGTT?AG??GAGAATR?CCGCTGATTAGCTTGT?ACGRARTCCCKGTGAGWGAGTGGYAAAGCAATCAAGCAGCTCMAGTCYAGCTACCAGCAGCAGCTCGCAGRCTTAGTCTCATCGTTCTTACCAAAYTCRCTG?GCTGGACATATTCWAAGAWAGC?CT??AAATTGT?GTGAC?AAACCGACRTCATGAGGCGATRAACYCMTCAACACTCCGTRAAGGCCTGGCTCACYGCAYCGATGTTACGCCAGCGGTCTCATCTCWTTCTCCCTCACC?ATTGGTGGCTCGTA?SCRCCCGCCAARCCCCACCCGAAAACGGCCACT?TGACGGGGAGCGCACAAAGACCCTTTAATGACGCGTCCAATTAAACTAGGC?ATTT?GR?TGAAGTGCTGCCCGAWTC??ACGCATTGCGCT?GC?RWAG?TTGTGAGM?TCT
CAGKGGCTCCCAGACAGGGAACCCAACTGTATTGA?CCAGAC?AA?TATGAA??CTG??????????????????A?????????????????????C??????????????????????????????A??Y????????????????????????????????????????????????????????????????????T?????A??????????????????G?????????????????????????????????????????????????????????????????????????????????C?????A??????C???????????????????CR??G????????A?????????????????????C??????????A?????C????A???C??????????????????AT?C??????T????T???CA????TG?????ACT??KA?G?A?T???T?A?TATTACTGT?AAG??GTC??CTTTCG?GC?T?TTA?CG?CCT?CMG?A?ATGTCG?TTWRGCG?TCC?GG?TTG??CTT??TCT???G?????TCACTAGCT?G?W?T??YC?CKG?TTG?YTG?T?GA?RAAT??GGG?AAT?TTC?CGCKRRT??ATCTAYCAM?T?GTA?C?C?
    Phl332_27		?AGGT?YC??T?YCC?CGGCT?AAT?YG??GTAA???GRGR?AAGGGA?TC?TATGTC?AA?GTAC?C?CCGTYA?C?T??STTGCT?CT?A?CCAGTTT??CGT?GSCT??C???G?TGACT?CAT??AA?CA????C?A?TG????A??CT?AT??G?CTC?ACTC?CT?ATA??C?G?ATRGA?C?TC????GCAAG?AT?AACT?C???GAC??TT?T??AR??????CGTT?CCT??GTA??TC?G????TCT??AYG?CTCTGAG???CTAGCGTCAA?TCTTT???CG?YC???T????GTA???T??A?TACACYAATA??TGC??TGC??G???GGCG???GG??TGG???YTG?CAATGAAG?AGCKG??????C?AC??CGAAGACA?ATTG?A?Y?GGT?AGG?TATGTT?G?TYACG?C?CATA?A?T??ACCW?K??CA?T?CC??TG?AT?AGA?AT?TC?T?????TARA????GT?ACA?TGCGTC???SY?TG?GC??G?????TT???TA?ACCT?AGTT?GCCT?TC?T?C?GTC?G?TCT?G?TACG?TATGTGCWTCMTCAC?G?G?G?G??G??C?C???TSCGC?GCGGAC?TG???WAT?????TT???G??G?AA?GC?TAC?AGACTCATGT?GT?T?CYGA?G?Y?TGCCGAG?CCCTATYGTSTCW??GTGA?ACTAGTCCAC?G???ATTC?GC?TAG??????ACGCGA?AA?T?A?ATCTA?C?G??G?A?TCTCAAC?TACCA???GA??C??TAAT???GGR??AC?GG?ACAG?TG?TC?TA?GTC??GT??ACTTGAAGATCGT?C?CC??C?T?C?ACA?C???T?CCA?TA?AAGGC?YTC??TCCAKTGCC?CWTCT?A?AA?YYGATT??ATCAGT?AA?ACACTGTCA??CAA?A?T?ATTG?TCG?GGSAG?GCC??ACC?ATY???G?AGT?AA?T?TAC?TG?C??MGA?C??CW?
?A?T?G???GGCTGTG?GT??A?C?A??ARGTG?GTATCRGGTTYCAGGCCA?GGC??CCGAC?T?A??GYTG?CATGCATGTCGG??CG?AC?A??CCT?????GAGG?GGT?TGTCT?AG?CAAGT???TWRG??GCCCCSC?CGS??????TT????CACR?C?GCGC?TR??TG??CG?CGC?????TTT??GC?TCAG?GAT?GTTCAT???G??R?G?AA??W?C??TC?G?R?????GCYG?AG???G?MGC???A?GC?TCA?T???WT??AGACA?????A??GCGAAG?T??A?TG??TCCC?AAC?C?T?RGA?ACWAW?G?TAR?CCACGC???C?GACCGCRG??AMTWA?C??T?YCCGAAGGGAT?A?TAT?????K?T?CA?TRCCA???GACAGG??CM?M?T????AR?TCA?TAATG???A??TTTTACCGTTCGT??GCYG?G?KG??GT?CGA?CT??AAGCAGA?CAG???GAG?YCGGYT?A?AG?RTC?A?ARTA?ACT?AGT?K?GGGTAGC??GTGG?TCGCA?AY?AGCKAG?TTCT???CA???CCT?GTACAGT?GTC?CRCTTTCCCA??A?C?ACCAGT??ATACT?RG?TTA?TAGC?CGCYC?AG?G?TT??A?C?RA?GC??GC?AC??A??C??C???GTT?A??A?AM??Y?CGG??ACGA?AA?GC?G??GTKG?TT?CTCC?GT?CT?WTA??GGT?A???GCA?G?AA?G?A????T????CAC?R?TCTCCC?ATACTMCAACAGTTW?GAG?AC???C???ATAATCT?T?A????G???TTCT?CATG?G??C?ATCGW?WAT???TAGTCCGCGCCA?C?C??C????TGACGG?C?G?CC?C???AGCT???GGGCTR?GATT???TTGTGA?TA???C??TC?GCAC?T??A?ARAGA?GW?AA?T?CTTG?C??C??AMCCTAGT?G??GAAKCA???CT??A???AAG???TC
GT??????TAC?AT?TCGRT?G???T?T??GAC?G?GTGTTRC??TT?TRTCTTATC?GGGTAG?CCTCGTTG?GTT???GC?GYAAY??CA?GT?AGAAACA?GCCC?G?TATT?G?T?TT???T?GT?A?WG?A?CG?TAT????????T?ATA?G??TGAT?G?ACG?ACCKGA?ACCAT?AGCAA?G?C??G?MTACT???TATTY?TCGTGA?RTGCT?TGCGTCRTR???GC?AGC??TTTT?ATCCCTCTAATGCAGAGWTCTCG???AC?YAGTYGCTGTCC?A?AG?CCG?CCCTAA?YCGTAA?C?C??TCACG?AAGACRGCGT?CM?T?A?GAT?TC?GTRRGTACCAT?ATTCC?T?ATCA?A??RTA?AA?WCA?TAC?AWAWCYT?AG?TCG?TAAAT??AT?CGACA???????T?TCTGGTCT?C?C?AT?CATGAGATACG?CTCYT?G????GCWC?CTTT?CTRC???TATTCCAT?A?????A?C?GA?KG????TR?A???G??ACC??GTA?CTTR?GA??ACT????TA?GGC???ATTAMC???G?CAT?G????A??CC?S?TCAA?GC??T?AGCC?TC????ATGCKT?C?TG?GYGCCA???G?ACCG?T?C?TTG?GAGCTAS??A?GT?G??AAAT?AT?C??TT??C?C??GTCT??TCAC??CG???CG??C?C??A?GWGA??CC?GTTC?CCTCGGC??ATAACCGCAA?AAGGCGC????AA?TTCATTGA?TACAG?T?CAT?G?CMGA?A??K?GTTCC???TAT??G?CTCCT?GT?AC??TAGYAC????A??WGT?AC????G?T??A???T?TC?KCCC?CTGGA??TAGC?TT?A??AGAATT??CCT?GT?CTAAC?C?T?G???T???C?ATT?C???GACACAG?CT?CAAG???TTCCGG??AA???G?A?T?T??ACG?C???CTGAGTACAA??CGGTG?GCTACAG?GGA
TRT??C?GC?A?A??TG?AGGAAAW?T??AA?ATCGG?G?CCAT???AAGA?CCAAYCGA?CCYCGA?CG?G?TATGC?A??CCAGTAA??WC??K?CTC?C?AC?T?CCT?GGGA?T?TT?TG?C??T?TA?A?C?AT?A??C?AT?G???G?C?AC??GC???CGGCTAC?C??AGCACAC?AA?T?G??C???????TT????AG??AAMT?TAAG??TC?CYGAA?AG?TCTA?T??C?AAACTC??T????A?GC?T?T?G??AC?CR?G??AT?GTTT?GG?TA?TC?TG??G????CTCAAACYGTG?TTCCA??C?GATAG?CC??T?CT?GA?G??GCG?WG?GGT?GGG?CC??G??AGTCG????C???AYTACG?TACATCTA????TCC??CGTAM?GC??TA???CCGGTTCGG????TCG??GTCTG?T?CAGTCCS?TTAG??A?GCGG?AT?TC?TG?T?A?AA?C?AGT???T??C??TCGCTAGCC?G??T??CGCG?CCCCGT?GCTA?CT?CG???????A??G?G??C??AT???CGG?ACTGC?TTTTCAATC?TGGT?GA?C??TCTCATAAACGG??CT??G?CCTCCG???CCT?G?T?ATTTGW?Y?CTGTG?TG?Y?T?T?T?M?T?YCCAA????GCGG??A?T?TGT??GT?C?TTGCCCG?GC???G??GC?CA??AATA?CGCMC?GKCTA????ACTAAA????AT?ACTA?G?GKCTTCCCGT?CCAGC???T?GGCG?A???C???ATC???GW?CGT???GTA????ACAT?TA?CCCG??GY????C?CA?A???AG???CTA?TGA?TC??????CAAG???TA???RCCCAGAA??AGATAA?TAG?C?TC??T???T?TAC??AGAR?CGC?GATCCCYTGAC?GG?CAC?C?TC??A??C?GA?AT?A??AAGT??G??RT??A??AAGA?AG?GCATC?GTAACCACTTCG?AG?A??
??CCCA?AAGA?CAGGCGA???AC?C?AGAA?GA?TC?GC?G??A??A??T???TAGAC?TC??T?AYTAGT?TC?TCCTAA?TCAR?A???AC?CA?ACTGCAGG?A?GGAC?????TA???CCA?TTGGAC???GCGAC?CA?AC?C?CTCTC??GGTGATC?????GC??GC??C?C?TCCC??GTGWTGGCTCC?A????GA?AG?T?G?A?A?GTCTCCCTTA?T?G???A??TGG?T?GT?AAT??A?CTT?CCACCT?G???C?GRGC?CG?C?CT??TA?G??A????GTC?TAG?CT??G?GTGTTY???GTT?GT?GTA?TT?GGCTT?A?TGTCAGRGC??CCTATTGA?G?AATCC?G?TAT??GGCG???TT??A?T?G?????CGAW?ATTATTCAGCGGTA?T??GAA?CATT?CT????GTGCA?AGTAG??ACGATA?AGCG?TT?CTCAAT?C?C?TAG???TAGA??TC?AA?ATTTGGG?A??T???CGA???G?C???TCGATTCG?AAA?T??GGGACAR??C?GA?TT??TTT????AT?T????TAAT?C??G?T?C?R?C?CCG?C?GGC?AA?GR?ACG??TGA?TTWR???T?G?C??G?ACT?G?GT??GT?A??CAGGG?ACT?T?CCKCA?CGAGGGAG?GA?T?GGWTTT?GCAG?T?GC?A?G????AG???TCCTCARAGA????CT???GAGA??T??C??C?CC?TA?T?ATG??CATAGY??CCCC?TCCAC?GYGAGT??GCCTA?GAGAGG??TTC???CT???C?T??GGCGA?T?TA?A???GT?AG?TTG?WAATGAG?TTA?TGT?TT?GGGAGTAAAGTACTRAAG??AAGGG??T?GTGA?T???CTTCGAA?G??????CG?TAT?C???AT?G?GC?A?CGAG?GTA?A?GCC?A???CT?G??Y???CC?GG?CY?GRTTC?KT?GAAA?ATAAGGTTT?CT?GCCCA??CT?
?A????G??C?T??C???CA??A?CCCT?G?ATATACRTG??AA?A??TTT?GC?T?T??CGTTCC?TG??G?TT?C?GG?T?ATA?G??RGTAM?C?AG???GAA??T?Y?T??TTGAC?????TTAC??GG?AAGT??ATT?????GGT??TA?A?TTGCG?AAAAA?TG?TCAT??G?TACA?GGCCGGC?AC?GRT?TATATA?G?Y?A???AA?AATG?GTCT??CGAAGCC?G?TAGC?G?A????AT??A?T????T?AG?RG?G???TCACCAA?GT?CACC?T????A?GACC??G?TAGCAT?GGC?A?T?C??TA??A?C?A?G?T?T?C?GCGGTTA?C?G?TTG?A?CAG???GTGA?G?GGC??G?GGA???TACG??AG?GTA?A?CAGG?CWC?CG?TCGC??T?GCAC??C??TTCG?GWA?G?GAA?AT??A??AC??T?T??CCGA?TTCT?RC?A?CCGACY?GCTAT?SGA???CT??AG?GCA?AA??G????T??ATC??C??A?G??AAC?A?TA?C?ATT?RGGAGG?CGAGGGCAGGTT??GTAGA?GTGR??CT?G??A?A??CA?T?GG??TAC?C?TCA??T???CTGAGATAA?G?C?AA???TCCT??C?T?M?TC??T?A?A?GCT??AT?TAG?T?AGTT?CTCC?AGAGATACWG?T?G???A?GGC??????CGACGT?TA?C?T?AG?GGR?R?TTCACRCA?TGGT?CC?????G?AGG?TT?T???G?TTTGRGATA?????CGC????TGCT??C?A???A???GCG?TA?A??G?TT??CAA?ATAGTT?GG?C?GGGGC???GAGCAG???CG??GCTCC?T??GAYC??TCTAC???CAG?AR??C??T?T?ATA??AGCTT?G???T???GCTC?A??GTC?T?AT????TTATCCCR?G?CTTCTAGG?GYT??AACGA??C????GC??TCG?GACTAGG?T??C?G?ATGTCGA
?TCGAACAY?C?AT?AT??GA?TCT??Y?GGA?CACG?CCS?AT?GTAGTGAA?CAA??CA??TACC?TT?C?CGA??AG?ATT???C??TT?CCG?CTCGCT?TCAG?TGA?GGG?GRGAT?GAAAA????GC?CTTYCC?T??GCAG?TT?T?CYT?CA??ACAA???GCTATR??TCC?GC?G?T?T?TAG?T?ACAC??GTTCA??CG?G?TCCS?C???A?A??GGATAG?T???TCC?GTC?G??CC?AAGTA?R?Y?CG?TCATT?GA???AC?CAACC?A?AC?AGC?CT?CTT?????AT?G?G?G??CG??C?C?ATATA??GGYGCG???G?A?ACGAA?C?TRCTTGG?GTG????TCCCCA????TC?AAA?RTGGCGTG?A????AAGG?G?Y???G??AAA?T?GG????TTY?T??G?TAGGGAT?A??T?GCAAG?TMGCA???T?A???GGAT??GCCG?CSGCC?TCGCA?CG?CTTA?CTTGSA?TT?T?CCRTG?G??C??GGTTACAGC?CACAC??G?GAT?M?CAT?GAC??A?AA??C?TC??AA???G??CCTGT?CCGGGG?ATK?ATGTAAC?GTT?GAGT??YC??TYTCCTG???ATTA?ATGTG??WTCG?AAGTT?TCYGC?CC???CATG???TTTCCT?G?CA?AATTA?TTAAA?GACYACTAG?CTTC?GTC?TC?C?A?TGC?YCAG??TCT?AG????AAAAACT???GCCATY?R?TTAG?C?G?CG?GAA?T?ATG?GCTGCATTCCA???CG?A?YGTG??TG??GTA??A??CT?C???ACA?C??GCGATT?T??AA?G?A?TAY?GAGTCCGT??C??AG?GGTT?CT??TGGA???AG??AC?AAGCGACGM??TAAT?CG??T??AT?AC?CTTCT?T??A?TCT?G?AG????CCC???A?CA?TG?TTA?C???ATGCGGAGTT??AGCAAG??GAT?TCC?A?CCC?G???
CG??CCT???G?A?TGA????G??AG?A?TA?A?CA?GCC?G??RG?G?CASGC??AC?CT??T?GTC?TTT?ATCCA?CT??GTGAGG??G??T?CC???G?T??ATGCGAAA?TC?CCT???GCA?A?TC????AR?????AT???T??CT?GCC?CGTAATAGGAC??T??G??T?TGC?TGACGTGTC?T??T?AAAACTC?AAATT??C?????GTCGCAAAC???A???AGC?GTCG?T?A?CCCTA?AY??GGT?G?Y????CAGGT?A??GTTCA?AATAACAGC?A?AAKAGCG??A??C?AGGTGTT?ATTGCAA?CA?TAC?T?G?A?G?A?CCCSTGCAG?TTC?TRG???CTTGGTCTGATGG????TCT?T????G?GTCA??GT?A?G??T?GRY?GCC???KG?CCT?ACAGTACCT?????ATAG?GCT??TGGA?C?TC??C?CCTTC?TT??A?TTTA??CTTG?CC????YC?GCGA??G??C?A??AACA??TAAC?T??KA?G?G?A?????A?G?GA?A??CGCTTCTTGC???TCAAAC??C?G???????G??A?ATG?YTCT???GTAAA??CTCT?G?CC??TCA?TC???CTYACA??G?G?TTC??TG?CA?GGTGGC?T?GGAGCC?G?ARC?C?ACTGG????ATT?G?G?GCCCTT?T???G??A?AA?G???CAAC????TA?TAT?ACRCCG????G?C?RTAAAT??T??A?AA?TCGG?T?KGCC??CACTC?CT?GCAA?CRCC??TA?TATT?GTGC??ACAC?GTCGTCA??G?CG??G?G?CCGA?C?TA?CCCCCA?CTA???GGTCTGAGAG?A?A?CC?C??GT?CGG?A?GAR??ATT?AA???GTGA???AA??GAGGG?GRAG?AGT?CA?T?AC??GGTAG???CG?CTAT???A?ATT??GGA?CT?G?A?G?TTT?CGT??TCG?TG?????AACG?T??TA???CA?G?A
?AT?TC?G?G?CTG?CGC?CG?TTCAGG????CT???????A?CCA?GA???ARCAR?GC?A?TCAGC?TCA?GGA??GTGGC?GCATC?C???????GT?GCG?GT?GCCAACAATGTA?A??CAG??T?G??CT???GYACCCC???TGCCAG???CG?CT?ATA?GTG??TT?T?T?GA?TA?TC?ATGGG??AA?AT???TCCAG?TCT?GGY?TCT?C?T?CA?AR??CA?A?CTT?C??T?TTCTCA?T?A??TAT?CTCC?GC?AG?TGA?TAAC???G??C?CT?C??CCGATCA?G?AT?AACA???CTAAA?TCCCT?G?R?C?TCT?CAGCCTAG?TA??A??CGT?T???T??CT?SCA?A??GA?G?RCRC?CAA?T????STGC???ACA?AA?TCA?GCC?ATAG??A?CAA?TA?A???AAATAC?AGAACACTC?T???AA???GG?CCAC?RCC??????TG??TC?G?TYSGC?????A????T?CGA?C??G??TC?TG?C??T?TA?T?C?GTCG??TGCT?GCK?AG?TATGRT??GT?GGGR??CCC?G?AGT????AAGG?AGAA?GA?C??T?TGC???GA??AGCAM?CA?C?G?G?TGA??A?GGGA??TGTGAAA?AGT?YG??CCTAT?G?A??CAGA?T??G?T??C???A??G?TGA?G??AT?TGC?TCT?TAT?R?C?GACTT?A?G?T???CATCAGG?C??G?CG?ACAAAT??T???CACC?C?G?AA?CT?GCCCCY??GCT?G????GCT?TT????CGAC????GCGAAA?T???A?A??G?G?AC?TT??T???GAAGCGCTTCTGA??ACAACCGT?T?AC?C?T?CATRGGTGGT?AGGGATCA?TC?CG?CGT???GGT?A?AGGTGCG??AAACGT?CAAATTT?TT??TCC?TAT?GC?A?GTC?AG??GG???TYG????G??GCCA??AR?TTAAC??CK??TT??T?TTTA?
??TTG?TTCT?AAWACTATC?AC?AC?CGA?CGGT??T????TTGTG?AGCA?T???AG?GTT?CT?C???A?AAGATAWG????TGTA?GTGCCG??GTACT??T??A???C?CTAGC?TTA?AT?GG?T??G?C?G?TCA?YG?CT??GCT?CGC?C??Y?A????A?C?T?TGCY??C?WCA?ACMC?T??Y??GTT?A?ACCCKGTA?A??C?CATG??CGCG?????A?C???TA?GG?CATAAT?GRTCTGGTCG?C??CT?TGA??CG??G?A??GA?CC?GT?C?GATAG??AC??TG????TGGCA???TTCT?TTT?GC??G?TCCGT?G?ATCAG??G?GTTG??GRAT?GT?T?????CCCC???GT?C??T???TT?GATC?T?AC?CTCC?GCT?GWW?C?ACTC?K???GA??CY?ATT?C???S?TCC?TS?SG??S?KC?CGA?CG?T????TW?RA???A????A???????CCC?T?YC?GAC??AAC?T?C??CAG??C?T??G?GG?A?ATGC??CA?RTT??TGTC??AT?CG?GG??GATTT?GGGA?AA??A?TGTA?T?CC??C?GGG??AG??G?G?G??AACAC?AAA??ACCAG?AG???GT?MG??TAG?T?GA?G??CCAG???AWA??A??AGTTGGRCAYG???TYTAG?A?YCTC?TCACG?ACGGG??ATGC?????CA??TTT???ACY?CGYA?CT???AGG?W????Y?ACT?TGAW?C?CCT???A?CT?T??TCC???CA??AG??GG???WCT?GGT?????A?GRGAC?ACCAAGTT?TGCAA??AGTATA?A?C?CG?ACAGGT?CTA??WGCAC?SA?T??A?TTM?A??G?CA??G??TC?GA?AAACTTTA?AG?AGA?T?CTTG???????AYTT?GTA???C?G?G??GT????G??GTGCTC????TG?C?TTC?T?AC???GTTGATCCG??TA?CTCC??AACC?A?GCC
AT?A?CAT?T??C?AAC??TAC??TGGTAGCATGCGG??G?CCRCA?C??G???TGTTAARGGTCC?GGTC?TCGT??TTGC?C?CGTTAY??CTTC?AC?T???AGT??A??A?RCC?TC?ATRC???T??CTAGATTACGG?TAA?ATAGAT??TTCTG?C?CGCAARGCG?ATTR???GCACG??G?G?AG?ATTG?G????TTG?CGRT?TAA???T?T?A??GTACARTAT???G???M????C??GCC?R?A?A?GT?A??C??TGC??ATT???????TA?CA?TGT?TAC?G?AAGGMT?CGAYTAA?AACATTCTCGT?GA????AC?CA??AGGGCTGTAG??CYTY??CG?C?TA?CATC?????G??TGG?GTGG?TG???CTCCACAG?A?CCTC?T??AGC??AA?C??CA?G?ACG??CCST?AA?GCGCGCRTAGTA??G??TA?WTCTC??GT?TGT?ATT??AAAT?CGG???C??C???C???A???T?GCA??Y?G?GA?GTA??C?CG?CCGRCC??GA??TC?G?AGG???CAGA??CT??AGTG??CG?T?C?CC???TG???GGGC?G?CTTGC?GCGAT???MG?A?RGA?CT???G?A?ACAG?C?AC?GTAG??A?GA?CT?CGTA?T??TA?G??GAT??C?TAGG?TGTATCGGTGG?GMCAACC??T??TTGCCT?C??CCT?T?????M????TAAT??TT?GT?G?T??TT?ACT???G??YG?TTAG?A?YGT??AT??GG?CGTTCAT??CTYG?C??GC??TT??C??CCT?TCGGACG??YA???TCAGC?AT?A???TTAC?CGGRCAC?AGGAG??GG?TT?ATC?G??A??AG???GT?G?CA?TG?ATAA?ARA?T??CG?G??TAGAA?AC??TT?GG?A?A?ARAA??AGGAAA?GGA???CR?G?GY??C?A?GTC??GCCT?TG??G?CMC?T?TCCAGWG?T??C?TT?CTG???
T?G?GCTCCA?????SCAA??TAAT?GCTGCCARGT?AAGA?TACCTAGGCTG?CCGA??CTCT?TGC??A??A?G?AACG?CCA??CGA?T?TCAG?TCAAGTG?AAC??GCA??A??GCG??TAG????G?CTGA?TCCAA??G?CCC???TGAACACT?GA??GA?G?ATG?G?C?GGT????R?T?G?CACA?CR?GAA?AM?A???GT?WCG?CMATG??CCA??GCTACAT?YYGCATGA?GT?GCTTYA?TGTTGTGAAT?A??CG???T?TCA???AR?CTCCCCT?A?CTACA????A?CCACK?M?????C?TA?TGGCW?CAAARGAGCGGGC??CG???C?C?GAYC?TTC?GT?CA???CTT?TTCA?T?G??GAAAAC??ACCTAAT?TCTAAA??AC?CC??A??C??ATMCCCTC??A?A?CGG??GAGCCG?CTC?RCC?TTATAAGGTGGT??G?CC??ATGC?ACAA?TA?AAC?CG?C??ATG?ARAK????GAG?CGGG???A?GCG??CCTT?CAY?CTG?ACCG?TACAC?G?GGCTAAAGACTGTCGT?CGA??AATRCGTC????GC?GCC?G????A?CGTCGA?AAGTG?C?CTTT?CCC???T??TTYYACA???MAGAGY?ATGCCC?CC??AGATGT?T?TCG?TG?G?AGYAT?G?G?TT?CA?A??TG?A??GR?ACTTC?C?TYT?????AA?CG?????ACGC?T?C?C?C???A??A?GCCT?TCAC?AA??C?RCGC?G?G?G?CA??T?C?TA?TR??AA?AGT?TACGCG?G???CCTT?TTT?????CC?GCATCAT??TGCGAM??GAAA??TRAA?CAAGTTCGYAAAG?CGAG?CCG??G??C???MTCGC?GC?G?GA????CCG?GCCC??AT??CACA?AG?CTAC?A?????G??TTGG????CTATGCC?T??C?CATG?A?A???AGATWTARC?CGCGT??A?CGTG?AA?
C?CG?A?GTTCA??AAGY?TAWG??CAY?A?AT?GCGCK??C?TR?C?CA?T?KCAT?CTAAGGT?A?C?CAYAA??C?T?GG????GC?TY?T?GWAT?GT?ATCC???AATATA?ATTTGG?RGW??G?C?C?CTTTA???????AG???ACGCGC?ACCTT?GA???ACTGAA??ATTG??C?T?AT?GCCGAGCGTGGAACAAAC?R?CCG?G?RC?GGC?AG?GTCCAGAAACT??AT??GA???GC?CCC????Y?CT?G??A?CT?CGW??TCTTT?A?KTT??CG?AA??AAGGAA?TGT?AGG??TGTAT??TTR?TWTTT??????T?TGA?TTG?TTC?TTAACA?T??G?GARTA?ATT????GACGT?TTGAGACTC??GAGACG?A?CT??A??TTAG??GT???GA??C??TAT?GG?A??T?G?AGGTAA?TGGTA?GCCAGC?AA??TAG?GG???G?TTTTATCT?TA???A??TTGTT??G?G??YGATGCTAW?T???T?ACATTT?A??ACG?TGAGA?C??GTA?A?AT?TAGC?TAGG??GA?C??CGTK?C???G????WC???A??TR?G??TTAA???AGTTA??T?AGT?A?G??TCTCC?TC?C?AT?C?AC??G?CGGA?A??T?T??Y?ACGG?AA?CGG?T??GCC?T?GTY???AGA?CGC?T??C??CT??CAT?ATCT?GGTTT???TGTGAAAC?????CA?AC?C?CTTGY?C????T??A?T?ACT?AG??T??TCT?CC?CGTC??GC?G?CTT?AGGC?A???G?CC?TMGGTTGG??CCAGG?AA?CTAAGT?G?ATAACCA?AG?TAC??CAAG????CG?TT?CGA??AAAGTACG?C?G?G?GAA???CTA?A?CG?T?TC?TTA??GCT?G??CA?GT???C?CC?TT?AG?T?CT?S?GT???TATCC?G??T?Y?ACGTT?T?CCG?T?C?TC?GG??TC?ATAAG?GGAGA??
ATTAGAGG?CT??AT?GC?AGCC?A??GGC?TCA?TA?G??C??AG??CA?CCK?G?????G?ATTG??TGGTCTA??TCA???ATCAT?T??GCA?G?A???C?GGTT??ACA?G?TTT??AG?GA?TGCG??A?AA???CTCTAGGTTGA?TGG?TTGG?TGCTA??AC??AAGGTGYT?A?CTTGCTG?GAY?AGAGTAC?ATA?TC?TGCGA??TCA??C?GT??GG??C??CCA?TTA?G?CCGCCTT?AAC????T?C?YAGAATTAWAR?TTTCC?G??CCTTTC?A?CG?AAGA??AATATG??TAA?CTGA??T??TGCT????TGGGKAA?T?CT?MAAA?TT??????AATTTAAGCGCACC???A?A??CCGG?CGAATTAGCTCT?G?CAASGGA?CGGA??G?GGCGGCCATTAG??ACG?C????CCG???ACTT?GG?C??TAG?A?CC?T?T??A?ATTT?GC?TC?ATC?ATA?ACGCGT?AT?GGA?GCCATT?GTTG?G?TGGCGAG?T?CCC?G?G?T?G???A?GCCC?ATC???A????YAG?CCAYT?GTG???C?AT?GT????TTC?A???CGA?GGGG?TCGAC??T?A?TT?T?AACAC?T?AG?A?GT?G?A?????GAT?GG??????ACCTC?ACTC????G?C??GC?AGC?AGT?A?????A?GATAWATGCGY??TC??ACGT?CG?CTAA?GRCT?G?RT?GGA?TC?C?GT???TA?AC?GACCAG?GGCT??TCC?A?C??AG??C?TT?C??GK???G?G?C?TAGTG?A?AACA?A?C?CAGGCA??TG??TCTCA???ATTC??GA?T??A?CG?T?CACC??TGCAAGTCATAT?A?A?GATCC?G??C?G?GC??TTTKT?CT???CT??A??????T?C????AA?CC?A?AGY?CGT??TGATT??CCTGCGT?CACG?AACCCGA??TCAC?AG?AGAC?GCCG?C???WY?CT?
??G?GG?G?A??A?TGGC?TGCAGTC?CC?CAC?TG??G?GTCR?TTAT???CGTAACT?TA?G??AGA?AA?CC??GTAGAT?A???G??T???ATC?GAATAA??TCCGT?A?CCAA??GG???C?ATG?GTG?GTTGAC??CGTTT?TG?TCTT???GTAGCT?T?ATGCACC?GGTCAT?G??CAGGG????A???CA?A???CA??TTC?A??GA??T????GC??G?A?G?GC??CACACGC?TRAAAG?GG?T?TA???TTC????GAGA?A?G?CY?T??A??G??GA?TAGA??C??ACATT?ATCC?TGTG?G???G?C?GC??CT?TA?AAT?TAATG?GTGTGTT?C?TTC?GT??CA??GCAG?A?CCC?CRA?CG???A?C?CCT??TGAAA?AGCTGAA?CC?CG?CTGCGT?TA?G?T?GYC?AC??CA??ACGT?A?G?A?CGGTT?ACATA?TACA??C???GATA???GG?A?T?T?GGCGTA???C?A??CCTT??A??TT?GARTG??GCGATCG?GC?TACTTTGAA?A?GGTATGTAC?CGTA?T?G?C?CTCGY?YTT?CGG???GGAG?A?GTCGAA?CCCCGC?A???C?GC??G??GTG???GAAAGAAG??TATG?GCA??GGTA??CGATG?CGCG?GGGGSK??T??ATA?T??CA?GGC?AAT?AGT??TGTATCTTT?CAAGCAA?ACATTGTCAGAA?AAGCAT?AA?TGG?A?ACA??T???G?T?T??CAT?GG????T?GTGCAC??TATAC?C????CAMG?GT?G?CTG???RA???CT?CGGGCGTC?GGA?GW?ACGC?TTC??C??G?C?GCTA??TG?A?C?C?A?CC?G????T?C?T??GG?C???TCTC??TTACCGGGA??AAG?G?C?AG?G?A?A?TA??T?CT??ACTTG?GA?C???T??TT??CCCCCTY??AA?CTMCTTGCGCG??C?ACGCT?G??ATTG?GGCG?
A?C??T?G?T??GCATCTRAGG??SGCTT??TC??C?TY?GGGTAGCGCAACAT?C?AA???CG?T???CAATGA?????G?CTCA?????AC?GYA?GAA??G??G?AGGT?TTGGGCT?T?T?AACA?C?T??CCTAGGGC??T?GTGGCWTAC???TCTCCCWTTC?G???G?CT???G?C??C???CC???C???A?CAA?ATC?C?TAAA??TCCCTG?AG?TAT?AWAGTTAA?AT??A???A???TCGCA???A??C?K??ATTG?A??A?TAT??STCCAGCT?CA?GA?TTCC??G?C?CG?????C????CA?YAC?YAC?GG????GT?AA??GA??GGT??A?A?AT?T?G?CTT?A?TRATA?T?G?CG??G??G?G???GG?A???A?AA?T??C??CC?GAA?GRC???CT???CAAC??GA?T?AGAT?CT????????TTT??TAT?C?TGCAC?CA???ACCAGTC?????C???CA?T???A??GG??G?T???GAATGCCCC???ACG??TT?T?CT???W?C???????C?AAG?TAT?TAAGGT???C?GTGA?GCTAT?CG??G?ATT??TGG??A???C??C???TCTT??TC?C?TK?CG???C?TY?C?A??GAAG?A?ACG?T?G?GG??C?T?TGT?G???G?GAAGT??C?C?G???T?CTAG??AC?T?KTAC???T?T?CC???C??C?C???C?C?T?TACG??TT???TCA?C??T?C??TCA??AG??GT?ACTR??CGA?A???GAG?CTCCA?C?AA???TTAT??C??A?GTCGCA???GGA??T??C?GC???T?G?TYGG?CGT?CGA???G?G?GC?TTGAC?CGA?TG?G?AC?ACT??ACG?CA????CGWCTTA?ACC???GC?ATTA????CT??AGA??ACC??GAGGTT?CG??TAA???AA?A?TCTCGT?C?G?CA?A??AT?CCCRATCTTA?CTTCA?GT?GTC??CGA?
GC???RCCA?TYTA?GTGT?A?R?TCAGC?????CGCTT?YCTCTAC?C?G????G????G?ACAACGC??CG?????A????TGT?A?CG?TGCAGA????AG?A???G???TAC?CG?AGA??ATAAC?AGC?T?G???C?G?TCAGG??TT?TGCA?A?TG??T?CTT?C?TAC???CTG?G??TA?T???A??ATCAT?T??CG??GG??CAGG?C?TAT?TC?AT???GCCCATA?GA??A?S?GGACCGCCT??C?G??RGY??CT?ACA?AATAAC?AT??CT???G??GGT?CCT?GT?G?T?AATAG?C??GC?A?CTA?GTTATT?T?CTGG?GCCT?TACGA?T??TTCG??ATCTCT?CGYCC?TCG?TTTTCG?A?C?RA???TGS????A?CT???G??G??C??G??TG????T?T???C?A??A??TTG?AT?GT?CGGATATT?AT?TG??GA???TCAA?C?C??GAGTG??TCTGATAG??T?AT?G?GG?TTSA?C??GGA?AC?ACATTCG????TGA??A?AG????A?AC?CT?GTCC??TT??CGC??TGT?TTGA??ACGCAGG?ATTCC?CG??ATT?A?CA?CCCGA?TGCTGGGAGGGCCC?GYATGAAGA?C?CG???GCCT?C???RACC??AGCCGTGCCG??T??AG?KC?TTCCGA?CT?CC?TTCYTGAC?GC?TTG??GATAAGGGAA?CT?CTYC?G?TGTA??T??GTAG?AA?GCGAT?T?GACT??TTG?GYAC??GTG?GGC?CG??A?CGGRCGC?T??TTM?TC?C??TATGGT?CC??TC?T???TGT?A?GGGAG??C???AA??AC?TG?TG?AT??WTTCAACAGA??GGWGCA??TG?TC??CTC??G????AT?A??GCAGGGACGAC?ACTTCG?TAMGCCAC??G?C?C?TGAT?A?CAAT?TT?AAAGG?AC??G?GTCA?C?C?ATC???AT?A?C?GAT???TGC?A
AATTT?TG?GGTAA??GGATGA??AA?C????W?T?GAATG?GATA?TGRR?A?TG?A?A???CC??CG?AGT?TC???TA??AGA?TG?GAYAC?AGGT?TYTCARCA??TACGT??GA?T?CT?C??GCAG?TAATACC?CATCC??T??AC?T???CTA??CC??GAG???C?TT???T??CGC?GTGAAGC????AT??TA?C?ACTCCA?WAAGGT?AA??TT?ACC??TCYAC?TAA??C?ACGW?CCCGC????CG?TCTTA???A??A?TC?AGTAA??CG?RGA?ACACC???CGAAT?G??C???GCAC??G?TGAT??T?AATTGCT?GT??G?T??ATGA???G?C??ACG?CA?AGAGT???AT?C??GTTG?TC?CGG?AC??C?CGAS?C?ACAA?TTGCCCG?G?CT??C?AATAC?A?AGC?????AACTG?GT?ACTACG?C?GC?TC???G???G??AAA?A??Y?GAAGGGC??????T?T?GTC?AC?T??A?AAA?T?T?????CT?GC?A?T?G?AATGTGGAGTGCT?GGA???CG???TT?AAC???TT?TAC??GC???GTT?CTTAA?AACA?C?AGTC?AC?ATCTGRAT?TAACGT?AAA??AT?A?GGAT?????TAC?T?CCATCTCG?TAYGTTG?ATGTAG?AATC???GGT?C?T??A??T?TA?TTT?CTCS?A?CGT????ACGGACGTAGAT?AAG?CGGGTRGGCTTGTTC?TA???TGT?AGATC??AT??CG?AG?TGG?GGTAGT?TGG?GAAA?TTA?GTC?C??C?GGY??GG??AC?CG?CA?TCCAA?CT?CAA?AT?A?T?AATG?A?G?AARATAGCC??G?G??CGGCG???C??GT?T??TGG???TGCC?CGGT?C?TCGCG?TTAT???AGG?TTAA?C???G?GG??CTYA?GGCAG?AA??CT??YGG?C???A?CTCGT?AGGT?C?TAGATA?AC?CGC?GWCTT
CTACG?G?G??AC??C?G??A???C?A???C??C?T?Y??C?CG?ACGC?TC???CG??CCAA?G?ACG??GT??TA???T??T??GGCCTGTCATGCA???AWTAAA?MA?ATTG?TC?ACGG?CCT?TCTAC??CCG?AT??ATG?GT?CG?A?TT?GG?A?G?CTT?CCAYGTAA?AATCAGTTT?TT?GTA??C?CATC???G??GA?G??AATA?????C?CG?TT?G?CT?GG?AT?AC??AGCCAA??A??CACTT?A?G????T??CCG?CGR???GR??A?CC?A?C???A???GATGT?G?GAGG??GACA?G??ACTGT??ATGTT?TCCAAAAA??TCTT?AK????TC???AGC?C?C?G?G?G?AC??T?TA?????ATGCAT?T?A??GAGT?AGAG?C?ATC?TG?GC??T??TCTCAAG??GG??CCATCGCGCAGAC??CWR??????C?TA?C?CA??C?GAT?A??T?A?CTTGGAKGY?GCGC???GT?TCG??GT??GACGCK??C?ACAGTTC?TA?CAA?CGGGTAATTT?AAT??T?AGG?T?C??CC?TCC?TAAASTACGT?ATTT??GA?ACCACT?G?ASATG??A?CTG?CT??TGAC??T??A?CA?AG??A?A?AAA???T??GGG?T?G?G?ATW?????A??AAGA??GGAMC??G??G??C??T?ACC?TTGAAC?TAC???G?GC?T???C??AT?GC?A?CCAAG?ATGTRCC??T?C??C?TAAA?GGG???TGY?YRTTA????T?AAGGCG?GG???CC?A?C?GTC???CGCTTCATGCT?TT??G?ACTT??G???A?GAA???CR?ACC?TGTG?TGG??GAAT?GAMG?C?GG?GCGRGG?ATT??T?GCS?TAT??C????A?G??GACAA??TAG?CKA?TG?C?STA??CATTCCT?GTCCT???CA?CGTA?TG?C?GAGTATCC?T?C?TC?C?AT?C??TATTAC?AG?T
??GY?CAR?RA?GAAGCCTKT????GCA?ATCTA?????C?GAAGT?GGTCA?TCAMAC?CA?T?AG??CATCTCC?GG?GCTTC?GA?CT???CAG??T?TGT?T?A?Y??CA?CACTA?AG?T?CATA?A?AG?AGY???CTTAAGTTGATC?C?G?GAA?CTTTAG??TGT?TTGAAWACCCC?CCAGC?TAATT?C?C??T????????ACGGT?T?GCTAA?G?AAGG?CAA??C?AG?CGCCT?CA?YA?A?A?G??CA??GT?CGAG???CG?AAG?CG?G??CGA??AG?GTGTCCTG??ACTGAG?GATK??T?TG??C?CG?CTGAG?CGCTT??TT??GG?T??G?TTTTTT?TA???TA???TTT?A?GCG?????GT???GGT?T?CTC??WTGAGGCG??TGT?G?T?C?T???CG?R?GC????GC?TCARC??G?AT?AA??C?CTTA?CGTTTA??????T?TAGG???????CARTAC???C?CGAT?G?GTT????T?CR?AGT?T??C?TGACC?CGA??CG??A??YC???G??GTGGCG?RCCTA??????C??AA?ATCA??G?C???ATCA?ACCRGA???A?CTCGACT???G?A?CTGC??AAAC?AGCGG?AAAATC??AC??C??AG?TCTTGTGCT?W??T?G?TCC?TA?GTAC???G??GSG????G???G???ACTATG???C??????CATGATTA??GG?CC?AGC?A?AGG????T?T??TCCG???TGA?A????TTTACACGTG?GCG?GTT?GCACATC?A???AA?ACCGG??CA?CTTT?TT?A?G?T??AA?T?T?CGC?C??GGGGT?AACCC????CC??CG?Y?RC?C?TATCAAG?AGAA?A?G??T???A?GTAG??G?GAC?T??C?CGG?GTCGA?GG?G?GCT??TC?TC????ACT?G?A??C??GG?T??C?G?T??T??GT?TA??T?A????CTA??C?AGC?CT?R
CAT??G?CGA??C?TC???CTT?C?CTG??T?T?G??TC?A?CTTCA?GC??C?YGCA?CGG?ST?G?CTAT??????A?CTTGT?AC?CCGACC?T?CCGTG?AT???TAGCAT?T??G?A?C??CW?GAT?TA???CTGCTCAGA?CGACA?C?A??G?ATTT?A?GTG??GTGGGCCG?AG?TT?AA?AA??ACK??TCC?GAG??GTGCATCCGGTAGTAAA?GT?TCCTC?C?ACGAT?GG?ARAYT?CACATTGT???GC?ATC?CAG?GGYTGA?A?TT?TAG??TT??CCT?C?ATC???T??G?G??CCGTTG?CA???C??CCGGACG?GCA??AT??GT?TCAT???G??ACAAGATT??T?AGTC?AC?C?AGA?T?TC??GCGC?GT?C?AAY?ATC?T?????CAC?T??GC?TGACTT?????GCTTA?GTC??C??AT?C?C?T?T??TTTTGGG???GG??GT??GCC????TC???G???G?TCC??GGA?A?C??GGGTT?CGC?AGAACCC???CTA?T??GT??TTGC??CAGATT?AGCCA?T?A??T?ATT?C?CT?AAG???Y????GT?AST???CATG?YT??A??A?CA?AA?GTCC?TGG?A?C?CTA??GACACTGTTG?C???G??CT?ATT??G??A??T???AGAAGARACA?G?TATT??AT???TG????GTT?C??AAG?A?TC?TA?AAAA??TA?T?C?TT?AGAWATG???GA??AC?A?CA?TC?T?T??CA?C?TG?GAT??GG?RGCTTA?A?GA?TCTCA??G??CCATAACT?GG???AGCCGCG??T?GTA?GAGTTA???C?TGC?C??AGT?C?ATA?CT??GACCAA?CCT??W?C?A?AAC??W?G?AA?CACAC??T?GC??C?AGAG?T?ATGTAAACCAR??AA??C??GT?TATG?C?TATCTCAAATCC?T???CGTT??AA??TGRTAGG?GAGGGCC?GTG?AT?
?CC?YCGGT??AC?CC???AT?C?C?CC?G??GC?CGGCGG?AGAKT?CAATA?GC?GTC?T?GTAG?AAGC?T???C?CG?A?KTG?ATTTGTA?GA?AA??G????GTT?CGCGGCC??TCC?AAAT?TTCGGGT?C?ACGG?GAAGC?GAAA???TCCATATTG?C?A?G???C?ACTCGTYGGAA??GG?GCTT??TGG?C?G??A?TT?ACG??TAGT??ACC?TAC?GT???A?G?AA?AT??GTCGC?T?ATTTAC??GTA?TGCGAC?T??G????GTAG?CA?G?CCTCA??AC?K???CCYA????GCMTCAGATG?G??T?A??T?SCA???KG??C?AG?CW????GAAGACA??T?R?TTC?AC?GTTCG?A??G????TTCG??GRTTGAC?TCCG??G?T?TA????AT?ARGCG?A?CCTG?C?A???ATGAGCCAG?TYA?GC??C?G?G?GG?G?G?GTA?TTCGGG?T??TT?TGCCA??C?CTAA??????GG???TAA?AGA??TAA??CC??A?A?AGA??AAG?TCC?AAACT??TGG?ACG?TA?ACG?A?AGA?TT?G?TSGG?TG?A?G?GA?TT?A???T?GG?G?G?Y?T?AARC???GGG?G???T???T?TC?AA??????T?C??C???W???C?????ATT?CAGG?ART??AA?W?CT????A??T???C?ART?AC?GAT??CTACAT?A?ATT?C?RT??GTCAC??AAC?A?TGGG?ACC????GAGTTT?G?AGG?A??TACGAGG??TYCA??GR?CAYKTT?GCGG?TG?CC?TGY??TCC?T??A?TG?TTGA?CA??A?S??T?AC?GC?GTC???G??C??GT??AC?GG????TGG???G?CA????T?WACC?KG??A?????CCCGATGG??TCC?GC?AG??C????TC?TAA?TACAC??A???GTAC?CGT????TTA?TGA??TCAATG?A??GAT???CACTCTG??A?A
C??C???GTGA?G??TCTTR?G??T??AGG?ATC???TGG?T??T?AACT?AAC?A?C?TC???ACTACACGG?AT??C?R?????T?CT?GG?C?GG?C?GG??GGA?ATYA?AC???C?A??AC??CGCRA?G?S?GA?GG?A?TCTT?GGT??AAGCTGGC?AA?GA????TT?G?CKAA?A?GG?T??AT?A?CA???G?ACC?GGC?TC?T?TT?G?GT??TC?C?G?GGGTGGA???CACATGTR?TT??GTC?TATGCAY??CAGCACCG?CGC?CCC?G?YAGGT?CGG?ARATTG??Y??TCC????T?????A??C?A?CG??CGTWTGA???CAT?ARGCY?ATC?A??G?TAAA???GT?CRTCAAR?TACAA?GATGA?GYGCCT?CT???C?T?W?ATCCGTA?TG?G?TA???G?????AA?W?CGTAYC?C?ACCGAG?C?T?AGTAGCG??T?CG?TA?SGGWAY?GA?G????C?GTA?AG?GG?RRTAA???TT?AYCG?G??ATT?TC???C?AA??A?TC??G??TT?A?GG?TAGCTT?GGA?C?GAAACACGCTRG?CCCAA?CT?AT?CCG????GT?TCTTAG?T?AACC?G??T?RGGTA??A?T?A??TG?G?GRG?TTA?TG?AC?ACA?AA??C?A?T?C?C??CT??GGAAGAC?TGCC?TT??????A?AA?GAGCCCT?G?T????ACT?R??R????TACGGGCAAAC??AAAT?CGGG?CCT??AGGA?AA?TCT????T??????????C??G??G?CGTTRT?CGG?AATAATC??AATRA?A?T???A?G???ACA?T?CGA??CAGGCC?G?C?KG??AACG?ACATT??C?GTG?T?CAGG??C?AWGAGC?TAGCGGCA?YTTATCA??G?TRGT???RCTWA?A?GCG?GR?A?TR??AG?CC?CGT?TC?GGCGCC??GGCAGT??C?A?TG??C?T?CTGT??ARC?AG??A?ACG?
?ACG?G?GTCA??GC???CGATGAT??A?CCTGGCGASC?GAA?AGAGT?TCCTAGAAC??CCAGG??AGAAAAA?GTC?C?TT?AA?GAAACTG??T??C?ARAAACCKA?T???GARA?AA??GG?ATGT???ARAGA?TACTG??TACAGGA?TTCR?C?G?C?T??TCCAT?TYG?TAAAC???CA??AATCTG?AG??T?CGA?G?YAC?A?TGGGCC???T?AAGC?????G?C?C??GA?AC??GA??G?????AGG??AG?G?CCTG?GCA?CGT?TC?A?AYG?AACAGTAT?A?CTCGGG?ATAACG?TCGTGT?CTTGCAG??C?AT?CGACACGTC??GGA?TAC?CCAC?CCCGTW?C?C?Y??TCACCA?T??TT?AAG?Y?C?GG?GYCG?T??C???TGACAT?CCGCG?CT?C??C?CCACGCATTAYCGCGCGG?GTAA?C?CT??TSACAGGT?GATTG?GCGAGAGC?C??CACC?CA?A?GG?AAA??RTC?CGATCGATAA??G?AAG?TTACTT?CCA?CA????TTT???CATCTGA?TC?CT?CGTAT?A?AA?TG?C?T?TGTA?G?YC?G?C?ATGCGCCTCTA?T?A???ATC??ATC?GCAG?CCTGT??A?CTGC??A??CGCCAGGTTTGAG??CGCGATTAC?CC?C?TTA?AGT?A?GAGG?A?G?GG?T?T???TCT?CC??TA?T?GTCATATG?G?TG?GG?ATA???GTTG??GM?AT?G?S??YA?GG?TCCA?????ATT?CCTAA?RGTG?AGAT?GW?GACAGTT?YAGTTAGGG?TAG??CC?A???AA??TATTTA??A??GGGTTGT???T??T?AC?G?A??TAATGCG?T?T?C??GCGGAGAT??AA?G?GCA?TCG??C?G??TTYA?GTC????ATAA?T?R?G?T???A??GT?TATTTCGC?AYG?A?G?GA?A?G?CCTA???T??GT??GCTTT?G??CAR?G??A?
CTGAATWCAC??TCG?A?GRAG?TATG?GT?A???T??TGC?AAA?AGGTC???GTCT?TGG?ACACT?C?T?GAAGACGCC???ACGGAW?GCCCA??C?GTCCCAC????GTA?GT????TMGATG?CTC?AAT???GGGG?AGCAGT?T??A??TTG??GAG?CC??TGATCAA?AACC??GGG?AY?C??GCGCAACA???W?CCACAG?GTCT?TA?T?C??A?T?TAGATCGGAYTC??A?ACC?TTA??GCGACCAA?TA??GGAG?A????T?TCA??C?G?GGTT?G?CA??RACGA?C??TGACTTTC?AATAGTT??G??ACC???GT??GTA???AT?GCTAAA?A?C?TCTG?T???G?CTCT?TA?CTGA?G??CAT?TCC??GAAACA?A???CA?TTG?GGA?T??GCG?AGGYG??A????CTTTAYC?Y?C?C?TA?G?A??CTATG?C?AG?CGA??C?TTGGGAA?TTCT?GTCGAT?AC?G?AAT?Y?CGGA?GAGCG??AGAAG?C??ACR?GTGAG?GAGG?GGTTCTAACAC?GTCTAGA?A?KC?CY??AAC?CAT??????CA?????G??RYT?GT?S???????A?TAG?G??GTGT??RC?ATAA?G??C????MCTRAA?C??G?T??C???TT?G?TTCGGA??YYC?ATT?G?GG?CGC??CA?C?RG???C?GG?G?G?S??TA?ATT??TTTA?TG?AT?AG???AG?CRTT?ATC?TA??C?C?GTTC?A?????C?????TGYAT?T?A???TTA?A?CGGT??CCGT??RCGA???CGAAACCC????AGA?A?ATC?GCAAG?TAAGG?TGG?A?TC??GGYGC??A?ACTTT?TGAG?T?GATGG?ACGG??T?TA?TTYTA?AASA?T?TT?SA?A??GCCSTA?TATG?????T?CG?GTCA????T??TCAC???G?TCCTTC?AC?CGTAAG?G??AGA?T?GATC??G?C?T?GT?
TA??AG?S?C?A?A?TMGC?ACA??CGA??CAT?G??AC?AGCAG??CTC?T?T???AR?TCTCACT??T?CG?WC?ATAAA?T?CACCC?MRWTCACT?GCCT??G??TC?TAT?C??CC?????CCCGA?TATTCRC??ACTCK?GTG?AAGC??TATC?CGT?GCA?CTTSRAA?R?CGGSAC??CG??TCT????TCAAA?GTCTGT??TTTAAA?TAGT?CTTA?CA?C?GT?AA?W?GC?A??GCTCTG?CTTGGC??C?AC?C?T???GGCKTA?ACTC???C?G?G?T?TGYGC??CAA?G??C?AAG??T?????G?ATC?SCA?A??AC??A?CTTACGCCRATTGG?G?G?GACA?GA?CCC?G??GAGA?AT??C????CA?G?A?GGAG??TTMC???TACAT??Y?GC??G?AT??Y??CGCTGCGTGC??AAGG?CA???G?TACG?T?AT????CTA?AT?C??G?C?TA?C?W?CSA???TC??CC?C?TGCCT??TG?ATA?CCG?AC?GAT?T??ACA????CT????ACTAG?A??C?GTA?G?A?A?G??A?TYTTGT????C??GRCAGTCT??TGACC?G??A?C?C???C?T?ACG??YA??TTA????TCT??GCATA?TG?A?GG?TTCTCCGC?CAA??T????????C?GTCT????T?R?CCGTG?CC?RATG?T?TMTG?GCAAGG?CAGAGTC??CACA?CAG?G??TA??TT?????G???A?GCC?TTA?GGGCGCGA??GCAYCGAG?A?ARA?C??G?TA??ATC??GTTG??GTGK??AAC?GGCGGGA?T?GTY?T?TT?C?YRT??CC??TGAG?C?MGC??AGGTC????G???C?CAG?AYAGGCAGTAGGCA?G?CATG?AC?GTGGTATGAT?CA?ACA??A?G?G??AAGAAT???T?A??AATAG????G?GC?A???AG?T?AAGTTT?TGGATGATCGT?AT?ACC?AG??G?C
??T?GAG??A??CGGCGRAC?TACA?GA???AAAT?????YCAT??????AT?SGCCA?T???TCCAAT?G?CA??CTA?A?TTTC?CT?GGTG?CG?CG?A?TTTGG??C?GY???TCA???C??TT?GAAA?Y???G?AT?C?T??GA??G?KAT?G??TC?TA??G???CGTCTACA?TCC?A?GAG??T?A?A??A?A?AC?CAGATAT?GA?GGT??TT????A???C??C?AAT??GGAT???CGG?CCTT??AC?ATGAA?T?TATRCTTAG?GTGA??GA??CCCCGGAA????ACT?G?T?AT?TGGAGT??G?G?GCCCGTACYGACGGCC?GT?CC?A?????CGA?GATCC?T???TYGGTCTT?ATGC???AT???ACGCATACTT??CT??A?ACAGC?GACA??C?CG???AC?T?AA??AYG?AG?TATAAGTAAGAAC?ATAG??ACAC?G?TGAC???????GAGA?GAAA?CA?CCG???C?CTC?TCGAGCC?A?CAAA???TGC?GT?GG??C??CC?GGAG?CW?CC?ATT?TT?AT?AG????GKAGAG??T?TC?G?TG?T??ACTTGTTAC?GA?TCC??G?GAG????TGGCAAA?CAA?C??GCAG??C??GT?T?G??ACCA?C?GC?C?TCGCA?A?T?AG?CT???CGT?CTT??CAAAC?C???GG?CTG?A???AY?C?AARAAAGC??CAKAA?TT?T?GT????????C?ACG?CAWGAG?C?ATA???T?ATCAACWCT?CGTG?AGG?C??G??????TC?TCG??G???C??T?GC?G?CTC?TY???TTCTA?C??A?CA??TGGTG?CT?GTAACCACC??CC?AA??C?ACC?GA?A?CC??CA?TG?GA?GGGGAGC???CA?AGGTC?CC??A?GG???G?TTAA?Y??ACT?G?CAAT????R??GAAGTGC??C?C?AA??W?AY?????GC?CTAACA??A????GY?AG?R?TT
Y?GT??CT??CAGA?R?GGR?CC?A?C?A?A???A?C?????CAAYT?T?WAY?CTGACGRGTGCCAAAAGTAGTAAAGTCCA?CTTTATAAGCGATYAGAACGAAGAGGGACTCTAAAGTTAAAGGGAGYTGACGCTCAGTACAGCAGTTGTA?GTTTTATGGTCGCCTTGCGAATT?CTTGACGTGTCGGTCAATACGKATACTAGTACATGGT?TATGGCATGGAT??????????????????????????????????????????????????????????????????????????TT??C?????A??????C?A?????????????????????G????????A?C???????????????????C??????????A??????????A???C?A????C????????????T????????T????T???Y?????T??????ACT??GA?G??GT???TAA???T??CTG??A??CG??CRGCT??CG?GC??TT?????GCCW??MG????TGT?G?TTA??CGRTC?A?GCTTG?A?TG?GA?TA?ARC??C?CC??TAGCT?G???TCA?CCMGGC??GGC?GAW?G?G?AA?AC??G?A?TT?TC??RCGR?TRCA?TTA?CRM??GGT??C?C?
    Phl332_28		??GGTAYCRGTAYMCACGGCTA?GTGYGCG??AGAAGRRRRYAAG?GWGTCTTA?GTCMAAYCYACCYYCCGTTRCCCTTC?WTG?TTCTAACCCM?TTYGGYGKTGSCT??CTAGGGTGGCTGCATGCAW?CATGKCCAA?TGCCGCACG?TKATT?RGCTCGACT?ACT?ATAYGCCGTAT?GAG?ATCYGCTGCAGGTATCA?C??CTCCKACC?TWATACARGCATRACGTTGCCTATGTGT?TCAG?GGCCCTTRATGKCTCTGARGA?CTAGCGTCAG?TCYTTAGC??CCCCRATAYGM?TAAAGTCAAGW?CA?TAGTAAATG?CCTGMCAGGYGGGCGTATGGYA?AGT?RYTGCC?ATGAAGSAGCKGTTCRA?CGACCC?AAAGACTMAGTATA?YA?GWGAGGTTACGTTCGATYGCGKSGCATAAACTCTACCTAGCCCRATCTY?GTGAATARRM?ATTWCCCCATRTYAR?CGTAGTTAC?YYG?GTCGMKGCATGAGYTGGCCATA?TT?TKRAATCWTAGT?R?CCTGTYCT?CCGTCRGATCTYGCTACGCTWTGTG?WYCMYCACAGGGAGGGCGGG?CGCACATGCGC?GCGGACWTGATAA?TTYTGTTYAGTRACGA??TGYTTACAAGAYTCATGTAGWRTAC?GATGC?TTGCCGRGGCCCTACT?KS?CWGGRTGA?RCYAKYYCACSRR???TTC?GCGTA?GTCAA?ACGC?A?RA?TCATATCTACC?GTTGTAATCTCAAYTTACCTCAGRATACYTTMAT??T?GRCAA?AGGAMCAGA?GCT?RTAGGTCTGGTGGACTTGA?GATCGWMCGCYCTCATAM?ACAT?SC?TCCS?GTAAATGGCC?TCGATCCMKTGCCTMTTCTYAGAAACCGACTRCAYCAG??AATACACTGTCAYACRRAAATAAT?RATCGCAG?A??GCCCGA?ATATCC?CG??GTCAAGT?TAGATGTCCRAR?CC?TCTY
AAATGGYA?TGCTRTGAGYGCA?CTAA?ARGTGCGTAT?AG?CTT?AGGC?A??KCCACCGACATC?TCGTTGGCRTGCATG?CGGCCCGRACTAAT?C?RTCAAGAKGGG?TAYGTCTKAGTCAAGTAAAT?RRTTGCCSCGCCTAS?T?C?G?TAGAACACRCCAGCGCATRATTGRAC?GCGS?C?TTTTTRRGCRTS?G?GATCGTTCATSGTGATRCGGAAATWMCAATCAGYRY?CTCGCYG??AKAASCAGCATWG?GCG?CAAY?ARTTCT?GAC?ACKGGAGGGC?AAGCTATCTTG?YTCCTTAGCAYATTAGACACWATRGTC?RGCCACTYTTGCAGACCCCGGYT?MTAA??TTTTYCCGAAGSRATWRATATGKY?A?RTTCACTRCCACTTGACAGGAGCM?ACTTAGGAGTTCATTARC?ATCAM?TTTTACCGAT?GTCCGCCR?G?KGATGTW?GAK?TGTARGCWG?GY?GTRAGAGTCCGGCYTAGAATATCGACARYACACTA?GTWGGAGG?ARCGCG?GGGTCGCACATGAGCGA?TYTCC??CCACYCCCTTGTG?AGTCG?CTCAC?TTCC?AMSRACWACCAGTTGATAYCGRRATTAT?AG?TC?CT?RAGCGTTTCCAACAAATGSA?GCGACRT?TWCGTCACAGTTTCGGATAMTT?TCSGAAACG?YMACGCCGCGGKKG?TT??CYCMGTGCCATTATAGGTTAGCT?CA?GTAAT?T?CAGATRCGKC?CA?TTCY?CCKATACTAYAACAGCKWTGAGC?CGTACACG?WAATCTATAATGTAGGRGTKYTTCATRAGGRCAWTCKAMWA?TGGTAGTCCGA?MC?AYCCCYCA?SATGAYGGGCGGCCCTCACAGGCTGWTG?GCTRYGATTTATTYRTGATTATTKCTRC?TRCACCT?CRGARAGRT?WAAA?TRCTTGAAYGCRAAMCCTAGT??CGGWAKCAACACYYGWGAGARGYWKKC
GKCCCTCRYACSATGTCGRTKGCTTTTTCGGWTCGACTATTASRYTYGTATCTTATCARGG?A?T?C?CST?GRGTTACRGCTKTAACRGCAT?TAAGAMACAGGTCCCGG?ATTG?GTCTTAAAT???AAYWGAAGCG?WATGCTCCAW?TAATAGRTGTGATCGCACGAAC?KG?TACCATCAGCRAAGGC?TGGMTACTWRTTRCTY?TCGWGCC?TGMT?CGCGTCRTGGAGACCAGCCA?TTTA?YCCCTCT?ATGCWGAG?TCTCGTAYATTYAGTTGCYGTSCSRYWGYCCGTC?CTA?CYCG?AACYGCT??CACGTAAGACGG?GTACCCTTGAGACATCCGTGRGTACCRTCATT?CYTCATCAGAWCRTACAAGTCARCWCCATGWCTTYAGG?CG?YAAT?RAATKCGACA?TTTATA?C?C?GGTCTTCCCAATCCAT?AGATACGGCTCTTCGGT?CGCTCGCWTTTCC?CATRTATTCCATCAYTASG?GCTGAYKGGGTGTRCAGATTGWACCTGGTAACYTRCGAAGACK?CTGTAT?GC?AAATTA?CACTGGCAT?GCARAA?YYCWS?TCGAGACC?TGAKCCTTCCT?GWT?CTTCCGTGA??GCCA??TGAACMGGTACC?TGCGARCTGSR?AGGTAGGT?AATC?TACA?TTACCGCTTGTCTA?TCACCCCAT?GC?CGCCC?TAGGTGAA?CCTG?TCC??TCGGCT?ATAACCGCAATA?GGCGYT??GAACTKCAT?GAGTACAGCT?CATA?TCMGATAGAKWGTTCCCRGT?TGASGCTCCTTGT?ACTCTAGC?CTCTAACA?G?AAC?AGCGCTCAAGCTT?TCAGCCCACTGGATAT?GCATTTMCTAGGATTAACCTGGTTCTA??ACTTCGGCTTRTCCTATWTC?ATGGCACGGACT?CAA?AGYTTCC?GCA?AAYGG?AGT?TGAACGGCRCTCTGAGTACRACKCGGTGCGCTACAGTGCA
CATT?CCGTGACAARTGAAGGAA?WGTAGAAGAYCGGA?GMCAT?AAAAGAYCCAAYCGAACCTCG?CCGTRTTATGCCAGTCCATTAAACTCTCTCCTCACAACTTCCCTAT??AGGATTTTGCC?TTCTAGATCCT?TAAT?GAT?G?CTGGCAAC?GGCA?TCGGTTACCCG?AG?ACMCGAAG?TGCAC?CG?CAGTWGAGGAGARA?ATTTAAGART?GCCRAACWGGTCTAATTT?AATACTATATCAACAAGCGTCTAGTCAC?CAGGCGA?TGTTTCGGATATTCTTGCGGGAY?CTTAA?CC?TGGTTC??GACAAA?AGCCCGTTRCTMGAGGAAGCRGWGAGGTCGGGGCYCGGTCAGTCG?CGACCGTACTACGATACATMTA?GCA?CMG?CGTAC?G???TAAGRCCGGTTCGGTAGGTCGGCGTC?GGT?CRGT?CSTTTA?CCAAGCGGGATGTC?TGGTTA?A?GCGAGTCT?TGTC?TTCGCTAGCCTG?CTTACGCGCCCY?GTCGCTAYCTACGGGACCTGAATGTG?CCCCATCGTCGGCAYTGCGTTTTTA?TCCT??TAGACCGTTCGCA?AAACGGAGCTTR?ACCTCGACCGCCTAGATY?TTTGWGTG?ARTGC?GCYTTTTCTAATTAYCC?AAATT?C?GCGAATYTGTTGGWA?AG?CCCCGAGCTGAGTAG?CG?GCAATAGCGCMC?GGCTATACM?CTAAAYTGYATCACTARGGGKCTTCCCGTYCCARCTTCT?GGCGTAATTCCGAATCCATGTCCG?A?CGTAGAMTACATCTATCCCGACGCAC?CCGCATACWGRGAKTCTAGTGAC?CAGGAC??AATTC?TAAAAACCCAGAAGAA?ATAGRYAGGYRTCATTC??TYTACGTAGAGCC?CTGAYCCC?TGACGG?TCACACCGCRTA?TCTAAA???TATRASCCTGAAGTGC?GAAAGA?AGGGC?TCGGCAACC?CTTCG?AGCAGA
?GCCCACRAGACCAGGCG?TTCACCCTAGAAAGAATCCGCA??TAGAATATCCG?GGA?GTCGCTTA?TAGTGGYYAYCTAAA?CAGTACACGCTCRAA?TGCAGGGACGGA?RGCAWTAGGCCCAAYT?RACGTAKTGACGCATACCCGCT?TC?ARAT?ATCG?A?AGCGGGCGGCACCTCCC?MGT???RGCTCCTAACYGGA?AG?YGGTATAGGTCTCCCTTAGTGGTGAATCTGGGATGTTAATCTR?CT?TCCACCTYGTTACTGGGCTCGCCAA?AC?ARG?GAACTRGTCGTTGTATGGGTGTGTTYGC?GTTGSTCGTACTTMGG?TT?AATGTT?GR?C?ACCTATTGRGGAAATCCGGATATCCGG?CAGCTTAGAATGGACATCCGR??ATTATTCAGCRGTAATGGGAATCATTACTT?ATGTGCAAAGTAGCRACGATAC??CRCYT?CTCAATTCGCCWAG?RGTAGAGTTCGAA?ATCTGGGCAATTCTGCGM?CT?CCATTTCGATTCGTTAATTCTGCGACAAG?CCGAGTTCCCCTTTATAWSTAAGCT?WTYCT?G??ACC?GCGCCGRTAGGCCAATGRT?CGGCTGAGTTAGATATCGCCC?GT?CTAGAGTATG??AGACAGGG?RCTGTT??G?A?CG?GKG?G?GAGTAGGWTTTAGCAGGTGGCTA?GTGCGAGRGGT?CKCARAGATCC?CTATYGAGAGCT??CGACGCCCTACTTAYGTGYATAGTAGCCCC?TCCGCAGY?AGTTCGCCTATGAGAGGATTT?GCTCTTTAYCTCAGGCGACTTTAGARACGYTMG?TTG?WAAKG?GATTATTGTATAGGGGAGTAGA??ACTGAAGCGRAGGGGTTAGTAAAT?TACTTCGAACGTCATRCCGACATACTATAK?G?G?YRCCGAGT?TAWR?GCCTA?GAC?TGAT?G?GCCAGGCCC???TTCRKT?G?GAGATAAGGTWTCCTTGYCCATGCTR
AA?T?W?TAC?TATCTRGCAAMCCCCC?AGGATATACGWGGAAGGATAGTTAGCGTATAGCGTTCCCTGAGG?TT?CTGGATGATATGTCG?TACCCCAGCYAGAAAGTCCATGATTGACCGAGCYTAC?TGGTAA?TCCATTGGATTGGTAATACATTTGCGCAATWA??GTTCATCCG?TACAAGGCCGGCTACAGGTGT?TATTA?TTCACRGAA?RCTGGGTCTAACGAAGC?TATTAACCGCATATCATYAA?TGKC?T?AG?AGCGSACT?ACCAWGGTACACCTTGTTCRAGACCAAGTTAGCATAGGCAAA?GCCGTACGAA?AATKTTGTACTGCGGY?AGCTGCTWGRAACAGTCGGTSAAGCRGCTCGTGGATAGTACGG?AGAGTATACCAGGCCA?GCGTT?GCGCTC?CRCCYCTCTTCGTGAAGGT?RACTTAAAGGAC?TTCTGYCCGAATTC?GRCAAGCCGA?CCGCTACCS?ATCGC?CGAGGG?AGAAAAG?T?TTGTATCAGCTAACGAAAACCA?TATCGRWGGAGGAGGCCGWGG?YGGGTTACGTAGATGTGACCCTTG?AATATGCACCAGRYCTACCCGTC?GSWGGGCTGAGATAAYGGCGR?GTTTCCTYGCCTTCGTCTAT?AAGGGCTCGATG??GTTTAGTCCCTYCRAGGGATACWG?TAGG?TA?GSCA?AAGGTGACGTATATCATCART?GRTACTTCACRCA?TRGTACC?ACGGG?AGGTT?AKGTTGCTTTGR?ATAGRCCACGYCATRT??TCTTA?G?AAACAGCGTTACA?CGATTCCCTACATAGTTAGGCCTGGGGTCATKAGCAGATGCGGTGCTC?G?CGGA?CCGTC?A?RCTC?GAAAC?CCATTTGTTACAWGCTTMGAACTCAGGCTCAA?CGACGCAATGTGCTTATCMCGCGACYTYTA?GAGCTYTAAC?WAGCGC??GCT?TCGTGACTAGGATC?CAAGATGTCGA
GTCGAACA?CCTATMATC?GAATCTAGYCGGACCAYGACCSCTTAGYAGAGA?ACAAC?CACTT?CCTKTGCACGACCA??ACTAACCGGTTACCRACTCGCT?TCAGAT?ATGGGCGGGATCGARAACWACGC??TTTCCATATGSAGT?TTTG?YTACATTACAACGCGCTATATGTCCCG?CGRTTTMTAGCCCA??CTTGTTSACACGAGT?CCGTCGACA?AYAGGA?AGCT?CATCMTGTS?GGCCCAM?GTA?AMYTYGGTCATCAGAAGRAGRCAACCTAGACAAGCKCTGYTTATC?CRTAGAGRGWTCGTACTCAATR?AKTGKYGCRTCAGGATACGAATCGTRCTYGGTSTGYGAGTCCCCATGTGTCGAAATGTRGCG?GCACC?TRAGGAGCYATAGGTAAA?CGG?CACATTCA?AACTTAGGRATAACT?SG??AGCTCGCACACTAATTCGGATA?GCCGTCCGCCGTCG?A?CGKCKTAGCTCGCAM?TGYTCCRTGAGGATGCGGTTACA?CTC?C?CGCGA?ATK?RCWTAGACCAAG?AGCCCTCCTAACTGGTGCCTGTCCCGGGGAATTA?TGT?ACAGTTCGAGWYTTCA?TYTC?TGCC?ATTGA?TGTGTATTCGGAAGTTTTCC?CTCMTGACMYGA?ATYT?CTGGGCGGAATYAATYAAACGAC?ACTAGTCT?CGG?TGTCCCAATTGCCCTAGTATCTAAGGSGA?AAAACTGARGCCATYTRGTTAGRCAACCGGGAA?TC?TGTGYTGC?T?YCACTGCG??CTGTGAT?GGTSTATARR?CTCC?W?ACAGC?AG?GAT?A?AGAAGGA??TACA?AG?CYGTAKCCCAGMGGTTCM?GATGGAGTAAGAGACAAAGMGACKMC?TACTCCGGYTTCAYCACGCTTCTCTTGAG?CYCGT?GTC?GCCCCACAYCACTGATTW?CT?CACGCGG?GTT??AGCA?GTAAATGYCMTAKGCCAGTC?
C?GGCCTCTCGCASTGAATATGRGAGCAATAGAGCWGGCCCGTGAGCGA?ACGCGCACCCTCKTGGTCCTTTTRTCCRGYTCCGTGAGGAWGTTTMCCGTGG?TTT?T??GAAACTCGCCTG?GGCAMAATC?GRCAGCACYRATRAA??AMTC?CCACGT?ATAGG?CAGTCGGTGT?WGCG?GACGTGT?CTYATYAAAACTCAAAAT?GGCATCAG?TCGCARACTTYCACTAA??GTCGA?GAGYCYTAAATGAGG??GAYGCACCT??T?AAGGTWCACWATAACRGCCAGAAKWGCGGTARTCYAGGTGTW?ATTGCAATCARTACAT??TAGGTTACCCCT?CATTTTCTT?GCGCCTTGATC?GATGGTTAATCT?TCCGTGTRTCAGTGTCA??ACTCKGTTGCCACGKGGCCTTACAKTACCTTRTTAATAGGGCTGCTGGATCWTT?CAT?CTT???TC?ATTTTACACTTGTCC?GGCCCT?CGAWTGCACTAAGA?YACGWACCTTT??AGGARGATC?AGA?GCGARA?G?GCTTCTTGCCGCTCAACCAGCCGWACCTR?GTGAGATGCYTCTGCAGTAAAGTCTCTG??YC?ATCACTCTTKCTCACATSTCSTTTCCCTGACACG?TGGCSTA?GAGCCCG?A?CCCTAC?GGGGCGCTTGGRGAGCCCTT??AGTGCTAAAACG?ACCAACGAACTA?YATG?CACCGGCTGGGCAATA?ATACTAKATRACTCAGT?CGRCCACCACTCGTTTGCAAGCRCCA?TACTATTTG?GCTGACA??GT?GTCARGGA?SACGGGCCCGATCATA?C?CCCWGYTA?CCGGTCYGAR?GAA??ACCWCKCG??CGGGACGARGTGTTAAAGTGGTGATATAAGGGASGGTGGAGGAGTTCACTCGCGAGG?A??GACGAC?ATACCARATTGCGGARCTT?CAGGAT?TCC?TGCTCG?TGGTTAMAAMGATGGTAA?T?RGG??
GATTTC?G?GCC?GCCGCCCG?TTCAGGTTCCCTACAACCGATCCARRACYGARCAGCGCCAGTC?G?AKCATGGAGG?TGG?AGCATCCCT?AGGTAGT??CG?GTTG?YRACMATGTAG??SCAG?CTAGGTCTTTAA?ACCCCGG?TGCCAGGTACGTCWGATWA?TGCCTTTTTTAGA?TAATCCRT?GGACAWYATCGCTCCA?TTCTT?SYT?ATCCGTCCATAACCCACAGCCC?CCGTTYTCTCAAT?A?MTATGCTCCCGCAAGYTGAGTTACGTAGT?CCCTCCGTCCGA?CA?GTATA?ACAGGACTRAA?TCCCTG?CGYCK??TACAGCC??RCGA?TACTCGTC?GTGYGGY?TSCATAGTSAAGC?CRCYCWAATG?GGCTSCRA?ACAGAACTC?TGCCGWTAATTACCA?TTATAGCGAAATMCCAGAACAC?CCYTGCAAGTTGGATCACARCCT?TTKGCAAC?CAGGTYCGC?RAAGAKT??TAC?ARYCGGRS?CKTGTYRCTT?AG?CCGGTCG?TTGCT?GMKAAGCKATG??CCGTTGGGAKGCCCAG?AGTATT?AAGGYAKWA?GATCAGTGTGCYTTGAGCAGCG?TCAGSGGTGCTAARGACGGG?TTTGTGAARCA?TCTGAGCCTATAGGAAACAGAATCTGCTCTCGACAGTGCTS??GAYATCTGGGTCTYTATCAGC?GACTTAACGTTTYCCATTAGGCCCCGGC?CACAAATTTKCGTCA?CGCRGAAAGMTRGYCCCTRKGCYAGTGGAGC?W?TGSR?YGAYCCCTGCKAR?TTYGCAGATCGGGTA??TTCTTCA?KAAGCG??TTTGRAAA?AAYCGTTTGACGCSTTCATRGGTRG?GARGGGTCRTTCGCGGCGGA?YGGYTAC?GKTGCGGWAAACGT?CACATCTTTY?GTCCTTATGGCAAGRTC?AGGT??GT?T?RAYA?GCTACCAGY??YTT?A?GTCTTTTTAATATTTAT
CATTGG?TCTAA?WACTAT?GATAACACGRYCTGTACTTCGWTTGTGGAGCRCTYYCAGAGTTGC?SGTGAACAAGA?AWGGAGGT?TAAGTGCCGYYGTAMTCA??GMAGGCGCTARC?TTATATRG?A?A?A?CARTTCATYGTC?TAKCCTTGC???TCTACAGWWTCGT??GCYGTYWW?R?ACCCYTRA?CTGTTAAWACCCKGTAAA?GCGCAT?RGCR?GGCTCTAWCGARTGYGGGCA?AA??RRGCTGGTCGYCACCT??GATGYGTA?W?GCGRSC?YGCRCGGATWGCTAC????GTTATGGMAGGC?T?YCTTTAACC?GCT??GTAG?AKCAGSAGCSYKGCTGRRTAGTRTG?TGGCA?CCTAGTYCATCTCGTTRGA?YGTTGCTC?CCTRCT?GTTCCTAYTCTKAATGAGCCCCATTCCTTASTTCCCYCRSGTCSCKCACGWACGCTA?RT?TCRAATCAGTAYARGACC?ACCCCTAYCTGACCRAA?CTTCCYCAG?C?TTACGA?GCR?ATRTGGCAAATTYATGTCTGATGCRGGGTTGATT?TGAGAAAACGASTGYRATGCCCGCYGGGATACWAGGGGGGAAACACGRRATAACCA?AAGGYTRTW??CAYAG??SGAGGTKCCAGTATA?CCGA?AAGTT?GGC?YGCC?TTT?GYACYTTC?TCAC?CACGGG?AATGCATGGYCA?GTTT?GTACYACGYAGC?YCTAGGTTGGCTYTACYCK?AWTMCCCTACRAATTTTS?TCCTTGCA?YAGACG?WCTWCTGGGTGGGTTAYGRG?CAACCAAGTTTTG?AAGCWGYATAAACCTYGCACAGGTACCACATGCACACATTTRATTTMTAGG??CMCAGK?TCTGA?A??CTYTA?AGC?GA?CGM?TG?TAT?TAAYT??GTATR?CAGAGTGGTCATTGG?GTA?TCARGGTGGMGYTYATCACGT?RTKGAYCCGCAT?TCTCCCCAACAKACGCC
WKAA?CATTTTCCAAACGTTACA?TGGTAGCATGCGGCGG?CCGYGTC?KGCACT?KTG?RKGTCCGSRTCAC??TAKWTGC?CTCGTT?YTASTTCGAC?WRTRAGTGYAY?ATRC?ATCAWT?CCG?TAAC?AGATTACGGATAAGRTAGATCRYCCTGA?CYGCAARGCRYATWRKAA?CACRC?GCGGAGRA?TGTGATGAK?GGCKRTCTAGCGGT?TTAGWRGACARTATC?GS??GAATCGMAGGCCGRTAAACGAC?YTCAC?GCACATYG?G?GCGTA?CAGT?TTTACCAGAARGCTTCGAYTRA?GAC?CTCYCGTT?AMCAAA?TMAG?AGGGYTGTAGATCYTCTACR?C?TACCATC?GGCGGYATGGYGYGGCTGGTGCTMCRCAG?ARCCTC?WCG?GCGCAAWCA?CARRYRYGAGCCGTYAA?G?G?GM?TAAGTACGGWTCCTTCWTRTGT?TGTCATKACAAATA??GCGGC?ACCTACGTGAWCKAW?CA?YTGGCAAAGTAGGC?YG?CCR?CCTCGATATC?RRAG?GA?AA?AGACTATAGT?Y?CGTYA?TCCCACT?CACGGGCTGYC?TGCCGCRACGCCMGAA?R?AWGT?RCGCRAA?RGTCTACCGTMGRTAAGAGCT?C?CATT?TYATGARGATAA?GTAGSCTGTAT?G?TRGAGA??ACCCTTRGYT???TGCCGCCT?TTRGAG?CYC?TAA??ATYCGYWGGWYATTTAM??AGSGTYGAT?A?AAGYGY?SATCGGGCYKTTCATCCCTCGWCC???CATTAC?CCCCTC?CG?ACGCTTA?CG?CAGYYATAAAACT??CTCRRRCACGAGRAGGAG?TWTG??C?GAGAAT?GGTRGTYGGT?GTGW?TAAAARATTTACGRGRTTAGAA?ACG?TTCGG?WTA?AGAAGGAGGAAAG?GAGGTCR?GTGYGACTAWG?CASGCCTTTGATGWCCCTTATTC?GAAWTWGC?TKWCTGCA?
TGRG?CTCCA?GAGCGYAAGG?AATCGCTGCCAR?T?AAGAR?AC?TAGGCTGGCCGA?TCCCTAYGCCCAAGCGGAAACGACGAYGC?ACTAT?AGATCWAGTGGAA?CASCAATTAGG?GCAT?GTRATGTCYGAG?C?AAGCGGCCCACGYGRACAMTCGRACGRTGRAT?ARYCCGGTCWAC?CT?RACMCAGYAGGAARACCRATGGTGTYGAC?AT?TGCCAA?GCTAMWYCTCACA?GAA?YTGYTTYA?TGTTGGGARTRMGTGGTYGTATCAY?GR?ACTCMCYTGA?CTACAGT?AA?CYAYGC?GAG?A?WT??TGGCTTT?AAGRA?CG?GYGGCGTGACGY?GAYCCYTCTGTYCAGG?STTATTTA?TGGC?GAAARCCAATCTWATATCAAAAMYRCTTCACAGSCSAATMCCC?CCGRAWTCGGAAGW??YGACTYYGCC?TTRTAAGGTGGTCWG?CC?RATG?TACAAGYAK?AMGCRACGAATGCAGA?GAC??AGTCGGG?GGATGCGACCC?TAC?CACTKCACCGGTACAC?CTGGCTA?A?RCTG?Y?TGCGAGAAATRCG?CAGGAGCAGCCYGGGAA?CCGTCGACGAGTTTMTCTT??CCC?TTCTGTTYYA?AGGAMAGTGCTACGCTCCCCTTAGATGTGTCYCGGTGGGGA?TATAR?GTTTGC?CACGTG?ATMG?AACTTCRC?TCTWAAA?AAACGCCTWAMCGCATCCMCTCC?CAT?AAKCCT?TCACRAAT?CTRCG?AGGGA?TCRCTTGCATAGTRTGAM?A?TCWACGCG?GAGACCTT?TTTRYG?TC?T?CATCATRTTGCGAMGT??AAGATG?AGC?AGTYCGYA?AG?CGA?TYYGCAG?CCYACM?CGCTGCYGAGAGAGT?CGA?CCCTWATCG?ACATAGSCKACGAGAGC?GCATYGGTATTCTATGCCTTGTCGCAT?CA?AC?GRSCTW?AGYGCGCGTATAGCGTRGAAC
?TCCTRAGTGCAGGMARCCKRWGCCCACGARATG?CGMKAACAYAACG?MA?RTCRCCCTA??GTRA?CYCA??ATCCC?AGGAGTGKCGTYCT?GAAT?GTAATC?GGGAATAT?TATTTKGAR?WGTGYC?MTCT?TAAAGGTGYAGAGKACGCGCGWMTTY?G?TA?ACTGAGWTATWGTG?CTARTAGCCGRGYGTGS?ACAAACTGA?CGGRA?CTGACTARGGTCCWRAA?CCYTATGCGATATRSACCC??AYYACYGGACAGCT?CRWTCT?C?TRACTW?SACGCARGAGARG?ATTRTAAGGGATGTMTCATTR?TATT?YATTGATKTGATTTGCTTC?T??GCATTATG?GAG?AGATTCCCCGACGTTTTG?GA?TCG?G?AACG?AGCT?CACGTTA?CCGTYCAGAATCGCKATAG?KAATYAGCAG?TAAATGGCAGGCCARCGAAGCTAGAG?CTCGTTT?TAT?TGTAAWAAG?TTTTTAGGAGATC?ATGCTAATT?CGTGACA?TYTRGTACGATGAAAT?CCGAACATATG?AGCTTAGGTCGATCCKC?TKCCCAG?AGTAWC?TGATTTGGGCATTGAAACAGTTATGTGAGTTAG?TCTCTC??TC?CARTACG?CTGGA?GGAC?ATTTATTTGACGGGAAGTGGGTGTGCCTTCGTT?CTARAACGCATTGCT?C?ACCATAATCT??GT?TGCGTGTGARACA?CAYCACACACTCTTKCTCGGTATTRATGT?CTTAGCGTA?T??CCCYCGTCGCGCCGACTTARG?CAA?AAGCCCC?AGRTTG?T?CYA?GGAATCTAA?TCGCATAACCAAAGC?ACCACAAGC?T?CGYTTTCGACAAAAGT?CGGCYGGGTGAAGCTYTAGGGC?ATTTCGTT?RGGCTGGTTCA??TGGGCATCCTTAAGGT?SYCGRGTTTGTATYCCGACTACA?CGW?GTWCCG?TGCMTCTGGCGTCWATAMGTGGA?AGT
?TTAG?GGCCTGG?TC?SCRSCCCAATGGC?TCATTAGGGTCCGAAA?CA?CCTAG?GGT?GCWTTGCTTGGTCTACCTCACYGATCA?GTGAGCTGACARCCC?GGTTCTACATGGTTTG?AGAG?CT?CG?TATAGGAAC?CTAGGTTG?GTGGATTGGGTGCTACAACYCAAGGTGYTAA?CWTGCTGGGAYTAGAGTACAATATTCCTGCGACATCATACAGTGAGGTCCTAC?AT?TAGGGCCGCCGTAAA?TAGCTCCCYA?AATTGAA?ATTYTCAGCACCYTTC?A?YGCAA?ACTARTATGGTTAAA?T??TATGCCGCTA??GTGGGKAAGTCYTAMA?ATTCGCTGACAA?TTAAGCGTTCCTCC?TACTCCGGTCGAATTAGCGC?AG?CAAG?GACCGG?AGGAGRCGGCCA?TAGATACGACAAGACCGATWACT?AG?CCC?TAGAA?CC?TA?AAAGA?TTGGCYTCCATCAATAGACGCGTR?TT?GACGTCATTAGTAGG?TTAGC?AGGTCCYCCGCGGTTGT?CACGCCCTATCGGGACTACTAGKCMACTTGTGGGCCCRYGGYGC?C?T??ASTGCGA?GGRGTT?CACCCTTATTTTTAARCACCTAAGTAGG?AG?ACAGTTGAT?GGCAC?TAACCTCCACTCGGATGGCSGS?CAGCCAGTCA?WACGRG?AKAT?YGCGYG?T?GCACGTCCGMCTAAYGA?T?GARTAGGA?TCASCGTCTATAGACAGAYCAGAGGCTAGTCCAAMCTTAGGGCCTTGCAAGGACGG?AG??TAGTGGC?AACAAAAG??AGGYA?TTGAATCTCA?AC?TT?TAGATTAAAACGCTACACCTCTGCAAGTCRCATCATATGAT?CGGATCCGAGCCATT?GTACTACGCTC?ACGCGAGTGCTCTGAATCCKAAAGCTCGTACTGATTCACCTGCGTTCAYGAM??CCGAGTTCAC?ASAWGACAGC?GTCCGAWCGCTA
CASC?GG?AACTAGTGGYTYGCA?TCC?CTC?CTTGTCGCGTCGKT?ACGTATGTAACTATAGGTGAGAAAAAC?CAG??GATCASGGGGAT?TAATCAGAATATGGCCCGTTATCCAATTGGCCGCTATGGGTAWGTTGACAACGTTT?TGTTSTTTAGG?AGCTATCATGCACCTG?TCATGGAGCAR?GAGCC?CCTYACAGTCYAGGTTSG?T?GACGC?ACAG?GA?CATGTGCGTC?CA?GCTTAARAGTGGTTATAC?ATTCCAACGTGACAGGGCTG?TARCAGYTGACT?GRAACTAA?ATTAATC?GTGTGAGRACGTCGGTAACTTTAAAATG?AA?GGGTG?GTTRCATTCTGTTA?A??GTAGGAACCCC?RAAS?C?AAGCCCCTGTTGACAGGGCTGATACCA?KA?TGCGTG?ACG?TGGYCTACGTCAATWCGTC?AGTAGCG?TTGACATACTACAACCGT?GATA?CGGGAAATGTC?ACGTA?TC?CACTCCWTATATTT?CGAATGGCGCGATCKYGCCTACTTAGAACACGGTATGTACGCGTACTAAG??S?CG????TGCSGGTCGG?G?AAGTCGAACYCCCRC?ACYTCCGCATGAGGKGC?TGAAAGWAGCYT?TGCGCAACG?TAGCCGA?GCYGC?T?GGGSTTCT?TMTATTTGCACGGTGAATGAGTTCYG?ATCT?TYCAARCAAGAC?TTGTCAGAAATA?CGTCAA?TGAGA?ACAYCCAA?GATACGTYCTGGGAGC??MGTGYGC?GTATAC?CATGTCACAGGT?GTCTGCTYGWGACCTTC??GCGTCCGGATGWGACGCGTTC?ACTGG?CAGCTAATTGAA?C?CCATCCGGCCTGTACATAAGG?CT?CTCTCTATTACCSGGATGAAG?GA?GAGCRTGGGCCAAG?ACTAAACTTGAGATC??G?T?TTTCCACCCTCTCAARCTCCTTGCGCGCCYGAC?CTA?TGATTGCGGCGG
ATCAM?C?CTTGGCATC?AAG?TASGCTTCGTCGACGT?AGSGTAGYG???C?TACCAAGTCCGGYACGC?ATGAGGGAGGGCTAWGA?G?ACGACAGRAAAGGGGGAAGGTTTTGGGCTATTTCAACAC?CTTGCCTA?GG?CTTAGTGG?ATRC?ACWCTCCCATTCTGA?GGACTAATGCCAACTGGCCCTACGTTAKCAAGAT?GCGTAAGCTTC?YTGTAGTTATGAAAGTTAACATTAACACRTMWTCGCA?CA?G?CGGGGATTG??AA??TATTASTTCA?CTTCAG?A?T?CCC?KACCCGG??CACAGGGCAGTACAYACTGRC?CAGTTAA?AGAAAGGTGGATAGA?AT?GT?TTTAATGATA?TTGG?G?TGTAGGACGAG??AGCGACAA?KGGCAGCCCGAAGGGCC?GCTGCTCAACATGACTCAGA??CTTAAAG?ACTTTGATA???TTGCACGCAATGACCAGTCYCC?CCCGTTAG?CGAATAGGTAGT?GGGGA?TGGCC?TGCACGCTTTATTCTACGATYAGTTA?ACTAT?AT?TTTA?G?YTGCCAG?GAGGCTATCTGCGAAATTGGTGG?TAAATCTACA?AWCTTAYTCGCGCTAC?TTTCCTYCCCAATGAAGGAAAC?ATAGAGGGGC?TATGTGGAACGCG?AGTMGCGCTGTAATCCW?GAGACGTGKTACTT?TGT?CCCTACGTCCYCTTCT?TTGTACGCGTTRCATCRCCC?TGC?TTC?GAAGGGGTAACGATCCGACAGYAGAGCCTCCATCTRAACATTATCCCC?WGG?CGCGACCGGATRTGG?CGC?TYTCGCTTG?TCGTTCGAGATGTGYGCCTTGAC??GAATGGGCACAACT?GACGCCAC?CACGTCTTACACGCCARC?ATTATCT?CTCCAGAACACCTAGAGGTTGTGAAT?ACTGAACRCT?TCGTA??GCCACATGATCCCC?T?CTTAGCTCCACGTTG????CG?C
GCTAGAC?ATT??AAGTGT?ACAGTCAGCGC??CCGCTTTCCYCTACGCC?CCTAGTTGAG?ACA?CGCAYYGSATA??TGGATGTGATCG?TGCAGA?AKC?GGATYTG?TYTACACGGAGATCATAACAAGCTTGGCGK?RG?TCAGG?TTTCTGCAAA?KGGCTAATKGCA?AC?TGCTGGGCTTAATGAAARAATCATA?G?CGAAGAG?CAGRGTATA?GTCAATTTCGCCY?TATGAGG?GSAGGACCGCCTRGCAGCCR?CTA?TGACATAATAACAATRACTA?CGCCGGACCCTGG??GTTGAATAGACC?G?CAACTAGGTTA?TATGCT?GAGCCTT?ACGAATTC?TCGT?ATCTCTGCGC?CGT?GATTTTCGTAGCYRAGCGT?S?TA?AGCTCTGAGGGCA?CCGACTGAAGGTATCTACGAGA?TTTTGT?TAGTACGGATAT?GATATGAGG?TTGT?AAGCACTAGAGTGCA?CTGATAGAGTAATAGAG?ATTSAT?YCGGAKACTACAWTCGAA?T?GATCACAGA?CGATACACAGGTCTCCTTAACGCAATGTCTTGR?AACGCA?GCATTCCGCG??ATTTACCRACCCGAATGCT??GAGGGCC?AGYATGA?GA?C?CGTGA?CCTTCTACAACCCCAGCCGTGCC?GCTTAAGAGCG??CCAAGCCGCCT??C?TGACAGCTTTGTTG?TAA?GGAAGCTTCTTCAGWTGTATCTTAGTAGGAACGCGATATAGGCTCATTGY?TACTGGTGAGGCCTGGCAGCGGRCGCCTTC?TCATCGCACTRTGGT?CC?ATCCTCC?TGTY?GGGGAGGTCTAGAACGAYAKGCTG?AT?TWTWCARCAGACAGGWGCAGTTGTCYTTCYCCCGCGCGATCATTGCAGGGCYGACGASTTCGATAAGCM?CAGGCC?CAT?ATCAACAATGTTTAAAG?TWCAGRAGTCAGCACTRCCARGATCAGYAGATCCCTGCYA
A?TTK?TGAGKTARAGGGATGAAGAARMAAGRA??TGAATG?GATATTG?AG?TTGC?AAACCCCGACGCAGT?TC?TGTAAAAGACTG?GACACGAGGTGTTTS?AC?CGTAC?TGTGRATA?TTYCGGCCGTTAAWACCACATCCTTTTYACTTGAACYAGCC?AAGAGAAACST?CRTTGTCGCAGTGAAGCCT?CATGWTAACGACTCCRTWAAGGTGAAATTTCACCCRTCTACSGAAAGCCRCGWACC?TCCATCY?CTCT?AAY?A??AGTCRAGTTRAAAGTRGAGACACCARTYG?ATGG?CCA?GGCACTTG?TGATYTTCMAT?GCW?G?AWGGTTCATGAG?GGCTYCAYGACGTAGAGTAGCATGCAAGCTRATCYCGRCACYCCT?GA?TCRGYAAATTGCCCGTGTCTCACTAATACTAGAGCCCCYAAACTGTGCT?YCACGTCAGCCT?CG?GAACGGTAGATAATYGGAAGGGCCCT?TTT?TYGTACACAT?AA?AAATTTKTGGGACTGG?CAGCTGGAATGTGGAGTGCTGGGAGGACGAMCT?TAACMAATT??RCGTG?CTCACTACT?AAGAACAACCA?TCTACTATCTGGRTGTAACTTT?AAAA?TTAGGGA?ACGCCTACGT?CCATCTCGTCGYRTC?CACGTGGTAATCGTC??TTTCTTGATGYTTAATTTA?T?SRATCGTAACGACGGAY?TAGATTAAGCCGGRTAGGCTTGTTCATAGGGTKT?AGATCACGTCTCG?AGYTGGG?GTAGTTTGGGGARAATTAA?TCGCWCCCG?YAARGTGACGCGCCAAT?CAAGCYTTMA?AYG?CTGAATKTATGA?ARATAGCCTASYGTTCGGC?CTTCTCK?TTTGTRGAG?TGC??CRGTGCTTCGC?TTTATGTTAGGATTA?TCAATGTAGTTCTC??G?CAGCA?TTCTTACGGGC?A?AGCTCGTAAGGYTC?TAGATAWACTCGC?GTCTT
CTACGCTGGTCACATCTGRAAGA?CTACCCATTCC??YAGTACRCACG?WTCAT?CGTCCCTACGYACGKGGTT?TACACTTGTCCRGCCTKTCATGC?TTCATT?AA?MAGATTGGTCTACGG??CTT?CCACYACCGGATAGATAYGC?CKCAATTGGGGMAGGCTTCCYAYGT?ATAA?CCGTTTGTT?GTACCCACATCA?GG?AGAAGTRAATAGGAGYTGCGTTTYGCCTGGGCATCACCCAGCCAACGATGCACTTCA?GTGCATACCCGTCRRAGGGRTGACCCTRTAASAATAGGATG?GGGG?G?T?GACARGGAACTGTTTATGTTC?CCAAAAACTTC?CAAGTGTCTCTACAGC?CYCAGTRAGCACGGTGTAA?T?GAT?CATTTGATAGAGYGAGAGTC?RTCATGCGC?CTGTTCYCAAGGGGGGCCCCTCGCGCAGAC?CCWGGTTCACCGTGCCTCAGACCGCT?AGTTAA?CTTGGAGG?CGCGCAAGSTCTCGGTRTSTG?CGCGYGCG??AGTTYKTATCAAA?GGGTAAYTTYAATA?TAACGCTCC?TCCATCCTTAAASTAC?T?ATTTGARATACCACCAGAACAAGCGGGCTGCCTAT?RACCCTAGAACACAGGCAAACAAARTTT?TGGGGTGGTGCATACSC?AACCGAGACGGGACC??GGTGTCYT??GACATTTGAACTTAC?AGGRGYCTGCCCACATTG?TASCCAAGCATGYRCCG?TACTTCTTAAATGGGACCTT?GYRTTAAARATAAAGGA??GGATACCCAGCAGTCGCTCGCTTMATGCTTTTGCGTAC?TCCGTCC?GG?A?ASCGT?CCGTGYGCTGGAT??ATTGAMG?CTRGGGC?RGGCATTTCTCGCC?TAYACCYTCT??GTAGACAA?TTAGYMGAG?GTAT?TAT?CAYTCCT?GTCCT?GGCAGCGTATTRCG?GAGTAYC?CT?CC?CCCTATCCACAAT?ACT?GG?
GWGYAC?AGAACGA?GCCTTTCAA?GYACATCTATTCT?CCGAAGKTGGTCAGTC?AA?AC?ATCAG?A?ATCTCCY?G??CTT?AAAGTTAGACAGCGCCYGTCT?ATYTGCA?CACTAA?GCCG?ATA?AYAG?RGTAAWCTTMA?TTGATCAY?GCGAATCTTTAGTTTGTCTTGARWACCYCACCAGCA?AG?YTCGC?RTCCAAAAGRACGGTGTRGCTAATGTAAGGA?TAC?CAAGACGC?TGC?CYA?ATACGCG?ATAGTSCGAGTGA?GCA?GACGGGTCCGACAAGAGTGTCCT?CG?CTGARCR?WGGGKCTGGCCGCGTCTGA?CCGCTTTGTTGAGGCTGAGCTTTTTTCTRA??TATT?TGGTAAGCGCGTTATTTCAGGTGYGC?CCATTGAGGCGA?TGYGGGKACATGYGC?A?GGCTATAGCTACARCGTGAA?CAA?ACCCTTACCGTTTATT?AAG?CCAGGATA?AAGCAGTAS?TACGCGA?TGTG?TACCTYACGGARTGTACCATK?CCACGA?CC?AAAAGCCC?CGTCGTGSYGGRCCTAGRATTACTTARGAKYAARGGCAYAATCACACCAGMCCGATCTCGACTATAG?GGCTGCGAAAGCCARCSGAAAAATCGCACCGCTAAGATCTTGTGCTAACTTYGGTCCYT??GTACTGTGCAGCGTWACGTA?GTTGACWATGTAGCACTG?GCATGACTA?CGGCCCAAGCG??AGGACTTTGTCCT??GTA?TGA?AGYMATTTACACGWRC?CGAGTTT?TACATCAA?ACAMGMC?GGCTCA?CTTTCATAAAG?T?AAASTTTTCGCCCTYGGGGTCA?CC?GCTTCCTTCRG??ACATAT?TCAAGTGAAAGAARGCTGGGACGTAGA?G?GAC?TGGC?CGGAGTCGAGGGATARCTAGTCATCGGAGACTTGAAATCCCGKATC?CGGA?CGTGCGTA?ATCTTATACGCTACACTA?CGCYAA
CAT?CGGC?ATTCMTCACTCT?CCTYTGCTTGTTGAWTCGAWCTT?AGGCTCCYCGCATCGGCCTGGGCTATA??RTCACCTTGTAAC?CCGA?CATCCCGTGTGTACCTAGCATTTCCG?ACCGA?AA?ATGTAA?TCT?CTCAGAGCGACAACAATGGGA?TTCATGTGCCGTGRGCCGGAGGTTCAACAGCTACGCGTCCKG?GCTGTGCATCCGGTAGC?AAGGTTWCCTCTYCA?GATCGGAAGAYTTMACAT?G?TTAGCTATCTCAGSGG?TGAT??TTATAGCATTTACCTTCA?TCWASTTCGTGG?CCGTTGCCAYATCC?CCG?A?GCKCA?TATCTGYATCATGCAGGGACAAGACTGTT??GTCTACGCG?GATTTTCG?RCGCCGTTCAGACCATCTTT?TTGCACTTRCRCGYGA?TTACATA?CTTATGT?ATCCAA?CC?CTTGYTTTTT?GGGTGMGGGCGTGWGCCCC?GTTAGAGTCCGATCTTGG?AGAGYAGGG?T?A?GCTAGAACCCG?CC?AGTATGTAATTG?CGCAG?ATAAACCATTGWGT?CATTC?C?T?AAGAAATCA?GGTYASTC?ACAWGGY?YCGGAA?CRAAA?RTCCT?GG??ACACTAGGGA??CWGTTGACCAGGTGCTGAGTGTGGTWGGTC?CAG?AGAGACAAG?TATTTTAT?CG?GY?GTGTTTCCTAAGGAAT?RTTAAAC?TCT??TACGTTTAGAAATG?T?GA?GATCAACATTC?TTTGACATCATGCGRTCGGGTRGCTT?CAGGAYTCTC?AGGCTCCATAAYTAGGRCTAGCC?CKCA?TGTACGAGTTAAAACCTGCGCCYASTT?GATACCTCTGAYCAATCCTCCTCCGACAACCCTTGCAAACACACGGTTGC?RCAAGAGTTGA?A?AAACCAGSCAACAGTCKTTT?YTRTCTAYCTC?AATCCGTTTACGT?TARAAGTGATAGGAGAGGG?CTGTGCAYG
CCCAY?GGTCCACTTCGGAATTCGCCCCAGAAG?ACGGC????GR?TT?W?TARGCWRTCAT?GTAGTAAGCYTACACACGTAYGTGGATTTRT?GGACAATCGATAAGT?CCGTGGC?GRTC?GAAATTTTCGGRTGC?A?GG?GAAGYCGAAATTTTC?ATATTGTCCAAGG?CCWACT?GTYGGAAGTGGTGMTTC?YGGACTGCGACT?TACGAATAATGTACTTTACTGTAGTACGAAWGA?TGKTCG?GTAAKTTACAGGTAATGMGAC?TTGRARGTGTAGGSATGCCTTCAGAACCKCAGCCCA?T???CCTCAGAYGYGT?TTGC?TMSTAM?G?GTGCSAGAYAGTRGGAGGACATATTRTTTCTAYAGTTMGCACAGTGCATTCGKRGRT?ARCGTCCGATGATCT?MGTGATCA?GCGGATCCTGGCCATGG?TGARCCWGGTYAMGCCGCTGCGAGGCGTKAGTAATTC?GGAATTTTGT?YCR?GCACTAAR?CCGACGKCGTACGAGAGTTARGCYCTTC?AGAGAACAAG?WCC?A?ACCGAT?GTA?G?TGGACGCAGMGGRTTGGRY?GGT?GCACG?GAGTTGA?GTTCGAC?TGGYA?CAWGCRCYGGGAGGTTTCYCT?TYTA?TCTTACTCCCCCGTGAAACCTGGRY?TTTCAGGRAGTCTTAR?ACTG?TTATSTWCCCAA?TMACGGATC?CKGCATKA?ATTGCWRT?GGT?A?YTRAYAAYTGGGTAC?GGYCGAGYTTA?G?GRAA?GTACGAGR?CTYCAGYRRRCATKT???CGGATGACYGTGTATTGCTCTRAGTGWTTGCACACGRASCTTTACCGCCG?GCACGCACCTGTAC?CRRGRTTAWGGAATKTCATCRTTYWACC?GGCAAYGTR?CCCGGTGGYATCCTGCAMGGACGATAGCCTC?AWACACRTRG?GGTAYWTGTCTCGTTAWTGATT?CTATGTAATGATGTCCACKC?CG?GAR
CTAC?ACGTGAAGTGTYTTRTGTSGCTAGGCATC?TRTGGATC?TGAACTGAACCAGC?TCACTACTACAC?GCAT?CYAR?ACAATCCTYGGGCT?GTCTGGTCG?AA?TYTGACA?A??A??A?CTCGCGAGGTSSGATTGGATTCT?GGGTA?AAGCC?GCTAAWGAG?GCTTAGCC?AAGARGGTTRCA?T??CA?GMG?ACCAGGCCTCG?AT?CGAGWAAACTCTGAARGT?GAKCGCACATGTGCTTRGGYCCTRTGCA?CTCA?SACCGACGCGCCCTGTYAGG?CSG?CAAATT?TTCCTTCCGTTWGCYRGCATTCGATCRTTCGT??GATCA?ATCAA?CT?ATCTMCTGR?AAAAGGGTACGTC?ARAWRC?A?GAT?ATGTGCCTC?TRGTCAT?WCAWCYGKASTG?GC?ACATGGC?CAAAGA?CGTRYCCCCACCGWGACCYAT?TAG?G?CTA?GTTACCGGTACGGACGAACACRGTAS???ARGGGTA?ACATTTAYCGAGGGAT?ATCACGCCCAATAGTCGTGCCTTRAC?GATAACTTCGGAGCARAAACAC?CTRGTCCT?AKCTCATMCCG?RGTGYATCTTAGTTAAACCCGGSYTAAG?AW??CTCRTATGGGCGGSCTTACTG?RGTASATAAG?CAAGTCCACGCMCCG?G?AGACCTGTCAYYTCACTAA?AARGAGCCC?AGC?MAGAACTA?AGRT?CGTA?GGGCAAACAAAAAWCCRGGCCCTGCGGGAAAACTCTCTT?TTAGACAGCT?C?TGAC?CTGTTRTYYGGCAATAATC?TAATAAGRCTRTCAGGKGGACA?TGCGATTCRGGCCCGTCTTGCCAACGTACATTC?YAGTRATCCAG?ATCGAWGAGGGTRGY?RCATYTTRT?ACAGCYA?TCA?GMTTATAAGCGGGAGWATRATASACCAC?TTTCRRGCGCCCMG?CAGTTACYAA?G?GCATGCTRTCGARC?AG?AAT??GT
CACGGGCG?CAACGAAGWCRATGRTYGRACYTGGTGAGC?GWA?A?AGTCYCYTGGARCGACTAGGCGA?AAARATA?CGC?TTTAACGAARYTGC?TGACTAAAAACTGATTGTGGAGAGAAACGGAATGTG?AAAAGAGTACTGGTTACAGGAT?TCGTCGGTCATTGTCCAT?TC?GTRARCTTC?ACTAATC?GTAGCAYCCRACGCCACCA?TGGGCYTC?TCA??CATTTG?ACACTCGATACGTSRCGGCAT?TATGGTAR?ACC?TGGGYAYCGTT?CAAAAYACRTCAGTATGATC??GGGTATGACKCTC?TG?YATTGC?GCTCCCTTCGACACGTCCCGGAGTRCGCCACGCCCGTACCTCCCATTCACCA?TGCTTAAAGGYACAGCGGCCGTYYA?TC?TGACATACCGCAACTA?TACGCCACGCAWT??CGCGCGGCGT?ACCCCTTTTSACAGGTYGATTGGG?GARAGCCCGACWCCCCCGAATGAAR?CT?TCCCKATCGATAAGGGRARGGTKAYTTAM?WGT?CTGRTTTGA??ATCTGAATCCCTACGTATAARAAGYGGCGTGTTTATGGCCGGCCAATGCGCCTCTATTTAAGAATCAAATCGGCAG?YTTGTSCAAYT?CTCACGYGCCAGGTTTGAGRACGCGATTACGCCCCCTT?AA?TTAKGAAGCAAGT??M?AT?G?TCK?CCGGKAAT??YCATATACGGTGTG?CRTACGT?TATAC?MTATAGASCCCRA?GAT?A?CCACGATTGCCTATT?GTGC?GATGGWTGACAATTA?AGTWAGGGTTAGACCCAAYCCA?GGTRTTTATCAGAG?GTTGTGAT?GATCACTGAAGAAAATGCRGTATCCTAGCRGA?ATCTARGGTGCAMTCRGGCYGTGTTCATGTCAC?GATAAGTGACATTACGAACGT?TATTTCGCTAT?AAAGTGAGAGGCCCTATTCTCYGWA?GCTTTGGMACAR?GGRAC
CYGTATWC?CYTTCGTACGRAGCTATGAGTCAGGGTRTGGCTWAACCG?TCGG?GTC?CTGGAACACTTAGTTSWAGAAGCYGYTAC?G?W??CCCAGCTGGTCCCACG?SAGTWCGTAWTCTAGATSGCTCCAAT?TGGGGGGAGCAGTGTTCAMSTTGGCGAGGCCAATGATCAAGARCCCCGGGCATCCCTGCGCCACACGC?GCCA?AG?GTCCATATTMCWCAC?GTAGAT?GGAYTCGG?GATCGYTGTGGCGACCGAKTAAGGG?GAA?CCTTCTCAGACCG?GGTTGGCCATCG?CGAACGTTGACTTTCCR?TAGTTKCGATAYCATARTGAGKAAGCWTCKCTWAATAACCTCC?TTGCAGGCCCTTTRCCC??ARTGCMTGTTCCCGAAACAAACRTCAYTC?CGTAT?G?GYGCWGGYGTAAC?CSCTTTACCTCTC?CCTATGYAGCCTAWRTC?AGTC?A?ACTTTGGGAAY?TC?AAKYGATGAC?GG??TAT?CR??GGAGCKGTAGRA?ACGGACRGGTGA?AGAG?AGGTTCTAACACGGTCTAGTAAYGC?CYACAACGCATGACCAAY?AARSA??GRT?GGTASAAYT?CCAG?AGRGAGRTGTGTACGA?AA?GA?CCGTCCCTAAACC?RGRTCCCRAA?TTGCATCGGAGYYCM?ATTGGAGGCCGCCACAACAGGGTGCGGAA?CGCSGGTAGA?TGCTTTAATGGATAAR?GTAGG?RCTGA?CGTAAACRCCGTTCTAWCGTTCGCATGTGTATATCAC?YTTAGACCGGWTTCC?TTARCGAARACGAAACCCG??CAGATATATC?GCRAGATAAGGCTRRCAYTCGKGGCSCCTARRCTTTGTGAGATTGATGGCACGGATTCTGTCTCWAAAAGATTTTTTGAAASTGTCCAG???TGMCRCRTACGGGTCRC?ATTCATC?CC?GGTTMCTTCAACGC?TAAGTG??RG?TYTGATCGA??YAATGTG
AAAAAGAGGCGAAAGTMGC?AGAATCTAGGCCTC?GGAC?AGCAGCCSTCCTCTGMAAGCTCTTGCTGCTAC?ATCCAT?AWMTACACCCC?RATCCCTGGC?TGC?TGTYCTGT?CAGCCTYACTCCYGATTATTCRC?ACCTC?AGTGCRAGACTTATCTCGTAGCACCTTSRATG?TCGGCACCGCGCYT?T?GA?TCAAASGTCTGTCCYTTAAACC?GTTCTTRGCAACTGTTAAGT?GCARACGCTCCRACT?GGCTGCCACRCCTACTGGCKTATACTTCTCCCAGGC?ATGTGCTGCAAAGAGTGMAGGTTAAGCYGGAYCCSCAAAACACAGAGC?TACGCCAATC?GCGTGTGAGA?G?TCCMARCTSAGATATGCCCAYKCACGGA?GGAGATTTCCTACTACATGCTCGCRA??ATTAYGTMG?TCCGYACTARAGGACAAGCGGAACGGTTATTAG?CTAC?TGCWTGA?ATATC??RTCRTAATCCCYCCCATGCCTGCTGTACACCCGAACARATTTGAACACAATTTGCTCAYT??CACACTGT?CGGAAATG?ATATYTTGT?TKYSGT?ACAGTCTTGYGATCGGCGAA?YCA?CYAT?ACGGCYRTRTTW?TGATCTT?KCAWAATGCAAGGCTTCTCYGCGCTACGTCGCTTTT?CTKYYTCTTAT?GACCGTGTYCAGATGGT?TATG?GC?AGGYCAGAGT?ACCACAR?AGAGGGTRCCTW?GACAGTTG?GGCCMTTAARGGCGCKAAAGCACCAAGTATAGGCCAAGTWACTA?AA?GTTGGGGTGKAGGACRGGCGGGAATCGTY?TGTTCCCYRTAKCCA?TGAGTCAAGCTAAGGTC?ACCAAGCCGCAGGAYWGGAR??AGGCAAGACAWRGACAGTGRTACG?TCCA?AMA?T?AKTG?WAAGAATTGCTCAC?AA?AG?AAGGGGCGAA?AAGGTAA?GY?TATGGAAGATCGTCAYG?CCAAATAGCC
RATCGAGCCARCCRGCGRACCTACAG?ATGAAGAT?T?GAT??TCTAA?GATTCGCCCATGACT?C?ATAG?CARTCYAYA?TY?CCCTGGGT?GCGGCGA?RT?TAGTCCGGCC?GYCAGACCACTTTGAAATYGY?GAATTCR?ATKACYGY?GTRGARTCCTACCGAAGCGKCTACACTSCTW?GAGTTAGA?ATCA?ATATRCA?A???AGAGGG?AAYTAYTTATTACTTC?A?TCWRGAYGGTCGGTC?KTCCACTATGAWATGTATACYTAG?GTKRYTRWG?CCCCGGAAGTG??ATAGCTGATGTGGAG?AGGGGGG?CCGTACTGACTGCCAG?G?GT?TGACG?GACGATCCGTCATTYGGTCTTAATGCGTCATC?C?CGCAT?CTTTWCTTGACACAGCAGACRGACACGCAARCCTGAAAGATRTAGRTAGAAGTRAGA?CSATAGTGACACA?TTGA?TCYCAGTG?GAGG?AAACAACCRCARCAC?CATCG?GYC?A?CARATGCTGC?GTGGGATCYACCGGRAGAMWCCCCATTTTTCMTCAGTTG?GKWGAGAATR?CCGCTGATTARCT?GT?ACGGARTCCCKGTGGGWGAGTGGC?A?GC?ATCAAGC?G?YCCRGTCYAGCTA??AGC?RCA?CTCGC?GACTTAGT?TCAT?GTTCTTACCA??Y?Y?CTG?GS?GGACATA?TCWA??AWA???CTA?RAAT?????TGAC?AAACC?ACRTC?TGAGGCKATAAAC?CCTCAACWC?CCGT?A??GCCTGGCTCACY?CAYCGATGTTACGCCAG?GGT?TTATYTCWTTCTCCCT?A?CA?T?GGTGGCTCGTAASCRCCCRCCA?ACCC??C?CGA?AAC?GCCACTCTGA??G?G?G?RCACAAAGA?CCTCTWATGACG????CAAT?AA?CT?GGC?AT?T?GR?T?AAST?CWGC?CG?WTCWAA?GCA?TGCGC??GCMR?AG?T?GY?AGA?TYT
?AG?GGCTC?CA?AC?G?GAAC?CAACTGTATTG?GCC?G?CCAA??AT??R?ACTGW??AGTG?C?A?A???GTAA??T?C??C?????A??CGA?C??????A???G??A???T?A?G??A???G?A??T?M?GTWCAGTA???C?G??G?A??T?????G?T???????????TTGCY?GA?G?G?C???????GCGT?TA?TA??ACATGG????T?G???G???ACCAAASGAYGTTGTAGGTARGTCCGCGTGTAAAAACGAGTCGCCCGAATGGGACG???????????????????T??C?????A??????C???????????????????CR??G????????A?????????????????????C??????????A??????????????C??????C???????????AT?C??????T????T???CA?????G?????ACT??KA?G??GT???TAA??A?TACTGTA??G?GGTCAGC?TTCG?G??TTT?A?CG??CTCCMG?AAAT?TC??T??GGC?A?CCAGG??T??ACTTAG?CTR??RCA?C?TCACTAG?T?G?W?T?????C?GCT?GGCTGATGGA?GAATG?GGG?AATYTYC?CRCK?AT?CAT?TATCAA?TGGTA?C?C?
    Phl349_33		AAGGTAY??G??C??AC???T???TG?GCGG??AA?GGG??T?GA?RT?T?TTATGTCAAAT????CC?CCGTT?CCCYTCC??GCTTCT?ACCC?GTAT??????GCCT?C???G?G??AC????T?CA?CCA?G?C??AG??CCG???AC??AT?RG?YTC?ACCCAC?TA?A????GTAT?G??C?T??GCTC????T?T???C????CCT?CCCT?A?ACA?ACM???Y??TG??TACG?GTAT?A??GRCCC??AW?GTA?C?G?AGA?CT?GT???AA?TC?T?????GCT??GATACGAG???A?T?CCGTC?GCTAGT?A?????C?GCTA?GTTG?CATA?GGTATAGT?G??GTCAATGGAGC??CKGTT?GA??G?YTC???AG?C?C??TR?AAC??GAGA?GTTACG??C????GCG?C?C?TA?AC?CTACCT?TCC?G?T?TCT?TGCAYA?G??GT?TCC?TGC?C?A?AC?T???TAC?TT??A?C?A??CATG?GT?G?C?GAATTTCT?G??C??CAGTTG?C?T?T??T?CMA?CAGG?CA?R?TACG?TA??TGC??C?CCA?AAGGAGGG?G??YC??AC?T?CGC?G?GGAC?C????T?T???GGTTAG??A?G?A???Y?T?C?A?WT???TGTA?T?TACTGATGCT?TGCCG?G??C?TACT?K?TCW???T?ATACCA?TCC?C?AGACATCCCRCRT??GTCAAAG?C??AG?AAT?A?ATC?A??CG???TAA?C??A??C?WCATCTGAAT?C??T?G?CA?GGATAACAT??CCAGA?GCT?ATA?G?CTG???GAC?CRA?RATCGTATGC??T?ATA?TCC??CG???CC?A???AA?GCCCC??G?TCC?K??C?TC??ATT?GGAATCCATT????C?GC?A?TAC??A??TACA?G?A?ATRATTG??TGC?GGAGCGC?T???AAA???A??GT??CA?T?A?AGA?GT??AC??CC??CT?
??R?GGCACTG?CG????Y???CC???TAAGTGCGT?TCG?G??TC?G??CAG??C??CCG??ATCAGCG?TG??A?G??TGTCG??GC??AYT?A??C?AT?AAG?GG??A?TTRT?T?AGT???G?AAACAGGTT?GC?CC??T?C???CG??T????CACR?T?GCGY?A??TTGGACGG?GCA?AY?TTTGGA?ATCAKAGATCG???ATG??GGT?CG?AAA?TMCAA?CAGT??TCT?GC?GGAAGA?G?CGCA?T?CACGW??GTAA??T?TRTAMG?CTTG??G?CGAA?C?A?A?TG?TT?C?TA?C??AT?GSA?AC?AT??TTAAG?CACG??TGC???CC?C?GCTAATAAGCTTTT??C?AAG?GATT?A?ATGGCAA?GT?CT?TAC??C?T????G??GCMCM?TTAG??G??C?TTAGC?A???CTT?AT?CCGTACGTCCGCCG??CGGATTTT?G?G?T??T?GC?G??TAACG??A?TC?GGYCTAGART??CGACAGTAC?C????T?GGGGCA?AC?CGCG???CGCTC?C????G???TTM?GAT?ACCTTATTGCA?AGTCG?TTCGCT?TGCCAA?AMC?AAC?GTT???A?CG???TTATA?????GCTAGAG?G?TTCCAT?A?CC?GAGG?G?CG?ATTC??CA??GTTC?G?AT?A?T?TCGGC?A???T??CACCGCGG?T?TAYACTYCC?T?CCATWA?R???TAGCTAC?R?T?WTG?ACA??TA???CTC??TT?T?CCK?A?CC?CAACAGYT?TAAGTACG?GCA?GT?A?TCTATAATGTAG?AG?GC???A??AGC?CA?TC?TA??ATGG?AGTCCG?R??AACCCCC?AY????ACA??C?GC??TTACA?GCTGA??G?CTGCGA??TA???GGGRA?A?????GTCTG???CT??AA?G??A?GAAAACT???T?GA?GTAG?C?C??G?CAC????KCAACC???G?AT?A?G?AT??
AT?????GYA?GAT??CG??GGC??TCTCGG??MTACCGTT??GYTTGT?TCCTATCGA?GT?CTCC???TY?RAT?A??G?TGT?ACAG?ATG??A?TC?TA?AT?CCK?TATTGRGTCTCGAATG?TGATAGAAGC??TWT?TTCC?????ATA?A???GATCGT?CG?G???G?TACCAT?WGCAA??GCATG?A??CATATTG?T?TT???GA?A?G?TTCG?GT?A?GRC????RGC?A?TTT??CCCCGCTAAT???GR?TT?T???AT?C?C?G?TGYTGTCAGG????CCGTCC?A?AC?CC??ACT???CTCA???AT????G?GG??C?TT??GA?ATCCG???G?GCCATC??T?CC??MT???A?CGT?CTAGAT?G??T?ATA?C??TA?ATCA?TACTTAAAATCGAC?RTT????TC?CT??C?????C?ATCCAT??GA?ACGGCTCTT??GT?CG??CGCATTTC?ACA?GTGTTC????A??A?GRGC?GAT??G?T??ACA??????ACSTGATA?CT?G????GAC?CCT??ACRG?AA????AA??CT?GC?T??C??A??CTCACG?CAAG????TGR?CC?T????GT???T??C?T?A?TGC?A?ATGA?C?R?TACC?TA?GARC??CAC?G?TA?GTAAATC?TA?AC??A?C?T?CGTC?AATC??CCCGY?GC?C???CT?GG?TGA?TC??GTTTCTCYC??CTT?CA?CCG?AG?A?GG?RCTGTGAA?T?CA??G???ACA??T?CA?AGT?A?ATAG?TAGT????A??AT?A?A?TCCT?GTGA?TCT???A???YAGCAA?TAA??A?CGT?CAAGCY?GT?RK?CC?CCGG?TA?G??AA?T?GTAG?A?TACT?TGG??CTA?CA?TT??GCT??T?C??T?T?TATG?CATG??CT?CRAGA???T?CGGYAAAATG?T?GAC?AART??CACTTAGT?TAC?A?G?GGTGCG?TA?ACT???
CATT?CCTTT?CA?A??AAGGA?A?GTAG??AA??GGAGGA??T???A?GATC?AC?????C?C?????GT?TTATAC?AGT?CAT?AAT?TC?GGGC?CACAACTTC??T?GGGA?K??TTT?GCG??CC??A???A?T???C?A?GRGT??????G??G?ATT?G??TC?CYGTAG?AC?C?AA?T?G?ACT?GACAG??G?G?AG?GAAA?CT?A?A?TC?C?G?AT?G???TM??TTCA??AC?ATATCRA?AA?CG??T?G??AC?CG?G????YG?TT?G??T????TTTC???AT?STTAA?GT??GAT?C?RGAY???TAGCG?G?T?CTMGAGG??GC?G???AGTC????CC?GGTC?GTCGAC???A??ATTAC?ATACAT??A??CA?CC?A?G?ACGG?TCTAGCA?CG?T?GGG???G??CG?GTC??GT?C??T?CGT???G????GC????TA?TATG?????AA??TA?TC?TTG?CTTTC?CT?G?GTG?CT?A??C???ACC??CGCTAT???CG?GA?CT??????G??TCC??CGTG?TCACT?CG?TT?TAAT??TG?T?GACCG?TCTC??AG?CGGAG??TA?A??TC?AT?G?CTACA?CAT?GGT??G???AGC?G??T???CT??TT?YA?A??A?TGC??C?A?TC?GGGG?AAAA???CCCGAGCC???T?G??G?GT??T???GCCCYGG???T?T?A?AAA?CTGCATCACT???GG??TT?C???T??A?TT??TGGGC?TGA?TCCG??TCTA?G?AC??A??GYMT?CCA??TCT?TC????C?CRCG?CGTWTA?TG??AGT??A???ASTCA?ARCCCA?TT?????AG?C?C?G??G??G?TA??TT??C?TC???CA??Y?ACGT??AGTCG??G?C?CC??GAA?G?TYA?AC??CAT?ATCTG???TTT?TAA?CCT?AGGTG??G???G?GA?G?????GG?R?CC??TT?GA?TC?GA
?GCC?AT?A?A??A??C?ATT???CCT?GAAAGA?TC?GCA?G??G?A?A?CCGTAGA???CGCTTATT?GYGT??TC?????GYAA?AT?CGCT?A?ACT?TA????CGGAGAGCA??G??CCCAAT?GG?AGT??TGA?G???A??TGCGCTCGGA??G??CGG?TCGCGGSCGGC?CA??CCM?A??A??TCTC?T??C?G?AA??TC??TG??G?TCTC????C?TGGWG?C??TG?GATG?T???CC?GC?TY??ACCTTGT?ACTR?GC?CGCCGCTAC?A?GAG??CTGGGC?CAG??C??GW?T?C?CG?TGTT?GT?GC?CC?C?GC?TT?A??T?A?A????CCTAT?GA???AA??CGGA??T?T??????CTT?GAATGA??A??GG?AC?TTA?T?A?C??TA?TG?G?ATC????CT?TATG??CAA?GC?GC?A??A??AAGCAC?TTCTCA?TTCGA??????GTTGAA??CGAG?A?CT??G?AATTCTGCGCA?TG??AAT?C?ACTT?ATAA?TT?GC?????GTCC??GTTC?CC??TATA?C??AGCTGWTCTT??????CGGCG?CGGT?GG?CAA?G?Y??G??T?AGTT??A?AT?A?C?TGGAC???AGCAC??A?G?CA?GG?GCT?T?YCTC?TCCA?G?A?A?AGTA?GWTTT?R?AGA?G?TTAT?TR?GAG?????TGCAATG?TC?A??AC??G?A?C?TGCAGCG???WATTT?TA?GC?YAAT?ACCC?GTCC?C?G?GA?T??C???ACG??A?G??TTTGS?TTTTATCT?AGGC??CT?TAG?GACGT?AGCT??G?ACKG?GA??A?TGT?TAGGGGAG?A?AGA?CTGAMGCG?AGAGA?TA??GA???K?CTTCGA?CG?????CC?A?ATA??A??T??A?C?A??GA??GYAA??G???A???CTT?A??GAGC???GCT??GGT?C?G?TGAGAGWT??GG??TC??T?T??G?GC?A
AATTT?GTA?CGA??TG?GAAAAC?CC???GA?AT?T?AGGA?G???ATTT??CGTAAGG?G????CA?AG?ATT??C????G?T?TAWCGGTAACC?ARAT?GA?AGCCCAT??TT?ACCRAGT???C?GGGTAA?TCC?AT?GA???ATA?T???TTTGCG??ATWAT?GKTCA????G?AC????C?GTCT?CAG?A??RTACWTGT?C?CA?A?GGA??G??C?A??GAAGCCT?TT?ACCG?AT?C??TCAA?TGGCATTAGTGG?GG?CCCA???TGG???AA??C??T?R?GATC?G?T?A??A?AGA?AAACG?C?TACAA?CAG??C?G?ACTGCGGYTAGTTAC?A?GCA?AGT?G?T?AA?TG??CCGTG?AT?G???GA?A?AGA???C?AG?????G?CTTC?C?T??GG?CC?C?TTT???G??G?T???CTTAAA?K??C??C?GCC?G????ATSGC???C??A?T?GCT???GGA?CCY?C???G?CA??A?GG?TC?T??A?CGG?TTAC?G?A?CCA?TACCGG?G?AG?AAA????KGGCAAR??ACG???A?GT?A?C?T?????TA?G?GCCAG?T???CCC?TT??GAG???AGT?AGAC?CGCG?GGCGTCTT?GYCT?MGTCTATT?TAGGC?C?ATGT?G????G?TCYTCC?R?GGA???T?G?ATGTTAGA?CAATA????AC???TGTCA?C???G??TRCTTTACGC??T?GT?CCTGC??GG??GTTTAGGTTGCT?T?GGATA?A?CACG???TGT?CTCTTAAAG?AC??GCCTTGCATCA?T???CT???T?GTTGGG?MT???GT??TG????GACACGGTTST?CG??GGA????TCTA?GC??GGAAGCATAATK??A??CAACTTTAGAAC?C?GGC???A?C???G?AGTG?GC?T?TC??RC?TCT?T?AGGA?Y?C?AAC?T???GCAT?CTG??GTK?CT??G????C??GATGTMGW
?TCGAACA??CKA?CATA?G?ACC?CGCCGT?T?A?GAC??CTT?GT?G??A??CAACTCA?T?A?C?TT??ACG?C?AGRGCT?????GTT?CCGA??C?CT????G?TGATAG??G?GAT?GW?AG???TGC?CTCT?C?TACG??GTT?TA?CT?ACACTG?W?CGCG??A?A??T??CGGC?AT??CTASC??A?ACTA?TTGCC?CG?GTTC?G?CGA?A?AT??G?CAG?TC??TCC?G???G?CC?ACAGTA???TTTGA?CA?TAGAAGA?CG?AACCTAGA??ATCGC?GCT?ATC?C?T??AA??AT??T??TCAACA?AG?G?CTC??CA?G??A?G?ATCG?GC?T?GTC?G??A?TCCCAA?G??GCGAG??G?GG?GA?CAC?ATAA?GAG?CATAGGT?AA?CG??CA???TC??TAGTT??A?ACAAC??S?C??AC?M?CACACT???TCG?AT???CC?WCCGC??TCGC?G??GAT?A?TY??SAM?T?TTCC?T?RGGA???GGTT?C?GCTT??TC?YAA?AT??GCATA??CT????A?CT?TCTTA?G??GT??YA?TCCC?GGGAAT???CG??ACAG?T?GA?TTTT?A?TC?CCTG?C?A?TGGATG?GT?TTCG??A?TT?TCC?CGCCTGA?AYGA???YTC?T?GG??GA?TTA?KYAAAC?AT?A?T??TCTTCGGC?GTCG?AATTGCCTY??T???T?GG??G??A?AACT?A??CT??T????TAGGC???C?G?TRC??ATGCGTAG?AT?CCACTGCA???YGY?AT?A?TCTATA?GCCT????T?C?GCGAGC?AT?ATAGA?GG???TAT?GA???CRTR??YC?G?GGCT?A??RTG??GT?AG???CA?AGC??TGC?TT??TCCG?C???ATCACGC??CT?T?GA???YC?CGGTG?GCCC?A?AT?AT?G?TT?GC?KCATG???MGTTTA?KC?GG???TY?T??TAG?C?AGT??
?GG?CCT?T?SMA?TG?AT?T??GAGAA?T?G??CA??CCCGTGAG??G?A???GCAC?C?T?T?GT?AG?T??TCCAG??C??TGTGGA?G???CC?G?GG??C?AT?CGA?RTTCGG?T?C?G?ACAG?TC??C???ACC?A??CACT?CTC?C?A?GC?A??AG?C?G???RTGTG?GCG?G?T??GGC??YATCAA??CTCAAAA?TG?CA?CT???C?C?GRCTT??A?CA?CCG??GATGA?C?????AC?AG?TAGA?GC???T????ATGGTTC?CAA?RACGGCCGG????G?GG??RTG?G?GTG?TG?T?GC?AT??AK?CTTAGT?GCA?GCCC?TGC??TT?CTTAG??C???GGTCT?AT?GT???CCTTTCCGTGTG?CAT?G?YAAGAC?CGGC?G?CAT?GGGCCTCA?A?T?CCTTGT?AATA?GG?TG?T?G????T?G??T??GTCCGTC??TCTTA??YT?GAC?CG??TCY?CG?T?GCAC?AG?GA?G??TACT?TTTGAG?AGGA?CAA?A?GCGAA?TGCRC???T?CT?GT?CAAAC?GCCA???CTA?GAGA?ACGCTT?TGCAGCAAT?C?T??AG?C?CATGACTC?TGCT?ACRTCG?GT?T?CT?S??A?GC?GGC???A?AGC?C??AACC?T?GTGG?A?GMTT?GGG??CCC????A??ACT??AACGGACC?A??G????TTA?GGCA?G??G?GG?CA?T?AC?AC?AGATA?CT?AGT?C?G?CACCACTM?TGT?C?A?CG??ACCGCT?T?CGT?YC?ACA?CGT???CAG?G??GA?AGACCCGATCAT?C?C?CC??C?A?CT?GT?TGAA?GA??AGC?ACT??TGCGGGCC?ARGTGTTR????GGTR???T?A?GG?GGGTGAAC?AG?TC???C??GTG??AGC?ACR???A???C?AA??A?GGAAT??G?CGG?TT?T??TG??CGTTGGTTGA???GATGR?AA?TC?GG??
TA?T??TG??????T??????GY???GGA?C?CTACAACC???C????ACC??RC?GC?CSR?TCA??A?CA??GGG??TGAC?GT?T?C?TTA?G???CGG?GTGGCGCC?ACCA?GTA?AGCC??ACTAGG?CT?T?GTAC?C?GGG?G?C??G?AC?T?AGATT???GC????T????ACTAATCCATGAGA?ATT?TCGCT?CGGTT?T??GT?CA?CC?T???CGA??C??GGCT?CC?G??C?CTCGTT?A?AT??S?TM?C?T??G????G?TG??W?GTTCCCTC?G??TGA??ACGTATG?G?AGT?CTGAA?TCTC?GGCR??GTCTACAG?C?AG?G?R?RC?C?T?TT?R??RT??CCA???CCAAGCGT?CCCAAT???GGCTGY?A?GC?GAA?T?MC?ACG?TA?TT????A??ACAGC?A?ATCC?AGA?C???TCC?G?AAGA?GAA?C??TACC?GTTG?TA?TTCC?G?TC?ACA?AGA?T?A?AAA?ATCG??CTT?G?TCGC????RC?CKG?CGA????TG?A??AGC?AT??TC?GT?G?GGG?CC?AG??GCAT??T?GGCAG?A?G?TCAG?GT?CCTTGAG?AGCGMT???C?GTG?TRGRG??GGG???TGWGAGGT?GKCTG??CC??A?G?AAA?GGAAT?GGCW?TCG?C?????TCA???TAT?TGG?T?TT???C??CAG?CCC?GCG??YTCCT?T??GCYC???CGC?CAAAT?TGC?TC?TCGC?A??AGCTGGYCA?T??G??A???R?G?YAT???GY??T?CC?T?CT???TTTGT?G?T?GGG??CG?TCTGCGCGAA?CGCTTCT??AAAC?A??G???G?CG?CTTCA??G?T?G?GCGGGA?CGT??G?TGC?G?CTGGT?ACAGG?GCGGTGRA?GTG??CATTT?T?TRCCCTT??GACAA?A?CGAG???GGTM?T?GTA?GCTGGCR?C?GTTTA??GTCG?TTA??TG?TT?A
CATTGGTTYTRAA?ACTATCGA??A?GCGA?CGG?GC?TC?A?CG????G????TTTA?AGT???T?C??AAC?A??TATGG?GG?GTAA?TGC?GTCGTAC?T?TCGCA?GCCCT???GTT??ATG?G??TA?CCAGYC?A???AC????CY??GCTC??TAACAGA?TCGCCCGCTGTC??CRA?CM?CTGATC??AT?C?A??CGGTT??T?MGCA??GACG?G??T?T?A?GAG???G?RCWTAATT????????CGT???TA?T?A???GT???AGCGA?C?TGTGCG?A?TGCTACT?TGGTTAWGG??TGCT???CT??R?CCGG??C??TT?A?KC?????T?CGG??G?AT?GTGT??Y?G?ACCCCAGTTC?TT?A?TTAGA?CG?TAC?CTT??GC?CGTTCCTACTC?TAATG?GC?TC????CTT?C?TT?C?C?G?TC?AG???ST??GC?ATATTTC?A?TCA?C???GG?CCCAC??C?ATC?GACCGA?CC??T?CCAGG??TTA?GCGGAA??TG?GGC?AG?T?A??TCC?ATAC?GG?T??A?TCTGGG??A???AC?G??AT??CC?CCGGGA?AGTA?G?GGGA?GCAC?A??TGA?T?G?A?GT??CA??CA?ACT?GG?GG?T????TAT?AA?GA??TGT?G?G?GTGC?AGYTAG?A???T?C???C???CG???AT?GC?T?GTC?T??T?CG?ACCACGCAACT?CT??GT??GC?TTA?CCK?AAT?CTCTA??AA?ACTS?TTC??GCA??A?A?R??C?T?TGGGTG??TT?C?A?ACAAC????TTTTG?AAGC?GYA?AC?CCTCG?TCAG??ACCAC?AGCA?A?A???GTTTT??GGG??C?C?G?T?CT?AGA?ACT?CA??G?A?AA?G?TTT?T?T?T?A?TGGGW??A?CGGAG????C??TG?G?T??TC?AG?T?G?GTA?AT??C??CRTGGAC?CGCATAT?T?C?AA?CCTACACC
AGA?TYACTCW?YA?ACGYTWCR??GG???CATG??T?TG?C???GTCAGGC?C?GGT?A??G?TT?GGTT??C?TA?TT?CTC??C?TATGGC?TC?W?ATG???GT??ACT?T?CC?TC???ACCG?TA??G?GA????G?A??AGA??GAT?G?TC?GA?CYGYA?AG????TTAG??GYAC????CG?TG???T?TA?T??K?G?TGAT?T?G??RTGTTAGT??AC??TAT?TGGC???A?CGC???T?G??AAA??ACRY?CT??A?A?ATT???G?C?TGGCTGT?T??AC?GGAAG????TGRC?GAG???ATCCTCGTTA?AYA??C?CAGTA??ATTTTAGG?CC?C?ACGGC?YACCA?CTRG?GCCCTGG?G??GG?G?T?C?CC??AGGA?CCC?TTCGAGCAC???C?CCA?GC?C???C?GTC?AG??GCG???A?T?A??GA?CC?C??TAT?Y?TG??RT?ACAAATA?GGM?GCCAC?????CGGA?TAAGCA?TCGGC??A?TAGG???GCSC???Y?C?ATACC?AGA?GGA?AA??GAC?A?AG?GTG???TAC?CCCA??ACAC??GCC??TC??CC?C???G?CCG?AAGGAACTTACGC?R??A???TACCGTCGR??GGACCT?YRC?CTGT?A?GA?SRT?A???CG??????TCT?T?GA?A?TATC???A???GC?T?C?A???T?CGTAGM??TG?A??GATT??T?GGA?A?????TCTGGGAT?A??RGA???GCC??CCGGGC?T??T?T?CCTCG?ACGGYM?TTW?TTS?C?AT??G?CG?ACA?CTT??GCCATAAG?CT?ACTC???CA?GAGGARG?GG??T?ATCG?A?A?CA?R?GG?Y?TT?G?G??TAAA??RTTTACG?GATT?GG?T?CAGT?CGGTAT?A??GAGAA?G?A?GAG?GGTCGA?T?TGACAW?ATCA???STT?G?T?AA?C?A?T???GA?T?AT?CA?TC?GCG?
TGAG?C?CC?AGA?CG?AA???AA?CGTTACG?GG??RAGAAT???TC?GCC??T?GAGTCTCT?TG?CC??GC??GGA???C?A?GC???T?TCAAA?C?GGTG?A?G???C?A?T?GGCG?ACAGCART?T?T?AG?CC??G?G???CAC??G???ACT??AA?GGTGGATGTGTC??GTCTACR?T?GGC?CAGCAGGAAAA?????GGCG?YGACC?TGGAC?ACAG?TAC?T?T????T?TARTTGT?T?ACC??TGGGAATAMG?CRA??T??CACA??GG?TC??TTG?A?TAC??TG?ACYC??T??GGGTTCTTCCTGCCTTCAAAGA??CKAGC??C??GACGCTAGYA?TTA?GT?CAGTAGGYA?T?AG??GAA??A?A??AACCT?ATA?CT?A?CTACTTCTG?G????A?ACCCT?C???ATC?G????G?CGAC??CACC?ATG?AA?GTG?TCTGGCCAGAT?CTAC????G?GAAGCR??GA???CAG?TG????A?TCGGGAGG?TG?G??G?T?A??CACTTCA???G?????CCT??C?AGAGAC?GTTG?G?GA?GA??GCG?????AGC??C?CGGGAGACMG?CGA?G??TT?AT???KCGCCTTAT?ATTYTAAA?GA?W????CATACTGTCY??AA?TA???TTCG?T??S??G??TAATG?TT?CA?A?GTGG??CGG??CTTC?TA?CTA?A?TWAACGCCTT??CG?G??T??T?GT?ATAA?GC???T?A??A?T?ATACGCA?GG?G?CACTTG?AT?GTGTGGC???T?T??GCGG??G?CCTTGT?T?CGTT???ACAYCAT???GCG?CG?C?AAATT?AAACGAGTYC??GA?GTCG??TC??CAGA?C?ACAT?GT????G???GGGTCCG??C??TAATC??ACAA?AGT?ATG?TAGGAGCAT???T????TAT?CG?T??CGCTTAC?A?C??RGATAT?GYG???GT??A?C?CG??A?
CGC?CA?G?TT?G???GC?GG?GG?CAT?AAA?G?CGC?A??ACA??AC?A?GTCA?TCYAAGGTGA?YTC?CA??CCC??G??GT?G?GTCCC??A???GT??TC?GG?TAWATWTA?TCTGAA???AGCCCAT???TAAAGG???A?AGGA?GC?CGACCTC???T?G???GARATT?T??G??T?ATAGAC?A?CGTGCAAC??ACT?CT?CGA?G?T??C?AA??TCCWGA?AC?T??T?T?C??TGCACC??C??CG????AC?GC?CCAA??TC?TTG?CTTT??C?CA?GAAG??A?A?GTTAG?CA??TATT??TGATAAT?TGTTGA?K???T??G??TCGTTAACAC?A?G?GA?TGG?TT??T?G??ATTTT??????CA?G?G?CGGA??G???CGC?AT?CGTTCAGAGTC?CT?TAG??A????GC?GGTAG?T??C??GYC?A?G?AG????AG??TCGTTTTTMT??KT?ATTAGATT?TTG?RA?AT?GA?GCTAWT?TCT?G??AT??T?GTAC???G?A???ACGAAC?TAT?TAG?TTAGGTC?GT??GG?T?TC????A?TATG?T?A?T??AG??T?AAA?CA?C??????AGTTAG?T??C??CGYTA?G?TA?GAG?GKG?GGA?WA??TA?C?GAC?GG??GTR?AC??G??TTC??CG??AGACC?C?TC?AT?CT?CCA?AAG?TCGG???TCGT??G?A???TC?T??CAY?AK???GTTA??TATAAM??TA?????C?????????CT???C??G??G?CT???G?CA?CAA?CCC?TAG?T?GGTTC?A?GG?????A?G?CGCA?????A??GC???TC?AAGGGTG???TTYCG????A?GCAC?ACCAGR??AA??CTTAGGG??A?TT?ATT?A???C??T?C?TGTGGGTAC???TAAGGTC???CAGTCAG??T?C??C?CACAACATTG?T??GG?GT?T??GGC??TT??C?GG?G?GAGT
C?TAA??G?CTG??YC??C?GM?ARAGGGCCT?A????GG?CC???ATCAT?GG?????TAG??TT??TTGGT??GC?TA??TGAT?ATG?A?GC?G?C??C???GGTT?T?CAT?G?TT?TA?????TAC?T??TAGGAGYT?T?GGT??ACWRGTTTG?ATGC??CAA???AAGG?GYT?AAC?TGCTGGRACT?G?GT?CAA?ATTCCT??GACA????AC?GT???G???TACCA?TT?GGRTCA??GTAATCTA??TCC???CCAT?RA???TT???AGC?C?CTTACAC?GCARGAT???TA????T?AGY?AACATGCY??CA??GTGGG??AGT??CA???ATTYGCW?AA?ATTTA?G?G?T?T?CCATA?TCCG?T??AATTA?CKCTAGC?GA?????CA?GAGG?G?CG?C???T?G???TGACT?TA??GA??ACT?A?G???R?A??A??C???CAAAGA??TG??C???A?C??KA??CG?GT?A???C?CA???T?A?T?GG?T???CGAGGTCCTC?AC??TT?T?C?CG???T??CA?G?C?AC?G????AC????G?G?CCAT??CRC?CTT???GTG??A?AG?G?TCCAC?CTT??TTT?GAR?A?TT?AA????CAGAACA?T?GAT?GG?AC?TGAC??C?A???GG???????CCC??CCAGTC?A?ACGA?GATAA??GCG?GC??GGGC?T???C??C?CGG?T?GAGT?G?A?T?AGCGTG?A?A?GC???CCAT??G?T?GTACAGAC??A??GTG??ATAAGG?TG?TAGC??A??GGC?AACAG?AGC?A???AG?TG?ATCTTAAA??YT?TAG????AAAC???AC?CCT?CGC?A?TC?Y?T?ATATG?T?CG???C??A???ATTTGTA?TGCGC??C??G?GA?CGC?C?G?AT??????ACTCGTRCTGA?YC?CCTG?G?TCACR?AACC????T?C?C?AGAAGA?AG?CGGCCAAA?G?TA
?A?TGGGGR??TA????TTT?CAGT???CTCACTT?CC?CG?CAK??ACGTA??TAA?TA?AG?T?A???A?TC?CAG?A??TTACGAGGACA??A?T?GRA?AAGRCCCGTGA?CC?AT????GGCT?T?GGTGT?TTAA?A?C????C?GT?G?T?AGGTAA??A???TGCA?CT?GT?A??A?ACARAGAGCC?CCGTACA??CTAGG?TGGRG??ACG?C?CGGCAATY??G?GCGTCA?A??TTCAA?AG???TTA?A??ATYCG??GAT????G?GC?GTTGG?AA?T?ACTGCAGATT???AT?AACCCG?G?GA?GA??TCGGT?A?TT?A????G??AA??GT?CG?T?CAC?CTTT?A?A?C?CAAG???G??C??AG???G?G?CCCTGTT??CA?A??T?A??C?W?GA??GC?T?TATAGY?GTCT?GG??AAT????TAA?TGG????TGACA????G???CC?TT?AT?GCC??AAAGG?TAGCGTAGT????C?TC?T?TAATAT?GAATAGCG????C?C?CTT?CTTTAA??AYGG?G????CGCGT???A??C?S??G??CATG?CGGTC?G???R?GTC??A?C??C?C??C?T??GCA??AG?GGCT??????AA??T??TGC???G??RA??C?GATGACGCGG????G?TCTGT???C?TGTATG?C?A???AG?T?????TCTTTT??AACA?GG?A?TRT??G?A??GG?R?CGA???????A?ATC??AG?A???GCC??G?GA?C??CGTG?GC??TA?ACC???GT?AA?GG?TG??TG?T?GA??TCT?C?G??G????GA??T?ACGCGTTCTAC?CGAC??C?A???????CA?CATCCGG??????A?CAAGGCCAAC?CT?T?T?ACCGG?ATGA?GG??CGAGCA?AGGCT????AT?AA?CT???G?T????????T?C??CTC???CAW?T??C??GCGCG??C?ACG?T?T??ATT?C??CG?
??CA???G??TGGTATGTAAAGTA?A?T???T?GGC??CA??GTA?CGCAACATACC?A????GGTAC?????GAGGAA??????TG??G?ACGACACA?A?AGG?GA??GT??TG?GC??C??C?AC?T?C???CCT?GGGCCTTAG???C?TG?TA?TS???TAT??T?AGGGA??A?TC??AACTK?A?CTACATT?GC?AGTT?GC?TGA?CTG????G??G?T?ACA?AGTT?GC?A???CACAT?WT?G?G????G?CGG?G???GCA?ATC?ATTA?WTC?TCT?T??GA???C?CTG?CC??G??TACAGGG??GT?AAC?CCA?TTCA?T?AA?GGG??G?TAGMT?????TAG?TTT???TAA?AG?TGGCG??GTAGGG?G???T??AAA?W?TGA?CAGC???AAT????GGCTGCT?AACA??A?TCAA?C?C??A????AC?T?AATA?TCTTGCWC??AATGACCTGTC??CT?CCG???G??G???AG?TAGTTGGGGA??CGCCCT?Y?CGCTTTA???TRCGAT?A?TT?GA?TATKA???TAA?GG?TC?C?GTGA?G??GTC?G?GG??T??ATGGTT??ATCTGCAGAT?TTACTCG?G??A????TCC??ACC???GAAGT?AAC?ATA?A?GGGC?T??GTGG??CGAGA?G?AGCRC???ACT?C?AGA???A?AG?TC?CG?STTC?C???GTCCCCCTCCC?TG?AGG???TGC?TTAC??T?G???T?AAT?GGG?TAAC?ATCCGA?A?CAG??C???CA????T?T?T?AT?CCCG?G??CG??A?CTG???TG?C?G??CYT?GC?C???GG??CTAGA?GCGTGC?T??GMT??AATGGG??C?AC?C?AC?CC?C??ACG??TT??ACGCCAG?CA?T??C??C??CAGACC??CA??AGG??GCGA?T?A???AACG?TCT?GT?C??CAAC?T??ACC??GATCCT?AC?TC?CGTT????TC??C
????GG?CA?AT?GAG??TA?TAGTCAGG??GGC??ATTYTC??CAC?C?G??T?GY??AGAACA??GCGCC?GA?A???GK??GTG?TCGTT?CGGAC?G?A?G???TAT?TTA?ACTGAG?TCAT??TAA?TT??G??T?GGCT?AG???T??TG????ATGRCCAC?T??AT?C?TT??GG???TCAT???AGG??CATA?G?CG?AGGG?C?G?G?AT????CA????????????CGAGGAGC?G??CCG??T??C??CCG??TA??G?CATG?TAA??ATAA?T?CCGC?S??CT?T?GTCRTTGAAT?GAC?T???A?C??GGTT??TATG??GG?A?C??C?CG?????C?CGTTAT?TCTGCGC??GTMGATTTT?GT?G???AG????GA?G?A?CTCTGGG?G?AG?CG?CTGGGGG?GC?TA?AAG?TTTT?GTGT??TAC??ATAT?GA?AT?A?G??T?T?AAAC???GG?GT?C??YTGATTGAGTAAT?AC?GAT??AACTCGA??AC??C????G??AT?G?CCA??GAACAAG?C???CGTC??CCTA??G?AA??TCT?GGCAAM?C?A?C?TTCC?C?CTAT???CC?ACCC???TGC?RGGAGGGCCCAAYAT?AA?AACC?G?GAA?CTT?T?CGGCC?C?GCCG??CCC?CTC?AGGT?AT?C??CTC????C?TCY?A?CAGMTTTAY??AT??G?G?TG??TCTCCARATGTA???T?GW?GGGA?G??GTAT?GACC?A???C??AGAGGT?????????CAG?GG?C??C??C?T????GT?CT?TG??ACTA?TC??CCATG?T????????T??A??GC?G?ATG?T?T???TT?AC?G??AATAGT??Y?GTTG??TTTC?CCC?C??GAC??C??T?GGGMCGAC??CTT???TAC??CA?CG?CCGC?T?T??AACA?TGTTTA?AGGGA?AGAG?T??GCA?TACCAAGAT?GRCRGATCC?T??TR
?C?WT?TG?G?CA??GG?ATGA?G???A?AGAA?TT?AAT?AGATATTGAATA???TAA?A?C??G?CGCAGTCTCTTG??A??G??T?CG?CT?GAA?TG?T??AA?G??T??GTGTGG?C?CT?CCG??CGT?AGTA??ACAT???TTT?A?T?G?A?CAGCTTAA?A?AAACC?TC?TT?TC??GGT?R????TAC?T??TAACGACTA?G?AA??G?GA?????CACT?ATC?A??GA?AG?C?C?A?C?TGGTAT??GC?CTA?AT???CC??C???TTGAAAG?GGAG??ACCAG?C?AATGGA?C??GGCA??T?TTG?TTTT??ATTG?TTGC?A????AAT?WGA??????ACG??G?GG?GT??CAT???A????ATCTAG???CY??T???CT?G???A?TTGCTTG?G?TT????AATA?T??TG?CC??A?ATTG?ACC?CT???TCATC?C?C?C?A???GAA?ATAAT?GG??AAA?C?T???C??T?TACRCATWA?T?G??TTGC?GGG?????C??T?GG?????GGGGT??T?GGAASA?GAC?TT???CCAA??C?AC??G?C???CTGCYCGA?RACT????G?CTAC??T?T?GR?G?RA??TTCTA?A?T??GGGA??C?MCC?AGTA??AA?TC?TTATR?CGCA?G??GTAATCGTCG???C?TT?????TTAAT?TA?TCGAATCGTAACGT??R???T?GG?TAAGCCG?GTAGGCTTGTTTA?AGGGTT?AAGA?C????C?C??AG??G?GGG??G???GGGGAG?????R?T??CTC???T?AA?GTGG?G?GCCAAT?C??TCT?CCAAAT??C??AATG?????A?GAT???CW?G??CT?GG??C?T?TCTTTTTGTGGAG?TR???CGG??CTTCGCG???A??TTCGG?TT?????A?G?AGT?CTT?G?G?WGCA??CCT???GGGCGACAG?TC?T?A??TTT?TT?AA?TAC???C?GAC?T
CAACGSTGGC?AC?TGGGGG?G?TCT??GTA?T??T??A???CGCC??CT??ATC?GTCCTAA???ACGG???CG??CA????TCC?GCTTG?C?TGCGTTCA??AA?C?A?ATT?GT?TGTGGA?CT?TCC?CCA?C??ATAK??AT?C?C?CA??T?GG??AGG?TT????C??A?CA?T?CGT?TGTT??C??CCAC?TCAAGG?R?A?GTG?ATA?GA?T?G??T???GCC?GGGC?C?AC?CC?CCA?C?ATGCAC?CCA???GC??AC???TC?ATGG?GT?A???G??AA?AAGATGAGA???GGAGG??G??AGG?AA?T??CTG?AT??T?CGAAAACT?T?TR?GT??CCC???AG?A?CCA?T?AGC?CA?T??AAC????TT?ATTTGG??GAG???GAGT??GTC???YG?A?TG?T?C?AAG??GG???CCTCG?GCAGACCT?TAGCTC?C?RT?CT?C?G??C?A?G?AT?AAWT?CG??TG??GTGCAAGCTTTT????YG?G?CGCGTGCGACAKWT?G??T?AAA?GG??AA?T??A?CA?T?ACGCTCCGT?CA???TT?AA??AC??AAGTTGA??TGCCA??AG???AT?CG??C??C???T??AC?AAAGAAT?CARGCA?ATAAA??TTA?KA?GT?G?GCAT??CCCAAC?AAGACG?GACT?C?G??T???A?GRCATWT?ACC?TACGAG?AGCCTGCC?A??T?GT??C?GAA?CA??TGCTGG?ACT?TT???AA?GG?CCTTT?T?TC?AG???AAAG?A???G??GCC????AGCCGC???CT?A?TG?TTT????T?CT?CCGT???G?A?C?C?GTAC?A?GCGCTGGA??AA??A?CAC??GA???GGG?CAGCY?T?GC?CT?YA?CTTCG?TGTAG??AAC?T?RCCTA?TRTC??T?TCCA?TCCC?GTACCGGG?AGC?TACT?C?AGA??ACTCCT?C??CCCTTTCC?C?A?CAC?TGA?
?W??RCAA?GRC?AAGC?TT??AA?TT?SAT???TT?TTC?GAAGG???T?AGT?AA?CAY?A?C??T?CGTAT?CCGG??C?TC?AAGTTAGACA?CG?CTGTC?G?TCC?CAT??CTA??G?CG?A?ACATA?TG?TAA????AA?TC?AT?ACTGCGAGTCT?TA?TTCATCTTG?R??CC?????MGCA?A?A????C??TCTAAAA?A??GGTGT?G?CATTGTAAGG???A??TA?GA??CCTGCA?TATAGA?K??C?T???C??A?T?ASAC??GA?GGGTCCGACAAGA?TG??AA?CG?C?G?GCG??GGG?CGG?C?GTGT?T?R??CGTTT?GCTK?G?C??AA?TTATCTCCG?TGTA?TTTGTTTAGCGCGTTG?TT?GGGTGCGCT?CA??GAG????T?GTG????CAT???C?CA?G?TA?AGCT???GC?TR??T????G?C??TACGGT??ATTAAA???TAGG?T?GGAK??AYACTCACGC??TT?T?TTAC?TCA?ACAR???RCA???GT?AC?AC?C?A???GTCA?C?C?GTGCC?AATTTT?AGTTA?ATAAG??CA?A???ATA?CCA??C?GG?C?GTTCTCAA????A?T?GCTGCSAAAA?C??C?GG?AAA?CG???CGC???GATCT??T?CT?A?T??GG?C?TTAG?T?CT??GTA?C?TAA???A???T??CWATG?AGC??T?CGCTTGATT?CCGCTCCA?GCG?AACK???TT?YCCT????AA??AGAATCAT??ACTC?TGCGCGAGT?TG?A?A?CAGC??A?G???GRC???CCT?WCATAAA?T?G?AAC?TGC?A?ACT??G?AACG?CCC???TC?T?TG?CT?CT??TA?????TAAAAGA??GCTG??AC??A?A??CGACCTGG?WCAGAGC??GG??GGAGCTA?TCTTMG??T?CA?G?A???G?GT?TCCCGAG?C?K?C?CATAT?T?A?AT???AC?T??G?GCC?G
??TATA?TGAT?AC??A??T??CCTTTG???AA?GAT????TC????GG???CTT?A?TCG?C?T?GG????AC??TYACC???TA?C???AACCAYGCCG?G???A?CTA?CGTTT?CGC??CGGC?CRA??T?AC?CT?C??AG??CSAG?AC??C???A?????T?W???GTGA???C?A?G?G??W???CT??GCG?C??GA??T?TG?ATCC?G?A???A?G?KCACCACTCCACG?TSG??A?ACTT?AC?TT?T???GCTA?CT??GCAGCTGG???CT?C??TA?TT???ATCA??CA??TT??TGG?CCG?TGG??C?T?C?CCGG??GC??A??AT?GG?ATCRTK?GG?G?CA?G??TGTTCAGTCTA?G?GAGA??TT?GAG?GCT?TT?AGA???TC??TC??GCAC???C??GT?AC?TAC??AGT?TA?TT??TCCA?T?C???TGT????CTG?GC?C??GC?TGTGC??CGGTTA?AGT?C?T???TGG?AGA??A?GGG???Y?CT?G?AC??GACC?A?TAT?T?AT?GC?GC????GAA??CATT?AGTT????????T??GGA?ACCATG??T?GTC??CAT?GTTC?G?A?AC?AAA??W???YG?CAACTCCT?G?ACA???TK?A?CG?G??CTG?GTGTGGC??CTCTC??A?G?GACGRG??G?T?TA??GG??T?G?GA????TA?G???TC?KA?AACAT?TART?CG?T?AG?A?TG?TA?A????CA?AATTTAT?T??CA???TGAG?T?C?T????CT???GG??T?TTGAGGCTCCGT???T??AGC??RC?GC?T?TT???CGA??TAA?ACCTG?GCCCAG?C?G?TA?CTCT?A?CAGTC?TCCTC?GAC?A????TG??AACACA?GGTTGCTG??AAG?T?G?T?TAA?CCG?GCAAT?GT?T?T?G?TGT?TAT???A??TCC?TT?AC?TTT?AA??TG?T?G?AG?G??CTTGT?CATG
CC??CT?GTC???T??GG??GWCGCCC??GA?RC?CGG????A??T???TATAR??AGCC?T?GYA?T?A??CTAC?CTCG?A?GTGGAT?TGT?G??CG??CGAT?AGT?CCGC????G?C?GG?T?T?T?CG?GT?C?TC?GAG????????RTTTTACRTAT?G?CMAAGT??CT?CTCGTC????GTG?T?CC??A?G??CC??GACT?TR?G?ACGG?GT?CT?TA?KG?AGTGC?G?AG?C??TT?G?GTGA??TACA?G???TGCGGTA??GAA??CG?A?GGAG?CCTT???A????CAACCCA?T??G?C???G????G?CTCACT??G?A?CGK?TGCGA?RTAG?AA??AG?????TTAT?TCT??T??T?GCAC???GCA???G?A?A?T?G??TC???T?ATYT?CGYG??C?G??GGA?CTTGGCC???GG?RAG??AGGT?ACACCTCTGCG?G??G??AG?ATTTCG?GAA??TT?G??C?AGC??TA?GC??G?C?GC?T?CGAGAGTT?AG?CCT?C?TCC?AACCA???TCARC?C?A??GR????C?GAATGC?GA?A??TGGGT???T?G?A??TGA?TT??GGTTC?GCGT????TCAAGCG?Y?GGAG????CTCT??YT?A?CTTAC??CCCC?TG???CC?G?????TT?AG???A??CT?AA???GA??A?CTT?C????TA?CG???CC?G?CG?TAAGT??CTATTG?TC???????GAT?GGGTA?CGG?CGAGTT??GGAC???T?TACG?G?AC?TCTGCAGR?AT?T?GGC?GGTT???????RTTCGTCT?AGTGAT?G?ACRC?A?G?T??ACTGCCATCC?CG??CATGTGC??A?A?TA?AGGAA????ATCAT?CT?ACGTGC?ACGTACC?CG??TGCATCCAG?C?GGGCG?T???T?C?ATA??CA??GGGGTA?TC???TC?T?AA?G?CTCCTT?GTGAT????TCCA????S???AG
?G?CGAC?TGAAG?GACTTAT?????TAG??ATY??ATG?ATC??GAA??GAGCC??CT?MA??AC?WAACGGTA???CA???CTAT?CT??AGAT?GT????T?GA??ATTTGTC??AC?R??ACC?CG?AAGGTC?G?TTG???TCWTAGGTA??AGC?GGATAATGA?C?TT?AGCC?AAGAAGG?TGCGTT?GC?AG?G??C?GAG?C???T?T??G?G?AAA?T?T???G???GA??G??C??G?A?T????TCCCAT?T?T?TCAGS?CCGAC??GC??TGTCAG?TCCGGTGAA???CCT?AT?Y?YTT?C??????T?G?T?A?A??CA?G?A??C?TCA??CC??TC?CCTG?TAA?????TAC?TC?AAA?GCA?G?ATGAT?????TCC??GTC?C?A??T??GTAG?GC??TA?A?GAT?CWAAGT?CGTACCC??ACC??GA?C?RACK?GC??CA??G??ACGGRTA??GAC???C??GGTM??A?A?GGA?AA????WT??CGAG?G?T?A?CAC?C??A??AGTCG?G?C?T??TG???AACTTCGGAR?AGAAAC?CGC?GGTCCCT?TCTCAT?CCGS???GT??CTTA??C?G??CCGGC??G?GY??CCCTCATCKGG?C?G??TT?GTGG??T?CATA??CCA?G?????A???CGG?AAG??CYG??T?CCCACTAAT??GGG??GC?ATC?CA?WA?T???AAT???TA?G??CAG???A?AAA?CG?G?CC???G??AAAACTC?CTY?T??G?C?G?TTTG???C?G?GTTG?CT??CAAWAATCA?AATR?GACT???AG?G???T?T?GSGAT?CAGG?YCGT??TGC?AACTTACA???TCA???A??C????T?G?AGRG?GT?GC?A?ATC?T?T????G?CA?CCAGGCT??TCAG?TG?GGTAAAAT?G?CCA????T??GGC?CTC?GGCAGT?CC??ATGGGC??ACT?TCAAG?G?GG??TACGT
CAT??GGGTTA?CA?AGAAAA?GATCG?A?YTGG???CC?G?A?GCAATC??CTG?AA?G??TAGGC???A?AAATGT?GCA?TTAA??A?ACTGTA???CTA?AA?CTT?????GA?GAGAAATGGA???T????GG?A?TT??G?TTA??GGATTTCGTC?GCC?TT?A?CA?GT?G??GA?CCTGCA?TAA???G??GCA?C??AC??TACCCTT?GGC?TC?TCACGC?TA?G?ACA??TGATAC??CG??G?AT?T??GG?AGG?MCCT???CAC?G?T?C?WA??G??TACTTAA?A??T?GG??A???????C?TG?TC?TG???C?C?CT?C?ACATT?G??GG??TGC???ACGCC?GTAG??C?TACGMR?CAA??CT??A??????????G?CG????C?CAY?A?A?A?CG?GGC??C??CG??A??C??TATTGC???GYG????AC??CTTGAC?GGTCG??TGGGC?AG?GA??GACTCT?CAGAGTG?AGA??ATCCC?AT??A???G?GAAAG??G?CTT?C?A?TAC?GG????AAGR??C?AA??CCCR??TA???G?A?CA?????T?Y?C?GT??G?CA??????CTCAA??T?A?A?TC?A?TC??CA?TC?T??GT?CCTGCT?A?G?G???G?TTT??GA??GCRGTTMCGCCCCCTTA?G??AAGGAAG?AA?TAGCTAT?G????MC????AA??ATC??A??YGGTGAG?CA????T?TAG?C?MTACAGA?CCCG??G?T?CACC?C?A?T???T?TT?GCGCAGG?G??TG??AR?TAC??TAGGGGCTG?GCCCG???CA???TG?TTA?TGGAT??TT?T??T?G?T?RC?G?AG?AAATGC?GCA??C??G??GTRATCT?A??CGCGCTCG??C??TTTTC??G?CACTGAT?A?YGACA?TA??A??G?A??T?T?GCTGCGG????G???G?CCCTATT?CCT?T?A?TWTT??C??AG?GGGA?
C??A?CACGC?TT???GTGG???TA?GA??T?GGG?A?G????RACA?GT??GGG????TGG?GT??ATAKT?G??GG??CTG?T??GGA?GGC?C?GCYG???????G?GT??T?GTG?T?TM?A?G??TC?????GG?CAG??GC?A?TTGCAA?T?GRCSAGGCC?A?GA?CAAG?ACCC?GG?CA???C??CGCC?YT?TCAGC?ACAG?G??CGTGTTAYA?R?TTTAG????GA?T?ASAGACCG??GTGG?G????GTAAAGGGA??ACCC??CCCAC?CCGT?G??GGCC??C?W??A?CATT?ACT???CA?CAG?T??GATA?CGT?G?GAGT?AGC?TCTC?TAA???TCCCCGTT??AGG?TTTTCACCCRGA?TG??TG?TC??GAAA??AACAT?AT?T?TGGAYTG??TGCTGGTG?RAC????TT??YCCTTC?C?YAT?CAGCCT?AGT?T?GTCCAC???TTG?GA??T?CTT??CG?CGG??G?AACA?T?GGATGA?CG??A?GA?ACGGA?GGGC?A?A?GGGA??T??TAACACGR??TA???A?GC?CTGCRACGCA?GA?MAAT?A?A?GGG?AT?GTTAC??T?AC??A?GG?G?GGT?TG???G??AT?GT?CT???CCTG?AYCA?G?T?CC?A?YT?G?T?C??A?CCT?T????G?GGCCGCCACA?CAA?GTGCGGGAG?GC?G?T?AA??G??TTA?CC??TAAGA?TA?GCATT?A??R??AACGCCGTTYTAT?R?TCG?ATC?GT?TG??ACAC?T??ACCGG?T?CCG??AG??A???CGACC??C?T?CGGG?GTAT?AGCGAG?TA?G?C?A??A?TC?GGGCG???AG??TTT?TT?GAC?GATRR???G???TCT?TCTCTAAA?CA?G?T??G?TAG?AT?G?GGYAT?CCA?G???G?G???CC?TT?A?TA??TGGTTATTTCGA?GC?CA????A?AGAT?TGA??GAG?TAAT???
??CM???GG??A?AG??G??ACAAT?T??GCC?C??AA?AAG?AG?CG?TC??TGC?A???G??G?TTCTACG????M??GAATATAC???AAATC?CT?GCCT?YGTG?T?TA?GCAGC?TTAC???CGG??A??C?C?A?CTC??GT?C??G???TATC?CGT??CACC?C?GCAGA??GGCAT??CG??GC???A?CC?A?SG?CT?TC??CG??AY?AGTT?TT?GCAA?TG?TRAG??GC??A?R???CAGC??GGC?CC?AA?C?TACTG?T?G?T?STTC?CCCASGCT?TC?G???YAA?GAGC??GGCTTA?GC?GGA?CSCCA??A????G?RCGTACAC?AA?TGGCGTGT?G?ATGATCC?AGC?CGG??A?G?C?AC?CA??SAT?RG?T??CC?TA?TAMATGCC?GCAA?C?T???G?A?CTG?ACAC?T??G???AAGCG?AA?GGTTATTAGCC?ACATG?TTGAMAYATG?TG??AT?AT?C?CCA??TG?CTG??G???ACCCG???GG???T?AACA???T?T??TCGCT?G???ATTG?ACAGACAAGA?A??CT??TYT???G?GRCAG?C??GT?A??G????????ATC?ATGACGGCTGT?T?T?TGAT?ATGG?AA??TG?A?G??T??TC??TGCTACGT?RCT?TT??TT?CTCAT?????CCGTGT?CA?A??GTTTACGA?CAAG???AGA?TC?C?GTG??A?A?G?T??C??AGA?A???KAAGCCC??AAG?GCT?GAAA???YCGAG?AT?GGCCT?G?TA?TAG?G??TTGGGGTG?A?GA??AG?GGGAA??GTCCT?T??TCC?TAG?C?TT?AG??A??CTA?GG?CC?YCAA??C?CA??A???GAGGT?G?TA?GACAWG?AC??TAGTACGACTYAAACAATAAGTGCTA??A?CT?C?CACG??TA?TAGGGGG?GAAAT?GCT?A???TTAT?GA?GGT?GT?AC??CCAAA??GC?
?AT??GG??AAG??G?GAA?CT?C???A?G??GATCT??ATC?TCT??GGAT????CMA??ATTCCA?TAS??AAACC??A?TTTCCTTGG?TGG????TAAATG??GTC?GGC????C?GTCC??TT?T?AA?CCTC?AAT???TG?T?CT??TAT??AG?C?T??C?AAGCGG?T?CA????AACG?GTT?GAAA?C?A?G?CG?A?AT?YA?AGGGTA?CTATTCA?TACTACCAGTC?GGA???A??GY?CG??C?T?AT?ATA?GYATACTT?GG??GGYTGAG?CCC?G?A?GCGG?C?A??TCAT??AG???AG?ATGGCCTGTAC??AC?GTC?GY?C???YGACR??AG?ATCC????T?C?GTCT?A????G?C?T?GCGCGCACA??TT?CT?G??C???C?G?CAT???CSC??ACCT?AA??ATG??GGT???AGTGAGAA?CAGAG?GACACGA??GA?C?TCAG?G?GAGGT?T??A?CCR?A???C?TATCGW?TC?A?A?G??G??G?C???GGA?CC???GGGAGAC???TC?T???TCCTCACGTG?GG?GA??ATGT??R?T?A?T??CTTG?T?C?A?A???CTGTG?GAA??T??TAAA??A?TC??G?GG??CCGG?G???CC???AGCTACA????GC?G?C?T?GCCTCGTAG?TCTTGCCA?A??CAC???G??G??CTTCC?C?AAG??TGCCCCA?AARTTGTAGT??C?A?????ACG?YATG?G?C?AT??ACTCC?CAA???????TG?AG?GCTGGC?C??CTYA?CG??????CGCCAGCGG?CTC??C?C??TC???A?CACCAAT?GGTGGCTCGT?TG??CTCG??AMAC??CGC?CAAAAACGGC???TG??A??GAG?GCG?A?A?A?AT?C?CTT??GA?GCGA?CGATT????T?GGYAA?T?CGG??GGACT?CAGTCC?A???TA?CGC?????G?TARCAGAAGY?C?TAAGA??T?
CG??G?TC?C?A?AC?GGGGA??CAA??GG?T?G?ACCA???CA?T???GTAC?CT?A??AGTTC??T??G?A?TA?AGT?CACCTCT?TAA??G?C?W?AACG?RGA?G?A?TCTAAG?TGAAAA??MC?TGATGT???GTA?T??WGTT?TT?AT?TTATG?TCRCC?TGCGAR?TGC?CG??GT??CGGT?A?T?CGTA??C?A???CA??G??T??GG?AT???TACCAA?CGAYC??G?A?GTAAG??C??GT?TAA??GCG?G?C?TC?G?CT??RA?GGATAATAGGGGTAGACAGCG?CGTAGGTRTAGCGCYCTGGYCATAGTGGTCTCGCGGCCRAKGCTSTCCCYTCCGCCATGRTYATTGSTCCCGAKGCTTGWGAGTGTTCATTW?????A????C?????????????????????T????????CA????T??????A?T???A?G??GT???T?A?????????TA??GCG??CA??TT??G?G?AC??T?G?GGCC??T??TAA???TC??T?T??C?A?CCACG???GA?????G??T?CAR?A???T?A?TCGCTT???CT??T??C??TT??GCTG???GA?GA???CGGG?GATT???GCAY???YA??TCT?CC?C?T??TAC?AC?
    Phl349_34		????T???????Y?TG?C??T?W??G??C?K???ATG????T????G???CT?ATGYCA?A??C?CCC?C?????C??????T?G???CTG????AG?A???C??T?CCT????A?GG?G?CT?CAT??A?CCAC?TC?A?????C?C??ACTK?TC?GGYTC??ACCA?TTA?GCG??G?????A?C????GC?CCAR??A?????TGC?CC???C?TAATAC?G?????AYR?????TG????TATCA?CG?CCYTT?W?G?MT?T???G?A?TA???????T???T??GCCGC?TTR??AY?A?T????T??CG?A?RC??GT?A??????T??TA?GTT?GA??ATGG??TRG?AGC?G??AATGR?????CGGT??GAA?GACT?AA???ACAC??TRTA???GG?G???TT???C?????T??????CA?AA????CM?CT??C?G???CT?T?T?CA??AG??G??TC?C?A??T???ATGTA??YA????GC??C?AG??A??A??TGGC???AT?TCTGGG?CCACA?T?G?C?T??CC?G??A?CAGGTC?????ACGC????T?C????CCR??RG?A?GGCG?G?????C?T????G?CG?A?T?G?????T???G?T??GT?A?G?A?TG?T??C?A???TC????A?TAT???GA?GCTTTG?CG????C??ACYG????W?GA?????CCA??C???????C?T?C???????GTCA??GC???A???ATCA?A??????YG??G?AAT?TCA?C???CA?C?GAA??CC??????AT?GAT?A?A?GAC?AGA?R?T?ATA???CT?GT?GA??CG???A??G??TG??C???T??T?CATCG??WC??R?TAAAT?CC?CTCG???CAK??C????Y???A?AA?CC?A?T???CCAGY???TACA???T?WCA???A?ATA?T?GAT?G?GGG????CCYG?C??A???A??GT?TC?ATTATAGAYG?C?A??A??ATC?T
AWA?G?CA??G?C??G??T?T????A??A?G?G??T?TC??G???C??G??M?G?C?AC?G??????TCG?T?????G??TG?C???CC???C??G??C??T?A???GG????TTGTCTT??T???GT???Y????TAC?CC??CT????R?SG?TAAAA?ACG?TAG?GCAAG???GG?C???G??CAC????AG?G?T?A?A???CGT?CA?GG???T??G?A???TCCAATC??C??????G??G????A?G?CG?A?T?CG?G??AG????ATCT?TAA????KG???G?GAA?C??TC?????T????AA?A??TTRGGC??AA?GGT?GAG?C?C???T??A?A?C??????AA?A?GCT???T??G?AG??AT?G?TAT?G????GT??TCTA??RC?TG????G?GCC?M??T??GA?CT??TTAG?G?TCACYTT??AC??TACG?CC??CG?G??????TTSG????????GCTGR??RA?RT?AG?C????C???A?T?T??A?AGTAC???A?????G???A??CGCGCG?G?C?C?CT?G?G?GAG?T?MCAAT?A??TTCTT??AT?GTC????M?CTT?GC?AACACC?AC??GT??TY??C?????T?TAA??T??CT?GAGC??T?C???CA?AT?SAG??G?C???TWC???A??G?TC?G?A??A?T??CGGC???G?C?ACGC??????TGT??ACT?C?G???C??WA?AG?TT??C?A?AG?TA????A?A??TA???CTC?R?TCTC?C?????C?C??C???T?TA?G?A?G?G????T?AA?C?A??AT?TAG?AGTGT?T??T?A?CG?A??C?TA???T?A?A?TCC??R??AA?CC?YC??CACG??AG???G????TAC??GCTGA??GGCTGY??C??ATT?GT?GATAT?G???T?TG?AC?T???AAG?G???AA??????T??A?TTY???C?C??G?CR?G?A?KCA?C??CTG???TAA??AT??
AT?C???????G?T??C??T?G?T???T??G??CGA?CG?TG???TT?TG??C?A?C?AG???C??C???TC??AT?A?G????T?AC?????G??A?T???A???CCCK??A?T??GTC???A?TGGT??????ACC?G?WTG????G????ATA????T?AT??T?CG??????AT??C?T?WGCA??G?CATGG?T?C??ATTA?T??????RAC????T?CG?GT??G?????ACR?C?ATT?T????CC?C??????A?AG??CYCGT??A??CRGTTGC???CAG??TAC?C??CCCA?AY??CT????G?T???A???ATGG??GC??CC??T?A?G?CA????TRG?TGCC?TC??TCCCT?AT??????G?RC??G?T?ACAT???A?C??T?GGTC?T?A?TT??AA????CAG?T????TCCCTG?C?G?CC?AA?C?A??AGAT?C????C???G??A?G????Y??TT?CA???GTR???CA????T??G?GCTGATTG???G?AC???TGG?ACG?G???C?TTG?GA??AC?C???T??R?CA??A?C?A???T?G??T???A?A?C???A??????G???G??????T?CC??GTCG???C?GTG???G?????TG??C?A????C?TATGA?CT?CG????TA?ATR?A?C??ACT?TT?A?GT?C????A??CGC??C?TA??G?????TCG??????T?CGGTTY?T?TCGRCT????A?CG?AGT????T?CTG??AA?T????T?????????????T????AGA???GK???TCC??G?A??A??T???T?G?G?CT?T???AC?CT??CAAG?A?C?AA?G???A?A?CTGT??TCC????G??T?TG???A???GTAG?ATT????TGR???T??C?????G?C?TAAC?T?T???T?T?AAATG?A???CG?GA???TYCG?Y?????GG?AGWC?GAAT??C?CTCA?TGT??A?C?CGGTA??????AG?G??
??TT?C?GTTACA??TG???????T?T??AAAA?C?SA?G?CR??A????A??CACC?????C??G??C?T??TAT?CAAGT?CATT????T????????AC?A??T???TA??GA????TT?????YT?C???A?TA???A??GA????????CAAG?GGTA??C???T?T???T??C?????AAA??????T??AC?GC?GAGGAG?GG?A???????GTC?C?R?A?????C?A??TTCAT???T??A?T??T???C??????C?ACAC??G????T?TTTC?GAT?CA?T??C?GG??A???????TG??ATC?C?GAY?A??A?TGCRTT??T?GAG?A??CAG????GT???G???GG??C?G???ACG?CCA?AT?A?GATA?ATCTAA?C?T?C?AC?T????CTCTA??A?C????SG?TAG?TC??CGT??GGA?C?GT????AC???T??G????A??TTA??RTT??AAAGTA???A?TG???TTC???AG??TG??T??A???C?CCC?AC?CTAT?TA?G?GAC?T????GTGG?????TCGTGG?CA??GC?TTT?TAA?CCT????G???G?TCTC?T??AC???G?????A??T????CG?CYA?AT?ATT?A??TG????A?TG?T?T???????TTCAC???A?T??GG?GA?TC??G?G?A?CAK?????G?KCT??GT?G???A?T???A?????????CT??G?AA?AA?A?????T??C?A?GG??C?????G??CCAG?TTC???G?G?A?K?C?G????TA???A???A???Y?TAC??C?T??????CG??T?R????K?T?A?TG?GA??CTA?TA???CA?A?CC?A?T???TAA?G??C?????GT?G?T???T??G??????TCR?T?TAC?TATA?T?GC???CCC?CT??C????C?CGCGTCAT?AT??G?????AA????CCTGA?GK?C?GAA?G??AG???GWC???ATCCACT?C?A?TC?G?
?G?C???GAG???A???G??TC?C????G?????GTCT?????T?G?ATA??C????A?G??GC?TAY??G?GT?CA????A?GCAAY?????CT?A????G?AG?GACGG?G??CAAG?G?C??A?TTGG?A?T??TG???A?T??????GC?C???????TYG?TTC????C??G????T?CCACG??A??T??????AC?GGA?????GG???AGG?CT?C??T?G???AG?C?CT?AG?T???A?T??A?C??T??A?C?TG??ACTA?G?TC?????TA??AG????RCT?G??G?AG??T?G?W?T???C?C???TG??CGC??C?CGGCT??A?YG??AG???C???T????AGG?AA?C?G???A?C??C?G??CTTAGA?T???CAT????AAA?T???C?G???T????GG???CATT??T?TA???A??AAG????A??G??A?AAC?T?TT?T?AATTCG????GC?ATT??AT??G????TC??????ATTC?GCGCGCT?CCAW?????TT????ART??T???A?AAGT??G?G?TC?C?TTT????C????A??TT?YTA?A?AC?GGCACC?G??G???AATGGC?CG?C?G?GT?AG??T?CA??????A???GAGTAC?TA???CAGG?G?A?G????G?CTC?AG?GA?AG??TA??T?T?AR???A?G?T?A?G?G??AGG?GTCYGCA??G?????C?????G???????C?????CC??TTTA??TGCA?AATAA??C?G??CG?AGCGA?T??C?CTA??W???GA????GSTT??TAC?TC?G?C?ACT???G??A???TAGCTT??A??GG??AT??T?GT??AGG?G?G??A??T?CTGA?GA??AG?GA??AGTGGAT????TT?G?ACG??A?ACC????T?CT?T?TTAR???RT??A??GY?A?T?CCT?AGACAT?AC?????C?????TT???TC?GT?G?GAGAT??G?TWTCCTTG?C??T??TA
??T?????????AT?T?A????A?C?YT??GA?AT?T????A?GGGWA??TA???TAA?G?????CCA?AG?AT?CCC????GAT????C?G????CC?G???G?A?G??CATG??T??CCR????TA??GGGTA?A?C?AAT?GW??????A?G?C?T?GC???AT????GT?CA?CCGG????A???CGG?T?C???AGTA?A??TG??C????A?G??T??????G??GA?G???AT??A?C????GC???TAG?TG?C?TT??T???GG?C?C??????GT??A?YT?G?????GG?CAG???AG??????C??ATG?C?T???A?CA?T????TAC?G?GGYT??TT?C????MAC?G??GG?G?A?TGGCT????GA?????C??AA???W???C?AG??C?T??GT??GCT???T?ACC????TTC?G??A????A??T?A?A??A????C??C??G???TA???CAA?C?????C???AT?S?AGC???CG?G??CAGA?A?GCT?T???ATC?GCT??C???A??C??T?Y?G?????G???GC??AT???A??T??CG?A?AT?TG??C?TTG??A?AT?CRC?AG???T?Y???T?A??T???CAG?????CT?GCGAR?TGTC???????AAG???A?TA???GC?CGATGTGG?T?AGTTCC?CCG??G????CTG?TATGTTW??C??A??CG??????ATA?CA?????GCG?G?TTTACGCA????TAC?T????GG?AGTTT?G??T?C??TGGGA?AG?C??T???A??TG???TT???G?????GTC?T???T?RAT?C???T????G??GG?C????RG??A???????A?G?GG?GCTCC?T?????CS???TA????CR??A?????ATG??A??C?T????CGA?????GG?T???T?G?????GT??G?T?A???C??AT?TTTT?GGA?CT?T?A??TR??GCATGC?????G?RCTA??ATCT?A??A?G?CGA
?T?G???A?C?KA?CAT????????CG??G?TYT??G????C??AG?AA?G??????C???CTTACC???R????A?C?G?GC?RACC??T?A?TGA??CG??A??A?GT??TAGGC??GA??GW????A?TGCAC?C???AT??A?A?TT???????A??????A?CGCGC??????TCC??C??ATTG?TAGC?G???C?A???G?CACG?GTTCC?TCGAC?CA?A???CA??T??A???T??CT??CCC?CAGTACG?T?C?A?????A?AAGAA?A?AACC???AC???CTCTG??T?T??C?Y?G???GA??GTG?C?AAT????Y??CGT?TCAG???A?G?AT?G??????????A???GTC??CA?GGG??G??ATG???C????A???TAWAG????A??G?TAAAT???G?ACAT??AC??GT?T?AG??GA??TC??A????MGC???C?????C??A??C?C???C?GCC?T?G???C????CA?CT?GC?AT?GT?????GG???TG?GGT???AG?T???T??C?AAAT??GCACA??CY?AG?AGCY????T?AG??G?GTYWG??T?A????AT????GTA????TT??AG??TTCAA?C?CCT??CG?G???A???S??TTCGC?AG?TT?CC?CGTCT???A??A????TC??????G?A??TAAT??A?CGA?C?C??G?C??CGGTCG???C??T?G??T???C?C???G???G??A???CYAAAGCYA???GG?T???CAGC???GTAC?CATA??TW??AT???ACT?C???CC??G?TC??T?T?T?GG?C?CCC?????GC?A????TT?TAGAA??A?A?AT???????GTG?AY???A???TYAC?GT???G??A?A??C??AGC???GM?T????CC?G?T??ACCA?G?????C??GA???T??CG?????CCC?A?AT?ACTGA?T??CTT?ATGC?G??T?T?A?C?GGTAATCG??????G??AG??C
C?KGCCT??C?M?G??AR?ATG?GAG?A??G?TT???GCC??T????G?CA?G?G???C?T???G?????T???T??AA??C?G?G?G?AA???T?CCGTGGGTTY?????ATA?TMGG???C?GCA???TCC?A??GC?CC?A?GCA?T????A??WCG??ATGR?A?G?TCAGT??GTGCGCG?TGTG??CT??TCAA?A?TC????T??GCATC?????G?A??CT???A?CA?CCG??G??GAGCC?TA?ACG?GA?A???RCA????GTCAT?G????Y????A??GC?GG?ATA?C????G??T?GG??T?????GC?A?T??TAC?TAG?AG?A??C?CC???A?TT?C??A?C?CCTT??T??GAT????????T??C?G???G?CA????CAAGA?T??G???????G?G?C?TCAC??K???TT?Y?A??A?G???GC???ATCTT??CATC??T??GT?TA?T?T??AT?YG?C?C?GC?CTG?GATTGCACC?G?G??GCR?A?C?T??G?G?A?KAC??A?A???G??A?????T?CT??TCGYT?????TGC???AT??AC???ACA???TTC???AGCA??GCTT?????C???T??C??TTGCG?ACA????G?T?C???????C????GCC?A?GAG????TA?C?C??G?G?GGCG?TTG??G??CCC?TC???TG???AA??G?A?CA???GAC??CTAT?G???GGG??G??CAGT?AC??CC?GAT??CT??ACT?T?CC?????TMG?GTT?AA?CG?C?C?ATT?T?TG?G??GA????????TCA?A???GA?AGAC???A???T????CCCW?CTA?C???T??GGA?????A?C?A????TGT?GG?C???GT??TR??G???TGA?A?AA?G??????G??CGAGT?C??T??????????C?AC?A???????GA?T??C?G??YT???CG??TTT??????T?G?T??TTACAA?GA???TAATTC?GG??
?AT?TCT??GC?TG????CC??Y??GGG????CTA????CGA??C?A????GCR??G???CGG?CA???T?ATG??GG?TK???????????T???T??TGG?G??K????R??CA???AGAG?CWA??TA????T??R???C?CCG??TG???G?TA?TT????T??????CT?????AGAC???T??AT??G??AT???CG?TC??G?TCTGGGT??ATCC??C??YGA?????G???T????TT?TC?C?TTR??AT??C?A????T?AG?TGAG??A????G??????CCG??TG??C????ATG??M??G?C?GA??T??C?G?CG?CGT?TA??????AG??A?????CGT???????GC??C?ATAGCC??GCG??CC?AAA?G????T??????C??AATT?M????GA??GA?????A??ACA?Y??????C??G?AC??G?C?TG?A?G??GAA???CTACC?GTT?ATA???C??G?TCG?C?A?G??T??T?AGA??????C???TGTCG????AG???TGTCG?T?GC??G?TATG?TA????????TSG?GGGCC??GG???A?T?TA?G?AGAAAGA?YAG?GT??CT?G?GAA??GAT?A?C?G?G??A??G??G????TTG???GA?GG?CTG?GT??A???GA?A??GAA???GCT??C?AC?G?GTTCA??A????T?GG?CTT?A?C?G???GC????CGTTTTCCTT?G?GC??CGGCGYA???AT???CG???C??CG?AA?G??GGCC????TG??A???GA??Y?TA??GYTGT?CC???CT?ATTT?GTAG???T??TAC??TC??CGCGAAGC???TC?S??GA??ACC????G?CG?C??C?A??GT?GTG?GGG?TCG??CGC?GC???C?G?YTA??GGCGCGGT????GTG??C??T??C??R??CTTA??AC?A?A????A???????TTAGT?GGCT?G?RRC??T?T???G??GTTT?A??G??T??
?ATTG?T?Y??A??AC????GA????AC??CCGG??CT?C???C??GKAG???T?TTAG?G?T??TC???A??R??A??AGGAG?T?T?RG?GC?G?C??G???A?C?C???CC?TAGC???????G???T?AA?C???TC????T?TC?TC?TCGCTC?TTT????A???G?C????GT?A????W???????TCTA??A??????G??T??TG???A??GA??C??CT?TAA?GA?T???GR?AT???T?A?C?GG??GT?A?T???G??AT????AA?CGA?C??G?GC???TWG?AA?T???GT?AAGG??TGC????CTTTG???G?C?CCGT????G?AGC??TCCGG???A????T?T?A?G?C??C??A????ATT???TT?T????T????CT?CT???TG?T??TAYT??T??T?????TC???????G??TTC??G?GGT?G?GCR??TAC?????AT??C???T??G??C?AG?C??A?CCC??TYT????G?ACC?TT??C??GC??TAC??RGC??T?R???C?AGT?CAAG?CT???A?????T??A?TCTGGGAAAACG?C?G???TG??C?CC???A????A??GG?GA?ACA?GAA????M?A?WA??TC?????CA??ST?S??GGT??C?G??T?AA???G?TG??G?R???G??AG?TA?C????T?CTCA??G?C????????C???GTCAT????CG?TCCAC??AAC??CT????T??CTT?A?CC?GAAT?CTCT??G??CA??G???CT???A????ACAG??TT???GGTG??T?A????A?AACT???TTTTA??A?????AT??A?CT?GT??G????CCACA?G?AC?GCTWG?TTT????G?GACA?CGTT?TTG?G?AAC????????AGAA?????TC??T?C?A?TGG?T??AC????G??G??A????G?TA?TC??GAT???G?A?AT?AC???ATG??C?CGCAT?T?TC?CM??C??AC??C
AG?GT??Y?C??Y?R?CGTKT?G??GG?GGCA?G???G???CCGC?C?A?G?ACT??T??????C???G????CGT???T?C?Y??CY???????T??T?A??T?G?T??A??A?ACCA?CAAC?C?GG?A?C?A????A??G?CT??AT?G?T????CT?AC?????A??MACA????AAGT?C?YG??G?TG???TG?A??GAG??GC??T??A?C?AT?Y???T?T?C??T??AT?GC???A?CG?A??T?G??AAACGAC???C?????AC?TT?T?G???T?G???T???TR?CR???G???TCG?C????G??A??T???TT?A??MT???CA?TA?R??TGTAG??C?T?TA?GG?G??CC?T?T??CGCCCTGG???G??TGG??????GCA??A?CCCT?TM???C??AA??AA?AGG??C?AG??G?CG?GG??C??AT?G?AA?????????ATTATG?TT?TC?T???A????T?GA??C??CCT??G?G???T?A?CA?TCGR?A?????GG?KC????AG?TTC?A?ACC??GA???ACA??A??CTAT??CGTG?GTTACTCCC????C???RGC????YT?M??CGGTG???G?ATGGA??TTR?GCA??C??????C?GTCGAAG??????CCG?A?T??TR?G?RG???AY?CAG?T?G????T?T?GA???????T?TA???RC?TG??A?????C?TA??T????AA???T????TCG??AT???CTCA??GAT?A?AGGAT??G????T???GC??C???T?CCT?????GGY?A????T???CCM????A???AY?????CAGC??TAA?A???GC???AA?AC???GA??GGG??T?A?????????????G??Y????G?GT?TAA?AA????A??AG???C???T???GT?CGGT??A??G??G?ACG??A??G?G?T?G???G?G????T???ACG?S?T????G?C?CT?G??CAG??A?AT????W?TGC??
T??GG?T????RA?CG??AGG?AA??G?????AGG??????ATACCT??G??G???????CY?T??G??CAA?CG???AC?????T?CG????T?A????A??T?T???C??CAA?T??GCGC???GCAA?????G???C?A??CG???C??G???AC??TCGAA??G?GG?TG?G?C??GTCT?CRC?A?G?CC?G?A??A???CC?AT?GCG?T?AC?AT???C?A????TACATC??AC????A?T??T?TTA??G?T?GG?A?AA?TCR?TG?????C??G?????CCTTGAA?TA?AGTGAACCCAC??CG??TACT??MT???TTCAA?GAAG??A?CGCC?TGA???T??C??T??T????A??AG?T??GC?GTG?MAG?AAA?CA?CCTWAT??C???ACTA?C?CT?A??CCG?T?????C?G?????GG?A?A?????C?????YT?T?WA????G????G???????GCT??A?GTAGG??GC??CGA??GC?G?T??CT???K???G??GA?GCG??S????CACA?T????CG?TATA????G?C??A?GAC?GTT??G?G??G?ATGC???A??AGC??CC??GG??A???TCGA???A?TT?T??T?T??CTTAT?R??YTA??????TG?G???YGC??Y??T??A??A?G?TT???T?GGA?G??T?A?G??T??ACACGT??A??GGA??TT?GTA???W?AATA???G?C???ACG??C?TC???C???TA??GC?TCT??C?AA????ACGCA?AG?GT?A??T??A?A??GTG?C?AG??T???C???A?A?CT????T?CG?TC??RC?TCA??TT?TG????C?????T??A??GAG??CA?A???T????T???CAGGC?C?CA?CG?????GRGAG?G??C???????AA???YA???AAS?TAT???AGS??C?TT?GC?T????TG?C??GT??C?T?CA??ST?GGAT?TAGT?CGC???T?G???G??AC
?KC?C?AGC??A??C??C?TG?G?TC?????A??GY???A?C?C?A?A?C?T?G??T??YA?GGTG??CT??TWA?C?C??G?AG??G???C?T???ATTG??A???G?G????T?TAT?CTGA??A?AGC??A?CTT???A??T??A???TACGC???A????C???GG???A???T?KT?CG???A??A?A???GCG?GG?ACA?A??AAT??G??AC???C?A????C??GAAA?TT?GT?C?C?AT?CA?CC?T?C?G?TG?AC????C?AA?C?Y??TGA??TT??C???AG????????????WGGCATR????AT??ATA??TT?T??A??T?A???G??T??TT?GCA?TA?G?G???G??T?CC?????A?TT???GA???R?GA??CG?????GCACGCT?T??????AG?G?C?C???AGA????C????GG?????GGCA?????AC??A?????R????C??TT??A?C??T?????G?T?????????ATCG?TG??AAT?TC??G??A?????????G???A???CMCG?AC?TA??TA????A?????G?CCGC?TTTC??G?AGT???A??ATTT?G??ATTAA?ACA????T?T???TTA?GTC?CT?CGTTAT?A???GAG???GCGG???????ATC??AC?G??A??G?A?G????????TCG??AG????C??C?AC?????CATAAG???G?????CG??TG?AA?A?C?????AYA?T?W???TA??TGTA?M???A?T?AAC???AT?C???T??T??CG???ACT??A??C??C???CC??????TCGG?T?T??G????C??CG??GCATA???AAAGC??CT??A?G??TG?G?TTC??GCAAA?K?A?CA?CA?A???A?CC?TAGGG?GA?????T??????CG?T????GT??GTAC?C?TA?G??C??CC?GTCAGTAT?CC?CTCA??A?A?T?TTC?GGT?C?T?AGGC???T??C??K?GAG?GT
??T?A??GCCT?C?Y??CC?GA?MA?G?GC?TG?T????G?C??AGA??A?C???G???TA?CTTT?T?T??TC???CTCACT?A?CA?G??AGCTG?C??CC?CGG?TC??C???G?????????ACT??????T????????TA?GT??A??RG?KTTA?TG??A?A??T?A?G??G?T?A???T????G???T?G?G?A?AA?AT?C???CGAC????TACAG?G??GTC?TAC???TTAG??T??C?GTA?AC?A?CTCCC?AC??T?GA?R?TT??C?GCACC?TTA?A??????GAC???TAW????AAAT??A???GCTGCCA?CRT???????ACT?ACA?A??C?TAGAAW?TT?A???G????TCCATA???CG???G?AT?AT???TA??T?R??T???R????????CG??CA?T????????CTAT??CGA?????WAG?????TW??AC??A????????TTTG??C?????C?A?A??CG?GT?ATC?C??G?C??TAGT?GG???????AGGT?CTC??C?????T???C??C??ATAA?G?C???C?G?CC?C???TG?GGC???CG?G??C?TC?AGWG?A?TAGAG?T???CCC??A?TT???AGC???T???????C?????A????AT?GG??CC?G???TC?AC??GGA??G?CGCCCA?CCA????A?G?G???AT?T?T?C?C???C?GA?GT?C?CCTCACGGTTG?A?TGG??TTCAG???C?AC??G?TG??CGTAG?CT??TA?AG??T?????????AYA?GG??GG?AGC???ATGG???ACAA??G??AG?T?GC?G??T???GAA??YT?TA????A?A?CGC?A??CC???G?AAGTCGY??C??A?A?TA?GG?TC?GAGCCAT???T??????CT?C??????G?G???TG???CCG?A?ACT??TGCTG?TTCACCT?C?TTC?C?A??CCC?AG?T??CA???????A?C?GT????AC?C?A
CAC?????GACTAG???T??G??G?CG?C??ACTT?C??CG?CAG?????T?CG???T??TAG??????A??ACC?A?TA????A??A?G?YA?A???AGGAT?????CCG??A????A?TG???KC?ATGGGT?T???A?T????T?ACT?TTGTT??G??A??TATC?TGY??C????CA??GAA??AAGAG?C??CG??C?G??C?????C??KA?A?GY??CR?C????T?G?G?RT???A????T????G?G????T?ATA?TC????GTG??A?T?C??TT??CA?CT???T??A?T??A?CA????TCCGTGT???G??G?CGG??A??TT?A?A?G??????G??CG??ACA?????TTA?A?C??A????C?????CA?G??G?G?????GTTGAC?GAG?T?A?A?CT??ATTG?GTGTATAGY?GTC????T??A??Y??TAA??GG?G???GA?ATA?TACA?CCGWTG?TA?????AAA??TT??CGTAGT?G??C?C?A??T?T????G???A???C??TC?CG?TT???TA?AA?A??G?R?G?A???GTAT??G?C????GTG??T?CCGGTC?G???RAG?C????TCCCG????TTC?G?ATG?GGG?CT?GAAG??AGC??AT?C??AA?G?TA?????T?MT??G?GGG?G???????G???T???T?GC??AT?AGTT???T?TCTT?TCAAAC??GG???TRTCA??AG?????T??AC????????A???AA?G?T??????T?G???????GT?T?C??TAT??CTR??T??AG??A?GT???CT??A??TCTTC?G??CTC?G???GTGAC?YGTT?TACT??A?A?CC??TTGAA?CACY??C??GCC?????T?A?GG?C???T?C??A????C????TG????????AG?A?AGG??AA??ACTA?ACTTG?G?T???G?T???TC????CT??C??AT??CT??AGC???CT?C??T????A???CG????
?YCAATC?C??GGTAT??AA???A??C????T?????TCAGGG???CGCA????ACT???T??GGT?C?C?????GG?A????C?TG?GR?A????AGAA???G?G?AAG?????G?G?YA?TTCA?C??CCT??C??A?G?C?T?A?T??CTT???A?T?CT????GC??AGG?ACC?T?S?????T?GCCC??CAT?AGC???A?CG???GAA???CYY?G??????A?ATA?T???C????G???A??T?C????CAAG?C?G???TT?CW??TCT??T?G??CATCT?TAGGA?????C?G?C?C?G???????GG??AT???C?C????CCA???????GG???G???????A?A??G?T??T?????CAGTTG?C?TT????GGC?????A?A?A??A???GC?G?GC??ATAA??GGCTG???A????GA?T??R?YC?T?A?A?C?CA?TA????TCT?GCTCG???T?AC??GTG?CCTC?CGTT???GGAATA??TA??TG??GAA???C??T???C???CT?T?C?GC??TTA???????TATK???T?ACAGG?T?TCA??G????TG?C?GCA?C?T???T??TT??A???G?A??????A?????GCTA??C?TS????CCAATG????A??C?A?A???A?GY???YG?GG????CG??GTAGCA??G?A?TCCAA?A????TGG?ACTCGT?T?C?C??C???????T?C?T?GW??G?GT?G?ATY??????G?G?TT?AWA?GRGC??C?ATCCGR??GCA???C????A???A?????TATT?C?G?G??CG??A??GG??????C?A??????G??C?G?GGT??TRG?GGC?C???T?GGA?C?AA??G?CAC???T?GAC?C???????GT?YYA?A?GCCA?CCA?TAT???????A??CC?CCA?G?G?T???GA?TA??TG?A??C?CTC??A???C?ACATGT?C???G?T??TAACTT????TT?TT?T?G?C
G????GA?????T????AT?ATAG?C??G?CG???G???C?C?????G????C????A??G???AA?G?G???GAA?AA???A???G?TCG???C??AC????GAA???A??T??C?C?GAGAT????TT?AS??TGGC??C??CTCA??G??T?T?CAAAA??A?CACTGGCA??CC???TGGGC?TC?TA???GG?TCATA???C??A???????GG??T??AT?AA??T???????AC?????GCAGG?TCG?C??GCAGCCRG?T?C??ACATG?TAA??A????TA?CGC?G?ACTC?GGT?GCT?A?T???CCTA?CA????G?T?A??AT?T??GRACC???A?GA?T???TC?T??T??CT?C?C?CGTAGATTT?C??A?C???GCG??GA??CAA??C???G?G???C?G?CTG?GG?TGC??A?GAG????T??TA??GTACGGAT??T??????A?G?????CA????????A?TGCAT???A???A???ATAA????TTCA?C????A?A??????C?G?A??????C?CA?AA??AGA???A?G??CTC??AAC??AATG??TTGGC?A???AG??A?TC??C???A?T??CC??CCC?AAT?C??GTA??GC????C???A?GA?C??GTG?ACC???T?C??C????G????GC?G????A?GG?C?YTCCA??????T?C???T?ACA?M????CT??????GG???CT???CC?R?TGTA?T?TAGW?G??A?GC?GT??GG????A?????????G?TA??G????GCAGC?G??TCC?T???CATA??AC???GGTAC??A???TCCAT?C???G?GA?A?????A?C?GT?K????TA?AT??A?AG??G?YA?G?G??G?TG???TT?T???????G?C??Y??Y?GAGMCG?CC?CTT??AT?C?CCAC?GGC?G?RT??TT?ACAA?GTT??A?GG?A??G??????G???T???A?G?T?GG?GGAT?CC????R
A???T?T????CA????GATG?A?A?A?AAG?AC????ATG?GAC????A???TTGTAA?A??CCG?CGCA?T???TT????A?GA???C?CCT??AAGTG?T??A?CGCAT??G??T???TA?TTCC?R???T?A?T??C??AT?C???T?ACT???A?CA??TTAAG??AA??GTTTGT???C??G??G?AGC???C?TGTTA??G??T??G??A???TG???C??C????A??CA??GAA??CC?C?A???T?G?A???GC?CT???T??TTC??C????T?A?AG??GAG??GC?A??CGAA?GGAC?AY?G?A???GTT?????TCCAT?G???GC?A?????AT?TG?GGCTT?A???C???G?GTA?C?????????G?ACT?G?C?YC??TCGAC?CGGC????T?C????G?T?C?C??AT??T???G??CC?T?A??GT?C?A?T?MG??A?CCC?C??GA?C?G?AAAT?ATC?G?A???C?CT?TA?G?T?TA??CA?TAA??G?T?T??GG???T????AGT??G?AT?TGGGG?G??GGGA?GACGA????T?A?C?A??CWA??T????A?C?GCCC?AGRAC??C?C????WC??T???G??????C??T??AA?ATT????A?A?GMC??C?TA??AA?T??T??TA?CGCACG?G?TAAT??A?GA?T?C???ATG???A?TYTA???G?A??G???CGT???????AGGTTA?GC??GGTAG?CT???TYAY?G??TKTAA?????CG?C?CT???C?G?GG?TA?T?T?A?GA??A??TG?T??CT?A?GTYAARGTGG???GC?AAT?CA?K?T?C?ARAT?MCT?AA??TAT???AG?TA??C???CGTT???????TT?C??T?TG????G?T??C???GC?CT??GC?TT?AT???C?K??T?A?????G?G??????A??GC?GC????CT???GG???A?AG?TCGTA??A?T?????A??TAC???C?G?CTT
C??CG?T??CC?CATGT??AT??T????G???T??TCCAGCACGC?C??TTCA??CA???T?G?R?A?G???????AC?C??GTC?A?C?TG?C???C?ATC???A?A?CA?ATTGGT??????AC?T?TC??C?A??G??TAK???T?CT?T?A?Y?G???CAGGC?TCCC??GTA?TA?T?CGT?T?TT?GYAC?C??A???A??A????GT?A?CAG?AGTC??G?T???CC???G?A??AC?C??Y?????????????C?AG???A???CC??C????GGG???C?G?A?A??A?????A?A????GAGGCG????GG??A???TT?GTAT?C??CA??A??T?T???A?T?TCCC???AG?G?CC?GT????A?G???TA???T?????A?T????AG????AGAGTCTGT?A?G??CACT??T?C??AG?G?G?CC????G?GC?????C?T???T?A??AT?CCT??G?C?CATG??T?A?ATT?G?A????G?GCA?G?TT??G?CG???GRCG?G?GCG?CATT?C????C??A???G?????TC?????T???GCTCC?T?CAT?CTTA?????CG???T??GA?A?GC???C?GAASA?GC??GC???C??TT?R??MWA??AT???A?C?AAT????T?TAT?A???G???C??T????A?CC??GA????AC?CC??T??C???G?GCAT?TG??C?TAC??G?A?C?????C??ATT???ACC?AA?T??G??CT???A??TT??AA?A??G???TT?G???CAA??GT???GG?GCGGA?G?TCA??AG?CG???G?T?????CT?TTGC??A?TTCC??CCGGG?ACA???T?CCATG?GCT?G???AA????C????GGG?C?GGGCAGCY?T?????TAY?????CT??G?A??CAACT???????GTR?CTG???CTATT???T??A???G???GC????T?C?GGA??A?Y?CT?C????C??TAC?C?????C???RG
G?G?????G????T?G??T??CA?AK??G?TC??TTCT????A?G?T?G?C?GTCAAG????A????TACGT???C?G???CTTCAAAGT?A?A???CG?CTG?C?GAC????A????TA??G?CG???ACAT?GTG??A?A???A????G??CGCT???G?TCTTT???T?A?C?TGA??A?CYCG??MGCA?ART????CT?TCTA??AGA?C??TG?AGC??T?G?AA??A????GC???AC???T??ACTA?AT?C?CG???A?TC???????S?CA??A????T?C?A?AA???TG???AGCGTC??A?C???GGG?C?GT?C?C?T???AGT??TT?TG?T?A??????ACTTAYCT?CGA???AT????TT??GYG?GT?A?TTCAG??G?G?T?CA?TGAGG?GA??G?GG?GACATGC?C????GCT?????T????CG???????AGAC??T?AT?GT???TT??AG??TAGGA?A?G??????A?TTA??CA?TT??????C????T??AAT?CGCAAT??T??C?A??CG?A???TC??CGC?GT?CCG?A???A?A?T???AYA?????A??G?C??AT?CA??CCG?CC??A?C??A?CT?T?G??G?T?CCA??G?C??C?G???A?TC?C?C??CT??A?T??T???C?????T??GTC??????TACT?T?T?????A??G???G???ACTATGT?????TG?G?T?G?????CG?CCCAA?C???ACTA????G?CCT???T?A???GA???A?TT??WC??GC?C??GTT?GTA?ATC??C??AAGCC???C??ACCT?TC?TA??????AAA????C???AC?CGGGA?C????CAATTC???C?????CT?TT?TC?GGT???AG?AGGCTG??A?A?A?A?G?RAC?T?????GAAG?CGA?G?G??????????TA?GA??T?T?A??T??C??AT?C???G?CGK???T??A?CT?A??T?CTA????????C???
??T??AGT?ATT?CT?ACTC?T??T?T?CT???TG?T??GAT??T?A????CC???A?T?G??CTR?????CACC???A?CCTGTAAC?CC?A?C?T??C????G?ATC?AGC?T?TC????CC?RC?M???G?A?CCC?????AG????AGA?CA??GG??TT?CT?G?GC?G?GA?CC??AG?C?C?W?A?CCA?GC??????A??TGT?CAT?CG??AG?AA??G?CA?YA??CCA???TC??GAGACTT?A??T??T????C?A?CTC???A?C????AC?K?TTGT?TT???????AG?CA???TCGTG???T??T??C???T??????G?TGCGCAAT?TC?GC????TTCGG?G????GTC??T???G????CGCG?G????C????C?????TCA?ACCTTCC?TC?T??ACTT???CG?GA?T??C??AG???AT?T????C?A??C???T?T???T?T?AG?????G??TGAGC?C?????A?W???C?T?C??GG??GG?CA?GGG?T?C??TAG?ACC?GA?C?????T????T???C??AG?AGAA?CCA?TG?GTTC?????C?T??AGAAACC?T???TA?T??A????GTTC???A???A????A?C???GGC?M?T?C????AC?C????????AG??KC?G???G?CG???CTCTC?R?????AC???CTR?T???T???C?T?G???TT??TACG?AATC?KA??A?????AGT?CGT?????????C?????G?T?A????T??TT?G?C?T?ATG????C??TT??CC?GC???AT??TTG????T????A?CT?A?ACK?R???C?T????TAC??GT?AA?ACC???G???A?TC??TT?Y?TCTGA?CA?TC???C??C?ACA?CCTTT?C???C??A?GGTTGCT?M??RG????AT?T?A??CA???AA?A?T?G?TT?C?AC?AA?CCCA?A?CC???C?CGT???AA?G??G??G?AG???G?TT?T??AT?
??CA?CC?T?CA???C??AAGAC??C??A??TG?ACT??GG??G?TTT?T?T?AG???????RGTA?T?A????A????C????GT???TTT????GA???T?????A?T??CGC?G???AC?G??AA???T?G???R?G?T??AG?A?C?GA?RTCTT??R?AT?????A????CCT???C??C?GA?????TG???CA?GG?C?G?GACT?TG???A?A??G??CT?TA??G?????CA?????CT???CAC??????T????G???TG?GA?ATT???A?CGTAG??A?G?????????CCGCAA???????AG?CTC?GC?G?GAC??A?TTCGT?CCG?GTG???G?T?G?A?GCAG?C??A?TATTTCTAC?G???G?AC?G??C??T?????A??????T?C?AT???CTACGC??T?AGGCG???C?????C??????GA?CC??GTC?CR??TC?G??GGG?GTTAGTAT??C?TGA??T?TG???C??GCA?TAA?CC????GT?G??????AG?CC???CCTC??ASCTAACCAA??C?AR??CT??T?ATG??C?RAAYGC?GA???TTG?G???????????T??GT??AAGTTC?????G???????G???Y??G???T?TC???R????ATC????C?CC????G??????G??YA?T?C?????GT??????A?TGAT??T???C?T????A??GG?TCC?GA???T??????C?A??GGTC??C??ATRA?T?GG????G?T????TT?A?GA?G??T?????A???T??C?GT??A?A??????C??A????CGTG??T?C??C??AG??A?T?A?C???A??TT??AC?G?CGTG?TCG?AC?TGTGC?C?GAG?AG??G??T?TCA??A??CT????K???A??TA?????GCTG?ATC?????CR?R?????G??TC??TT?AC????G????C?CG???C?TTA??GAYT????T?T????AT?T???C??TC??GAG
?G????C?T?A?????C?TA???C??T?AGCAT?C????GA?CGY?A?YCG???C??CT?MA?TACT?M??G?T???????T?C?A?T?T?G??C?A??C???TCGG?A??TT?WCG?AC??????C???CG??G?C????T??ATT?AT??G?A???GC??GCT?????????T????C?A???A???TGCG?T??CAA?C?TR?CRAGCS????AT??GAGT???C??AGAAG???G??CG?A?A??TAC??AA????CACG??C??CA?G?C?G?CG?G?CC????A??T????T?A?YTG????A??T??T?KCT??CAT???G?C?T?T??????WCT??TC?GGC?C?T???C?G?T?A?A?AG?A?A??AAAG?GCAWG????A?G?G????C?G??CGTGA???CTGGAC?GC??T??A?G????AAAGT?C??A?????A?C??GAC?TG?C??R?GTCT???TTA???AT???GACGAACA?G????????A???TA?A???AT?CCAA?GA?A???C?C?C??AAT???C?T?CCAT??TG???AA?TTC??????G?AA?????T???CCC???C?CAT?C??GA????AT??TAG?Y??A???GG???AA?CA???CTCATM?G?G??GG?TTACT???CT?C???????????TGCCA?CT??R????GCC??T??TCTC??T?A?AA???????????T??A??C????AGT?C?TAC??GCA???A?AAA?C???G??CT??GA?A??C?TC?CTY???????C??T????G?C???GT??T?TG??A?T?ATCAT???GA?R???T???GG?A??????CG?AT???G??CGTT??GYCA???YAC?C??T??G???T???AG??CG??GGGGG?GGCA?C???T?RTC??A?CCA?CC?G??TT???AG???GGG??A?TT??W?C?C?T?TC??G?????C?G??G???C?AATG?G?T?G??GTCGA??G??G?????G?
CA??G?G??C??TA?AG?A??TTA?????ACT?G?T?C??G?ACA???T?TCCTGGA?C?A??A??CC?G?A????G?CGCAT????C?AAA???T?T??C??A???C??A?T?T?RW???A?WT??AAT?T?T?A?GG??T????G?T???GGATTT?G???GCCA??G?C???G???ATR?G?C?GCA???A??TGTAG??TC?????CCA???TTA?GC?TCTTCA??C?TWTG?A??CTTGAT??????????????A???TAGG?M??TG????C??TT?C?WA?????????T?AGATCT?GG?AA??AC???????Y????G?A?CT?C?T?CG?CAC??????GG?TG?????CGYCCGT??C?C??ATG???C?AAGC??A?AAT???A?G?GC?GTTT?MTC?C?AC????CG?GG????C??G???C???TT?TC???C???GT??C????C?TGA?AGGT?G??TG??C??GAG?CC???TCT?CA?A?T??A??T?A?CCCTA?????AA?GGAA?GG?GACTTACGA??A?TGG????AAS???CGCATC?C?R??TA????A???GA??????TR?GG??G??C?A?G?A??TCAA?TT?G??AT????T??A?A??C?TG??C??CTG??AA??????????T?G??AGCGC?G?TA?????CC?T?????WA??R????A????C??????T??AYCGGK????AT??????T?G??AG?C?C???T?TAG???AT?C?G??C??G???ATC??C????ATT??CTA??A?CG?AGG?GG?T????G?TAC??T???G?CT?GR?CCRA?CC?A?????T?AC???AGG?T?G????K?G??G?TG??G??AAT?Y?GC???CTA???G?RAT?T?????G?G??CG?A?CG?KTTC????YAC??A?A?GY?A??T????A?C???T??T?C?C??CG?A??TGCA?G??CC???T???TG???G?A?TGGCACAG??G???
C?????AC????T??T??????CTAC??G?TAG?G??T?GCT?A?CC??T??G?G??T?T?G??TA?A??K?T???GG?G??G??ACGG??GG?CC?G?????C??AYG??TGTTTGTGATCTA?A??GCTC???T????CG???G??G?TTGCAA???GGC?A?G?C??CGA??????A?CC?GGS?AT??CTGCG???C?CTC?GCCA??G?G????T?TTA?A????TTAG?TCG?A??A?C?????G????GGC?AC?GGTWAAGGGAG?A??CTTYY?A???CG??G????Y?A??GACG???A?TG?C??TC??AC?G??????TA?C??A?TG?GTGA?C????C?T?AT???C?CC??T?C???CCYTWCAC??G??G?GC??GT?CC?G?A?CG????TCA??T?TG?A???????CA??T????C??G?TT??TC????TCCTA??C??CCTAA??CT???????ACT?TGGGA????C????????GACG?G??CATTCG??G?AG??GTA??A???GG?C??GT??GA??G????T?TT???A??G?C??GT???GC??T?C?ACG?ATG??AAAYAA??G?G?G?TTG?TA???T?A??AA?GG?G??RT???T?C??TA??G???T?TCC???AA?C?A?G??C?AAACTTRC?C????GCCT?TA?GGGA?GC?GC?AC??CA?GG??CG????CGC?GAT?AA?T?C???A????????GAGTA??C?TT?A??GT?AACGCCGTT??A?????CG?AT????A?ATA??CC???GAC?GG??T??G?T???KA?RA?G?C????G????GG?AT?T???CG????A?GGC?AGT?T?CGGG????C??GR??????T??A??GATAG????G????T?T?TCW?AAACA?G???TGAAA?T???GAGC?A?G??A?G?AC?CG?CA??ATTCA?TAC???G??MT?TC?A?G???AA???A?A?AT?T?ATC??GTY?ATG??
?ACA???GGCG?AA??AGA????ATCTC???CTC?GAA?A??YA???G??C?TT???AR?T???GC?T?TAC??TCCAT???AT?Y??C?CAAA??ACT??C??TTG??TT?T???C????T??CTCC?GG?TA??C?CT?????????G??????T?ATC?C?T?????C??????GA?C???????CGC?????????C?A???TCT?TC?T?????CTAGG??TT??C?ACTG??G?G?G??WA?T????CA?C???GC?C?CA?A?T?AC??????G?A??TC?CCCA?G?????T?CTGC?AA??G??C?G?TT???CC???TC?CC???AC???GA?C?TAC???AA????CGT?TG????GA??C?AG??CRG?T?TG?CAACTCA?G?A?????T?YTCATA?TACATG?C?G?A???A?C?YG?C??T?CAC??TTA?GA?CAAG?GG??????T??T???CT?CA?????TG?AYA?GGTRTCA??A?CC??????TGCCTG??G?CT?C?CGA?G???T?TG?ACA????TT?C?C???AGT?C?C?G??????C??GAAA?T?TTG??T??S?TGGCAGTC????GA???G?GGA?T????YA?GAC?G?T?TAT???T???C??GG?ATA?T?TAA?G?T???C???G?T?C?????????CC?T??T???????G?T?TGT?M?G??G?T?T?CG?GC????CCAGAGT?A?CA?GG??G??GG??C?C?A?A?AG????AG?CC??A?GG?CT?GA?AGC?TC????A????CC??G?TA?TAG?A????G?G?TGG?G??C?AGCGGGA??CGTC?TG?TC?CCR????CA????GTC????TA?GGTCC?CC??T?CGCA?TACA?GAGGTA???AAA?CA?GTACA?TGGTAC?A?CC?AA?AAT??GTGC???G???T?CT????T????TA???G?CG??A?A?CTAAA?TTT?TGG???G?C??CAC??CC?A??????
???CG?AT?A??CGGCGAAC?T?C??????CAGA?C????T?AT??A??GAT?C?????TG???C?A?TASGCA???C??G?C?T?CT?GG??GGYGA?TA?AT??AG?C?G???????AGA??ACTT??AAAT??T??AA?T??????ACT?T??T?GAG?C?TAC??AAGCG?CT?C???C??W?AAG???GAA???AAA?????AGA???AG??GG?A?CT???T?T?ACTA?CA??C?G???GG??GGTC?G??C?C?A?GAT?T?T?TA??????????C????G??C???A???GGA?T?G?T?ATG?????G??GAGG?C????AC?????????G????T?CG?C????????C?G?CA???G???TTA?T?C??CAT??CG?G?ACAT??T?????A??Y????????T?C?C???AACCT?AA?GATGT?GGT??AAG?G??AA???GAG???CAC??T????C??????KA??GG??TG??AC??C???A?T?A???AG????AAAR???CGG?C???????AC?C??G????????TC?TTT?TC?TC??T???GK??A????G??CAC???TT?????GT?G?G?A?T???TGT??????GT?GTAAA??TATC?A?CGG?TC?G????A??C??????TA????TCGC??ACTT?GCC?CATC???C?TG?CATA??CA?T??KGTGG????A??C?????A?GCC?C?TA??TTG?AGT?R?G?????GA?G??ATG?G??T?TATA?????TG??A??C?????AGGGCT???T??C?KTA???A?GT???G??A?CG??CTC???TCTT?C?C???C?CC?A?CGG??GCTCA?TT?CGCYCA?C??A???CGC???A????GGC???T?????GG???G??AA???????CCT????TG??G?GAT??AT?AAACT?G??A????CGRYT??A????A?????A?????ACGC???G?G??A?CA??A?C??????GAG?CT
CG?TGG?CC??AG?CGGGGGA??CA?CT?K??T???C?A??C??A?A??GAAC?C?AA??AGTTC?A??A???G?A???T?CAC??????A?G???CC??AT??AA?AGKGA?TC???A???AA?AGGA??????G???????CT???RT??T?A??TT??TG?TC???GTGCG???TG??CG?C?T??C?ST???????TACACTA?CA????GT?T????YAT?GA??C?A??CGAY?CC??????AA??C??C??GT?A?TG???GT???C????TGGRA?GG????TAGT?GT?G?CAGC?T??WGGG????GCGCCCWG?Y??TA???GT?T?G?GG??GAK?CTGT??CC?CCG????GG????T?STC?SG?T?CCT???AGT?T????TWGCCTAGGATTYGGCACCGACGKACT???????T????????CA????TG?????ACT???A?G?A??????AA???T????GT?A??C?G?????T?T?GY??A????AG?G??C?C????AA???TC?T?TTA??G????A?GC??G?A???????????GC????TCA?TAG?????TCT???CC??GT???G?TK???G?GGA?C??GG?G??TT?T?RCAT??AT????CWA?CA?????T?CCACT
    Phl349_35		??G???CM??CG?C?GC?GCT??G?G?GC???AA?AG?G??TAAG?A?G????AT?C?AAATCCAC??TC?G?YACCCTT??TTG?TTC?G?CCC???AT?GC?GTG??TYC??AG?R?G??TG??TGC????AC?T?C?AGTG????A???T?RTCAGG?T?TA?C?A?TT?TG?GY?GT?T?????TTTTGC?????G?A??ARC??CTCCTACCCT?A?A???GC??GA?A??G???ATGTG??T?A???GC?C?TR?TG?C?CT???G??C?A?Y?TC??T???T???CCG?TCT?A?AYG??TAA?AT??CGW??G?TA?T??A?G?ACT?CC??GT?GGA???TGG?A?AGT?RCT???A?T??A??A??T????GA??G??TCAA?A?ACAC??TGTA???GGTGAGGT???GCT?GATTGCG?C?CATA?A??CTM?C?????GG?TCT?TC??CAT??????TTTC?C?A??TTA??TG?AG?TA?????CG????GS???GA???G??C?TA?T?CT?AGACCA?AG??????TG?CCTGC??T?A?G?CA?GCC?C???A???G?T??C?CA??G??AGGGT?G??C?C?C?TG??????G??TACGRWA?A?TCT?G?T???AA?GAA??G??TAC???AT?C??GTAGT?TACCGAT?C?TTG???AGT?CC?A?T??S??W???TG??A?C?T?Y??C??GA?AT?C??C??A?GTC?AAG?????????T?AAAT?C?T?CGTT??AATCA??A????????TG?A??C??T?G?CAT?G??AAYATGACCTGATA???AT?GGT?TGGTG??C?CG?GGATCGT??GC?C??A??C??CA??CCYACC??GAAAA?K?C?CTCGA?C?AG??C?T??Y?T?A????TYCA???CAT?AGCCA?CACA?TG??TC?C?AA?AT?ATTR???G??G?AGYGCCCG?CATAC??AC??A?TCA?TTATAGAY?TC?A??ACC?TY?T
AW??G???CT???G??AGT???CC??A?A??T?CGT?T???G?TCC?G?C?M??T??AC?G?Y?TC???G?TG??G?GCA????G?CC?GG?T?ART?C?AT?A?GA??G?G??T?TCT??GACAA?T?AA?WG?T?ACC?C??CT??G?R?SG???AAA?A?GCTAGCGC?AG?Y?G?A??G?GCAC????T?A?AGA?GW?AG?T?G???AY???GATGCG???ATWC?AATCAGCG?Y?T?GCTGGA?G?A?CMG?AT??CGCGACAGT?AG?T??GTA??A??TGA?????A?G???T??T?G??C?????C??A?T??A?????A???TA??Y????T?T???GA??S??GC?A??AA?T?TT?T?CG??GG?ATT?A????G?A?KGTT?TCTA??A??TG?C?G??GC?C??????G??T????T?GC?ATCA?Y?T?T?C??T?CGTCC?CCGTG?GGATK??CG???T?TTGC?T??GTRAC??GA?CT?GC?CTA?A??A???ACTR?AC?C??AG??TG??GA?G??Y?CG?GT?G?TCT??A??G?GT???CGA???C?YTCTT?CA??G?CGYC?C?C?T?C?C??C?AC?AACA??KGAYACC?A??TT??TA?C??G?T????SG?T??????A?C??S?G?T??????T???TTACAGT?C?GGA?A?Y??TCGG??????CA?C???GCG?GTG??C?C?TC???GCCWTAW?AT??TA?C?A?A??TAA??AA?AGA???G????AG???TCCCG??TC?CCA?CAG???TGA??ACGT??A??T??ACC?AT?AT?TA???GT??T?C?????CGCAT?C??ATA??G?T?GT?CGA?C?AACC?C?AACG??GA?A?TC?G???TT?C?G?CTG????GCT?C?A??TATTCGGG?A??T?GC???C????C?????A?GA????A?AA?T?CTCGGA????G?C?C?AG?CG?G?A?KC?A???T?GA???A?G??T?C
RTC??T?GC??G??G?CG?TGG?TT?T????A?CG??CGTT????TT?TGT??T????A???A???C?CG?TAAAT?A??G??GT?AC?G??TG?AA?TC?TAGAT??CG??ATT?AGT?T?GAATG?KR????AA??G??A?G?TCCATC?A?TATAT?????CRCAC??RC??GA????ATTA?CA?AGGCA??GA???T?A?TA?WTT?C?A?ACA?G?TT?G?GCCAG??C????AACCAT?TYAA??CCG?T??T?CA?RGTT??C?TA?AC?CG?TT??CTT?A?GCT???CKTC???CATT????AC???TCTCA?G?AT?AC??CGG?C??????GA?ATCC???GG??CCA????TCCC??MACRGAA????C??GAT?A?A?CATAA????AGAT?GT?A?TTAA???C??CAA?TTG?AT??C???TCTTC?C????G?T?AGA??CGGCT?TT??GTAY???CGCA?T???A???GTGGTCCA?C?C??GGG?C?GA??G??T?T?CAA?T?GT?CC?G?TA?AT?G?G???A??T???T?T?RC?AA?TCA??A?Y?GCA????AGA?CCT????T??AGGC?G?GAK?CT???C?G?C???TCCT???R???CGA??G??C?G?TTCC??A?TA?CTGC?CA?G???A????TC?TAC?????CCGTTC??C??ATCG?CC?G?A??G???CC??G????A?TC??????CT????G?TT??AA???CA?TAA?G??C???AAA???????G?A??TA?CT?C?T?G???G??A?R?AGTT?CCAG?A??ACGT???TT?TA?CT??C?C?CT?TA??A???AAC?AR???T???G???GT?A?C?C?CTGGA???RG??A?GC?TA?GAT???TC?GRT??TA??ACTTCGGC??ATCC?GTA??TATGA?ATGG?CTCC?AG?G??T?C??C?A?AC?G????C??A?TG???C?CA??GTA???CG????GCGCTAC??TG??
??TT?CCGTTAC??????AGG?AAW?TAGA????CG?A?G?C?TA??AA?A???TC?C??T?TY?GC?C??G?T?TAC?AGT?C?K?AA?CTCTGGGCT?RC?TCTTCC?TATG?W??AT?????C?T??C?A???C?TTAATC?A???AC?C?T???C???A?TCG??T??CCG??G?A??C??AATTGCACT?G???G?A?A??A??GRA?A???AGA?T???TG?A?T??AC?A?T?T?A?A?CT??ATTAAT???CG???AGT?ACG?GGG?GAYT?TTT?GGT???ACTT?C???AY?GTC?AA?CGC??TC?C?G?C???TA?T???TT??TCGAG?AGGCRGTG??GTC?GG?C?GAG?C??TCG??GA??A???TAC?ATACA??T?AGC?TCCG??GT??G?CCCT?GGAC?G????G??AGG?CCA?GT?TGGA?CAGTCCGCTY?G?CA??CG?GG?A????GRT??AA?AGTA?TCATTG?S?TT???TAGC?TGC?TTAA?CG??C?CAACGC?ATC?ACG?G????GA?T?TG?C??CA?C???G?CCC?GC?T???TA?T??TGGTGGAC??T?C?C??AA??G??RCCTA??CCTC?AC?G??TA??TCAT?G?????C?G?RCT???TTT?CT??TTT?A?A??A?TACGGCG?A?CT?TT????AA??CC?CGAGC?GA?T?GC???GT??T?G??C?C?GGCTAT?TAACA?AAC?G??T?ACT??G????TT????TT?T???T?CA?GG??TR?GTC?G?GTCC???T?TGTA???T??A??ACAT?T?TC?AGAC?C??A?CGC?T??TGA??GCCTA?????T????A?C???T?????AAGGC?C?G??GTA????G??TGG?G?CA?TCA???T?CGT?T??TCA???ACCCY?TGAC????C??GCCTC?T?AT???AGA?TAA?AA?CCTGAGG??C?G?A?GAGAGG?C?A?GG????CG??TCG???C???
G??CC?CGAGA?T?GG?G??TC?C?CT??A????G?CYGC???T?AAAT??C?G?AGA???C??TTA?TA???G?????T????YA?YA???GCTCAA?C???AGG?A?R??G?AAAAK?GG?CTA?T???A?GTAGTG????A??C??G??C?C??A???A??G??TCGCG?C?GGCA??????A??T????TYTCG??ACTG??C?GTC???G??GG?C?CCCTTAG?GGA?ACTC????A?G?TAGT?CRGCTT??CAC?TTGTTAC??AG?T?G??A?T?C?A??A??RCTG?TC?T??C?TGGG??T?CTC?C?G??????RT???T?G?C??T?A????AGAC??G??TAT?GAGGA?ATCC?G?TAT???GC?????T??AATG???AT?GGGA??TTA??CAGC??TA?TG??A??CA?T???TTAWG??C?AA?C?GC?AC?????AGC?TC??CT??ATTCG??AA?C?A?TG?GT?C?AGAA???G?RC???T???C?CG?T?C??T?T????TC?TT?GTTC??S?A?A??TC?GAG??CCC?TT?GT??C?AAGAT?TTCCT??R?A??G????C?G?A??CCA??GG??C?G?T?AG?TA?A?T??A?TCTGGACTAG???ACGTAAGA?A?GGG????T?C?GCCTC?A?G?A??GA???????T?A???GG??ATK???TR?G???G?T??GCAAAG?TCCGC?ACCC?G??C??ACGG??C??AA?CT??ATGTAC????R?C???T??GC??C?AGTTCGCC??CGT?A?G????TG??TTTTA?CTCAG?CT??TT???A?AG?T?A?C?T???A??GAAA?TAT??T???G?GG??T??AG??????MG?GA?GAGRGTRGT?A???TA?T??G?ACGT????CC?ATGT??TAT??TAR???GT???GT?TAART??C????ACTTA?CTGAT?C????Y?TGG?TCRG?TA?G??TT?AG?TATC?TTG?C??T?C?A
AAT??A??AC??A?CT????AAAC?CC??G???ATA?ATGGATG??T???TA?CG?A?A?CG????C?GAG???T?C??G???ATA?GWCGGT??C???G???G??A???C?T?ATT?AC?R?G???A?AG??C?A?T???AT?GA?TGG?AA?G?ATTT????AAA?A?GGTTC??C??GT?CAA??C?GG?T???G?TGT??A?A?GT?C?C?GA?G?CTG?ST??G??GA?TCC?AT????CGC???YC?T??RGTG?C?T??G????GGA?T?ACCAA?GT?C?A?TC?T???AGA?CA?AT?A?CA?C?AC??A?G?Y????AAA??RT??TG?ACTG?GGC?A??T??T?G??AT?G?YG?T????TGG?YCGT???T??T?CGA?CRAG?G?A?CA?GC?A?G?G??CGCG?T??CA???C?TT??G?G???G???AC?T?AA?GAC??T???C?CA?G??A???C?AGC?A?CC??C??TCG???CCC?G?TGG?C?GAA??G?TCTTAT?TCA????AC?G??ACCATTATC??T??A??A?GCC?A??G?A?GT??C???GAYG?T??C?TTGTAATATG??CC????C??TC??T??GG?GCGC?GTG??A?T?G?G??GT?????CGTG?????????TA???GCT?GAC??GG?T?A??TCC?CCGAA?GATA?TG?TA??TT?GG????A?CG??AC??A??TCR?CA??GCGTGC??T?C?C?CT?G??C??G?G??GAA?TTT?TGT?G????GG?A?A??C???G???TGTGC?CTT?AA?AAAT???G?T?CATCRATTCC?TT?ATAGTT?GGCCTGG??T??T?A???GAC??GGT?S?CCGTC?GATCCG??TAS??TC???AG?MCCATGTG?TW??TS???C??A?T?AGGCT?A??CC?T?CA?TGTGC?TATCA?G?AT?T??TA?GAGY?C?TACGTGG?G?AT??T????T?GC?A?GATCT?AG?AT?TA??
??C?AATA?CC???CATAGGAA??TC?C?GGTCC??G?C??CT??G?AA?GT???TAC?T???T??C?T?GCA?GA??AGA???G?CCG?TT?CCG?C?CGCTA??AG???????G?GG???CGA?AGTA??G??CTCTC?A??Y????T?AT??C?T?CC??A?A?CG??C?ATR?G???C??C?ATC?CTA?CCGA???T?G?T?A?A?GA??TCCGTCGA????T?G??CAG?T???T?C???CTGGCCC??A?TAGG?TT?AGTCGT??GAAGAA?RC??C?T?G??A?GC??TG??CA?C????AG?G??AT?TTG?C?A?TAT?G?GG?G??TC??GAT?C?A?TCGTGCC??GT?TGTG??T???AA?GG??Y?????G?GG??TGCACT?TAW??A??C?T??GCA?A?C?????CA????T??C?T?GA??C?ACT?C?C??G?T??C??A?TA???CGGAT??G?C??C?GCCGT??CGGCGGAT?A???CG??A??G??C???A??G?T??GGA??C?GCTC?CTCGCGAAA?G??C??A??CYAAG?A??YC?CTT?ACT?G???T??T??AAGGG??TK??CGTAA?AGTT?G?G??TTCA??C?C?C?CCGAT?AR?TGTCTATTCG?A?CTT?TC??CGY??GA?ACGAGM??T?T??G?CRG???TA???AA?C???C??T?GT?TTCG??CGACGCAATTGCC??AG???CT???G?GA???AACT?AA?C???T?????A?G?A?CCG??TA?C?A?G??TAG????C?ACTGCA?G?YGCGATCAGTCTAT????C?CC???AC??C?AG?GA?T?T?G?AG?AC??AT?G??TCCG??TCCC??AGGTT?AC?G?G?AGC?AG?TAC?AAGC????C????C???G?CT?C??TA?????CT?T?GAGTC?C?C?G?GA?CCC?A?A?CW?TGATYA?Y?TCA?G?G??G?T?A?????GGA?T?GTCA????C???GC?
???GC?T??CG?AGTG??T????GAGAA??AGTG?A???CC?TGAG??G?AC??????CC?TTTGG?CMT??T??CCAG?TC?GT?TG?????TTCCCGT???TC?ATGTGAAG??MG??T?C?G?A??RTC?GA??GCAC?R?TGC?TTAC?CAC?WC?C???AAGACGG?C?RTG???GCG??A?G?G?CCTTAA?AAAACT?AR?A??GG?ATC???TCG?A?AT?T??A?C???CGT???TGAG??CTAA?TGACG?AT???CA?C?GG????GG????C?ATAA?G?C?G????AG???T????T???T??T?GT???A?TCAA?AC??AG?AG??T??CCCT??ATTT?CT?AR?G???T??T???AT?G?TATTCT??C?GT??G?C?TT?TTA??ACTTGGC?GCCA??GGA??T?A????G?CTTAT????A???????T?G??C??T?C?T??GTCC???T?TT??AC??????CC?GA?TCTG?CAA?GCACCA?GGA???GT??CTT?K????AGKACC?AC?TGCGAA?T?C?CTT?T???C?C?C?AACA?CC????CTA??T?AGAT?CTT?T?CA????T??T??T??G?T??????TCTTG?K?A??T??C?TTT???CCAC?CGC?GGCC?AGG??C?CGTAGCCCTAG??GGA??A?TGCG?AG?CCCTC?A?T?CTTAAACGGAC????GRA?T???A???C?C?GGGT???CA??AA??A??A?A?A?C??GGTTCTGC??CCACT??T???CA??C??SACC??TAT??G?GTTTA?A??GTC?TY???G?TGAC?????AGMT?ATA?C??C????TA????GT????AAG?????C?T?TS?T?C??R?C?T??T??YGA?????TRATAT?AG????G???AAGG?GTTCM??SGC?WG?TA?MGA?AAC?AC??CAAACT??G?AA????CC?RATT?????G?TC??TG?TT?CA?CGAT?ATAATTCAG?AG
T????CTGGGCCTGT?GC??GA?TC?G?A????T?CAA?CGATC?AG?A?TGCR?A??G?SAG???G??GCAT?G?A???TA???YAT??C?TAG?T?G????GTGT?GCC?AC?A?A?A???CC?G????G??CWTTA??GC?CCG??T?C?AG??AC?T??G????A?GC???T?TT?GA??AATCC???AG??A?TATM?C?CA??T?CTGGGT?C?????????TG??C??C???T??C?GTT??C?C??T??GATATSCA??C?T???T?G?G?T?C??A??C??CTC?GT?T??TCA?G?AT??A?A?GA??????TC?CT????TC?TC?AC?GCCT?A??AR?R?TCGT??TTA?GGT??CC??AG?CAAGC???TCC?A?TG?A?CTGYGAT??G?AA?T?ACGACGA??????CCAA?GA?C?CGA?ATCCC?GAACA??YC????A?GTTG?????C??C?CGT???T???TC?GG???G?C?A??AGT??T?CG?A?Y?GACTTGG?TCGC??TA?C??GG???ATT????GATGTG?TAAGG?CCGTTGG?G?G???AGGR??A???TAGG????AAGATCAG?G???C?T??R?A???MT?????GTGY???GG?CG?G????GT??GACGGTC?????C?A?A???A?CG??A?CGGCW??CGAC??TG??CATG??A??TG??TCTT?CT?G?TA???TCAA?GT?TT??TT?GGG?C?CGGCGC?C?AAT?TGC??C?C??CAGAA??CT?GYC?C?G?G?CAG??G?G?TATT?C?YTGT??C?T?C?A???T?G?GGA?CGGGTA?RTT?TT???G????GC??C?GAARG???CC???TA?C??CTT?AT?GG?GG?GC?GGAT???TCG?TGCGG????ATTAC??G?G?G?TAAA?GT?TACA??T???TG?CCT?ATG?CA?G?T?GAAATAGGTC?T?G??G?C?RCCAAC??TTTA?C?TC?TT?A??TGTT?AA
????G?T???RAAAAC?ATCGACAACACGAC???TACT?C???CG?G??G?A?T?????A?TT??T????A?YA??A?AAGG???T?TA?GT?CCG???TACT??TCTC???C?C??G?GT?ATA??AGAT?A?TA???CCMTCGA?TC?G????G??YG?TAA??GA?TC?C?C???G??A?C?AA?C?C?GA?C?????MT?C?????TA?T?CGC???GACGCGGC??T??CGAG???GG?C?T?ATT?G?C?????G??A?T???GATATG?A?A?GCG?GC??GTGC?GA?AGCWGCT???G??G?G??ATGC??C?C???G?C?GG?TCCGTT?A?K?A???G??C??C??G?T?A?G??A????ACCCCAG?TC?CT?AG?T?G??T??T???C?C??GCTT?T??CT??TC???AT?GGCCT?AT?C?T??CTT???TG????TG??CA?S???GCT??ATT?CGAAT?A????A???C?CA??CCTA???GA?C?AACCTTTCCCAGGCCT?ACG?RGC?A??A??A?GAG??????TCT?A?RC??GGT?TAAT??G?T??A?CGACTGT?ATGC??G?CGGG???GTAGGGGG??AA?AC??AAAGACT?A?A?GTCGCAAGCA?AC?TC?AG?YG???GTA?AAA??AGGTGC??GG??T???A?CTAGCA?C?T??T?A?GGACG??A?TT?C?T?G?CATG?T??G?T?CA?GCAGCTTCTT?GT???A?T?A?TC?G?ATA?T?TA?G??CA?T??TC??A?C???AGA?A?ACT?C??G?T?G???ACS?GAC?ACT?A?T?T?GC??GC?GTATAC??C?????C?????CCACA??CAC?GATT???TT????G??ACC???TTT?TG??A?AC????A?G?AGA?TGCTTTCT?T?T?AT????TA?ACCGGAG??GT?A?T?GG??A?T???G??G?AGT?CR?TRTG?C?AGGA?C???A??T?TC??CA??A?A?GC?
AGA???A??CT?T???????TC?T??G?A?C?T?CG?GTGC?C?C???AG?????GGT?AAT????G????ATCGT?TTT??TCCT?TT?YT?C??C?AC?TGTAG?T?T?CTAT?CC??C????C?G?G??CGA??T???GG?CA?GA?AG?TC?CTCTGA???G???AGAACAT?A???GY???TGGCG??G???T????T?AT????GAT?????G?T?C?A????ACA?TATAC?GCCGC??CGCA?G??GGTA?AC?A?G?TCTC??CAT??T?T???CG?GAC??TG?T???C??A??AAT?CGAC?GAGGGTAT?CY?G?TAA??MTAC?C?G???GA?GT?AG????TC?AC????TAC?ATCTA?CGGCCAG????G?GT??TG?T?C???GGAACC???TA??G??C?AA?AACAGGC??G?G?C?TCGA??C?C?CATAA?AA??G??CCACCT?A?GTYTC????GA?A?ATA?G?AAGC??C?TA??C?A?CTAAGCAC?C?GCAC???A?G?TC?C?C????????TACC?AG???G???AAAGAC??T??C?CGC??C??TCCC???A??C??GC?G??YTG?C?C?RT?C??????GGAACT?????????A?G?T?CAG??GAAGGGAGCTCC?CACT??TA???A????AC?TAGCC?G?AT????AGAGCCTA??CT?A?CTGC?TGC?R?????CG?AG?Y?T?TAA?G??T?G?ASGA??TA???TC?????C??TTAG?A?C?C?G???GGGC?TCTT??CCCTCGA?C?GYA?T?ACTTCCCY????G?T?CACAC?TT????CAT?AGA?T????C?A?CACAAG?AAG???AA?????GGAGA??AG??GG?TG???G?GTA?AA?AA??TTAC?AG?TT???M????G???GTT?CA??GG??AACG?????GAG??CR?A?GTG?CA??AT?ACG???TTG??G??MC??G?YT?GAATC?T?CTKAC?G??T
T??GGCT???AGAGCG?A???TA?TC?TT?CSAGG???AG???A??YAGGCTG?T?G??T?C?T?TGCC?AAGC???GACGATCATGCGA?TA?CA??TCA?T?GK??G???CAATT??G?GC??A?TAR???A?G?GTCAA???G?C???C?TG??CAC?C??AC?G??G?TG?GTC??GT?TA?R??A?G?CCAGCAAG?AAAACAA??G?GAT?ACCATGG??CA?AG?TAC?TCC?AC?????R?CGT?TT???G??GGGAA??AGTC??CG?G?????GG???T?MC???AACTACG?TGAACTTA??GCGG??A?TT?CTG??TTCGAA?AAACG?G?G?CGT?A???T???A?TT?TG?TCA?G?GG???TCAG?G??AGCAAACC??CCT???A?CTA?????CTTC?CA????R?T??CCTCCG??A?CGG?????CCG?C?C??T??TC???A??TGRT????C??AAT?????A??TAGGAAG?AA?GAA??A?G?TG???AA???G?G??GA?G??A??T?T?C?CACT???CCG???CAA?CT?R?TAAA?ACT?C??T??AA?GAATGCG?????AG??GCCC??GA?A?M?T??AA???T??CT????T??C?T??TGTTCTAAAG??CTG???C?C?CTGY???TAGAT??GTTTC???GG???????AAT?TTTA?ACAC????ATC??AAC?TCG?????WR?GTA?AC??TTTA????GCCT?TT?C??AT?AAGC?TCTY?C?AC?AA?ACA?AG?G?G??ACTTGCATA??GTG?C??G?C??CG???GAGA?C?T?TT?GC?T?CYT??ATCA?ACTG?GA?G?C??A?AY?A??CGA?TY???R??G??GAG???GCAG?C?C???CC???G????????G?CCG??CCTTWATYGTA??TAGST?ATG???GSA???TT??CWTTCT?TG?CTW?T?G??T????A????GATTT?GC??G?GT?CAGCAC???A?
CGCG?AAG??TA??CAG??GG?G?T?A?GA??CG?CGC????AC?A???CA?G?CATT?TAAGG?G?C??CA???T?C?TAG??GCGG?G?CCT???ATTG?AA?C?A??TA?A?A????YTG????GAGC?CAT??TT??AGGT??A?A?T?C?C??G??C??T??TRGA?T?AG?T???AT?C?TAATAGA?GA?CG?ACRACG?A?T??TCGGRAG???AC??GG?T??TG?AAC?C?G??C???ATG?A?CCA???TGC?GGGCA?C?CCAAT???T??AA?T?TCAY?TARG????GA???G?TTGG??T?T?T???TGA?AA?TC?TTGA?G?G???TG???C??TA??A?TATGAGAG??G?T?C??TGA?ATT?T?A???TC???AG?CG?AG?????CGCT???CG?TC?G?GT?G?TACAG?GAG?CAG??AGTAGATG?CA?G??AA?SA??T?AGAGG?TCGTATT?A??TTT??T????T?GTTR?A???????T??TATTT?C?CGA?AGGTCAGCAM?AT??AA?CCCGA???TA??TA?C?T?G???G??C?G?GTG?????GA???T?A??AT?TARG???TAA?A?AG?T????GAKT?AGGT?TY????Y?A?ARTA?GAGT???C????TA?????TT?A?G?GA?GTG??CGTGCC?TCGTCGC??G????CATCG?CG??ACCATAA?CTCA?T????GTGTG?AA???C?TC?CAT???CTT?TTAGGTGTAG??G?AC?TTA??TA???CCCCC??TC?CGC??ACT????GC??CAAACCCC?AG??TG??TC?????WACC?????CG?A?AAAC???G?CACTMC?A?G??G?G?TT?CGGC?AA?G??????CAGACAAAAC?T?AGG?C?AYT????AG???CC?GTTC??GTG?GT?Y??TTAAG????C?C??TCTGT?TC?CGCTCA?AACATTG?TC??GTGC?T???G?GTT??TA??TGGAG???
C?TA???G??T?CATCGCCAGMCAA??G??C?GATTA?????C????TCA???GA?T??TAG?TT?G??TAGTC?AC??CA?TGA?C??G??A?C??AGAA?CC?G???CTACA?GGTT?G?AGA??C?A??T?A?AG??GTTC?A?GC????T?G?GC?GG?G??ACAACT?A????G???AA??TGC????ACT?G?GTACAAT???C??G?G?C?TCAT?CAGTGAGG??CT?CCAT??A??RT??C???AAA?TA??????T??CA?TG??R??TTTC????CC?T??CAC??TA?GACT?GTA??GTTA??C?G?T??GCYG??A??GTGGGTAG?WC??AC?A??TC?Y???C?ATT?A???GT?C?T?CG???T?CG?T?G?ATT?T??C??GCTGACGG?CC?AGA??A?????????T?GATT??ACTA?AC?GA????T??C??C?ATTG?AC?CR?ACGTAGA????G?C?CCATC?AGA??CG?G?G????CA????A?TAGT??GG???GC?AGG????CC??G?T?GT?CA?RC?C?ATAR?R????C??G??CT???G???GSCC??CGCR?T?TTC?A??G?RACAG???TTC??CCT?A?TT?T?A?CAC?T?AGT?GG???????G?TGATW??C?CCTG??C?C??C?T?GA???C?GCCC???CAG???ATG?G?AGATA??TTC??G??C?GACGTCC?C??CACGG???G??T?GG?TT?A??G?C???AGACTGA?C???GG?T??TAC??C?T?AGGGCCTTATA?GG?TG??AGCA??AT????A??TA?AGCAA?GT??C?GA??C?C?AA???T?TA?ATTA?A??GA?A?AC????GCA?????????A?AT??TAC?G?TC?GGGC???T??TACT?CR???CA?G???GCGCT??G?ATC?G????C??G?GCT?AT?CACCTGC????AC???A?C??A???CACAA???G?TA?CCGTC?AG?CGC?A
C???G???GA?T?G?GG?????AGTCG?C?CAC???C?RC???AG?TA??T?CGT??T?A??GG????AA??A?CCA?TA??T?A?G?GG?TA?A?TTAG?GT?TGGCCCGTG?TCC?AT?GG?G?C???G?GTATGTTAATA??A???C?G?TGT?T???TA?C?ATC?T??AC?TG?TCA??GA????AG?GC?????C?CA???YA??TTC?GTA?AC?Y?A?G?C?AGTT?G?GCG?CACACGYTT??A???GGTTATA??GT?C?A??GTG?????AC???TGG?A?C??A??G???????AYA????TCCGTGTG?G??C?WCG????C?T?AAA?CGT?AA?AG??C????CAC?CTT?TA???CGCAGG?MCCC??G?AG??GAA?CC?C??T??A?A?AGCT???ACC??G?CT?CGTG?AT?G?G?CC?A?GWC????C???A?GCGG???TT?GC?CATTA?A?C?GTT?A??GCGGGAA?GG????CGTAG?C?CAC?C?AT?T??CTT?G?ATAGYGA?TCC?C??TT?CTT??AA??CGG?GC??CC?CGTAT??GGC????G?GTTTGC???TCGGA?????T?GAACTC?C???A??T?CGC???AG???CATGAA?G?AAC????????AR??GTAG?CGATGCC??G?G?GGGGK???TA??TT?AT?T??C??A?KA????C?TA??T?????AA?AR?R??TTGT????A?TAG?G???A?C??G???Y?T??AAGGATA?G?CCTGG?AA?G?C?TGT?C?C?A?AMC??TGTC?A?GG??G?C?GC??GAGATCTT?GG?TGTCC???TGTA??GY?TTC???GCG?CAG???AT?GA??CAC??T????C???T??W???GG?CAA??C??TAT??CC?RG?T?AAGG?A???GCA??GG??A?G?ACTAAC?????GG??T?GGTCT?TAC???CTT?C?AA?T?CT???GC?C?CTAC?CT?G?G?T?GC?GCG?
?YYAATC?CTTG?TAT?T?AAG?A??C??CG???GCTTCA??GTAGCGC?AC?TAC???GT?CGGTACG?AATG?GG??GGGC???G??R?A??ACA?AAAA????GAAG?T??TG?GT??TTT?A??GT?CTG??????GG?C???G??T?T?G?TAC?CCTC?ATGCT???G??CCATT?YC??C???C?CT?CATT?GCAAGWT?G?G?GA??TGCCT?GTT?GT?ACA?AG??GA?AATA????ATCT???TGA?AAG?C???GGT?G?T?A?CT??TAGAT?ATC??TA???T?TCY??G?CC??G??TAC?GGGCAG?AC???C????CC?GTC??G??GAT???AAAT?G?TATAGT??TT?A??AC?GTTG??GTTG?A??G????GTA???ACTATG???AGCC????T???C?G??GC???A??TGA??CA?ATCC??ATA?CA??TTA?TA???TTCC??GCAATG?C?A?T??CC??CCG???GCC?AA?A?A??GTTGG?G?A??G?CCT?CG??????A?TC?A????C?GTT?G?CT?TGAT??TTCGG?CTC?T?A?GAA???AT??GC?GM?T??RTG?T?AAATCTA?A?ATCT?AC?CG?GCTAC?C???CTC?C???TGAAGGAAA?GATA?AAAG?C??A?GTG??AC?C?????A?CGC???ACT???A???A?A?AG?ACTC?T??T?CC??CG?C???CT?CCTT?WACG??T??C?AC??T?T?GCG???????GGA???AC??TCC??CAGC???GCC???A?TTAT?T?TTA?TCC??TG?TCA??AC???C????G???TGCCT??C??GGT?GTTT?AG??GC???TCT?GAMTC???T?T?CA?AAT?????????C??ACGTC?C?????C?A??CAT??TC??CT?CA??CCGCCAG???GT??YG??T???W????A???T??T??A?CAA??T??A?C?C?A????????TY?C?????T???G?C
?CT???C?R???TAAG?AT?AT?G????GGC?G?CGC?TCYCT????A??G?CTAGTWA???A?AM??C??YGGATA??TGTATGTGA?YGC?AC??A??GC??G???TATTCT?CCC?GA?AT?ACATTA??C?TGGCG?CGGC??A?GGT??C??C?A?AT?RCC?CYTGCAT?CC??CTGGGCTTC?TAA?????T??T?A??CGA?GAG?C?GGGT???YG???AAT?C?C??ATACGTGG?GC?GG?Y??CCT?GC?GCCRG???C???C?T??TAATA??AACTGYC???G??C???GGCCGTT?A?T?GA?CTA?CA?CTA?T???TG???CT?G?AT??T???G?ATT??TCG?CA???C?GC?CC????????TTCG?AGCC?AG???G??G??A?CT??GG???SACC?GAC?GG???TGC??RT?????TT???TATA?TA?G???ATT?A?AT???G?T??T?AAGTA???GAGT?C?TC??CT??AG?AAT?A?G???TCA?C?CGGA???T?C??CCG?A??T???CACAGG??RAG?CA?AC?T?CT????A?G?GATGTC?TG?C?AM?CA?G??TT?CG?G?TAT?C?C?AATCC?AAT??GG?G?G??CT?AG?A?GAA?AA???G??A??CT?CTT??A?C?GAG??GTGC??G?T??A??TCAY?????T?CG?TYT?CCYGAC?G?TTTG?TG????G??A??CT?CT??A?TTGT??????GTAGGAAC?C?RT?TGGGC??????C???GT??T?AG????TGC???G??YKCC??CC??ATAGCACTAT?????CA?TCC?ACATGCT?????AGGTC?AGAAA???ATGGTTTGTTTT?W???G?AAT?GGTG?AG?TGT?TTT?TC?TGCA???CGACT?Y??GGCC?AC?AC?T??A??CGC?AC?G???GCAT?ATT??CAATGT??AAAG??AC?G??GTCAG?AC?A?M?A?A??GGCAGA?C??Y??CG
?CTTTG??GG???AA??G?TGAAG??AAA??AAC?TG????AG???T?G??KAT?G??AA?T??C??CGC?G?CCCTT??????G?????G?C????AG??TTTCAR?G????TG???G?A?A?T?CC??CCGT?AGTA??ACA?CC??TT?ACT??A??CAG?TT?A?A??A?CG?T?G??G?AG??G???AG?????ATGT?A?C?GC?CT??AA?GG?GAA?T???A?TTAT?CACCG?A??C??CA?A??C?GT?????C??TA?A??AGC??T?G??T?GAA?G??G??T??C??G?CGAA?G?A??A?GG?AT?TG?TGCC?T?CCAT?G?T?G??A??T??AT?TGAG?CTTC?CG???AA???TA?CA?G??AA???A?C?AGGC?CCC??C?A?T??R?AAA???A?T?TG?YT?A?TAA?A?T?GA?A?A?TT?ATTG?GC?A?CA?GTC??C?????Y?AA?G?AA?AT?A??GGAAAAGC?CT?T??G?T?TA?G?ATWA?T??GT?T?C?????TGGC?G?T?G?AA??TAGG???T?GGG?ACAC??C?TTT?AC?A???CT?C????C???CT?CYCGAGR?CAAA?CGG??ACGA?C?GGATGT?CC?????AA?A?TA?A?A???GA??AC?TAC?ATCT???T??GT?GCACGTA?TAAT?GTCGAACT?????TG????AT?TA???GA?????A?CGTCG??TRT?GG?T??GC??GG?A?GC?T??TT???G??TT?AAG?TCACGT??CTCAG?K?GG?GTGGT?T????A??A?TA???CG??CC??G?ATR?T?G?GCG???A??CA?GCT??CARA?GA?TG?A?G???GA?AGTT???C?A??G??CGG????TCTCT???T?T?GA??T?CCT???TGC??????TT?ATG?T?GTATT?G?CGA?GTA?TTC?TA?G?CAGCA??CCTTATGGG??A??GC?CGTTARA?TTG?AGA?ATA?C??C?CA?TT
C?ACGC?G?C??C??GKG??TGA?CTAC????????CCA?TACG????CTTC?TCC?TCC??GCG??CG?A?TC?GAC?????T????CT??CC?TG??TTCATT?AA?CAGA?TGGT?????GA?CTTTC???C???GGATW?A?A???T???A?YT??G????GCTT?C?T??T?GTAA????T?T??TC?TA??CA??TCAAGG??G?A?TG??C??G?GTC????T?TG?CT?GGC??CAC??AATCAAC?A????C?CCAG?T??ATACC??T?GR?G?GGT??C??G??AAGA????GAT?????GAAGT?GACA?G???C???YTGTA?TC???RA??TCTTTTT??G??TC??TACTG?A??CAG????CACA?T?TAACTTGA?T?TT??GG????GT??GAG?CT??C??GTACWC?G?TC?C?A??G?GTC????CGAG?AG???T???GCT?A????A?CTC?G??C??TRAG?CAAACTTGG????C????A?G?TT?????R??TG?CG?GT??GA?AKTTCGTATC??????GYA???T??A??CTG?CGCT????CCAT?CTT?AACT?C??AATT?G??C?G??AGCA?AACATGCG?G?A?C???T?AAC?C????AT???R??A?AC?A?ATTTATGAAGT??T?C?????CC?ACC?AGAC???AC?C????GT?CTAG??CAT?TGA?C?TA??AGGA??CTGCC?AC?T??T??CC??AGTATG??C?G?TA???CT?A?A???RA?C?TT??G??A???G??AAGGA??GSAT?SCY?G???CY??TTGC?T?A??????AGC?TACTTCCG????G?AA???CAT?C???GCGCT??AT?AA?TAAC?CC??GG????GG?AGC?CT?ACG?TATAT?TC??TT??A?A?AACTTA??CT?RTA????TA??TGT?CC?TRTA?CG?????G?T??T?C??G?GTACCCCT?CCKCCC???C?AC???TA???G?T
?W??AC??G?G??W??CCT?G??A?GT??AT??C??C??CCT?A?GTG?TC?GTCA?????A??C???T??TC?CC?GG???TT???AGTT?GAC?C?GT?TG?CTG?TC??CA??A?TA??G?CG???A?ACAGTG?????CGTAAGC?G??CAC?GC??ATC???A?T?CGTC?TG?G?????C?????C?T???TT???TGT?T??AA?A?C??T?T???CAT?GT?A?????ACG????A?GC?TGCA?YA??G?CK?GCG???TC?G?G???SGCAG?AYG?GT?C?A?????G????AAGC??CTGA?C??TGG??????CC??GT??G????G?CT?GC?G?R??T?AGCTT?TT??CGATG?A?T??GTT?AGCGC?TTG??T?RG?TG?GCT?C?TT?A??CGA?TG?G????CA?GC?CG?AG?CT?T?G???CAGCGTGRA?C?AG??C?TT??G????A?????GT?T??GAT??A??C?A??CTTA????ATTGTG?T?C??C?TA?AGTKT?CAAT??TCAC?A??C???AG???AAC?????GC??A??YT?G???TA??Y??GC?CAAAGGCWY?TT???CCC?G??CG??CT??A?T?TA?T?G???CSA???C?AA?CGGA?AAT?GC??C?C?A??A?C?TG?G?TAAT?T?GG?CCTTAG??A?T??GY??CGTA?CGC?A?G??A?AA?G?A??CC???GC?TGA?TGCCG?C?CAAG?G??ACK???T???CCT??GTA?T?A?A??C?TTTACW??T?CGCGA?TTTG?A??TCAGTA?A??????R?TCAC?TT?AA??AA??T?A?A?TT?C?A?AC?CG???ACG??CCA?TTCC?TCG?C?G??C?TA?????TA?AA?A??GCTGG??CAT?GA?GC?A?C?GG???GG?GTCGGG?G???R???GTCT?AGG?TA??TG?T?????GTA?CCCG??T?A?????????CT?A?????T?CAT???CG?CTR
??TA?R?TGATCA?T????C?T??T?T?TT?A?T??????A?CT???GG??CC?YGA?TCGGC?T?GGCT?T?C?R??A?CTTGT?ACG?C???CAT?CC???TGCA??TAG?AT????GC??A?A?TMAAT?TT???C??C???GA???AC??CA??G??ATTT?TT?A?C?G?G??C?CGA?G???AACAGC???GCGT??T?AA??G?G???CCGG??GC?A???T???CA??CC???A?C??AAGA?T??AC?TTTT?TA?C?????C??CGG?TTG?ACCGATAGTAATT??C?YC?A?C?A??????GGTCC???G?CACATCCGC?GGA?G???AA?ATCGG?A???TKC?G??CCA??TTTG?T?A??CTAC?CGA???T??C??G?GCTGT?C????CT?CC?TTTTGCG??????TGT??C?T?CA??G?T????TC?TCC?AYC?C?TTGTTC???TG??TACG?GC?????C????????GW?TCCGT?C?T?G??G??C???GGTTA??CTAG?A?TTA?C??AGTA?KT??T?GCCGC????GAA?C?A????G?TC?????CCTGARG?A???A?G?????TC?A??T??TT?C?????A?A??CA???????CGC?TCTT?GGACACTGTK?AC?AAA?G?TGA?T?T??CAGC?CT?AGA?G?GACAAGC?A????A??GGCGTGG?GTT?ACTAAG?AATCRTA?AAC?TTT???ACGT?ARSA?ATG??A?AA??T?A?C?TT???T?G?CATC?T?A?GTCGGT?G??T????GGA?TGTYA?GG?T??GT??C??A?R?TAGCC??G?G??GT??G?G??AG?AC?T????CC?GTCC??TA?C?CT??C??A??CT??T?C?AC?AC?YT?G???ACA?A??GTT?TT?C?AGAGTT?AT???AACCRA?CA?TAGTCG?TT?CTATCT??CTCG?ATC?GT??ACG?T?AAAGG?GA?AGG??A??G????T?CATG
?CCAC??G??C?CTTCG?AAGACG?C?CAG?WGCACT?CGGT?GATT?CT?TAAGCT??CA?R??AG?AAGC??A?A??C?TATGTG?AT?T?AAG?AC??TC?A????????GCG?????YCG?AT?T?AG?R?GTA???T?GAGA????GAAGT?TTAC?T?TAGT??A?G?GCCT????G??G?AA??GGT?CCT???GG?CT????C???ACGA??GGT?T??TC?????TA?TGC?G?A?ATT??TCACG?G???TACAGS?????CGAC??T??????G?A?SSA?A???TCA?AACCG??A???A??T?G??TCA?C?G?G??TTA???CG?A?YGK??G?GAGG??GT??G?AG??ATA?T??TTCTA????T?GCACA???C?TTA?G??A?TAGC??CC????A?T?AC?Y?ATYA?GCGG?TCTTGGCC?TGGGTGAGCC?GGT?ACACA?CTG??AGG?GTTAGTAT????T???TTTTGT?YC?A?CA?TAAGC??GAC?????ACGA?AGT?A?G?CCT?CTTCC?G?AC??GA??A?CACT?ATGRTGTGC?AGACG?AG???A??GGATGG??TG??CGT?AG?TAAA?TT??GCG??GCAT???G?G??AGGA?????C?C?A?CTA??CTT??TC?C?CAT?AAA??Y??ACRTT??AGGG?AT??T??AA??GA?TA????C?TA??????GGATCCC?ACA??AAGT?G???TT??T??CCTA?TA?TTG???A?CGG?CG?G?T?AG????AAT?TA??G????T?CT?TAG?CAT?TTGGC?GATTACC?T?TATTCG??T?AGT??TT??AC?C?AAGT??AAC?G?C????ACGCAC?TG?A?AC?GA?C?AAG???TGT??T?A?T?T??C?GG??A?G?AC?CCG?TTGCA??CTGCCCG??CG?T?G??T?GAT???CA?AG???WA?TCGT?T?????A?GAYT?????GTAA??AT?TCCAC??TCGGGAG
CGAC????TGA?AT?ACTTA?G??GTT?G?CATCC??TGGATCK???T??GA????GC?T?A??AC?A?ACA?TA???C??TACTA?TC????GATGG????A???A?A?TT????A??C?R??A?C??G?AAG??CC??TT??A?T?A?A??TA???KCCG?C?A???A????T?MG?TGAAGA?GGT??CG?TA??AAG?G?GCCGA?C??CGTAT?CG???AA?C??WG??G?????GC?CAC??GT?C??AAGTC??A???????CA???C?GA?GC??C??GTCA??T?C??TGAATT??CT?ATC?A?TTKCTAG?ATT?GA??ATT????TG?AC?C?T?AGGCYMGT?C?CT??????A?A?TAC?T?AAA???YA?TA?T?ATG?GC?TCCTR?KC?T?AC?TC?G??C?G??M???AAG??GCW?AGTR?GTAT??TC?CCG?GA?C?GAGG?RCG??WAC??T???GATAT?G?C???CATGGT??A?T?A?GRTAAA??TA?A??G?G??A?T??C???????A?AGTCGTGCCTT???????AACTTC?GAG?AGAAAC?C?CTGGT?CC??TCT?????C?CAATGT?T???AG???GACCC?GCTT?AGCATCACTCATCTG?GCGGGCT?????G?CT?C?TAAAC?A?G??GC?A?CTC??G?A?G??T?TC?T?TCAC?AATA?G??T?C??ATC?C??AA?T???AR?CCG?ACG?G?????A???AWC????CCC?G??A?AAA?C??TC?YCTT?G?C?GC??TGT??MK?CGT?????G?CA?AAAY?ATA?TG????GAT??G??AAATAT???G?T?CA?GCCC??????YCA?C?TAC???CTCA?TGA????G???C???G?GGGTRG??AC?TCT?AT?A?????AGCC?????W????GCT???GTAAAT??GW??ACGTGTCAGG???????GCA?TTCCT??T??G????CT????A?CG?????T???T
??CG??G?TT?AY???GA???T??TYGAAC?TRGT???C???????AA?C?C?TG?AACAR?TA??CG??AA??A??T?G???TT?ACGAA??T?TA???CTA?A????GA???TGRTG???ATC??A???T?????????TTCT?GTT?CA?G?TTTCG?C??CC??TGT?CRTGT??G??A?YC?G??TTA?T?TGT?G?AT??G?C???A?CCTTAGG?CTCTTC????ATTTG?AC?GTT?AT?CGTGG?GGCA?GT?T??T?GG?M??TG?G?ACCG?TTC?AA?T?CAT???C?WG?TCTYGG?T?C?C?GCTCGWGTTC??GC??C??C?TTC?ACACG????GGG?TG?G??ACG?C?GTAGCTC??A?GM?CCA?W??T?AAA?T?????GGG??????AMT?A????ATACCG?GG??AYCA?GCYAC?Y?TT???GC???G?G????CA??CTTGACAG?T?G??TG??C?AG??A??G?CTCCC????G?G??A?T???C?CT????A?A?TGGA???GAGAC?A???AGT?C????T???A?GT?CGAA?CC???C???T??GAA??R???????C???T?CGGT????G????TC??TT?A???A??C?ATCG?CAGTC?T???YAC?TG?TA??GT?CC?GGTT??AG?????A?TTACGCCC??T???????AG?GAGC?AG???C????G?T?KAC???TAA??AY???A?AYG??GAGGCA??CA??T???CGCTA??G?C?CC?G?GA???RCC???ATTG?????TAGC???G???G????CAGTTA?A?TA?G??T???RCCCAA????AGG?G??????G?AG??T?C???TGG??CAC?G?AG?A?A?A???CA???TA?C?GA??T?TAA?GC????T??GACCG?TTT?????CA?TRA?????GA???TACR?A?G?A?A?TT?GCT?CG?A?GTG??A??CCCTA?????T????GC??T?GMAC?GTG??AC
CCGW?TA?G??T?CR?A???G?C?ATGRG??AGGGTAT??CT???CC?GT??G?GC??A?G?AGY?CAT??T?G?AGG??CT??T?????AG???C?G?C???CC?AYG???GTTCGTGA?C?MG?AG?CT?A??T?G??G?GG?G??GK??GCRA??????C??GC?????A??AAGAAY??TAG?C?T???TG?G???T?C?C????A?A?TGACC???Y????Y???G??GA?CG???T?R??????G??GTGGCG???G??T??G?GAGGA???Y?TT????C???????????AT?GAC?????TT???T???C?ACA???????TA?C??A?TGA?T?AGCAT?TC?TAA?AATCCC?GT??CA?GCC?TW?ACCCG?A???C???TT????AA??GAACAT?ATTTGT?G?TTGARTGC?GG?G?G?C?CGC??????YC?CTCCC?TG??G?CT??G????GTC??C?C???GG?AGTTCC?AGT?GA?G?CG?GA?TATTCGGA?GA?CGGT??GA???G?A??GGT?A?AGAG?????TT???CAAGGTC?A??AACG?CCT?CG?C??A?GACAAA?A?AA?RGG?G?TGTTACAATT??CA??G?AGAGRT?T?TACG???TCGAA?T???C?TAA?YC???RTA?CAAAYTT?C??Y?GA???T????GG????CCGCCA???C?AGG????GGAGYG?CG?T?AA??GC???????G??TA?WGTA????T?GA??GTAAACGCCGTTCT?T???T?G?A?C?G?ATATCACC???AGA??GG????CGC????TA??AC?????CC????GG???????AG?G?G?TAAG?C?A?YATT??G???C?C??GG?TTTG?G?GA?T?ATG??A?GGA?TT?ATT?C?AA????????TCGA?G?TA???A?CTA?RC?ACGT???CGTCACCA???ATTACCT?GTT?T??CGACG??T?AGTG??A??T?T?AT??AG?TA?????
T?CAA??G?CG?A???A??AAGAAT?TCG???T??GAA??A?C?G??GTTCTCT?C?AAC?GT?GC?TC?ACTA??TCTAG?MT?CAC??CAAATCACT??C?TT?G???TC?ATGC?ACCT?GCTCC?GGT???????C??C?CT?G???A?GC??TATC??G??A?A??TT?GC??A??GGCATC??GC???T???T?CAA?SGTC?ATC?TCG???YTA?G?????GC?A???TTR??TG??WA?Y??????GCTTGGC?C???CAC?TACT??T?TGTA??TCTC??G?G?????CG?T?CAA??AGC?C?GC??A?GCC?G?TCC??A?A???TA?ARC?T??R?CA??TG?C???T?G?A??AT???AGC?CG?A?AT??CC?C?C?CGCA??A?GT?Y?MCT??T?AAT?CY?GC?AA?ATT?TGCC?CTGCR???TAA?G?AC?AGC?GAA?GG?T??TAGC?TACAAG??TGGMR???GGTR????AACMCC????A?GC??GCT?TMTA?C?GAAG?GA???GAACACA??TT?C??????GTACGCT?TA??G????G?A?AT?T?GG?TKC?G??GC?GTCATG?G?CCG??G?AMT?A?CY????C??CTGTATT?????TCT??GAA???T?TA?GGC?TCTC?G??CT?C?A?RCT??CC????CTC?TG?????TG?G??MAGATGGT???CA??C?A????AG?GTC?CCRTGG??GA?G?????C?AG??A????????CCT???GG?CGT??TAGC?TC?A??AT?G?CCW?G??ACT???A???TGGG?YGGA???CA?G?GG??A??GT??T??TY?C?ATA??T???G?TTC???C?A???TCC?C?AA?TCGCA?TACAGGAGG??G???AAACATGTA?AGT?GTACGATTYA?AC??TAA?T??????A??TG???ACGT??AG??AGG?GCGA????G?TAGA?TT???GGATG?T????A?T?CCAA?T???C
?A????GTCAAGC?GYG??CC?AC?GG?YGAAAATC?C??TCAT?TA?G?ATTCAC?CA?C?????AATA?GCAATAC?T?GY??C???GG?T?GC?ACTA??Y?KG?TCC?GCCC??CA?WC?AC??TT??A?CC?C?AATTCATGTTACT?TTGT????TC??AC?G??G???C?AC?CT??????AG??AA????CA?ATAC???G??A???AG?GTAA?TAT?T?TCA?T??CAGTC?G?A?GG?C?G??CGTCC????T?ATA???ATACTTAG?GTG?Y?GA??C?CC?GAAGCGGACTAGC??A?GTGGA?GAGR?G?G?CTG??CYGA??G????CG?G?A?GA??C??CG?TCC???A????GTCT??GTG?G???T?GC?C?CACA?TTT?CTC??C????C?GG?A?AC??CC??A??T?AATGATGT?G?T?T???Y??GAAC??G?G??CCACG??T??CCC?CA?TTAGA???A????A?C????CAC?YAT?GAG?CAAACAGAT??GGCC?????A?CC?C?G?GAG?CA????A?T??TCCTC?C??GGGG????A??GTT?????AT?A?CTTG?T??????TC?CTG?GAGA?AGT??T?AAT?AA?CA?G?G?CT??GGTCTG?CC??CA??WGG???T???GGACTTA?CCT??TAG????T???ATA??CACT?G?ST?GACAT?CTC??ARAAAGCYC?AT?AGT?GTRCT?G?G?AAACG??G?Y??GA?G???T??ACCC??Y?T??CGC???G?AG??C????TC?C?K??TCG??G?CW?G???GCG??CT?G??AC?????CCAT??CC?????GTGGTTC?TWT?C?C?C?C??CACC?C??CCA?A?????CC?C???C?CG?R??GC??AC?AA???CCT???ATGAA??G?T??G?TA?ACT????AATTACG?TTG?ACTG?AG??CGA?T?TAACG????G??YTR?CAG?A??TT?T??????Y?
?G??GG?C?C?AGA?GG?GG?CC??AC???ATTGAACCA?ACCA?Y?A?GT?CG??AA??RGTTCC????G?AG???AG??CACCTCT???AGT?A?C?G?WC?AAGAGT?TC?C??A?G??AA???GAGTT?????T?AGAA???CA?T?GT????ATTA?GRTC??C?T?CG?RTTGCTCG???T??C?CTCA?T??GTACAC?R??A???GGT?T??AGTAT??A?A?CAA?CGACCCCG??GG?ARGTCCG????T???A??G?G?Y??AC?T?TG?GACGG??G?TWG?GGT????AG?????T?GGTA?A?CG??CAAGTCA?A?AGG???CGCGGCCGA???T??CCC?T?CGCC?TGGT???TGGT???G?TG?YTGT??GTGTT?ATT?GCC?A????T?SGCACCGGCGK?TTCAAGCTTTGGACTAC?C????????????AC??????G?A?T???TA????????????RA?C?GT?R??????GY??AY?T?ACCGG??TCC?G?AA????CGT??????G???C??GCTTG?R???AG??T?C?RC???C?CA??AGCTT???C??ATCCC?G????G????TAGA??AACG?GGG???C???CG?AYG??T??ATC??C????T??T??C?C?
    Phl349_36		A?RAT?C??GT?????C???T?W??G?GCGG??AAT?GGG???AGGR?G?CTTA?GYCAAA?CYA?CCT?CGTTACC?YT??T?GCTTC??AA?CAGT?TGGC?TT?SCTC?TTAG?ACG?CT?CATGCAACCAYG?C??A??G?CACAGA??G?T?A?GY??GA?CCACTA??ACGCC??ATAG?GCTTC?GCTGCAAG??TTA??TGCTCC?ACC??TATAC?G??MT??TATTGCCTRCGTATA?C??CGG???TTA?TG?AY?TGAAGAACT?G?G?T???TC?T??G?GG?T?TRATAY?AGTAAA???CCG???A??????AA?G?AC?????G?T???C???TG?TRT?????YT?C?AATTAAGCTGCTGTTTG????ACT?AA??G??AC????T?ACAGG?G?G?T?ACG??TGRTT??G?CA??TAA?C??YCCC?ATC?GG??CTC?GT??G?AGG???KTT??YT???TT?GAC????TT???CTG?GT???GGCR????TTGGCC?TAT??CTG??ACCTCAGTTGGC?TG?CCT?CCA?C?GGT?ATGCTA?GCTWC?TT?T????CGT??GGAG????GG??G?AC??GC?CG?CGG?C???GW??ATTC??GT?AG??A?GAA??G??TACAA?A??C?TGCAGT?T?CCG??G??TT?CCGG?TCCCAA?Y?GC?CW?G??G?TACCA?TCCA??AGACA???AACRCA?GTC?AA??GC?AGA??T?AAAT??A???GTTGTAATCTCA??T?ACC?CTGRW?????T?GT?ATGG?T?AC?GCACC?G??G?TCA??GGT?T??TGGW??CAAGGAT?G?ATGCTCT?AT??TCCACCSTY????AG?AAA???CC?TC?ATCCMG????TA?T?T?AG?A?YCCAC??C?C?AGYC??TACA?TGTT??AC??AAA?GATTGR?TR?AGGAGYGA??GACA?ACYC?C?GAG?CAA?TATA?ATGTC??CAACCATYTT
A??TGGCACTG???T?AGTG?ACC?A??A?A?RC?T???AGGYTCT??G?C???TC?AC?GACA?CATCG?TGGCAT?CATGG??G??CGGAYT?AT?C??TC?ACAG??GAT?TG?CTTAGTGAWGCA?A?T?GTT?CC?CCCCTR??TG?S??TAAAAC?CGCCAG??YA??ATT???C??CG???A?TT??GGG?A?CWKAGA?AGTTCAC?G????GCGGAA???C?AA?C??Y?TCCTA???G??AG??G?CG??T??CGCG???GTA??ATC?A?AC???TT?A?GGC??A??AATAT?G??T?CTGC??AT?TTGS?CA???W??TT?AG?CACG?TTGCA?A????AGCTA?TA?RT?TTTT??GA?C?GATW??TAT?GCA?G?TTCTC?ACCRCTTGAC?GGAG?CCCC????G?GTTCAT?AG??ATC??TTTT????GT?CGTC?GCT?AGCKGAT??W?GA??TGC?A?CTGGGT???GTGA?YC?GGT??AG?G?ATCGA?TG?ACRYTTW?TWGG??CA?AC?CGCG?????CA?TYGAG?GAG????CAAT?ACCT????G?ACA????YTTMGC??T?C?AACA?C?ACCAGTTG?Y?CCG?A?T?CTW??CT?GC???GGGG?TTCCATCAGA???GSG?G?CG??TT?ATC?C??TC?C?GA?AATTCTCGGC?A?GACATYRC?GC?A??G?WYACT?CCGT?CCWTAA?A?G?TAGCTGC???TAATGT?CA??TAC????C?R?CCT?CCGAT?CC??AACAGC????AG???G?GCAG?TTAA?C?A??A?GT?G?AGTGYTT??T?A?CGCAA?C??A?AAT?G?AGTC??AGCC??CCCCCCATSAT??CAG?C???C?TTACAG??TG??GG?CT?T?A?TT?TT???G?AT?TTG?AG?CT??A??T??AAAGAG?TGAAAACTGCTT?GAYTC?G?CC???GY?A?AGA?KC?A?ACC?GA?T?AACCATG?
AT?CCTCG?A???TGTCG?TGGCT??C???G????ACCGTTGC??TTGT??C?TA??R????W?TCCTT?TTA?A??ACGGCT?TAACAGCACAT?AG?CACAG?T??CGGAAT?G??TCT?GA?TGG?RAT??AAS??G??T??TCC?T????TAKG?GT??T??CAC??AYTT?WCA?CRTYACCA???G??TGGAT?CA?ATTA?TCYT??AA?CA???T?CGCGTC?TG?C????ARCCA?TTT?ACC?C?CT????C?GG?WTCYCGA??AYCC?GTTGCCGTC??GCT?C?CG?CC??A??T?CT???TGC???CACGTAWGA?GGC?GCCCC?TRAG??AYCC??AGGTG?C?TC?GT?AC??ATC?G???ATGCA??ATAR?ATCA???C???A?ATCGTT?CT???AAT?GACAA?TT??ATCC?TAGCC?TCCC?ACCC?T?A??TACG??TCT?T??T?Y?CA?GC?TTTC?ACATGTGTTC??TCA?T??G?GC?GATKGG?TGTG?AGG??G??TG?GGT??CTTGCGA?G?C?C?CGTATR??A?AATCA?C?CT????????AGAAC??CACGT?G?G?C?KTGAGC?T??CCGG??G?TTCC?TA?A??C??ATTGA?CCG???T??YATGARC???A?ATGTA?RTGAATC??A??C?T??C?TTYG??T?ATCG????GT?GCGC?C?C?TGGG??AAT?CG?T?T?T?CCGG?CTA??AC???AGCAC??T?C???GA??TG??TT???Y??A?C?A???AG?CAGA?AG?K????CC???TAC?ACATTCC??GT?AC???A??A?T??AGCA????A???ACGT?CA?????G?Y??CCGA?TG??TAT?GC??T?C?TAGGAT??C??TGRT?C???C?CTT?AA?T??TC?TATATCT?TGA?AT?G?CTC??A?A?YTTTCGG?AATAYGGT??T??GAAC????CTC?GWGW??AACGA?GT??G?TACA??GC?
CAT?CC?G?TACAA??GAA?G?AA???A?A?AAT??G?A?AC?????AA??T??AC???AAC?YCGC?CGTRT?AT?CC?G?CCAG???A??A?G??C?C?C?A?T???CT??G?A?TAT??TGGC?CTCT?A?T???TTAA??GA??RRCT??YA?G?G?TAT???ATTAYC?GTAGC????GA?AT??C?C?C?A?A?T??A???G?GR?A??TA???GTC?CT?AAYTGG??TAATTT??T?ACTA???CR?TAA??GTT???CCAC?C?GGCG?TTGTT?Y?GA??TAC??T?GGG?T??TCAAASTG?RGTCCCAG?CW?????C?????AC??GA?G?GGC?G?GA?GTCA?GGCCGGG?CAGT?GA??ACC??A?TAT?ATA??TCTA?G??T??G??GTGCGGC???A?GACCGGA?CGG?AGGTC?GCGT?T?G??C?G?CCC?TTAG??AA??G?GATA?TATGR??A?AARSKAGT??T?GT??T???????C?T?CC????GCGCCCC??AC?C???C??CG??A?T??AATG?GGTTTCATCGT??G?CCT???TTT?TAA??C?G??GGAC?G?TC?CA?AAACG?AGCCTA?RCCTC?RCCGCC?A?ATCA??GGTG??C?G?GC?GC???TC?TT?TTT?A?AAAA?TGCGGCGA?T??????G?ACAG???CC?AKTTG?G?AGCCGA?TG?TA???CC?CG?CT??ATAACAA??C?G?ATC??T?AGGGKATGCC?G?TCCA??T??TG??CG?RAGTCCG??TCTAT?TA?GT???G?M?AC?AC?T?TA?C?CGA?TCG??TC????A??GAGA?TC???TGAGTT?G?RCC???T?CG?AAAGGCC???G??AA?ATA?A?TG?C?T?A?TCGTTC?ACGTAT?GTCACTGACCCYCTGA??GRTC?C?C????T?ATC??R?A??A??AAGCCTG??G?GCAG?A??AGAG??CGTCGGCA?C?A?T???A?TCA?A
GGCCCATAAR?CT?GGC?A??C??CC??GAA?GAG?CT?C?G????AATA???GT?RA?G?CG???A?YAG?G?CC??CTAA?TCAAT??ACGC?C?A?CTGTAG?GA?RG?GAGMA?KAGGCC?AATTGGAAGT?GT?A?GCATA?C?GCGCT????RCGATC???T?GCGGC?G?CACA?CCCA?ATG??GTTT?CCG?C??G?C??T??GT?TAGG?C?CCCTTA??GGW??CT??G???TG?TAG??CARCTT??CA?CTTGCTA?TGAG?T?G??A?TA??AGGAGAA??GG?CAT??CCTGGG?G??CTC??T???G?TCGC???T?GGC?TTAATAYCAGR?CC?CC??T?GAGGAA?T?T?GATA?TT?G?G???TT?GA?TGG????TC?GAM?T?A??CAGC?GTA?CGGGAATCATTACTT??W??AC?A?GTAG??A??AT?AAGC?YYTTTT??A??CGA??A?C??C?GAG?K?GAGA?????GGYAATTCTGCGCA???CC?T?TCG?CTC???GRT?CTGC???A?GT???AGTW?CCC?TT???T??AAGATG?TCCTAGATAC?GG??C???TAGGC???G?G?GC??CT?A?T?AG?TTT??CTCTGGACT?GAGTMCGT????C?GGGGAC?G?T??TCA??GAGGGA?A?AG?A??TTTT?GA?GAT?RCKATGTRCCA?G?GTCC?CAAAGA?CC?CT?C?CGGARCT??C??????C?A??TA?A??C?C?G?A?C?C??TC?G??GCGAG??CGCCTA?G?GAGGA?T?TGST?T?TAYCTCAG?CTACTTT?G?AA??TTAGC?T?G?ACTG???TTA???TA??G??GAGTAAAGTAC???AG?G?AG?GAGTAGTGRATC???T?C?A?CGT?A??CCA?TGT?CT?T??T?ACC????GAG??T?AGTG??TA?GACATAATT?A??C??G????GGTTCAG?TGAG?G?TAAGGT?TCCTT??TY?T?CAA
AAT?Y?GG???TA??TG??A?A?CCCCT??GA?AT??A??GAT?GAT?TTT?GCG?A????GT??CC?GA??CTTCC?GG?TAATATGWC??AAMCCCAGCY?GAA?G?CCATGA?T??C??A?T??A?AG?GTAA?TCCAAT?GTTTGG?AA?G?ATTTGCGCAATA?TG?TTCATC??GTA??A??CCG?CT?C?GG?GTG???A???TC??A?AAG???S?CTC?A???AA?T?TA?TA??T?CA?G?CATTAG???GCATTA?TG?CG?A?????C?TGGTAAAMY?CGG???AGGCCA?GTTAGCA?CA??A?CT?????ACGTACAAT??T??AC??CGGTTA?TTAC?ARGM?C??T?G??G???TGGCCCGT?GAT??TACGA?C??GTG??CCAGG?C?TGCCTT??CT?T?G?ACCTC?TT?A??GAA???G?ACT?AAA?G?C???CTGC?CG?GTTCT?G?CA?CCGACC?GCTATCCGAGC?TTCGA?G?CA?AA???CTCTTRT?TCAG?????GG??ACCATTAT???TG?AG?AG?CYGAT?GC?GGTCACGAAGAYG??AC?C??GTAGTA?G?GC?AGG??TACC??TCA?GT?C??A?T?AGA?T?G?GAR?YTT?CTCGCGA??G?C??TTATAGGCT?GA?GT?GA??AGTT?CT?CGA?G??TACTG??AGGTTA?GCTA???C?TG????GTA?CA?CAG?GC?T??YTTAMG?ACTAG?AC?TG?GG???AG??TAKG???C??TG?GATAAACC???????????T?TT?A?G?AAC?G?GTTGC?TCGATT??C?TC?TAGT?G?G?MT??R??S?C???CAGACA?G??KCTCCGT?GGA??C?TC?A?G?TC???AGCCC?A??TG?TACATCTYT???CC??AGG?T?A?TC?T?GC?G??TGC?CATCAC?C??CTTCTAGG???T?TA?C?T?R?GC?TGCTGA?GTG?C?ATGGTC?CAGG?T?TCG?
??CGAACATCCTG?C?TAGGAATC??G?CG?TTC?CG?C?GTTTA?T?G?GA?T????????T??CCTTT?CAC??C??GAG?T??CCG?T?AC?G?CTCGC?AT??GATG?TA??CG?G??C?AG??TA???CACTCT?CA?ACAG?GTT?T?????????TAGTAC?????AT?TG?C?C???C?TCGCTAGCC?G???TA?TT?C???RA?TTCCGTCG??A??T???ACAGCTC??C?CK?TC?GGCCCT???TAGRATAC?G??ATTAGA?GA?SRCAACC?C?AC???CK??GC?C??CTCGTAGAG?KA???T??CCAATACAGCGGCGCGTCA?G??ACGAAACGCG?CT??TST?T?AG?C?C?AT??GGYG?AATGTGGC?A?CA?C?T?T??AR?CAT?GGTAAAYCGG?CWCATTCAYTGGT?AGG?A??ACTTCGC?GG???G??CC??A?CTCGGATCCGCC?W??G?CGTCG??????AGT??TT??CA??TG?TCC?TGAG???GC??????AGC??A?T?G?G??ATGC??TYAA?CT?AGAAGC?CW?C????TGGTCT??GT?TCAG?GAATG???G????AG?T??AG?TT?C?AT?T???GCGGA???GWT?T??ATTCG?AAC?TTTCCGCGCC?G?CA?GAG??TTAYTGG?CA?A?G?AA????ACGA?Y?CT???C?T??GT??TTGCAA?TGCC?CAGT?TAT?G?RGG?AA??A??A?A?YCGT?AG?TTAGGC?G??G?RT???CATGC?TT?CATACC?C??C?G?CC?CG??C??TG?A??R??CT??CATAC??CGAG?G?TT?T???AG?????AT?GA????G??T?C??G?GGTT????A?G?AG??A????CAAA?C?A??MC??A?T?C??C?TCG?C??GC?C??CT??A?TCTCG?GGTGAGCCCCAC?T?T?T?A????YTT?ATGC?GCG??T?A??AG?GAATTGTCATGG???AGGCC
C?G?CCTCT??AAGTG?A????G??GAA?TAGT?CA?GC??GT?AG?RA??C??G?????TTG??GTCA??T?ATCCAGCTCCGTG?G?A?G?Y??CCG?G???TTATG??R????C?GC??C?G?A?AGTC??AC?R??CCA?TR??CTACT???CACG?AA?AGG??GG?C??TGT?TGCGTGATC?GG?CTY?T?A??A??C?A??T???T???T?GTC?CA?GC?T?C?CT?ACC?TC?A?GAG?C???A?T?AG?TAGATACA?CT??T?A?RGT???CWA?A????CC?GA?????GRTAA??TA?GTGTT??T?GC?ATTA??A???AGTAGG?TA?CCCT??A??TTCT?ARC??CTTG?TCTC???G?TAA??TTTCS??GT????G?G?C?AGACT?G?C?G?T???GGRCYTCA???T???T?GT?A?TA?G?CY?CT??A?CTTT??CTC????T??CTATTTTACA?TYGACCCGAC?C????AAT???C?AGG?A?G?????C?TT?????????C?GACA??CGA???GCRC????TCTYGCT?A?MCA??CAAATCT?TGT???AT??TTC??CA???A?G?T?CA?AGCCCA?GAC?C?T?C??ACRTC?C?T?T?CYC???ACGCTGGC??AGGAG??C?TA??C?TAG?G?GGC?C?TGGGGAG?CCCTCTGGT?CT?AA??GGAC??ACGRA????TA??GC?C?GGGT?GGC?G?A?AT?CCAGA?A?CT??G?T?????ACCAC?CGTT?G?AAACGC??C????ATTT?TG???A?AC???CGTY?R??AT?ACAG??CCGMTC?TAC?CC?C??CCA????GT?TGRA???A?AGCC?CTSGTGCG??????ATT??TGA???G??RAT?T??G?GA?GGT?GAG????TC??TC?CGAGG?AGCGA??C?TA??CCG??Y???GGA?YT????GGA??TTC?T?CCCG??GGTT????CGATG??AAT?CA??A?
?A??TC?G?G?CT?TCG?CC?GT??GGKA?CC??AC??CC?A??CAG???T?CA??GC?C?A?TCA?CAKCA?GSGG?GTKACAGT?T?MC?T?GGT??TGGTG??T???C??CCATAT??A?????A?TAGGCC?T??GYA?CCCG?A??CCAGGTAC???????AA??GCCT?TT?TAGAC??A?CCAT?AGR??T??T?G??C?A?TTC??G?TTCAT?AGTCCAT?AT???CR???T?CCG?T??CTC?TTGAGA?ATCCA?C??YAAG?TGAG?T???T???Y?CC??CG?C?G?GCA???A?AARCAGTA?T??ACTCTCT??C?TC???????GCCYA?CG????CTCG?T??TAT?R?T??C???GCCAA???YGYCC??ATGG?G?T?CGA?AC?GAG??YMCG??GATG?T???CA??GA???CGAAAT?CCA?AA?A?T??CTG?A?GTTGAA?????A?T?GTT??TAATTCC?GC?C?CC?AAGAT?GAT?CGA??CGC?CCC?TGTC???T??G??CK?TC?????CT?GCTRAC?T?T???C?GTT?GG?G?TCC??G??CA??CTAG??AG?A?GA??AGTG?G?CTTGA??AGCGAT?AG?AG?G?TGG?GACGGGAT?TGTGA??C??KCTGAGCC?A?A?GA??CGGAATCGGC?CTCGA??RT???C??G?TA?CTG???CT??ATC?GT??AC?CA?C??TTYCC???GG??CCC???GCA?A?ATT?G?G?CA?CGCG?A??GC?G?CCCCT?T?C??GT?G?GCYATT???YTGTC?CCTGC?AATT?C?YA????GG?T?C???CTTCG??AA?CGC?TCTCAA?RC?ACCGC?TG?CG?C?Y?A?AAG??GTG?GRGATC?TT?GCTGCG?ACTG?T?A???KT?CG?TAA?CGTGTAC??TTTT?T?CC?TTAT?AC??GAA?GAGA?????AT?A?CA????GCCARC?G??T???GT?GTTT????GTTT??
??TTG????CAAAAA?T?TCG??AA?GCGAC??G???T?C???C??A??G???TT???GAGT?G?TCC?G?A?A??ATAT?GA?GTGT??GT?C?GTCG?A?TCATC?CAG?CG??AGCR?TATAT?G?ATAAACCMG?C?A??GTCAC?T?YTC?CTY?T??ACAGA?T?GC?C??YGTCA?CGAAC?C?TGATC?A?CAC?AC?CGGTT??TGCG?AT?GACGCG?C??TAAC?AG??YGGR????AT?G??C???T?GTC??T??T?A????TA?AA?CG??CTT???CG?A?A?C???TGCGG??AWGGCAT??TY?TCTT?G??C??CTCC????AAKC?GCAGT?C?GC?RGATAGTGT?AC?G?AC?C??GTTCA??T?A?TAGA?TGTTAC????CT???TGTT?CTA???TT?AT?GGC?T?AT??CTT?C?TTCCTGGG?TCGCG?A??T?C?C?A?A???CGA?T??R?ACAAG??C??C?CCTA?C?GA?C?AA?C?WT??CGGGC?T?A?G?GGC???TA?GACA?G???AA?TCTGA?R?G??GT?K??TCTG?G?AAACGACTG???TG?C?G???CGA?AG??R?G??G??A?A?GAAAAG????GA?G??YGCA??CATAGT?C?A?GCKC?A?TAT?AA?G?G???TTGGG??Y?C?AGCTA?CA?C?TCC?CACGC?CG?GAATG?CATGGTCAT???TC?T?C?ACGC??C?TC??GGT?GRMT?T???Y??AWTAYTCTATA?ACATC??TT?T?AC??C??AC?????T?TAG?T?GG??A??GG?CAAC????T????AAAGCTG?AT?CCCCT?GC?C????ACCAC?ARCACAGA?T?GTT???T??GG??C??RTT?C???GAAAC????AA?C??AATGCT?T??ATA?RATT??GT???CCAG?G?A?TC?TT?????ACT??A?A???AGT??A??ACG?C?????CCCG??T?T?T???C?ACA?AC??C
AGW???A?T?TTCT??CR??TCGT??G?A?C??GCG?CTG?CCGC?Y?A?GC?C?G?Y?AA?G????G???A???T?TTTGCTCTCCCT??TG??TCGT?AT?TAAGT?TA?C?GACCA?CA?YA?C??T?AC?AG?T?A?GGA??AGAYAGA?CA?TCT???CY?CAAAG?ACA??AGA?GC?CGYGGCG?TG?A?T?T?A??ATT?G?GATCTAGC??T?T??GT?TACA?TA??TGGCA??A??GCAGG?CRGY??A?GACAYTCT?TG?AT?TT?T?GCCTTGR????GG?TA?CAGA?G??A?TGAC??A????AC?C?CGT????????????GTA?AA??GT??GT?CT?TACGG??CACCATCT??C??C?TGGTGCG???GGT??T??GCAGGAACCCY???GAG?A?A??CAA?A???ACGA????TC???GC?CGC??AG??AC??A??CACCT?AT?CTTGT??TG???A???TG??G??CA??T??G?G?ACTA?GCAC?CGGC??A?TA?GC?C?CS?AG??TC?ATAT????AGGGAYAGGA?ACTATAGCGC?????AC?CCC???AC?C?AGC?G???T?MC?????G?CCGAAW?GAACT??C??A?A?AG?C?A??G??GA?GG?AG?TC?RC?C?G??A??ARSA?A?C?TCGC?T?TA?C?G?AGAGC?T???CTTA???G?CK????M??ATCGTA??C?YG?A??G?TT?GT??GA?A?ATACTC??GGTTG??A?G?AG??C??AT?AGG?C?CTT?T?C??YGAA??G?M?T?AC?YS??TATC???CGCT?AC?T?C?G???TAAGA?TTA?TCA?R???G?G?A?G??GA???ATCGG?G??C?GA?G??CGTT?????C?AA?AART?TA?GA??TTC?GCT???GT??GTTAC???G??GAA???A????A?G?CGA?TG?G???AT??CACG?C?TTGG??AC?C?TA?CYAGAAACATCC??AYTGC?T
T?A?GCT?CAAG?GCGCAAGGWAAT?GTTGCGGGGTY?AGARTACC?A?GCTGG??G?G?CCY??T??C??AGMG?G?ACGAC?????GAC?AT?A?GT?A?GT?KAA?C??CA??T?GGCGC??AGCAR??TC???G?C?AA?CG?CCC??GTG?ACACTC??A?GGTG?AT?TG?C?G??CT?CR?TAGG?MC?GCAGGA?A?C?AATGGCGACG?CC?TGGAC?AAAGCTACATCT?AC?TGA?G?CGTTTYA??G??GGG?A?RAGC?GA?G?G?C?C?GGAA?T?C?TTG?ACTAC?KT?A?CYY?CT?CGA?T?CTTA?TG??TTC?AA??AGCKAGCGG?GT???GCTAGC??TTA???TCAGG?G?T???CACTG??AGA?AA?CAAC??TAT??CT?A?C??C?CCAGAGS?C?A?CCC?TCC?A?A??G??????T?GA?TCCGC?TTC?AAA?G?GR???G???AA?TGCT??AAGTAGGA?G?GAGGG??GCAGA?GAC???G??GGGCGGACG?SACGT???TATA??T??CCK?T??A?SCT???TA?ASA????TGT?C?A???ATG?G?C?AG??C?GCCC??G?GRTMG?C?AC??R?TT?T?TTT?GCC?TAT???TTTA?AG?AC?G?GTC?????GCCTT?AGAY?C??T?CGG??G??A??ATA?TGTTTRCA?AC???GA?C????CTT??T?CC?TR?AT?AACG?CT?AA?G??C?TCCTTS?CATAAAKC?TCTCAC?A?TAATAC?CAG?G?GTCACTTGC?T?G?G?G?CA?GC???CG???GAG??CTT??T???G?TCCT??ATCTTATTG?GA?GTCA?A??Y?AA?CGAATT?GT?A??TCGRGTY??C?GGYC??C?TCGTT?T??GG?G?GT?CG?GC??T?A??G??CATA??TTG?G?T?G?A?C?T?G?T?TT??TTG?GT?G?CG?T?A?AAACTG??AT????C?CGCGTGCG?CGCG?A?C
?KC?CAAGT?TAGGCAGC?GGTGC??ATGA?A??G??CGA??ACAACA?C?T?G?A?TCCAAGG?GA?CT?A?AA?C?C?AGGAGTG??ATC?T?GAAT?G?AATC???GT????WTATT??GA?G?GA?C?CC?C?T?AA??GT?CA?AGTA?G?GCAAC??????TGGA?TA???TA?T?????TAA?AGAC?AGCG??CRACR??CTG?T?C?AAACT?AC?AAGGT?CAGAA?????G?G?GCTA?????????????CT??ACAGCT?CAA?CTC?TT???T?TC?CGYAGG?AAG?AA???TT????A?R?ATCA????????TCGTTGACK?GA?TT???TC?T?AGCA?TACGAG?GTGT?T?C??T??C?TT?T??GA?TCG?GAGACGGA??GGCA?GCT??TCG?T?AGAG?M?C?CTA?A?ART?AGC??GTAG?TGGC?GGCC?RC?AA??T?A?G?CTC?TWTT???CTTT??TAA??T????AG?A?ATCGATG?T?A?TT????A??G??C?GTA?G??G?A??CCCGA?C???TT?AG????GGTC??TCCGC??T?CC?GGAGTTTGATG?T??R?GTA?CA?AA?A?CTATGT??G??AR?TC?T??CGTTAC?GT??GACTAK?CG??CA?TTT?TT???C??GAAGTG??Y??????TCGTC?C?AGAACG?AT?GA?GC?ACCA?A?G??C?GTC?G?G?G??A??CATCG?C?C???A??TTGTTA?GTA??G?TGTR?T?TA?GTAA?CCCCCT?GTCG?GCC?ACT??AG?C??C?A?CC??T?G??TG???CT?GGGA?CCTA?GT?GCATAA?C?GAG??AC??C?AG????C??T?CC??CAAA?GCACC??????TGAAGCC?T?GGG?G???????TGG?G?C?G???A?GTG?GCACC?ATA?G?TC?CC??G?CTGT?TCC??C????G?C?TTGTTCC?G?G?CTCW?GCG?TW?T?C??GGAGAGC
??T?A?GGC?T??ATCGCCA????AA???CCTC??T?G?G?CCTA?AT???CG??G???T??CT?C?TWTGG??TACCTCAGT?AT??TG?RAA?TG??AA?CCCG?TT??A?TTGGT???TAGA?TCTRC??TCTAGGAG??GTAGGCTGA?TG??????RTGC?ACAACT??AGA??C?A?AT?T?CTG?G?C?AG?G?ACAA?A?TC??GC?ATATC?TA??G?G???T?C??C??TT??GG??CGC?G??A?C?AGCTC?C?A????T?A??A??TT?AGC?C?TT?ACAC?GY?G?ACTG?TAA?RC?AARC?G??AT?C?GC????GT?GGTAA?TCTCACA??????C?GA?TA?TTAAG??TTC?TCC??AC?CCGGT?G?ATT???GC?AGC?GA?G????G?G?GGAGGCGT?CAAT?GATTT??CTATAC?G?TA???A?GG???AT?G?GC???T?CGAA?A?TTAG?C???ATCAATAG?C????GATTGC?CGTCAT?A??A?G?TT?G?G?GG????T?GCG??T?TACAC??CCTATCAGGA???CCAG?CCA??TGT???SCC?TC?C??T?TTCC?GAGCAA?AG?ST?CC??????A?T?TT?AA??CCTAGG???GCA?AA?AGTT??TT?GC?CC?GACC?C?AC?YCGA?GGCCG?C??G?C?G?AAA?G??RG?A?????G???GCTCGGRCGTCC?CTTCAC?G?TGGTGAGG?MTT?AG?GT?????GA?AGA?C?????C?TGTCC???CT??G?G??T?RTA?GG?TG????CA?AA?GG?AAA?????G?AA???AG?TGA?TC???AATAT???A?AT?AAA?C?A?ACACCTC???G??YC??GT?ACA?G??A???ATC??A??C?TTAGTAC??CGCTC??C?AGA?CGC??TG?ATC???AA??T??T?C??ATC????TGGGTTC??GAA??C?GAGT?CAC?AGA?GACAGCCG?CC??AC?CTA
CA?T??GG?A?T?G?G??TT??A??CG??C???TT?C?GC??C?G?TA?GTA?GT?ATGA?AG?T?AG??A??C??A?TAG?TTAGGA?A?T???AT?AGRGTATG?CCCGT?ATCCA???G??GG?T?T?GGT?T??TAACAA????ACT?T?GTT?AG?TAA??A?CAT??ACC?GG?C?T??A?CAGRG?GCC??CGCA?A?TCC?G?ATS?GTA??C?TTACA???A????GCG??TCAC?T???T?AAA??RGTT?TAA?ATTC??A???GG??G?GCCGTTR???A??G???G?AAA?T?A??A?AATCCG?GTGAGG???TC?G??AC?T??AAAT??A?AGA?T?C?TT?CA??CTT?TACA?CGC?GGAA?G??GACA?GC??MGC?CT?GTTG?C?G?G?T?A??C?A?G??TACGTG?A??G???CCTA???CA???CG?TAAG??G???TTCAC?TATT??ARTCGWTA?TAGCG??A??GGG?A?CGT??TC??ACCCCA??TAT??TCG?AT?G?GCGA?AG?GCTT??T?AA?A??YRG?G????CGCG?ATT??GC?C?CGTGC?TG?CG??CAG??CGAGTCGAAC?C?CGS???TT?CG??T?AG?GK?WT?AAG??A?CC?ATG??C?ACGGWAG?CGATG?CGCG?GGGAGGK??GTAG??TT?T??GG??AA??AGCTC?GT?TCT??T?AAAC??GR?A?TG?C?GAA??A?CA??AACC????CAT?TCCAAGGAT???C?CT??G?GCGTCGTGCGCGG?A??C?TGTGT?AA?GG??GT?TG?Y?G????C???TGGT??C???T?GT?A?GCGG?CWA??CGRC?G????TT??A??ACY?TC?GG?CT??C?WCAAGGCCAACT??CTAT?ACC?GG?TGAA??TAC?AG?G???G??A???A?TAAAC?T?A?RT?TT??T?TY?CC?CYC?TTC?T?C?C?T?G?GCG?CTTA??CG?G?G???GC?GC??
??CAA???CTTGG?A?S?AAAS????CT???TGG?CT?CAGGGTAG??CAA?A?AC??AG??C?G??C???ATAA?ARAGGG?CCAG??GAA?G??ACAAAAGG????AGGTT?TGGGTT??TTCAAC?TCC??GC?TAAGGCC????T?T???GCCACT?CTS?AC?C?GA???ACC?TT?Y???C?G?C?CTACA?T?T?A?GA?????T?A???G?CY??T?GTT?A??TA??T??CA?Y?A?M???CT???C??C?AG?C?GG?GTT?CA?AT?C?T?AG?TCATCTTT?GGAT?TCY?T???CCGG????CAGG?CAGTAC??A?CG?YC?AG?CAAGGGGAT??T??M??GATA?AGT?TT?AAT?A?A??TGGC???G??G?G??AGG?????ACWATGGG?AGC?CG?ATA??TGG??G?TC?A???G?CTC??ATTCTTATAG?AC?T?A??A?TCTT??ACGTA??GAC???TCTCCTC??G???GTG??ATAGATAGT???G?A?TCG?CCT??GCGCTCTATA????G??YA??T?GACTA?GAT??GTMAGG??C?C?G?GAGGC?ATCTGCG?C?T??ATGG??A?ATCTGCA??TC??A?Y????TTAMG???SC????C???GAAG??AAC?A?A??AA?G??TAT?T?GA?CG??AAG?AGCGC?GTAC??CA???G???T?G??CTCGTSTTC?CTACGTC?C?C?CCC?TG?ACG?G?TG??TTAC?C??G??T?C??A?GGA?TAAC?ATCCGAS??CAG?GC?TC?ATTTA??T?TTAT??C?C?G??CAC?A?CGG?????G?C?CGCCTCGCTCG????TTC?RRA?GTG??C?T??A?T??AA?GG?????AC??G?CG?C??CSG??TC??A?ACGC?AG?CATTATC?G?AC?AGACCACCA?GAG?C?GTGAG?AACT?AAC?CTCK?G?A?AGCA?C??GTA?C?C?A?CT?AR?TT????????T?T??AC
??Y?G?CC?TA??A?G?GTA?T?GTCA?GGCGGCCGC?TC?C?CTW?G??A?CT?GCTAA?AA????GCGCCGGA?AA?T?TA?GTGA?C???AC?GAC?????GA???A?TTT?CA??G??AT?AT?A??AGYTTGG??TCGGCTCAGG?TT?CT?CAG?A??A?CACY?GY???C?TG???G?CTTCAT??A?GGAT??TGA???G?AGAGC??GGG?ATCTATCAA??T?GC??ATAC?A?AAG?AGG?T?GC?TGGCAG??RGC?A???ACACAG?A?CA??AATTA??CCCGGACTC??GTCATT?AAT?GAC?T?CCA?C??GKTTA?T?YGCT?GR?CCTG??CG???TCCT?G?C???TC?GCGCC?GT?GA????C?T?GC?A?G??T?GGGG?A?CT?T?G???S???C???C?GG??TGTCTA?G?R?A?TTA?TA?AG?ACGG?T??TGATAG???A?TTG?GA?G?A?TG???T?CAT??G?TT?A?TAATAA?GGATT?AWCTC????ACTA?ATY?G?AACCGA????AGAACG?GACAT?CG?C?TC?TAACG?A?TG?CT?GGCAAC?C?GG?AT?CC??GCT?TA?A?CAATCCGA?TGC??GKAGG???CAGYA?GAAGAC??CGTGA?CCT?C?ACRA?C??AGC?GTG?CGGCTCAA?GTG?YTC?A?GCY?T?C??CCTRG??GCTTTGC?GATA?GGGATGC?T?TCCAG?TG?AT??TA?TAGGR??GCG?T?TGGGCYCAC?GC?CM?TAG?AA?G???TG??G?G??T?CC??YCTCATCGTA????GGTAC?AA??CTC??TGCT???AG???TCT?GAAA??T?TG?T?????T?GA???CAGATAG?WG?A???GTCTTTC??CC?C??KACS?CTGCAGGG?CG?C?ACT???ATA?GCCR??GGC?T?ATC?TTAA?AA????TAA??GG?CAGA?GTCAGCACTA???AG?TTAGCRGATT?CT?CCA
AC?A?G?????TGAA?GGA?GA??G???AA??ACTTGA??GAG?Y??TG?AKA?TG??AA?TCC?G??GCAGTC???TG?????K?C?G?GCC??GAAG???TTCA?CG?AT??G??TGG?TG?T???GR?AG??AGT?C?A?A?CCTT?TCACTT?A??CAG?Y??A?GGAA?CCTTTGTT?TAG??GT?AAG??TACAT??TAG?GACT?T?TA???GT??AA??T??C?YAT?C?C??AA??CCA??A?CTTGGTAT???C?CTAG?TA???C??C??GTT??AAGTG?A?T??CC?GTCGA???GACCATGG?ACTT?T??AT???CCATTG?T?G?A??????ATGA???G??TCAC?A??ARGA?T??C?TG?AAG?TG?TC?AGGC?YYCCTC?A??CGA??A?TTGC?T?TGA??CA?TA??A?KRGAGA?C??A?ACTGTGCTAC????T??TCCT?CGCGAACAGAA?ATAATCG?AAA?G??CT???C??TGT?CACAT??AT?GGT??KT?G?GCT?GCCAG?T??A?TGT?G??T?C?GGG??CACGA?C?TTAAC?AAY?CTA?G??CC?C?CT?CTC?A???CA??CCG?T?WCT?????GGTG?RC?TTTCT?AAAT?????AG?C?ACTAC?TAC??TCTCGTT?T??C?CACGTGGTA?T?G?CGG?CT?T?GATG?T???TTT???CGA??CGTAACGT??G?TGTMG?????G?CGGGT?GA?????T?AT?GGGTGT?AGA??A?G???C?A?GC?G??GGTAGTT?GA?GAR?A?T??RTC?CTC?T??Y?AAGTG??GC??CA????AAGCT??CAGAT?CCT?AA?GT?T?AA?G?T???CT?GCG?YCGG?G?T??TCT??T??TAGA?GTA?CTC?G?A?TTC?CGT??ATGT?C??A??AATTA???TAGT?CTTAA?GCAGCA???CTTAC?G??GA?AGTTTGT??GGYTYGTA???ATA??CGC???CTT
??A?G??GG?CAC??GTG?AT?A?CTA?CT?TT???CCA?TA?G?A??CT?C?TCCGTCC??RCRTACG???TCG???A?T?GT?CAG?TT?CCAT???A??A?T?AAC?AGAT??GTCTA?GGA?CTTTCCA??G?CGGATW????TGCTCT?A?TT?GG?A?G?CT?CCC?C?TAAT?AT?C??T?GT??AT?CC?AT?TCAA?G?RGA???G?A?ACGA?TCGC?TT?YGC??GGGC?CCAC?CC?CCA???A?????TCCAAA?GC??AC??GTYAATG?GRT??C??TA???S??GAGGA?AG?GGGARG??G??ARAG?AC?????GT??T?T?TGA?A??TT?TT??G??TC?CT???G??CCC??TG?GCACG?TA?A?CT??A?G?WTTTG?TA?AGC??????CT?T?A?GCRCACTG?TC??GAR????GC?CCTM?A?CAGA?CTCT?GTTC?CCGTA?CT?A?AC?G?TGAGT???WCTYG??TSCCACGCA?GC?TTC????TG?GACG????C?AC?TT?CG?A?CAAAC?AGTA?TT??A?TA????CG?TCCGTC?A?CC?TA???TAC?GTAKTT???AT???A???G?ASATGCGG?A?G?C??TT?A?C?T?G?AT?CAGG?AAAC?RAAT?TA?GRRGTGGA?CA???CT?A??CAAGACG?GACCC?????TCC??GG??AT?TGRCC?T?CGA?GAA?CTGCC?ACA??GT?A?CCAAGT?TGTG??GGTAC?TC???AAAG??AC?T??GTRTYAAA??T?A?G??GCGSAT?CCT???A?C????TGC?TAATG?TTT?GC???CTTCCG??CAG?GACTCC???CCATG?GCTGG?T???TTGAC?CTTAR?G?G?GG????TCTC???M???AYC?Y?TT??T??A?AA?TT?G???A??GTCT??AT?CRTTCCC??TA??GGRCAGC?TATC?C?AGAGTACCCCT??C???CTTTCC??AA?T?CT??RK
GW?TA?RGG?AC?A?A?TTK?CA?A?T?S?G?TAT?CTTC?GAGG?T?GTCATTCAAR?ACAATCA?TTC?TATCCCGG?CT?TCGAAG?T?G?????GTCT?T?TG??CC?CG??A??A?A?C??CA?A?ATAGTRG??A????AAGT?GATC?TT?CGAAT??TT??TT?GT?TTGAGA?CC?CGCCM??A?A?TTC??C?G?CTAAA?GA?C?GYGT????ATTGTAA?GA?TACGTTA??C?C??A?ACTA?????GCGCGT???C?AAGT??SGCAAG??G?GTCCKAT?AGAGTG?????CGT??GAGC?ATG???C??TCC?C???K?AGCC?CYTT?CAT?G?CT?A?CC??C????R???TATTTTG?ATAGC?C??T??T???G??GCS??C??T?G?GGC??????GA???CATGCAC???GGCT????CT?CAGC??GAAT?AAGATCCT?A?G?TC?A???AA?TCTA??A?AGAGKCAAT?CT?A?GC??TT?W?TTT?T??ATACAA?GC?C?????TC?C??CC?GTA?AGT?AA?G??G?G??G?AC??AG?ATTA??TA??C??A?A?GC?Y???CAC?CYGGC??G?T?T?A??T??A?T?GCTGCG??AGC??A??G??AAA???C??CG?TAA?AC?TTGTGCTA???TC??T?CTTAG?T?CT?TGT?GC?TA??GC?ARTT?ACWATGK?G?CC?A???A?GACT?????C?C?A??GAAA?GA???TG?CCTT?G?AA?GA?A?C????TAC??GTGCGC?AGT?TG??????A??ACAA????GA??C?CCTTWC??AAGG?TCAAAG??G?C?CACTC?G???TR??CC??TGCCTT?G?CC?CT??T?TCA?GTAAAAGAA???T?GGA??YAGA?GCG??CT???A?G?A?T??G?G?A???CTA?T??T?G?AGA???G??AT??CG?ATT???A???G?GC?TA?A?C?GA?A?G?AAC?T?GGCG?CTG
?ATATGG???T?AATT?C???TC?TT?GTTTAATGAT??G?T??TTAG?TT?C??G?AT??GC?T?GG?TAYA?C??C?CCTTG?AACGC?GACC?Y?TCG?GT?CAC?CA?CATT???G??C????TAAA?A??A?C?TKCTC????CCA???CA?CG?GATTT???GTGC?GT??G?CGG???C?AAA?A?C?A?GC?TCCTG?ATT?T?CATC?GGTA?C?AAG?TYACCT?T?CAC?A?C??AAGTCT??????T??TCAGCTAT?T??G?R??TGGT??C??TAG?ATTTA??A??AG??AA???CGTGGT??TT??CC???TCC??CGG?YG?GCAA???T?GCAT?GT??GG??MC??GATTG?T?AGTCT?CACG?GR???T??AGC?C??TTCA?ACCW??CTTC?TGC??????A???G????AC???GCTT???????CCA?C?????TGTT??T?T??A??CG?GCGTG??C?CCGG?TAGAGCCCGTG??T?G?AG?GCAGGGG??A??C?AAAACC?G??CTAG?ATGTWATTG?CGC??GA?AA?CCATT?A?TTC???CC??TG?AG???CC???GTT??T?CAC?TGRTTC?GGAAA?A?CWCAT?G?TG?CG?CACTAAG?AC??W?T??A??AGGT??T???TG?????GC?C??AAAAGA??CRR???G??TTATA?GCA?G?C???TM?TAMG??A?CGGAAA?AA?CTA???C??TA?GATA??C??????A????MA??TA?AT???ATCA?GC???CG???GACTT?C??GAYT?TY?AG???CTGTAT?T?A?R??AGCCGC??AT????CG??TT?R????TG?GCC???TC???TAC??C?GAC???T?CTAC?CCGAC??C?CTT?CGA?????CGGTTGCTG????GG???ACGT?AA?CR?GCGATA??C??TAACTATCT?Y???GAATC?G?T???G?TTA??GGTGGTA???GAGG???T?T?CA??
?CCAC??GTTCA?TT?GGAA?ACGCY?CAGR?GCAC??CG?TAGATGT?TATA???AG?C?TG?T?GTAAGCCTAC?CT?G??T??GSTTT??AAGG?CA?T??RTGW???C?GYR?AC????G????TTTKTGGG??CGAT?GAG??GC??AAATTT???A?A?AG?CMAA??G?C??CTCC?CG?AA???G?GC???ACG?AC?R?G?CWTT?CG?A?R?T?T??T?TACT???GA?CAG?AG?T??TTCGCG?R?????CAGGTA?TGCGA?A?TG?A??CG?AGCG??A??TT??G?ACC?CAA?C??GT???CCT??G??G??A?TC?CT?C??A??G??TGC?A?G??GTAAG???????A???T?T?T???G?TC????AGGG?A??AGG??R?T?G???C??AT?ATCTACG?G?T?A?G?GGATC??GGCC?AGGRTGAGTCW?GTCACRC?GCTGC??GGCGCTA?CA?????TGA?TT??GTG?C?A??A?T?????YG?CGGCG?A?G????TCA?GGCC?C???C?GA???AAG?CC?ACA????T?GT??KC?RRA?GCAGAG?AT?G?GT?G???GC?CGT??G?T?AGGT???G?G?GG?ATC??G?GCYGAG???T???T??RT?TAA???TACT?CCCC??G?AA??T?GAC???TY?G?GAG?CCTAAA?CTGA??AT???CC?AAGCC?TG?A?CCCGA?ATTAA????CTATTGG?CA??T?A?A?T??GGTACCGGC?G?T?T?A?G?S?A?T?T???A??AC?T?T???G??AT?TTGGCGGG??AC????T??TCGTCTAAGTGA?T??ACG??AAG?T??ACCGCCG?CCACGCACC?GT?CA??GA?TWG??G??TGT?ATC??TCT???GG???AC?TG?C?C??C?GCA?CCT?C???GAC??TA???T?G??ACAY?TAGGGGW?CTC?TC??ACTA??G?TTC???TGT?A???TGT??ACTCT??GGA?
?GAC?A?G?GAAG?G?CCTATGTC?T?A??C???CT?TG??TC?????YC?AG?C?G??TM??TACTTC?CGGC?TT??GAT?C??T?C?TCA?C??GTAT????GA??A????ACRGW??AGC?C???G???GGTCCG??KG?ATTCT??G?TAGAAKYC?GCT?ATGA?CR?T??GCCGAA???GGT?G?GTTA?C??GCG??????GC??CR?????GA?WA???TCW??AG??GGGG?G?ACA?GT??TT??GTC?CAC?Y?CC?CAGCA??GA?GCGC??T?T?AGGT?CGTTG??CTGC???A?CTA??T??TA?CA?TCA?T?AT?T??T?GAAC?C??CAR?CCM?TCC??TCGTAAGA?AGTA????A??AW?CAW??ATG?TGTG?CC?????TCG??A?ATC?G??CTGCGCTA?AAG?T?????????G??T?C?CACCGTGWCC??ACT?GCGTCW?C?TT????A???G?ACG????C?GTAG??TAA?AG?AAA?A?WTGC?G??G?A??A?C?CG??AAATAG?CGTG?C?T??CG?AT??C??CG?A?????AA?TCRC?G?YC?CT?TC?CAT?C?G??AT???TCTTA??TA?ACCCGG?TTGAGC?TCCCTC?T?TGGGCGGGCTT??T??A?T?CATAA??CG??TY??CA?CTC??GAAG?C??GTC???CCAC?????AGGA??????K??C??T?C?AA?A?TCC?TACG??CAGG?GAAA?A?C??GMC?T??GGGRA?C?T??C?YCT?ATACA?CTTCG????TGTGTT?TCTG??AATW???AT??TRRGGC?ATAAGG??A????T???A?TCA?G??CGTTTTG??A?CGTAC????TCAG?GATC?AA?AT?G??R?GG?TR?CAA?GTCT??TCA???CCA??C?G?CT?ATCAG?K?GGGT?AAATAC?T??CGT?TCAGGCG?CT?????GTTCCT?ATGGG?TA?CTGT???GCGAGGAG???GT
?ACGAGGGTYA??AM?GA???T??TCG?G?CTGG?T??CYG??CG????Y??C?GG?AC?A?TA?G???RAAA?AT????CAT?T??CGAAAY??T?T?ACTAA?A?CT?A?T?TG?AGA?AA?TGGAAT?T?TG??G?A?T?CTGAT?A?AG???TCCGT??GCCA?T?T?CA?GT???TRA?Y?GGC?TTAG??????GTA??CG?CGC??C?C?T?GG??T??T?AC?C?TA?GGGCAG??GA??C?TGG??G?AT?TAT?GTAG???CCTGGG??CCGT???AW??T??A?????AT?ATCTCGGCTACAC?GCT?GA?YT?C??CA?CG?CCTTC?A?A?GT??CGG??TACG???CTYC?G?AG???C??YG??C?G????TTA??G??A?AGGGG?CG?TTAATCA?GAC?T????C?G?T???ACG???CGCATT?T??C?C?G??A?ACCC?A??TGATA?C??G??TG?GCG?G?G??C?AC????CA?AGTG?AGAT?AT?C?TAT????A?GG??????TGACT?A??A??ACTG??TY??A?ACCCG?A?CCC??C?TATAA?AA?CG??G?G?GT?CGG??GGC?AACGMGC??CA??TTT??AATCCA?TC??C??TCTTG?GC??TTGCT?A?GTG??????T?AAG?GC??GGT?ATGCCC?CT???AGT??G?AAR???RT???T?T?GA??TA?CTGTA??CATCM???RTGG?G??G???ACAC??AGA?G?T?YAGA?CCC?RA??TCC?CCA?GA?T?TC?A?T?GCTCAG???G?T????R??ACA?TAGGGG?????CC?A??T?A???TGTTTA??G?AGG??TCTGATGG?T?A?T?AAGA??A??C??CA?A?T????G??ATCTGA?GCGC?CTCGGACCGT?CTCA????AC?????AG?GATAA?AC?AACGC?TAT?T?GCT?CG???G?G?GAG??C??A?YCTCTG???GCAT??GCGC???GGGAC
?CGTA??CG???T?GTAT?G?G?TATGRGCTAG?G?RT?GA?A?AC?GGTC???GTCTA??G??C?CATC?T???W?G?G?T???AC??A?GG?C??R???GTC?Y?C??GTGT??GT?AT?TMC??G?CT??A?TC?G?GG?GA??AG?TT?????TTG?C??GGCCC?TGA???T?AACCC?AG??AC??CT?CACCA??C?CAGC?AC?GTG?C?RTGYTAC?Y?CTG??GATCG?AC??ACAGA?T?CTGTGG?GA?CG?GW??GG??GATCCGTT?TCA?AC?G????T?GC?ATCG?CGAAC?TTGG?ATTCC?AC?G??G?G??A?CATAG?GAG?G?G??TCTCT??ATAA?C?CCG?TACAG??Y??W?AC?C?G?GTG??TGT?CCCGAAA??AACAT?ATT?GTGGATTGAG?GCAGGT?TG?CCC?C?TTAT??C??CC?T??GC?G???A??????G?C?AC?YTTTGG?AGT???TW???GATGAC??G???ACY??GA?GATTGG?AGGA?A?GGAC?G?TG?GAG?G?RG?T?T?CAC??GG?CC??WAACGC?CTACRAC?CG??A?MAAYAAA?GGGG????GGT?C??T??CCA?TGGA?A?GT?T????GA?AWTG??CTA?CCCT??RCCAAGGT?CCAAACTTRCT????A??YTCT???G?AGG?C???AC??CAA?GTGCGG?A??GCC?RT?AA?TGCTTT?A???AT??GAGTA??C?TTAAT?G?A??C??C?TT?T?TC??CCG?A?CG????A?C?C?C??A?ACC???TT?CGTCAR?TA?G??G??A?GCG??C??A?GT?T??G?G??ATA??GC?AGCA?TC??GG?STCTAGG?T?T?????A???A?AG??C?G?TTC?A??T?W?A?AGRAG?TTCGAA?GTGY?G?GGT???C??CG??CGCRTCACCA?TCATT??CTGGTTAC?TC?AC?CG?AAG?G?TA?A?TTG?TCGAGT?A??G?G
?????TAGGC???AGTAGAAAG?A?C?CG?A?????AACA?GCAGC?GCC??CTAAA?G?TGT?G??T?TACGA?TTATAGA?TACA?CCCAA??CACTGG?C?GCGT??TCTATG?G?C?GTAC??CC?ATTA??C???AAC?CKAGTGCA??AC?TAT?G?G?ARCATCYT??C?G?TC?GGG????G??TCTG???CCAAG???C??TC?T??AA?C??GT?A?T?G?A??TGT?G??T?GCA?ACR???CAGCTTKG???C?A?A??TAC?G?T?GATA?T???CCC???C?AT??GC??C?A?GAG???GGGT?AAGCCG?ATCSC?A??A?A??G??CGTACGCCA??TGG?GT?T?G?ATG?TC???GCTC?GATATACCCA?TC?CGSATGG?GT?????T?TAA?ATGCC?G??A?C???ATGC??YT??AC?CTTAA???CGAG?G??ACGGTT??TAG??T?C?TG?TT?AMRCA???T?T?A?AAT???C?????GCCT??T?T??ACG?GA??G?ACC?GA?C?????TTGC?TACTAG?????TG?AC?GA?C?GR??AT???GTCTGCGG?G???GTC?TGT?AC?G?CGA??T?ATC??TGACGGCT?TA?TT?TG??C???????T??GTAAG??TTC????T??TACRT?GC?TTTC?TTTCTCATGT?GGCC??G?CCAG???G?AT?C?A?C?AGGCCA?AGTC?CCRTG?C?G?GGGT??C??A??C?G???AAG??A?TAA?G?TGC???AGCA????A????GG?C?GG?TACAA???AGTTGGGGCG??GGAC?GG?GGGAATCGTT?TGTT?C?CAT??C?ATT?AGTCAA??TAAGGTCC??CAA??CG???TA???GAGGTAGG???A?C?TG?A??GT?GT?C?A?YYAA??AATAR?T??T??GAA???C?CA?GA?TA?T?GGAG?C?A?AT?GCT?AAGTT?AT?G?TGGYCAC?ACG?CCA?ATAG?C
??TC?GG?CA?G???CGA???TACA?GACGA??ATC?CGA?C?TCCA?GA?TTCAMCAATGATT??AA?A?GCAAAA??T?GTTTC?T??G?T??CG?CTA?AT??A????GGCC?GCC??W??CCTTT?AA?TCCTC??A?TCAT?TTACTGTT???GAG?C???C??A?G?G?CTAC??TCC?A??AGTTAG??A??A?A?T???A?AT?CAGA?GGT???T?TTTATC???ACCAGTC??GAYGGA?GGCC???CC???AT?AT?T?YATG?T?AG?GTGGC?GA?GC?C?????GC??A?TR?TTGA?GTGG??G?G?A???C????ACT?A?GG?CAGT?CGT?C??CGC?AG?ATCC???A?TC??T?TT??TG??TC?T?GC???CAC?T?T?TCTC??CCCA?????T?TACA?G????C?TAAA?GAT?T?GGTA?AAG??AGAA??AG?GTG?CACGA???A??CTC?GCT?GAGGTAT?AAACCGCAG?ACYC?TC?AG?CA?A??GATG?T?CCATGG?AT??A??G?GAG??????C?TTT?TCCT?ACG??G??A?AG?A?GTTCGCTAA?TAGC?TGG?GCG?A?TCC?T?TGA??AAG?G?TA????A?TCRAG?A??TC?G???TATCCAC?AGCAASW?CTCG??GA?T??G????ATC??T?T?RCCATAT?CAC?GG?S?GGA??T??TAT?A????GCC?TCT???T?GTRC??A?GA??MT???G?CA?GAG???AT????YCM?C?TCA?G??G?GAAGG?CT???TC???GTATGG?C?TC?C?C??GCG?TC????CTCWT?CTC?CTCA?CTATCGGTTG?TCGTATG??CCCACCA??C?CCGCC?G?A??CG?C?A?TGT??CGGAG??CG?A?????A?CT?C?TT?GRCG?GT???GTTAA????GGCAA???CGG??GGAC??C?G?CCGA?TC?A?CGCA????GCTR?CA?AAC?TT?TAA?A?C??
CG?G??TCC?CAGA??AG?GA?C?A??TG??T?GA??CAA?CC??CA?TGTACGCTAAC?GGT?C??T??G?A??R?ART???C?T??ATAA?CG????GAACG?AGA?TGT??C???GGTGA?AGG?MS?TG??G??C??TACTG?ARTTGT?A??A?T?TG?TYGC?G??CGAR?TG?TYGC??TG?CGGTC????CGTAC?AT?G?AC????T?T?TGGTRTGGA??CCAAACG?CCC??TA??T?A?T???CG?G?TAG??CG??TCGCM?G?C???RA?G????ATWG??GT?GAC?GT?TCG?AGGT???GCGCC?A?ATCA?AG?????T???GGCC??GGCTCT??CCT??G?C?TA?TT?TT?STG??G?T?CCTG????TG???A???GCC???GAT????CA??GG??TG??????C???G?AA??CACWTTTTAAGT???ACT???A?G???T?????A????????GT?A??CGG?C???????G???AC?TT?G???CC?CC???AGATG?C?TT??A??GA?C??C???T?AA?????T?T?C?A?A????CAC?CGCTT?A??T?AYC?CK?T??G??T???AG?GGAA????G????TT?????R??R??A??TYT??CRM?TG??ACC?CT
    Phl358_49		AAA?AACCRGTACCTACGGGT??ATGCGCGKGARAAGGGAATGAGGR?GTCTTATGTCAAA?CTACCCT?CGT?AYCCTTCS?TGCTCCTAAAYCAATATGGYGGTACCTYCCTAGGGYGACTGCMTGCAACCATGTCCAAGTGCCGCAGACTGRT?AGGCTTGACCCACTTATACGCYGTATAGAGCTTCTGCTGCAA?TW?CARCTACAACGAACCT?ATACAAGMATAACGTTG?C?ATGTGTATCAG?GGCCCTYRATGGCTCTGAAGAACTGAYGTCAATT?TTTAGCCGCTCYAWTAYGAG?MAAATCACGTACACTAGTAAATGA?CTGCYAAGTTGG?RTTTGGCRTAGTA?CTGCC??TGRCGCAGCKGTTYGAAC?ACTCAA??GA?AMAGCRTA?YAGGTGAGGTTACG?TT?ATT?TGGCGC?TAAA??CTACCTATCC?GGT?TCYCT?C?TAGGACA??TC?YTACA?TAGA?GTAGKCMCAYTG?GTCGAKGCAYGAGTTGGCCGTA?GTCTKAGACCWCASCWGRC?TATCCTRCCG?CAGG??WTGC?ACGCTWCGTGSTT?CCCATAGG?RGGGCGG??CGMACACG?TCGGYGGACTTGGT?WATTCTGG?TAGTAAAGAACCG?TTWCAAGAT?CATGTAG?ATAYTGATGCYT?GCCRGGGCC?TACT?GSTCAG?ATGATRCC?TTTCACSRGGYM?CCCG?GTAG?TCAAAGCGCA?G?AATCAAATCTACYYGTAGTAATCACAACTTACATCAGAATACCTTCGTCATGGATAATAGGACCAGATGCTCATAGG?CWGGTGGACTCGAAGAT?GTAT?CTC?CAYACTCCATCCCCTCC?A?TRAATGCCCCTCGATCCAG??CCTM?TCTTA?AAAYCSTTTACWTCAGTCAATACACTGTCAYACGAAAATAATKRAATGGRGGAGYGCC?GACA?RTYCAAG?WRTCA??TATAGATG?CTA?AACCAWCTT
AA?TGGCRCTG?YGTGAGCGCRCCTAAWAAGTRCSTRTCGGG?T?CAGGCCAGGKCCAYCGA?ATCAT?GCTGG?ATGC?TGKYG???C??ATTAATCCTAT?RCGAGGGGGTA??TCCTAG?CAAG?AAAT?GRTTGCCCCCCCTGGRTGCSGTTAGAA?ACRCCAGCGCATGATTGGACRGCGCACATTTTTAGAGATCTGAG???GTTCAYGCTGATGCGGAAATTCCAATCAGT??CCTC?CYKGAAGRAGSCG?G?TGCGCGATAATGAGAGCTAGACGACT?GAGGGCGAAGAAATC?TGGTTCCT?CAYAT?TTGGAC?CAAARGTTRRGCCACGTTTG?AGAC?SCGGCTAATAARCTTTTTCCRAAGGRATTGATAT?GTAAGGCTCTCTACCACTTG?YAGGRGCMGCCTTAGGAGTTCAWT?GCGRTYACTTTT?ACYG??CGTCCACTGTGCGGATGC??GA?GGTT?ACCTGGGTAGTGTGAG?CCGGCCTAGAA?ATCGACA?TA?ACTAA?TAGGG?GT?ACGYGCRGG?CGCACT?G?GTGAGTTTMC?AYGGCCTYCTTGCACRG??GTCCCGCTK?CTCAACACCWACC?GT?GACACCGAAA?TATW?GCT????ARAGCATTTCCAACAGATGGAGGCGACGT?TATGT?AC?GTCCCGGATAATTCTCGGCMA?GACCACGCCR?GGGKGT?Y?CTTCCGCGCCATTAYAGGTTA?CTRCAA?CAATTTACW?ATGCGGCTCAR?TCTCCAGATAACMYAACAGCKATG?TCACRTGCACGTTATTCTATAATGTAGGAGT?YTTCAT?AGCGCAATCGTATAWTGGTAATCYTAGCCAA?CCCCAAYGWTGRCAGGCGGCCCKTACAGG?TGA?GGGCWGTGATTKATTCGTGAATG?TGCTRTCTGCACCTACAGA??G?TGAAAACYGM?TGAAYGCAAAC?CTAGTCACG??AGCGMCCCCCGAG?TAAGTT?TC
GTCCC?TACACC?TGT?GGYGG?TTTTA??RAC?KACTGATGCACTTGTGTCCYATYA?GGTASTCCTCG?T?AATTACGGCTGTAACGKCATGTGAGACACAGATCCM?G?ATTGGRTC?TRAATGGT?ATT?AAGCGGAATR??CCATCTRATAKGTGTGAYCG??CGAACCGG?TACCATYAGCAARGACATGGA?ACATAYTRCAT?TC?AGAYATGATTCGCGCCGTG?AGGCC?GCCATTTTAACCCCT?TAG?GCWTAG?TCTCGWATACCCAG?Y?TYGTGCGGYTGCCCGTCCCTAACTCGTWACYGCTCTCACGTRAGACG?C?GCCCCTTGAGAYATCCGTGGGCGC?ATCAGTYCCWCATCAGAWCGT?CTAGATA?YATCATA?CTTTAG??CATT??TTGAAATC?ACGATTTATAT?CCTGGTCTTMCCTMCC?AT?RGAYACGGCTCTTCGATACGCWCGCATTTCCRCA?GTAGTCCATCA?TA?GGATTGATGG?GTGTRCAGGT?GTACSTGG?A??TT?CAAAGRCT?CTGTATGGCAAAATTAACAC?KGCATGG?AAA?CCTCACGTCGAGGCTK???GCCTACCCGGA??CTTYC?CGG?TGC?AATTGAACCGGTA?CTYRCGA?CTGSRCWGGTA?GTRAAT??T?CWCTTACCGCTTSTCTAGTCACCCCGTAKCGCGACCTTRGGTAA?TTCTGTTCC??TCG?CTTATAGCCG?ARTGAG?TGCT?TRRATT??AWYGAG?ACARCTACATGGTCAGATA?AT?GTCCCCAGYATGACG?TCCTTGTA?CTCTMGCACY?TAACAA?TAACAAGCGCT?A?GCTTGTYAGCCCACTGTACATAGCAATTACTAGGATTACCAYGGTTCT?GCACTTCGGCTTATCCTAT?YCTGTGACATAG?CTCCGAG?R?TCTCG?CAA?A?GGTAGWA?GAACGGCACTCTGTGTACAA?KCGGTACGCTGCAGTG?A
CRTTSCCGTTACGAATTAAGGAAATGTATAAAATCGGAGTAC??CGAAAGATCMAACYGAATCTC?ACCGAATTAKGC?AGTCCGTTAAWCTCTCGGCTCACAAGTTCTCWAGGAAKG?TTTTGGCSCTCTAGATCCATT?AT?GATGGRCKSGCAAC?GATATTCGGCT?CCYGTAGT?CAAGAA?YTGCACTCGACAG?AGAGGAGA?AAA?TCAA?AGTCGCC?AATTGKACTAATCTCGT?ACTATATCAACAAGCGTTTAGTCACGCGG?YRACTGTTTCGG?TAT?CTTGCGGGACA?TTAAACCGCGGT?CCARAC?AATAGCGYGT?AYTCGAGAAGTC?GTGAGGTCGGGGCCCGGTCAGTCGACGAYA?TACTA?GMTRCATCTA?GCATCCGA?GT?MGGCTCT?GGGCCGGTTCGGTAGGTCGACGTCKGGT?YARTCCGTTTAGCCAAGMGGGATGTT?TGATTAAAAAGGAGTCATTGTC?TTCCCTA?CCTA?CTTAACCGCSCCCG?CGCTAT??ACGGRACC?GGATGTGGCTCCATCGT?GGCA??G?GTTTCTAATCCTGGTAGACCGCTCTCTTAAACSGAGCYTAR?YCT?CGCCGCGCAG?TCATTTGAGYGCTGTGYTGCTTTTYCTAATTT?ACAATATTGCGGCRAATYTGTTGG?WC?KK??C??A?CTGAGTAGC?GAGTGATAGCGCCC?GGTTAAATAGCAAAACTGCATCACTAAGGG?CTTCCCGTCCY?G?TTC?GGGC?TAATTT?GAATCCATGTACGYAACGTATACTACTTCT?TCCC?ACGCACGCCGC?Y?CTGAGAGTCTAGTGACTCAGAACCYAATTCRTAAAAAT?CAGAA?WAGATAGATAGGYATCA?TC?TTTTACGTAGAGYCACTRATCC?CYGACGGGT?TCGCSTCRTARCCTGAAAWTTATAAGCCCGAGGTGCAGAAAGAGAGGGCGTCGGCAWCCA?TTCGARGCAGA
GG?TAAC?AR?CTAGACGCTTCWCCCTARAAAGA?TCCGCA?GTC?AATATCMTTAGACGTTGTTTACTAGTGTCCTCCTAAATCAGTAYACGCTCAAACTCTAG?GA??GCGAGCGAT?CG?CCAAT?GG?CGTAGTGACRCATACACG?GYCCAAAA?A?TC?GTTAGCGGCCGGCA?AAGCCAC?AG?T?TCTCCYAACTGRACA?TTGTKRTAGGCCTCYCTKAGTGGTGACT?TGAGATGCTAATC?A?C?TTCCACCTTG??ACTGAGTTC?CCACTAC?AGGAGRACTGKTCGTAGCCTTGTTGT?TT?GCTATTGGTCGYMCT?CGGCTTTAATGTCAG?CCCACCWWTTGA?RAAATYCG?MTATC?GGCGAGCTT?GAATGGAC?CCCGGACATTATC?AGC??TAGTGGGAA?AATTACTTCATRTACAAA?T?GC?AC?ATACAGCACTT?CTCA?TTTGCC?AGCAGTTGAG?GCGTAAATY??GGCACTTT?ACGCGCCGCCATTTCGRYTTGATARTTTTGCGA?ARGTMCGAGTTTCCCTTT?TATCTAAGMTGTT?CTAGRTACCAACGCC?GTAGRCCAAGGGT?CGGCTGWG?TTGATATCG???TRGACT?GAGYCTKTAA??CAGGGGRCTATTCCGCATCGAGGGAGAGAKTAGGTYTTAGCAGGTGGCGATGTGCG?GG?GTCCGCAAAGATCCATTAC?SAGAGCTTGCGACGCCC?A?TTATGKGYATAGT?GCMC?ATCCGCAGCGAGTTCCCCTACGAGA?GATTTTG??CTTTACCTCAGGCTACCTTAGAGASGTTAACTWGGWACTG?GATTATT???TAGGGG?GTA?AGTWC?GAAGCGAAGGGGG?AGTG?ATCKAC?TCGAAYGYCAT?CCG?CATGC??T?TT??STYGTCGAGCGT???TGCCTAAGACTTGATTGRKYCAGGCYTTG?TTCAKWTGAGAGATAR?GTA?CCTTGTCCATG?TA
AATTCAGTACYGATCTGGCAAAACCCCTCGGATA?AC?TGGAWGAAT??TTASCGTGTAGCGTTCCCWGAGGATTYC?G?ATG?TATG?TGGTAMCC?AGM?AGAAAGTCCATKATTGACCGAGCTTT?ATGKTAAGT?CAATGGA?TGGTAATACA?KTGCG?AAAAATTGGTCATC?GG?ACRAG?CMGG?TGC?GATGTRTACTAGTYC?CRGAAGGCTGGG?CTAACGAAGCYTGYTAACYGCATACC?TTAGATGGCCTTAGT??CGGA?TCACCGWGGTACACC?C??TCGAGGCCAGGTTAGCATAGACAAATG?CGTACA?ACAATKTTGTACCRCGGTT?GTTGCTWGRCACAG?YGGTG?AACGGCYCGTG?ATAGTACGR?AGAGTAKACCAGG?CATGTSTTCGCTTTCGCACCTCTTTYCGKG?AGGAGA?CTTAA?GTACCTTCTGCCYGAGCT?YGGC?AGC?GATY?GCTATCSGAGCGCTC?AGGGCTGAGAAGC?CYTG?TTCACCTTACGAA?AC?ATTATCGGTGGAGGA?GCCGAGR?CAGGTTACGTAGWTGTGGCCYCTGTAATATGCACCAGGTCTAYC?ATTAGGWK?GCAGA?AGM?TGK?GA??TTTYCTCGCCTTAGTC?AT?RAAGGCTCGATGTGGTT?AGTTCTTCC?RGGGATACTGGTAGG?TTGGCCAAAACGC?ACGTATRTCATCAATGCGTGCTT?RCG?ACTAGTACCTACGGGGAAGTTTTGGTTGCTTT?AGATAGACYACGTCAWGT?CTC?TAAAGAACCAGCGTTGCATCGATTYCCTTCATAGTTAGGMCTGGGGYSATGGGC?GATAYGG?GCTC?RTCGGATC?GTCTACGCTCAGARGCCYCATTTGATW?ATGCT??G?ACT?A?GCTMAATTGWTGCAGT?TGCTTAT?CCRC?ACTTCTGG??G?TCTAAYGAAACGCATGCTGAYGTGACTAGGATCTCAGGAT?TCGT
GT?GAA?ATCCTATC?TAGGAATCTCSCCGGTCCACGACCSCTTAKTAGAGT?ACAACTCACTTACCTTT?CATGAYCCG?GCTA?YCGGTTACTRACTCGCTATC?GATGATRGGC?GG?T?TW?ARTAATGCTCTTTCSATAT?GAGTTWTAGCTTACACTAGTACRMGCTATGTGTCCCGCCG?TTGCYASATGACACTWGT?CATAC?AGTTCCGTCAAYRCACAR?A?AGCTCCATCCKGTC?GGCCCACGGTAGRATTY?G?CRTT?GWAGAACACAATCTAGACAAGC?CTG?TTATCYCGTAGAGAGTTCGTGCTCAATATRGTGGCGCGTCAGGATACGRATCRTGC?TAGTST?TGAGTCCG?AT?T?GCKAAATGTGGMGAGCACCATRAAGAGCCATTGG?AAATC?GGCACAT?CAT?AGT???GGACAACT??GCRAGCCMGCACACYAACTCCGACC?GCCGTCCR?CGTCGCAGSGGCKTAACTCGCAATT?Y?CCGTAAGGATGCTGTCACAGCTYACTCGCAAA?TGAGCWTA??CTAAGAAG?CCTCCA??CC?KCG?CTRTCCCAGRGAA?TAAYGTAACAGCTCG?GATTTTWATYTCCYTCGGATTAGATGTGT?TTCGGATCTTTACCGCTCCT?ACACG?AATCT?T?G?GCRG?ATTAATCAAACGAT?ACT?GTCT?CGGTTRA?GCAAKT?CCTCAGTATCTAAG?GGAAA?AACTG??GCTATTTGGATAGGCAGCCGGGAA??CATGCGTTTCAT?TCACTGCA?AATATGATCAGTS??TAA?YCT?C??TAYAGCAA??GATKATAGAAGGGCGYGTA?RGYCTGTA?CTCARAGGTTCCCGA?GGAGTTAGMGACARAGCAACGMCTTAC?CC?GCTTCRYYRCGCTYC?CTTGAGTCTCCTRGTG?GCCCC?CATCAYYGGTY?GCY?CA?GCGGAG?TTAAGCAGGTAA?TRTCATAGGC?T?TCY
CG?ACCTTTCGAASAGRATATG?GAAAAACAGTG?AGGCCCGWGAGCGAYACKCGAATCCTCTTG?TC?TTCTACCCAGCT???TGTGGTAGTC?C?CGTGGGTTYGTGCGRAACC?GGGWGCGGCA??AWCCGACAGCACTGWTACAYTACTC?C?AC?CAAT?GGA??GTCAGTGTGWGCGTGG?GTGG?CTYATTAA?ACTCARAATTGGC?TCAGGYCGCAGRCT?CCACTARCC?TYGA?GAGCCCTAAATGGSGTGGGT?CACCTGGTCAARGTACATTATAACGGCCGGAAKWGC?GT?GTCTAGGTGTTAAT?RCA?T?AATACATAGTAGGT??CTCCTGCATTTTCTTAGCGTCTTGGTCTGATGGTTAA?CTW?CC?TGTGTCTK?GTCAAGACTCKGCTGCCR?GTGRCCTYA?A?TACCTTAT?AATAGGGCTG?TG?RTCTTCSCMTTT?TCCGTCTATTTTTCWCTTGACCGGGAT?TGCGAATGCAC?AGGGACGCGT?CCTCTGTAG?AGKACCAM?AAGCGAAATGTGCTT?TTGTCGCTCAACCAG?CGAATCTATA?GAGATGCTTATGYA?TAAAGCTTCTGGRC?C?T?AC?CTTGCTCACATS?CSTTTCCCCGACATGC?GG?CT?GGCGCCCGTGGCCC?AGYGGGRCGMTTGGGGAGCCC?TCTAGTGCTAAAMCGGAC?AACGAACTGT?AYG?CACC?GGTGAGCAGTAACTAC?GGATAACTCAAT??TGCCACCRC?CGTKTGC?AGCGCC?CCACTATCTGTG?TGACAC?GGCGYCAGAGA?G?CAGAYCCGACCATAC?CCCCT?CTA??T?GTCTGA?AGAACAACCACTCG?GCGGG?CG?A?T?T?AAAGGGGTAATATAAGCGACAGT?GAGGAGTTCAC?SG?AAGG?AGCGAYGACTA?AC?AAATTACGGAACTTGCAGRATTTYTGTGY?CGTTGGTTAA?ACGATTGTAACTCGGGA?
TMT?TCA?GGCYTGCCGCCCGATTCGGKTTCCCTRCAACCGATAAAGGACYGCRC?AYGSCAGTCAGCATYATGGA??GTGRCAGTATCMTTTAGGTAGTGGCGTGTCGC?AMCCATR?WGGGSGARACTAGRCCTTTARCACCMCGGATGCCAGGTACGTCAGGT?A?TGCCTTWTKTA?A?CAATCCGT?A??CRT?ATCGCTC?AATTCTTGGTTCATCCGT?C?TGAC?CACGG?TTCCC?TT?TCTCAATGAGAYAYCCTCCTKCAGGT?G?GTTACGTAGTTCCCTCCGTCCTATCAC?T?TAARCAGGACT?AACTC?CTGGC?TCGTCTACAGGCTAGCGARAACTCGTCGTTG?GGYTACTAT?GTCWAGC?TGCCCAAAT?GGGGTGYG?KACAGAACTCACCAY??TAGAT?CCAACGATAGCGAAA?CC?AGAACACKCCCTGCAAGTTGGGCCAC?RCTTRTTGRTAATKCAGGTTCGCTRAAGAG?GA?CMRMGCTGGACTTGTG?CGC?TTAGCCCGGTCGATTGCTGG?T?AG?TMTGG??Y?TTSGGGGGCCM?GGAGTAYTCAAGG?AGAAGGATCAGTGYG?CTTGAGCAGCGMTCA?CRGTGCTAAR?ACGGRATTTGTGRAGCAGKC?CAGCC?ATA?GAA?CAGAA?CGGCTCY?GACAGTGTTCAAGATATSTGGGTCTT?ATCGGCAGGCT?AACGTTTTCCTT?G?G?CCCG?CACACAAATTCG?KTCAYCGCAAAAAGCTGRTC?CTGTGCC?GTGGC?C?WTTGSGCT?ACCC?TRCTAATTTTGCAGATCG?RT?C?CTCTTCG?GAAGCGCTTCTSAAAAS?ACCGTTT??CGCCTTCATAGGTGGT?AGGGATC?TTT?CKGCGGACTGRT?AC?GG?GCGGT?AACGT?CACATTTTYTTGTCCTTATGGCACGATCGAGA??G?TATTAGT?GGCTGCCAATARYTTAACGTCGTTTTAATGYTTAA
CATKGGATCTAAAAACTRTCGACA?CA?GACCKGTRCTTCGATY??GKAGCACTTTTAKAGTKGCTSCTGAAC?AG?TAAGG?GGCGTAGGTGCCGTCGTACWYATCG?AGGCGGTAG?GTKAWATG?GATAAATMCGTTCAWCGTCWCAGCCTCGCTCGTTTAC?GAATCRCCCG?CGTCAAC?AAC?CCT?ATCTRATACTACCC?AT?AATGCGCATGRACGCGG?TST?W?GAGTGTGAGCA?AWYTGGTCYGG?CGCCA?YTCTGATATGCAGA?GCGA?CCTGTGCGGACAG?AACWGCGGTCATGGCAGGCT?YT?TT?AA?CGGCCCCGTAGAAKTAGCATTGYGGCTARATAGTGTG?CGGCACCCYAKTTCA?TACGTTAGAT?GCTGYCCACCTGCTCGT?CCYACTCCT??TGGGC?TCATTCCTTGCT?TCCTCGC?TYSCKCACGTAC??TATACTTCGAATCAGCAC?AGMCACATC?CTAYTTGACCGAACCTTCCCCAGRCCCT?M?CGGCGWATACG?CAAGTTCATGTC?TATACGGGST?GATTCTG?GARAA?GACTGTGATGCYCGMTGGGATAGTAGGGGGG?AACACGAART?ACCAGAAGGYCGCAA?CATACCACGAGG?GCCAGTA?AAMCGA?GACTTGRACGTGCCGTCA?GCACCCTCCTYACA?ACGAG??ATGCATGGCSATGTTTCATTCCACGCAGCTTCCT?GTTGRCTTTACTCKGAATAC?CYACGAAYTTTSYCCCT?GCAG?AGACGGACTTC?GGATGTG?TACGAGACAAC?TAGTTTTGCAA?CTGYATAAACCTCGYAC?GG?ACCACAAGCACAGATTTGTGTTAT??RGACCTCGTTTCTGAGAAACYY?ARAGAAGAATGCTTGCTATATARYTGGRTA?ACCGGAGTAG?CATTGSGGTGCTCAAGATGGAGTAC?T?ACGTC??G?ACCCGCRTAYTTCC?CA??ATACGCC
WGWATCATTCTTCAGACGTTAC?GTAG?AA??TGCGGCGGCCC?CGTCAGGTGCTGGCG?ATGTCCKGGTCATC?K?TTTGYTCTCGTT?TT?GTTYGA?ATGTAAG?GTAC?A?A?CATCA?TACCGGTAACGAGAT?AYGAACAAGATAGATC?YTCCGACCYGCAAAGCACA?TAT?RGCACGTG?CGGAG?AT??TGA?GAGCGGCGATCTAGGGGT?TTAGTGGACAATATACGGCAGCATCGCAGGCYGACA?MCGACAY??WCTGCAC?TTGTGG?CGTGAC?GTGTYTACTAGAAGG?TTCGACTGAGGATAYCCTCTTTAW?CATACTCAG?AGRATTGT?G?T?TTCKACGGYCTACCATCTGG?AGCCTGGTG???CTGATGCT?CGCAGGA?CC?CTTMGWG?GCWAACACCAGGCATCAGCCGT?GRGGAGCGC?TAATAA?GGA?CCATCTTAT?T?TS??ATGACAAATATGGAGAC?AYATGCGTGAAMTAA?CACTCGAC?AAGTAGCCTC?CC?AGTCYCGATATCCAG?GGGACAAGAGACTA?AGCGYGCGTTACTCACACGAT?C?G?CCGCTYTKCS?CGR?GTCCGAAWGGA?C?TACGCAAAC?GGCT?CAGTCG?ARGGAGCKCCATACTTTTRT?CAGRT?WC?TMGCCTGT?TCTRTAG?GCCTACTCATRGTTGCCTRCC?MCTA?YGG??ACTCG?AATGATTTGTAGGAYATATA?TCAGCGTYGATTAKAAGCGC?GATC??GCCT?TT?TCCCT?GAACGGCAATTACTCCCCCCTC?AAT??TCAC?GTCAGCCATAA?ACTGGCTCGAACMCGA?GAGGGGGTTYTAT?GGAGAGCAGG?GGTTGTCAGT?TM?WAAAGRGCTACAAGRCTCGG?TACRK?T?GTTATAAAGAAGAAG?GAAG???GGTCATATGYRACAATGTCASG?CTTTGATG?CCC?TGTTCAGAATTAT?CAG?CTGC?T
TG?GGCT?CAARAGCGCAATGAAATAGTTGCSAGG?CAAGMRTACCCAGGC??GCC?AGTCCTTTTGCCCA?ACGGAGACGACCATGCGACTGTMAAATC?AGTGGTASCA?C?GCTAG?A?YACAG?AATRT?TGAGTCMAAGCG?C?C?CGTGAACACTCGA?YGRTGGAYGAGTCGGGTC?ACRCTAGGCMCAGCAGGAAAGACAATAKCGAYGACCATGGAC?AAA?CTAC?TCYCACATGTAGCTGCT?CACTGTTGGGAGTRAR?CGWYGTGTC?CAGGRRCTCACTTCAACTACAGTGAAS?CGCTCCAARTACWTMAYGGCTTCAAARAAG?GA?CGGCGTG?CGCTR?CMC?TAT?TT??GGASGTGCTCA?TG?CAGA??ACC?AYSTWAT?T?T?AAMTAC?C?ASRGGSCGA?ACCCTCCGA?ATCGG?AGAGCCGACTCCGCTT?TG?GAGGTGGTCARGCCA?ATGCTA?AAGTAGGA??CAACGAAK?CAGATGACTGAGTYGGG?GG?TGCSA?CCTTA?TCACTKTACCGGYA?ACC?TG?CTAAACACT?TTGTGCRAGA?ATGCGTCAAG?GCAGCCCGGGAAAC?GTCGACGAGT?TCTCT?K?CCCTTATTATTCTAAAA?ACART?TCAYGCT?CCTT?AGACGT??YTCGAWGGCA?GCATARYGTTTRCACACG?GGA?CGRAACTTCRTATTTAAAATAAACGTCCTAAC??ATCCATTTCTC?TAAAKTCTCTYAC?AAT?CTACG?AGGGA??CA?TTGCATAGTGTRACAAGT?TACRCGGGAGA?CTTGTT???GTTCCTRCATCAY?TTGCGTCGTCAAAAATGAAGC?AGTTCGT?AAG?CGAGWCCGCAGGCCYACATCGTTGTCG?GARGGWCCGAGCCCTWRTTRC?CAWAGGC?ATGAT?GG?ACATTGGTATTCTATGYCTTRACGC?TRCGAWC?GAGATTT??Y?CGCGTATAGTGCGGTRC
?GCST?AGTGTAGRCRACCGGTG?CCATGAA?TGGCGC?AACATAACGCCTT?TTATTCTAAG?T?ACYTCATAATYCC?AGAAGTGG?GTYCTCGAACTGW?RTCCGGGA?TAYATATTTTGAAGAGTGCCCMTMTT?AAAGGTGYAGAGTACG?GCGAC?CCT?RYGGACTGA?A?AT?ATSACTAATAG?C?GGCGTGC?ACAAACTG??CGGAGRTTGACTAATGTCCWGGAACTT?ATG?GC?GTGCACCCACACYGCTG?ACAGCT?CAAT?TYCCTGACTTTCACGCAAGAAAGGAATTGTTWGGGTTGTAACAT?GATAATT?R?TRA?GTGATTCG?TTCR?TGGCACYAYGAGARTGGGT?CCTCGACATTTTGATAMTCGTGAGAYGGAT?TGMACGCTATCCG?TCAGA?TCGCK?TAG?GARTCASCAAGTAGATGGY??GYCAA?G?AGCTAGAGGCTC?TTTTTATGTGTAA?TAGRTTGTTAGGAGAACG?TGCCAATTTCKT?ACATGC?A?TACGATGAAA?CCCGAACRTR?TTTGCTTAGG?CGATCCGCGTGTCCCGGA?TATGATRATTTGRGCA??A?A?CAGTTCTGTGAGCTGGGYC??TCCGTTACAAWAC?ACTGGGYGGA?TATTT?TTTGACGRGAAGTRAGTGTGMC?TCG?CGTTAAAACGCTTTG?T?CTAC?AT?AGCTYGGTCTGCG?GTGAAACATCGTC?CACACKC?TGTTAGGTATARATGY?CTTARYG?ARTCCCCCY?R?CA?G?CGACATARG?CAAYTARCCC?TMGATTGKTTCTAGT?A?CCTA??WCGCATAAA?ARAGCTAMYACRRGSGTCC?YCTTCGAC?AA?GCACCGTCAGGTGAWGG?TTAGGGCGATTACG?TGAGGTYGGTTCAT?TGGGCATC?TTA?GGTCCC?CAGTCA?TATTCCGCTTACAACGTT?T?YCGGTSCCTCTGGCTTCTATACGTGGAGRG?
MTTAGAGGCC?GCATCGCCGGCCAACTGGCCTCTTTA?GGAC?GAGATCATCCGAG?GGTRG?TTTGCATGGTCTACCTCACTGATTATGTR?GCTGRCAACCCCGGTTCTA?ATGGCTT?TAGCGACTACGTT?TAR?AGCTCTAGGTTGAGTGGATTTGGTGCTACAACTCARGG?GYTTAGCTKGC?G?GRCTAGAGTACAATA?TCCTGYGACAT?A?ACAGWGAGGTCCTACCATTTAGGGCCRCTGTAAACTAGCTCYCCAGAATTGAARGYTTTCAGCWCCTTTACACYGC?A?ACYGGTAAGGTTAAATTGATAYGCCGCTAGCAWGGGTAAATCTTACAAATTCRCTGAAA?TYTA?GCGTTCTTTTATAC?CCCGTAGAATTATCGCTAGCCGACGGACCGGA?GGAGGC?GCCATTAGAYACGAGWWTGAAGATAAC??AGGCCCGT?GAR?CC?TAY?AAGATCTGGCCTCCATY??TTGACGCGTGA?TGGATGTCATTAGTA?AGYTGGCAAGCTCY???GCGATTGTACA?RCCCT?TCGGR?CTACCGGGCCACTGG?CTGCCCATCTCGCTCTTCC?GTGCGA?A?ACTYCCACMCCTAATTTTAAA?ACCTAAGCGG?TAGAACAGTYAATTGGCACCTGACCTCMAC?CGGATGGCCG?CCA?CCA?TCAATGC?RGGWKAAGCGCGCGCTCG?ACGTC??CTTAACGGCTGGAGTRGAA?TCRCCGTCTA?AGACA?ACTAGAGGCTTGCC?AAACTAAGGRCCTTGTAAGG?YGGTAGC?T?ATGGCAAACWAAAGCCAG?TAGTTRAA?CTCAA?TATTC?AGATTR?AACGCTMTACCTTTGCAAGTCAYATC?TATGATACGK??CCGAGCCATTTGT?YTACGCT?CACG?GAGTGCTCTGA??CCGAAAR?T?GWGYWGATTCAMCTGCK?WT?CA?AACCYGAGTCCTCAAGAAGATCRC?RGCCAATYGCTA
CACCG?GGRACTAGTGGTTTGCTGTT?MCTCACTTGTCGCT??AGGTACGTACGCAACTATRGG?GAARAAAACCCAGT?SATTGCG?GGATATAATCAGAGTAAGGCCCGTTAT?CAAT?RGCCGCTATGSGTATG?TAACRACAT?ACTTWTCTTTAG?WAACTAYSATGYACCTGGTCATRG?ACAAGGAGC?ACCGCACARTCCA?GTTGGR?AGACTCTACGGCA?GCATGTG?GTY?CACGTTTAAAAATGGTTATAATATTCGAAGGTG?CAGG?CT?TT?GCAA?TGATCGGAAA?TAACATTAATCCGTGTGAGGAC?TCGGTA?AT?YGAAATGT?RAGAGTGCTTTGC?T?C?TTT?CARCGCAAGAACCCY?AAAGGCGA?GCCC?TGWTGGC?TGGMTGAAA?CT?GACTGCGCGTATAGTGGCC?ACGTTA?TAYGTCAAGTACCGGTTGACATAYTACAGCTGTT?RTRRCGCGACATGTCAGCGT?GTCCCACCCCWTATATTTCCGRRTASCGCGATCGC?GTT??TTAGAACACAGCACGT?CG?G?ATTAGGCTSTCGTGCTTGCGAATCAGAGCGA?TCGTACCCCCG?GMCTTYCGCA?RAAGTGCTTGAAAGAAGCC?ATGCACRACGGTA?CCGA??CCGCGGGGGGCGTCTRTM??TATACATGGCCAATGAGTTGCGT?T?TATTCAA?CAAGACATTG?CAGA?GT???GTC?AC?G??ACACACCCAAGGA??CGCCCTGTGAGCGT?GTR?GCAGTATWCCCGTGTCAMRGGTTATCTGCTTGAGA?CTTCG?GCGTCCG?A?GTG?CGCGTTYAAATCGGCAGCYAMTTGARTYAC?ATCCGRCCTG?CAA?ARGG?CA?TYCTC?ATCACCGGGATGAAGGGACGAGAG?RGGC?AART?CTAAACTTG??RTCTTRTTCTTTCCCCCCTTTTAA?Y?CCT?GCGCGCCCGA?GCKAG?GATTGC?GCGG
AT?A?TCGCG?GGCATCT?AGGTASGCTTCGT?GGCTTCAGGGTAGCGCA?YRTACCWAGATCGGCACGC?ATRAG?G?GGGCTCT?AGGAACGACAGAAGAGGGGGAAGATTTTGG?CT?CTTYAACACCCTTATCT??GGMCYTTGTG?CATGCTAMTCT?CCTTGCTG?GGGRCTAWTSCCAACTGGCCCAACATTA?CAAKATCRCG?AAACTTCCCTGT?GTTATCA?AGTTAA?AWYAAYACATCATCGCA?CAAGGC?KGG?TTGCA?ATTYATTAGATC?TCT?TAGGATCTACCTGACCCGATGTRCAG?GAT?CACA?ASCGA?CCA?TCAAGGGAATGGY?GATAAATATAGTCT?TAATRATRGWTGGC?TWGTGRKR?GAGGTAGMA?CAATGGG?AGCCY?AA?RGC?GG?YGCTCGACATAACTAA?ATCT??ATAGCA?TTTARTATTCT?GCACTCAATGACCAGT?TCATCC??TTAGTCGAA?AGGTAG?TATGGAAC?GCCCTGC?CGCTTTATWCT?CGATCAGTTAG?C?RTGAY?TKW?AGGCT?CCA?TGAGGC?ATCTGCGGAAT?GA?GGTTA?ATC?AC?GAACTTA?TCGCGCTAMGCYTSCTC?CTAATGAAGGAAA??MK??AAGGGTG?ATGTGGG??GCAAA?TAGCGC??TA??CCAR?AGACRTGGTAC?CGTSTACCCTA?GTCC?STTCYCTTGTA?GCGTTG?ATCGCCC?TACSTTCARAA??GATAACGATCCGASAGTAGAG?CTC?GTCTAAACATTATCCCCGAG??CRCGACCGG?TAWA?CCRCGCYT?GCAC?GTSGTTCK?GATGTGCGCCTTG?MTAGA?TGGGCACAACTCGACGCCACYCG?GTCTTACACGYCA?C?ATTATCTGCTCCAGAMCACCAGGAGGTTGTTGACAACTGAACACTCTTGT?CAGCAACR?GTACC?CGAT?TTAGC?TYAC?TTGTCGTCGA?
GCTAGACMAATT?AAGTGTAACRGTATGG?YG?TCGCTTCYCTCT?CG?CGCCTAGTTAAGA?CAC??Y?CCAGATAARTGTATGTGGTCGYAGCAG?CAG?RGGRT?TA?TTYRCAYTGAGATC?TAAYAAGTC?GGCGTCGGCTCAGGGT?TTKGCWAAATGGCCACTTGCATACC?GC?GGGC?TCA?GAAA?G?TCATATG?CGAAGAATC?ARGTAT?TGTCAATTTC?CCCATATGA?GA?CAGGACCGCCT?GC?RCCAGC?ACTG?YATA?Y?ACAATAA?TACCGCCSGWCTCTGGTCGCTGA?W?GACC?A?CAAC?AGGTTATTATGT?GGAACCTTTTCGAATTCTTCGTCATCTCTGCGCC?GTCGAG?CTCGTR?CCARGCGTGGAG?TWGCACTGGGGGCACCC?ACTGGGGGTATATAT?AAAA?KTAG?ATAGTACGGCTA?TGATRKGAGGACYGTCAAG?ACTGGARCGCATTYGACWG?GTATT?GCGGAT?CAACTCGGAT?CTACA??CGAAATTGAT??CRGAAC?AGACACACGT?TCCTT?ACG?AATRTCTTRGCRTCGCA?ACAYTCCGCRC?ATTTACCACCCCGAATG?TAGGAG?GCYCAGCATGAWGACYGCGTGAGCCTACTACAACCCCWGC?GTG??GGCTCA?GGTCGTTCTAM?CCGTCTTTCYTGACAGCTTTGTTGATA?GGAATGCTTC?CCTG?TGTATTT?AGTRGGAACGCGAT?TGGGC??ATTGCGCAGTGTTR?GGCCYGGCAGCG?GC?TCWTYCTCRTCGTACTAW??TACCAATCY?CCAT?CTWGGGGAGGTCTAGTAMGATAKGCWGTAYATTTTC?ACARACAAGTG?AGTTGTCTTTCTCTCSCGCKGCCATTGCA?GGCCGACGAC?T?GWT?CGCCACCGGCC?CATGA?TCACAWTGTTTAAAGGKATAGRAGTCAGCAYTACCAGGATCA?CGGATCCCT?CTA
R?CTTKTG?GTTAAAGGGATGAAGAAACAATGACT?GAATGAGATAT?GAAGATT?CAAGA??CC??CRYGGTTTCWTRT??ATKAYTG?GCCA?RAGGTGTTT?TACAC?CGTGTSWGGRTA?TTCC?GCARTTTGTACCACATCTTTTTCAC?TGGACCGGCCCAAGAGAAACCTTC?WTGTCGCGRTGG?RCCTACATGTTA?CGA?TCTGTAAAGGT?AAATCTCACCCATCCACCGAAAGCCGCGAACCYGGTATCCGCTYWAAATA?GYCGTCGAGATRAAAGCGGAATCACCAGTCGAATASACCATGSCATT?G?T?MTTTTCAATTGCTTGCAAGGTTAATGAGAGGCTTCAC??CGTRG?GTAA?ATGCATGTTGATCTC?GCACYYG?CGAGT?GGC?A?TYGCCTGT?TCTCACCAAGATTGGAGMCCTTAAA?TGYGCTACTACGTCAGCCTMCGTGAACGGTAAATAAYYGGAAGRG?CCTTTWCA?TKYACACGTTAAYAGATTCGTTGGGCTGGC?AG?TGGGATGTGGGKTG?TGGKAACAMRACC?TTAAC?AACT?TACRC?ACYCACTGCTCRAGAACTTCCAGGC?AC?TTCGGGRTGTACC?TTA?A?AATTA?GGA?ACGC??ACGTACCATMTCGTTATGTCGCACGTRGTARTCGTC??ATTCTTGATGTT?C??TTACTCGAATCGTAACGTAGRATGTAGAT?TAS?CGGGTAGGCTTGTT?G?WG??TTT?A?A?YAMGTCCCGCGGCTGGGGGT?RTTTGGGGAGACTK?AATCGCTCCTGTTAAGGTGA?GCG?C?ATTC?AGC?ACC?GATGACTGAATGT?TGAAAG?T?GYCTAGC?TTCGA?GYT?YTC?TT?TG?AGAGGTRCCYCG?TG?TTCGCGTTTATGTYC?KR?CRATCA?TG??GATCTTAGGGMAGCAATCCTTATGTGCGACAGTTCATTAAG??CGTTGAWGT?ATCGCAGACTT
CTACRSG?GCCACRTSTGAATG?TSKACCCATT?CTCC?GTA?GCACGCATCATSCGT?CTAACGTACG?GGTCGTACACTT?TCTARCTCGTCATGTRA??ATTAAGYMAAA??GG?CTATGGACTTTTCCACCACCGGATAGCTATG?TCTTAGTTGGGGAAGGCTTCCCACSTAG?AATTCGTTT?YTCGTA?CCACATSACGGGAGGAGTGAATAGGRGTCGCCTYT?GCCTGGGCACCACCCAGCCAA?GAT?CACTCCAAGTGCATAC?CGTYGATGAGGTG?CCGTATMACAAGAGGATGTGGGK??RTCG??AGGGAASYGTTCGTA?GCTCCG?AAACTTTTTGAG?RTACCTAC?GCGCCCAGTRAGCACGGTATAACT?GATG?ATTTGGTRG?GTCARAGTCCGTCATGC?CACTGTTC?CAAGGGGAGCCGCTAGCGCAG?CC?CTRGTT?A?CG?ACCYAAG?C?GACGAGCTAAACTTGTATCCSGCKCAA?CTTTCG?TGT?T?AC?TGYGCRASAKTTCGTATCAAACAGRTAATTTTAAT?CTGACKCTCCGTCCAT?CTC?AACTGCGTAAT?TGAGCTACCR?CARAA?ATGMGAGATGCCTATTAACTCTAGAA?C?AGG?AAATARAATTTATGG?GT?GTG?A?ACC?CTACCAAGACGGGAMCCYGGG?TCCTGGG?CATTTAAC?YTAC?RGGAGYC?GCCCACWTTGTTACYCARGTAAG?GCTAGTAC?TTTTRAATG?AGCCGGTGTGTTRAAGATAAAGGAGCGGATGG?CAGCAGTYGCTCGC?WAATGCTTTTTCGT?GTTCCATCCRGGAACTGCRTACCG?GCGCWGGATGAA??GACGCCTGGGG?GRRGMTGT?CYCGCGCTACACTY?CTTTGYAGACAACTTAGCCKAG?GTCT?YATCCAT?CCTCGTACTGGAYAGCGTAYTACGGGACTGCYCCTTC?KCCCTATAC?CAATTACTAGGG
GAGT?CAATGACGA?GC?AGTCRA?GTRCATMTCTT?TTCC?AAGGTGGTCAGTCAARCAC?ATC?ATTCRTCTY?TGGACCTCC?ARGTTAGAT?C?GCCTG??TG?TCTAC?TCRTTAAAGCCGCAYACAC??TAGTAAACTTAAR?TGATC?TTGCGAATCTT?AGTT?GT?TCGAGAACCTCRCC?GCA?AATCTCGCTATT?AAAA?AACGGTGTRGCCAA?GTAAGG?CTAYG?AAGGCG?CT?CA?YACAGACGCGCATGGTCGRWA?GA?GCR?G?YGGG?TCGGTAAG?GTGCMATGCGA?TKAGCRRTGGG?CGGK?C?CGT?TT?GCCSCCWTGCTGGGGCTGAA?CTATCT?YA?TGTATTTTGTTTA?TGCG?TAGTTGASGTGCGCTCC?TTGAGGC?ATTGTGGGGACAYG?GCGAAG?CTTT?GCTACAGCGTGAAT?AAGACCCTTACCGCCTAT?AARGACTAG?ATAGAGGC??YACTTACGCAATTGTGTTACY?CA?ACAATGTACAA?GGTCACGACCCG?AAAATCACCGCC?TGSCGGACYTA?AATWGT?TGAGMGYGAAR?C?TATTAATMCY?GCCCGAYCT?AAMTATAG?G?CTGCGAAWGC?RACC?AAAAATCAC?CCGSTAWG?TCATG?GCCAWTCTTGSCGCTTAGGTATTGT?CAGCGT?ACGTA?GTTAAC?ATGTAGCACTGCGC??GACTACYRGCCCAAGC?A?ACGG?TTTGTTATYCATAATGARAGCM?TTTACAAGTGC?CGAGTTTGTACATCA?CGCAMA?CCGGCTCACCTTTCATAAAG?TCAAAGTTGCAA?AC?YGG?GACAACCCAATTCCWTCGGCCGCAYTTATCA?GTGAATSGAGGCTGGGACAYAGAA?CGACC??GCWYGGAG?C?AGRGATAGTT?GTCTTCGGGGACWTGAARTCSCG?ATCCC?GAGCG??CGTACATCKKGTATGCTACAYY?TCGCTTG
?AT?TGGYGATTCATYACCC?TCCTTTGCTTA?TG?TT?GA?CTTT?G?CTCCTTG?ATCGGCCTGGGYTACACCGTCACCTYGTA?CGCCGACCATCCTG?GTGCACCTAGCATTTCCGAACCGAMWAGA?G?AACCCTGCTCRGAGC?ACAAC?ACGGGAT?Y?ACGTG??GTGRGCCGGA?GTTC?A?AG?TACGCGTYCTGARTTGTGCATCCGTTAGCA?AGGTTWCC??G?CACGATCGGGAG?CTTCACGTTGTTTAGCCAW?TGAGSGGCTGGTACCGATAGCATTTACCTTCAAKCAACTWCGTGG?CC?WTCSCACATC?GCCGGA?G?GTAATATCKGCATCRTKCRGAGACAAGATTRTACAG?CTRCGCGRGA?YATCGAG?GCC??TC??ACCATCTTTCTTGCAYTTACRCGT?AY?TACATAGC?TATTTCATCCWATCCCG?TGYTCTTTTGAGTGCGAGCGTGAGCYCCG?TT?GAGTCCGTTCC?KG?AGGGCAGGGGCTAYGYTAGAACC?GAC?TAGCATGTTAT?GC?GCAGAAKAA?C?ATCGATTTCC?TCT?CTGAAGAAACCACG?TTMG?SCACGTGAT?CCGGAAACAAAACATCCTTGG?RCCACTAAGGACACTKTTG?CCAGRTGCT?AGTGYGGTASGY?GC??MCGAA?YAAGCTATTTTATAGGTGTGGTATTTCCTAAAGAATCGTAMRA?ATCTGA?ACGYTARGAAAT?CTAGA?GAC?AACATTTATAT?A?ATCATGCGG?CGGK?GGCCTACAG?ACTC?CAAGGC?CCG?AACT?GGRCGAGCCGCT?AT?RTACGAATCAGAACCTG?GTCCAGTCCGAYACCTC?GACCAATCCTCCTCTGACAACCCTTGCGAAC??ACG?TTGCTGCGAGRATTGATGTAARCCGGGCAAT?CTCTTTT??TRT?TMCCTCAAATC?GTTTACSATTAAAAGTGAYAGGAGAGG?CCTGTGCA?G
CCCAC?CGT?YACTTCG??AKT?GYCCCAGRTGCACTACGGTAGATTTCTATRGGCTGTCRKGG?CGTAAGCCT?AACTMGTATGGGGATTTATAGGACA?TCGGTA?GTTCCGCRG?CGATCGGAAA?TTTCGGGTASGACGGTGAA?CCGAAAT?TGASATTTTGTCC?AGTGCCTAYTC?GCTAAAGTGG?GCTTCACGGACYRTAACTTTACGAACAGTGTRC?TT?CTGTA?TACRAAAGA?CGGTCGC?TAAGCT?CAG??A?TGC?AC?TTGAARGCGYAGGSA?G?CCTCAAAACMGCAG?CCAG?YAGCCTCAGATGCGACTTAC?TCGTAMCGTGTGCGAGA?AGTRAGAAGGCATMTTAYTTCAACAGT?C?A?CAG?GCATTCGGAGGTTA?TGTCCGGTGATTTCCGCGATCAGGCGGTTCCTGGCCRTGGAGGGGCCAGGTCA?GYCGCWGCGAGGAGTTAGTAATTCGTGAATTTT?TGCTAWGCAYTAAG?CCGGCGTCGTACKAGATTYAAGGC?TCCCAGAGAACCAGGWCC?AAACTGGTGGTACKCTAGAYGCAGAK?ACTG?ATGGGTTGCACGTGA?TTAAAGTT?GGCGT?GCTTCAAGCGCYG?GAGGTTCCTCTATCTRACCTTA?TCCCCCA?GAAACCTGGA?GTTTCAGGGAATCCTMAAAYTGATTATCTTCCCAAGTAACGGAT??CGAAATTAAA?WGCTATTKG?CACCTGATAATTG?GT?SCGGCCGA?TTWAGGA?GA?TAT?YG?GGACTTCT?TAGRC?T?TTGGCGGATTASCGTATATTCCTCTAAGTGATT?AACACSAAG?ATTACCGYCGTSCACGCACCTGTACRMAGAGT?AAGGAATTTCATCATWCT?CY?TGCAAYGTAY?CCG?TTGCATCCTKTMCRGRCGAT?TYCTC?ATACATATRGGGGTACT?GTCTCGTTATT??TTTCTTTGT?ATG?TGT?C?CGCCCGGRAG
YGACGACGTGAAGTGWCTTATGTCGTTAGGC?TC?T?T?GATCTCGRA?CACGCCACGTT?ACTACTACAMGGCATTGCAGTACT?YTCTTGRGCTGGTCT?GCCGAGGATT?GACAGAYCAGC?CC?CGCGAGGYCGG?TGGGAT?CT??CGTAGGAGC?GGCWAATGA?CGCK?MGCTGGAGAAGGTTGCATTTGCAAGCATACC?GGCCTYGTATTCKAATAAAC?CWGAA??CGGAGMGCATATGTAC?TAAGTCC?AYKCATCTCAGCATYGAYSCGCCYTGYCA?GT?CG?TAAATTGTCYCTTCTACTTGCY?TCATCG?ATCA?TT?TT?GAACA?AT??R?CCCATC?MCTGRTAA?WGAGT?CGT?AAGRAATAWGG??GATGYACCTMCT?GGCGCGACTTC?GTAGTRCGCTACRWG?YGCTAAGAA?GTATCCCCACCGAGAM?YAACTAGCGTCTACATTAASGATAYGGA?GRACACGGTAGA?TA?GAA?AAACATT?ATCGAGRGATTATCC?GCGC?AT?KTCGTGCCTTGACGG?TAACTTCAGAACTGAAACTCACTGGTCCC?ATCTCACCCCGGA?TGT?TCTTAGT?AAAGC?GGCTTAAGCATYACTCACATGGGMGGGY?CACTGGACTACATAAGT?AAGTYCCCR?CTCGAGRAGACCTGT?AYCT?A?TAATGAGG?GCCCTAGCTCAAAACTAAAGATACGTATGGGC?GAAA?AAAWCCGGGAC?TGCGGAA?AA?TCTCGTCTT?GACCRCTT?GTGAC?GYGT?GTCTGGCAAATWTCATAATAAGACTATAAGGGRRATGTTGCGA?C?AG?CTAGTCT?GCCAACGTACATGCCC?G?GA?CCTG?ATCGAWGAGGCTGRCAACATCTTATCACWGCC?GTCAGGCTTA?CAGCGG?RCT?WAATACATCWCGYG?CAGGCGC?CCGGCAR?TACTAGTGGGYAAGCTGTMAA?TGAGGWATACG?
CACGGGCGTTAACGMAG?CGAYGAYCGAA??TG??GRGCTGT?CACAATYTC?TGGAACGAC?AGGC?AGAAAA?CATCGCATYT?WCGAAAYTGCA?GACTAGAAA??GACCGTAGAG?GAAATGGRAWGTG?AAGAGMGTACTGGT?ACAAGATTCCGC?GGCCMTTATSCAA?T?GGAGAGTCTGC?T?AA?CTKTGGCA?CCGA???CAMCCTG?GGCCTC?TCACRCATATK?ACA?CTG?TACGTG?CGGGATGTRTGRTAGGA?CCTGGGTACCGTTTMAAACTGCATCMGTAWGATC?CG?GTATACCTCTCTTGTTCTTGCA?C?CCATTCGA?ACGTGYCGGGG?GTGCCACGCCCGTACCTCCTATGMRM?AATRCTTAAWGGCACAG?AGCCGTTTACTCWTGACATACCGCGRYTACTA?GCT?CRCATTACCGC?YGGCGAGACC?YTTTYGACAGGTCGGCT?GGTGARAGCCCGACWCCCCAGRGTGGAAATTATCCCTATCRA?AGGGGAAAGG??GCT?A?GAGTACTGGTTTGAACATCTG?ATCCCTA?STATAWGAAGCRGTGT?TTTACRGYCGGTAAAYGMG??TCWATTYAAAAATCAAATCGGCAG?CTTGAGY?MTTGCTAACGTGCCGKATTTGAG?GCGCGGTYACGMC??CTTAAA?WT?GGAAGCAAGTGGCTAYTGGT?TACCGGKAA?CRYCATWCRCG?TGTGGTGCACGTCCWTACGCTA?AGACCCYRRARA?CC?C?ACG?TTGCCTATTAGCGCAG?T?GTCGM?AGTT?YAGTA?GGG?T?GACCCRATCCGTGGTGTTTACCAGA?GG?TSTGATTGATCACTGAAGAA?ATGCRGTATC?TAGCAGAGATCTAAGGCGCGCTMAAAYCGTTTTYATGTCA?WAATAAGTGACATTACGGACTTATRTY??G?AGCKA?GGTG?GAG?CCCT??TCTYTRTAAGYTATG?CACAGTGGGAC
CC?WTTACRCYTTTGTACGGAGCYATGAGYCAKKGTAT?CCTAAATMGGTCA?GGTCTCCKGARCACT?MGTTGATGRCRC?GCT?CGGAAG?CCCAGCY?GTCCYA?G??AGTTCGTAATCT?GA?GGCTCCAATCGG?GGGGRGCA??KCTCAAGTTGG??AGGCCAGTG?TCAAGAACC?CRGGCATCCYTGCGCCA?ACKCWGCCACAGTGTCCGCACTACA?GCCGTAGATCGGACYCGGA?ATCGC?GYTG?GACC?AKTAMGGGARAACCCTT?T?A?ACCATGGTTG?CCATGGACGAACRTTGACTTTCCAATARYTGCGATA?CAYRGTGAGTAAGCATCTCTTAAT?GTCCCCG?T?CAGGCTCTTCACCCGGAG?G??TGTTCCCGAAAY?AACAYCACTYGCGG?TCGRGTG??GGTGT?ACGCGCTTTACCTYTYYCCTA?GCAGCCTAARTCTAGTC??CACT?TGSGAR?T?CTTG?YGATGACAGGARTMYTCGGGGGAGTGGTAGGAGACGGACRRGTRAGARAGGA??TTTTMACACGGT???GTAAYGCCCTRCAAC?CRCGA?CAATAAAAGGGGG?TTGGTACAATTACCAATAGAGAGATGTRTACGATAAYGAGCT?TCCCTAAR?CAAGRTCCC?AATTCA?TTCGGAG?CYCTATGTGAGACCGCCACAATARGGTGCGGAAGCG?CG?TTA?TTGC?TTTA?CGATAAGAGTAGGCATTGWTCGTAAAYGC?GT?CTATCGYTCGCATSKGTATATARCACTTAGA?CGGTTTCCGTTA?CK?ARAC?GAAC?CGTACA?ATATATCAGCGAGAYAA?GCTRG?ATTYGGRACCCCTAGGCTTTATGAGACTGATAGGACGGGGTCTGT?TTTAAAACATT??TTGAT?G?GCCSAGGYATGC?RCGTACGCGYCACCRT?CGTCACCTGSYTCTTTCGA?GCGTAAGTGATAGATTTTA?C?AGACAATGTG
TGCCA?AGGCGAAAGTA?AAASAAT?TCGGCCT?GGGA?AAGTAGCCGTTCTCYGCAAG?TCTCGCWG??A?G?TCC?TAGA?TACACCCCMAATCATTG?C?TG??TGTTCTGTG?AGCYTYAY?CCCGATTATCCA?CACC?C?AGTG?GAGMCTTATA?C?TA?CA?CCTCGCTGATCAACATCA?GC?T?TRGATYC?AASGTCTRT?CTTGAAACY?GTCCTTAGCAACT?TTAAGTGSCAAACG?TTCAGCTTGGCTCCCACGCC??C?GGYTKATAS?TCTCC?GGGC?ATSTGCTGYA?AGAGCGCGGGTTAR?CCRGATCCCSAAAACRYAG?GCT?ACGCCAATCG?CGTCAGAGATA?TCCCAGC??AGAT?TGC?CRCTCACG?TTGGAGWYTTCC?ACTACAAGC?AGYAAATATTATGTMRCWGCG?ACTTAAGGCCAAGCGGAACGGCTATTAGCC??CATGCTTGACATATCG?GCCAYAATACCCCAYAT?CCT?CTGTC?AC?CGTACRGATTYGAACACAATTTGCTCACTAGCACACTGKACAGACCTGA?AATCTTGTTTKYGGTGGCAG?CATCTGACCGRC?AACT?AC?YATG?CGGMTGGATTAYTGATCTTGTAAAAGT?TAAGGYTTCT?CGTGCTACGWCGC?TTTT?T?TCTCATGTAG?ACGTG?CCAGAT?GTATACGCGCAASRCCAGAGTCACYACAGCAGAGGGTACCYA??AC?GTYGAGATCATTAAGGGC?CGAAAGCATCAAGTATARGCCAACTTACTAKAAAGTTG?GGTGGAG?AGAG?CGGG??TAGTC?TGTTCYCTATAGCCATTGAGTCACGCT?AGGTCC?TCAAGC?GCAGGAC?GGAGGTAGGTARGACATGTAYAGTGGTACGATYYAA?CRAT?AGTGCTATGAATTGC?CACAAATTGGRR?GGGCSAGATAGCCAAAGTTTATGGAWGACCGTCACGTCCAAAYAGCC
?GTCGAGTCAGGCGGCSGACCTACA?GAYGCA?ATCTCGAT?AYCTAA?GRTTCGMCCATGATTCCAATAGGCAATCCAT?GT?TCCTTGGGTCGYGACK?AAT?T?TTC??GCCCGCCASWCCACTTTGAA?TT?YCAAATTCATGY?ACTGTTGTGGTGT?CTCC?RA?GCGGCTACRA?CCWTCGWRTTAAAAATCAARTACGCAGA?ACAGAGR?TAACTACGTATTATTTCC?A?CA?RACGCAG?G?CMGTCCGC?ATGATA?GTAT?CTTAGGGTGR?T?AGGCCCCG?GGGTGGACTAGCTSACGTGGAGGAGGAGG?CCTGWACCGACGGTCAGYGCG?ATGACGCGCCGATCYGCCATTCGGTCATR?TGCGTCAT?GY?TGCATG?TTTTCY?GAC?TAGCAGGCAGACACCCWARCCC?AAA?ATGTAGGTAGGAGTAARAR?CA?AGTRACAYAATTGACCCTCAGT??GAGG?AAR?AACYAC??CAC?CATTKASTCACACAGAWGCTGCCGT??G?TAC?GCKGGAR?CACMCCRTT?TCC?TCAGTTGGGTAAAGAATGTTCGCTGATKAGC?TGT?ACGAT?TC?CT?TGA?TGAGTGG??AAGCAATCAA?CGGGTCC?TTGTGGCTAC?A?CAGCA?C??R?AGRCTTAGC?TCATMATYCTTACCA?ACTC???GGGCTGG?CATMTTCTAAGA??GCC?TATAARTTGTA?TGA??A?ACCG?CGTCATG?GG?GAT?AACYCCTCAACACGCCGTGAAGG?C?G?CTYATCKCA?CGATG??A??SYAG?GG?CTCGTCA?ATTCTCCCT?ACCA?TCAGT?GCTC?TATCCACCC?CCW?ACCCCGCC?GAAWAC??TYACTGTGCCGG?GAGCGCACAAAAATC?TCTTAYGACGCGTC?AGTTA??CTAGGC?ATTW??RTAGAACTRC?GTCCGAAKCTAAYGCACTR??YT?ACA?AAG?TTGCAAG?GCTW
CG?GGGCCAC?AGAT?G??GACCCAACTGT?TTGAA?CGGACTAACWATG???ACTA?CGG?GKSCAA?A?TAGTAAA?C?CA?CTTTATAA??GATCTGA?T?A?GGGG?ACT?TAAAGTTAA?GGGAS?T?ATGYTC?GT?CWGC?GTTA?AARTATT?TG?TC?C?G?GCTAATTGCTTGACGTGA?GGTCAA?ACG??CAAT?GTACAW?GTTTA?AG?R?G?ATA?CAAAS??TCCTGTAG?TAAGGCCRCGTG??AAAACRA?TCGTMCGTCTGGGACGGATAATWGKGG?AGAC??TTTC?TGGGTRCAAC?C?CWRATCATA?TGGTCTCRCCGCGG?GGC?STTC?CTCCG?CATGGTTGYTACTGCSGATGC??GTAARKGTCCAT?AGCCCAA?AT?CGGCRCCGACGTA?TCAAGCTTTT?ACTAC?C?YTTTTAAAAGTACCCC?CGRCRRYGRAC?A??AT?ACTGTA?AKCGGTCGG??T?CGCGC?YA??A?CGGC??C?C?T?AATRTCGT?TW?GC??????GGC?T?A?CTGA?T?TGCG??A?CCC??CTCG?TT?ATC??A??CCG?TTTG?YT?AA?GAGGA?YGCG??GRATCTTC??G?K??TA?RTY?ACC????GGTAY?A?T
    Phl358_50		AAGATAT??GTAYCT?CGGGTA?ATGCGCGKGAGAAG?GRATGAGGRTGTCTTATGTCAAATCTACCCTCCGAYACCCTTCS?TGCTTCTA?ACCA?TATTGCGGT?SCT?CCTA?GGYGAYTGCMT?CAA?CATGTCCAAGTGCCGCASACTGAT?AGGCT?GACCCA?TW?TACGCCGTMTAGAGCTTCTG?TGCAAGTATYAACTRCACCTAMCCTAATACAAGMATAACRTTGCC?ATGTGTRTTAKCGACCC?CGATGGMTCTG?AAAACT?AYGTYA?TTCT??AGCCRSTCTAATA?GAGTAAAATCACG??CACTAGTAAATGAACTGCYAGGTTG?C?TTTGGCGTAGTGRCTGCCR?TGAAGCAG??GTTTGAAC?ACTSARAAGAC?MA?C?TARYAGGTGAGGTTA?G?T?GATT?TAGCG?ATAAA?TCTACC?ATCCCGG?CTCCCTGCATAGGAGAKTW?CC?GCACTAGACGTAGGTACAYTGCGTCGA?G?ATGAG?TGTCCGTA?TTCTGAGAYCACAGCTGGCCTATCCTACCGTCAGG?CWTGCTACGCTWYGTG?WTCCCCA?AGGGAGGGCGGGCCGAACRTGCKCGGCGGACTTGRTAWATTCTGGTTAGTAACGAACCGTTT?CAA?ATTCRTGTAGTATAYTGATGCYTTGCCA??GCC?TA?TRGGTCAG??TGATRCCATTCCACSRGATMT?CC?CRTAGGCCARAGCGCAAGAAATCAAATCYACYYGT?GTAATCAC?ACTTACCTC?GAATACCTTCGTCATGGATAATAKGACCAGATGCTCATAGGTCWGRYGGACTCGAAGAT?GTATGCTCTCA?AC?AC?TCSCY?CCC?RTAAAWTCCC?TCGATCCCGTGCCTC?TCTTAGA?ACCGACTAYW?CAGTCAATACACTGTCA??MGAAAATAATTGATTGGARGAGYGCCC?ACATRCYCM?G?WG?CTAGTAKAGATGTCYAM?AC?ATCTT
A?ATGGCA?TGCTGTG?GYGCRCCTAATA?GTRCSTRTCGGGYTTCAGGCCAGGKCCAYCGACATCATCGYTGGCA??CATGKCGGCCCGAATTAATCCTATCRAGAGGGGATA?GTCY?AGT?AAGTAAATWGATTGCCCCCCCTGSGTGCSGTTAGAACACRCC?GCGCAWGACTRAACG?CGCACATT??TARAGATC?GAGATCGTTCA?GCTGATGCGGAAAT?CC?RTCAGY??CCTCGCCK?AAGRAG?CGCG?TGCGC?AY?G?GAGA?CTRGACGA?TTGAG?GCGTAGCAATCTTGGTTCCTK?ATRTRTT?GAMACAWWRGTTRR?CCR?GTWTGCAGAC?SSRGCTAATAARCT?TTTCCG?RGGGAWT?GTAYAGTGAKGCTC?CTACC?CTTG?YAGGAGCCCCCTTA?GAGCTCAWTAG?GATCACTTTTTACTGTACGTCCACTG?GCKGATTT??GAGGGT?TRCCTGGGTAG?GTGWG?CCGGCCTAGART?TCGA?ARTACRCTWA?TW?GGGGT?A?GTGCGGGTCGYA?ACGAGCGAG?TTMC?AYGACCTTCTTGCACAGTCGTCCCGCTTYCCCAACAAC?ACC?GTTAACACC?AAAYTATW?GCTCGCTAAAGCRYTTCCAACAGATGGAGGCGAC?TATATGTCAC?GTCYCGGR?AATTCTCGGCAATGAT?AYGC?G?GGGKGATTACTTCCGCGCCATTACRGGTTAGCT?CAARCAATTTACAGATGCGGCTCMRTTCTCCMGATACCAT?ACAGCTATGAGCACGTGCASGTTAATC?ATAATRTAGGAGTG?TT?ATGAGCGCAA?TGTATATTGGTAATCCGAGCC?ACCCCYAACSTTGRCAGG?GGCCCTTACAGGYTGATGGGCTGTGATTTAT?CRTGAATA?TGCTRTCTGCACTTGCAGAGAG?TGAAAACYGM?TGRAY?CARAA??TAGT?ACG?AATCGCCACY?GAGTTAAGTTTT?
GTSCCTT?CA?C?TGT?GGTGGCCT?TAT?RACCKC?TGATGCACTTGTGTCC??TTAAGSTA?TCCYCGTTGARTTA?GGCTKTAACG?CAYGTGAG?CACAGATCCCGGTATTGGGTC?TRAATGGTGA?T?RAGCGG?ATAYTCCATCTAATAGGTGTGACCACACGAACCKGATAYCATYAGCAAAGRCATGGAYACTWATT?CAT?TCG?RAT?TGATT?GCGTCATG?AGGCCGGCCATTTTAACCCCTCTAGTGCWTA?TTCYCGTACACCCAGTYGCYGCGCGG?WGCCCGTCCCTAACT?GTAACYGCTMTCAC?TRAGACGGC?G?YCCTTAA?ACATCC?TRGGYGC?AKCATTCCCWCATCAGA?CGT?CTAGA?RG?ATMATAACTTTAGGTCATTWCTTGCAATCGACRATTTATAT?YCTGATSTCMCCT??CCATGAGAYACGGCTCY?CGGTACGCWCGC?TTTCCRCATGYAGTCCATCA?WACGARTTGATGGGGTGT?CAGGTGGTACCTGGTACCTTGCGAR?A?TYCT?TATGGCAAAATTAACACTTGMATGGC?AAACCTCA?GTCGAG?CTT?GAGCCKTCCCGGA??CTTYCGTGG?TGC?G?TTGAACCGGTAYCAYACGAACT??R?AGGTAGRT?AATCATACACTTAACGCTTSTCTWGTTACCCCG?AGGKCGAYCTTRGGT?AATTCTRTTCC??TCRGCT?ATARCYGCARTGAG?TGCT?WRAAT?GC?WYGAGYA?AGCYACATGGTCAGATAGATAGTYCCCAGCATGGCGCTCCTTG?G?CTCTAGC?CTCT?ACAAGTAA?AAGCGCT?AAGCTTGTTATCCCAC?GGATATAGCAATTMC?AGGATTACCMTRGTTCTAGCRCT?CGGCTTATC?TATATCTGTGAC?TAGACTCC?AGRG?TTTCGKCAAA??GGTAGAM?GAACGGCACTCTGTGTACAA?GCGGTG?GCTGCAGTGCA
CATTCCCGTTACAAAT?AAGGAAATGTATAAAA?CTGAGTACATCGAAAGATCCAMYCGAAY?TC?ACCGTATTAKRCCAGTCCR?TAATC?CTCT?CTCACAACT?CCC?AGG?ATGATTTTGGCGC?CTAAATC?ATTAA?CGATGGGCTCGCAACC?ATATTCGGCTCCCCGWAGCACAAGAAATTGCACTCGACAGTAGAGGAGAGAAATTTAAGAGTT?CCRAATT???CTAGT?TCGTAACTATATCATCAA?CGTTWRGTCACGCGGGCGATTRTTTC?GATATTMTTGCGKKAYACTTAAAGY?CGGTCCCARACAAATAGCGCGTTATTCGAGGAGKCRGTGAGGTGGGGGCTCGGTTAGTCG?CGATAATA?TATGATACATCTWAGCATCA?ACGTA?GGCTCTA?GGCCGGTT?GGTAG?TCGACGTCTGGWCCAATCYG?TTRGCCAAGMR?GATGTT?TGATTAAAAASGAGTCAT??TCTTTCSCTA?TCTACCT?AAGYGCSCCCGWCGCTATCTACGGGACC?GGAWGTGGCTCCATCRTGGGCAYTACATTT?TAATCCTGGTAGACCGCT?TCATAAACS??GCYTAR?CCTCCRCCG?GTAGATCATT?GWGYGCT?TGTTGCTTT?YCTAATAT?ACAATATTGCGGMAAMTCTGTKGG?AMAKGC?CYGA?CTGARTAGCCGA?TGACA?MGCCC?GKCTAAATA?CAAAACTGCATCACTAA??G?C?KCCC?TCCC?GTTTCT?CGCATAATTYCGAATCC?TGTACGTMTCGTATACTACTTCTWTCCC?ACGCACGCCGC?TATAG??AG?CTAGTGACTCAGAAC?YAATTCGTAAAAAC?CAGAAGWAGA?AGGTAG?CAYC?TTCRTTTYACGTM?RRTCACTRATCCYCTGACGGGTCACGCSTCATARYCTGAAATTTATAAGCCCGAGGTGCAGAAA??GAGGG?RTCGGCATCCACTTCGAAGCAGA
GGCTAAC?AAAYYAGACGCTTCACCCTAG?R?GAGTCCGG?GGTCRAA?A?C?G???ACS?CGTTTAYCAGTGTCCTCCTAAATC?GTATACGC?CARACTGTAG?GAC?GCGAGCAA?AGGMCCAAT?G??CGTTGT?ACG?ATACACGCKYT?AAAATAATCST??AACGGGCGGC?CM?GCCACGARTYGTCTC?TGACTGGACAGTTGKTR?ARG?CTCCCTTAGTGAWGACTCYGAGATGYTARTC?AGCTYTCC?CC?TGT?ACTGAGYTCGCYACTGCTAGGAGGACTGGT?GTAGCCTTGTTGT?CTCGCTATTGGT?GYACT?CGGCTTTAATGTCAG?CC?ACCTATTGAGRARATYCG?CT?T??GGCG?GCTTAG?ATGGAC?CCCRGACAYTA??TAGCARTAGTGGGAAYCA?TACTTCATGTAC?AAGT?GC?AC?ATAC?GCATTTTCTMT?TT?GCCWAGCAGTTGAGW?CGTRAATYA?GGCAATTCT?CGCGCYG??GTTTCGG?TYGTTARTTT?GCGATAAGTMC?AGTTCCCCTTTATATCTAAG?TRTTCCTAGRTACCARCGCCGGTAGRCCR?GGGTGAGGCTGTGTTA?ATA?CG?CC?GGACTRGAGTMTGTAG?ACAGGGGGC?ATTCCGCATCGAGGGAGAGATT?GATCTTAACTGGTGGCKAYGTGCGAGGGGTCCGCAAAGATCCATTACCSAGRGC?TGCGAC?CCCTA?TT?TGKGYATAGTAGCCCCA?CCGCAGCGAG?TCCCCTA?GAGAGGATTTTGCTCTTTACCTCAGGCKATTTTAGAGASGTTA?CTWGGTAC?GARATTATTG?ATAGGG?W?TA?ASTACTGAAGCGAAGGGGKYAGTGAATC?ACTTCGAACGTCRGACCGATAYGCKATATTGAGYTRYCAAG?GTRARTGCCTAAGACWT?ATTGAKCC?GGCCT?GGTTCATWTGARTGACAG??TA?TCTTGCCCATGCTA
?ATT?AGTACTTATCT?R?AAAACCCCTCAGATATACGTGGATGR?TAKTTASCGTATAG?GTTCCCWGAAGATT?CCG?ACGGTAAGWTGGTAM?CCAGM?AGAAAGTCCAT?ATTGACCGAGC?TA?ATGTTAAGTCCAAT?GATT?GTAA?ACATGTGSG?AATAATTGTTCATCCGGTACRAGGC?GG?TG?AGGTRTRTACAAGTYC?CAGARGGCTGGGTCTAACGRAGCYTGYTAACYGCATRCCATYARATGGCM??AGT?GCGGACTCACCGTGA?ACA?CYCGGTCGAGGC?AGGTTAGCATAGACAAATGYC?TACAAACAATG?TG?ACTRCGGTTAGT?GCTAGAC?CAGTYGKTGAAACGGC?CTTRGATA?TAC?AAARAGT?GACCAGGCC?C?TGTTCGCTTTC?CACCTCTTTTC?TGWAAGTGAACTTAAAGK?CCTTCAG?CYGAACT?TGGCAAGCCGATYCGCTATY?GAGCGCTCGAGGGCAGAGAAGCTMYTGTTTCAC?TWA?GGA??CCATYATCGGTGGAGGAGGCCGAKR?CAGGTTACGTAGWTGKGACCCTTGTAATAYGYACCAGGTCTTCCCATT?GGWK?G?AGATMGMATGTCRAAGTTTTCTCGCCTTAGAYTATT?A?GGCTCG?TGTGGTTT?GTTCTTCC?AGGGATACTG?WAGG?T?GGCCRAAACGCGACG?ATGTCATCAR?GCGYGCTTCACGCA?YAGT?CC?ACGGGGARGTTTATGCTGCTT??AGA?AGACCACGTCAWGTGCTCTT?AAGAACC?G?GYTGCATCGATTCCCTTCATAGTTAGGCCTGGGGYSA?GGGCCGATATGGTGCTCC?TCGGATC?RTCTACGCTCAGTAGCMYCATTTGATA?AWGCC?AG?ACTCAGG?TMAATYGTTGCAGTGAGCTTATCCCGCGACTCCTAGGAGCTCTAACGTARCGCGTGC?GAY?TKACTAGGATCTTAGGATGTCGT
STTGAACA?CCTRTC?TAGGAATCTCGCCGGTCCACGACCSCTTAGTAGAGWAACAACTCATTTACCTTTGCACGAYCCGAGCTA?CMGGTTACTGACTCGCTATYAAATGATGGGCGGGAT?KTAAATAATGCWCTTTCCA?ATGGAGTTTTAGCTTACACTA?WACGMGCT?TGTGTCCCGC??ATT?CTAGCTGACA?T?GTTGA?ACAAGT?CCG?CR?CACACAR?ACAGCT?CATCCKGTCTGGCC?ACRGTAGRATTYGGTCGTTAGAAR?A?ACAATCTCGAC?A?CKCTGCTTATCTCGT?GAGAGTTCGTGYTCAATATAGTGGCGCGTCAGGATACGGATARTGCT?GGTST?TGAGTCCSCA?GTGGCGAAATGTGGAGTGCACC?TRAAGARCCA??GGCAARTCGGGCACATTCATTAGTT??GG?CAACTTGRCAAGCCCGCACAMTAACTCSGAYCCGCCGTCCGCCGT?GCAGGGGCKTAA?TCGGAATTGY?CCGKGAG?ATGCKGTCACAGCKCAMTCGCAAA?TGAGC?TAGACTAAGAAGYCCTCCARACTGKCGCCTRTCC?AGRGAATTAAYGTAAC?CYTYR?GATTTTTATCTCCYKCGGATTRGWTGTGTATTCGGAAC?TTWCCGMGCCTGACACGAGATCYCCTGGGCAGAATTAA?CTAACGAT?ACTAGTCTTCGGTTRACG?AAKTGCCYCAGTGTCTAAGGGGA?AAAACYGAAGCCATT?GGTTA?GCAGCCGGRAACT?ATGCRTTGCATT?CACTGCA?AATRTGATCAGTS?RTA??YCYCCCTTACAGCGAGCGATTATAGAAR?RCGCATA?AGTCTGTATCYCAGAGSTTCCCGATGGAGYA?GMKACARAG?AACGMCTTACTCCGGCTTCACC?CGCTYCTGTTGAGTCTCGTRR??T?CCCCACATCACYGGTTAGCT??ATGCGGAGTTT?AGC?GGKAAWTRTCATAGGCCA?TCY
CGTRCCTYTCGAAGAGAATATRGGAGCAACAGTGCAGGCCCGTGAGCGAYACKCGC?CCCTCKTGGWC?TTYTACCCA?CTCCGTGTGGAARTCTCCCG?AGGTTYATGCGRAACC?GGCAGCCGCACAAWCCGACARC?CYGWTACATTACTC?CCACGTAAT?GTA?GGTCARTGTGWKCGTGGTGTGGCCTY?TYAA?ACTCRGAATTGGCATCAGGCCGCAGACGTCCACTARCCGTTGATGAG?CCTAAATGGCGTAGRTGCATCTGGTCAAGGTACAYTRTAACGGCCGGAW?AGCGGTAGTCTAGGTGTTAGT?GCAATTAATAC?TAGTAGGTTACYCCTGCATTTTCTTAGCG??TY?GTCTGATGGTTAA?CTTTCC?TGT?TCTKTGTCAAGACTCGGYTGCCRTGTGACCTTACAT?ACCTTATTAAAAGGGYTGCTGGRTCT?TSSMTTCGTCCGTTTATTTYTCTCTTGACCGGGCT?TGCGAWTGCACTAGGGACGCGT??CTCTTKAGGRGGATCAAC?AGCGAAATGT?CTT?TTGYCGCTC?ACCAGCCG??TCTATGAGAGATRCT?AT?YAGTAAAGCTTCWG??C??GTCACTCTTGCTCAYAGSTCCTTTCCCCGACACGC?GGSC?AGGAGCCCGTAGCCC?A??GGGACGCTTGGGGAGCCCCTCT?GTGCTAAAMCGKA?CA?CGAACTGYTATGGC?CCGGGTGRGCAGTAAMT?CYGGAT?ACTCAGT?C?GCCA?CRCTCGTGTGCAAGCGCC?CYACTATYTATG?TGACACYGTCGTCARAGACGACAGGYCCGAYCATWCCCC??TGCTWACTGGTCTGAAAG?ACAACC??TCGTGCG?RACGAA?T?T?AAAGGGGTRATATAAGCGASAGTGGAGGAGTTCACTSGCAAGGTAGCGACGACTA?ACYAAATTACGGAACAAGCAGRATTTTYGTGCYCGTTGGTTA?AACGATTATAACT?AGKAG
TMT?TCAGKGCCTGCCGCC?GATTCGG?TTCCC?ACAACCGATCAAG?ACTGCRYAACGGCAGTCAGCATCATGGAGGGTGRCAGCATCMTTWAGATGGTGGCGTG?CGCC?AYCATRTAGAGSCWGWCTAGRCCTTTAR?ACCCCGGRTGCMAGRTACK??ARGT?ARTGCCTTWTTTAGACC?ATCCGTGAA??ATTATCGCTCC?GTTCT?GGTTCATC?GTCCATGACCCACGGCTTCCCGTTCTCTCAA??GGACATCCT?CTKCAGGTTGAGTTACGTAGTC?CCTCCG?CCGATCACTTATAAR?AGGACTRAACTC?C?GGCGTCGT?TACAGGCTAGCG?GWACTCGTCKTTG??GCT?CYA??GTCAAGCG?GCCCAAATGGGGCTGCGAGACAGAGCTCAYGACGATAGTTWCCA??GATAGCGTA?TCCYAGAACACKCCYTGCAAGTTKGRCCAC?RCTTRTTGATAATKC?GGCTCGCT?AAGAG?G?TMAGA???GGACTYGTG?YGCTA?AGC?C?GT?GATTGCTGGAT?AGCTATGGTCCGTTGGGGGGCCCTGGAGTAYTCAGGGTGG?AGGATCAGTGYGCCTTGAGCAGCGMYCAGCAGTTCTAARGACG?GAT?TGTGAAGCAGKCTSAGC?TA?AGGA??CAGAAYCGGCTCTCGAC?GTGTTCATGA?ATGTGGGTCTTAATCGGCAGRCTCAACGTTTT?CW?T?GGCCCCG?CACACAAATTCGCGTCACCGCGA?AAGATGGCC?CTGTGCCRGTGGAGC?ATTGSGC??WCCCCT?CTAATTTTGCRGATCGCRT?CGCTCTTCGCGAAG?GCTTCTCAAAASAACAG?TT??CGCCTCCATAGGTGGTG?G?GATCAT?CGC?GCGGACTGRTTACAGGTGCGGT?AACGTGCACATTTTTTTGTSCTTATGGMA?GAT?GRGATA??T?TTGGTARGCTRCCARYAATWTARCGTCGTTTTAATGTTTAW
C?TKGGATCTAAAAGCTATCGACA?CAGGACCGGTRCTTCGATYGTGGAGCACATTTAGAGTKGCTGCTGAAC?AGATA?GGAGGCGTA?GTGCYKCCGTACACATCGCAGGCGS?AGCRTTAWA?GGGATAAAT?CGTCCAACGT?TYAGC?TCGCTCG?TTACAGAATCR?CCGCCG?CAACAAACMCCTR???T?ATAC?ACCCGATAAATGCGCATGA?CG?GGCTCTAACGGGTGYAGGCATAWTTRGTCYGGTTGCCA?TTCTRAT?TGTA?A?GCGAGCCTATGCGGAYAGCAAMTGCGGKTATGGCAGGCT?CT?TYTAACCGGCCMCGTA?AAGTAGCAKCGYGGCT?RATAGT?TGACGGCACCCYAK?TCATTA?GTTAGATCGYTGYCCACCTGCKCGWA?CYACTCCTA?TGGGC?T?RTTCCTT?CTTTCCTCGCGYYGC?CA?GWACGCTRTGYTT?RAATCAGCACRAGCCC?AYCCCTATTCG?CCGAACCTTCCTCRGGCCTTACGCGGCGAATA?GAYAAGTTCATGTATKAYACGGGGTTGATTYYGGGAAAAYKACTGTGAT?CY??CT?GGATAGTAGGGGGGAA?CACGAAATGA?YAGTAGGTYGTAAGCATASTASGASG?GSCAGTATATCCGA?GAGTTGRRCGTGCCAT?WASCAC?TTC?TCAC?CACGAG?ATTGCATGRCCATGTTTCGKTCCACRCAGCTTCT?GGTTGACTTTACT??GAATACYCTACGAMCTT?CYCCCTAGCAGCAGACGGACTTCTGGAKGKGTTACGAGAC?AC?T?GTTTTGCAA?CTGYRTAMACCTCGYACAGG?ACCACAAGCACAG??TTGTGTTATAGG?ACC?CATT?CTGAG?AACTYTARAGCAGAATGCTTK?KATA?ARYTKGRTA?ACCRGAG?AGTYATYGGG?TGC?CAAGATGGAGTAY??CACGTCRTGGAC?CGCRTACTTCCCCAA?MTACGCC
AGWATCATTCTTTAAACGTTAC?GCGGTAGCATGCG?CGGCCCGCG?CAGGCG?TGGCGAATGTCC?G?TCATCGTATW?GTTCTCGT?ATTASTWCGACATGTAAGTGTACCATACCATCA?TACCGGTAGCGAGAYTACGRAYAAGATAGATCGCTYTGACCYGCAAAGCATATTAGAA?CACGTGGCGGWGAWT?GTGAGGAK?GGCGRTCTAGGGGTGTTASTGGACAATACMCGGCCGCATCG?AGACYGGTAAACGACAYTCTCTRCACATTGTGGCCGYRAC?GTGTTT?CTRGAAGGATTCGACTRAGGACACCTTCGTTA?ACATACTCAGTAG?ATTGTAGGTC?TCTAYGGYCTACCAWCT?GGAGYCTGGT?C?GC?GGT?C?CCGCAGGARCCTCT?CGARCGCTA?CACCAGG?ACG??CCGYCGAAGMGYGCATA?TAA?GGATCCATCTT?TGT??CTCA?GACAAATATGGMGGCCATMTGCGTGAAC?AAGCRCYCGGCAAAGTAGG?TC?CCCRGTCTCGATATCTAG?GGGACAAGAGACTAT?GTGYGCGTTACTCCCACGA?AC?GGCCRCTCTTCCAC?RTGTCCGAATGGAAC?TACGCAAACRGG?TWCCG?CGAAAGGA?CTCCAYAYTGTTATGCGGATATCGTMGCCTGTATCTGTAGAGCCT?CTCTTGGYTGCMTGCCGCCTA?TGTAGMCTCGTAATGATTCGTAGGACAT?TACTCAG?GTCGATTAGAAGCGCCGATTGGGC?T?TTATCCCTCGAACGGCCATTACTCCCCYCW?GGA?GCTCACCGTCAGCYRTAAAACTTGCTCRAACACGAGGAGGGGGTTYT?TCGGAGAGCARG?GGYT?KYAGT??A?W??AGATCTACAAGGY?CGGA??CRTGT?G?TWTAWAGAAGAAGG?AAGAG?GGTCATAT?TAACAATGWCACGCCTTTGATGWCMCTTGTTCAGA?TTAK?CWGTCTGCAT
TGA?G?TCCAA?AGCGCAATTAAATAGTTGCCAGGTCAAGMRTASTYAGGCTG?CCGAGKCCCTTTGCCCAAGCGGARACGACCWTGCGACCGTMAAATCAAGTGGTACCAGCAACTAGGAGCACAGTA?T?T?TGAGTCCAAGCGGCCC?CGTRAACACTCGA?TGRTG?AYGAGT??GGTCTAC??TAGGCMCA?CAGGWAAAACAATAKCGACGACCATGGAC?AAA?CTAC?TCCCA?AWGTAGYTGCTCT??TSTTGGGRRYAARTCGTYGTGTC?C?GG?R?TCACTTSAACTACAGTGAASYCACKCCGAATACWTA?TGGCTTCA?A?AAG?GAGCGGSGTGACGCTRACACCTATG?TCRGGAGG??TTCA?TGGCATAR?ACCAACGTWA?WTCTATAAT?CTCC?GRGGCCGA?CCCYTCCGAGATCGGA?GAGC?GACYCC?CT?TTGTRAGGT?GTCAAGCCAGATGCTAC?AGTAGGAM?C?AC?A?KR?AGATGACTGAGTCGGGAGGATGCCACCCTTACTCACTTTACCGG?ACACCC?G?CTAAACACTGTTGTGCG?GAAATGCGTCAAGAGCAGS?CCGGAAACCGTC?ACGAGTTTMTCYTKT?CCTTTTTGTTCTA?AGRACAGTGTCACGCTCCCTTTAGA?GTG?YTCGA??GSA?GCA?AATGTTTRCACAAGTGGATCGRAACTTCRTATCTAAAATAAACGCCTTAAC??ATTC?TTTCWCA?AAAKTCYCT?ACGAATACTACGCAGGGA?WCACTTGCA?AGTGT?ACCAGTCWACGCGGGAGACCTTGTTTRCGTTCCTACATCAYATTGCGTCCT?AAAAAYGA?GCGAGTTCGY?M?GTCG?RTCCGCAGGCCY?CATCGTTKTCGAGARG?WCCGTGCCCTAATTGCACATAGGC?A?GATAGG?ACA?TGGTATTCTATGC?TTRACG?AT?CAATC?GAGATAT?GCGCGC?TATAGTGCGG?AC
CGYGTAAGTG?AGRCA??YGGTG?CCATGAATTGG?G?GAACATA??GCC?TGGYATT?TAAGGT?RC?TCATAATYTCTRGRCGTG?CGTYCT?GAAYTGARATYC?GGAATATATATTTTGARGAGTGCCCCTMTTT?AAGGTGCAGAGKACGCGCGAC?CCTGAYAGACTGAGATAT??C?ACTA?TAGCCGAGC?TGCRAYAAACTGATC?GAARCTGACWAATGTCC?GGA?CTTTATGCGCTATGCACCCRCACCGCTGGACA?CTACAAT?T?YT?GACTTTCACGCAAGAAAGGA?TTGTT?GGGATRGAACA?YGATAATT?GTTRATTTGATTCGCTTCRTTRGCACYATGAGA?TGGGTTCCT?GACATTTTGAGAATCGTGAGACKGATCTGCAYGCTATCCGTT?AGAATCGCGATAG?GARTCACCAAGTAGATGGC?RGCCAACG?ATTTRGAGGCTC?TTTYTATGTGTAA?TAGRTTGTT?GGAGAACGATGCCAATTTCT?GACA?GCTAGTACG?TGAAACCCCGAACGTATTTAGCTKAGGTCGATCCGCGTGTCCCGG?GTAT?AYGAWTTG?SCRTTRAAACAGTTATGTGAGCT?GSYCATTC?G?TACA?WAC?AC??GGYGGACTATTTATTTGACRRGAAGTGAG?GTGMC?TCGTCGTTAR?ACGCATYGACRCTACAATAW?CTCGGT?TGCGWGTGAAACATCGTCR?ACACTY?TGTYMGGTATARATGTACTT?ATG?WATCCCCCTCGTCG?GCCGA?ATARGGCAA?WWR?CCCTMGATTGGTT?TAGTGAACCTAA?TCGCATAAA?ARA?CTACYMCARGGRTSCGYYTTCGACAAAAGCACCGYCRGGT?AWGGCT?AGG?CGRTTWCG?TGAGGTTGGTTCAT?TA?GCATCCTTAWAGTCGC?CAGTCAGTAT?CC?CTTACAACGTTGTTCCGGTCCCTCT?GCKTCTATACGTGGAGRGT
CTTTGA?GCYTGC?T?GGCRGCCAACTGGCCTCTTTA?GGACC?AGAT?ATCCGAGTGGTGG?TTTGCATGGTCTACCTCACTGATYA?GTAAGCTGACAACCCCGGTTCTACATGGCTTGTAGCGACTAC?TTMTAGGAG?YCTGGGTT??GTG?ATTTG?T??TACAACTCAAGGTGCTAAG?TTGCTGGGACTAGAGTRC?ATATTCCTGYGACAT?ATACAG?GAGG?CCTACMATT?AG?GCCACTGTAAACTAGC?CYC??GMATTRACR?CTTCCAG?WCCTTTACACYGYAAGACTG?TAA?GTYAAAYTGATACRYCGCCA?CGAGGGGAAGTCC?ACAAATTCACTGAAAATTKAWGCGTT?TTYTATACTCCCGTAGAATTATCGCTAGCC?ACGGACCGGR?GGAGGCGGCCATYAGATAYGAGAATGCAGA?AACWTAGGCCCGTAGARCCCATAYAAAGATTTGGCCTCCATCAATTGACGCGTGATTGGATGTCAT?AGTAG?GTTGGCRAGGCCYYCCGCG?TTG?ACMCRCCCC?TCGGAACTACCGGGC?AC?GR??TGSSCATCKCGTTC?TCCACTGCAAC?GACTC?SACMCYTA?TTTTAAA?ACCTAAGTGGGTAAAACAGTYGCTWGGCACCT?ACCTYCA?GCGGATGGCCGCCCAGCC??TCAATGCGRGGATATACGCGCG?TCGGACRTCCG?TTA?CGGCTGGAGTRGGAWTCACCGTCTATAGACAG??TAGAAGCTT?CMCAAACTAATGRYCTTGCAA?GACGGTAGC?T?ATGGMACA??AAAG?CAG?TAGTTAAATCYCAA?TATTCTAGATTAAAACGCTATACCT?TGCAAGTCR??TCATATG?TACGKACCCGAGCCATTTGTAYTACGCTCCRCGCGAGTGCTC?GACTCCGAAARCT?GTGYWGATTCA?CTGCGAWY?CAAAACCYKAKTTC?C?WGAAGA?AGCCGGCCRATCG?TA
CAGCGGGGAACTAG?GGYTTGCTGTCGMCTCACTTGTCGMT?CAGTTACG?ACGTA?CTRYRGGTGAAAAAAACCCAGTAGAT??SGGGG?T?TARYCAGAG?AWTGYCCGTTATCCAATTAGC?GCTATGGRTATGTTAAY?ACA?TACTTTTSTT?AGG?AACTAYSATGTWCYT?GT?MTGGAACAAGGARCCACCGCACAATCTAGGTT?GG?AGACGYTACAGC?AGCWTGCG?GTTACACK?TTRA?AGTRRTT?TAAYATTCGAAGGTGA?AGG?TTGT??GCAATTGATTRGAAACTARCA?T?ATCCGTGTGAGGACRTCGGTAACTTCAAGATGGAAASGGTGCTTTGCATTCT?TTACARCRCAAGAACCMCCRAAGGCAA?GCCCCTGWTGGC?TGGCT?AAAYCTCGACTGCGCGTATA?TGGCCTACGWYAATAYRTYAAGTACC?GTWGACATATT?CAGCTG?T?RTRGCGC?ACA?GKCAGCGTTGTCCCAC?CCATATATTTTYRR?T?CCGCGATCGCGSTT??TTWAAA?ACGGCACKTMCGCGTAT?AGGMTSTCGTGYT?GCSGATCAGAGCGAGTCGTAYCCCCG?RACYTCC??ATGA?GG?CTTSAAA?AAGCC?ATGCACGACGGWAGCCGATGCCG?GGGKGGSGT?TG?CGATTTAYATGGC??ATGAGTTSCG??TCTWTTCAAATAAGACAWTGTCAGAAGTA??GTCAACYGGGATACRCCCAAGGATACGCCCTGGGAGCGTCGTRYRCAGTATACCCGTATCAMGGGTTATCTGCTTGAGATCTTCG?GCGTCCGGATRTGACGCGTTCWAATCGGCAGC?AMT?GAATYACYAT?C?GMCTGTCAATA?GGTCAA?TCTCTATTACCGGGGTGAAGGGATGAGCGTR?GCTAT?T?CCAAACTTGRSATCTTRTTC?TTCCMCCCTTTTA?ACTCCT?GCGYGCCYGA?GCTAGTGATTGYGGC?G
ATCGCTCGCKTGGCATCTAAGGTAGGCTTCGTC?GA?TC?GGRGAGCGCAACRTAYCWWGTCCGGCACGCAATGGGGGAGGGCTCAGAGGAACGACAG?RGAGGGGGAAGRTTTTGGGCTAYTTYA?CACCCTTACC?A?GG?CYTAGTGGCATRCTAMTCT?SCWTKCTGARGRACTAATS?CA?CTGGCCCAACATTATCAAKATCACG?A?A?TTCCCTGTAGTTATCAAAGT?A?YA?YGAC?CATCAT?GCAA?AAGTCGGGGGTTGCA?ATTCATTAGWTCGTCTYTAGGATTTACCTGACCCGRTG?GCAGGGAT??ACACACCGACCCAGTCAAGGGAATGGTAGATA?ATATAGTCTTTAATGATAGWTGGCATTG?AGG?C?AG?T?G?AACAAT?GGCAGCCCGAAT?R?CGG?T?CTCRACATGACTCAGATCCT?ATAGCACTT?AATATTCTTGCACGCTATGACCAGTCTC?TCCCGTTAGYCGRATMGGTAGT?R?GGAATGGCCCTGC?CGC?TTATASTACGATYAGTTAGACTATGACAATWAAGGCT?CCAGTGAGGCTATCTGC?GAATTGRTGGTTA?AT?TACATATC?TMCTCGCGCTAAGCTT?TTCCCYAATGAAGGAAAC?MTAGARG?GYGTA?GTGGAAY?CGAAGTAGCGC?RTA?TCCWGGAGACATGGTACTCGTSYACCCTA?GTCC?GTTCYCTTGTACGCGTTGC?TCACCCTTGC??T??GAAGGGGTAACGATCCGGCAGTAG?GCCWCTATCTAA?TATCATCYCCGAG?TCRCGAYCGGACATAACCGCGTYTCG?TCGGTGGTTCTAGRTGTGCGCCTTGRMTMGAATGGGCAMAA?TCG?CGCCAYYC?CGTCTTACACGCCAGCCATTATCTG?T?CAGAACAC??GGAGATTGTTGAC?ACTGCAC?CTCTTGTACAGCAA?ATGWACCTCGATCTTAGCTTCACGT?GKCATCTA?
GCTAGACCRATTTAAGTGTAAY?GTCT?GGTGGYCRCTTCCCTCT?YGCCG?CTAGTTAAGA?CACYGY?CYRGATAAATGTATGTGGTYGYWGCAGACAGGAGGATTTATTTYACAYTGAGATCATA?TAAGYTTGGC??CGG?TCRGGGTTTTGGCWAAATGGCCACTTGCATACYTGCTGGGTTTCATAAAARGATCATATGTCGAA?GRTCAGRGTATATGTCRATTT?CC?CAYATGA?GA?CAGGACYGYCT?GTAGCCRGCTCCTGACATAGYAACAATA?CTACC?CCSGWC?CYGGTCGT?GAAT?GACC?ATYTRCTAGGTTATTATGCTGGAA?CTTTWCGAAT?CTTCRTCATCTCTGCGCC?ATCGAT?TTSGTGGCTAAGCGTGGGGGTWGCTCTGGGRGCAS?CGACYGGGGGTATMTATG?A??TTTTGTATAGTACGGMTATT?ATATGAGGATTGTCAAGCACTA?AA??CATTTGAT?GAGTA?TAGCGGATTCA?CTCGGAKGCTACAWYCGAAATTGATT?C?GAAC?AGACACAGGTCTCCTT?ACGCAATRTCTTGGC?TCGCA??CAYTCCGCRC??TTTA?CACCCCGAATGCT?GGAGGGCCCAGYATG?TGACYGCRTGA?CCTWC?ACAACCCCAGCCGTG?CGGCTCAAGGKCGTTC?ACGCCGTCYTTCCTGACAGCTTTGTTGATAAGGGAAGCTTCKCC?RATGTATTTTAGT?GGAACGCKGYATGGGC?CATTGCGC?GTRTTAAGGCCCGGCAGCGGGCGTCTTTCTCATCTTACTATGGTAC?WAT?CTCCATGCTTGGGGAGGTCTAGTA?GATATG?WGTGTATTTTCA?CAGACAAGWGCA?TTGTCCTTCTCCCCCGCKGCC?T?GCAGGGCCGRC?AC?TGGWTACGCCACCGGCYGSATCATTCACAATG?TTAAA?GTACAGRAGTSAGCACTACCAGGATCAGCAGA?CCC?GCTR
ACTTTGTGAGGTAAAGSGA?GAA?A?A?AATGACTTGAATGAGATATTGAAGATTA?AAAACCCCG??RCGGTTTC?TRTAAATGAYTG?RCC?CAAGSTGTCTCTACAC?TATG?CTGGRTACTTCCG?CAGTTTGTACCACGTCYTTTTCACTTGGA?CAGCYCAAGAGAAACC?TC?WTGTCGCGGTGGAGCCTA?ATGTTRATGACTCYGTAAAG?T?ARRCCTCACCCRTCCACCGAAAGCCGCGAACCCGGTATCCACTYWAAATA?GYCGTCGAGATAAAAGCGGAGTCA?AAGTCGAAT?SACCATGGCAYTTG?TGATTTTCCATTGCTTGCAAGG?T?ATG?GAGGCTCCACSACGTAG??TAGCATGMATGYTGATCTC?GCACYYGTYGAGTCGGCAAATTG?CTGTGTYCCACCAATATTGG?G??C?TAAAT??CGCTACTMCGTCAGC?TCCGTGAACGGTAAA?AAY?GGAARGGMCCTTTTCG?TGCACACATAAA??AATTYGTG?GGCTGGCCAGT?GGAATGTGGGTTGCTGGGAACACGWCC??TAACCAACTCT??GY?ACTCACTGCT?GAGA?CT?CCAGGCT?C?WTCKGG?TGTACCTTTMWA?AATTAAGGAGACGC?TACGTACCATAT?GTTATGTCGCACGTRGTARYCGTCG?ACTCTTGATGTTTCA??TACTCGAATCGTAACGWCGAAT?TAGATTAA?TCGGGAAGGCTTGTTTR?TGGGTTTAAGAT?AAGTCCCGCGGCTGGGGGTAGTTTGGGGAGAMTGTAR?CGCTCCTGKTAAGGTGACGCGCC?ATTCAAGCTACC?GATGACTGAATGTATGAAAR?TAGCCTAGCGTTCGA?GCTTTTCTTTTTG?AG?GRT?C?YCGKTGCTTCGCG?TTAT?TCCGKATYGATCA?TGT?GW?CTTAGGGMAG?A??CCTTATGT?CG?CA?YTCRTTAA?C?CGTTCAWRTGAYCGMAGAC?T
CTACRCGSG?CACGGGTGA?TGA?STACCCATTCCTCCAGTA?GCA?GCATCATCCGT?CTA?CGTRCGKG?TCGTAYACTTGTCCAGCTYGTCATG?AAYCATTAAGYCARATTGGT?TACGGACCGTT?CACYACCGGWTAGCTATGCTCTCAATTGGGGAAGGCTTCCCACGTAGTAAT?CG?TTGCTCGTACCCACATCACGGAAGGAGTG?ATAGGRGTCGCCTTTCGCCTGGGCACCACCCAGCYGACGAY?CACTCCAAGTGCATACCCGTCRATG?GRYGACCGTATMASMAKAGGATGT?GGK?GGTSGACAGGGAAST?TTCGTATGCTCCAAAAACTTTTTGAGT?TATCTACAGCGCTC?GTAAGCACGKTATAACTTGATG?ATTTGGTAGAGYGAGAGTCCGT?ATGCACACTGTTCYCAAGG?GAGC?SATM?CGCAGACCCCTAGTTYA?CG??CC?MGGACCGACG?GT?AAACTTGGATCCCGCKCAA?CTTTCGGTGTCTGAC??G?GCAASA?TTCGYATCWRACAGRTAATTTT?ATACTGWCG?TCCGTCCATCCACA?ACTACG?AATTTGAGAWACCRCCAGARCATGMGAGMTGCCTATTAACTCTAAAATCCAGG?AAATAAAATKTATGGGGT?GTGCAYACCCCAACCAA?ACGG?ACCCYGGG?TCCTGGGGCATTTAACCYTAC?RG?AGYCTGCCCACWTTGTTACCCARGTGAGTGCTAGTACTTTATA?ATGG?RCCKGTGT?TTG?AGATAAAGGAG?GGCTGGCCAGYAGTYGCTCGCTAAATGCTTTT?CG?ASTTCCRTYCRGGAACWSCGKA?CGCG?GCWGGATGAATT?ACGCCTGGGGCGRAGAW?TTCYCGCGCTACA?TYTCTTTGYAGACAACTTAGCCTARTGTCTGTATCCAT?CCT?GTACTG?AYAGCRTACTACGGGACT?YCCCTTCCTCCCTATCCACAATTACTAGGG
GAGYACAAT?ACGARGCC?GTCAAAGTRCATCTAYT?TTCCGAAGGTGGTCA?TCAARCACAATCTATTCGTCTYCYGGACCTTCARRGTTAGATAC?GCCT?WCTGATYTGCATCATTAAAGSCGCACACACAGTGGTAAACTTAAATCGATCGTTGCGAATC?G?AGTTTGTCTTGAGAACCTCRCCMGCATAATC?C?CTGTY?AAAAGAACGGTGTRGCCAATGT?AG?ACTA?GTAA?ACGACTGTACC?YAGACGCGCATG?TCG?WGTGA?GCGAGAYGGG?TCGGTAAGAGTGYMCTGCGACTGAGCAATGGGGCGGKTC?CGYY?KRGCCGCCWTGCTGAGGCWGAASTTATCTCYAATGTATTYTGTTTA?YGCGCTAGTTSRGGYGCGCTCC?TTGAGGCGRTTGTGGGG?CAYGCGCGA?GGCTTT?G?TWCAGCGTAAATCA?RACCCTTACCGTYTATTAARGTCCAGGATAGARGC?ATWCT?ACACG?TTGTGTTTCY?CACACA?TKTACAATGGTCAYGACCCGAAAAGTCAMCGCCGTGGCGGACTTAA?ATWGTTTGAGAGTG?AGGCATA?TAATMCY?GCCCGACCT?AACTAT?GTG?CTGCGAATGCCRACCGAA?AATC?CACCGSTAAGATCAT?TGCTA?TCTCGGTCCTTAGGTA?TGTGCAGC?TW?C?TAAGTTGAS?ATGTAGCA?TGCGCATGACTACTGGCYC?AGCGA?AC?GGTTTGTTATCCATAATGAGAGCMAT?TACACGTGCGCGAGTTTGCACATCAGYG?AM?MCMGGCTCACCTTT?ATAAAG?KCAAAGTTGCAA?ACTTGGG?WCARCCCAATTCCTTCGGCCGCATTTATC?AGTGAAAGAAG?CTGGGACAYAGA??CGACCTAGCTTGGAGTCGAGGAATAGTTAGT?TTC?GRK?CWTGAARTCSCGTATCCCAGAGCG?GCGTACATCTTRTATGCTACACCGT?GCTWG
CATGY?GYGATTCMTCACTCTTCCTTT?CTTGTTGATTC?A?CTTTMGGCTCCTYGAATCGG?CTRGTTTACACCGTYACCTYGTAACGCCGACCATCCCGTGYGTACCCAGCATTTCCGAACCGAAWAGATGTWACC?TGCTCRGAGCSACAACAACGGGAT?TCACGT?CCRTGAGCCGGAGGYTCAACAGCTACGCG?TCK?AATTG?GCATCCGGTAGCAAAGGTT?CCT?TCCACGAACRGAAG?CTTCACGTTGTTTAGCCA?CTCR?SG?CTTAWACCTATA??A?T?ACCT?YAATYAACTTCRTAGTCCGTTCCCACATC?GCCGGACGCGCAA?ATCTGCTTCGT?CAGGGACAAGATTGTWCAGTCYRCGCGRGATTTTCGAGCGCC?YTCAG?CCA?CTTTCTTGCAYTTACGCGTGACTTACATAGCWT?TKTCATACA??CCCSTTRTTCTTTTGAGTGC?AGCGTGAGCTCCGGTTAGAGTYC?TTCCTKGGAGRGCAGGGKYTAYGCTAGAACCT?AYCTAGCATGT?ATTGCCGCAGAATAAGCCATCGWTTTCCTTCT?CTGAAGAAACCATGGTTASTSCACGTGRTTCCGGAWACAAAACATCCTYGGCRCCACTAAGGAC?CTTTTGACMAGATGCTGWGTGYGGTWSGYCGCAR?AGAA?TAAGCTATTTTATGGGYGT?GTGTTTCCTRAGGA??CGTAMGWMATCTRATACGTTWRGAAA?ACTAGAAGACCA?MATT?ATATG?CAK?A?GCGGTCGGGTGGCCTRCA?GACTCTY?AGGYTCCGCAACTAGGACGAGCCGC?CAT??TW?GAATTAGAACCTGCGYCCAGTCCGAC?TCT?T?A?CAATCCTCCTCCG?CAACCC?TGCGAAYACACGGTT?YTGCAAGAGTTGATGTAAACCGGGCAATACTCGTTTATTRYCTACCTCAA?TC?GTTTACGTTTAA?AGTGAY?GG?GARGGCCYGT?CA?G
CCCACTCGTCCACTTCGGAATTTGYCCCAGRTGCACGACGGTAGATTTCTATRGGYTG?C?GGGCAGTRAGCCTAAACT?GTATGGGGATTT?TAGGACAAYCGGWAAG?T?CGCAR?CGATCGGAAATTTTCAGGTASGACG?TGAA?CCGAAAT?TKA?ATATTG?CC?AGTGCCTAYTC?KCTGAAGTGGYGCTTCACGGACYR??ACTTTACGA?CAGTG?GCTTTAC??TAGTACRAAAGATYRGTCGCGTAAGCTACAGGCAATGCGACGTTGGAA?CG?AGGCATGCCTTCAAAACAGCAGCCCAGTTAGCCTCAG?TGCGACTC?C?TCGTAACGKG?G?GA?ATAGT?AGAAGAMATA?TAYTTCTATAGTTMG?ACAGGGC?TTCGGAGATTAGY?TCCRGTGATTTACGTGATCAGGCGCWTCCTGRCCATGGATGRGCC?GGTCACGCCGC?GCGRGGCGTTAG?AATTCGTGAATTTTGTGCCAT?CAYTARG?CCGACGTCGTA?TAGATTCCAGGCCTCCCAGAGAACCAGGTCCAAAACTGATGGT?CKCT?GATG?AGATRGCTG?ATGGGTTGCACGTGAGTTAAAGTTCGGCGTGGCTTC?AGCGC?GGGAGGTTCCTCTATCKGACCTTA?TCCCCCGTGAAACCTG?ACGTCTYAGGGAATCCTCAA?YTGATTATCTTCCCAAGTMACGGATCTCGACATTGAATTGCTATTKGTCRCCTR?TAAYTGRGTAGCGRCCGAGTTAAGGA?GAATATATGAGGACTTCTGT?GG?AYTTTGGC?GATTACC?TATATT?CTCTAAGTGATTCAACACCAAG?AT?ACCGCCGTCCACRCACC?GCACACAGAGT?AAGGA?TTTCATCATTCTAAYGKGC?ACGTA?CCCG?CTACATCCTTTMCRGRCGATATCC?CRRTACAYATGGGGGTACT?GYCTCGTTATTGATTTCTWT?T?ATG?TGTCCGCKCCGGGGAG
YGACGACGTGAAGTGACTTATGTCGYTAGGCATCTT?TGKATCKTGAAYCACGCCACGTTMAC?AYTACAMGGYATTGCAATACTAYTCTYGAGCTGGTCT?GCCGA?AATTTGACAGACCAGCACCTCGCAARGCCGGAT?GGATTTTTACKTTGGAKCCGGCTAATGAKCGCTTA?CYGAAGAAGGTTGCATTTRCAA?CATACA?GGC?TTRTAT?CGAGTAAACTCWGAA?GCGGAGCGCATATGTACT?AAGTCCYR?KC?YCTCAGSAYYGATS?GCCTWGYCAGGTGCKGTAAATTG?CTCTTCCATTTKCTAGCA?YSG?TCATTY??TTG?WCACATTARGCYMATCCCCTGRTAAATGAGTAC?TCAAGA?ACAWGGATGATGCACC?CCTRGKMGCGACTTCCGTASTRCGCTACAA?RY??TA?GT?CGTAYC?CC?CCGAGAAC?AACTRGCGTCTACGTTAMGGATAYGGAMGR?CACGGTAGARTAAGAGTAAACATTTAYCGAGGGATTATCCCGTGCAATAGYCGTGCCTTGACGGRTA?CTCCGGAACWGAAACTCACTGGTCC?TATCTCAYCCC?GAATG?AT?TTAGTTAAAS?YG?CYTAAGTATT?CTC?TAKGGGCGAGCTTACTGGACWACATAAAT?A?RT?CCC?CCTCGAGAA?ACCYGTCAYCT???TAATRAG?A?CC?TAGCTCAAAACTA?AGGTCCGTATGG?CAAAAA?AAAWMCGGGCCCTGCAGR?AWACTYTC?TCTTAGACCACTTCRTGACGGCGYTGTCTGGCAAATATCATAATAAGGCTATAAGGGGAATRYTGCGATCCAG?CYCGTCTTGCCAACGTACATGCCC?GTGATCCTGGATCGAAGAGGCTGGCARCATCT?ATCACATCCRGTCAGGCTTAY?AGCGGT?GTA?AATACWTCAYGCGTCAGGCGCTCCGGCAR?TACTARTGGGC?AGCTGTMAA?TGAGGAAYACGT
CAC?GGCGTT??CGMAGTCRAYGAYCGAACCTGGTGRCCTGTAYACAATYTCCTGGAACGACTAGGCGA?AAAA?TATCGCA?YTGTCGAAAYTGCATGACTAGAAA?TGACYGYGGAG?KAAATGGAATGTGTAAGAKAGTACTGGTTACAGGA?TC?GCCGGCCMTTGTSCAAGTCGGAGAGTCTGCWT??A?C?KTGGCATCCGAC?CCRMC?TK?GRCCTTTTYAC?CA?ATGGACAGCTGATAMGTGGCGGSATGTA?GGTAGGGCCCYGGGTACCRT?TMAAAATGCATCAG?AWGATCTTGGGTA?ACCTCTCTTGTTCTTGCR?CGACCTTCGACACGTGYCGSG?TGYGCGACGCCCGTACCTCCCA?GCACCAATACTTAATGG?ACAGSGGCCGTTTACTC?TGA?ATACCGCGGTTA?TACGCYACACA?TAY?GCGYGGCGAAACCCTTTTTGACGGGTCGGCG?GGTGARAGAACGACWCCCCAGAGT?RAAATT?TCC?TATCGATARGGGAAAGG?GACTWAM?AGTAC?GGTTTGAACATCTGAATSCCTACGTATAAGGARCRG??TGT?TRCRGTCGGTCGAC?MGCCTCWTTTTAARAATCAAATCGGCAG?YTTGAGC?AYTGCTAACGTACCGGGTTTGAGARCGCGGTYACGMCC?CTTAAA?WTGGGAAGCAAGTGGCTATTGGTCTACCGGKAA?CRCCATW?A?R?TGTGGCGCACGTCTT?ACGCTATA?ACCCYAAA?ATCCACCACGATT?CCTATTR?CGCRGRT?GTCGCGAGTTACAGTAAGGGTTAGACCCRATCCGTGGTGTTTACCAGA?GGTTGTGATTGAT?ACTGAAGAA?ATGCRGTATC?TR?CAGAGATCTAAGGCGCGCTCAGAYCGTTCTCATGYCACTAATAAGTGACATTACGGAYTTATRTTTCG??RCGAWGGTGCGAGGCCCT?GYCTCTGTAAGTTWCGGCA?A?TGGG?C
CCGWWTACAMCTT?AT?CGGAGCYATGAGCC?GKGTATGG?TA?A?MAGTC?RGGTCTCCGGAACACT?AGTTGAWGRARCTGCTA?GGA?GGCCCAGYYRGTTCCACGGGAGTTCGTAAY?TAGAAGGCTCCAATCGG??GGGAGCAGTTYTCAAGTTGGCC?GGCCAATG?TCAA?AACC?CRG?CATCCTT?CGCCAYACKCAGCCACAGTGWCCGTATTACA?GC?GTAGATCGGGCYCGGAG?YCGCTGTTGCGACCGAKTAAGGGAGAACCCTTCTCASACCGTGGTTGGTCATGGACGAACATTGACTTTC?AATAGYYG??ATACCATAGTGAGTAAGCATCTCTTAATAATCYCCGTTGCAGGMTCTTCAYCCRGAG?GCA?GTTCCCG?AACG?ACAYCACTTGTGGATYGARTGCAGGTGTGACGC?CTTT?CCT?TTYCCTAT?CAGY?TAAATCTAGTCCACACT?TRGGAGTT?CTTGTTGATGACAGG?ATMTTCGGRGGA?YGSTARGAGACGGA?RR?TGAGAAAGGA?GTTTTAACACGGT?TAGWAAYGCCCTGCAACGCRTGACCAATAATAGGGGGGTTGGTAS?ATTACCAATAGGGAG?TGTRTACGA??ATGAGCT?TCCCTAAACCAA?GTCCCAAATTCACTYCG?AGC?TCTATGGGAGGCCGCCACAWTARGKTGCGGR?G?GCCG?TAAATTGCTTTTATCAAT?AGAGTAGGCATTGWTCG?AAATGCC?TYC?ATCGTTCGCATGKGTATATMACACTTAGACCGGTTTCCGTTAGT?AAAACGGAAC?CGTACA?ATATATCAGCG?GATAAGG?TRGCATTT?GGGCCCTTAGGSTTTGTGATA?TGAT??GACGGATTCT?TTTYTAARACATTTTTTGA?AGTGCCGAGGYATGCCGCG?ACGC??CACCATTC?TCACCTGCC?CCTTCGGCGCGT?A?TGATAGATTTTATCGAGACAATGTG
TGC?A?AGGCGAA?GTAGARA?AATCT?GGCCT?GGGACAAGT?GCCGTTMTCTGCAAGCTCTTGCTGCKA?GATCCATAGAATACACC?SCAATCAYY??C?TGC?TGTTCTRTGSAGCCTYAYT?CCGATTA?YCACCACCTCGAGTGYGAGMCTTATCTCGTAGCACCCTCGC?GA?CAASATCACGCTTCTGGATTC?AGSGTCTRTCCTTGAAACYAGTCCTTAACWACTGTTAA?TGSCAAWCAYT?CAGCT?GGCT?CCACGTC?RCTGGYTGATACYTCTCC?AGGCTATGTGCTKYAAAGAG?GCGGG?TAGACCGGATCCCSAAAACRYAGA?CTT?CGCCAATYG?CGTCAGASATRA?CCCAGCC?AG?TATGCCCACTCACG?TTGGA?ATTTCCTACTACA?GCC?GTAAACATCATG?CGCTGCGTACTTAAGGMCAWGCGGA?CGGYTATTAGCC?ACAAGCTTGACATATCGTRCCATAATACCCCACA?GCCTG?TGTC?ACCCGAACA?AYCY?AACACAACTTGCTCACTA?CRCACTRGACGGAC?TGAA?ATCTTGTTTTCGGTGGCAGTC?TCT?ACCGGCGAACTTAYCCATGACG?MTGTGTTA?TGATCTTGKAA?AGT?TAAGGYTTCTCCGTGCTACGACGCTTTTY?TKTCTCATGTAGAC?GYGTTCAGATGGTATA?GAGCAASR?CAGAGTCACYACAGCAGAGAGCACCCAACACAGTTGA??TCATTAAGGGCGCGAAAGCATCAAGTAWAGGCCAASTTACTAGAAAGTTG?SGTGGAGGASAG?CGG?AATMGTCCTG?T?YCTATAGCCATWGAG?CACGCYAAGGTCCCTCAAGCCGCAGGA?AGGAGGTAGGTAAGACATG?A?WGTGGTACGATTCAA?C?A?AAGT?CTATTAATTGCTCACAAAYTAGAGGGGGCGAGATAGCCAAAGTTTATGGATGAYCGTCACGWCCAARYAGCC
?RTCGAAY?AGGCAGCGGACCTACAGGAYGCAGATCTCGATCACCTAAGGATTCGMCCATGATTCCAATAGGCAATCCAT?GTTT?C?TGGGTSGCGACGAAATTTATTCMGGCC?GCCAGACCACTTTGAAATTCTCGAATTCATGYTACTGTT?TGGWG?CCTCCCAA?TCGGCTACGA?CCWTMGTRTTA?AAATCAA?GACGCA?ATACAGAGAGT?ACAACTTATTA?TWCCAAACAGAAYGCAGGG??AGTCCACTATGATATGTATAYTTAGGGTGRCTGAGGCYC?GGGGGTG?ACTAGCTSAY?TG?A?GAGRAGGRCC?GTACYGA?GGCCA?CGCGTAYG?YGCGCCGATCT?YCATTCGGTCTTRATGCRTTAT?G?GTG??TGCTTTTCCYGACCYAGCAG?CAGAC?C?CAAGCCTRAAA?ATGTAGGTAKGAGTAAGARSCATAGTGACAYAATTGACCCTMARTTAGAGGTAARCAACYACAGCTCTCATCGWSTCAAACAGATGCTGCCGTG?GATACAGCTGGAGACACMCCRTTTTTCCTCAGTTGGGTAAAGRATGTTCGCTGATKAG?TTGTAACGAA?TCCYTGTGAGTGAGAGG?AAAGCA?TCAAGCGGGTCMGGTGTGGCTACCAGC?GCAGC?CACAGRCTT?GC?TCATAGTTCTTACCA?ACTCA??GGGSTG?AC?WACTCTAAGAAAGC?CTATAAGTTGT?STGAC?AARCC?ACGTCATR?GG?GATRAA?YCCT?A?CACKCCGT?AAGGGC?GGCTYACCTCAT?G?TGTT?CGCYAGYGGTC?TGTYAYW?TCTCCCTCACCWRTCAGTGGCTC?TATCCGCCCGYCW?ACCC?GCCCGAAAACCGYYAC??TGACGG?GAGCG?AC?AARATCCTCTTAYGACG?GTCTAGTT?A?CTAGGC?A?T??GG?WG?ACTAC?GCACGAAKCTATCGCATTRC????ACAGAAG?ATGYAAGMRCTA
CGRGRGCCCC?AK?Y?GGGGWC?CAACTGTATTGARCCAGA?Y?ACW?TG?ACACTA?CG?GGG?CAWAAAY?GT?AA??CCAM?TTTATAAGCGAYCWGA?TG??GRG?RACTCTAA?GTTAAAGGGA?TTCATGTTCTGTACAG?AGTYGTAARTATT?TGGT?GC?TTGCKAATTGCTTGACG?GA?GGTCAATACGT?CAATG?CACWA?STT?ATAGCRTGG??AC?AAAS?ATCCTGTAR?TAA?GCTRCGTGCTAAAACRARTCGTA?GTATGGRACGG?TAATW?KGGTAGACARTTTCCTGG??GC?RYGC?CAGATCATWG?GGTCYCRCCGCSG?GGC?GTTCCCTCCG?CATRRTTGCTRC?GC?GATGC??GTAA?KGT?CAT?AGCCCAA??TTCGGYGYCG??GTATTCAAGCTT???ACTACAC?TTTWT?AAAGTACCCCTMARCRRTAGA?AGAGACTACWA?A??GCGGYCRGC?T?CGCGCWTTTT?CCGCC?TC?CGTAAATATCS?ATWRGC?R?CCAGG?TT?A??YGAGTCTGCG?CA?C?CC?C??GC?T???CT?A??CCG?TTTGGYT??A?G??GA?C??GG?GAATCT?C??G?K?A?R??TT?ATCGAA?GGT???A?T
    Phl358_51		A?A?AA???GT??CT?CGG???A???CGCG?????AG???AT???G?AG??T?ATGT???AT?TAC?CTCCGA???CCTT???TGCTT??A?A?C??T??GGCG?TGCCT?C?TA???TGATT??C?????C??T?T??AAG?GC?GCA?ACT????A??????A?CC?CTT??ACGC??TATAG?GC?TC?G???CAA?TA??A?C?G?T?????C???A?AC??G?ATAA?GTT??C?A?GTG?A??A?CG?CC?T?GATGG?TCTGAAA?A?T?A?A?C?R??CT?TA?C?G??CTRATA?GAGT???A???CR?CC?CT??T??AT???C?GCTAG?T?G??A??TG??ATAG?GGCT??C??TG??GCAG??GTT??AAC?AC?C?A???A?AC??C???RCAG??GA??T?ACG??YGAT?RT?GCG??TAA?Y?C?A?CT?T????GTCT?TSTGC?TA?GACATTTC?YTACA??TAACGTAG??ACATTG?G??GA???AYGA??T?GC?GT??TT???AGAC??CAS?A?GC?TATCC?????TCAGG??T?G???C?CT?CG?GG?TC??CATA???GGGG???ATC?C?CA??????GCG?A???GGTAT??TC?GG?T??TAA?GAACC?Y?T??AAGA?TCATGTA??A??CTG?T????C?CC???GC??T?CTG?G??AGG??GATA????T?CA?GAG?YM?TCCG?A??G?TC?G?G?G?AAG?A??CA?ATC???YCG???TAA??????C?T?CA???G?A?AC?TT?G?CAT?GAY?AYA?GA?CAGATG???ATA?GTC?GG?GGAC??G???AT?GTA????CT?ATA?TACA?C?CC????AGTGA????????????CC?G??CTT???CT?GGAAACCCA??A?????GTCAA?A???TGTC?YAC??????A?T??ATT?G?GG??YGC??G?C?WATC?ACGA?GT??????T?GAT?TC??AAA??ATCTT
AA?TG?C?S???CGT??????GC?T?ATARGTA?STAT?GGG?TTC???CC?GGT?C?Y?G?CATC?T?GCTG???TG?A?GKCG?C???AT?????C?TA?CGM?A???GGTA?GT?C?A?T?AA?TAAGTTG?TT?CTCCCC?T??G?G?GGTT?GA??A?G?CAG?G?A??ATT?AA?GGCG??CAT?T?T???G?????A????GT??A??CT?AT?C?GAA???M??G?CAG?R?CC?CG?CG?A?????C?GC?TT?C?C?A?GG?G??AT?T??AC??CT????GG???AGC?????TGGT?CCT?CAYA?ATT??A?A?A?AAGK??AGC?ACGTATG?A??CTC?RG????TAAGCT?T?TCCGA?GG?????ATAT?G?GA???T?TCT??CAATTG?T?G?A?CCGCTTTAG????TCA?T?G?A???ACTC?T??CT??ACGT?CA???T??GGAT?TWS???????????TG?G?AG?AT?AG?YCG?CC?A?AA?A?CGA??G?A????AA?TT???GGW?ACGCGC??G?CGC?C?C???TG??T?CC??AT?ACCTC?T??CA??GTC????C?C?G?CCC?ACA?CTA?C?G??GTC?CC?AAA?TATT????C??TA?A?C???TCCA???GAT?GA??CGAC????ATG?C???G?YCCG?A?A?T?C?C?GCMA?G?CMACG??GC?G?TGTTT??TT?CGCGC?????C??GTT?G???C?AG???TTTA???AT?G????CA??TCTC?CGATA?CC??A?AG??ATG?KC?CG?GC?CGTW????TATAAT?T?G?AGT?CT????????G??A?CG???AWT?G??A?C??A?CCA?C?C??AA?G??GGCAG?CGG?CC?TA?AGG?????G????GT????TA???GTRAATG?TGC?AT??G?AC?TA??G?G???A?A?????G?T?G?AY??A??MYC??GT?A?????TC?A???TCGA?T?AGGTT?K?
GT???T?ACA??AT??CCG????CT?T???GAC?T???G?T??A?T?GT?T????T??AC?T?G?CCTC????AAT???G????CA????CATGT?A?ACA?A?A??C??G?A????GT??CG?AT??TG??T??A???GA?T??T??A?C?AATA?GTGTGA?C??A???ACCGG??A?CATCA?CAA???C?T?????CT?AT?RCT?Y????GA?A???T????G?CR???AG?CC?GCCATTT?A?C??C?CT?GT?CA??G?TCT?G?ATAC??????GTTGT?CGGC?G??CT?C?CTAA?????T?CT?C?CTCA??TAAG?CGG?GG?YC?????G?TA?CC?TGGGT??CA?CAG?Y?CTCAT??G???GT?CTAG???AT??AAT??C???A?GTCATTACTTG?AATC??????TTAT?G?Y?TGGTCT?ACC??TCC?TG?GA??CG????T??GGTA?G?TCGCATATCCR???GTAG???AT??TA??G??TTG??GG?G??TA??GGTG??A?C?G????C?TGCG?GG??TY???T???G?A?A?TT???ACTG?AA??GCAA??CC?CA???CG??GCT????G???AC?????YGC??Y????ARTGCC???T?A?C?GG?AYCWCA?G??CTGGACA?GA??GTR???C?T?C??T?AMCGC?T?T?TA?TTA??CCGTAKGGC??CC?T???????TTC?AT?C?TC?CGGCT???AG?CG?A???AGG?GCT?TGR?Y?GT??TGA?T??A?C????T?GTCA??TAG?TA??C?C?A?CAT???GC???T??T???T?T?GCA??CTAR?AAGK?ACAAGC?CT?AAG??TG??GTCCC?C?G?AT????CAA???CTAGGA?TA??ATGG?T?T?GC?CT?C?G?TTATCC??T?CCTGTG?C????ACY??AA?A???C?C?TC?A????G?????T??A???CA?TCTG?G??CA???CGGT????T?CA???C?
C?TT??C?T?AC?A?TGAAGG??GT?????????C?GA?GACATC?A?AG?TC?AACCAA?Y????A??????TATA?C?G?CCGKT?AAC?CTCT??TC??AA?T?C?CA??GA????TTT????GCTC?ARATCC??TG?????TGG??K?G?AACC?A?A??C?G?T?C?CG?AGT?YAA????CTG??CTC??CA????A??A?AG?A?T?TA?GAGT??C?R?ACT????TAG?CTCG?AACT??ATC???AAG?G?T?GG??A?GCGG?TGA?T???????A??TTCTTG??G?AC???TA?AG???GGTCCCAGA??AAT????????A?TCG??GAG?C??TG??GT??G?G??C???????????G??AA?A??A???TGCATCTA?A??TCC??C?T?C?G?T??A?GGCC???TCGA??G?T??AC?T??GG???A???C????AG?CAAGCA?G?????AT?AT?A?AAA??AG???TTG??TT?CCCTAGYCTG?C???AGCG?C????ACGCTA?C?ACGG?ACC?G?A?GTG?C?CCA?CAT?G???C????TTTCTAAT?CTGG??TAC?GCTC???T??A?CG?GC???GACCT???CCG??TAGM?C????G?T???TGTG??G???????TAA??TTCCAA?AT?GCGG?RAM?YTAT?GG??C?T?C????A??T???T?GCCG?GT?ATAG?GCC?Y????????A?C?A?ACT????C?CT?A??G?C?TCC?GTC?CAGT?T??G?GCAT???T??GA?T??ATGTA?GT??C?TAT?CTA???C??TC?CG?C?CA?GCC?C?T?C???GAGT?T?GTG?CT???AACCC????CATA?AA???C????GAA?GT?GG??G?CGC??T?C???T???GTAGAGC?ACT?AT?C???GACG??T?A?G???C?T??YC??A?AT??A?AAG???G??GT??A?AA?G?GAG?G?GTCG?CA?CC?CT?CG?GG??GG
G?CTAACAA??CC??A?????C?C?C??GAG?????C?G??G??A??ATA?CC?CGG?C?T?GTT??Y??GTG?C????TA??KC????T?CG??CAGACT??AG?GAC?GC?AGCAAT?G?CC??AT?GG???TAG?G??G?AT?C?CG?K???A?AATA??CGGT?A??GG?C????C?A??CA?G??T??T?T??T?GC?G??C???T?T?A??G????CY?TT??TG?T?AC??T??????CTA?TC?ARC???C?ACCTT?T?ACT?A??T???CACT?C???G?GG?C????????GCC?T?G??T??TCGCT??T????G?AY?AC?G?TT???TG?C?GG?C??CCWA??GAGGAAATC??GC?ATCYGG?G??CT???A???G???C??G???ATTA?TCAGCAR?A???G??A??A?T?CTTCA???AC??AG??GCRAC?A?ACA???CTT??TA???T?G??W???????GA?TGCG??AA?C??GG???T???GCG??CCG?CG?T??G??TTGAT??TTCT?G????G????G?GTTYCCCTT???AT???AG??ATTCCTG?AT??CAGC??CGG?????CAA?G???CGG?T???TT?????T?G???T?GAC?AG?GT?TT????ACAGGGG?????TCC??AT?G??GG?GA??KTA??T?TTAGCA?G?G?????GT?C?A??AG?C??CAAAGA????????CCA?A???TGCGA?GCC?T??TT?TGGGTA?A?T?GC?C?A?C?ACAGCG?GT?CCC?TAC?AG??GA?TT?GCT???TA?C?C?A?C????TT?GAG?G?TTARCTAG?TAC??AR?TTA??G??T??GGG???AAAG??C?G?AGC??AGG?G?CAGTGAAT?TA?TT??AACGT?AGA?C???A?ACT????TA??C?GTCRAG??TATAT?C??AAGAC?T???T??T?C?GG?C??GGT?CATT??AG?GA?AG?GTA?TC?T???C?T??TA
?AT??A?T?C?T??C????A?????C?T?R?ATA?????GGATGG?T?T??AC??TA?A????T???A??GG?T?TC?G?A??A??TGW????AM??C????????AG??C???A???A?C??G????C??GT?AAGTTC???????T?GTA?TA?A???GC?CAAA???T?G?CA??CG?T?C??GGCCGGCTG?AG????G????????C??A?AAAGCTGG?T??A???A??CC??T?A?CCG?ATAC????A???AGCC?T??T?G?G??CT?A?CG??G??C?AC??????GAG?C?AGG?TA??AT????AAAT??C??ACA?AC?ATGT??TA?YR?GGT?AG??GC?AG??ACA?T??GT??AA?G?CYCG?G????GTACGR?AG?GTA?A?CAGG??ATG??TT????TT?G??C?TCT?TT?G?G??R??G??C??A??G?ACC???W??C??A?C?CTG?CAAGCCG?C???C???TGG?KC???CGA?GG?TGAGAAG????????Y?A??TAA?GAA??CCATTRT???T????GA???C?AGG??AGG?????T?GA??????C?T?GT??TAT?YA?C?G?T?T????G??AG?TG?G?AG?KA?CMT????AAGTTT?CT?GC???A??CT??T????GCT?GAT?TG?T???GTTC?T?C?R?GGA?A?TG?TAG?TTAG?CC?A?????G?TG?AT?TCAT??ATGSG?GC?T??CGCA??????CCT?CG?G??AGTTTAT????CT?AG??AT??AMCAC?TC??GT?TT????AAGA??CAG???TGC?TCGAT?CCCTTC??A??T?G??C??GGGC?????GCAGAT??GG?GCTCC??C?GAT?CAT?T??GCT?AG?AG???CA???GAT??A???Y?????C???G????A?T?GT?GCAGTG?GCT?ATC?C?C???T????G??GC???AATG?A?C???T????A?GTG????G?ATCT?A?G?TGTCGT
GTC?AG??YCC?ATC?T?GGA?T?TC?C?GG?C?AC???CSCT??GT?GA???A?A???C?C??ACCT??GC??G?Y?CGAG????C?GGT??CT??CTC???AT????T??TG???????T????A?T?ATGGT?TTT???T???G???TTTAG?TT?CA?TA??ACA?GCTA?G??TCC??G??A?TG?T?GCT??CACT?G???A??CA?????CG??GA?RCAC?G??YA????CAT????TC????CAAC??TA??ATTC?GT??TTAGAA??A???A?TCTCGA???G???TGCTT?T????TAGA?AGTT?GT?C????TATAGTGG?G?GTCAG?AY??G??T?G?GCTTR?T?T??GAGT?C????G?GGC?A??TGTG?MG??CA??A?R??G??TC?T?G?CA?ATC?GGC?C??T?A?TAG?T????A?AA?????C?A???C?CACA?YAA???CG??CCG??G???G?CGTCGCAT?GG???AATTCGCTAT???YCCGTA??GA?G???T??T?GCTC???CGCA?A?T??GC??A????AA?A?GC????CAG?CT?????CT??CT?RG?GAATG?A?GT?AC???TC??GT?T?TTA?C???TTC?G??T?G?TGTG?ATTCGGAACTTTW?CGC?C?TG?C?CGTAATC?????G?C?GAA?TAA???AGTGATC?CT?GTC??CG?TTR????AA??G??C?GGT?TC?A??GG????A??C?AAA?C?AT??GG?T???C?GY???GAAC?C??G?GT??CA??C??YTGC??AA???GATCG?TST??AAGTC?CC??TACA??GA?C??????AG?A??GCGTAT?GAGTCTGTA?C??AGAGGT?????AT??AGTTA?A?ACWA?GC?AC?ACTT?CT?CG?CTT??C?A???TC?T?T??AGTCTCCTRGTCTG?CCC??ATCACTG?TTAG??KCATS?GGA??T?A??CA?GGAA?TRTCA??G?CC?????
C????CT?TCGAAC?G?A???GG?A??AACAG?GC?G?CC?GT?A?CGACACG???ATCCT?T??????TTTTAC??A?CTCCG?GT?G??G?C?CCC?T?GGT?TGT????AACC??GCWG?G??A??AT??GA?AA??C???TAC?????TC?C??????AT?GG?C???C?ATG?GT?CG?G?TG?G???????YA??AC?CAAA??T??CW??AGGT?G?A???TT??AC?AGC??T??A???GCC?TAA?TG??G??G?TGC?TCTGGT??A???AC??TATAA??GCC????T??CG???????AG?TG?T???????ATCAATA?ATA???G?TTACCC???C??T?TC?T?GCGTC?T???C?G?T?GT?A??CT????GK?TG?CT?TGT?A?GACTC??YTGCC?T??GACC?T?G???A??T???T?A?A?GGCYGCT??GTC?TTC?CT?CGKC?G?CT?TTTC??T??T??CC?G????T????A?GCA????G?ACGCG?G??TCTTGA?G????TCAA?A??C?A??T??G??TCTT?TCGCT??A?CA????????TA??TG?G?T??TTATG?????A?G?TTC?G?GC??A??A?T?T?G?TC??ATG?CG?CTCCC?GACACG??????TAGGCGGC??T?GCC?TAGT???AC???T?G???GC???T?????GC??A?AC?????A??GAACT??T?TG?CA????G?GA?C?G??AAT?CCGG?T??CTC?A?T?T?C?ACCAC?C?TG?GC?AGTGCGG??A?T?TCTG??CTGACA??GGCGTCAGA?A???CAGACC?RA??A?A???CCC?GCT??CC?GTCT?AA???AC??CC?CTC?T???G???G???T??????GGG?TA?TA???GGGA???TGG?G??G?T?A?TCGCAA??T??CG??G??TAT?CYAA???A?GG??C?AG??G????T??G????CG?T??T??A?A?RA???T??????G??A
G?T?TCA?GG??T?C??CC???T??G?G?TCC?TATAA?C?ATA???????GC??AR??G?A?T??G?????TGGA??GTGA?AG?AT?MC???GAT?GT??CGT?TCGCYGAC?A?RT?GG?G?AGA??AG?YCTTT?ATA?CM??GRTGCAAG????GW?A?G??AR?G????T?T??GAC?AA??C???A???G?TAT???TC??GTT?T?GG?T?ATCC??CC?TA?C?C?CGGCTTCC???T???T?AATG?GA??YC?TCC?KC?G??TG??T?AC??AG??C?C????T??G?TC???T?TA?A??G??C?GA?CTCCC??G????G?C?A?A??C??G?TA?TA?TC?T??????GG??TC???AGTCA??CR?G?CCAAA?GGG??TGT??GA??GAACTC?TS?????A?TTTC?AACG?TAG??AA?T??CAGA??AC?C???GCAAG??GG?CCAC?ACYTG??GGTAAT?C??GC?C?CTGAAGA?T?A?AA?AG?C?G?CTTGTG?CGCT??AG??CG???GA??A???G?T??G?TCTG?TC?G??GG??????M????GTATTCA???YAGAA??A?C?G?GC??C?T??GCA?CGAC?A??A?TT?TAA??A?GGG?TT?GTGA?G??G???SA??????AG??????G???C??C??T?G??AG?????ATGATA??TGGG?CT???TC???A??CT??A?GTT?T???TTG??CC??G??ACW?A?ATT??CGT??C?GCG?A???C?G??C??????CC??T??A??CWTTGG??T?ACCC?T????A?TT????G?T??????CGC???T?G?G?AG?????CT??A?A?G?CAG?T???CG???TCATAG????TG??G?AT?A????C???G?ACT?G???????TGC?G?????G???TC?TT?T??T????TTA?GG?A?GATC??G?????T?T??G?A?G??GCCA?TAATATA???T??TTTTAATG??T??
CA????TTCTAAA?ACTATCGA?A?C???A???G?AC?TCG?TT??GT?GC?CW?T???A?T??CT?GT?A??AAGATAAGG?SGTGTAAGTG?CGT?GT?CA?????CA?GC???AG?GT?AT??G?GAT??ATCCGTTC??CG??T?AGCCTC??TYGT??AA?GA?TC??C???CG????CG??CCCCTRA???G??A???CCCG?T?A?TGCGCA?G?ACGCG??T??????GGT?CG?G?A?AAT?AGTCC??T??CC??TT??G??GTGT??A?G??AG?CT???C?GA?A?C??CA??GG????G??????TT?T?T?T?AC?G?CC?????G?ATTAG??G?G?GGC??R?T?GTGT??T?G???CC?A?T?CATTT?GTTAGA?YGTT?CTCA?CT?CT?GT??CTACTC?T???TGG??TC?TT?CT??CTT?C?T?GCGT??C??A??TAC?C???A?TT?AA???AGCAC?A??C?CA??C?????Y??C?G?A?C????TCRGR??T??C?CGKCGA?TGC??TAA?TTC????CT?A?A?GGGG???A?T??G?GAAA?C?ACTGT?WT?CT??CTG?GA?A?TAG???GGAA?C?????A?A?M?AGAAG?T?GCWA?TATRST???AGG?G?C???A?A?M?G?G?A??TAGACG?G?????TAGC???????TCA?GC?CGA?A?AT??ACGR?CAT??TT????CCACAC??C?TCT????TG?CTT????CT?AA?ACT?TATGA??T??????C???C?G??G?CGG??T???GGGGG?GT?A?GGG??AAC??AGT???GC?A??TGYAT??ACCTCG?ACAGG???CAC?AGCAC?GA?TT?T??????G?GAC??C?TTTC??A????C?T?AR?G?AG?A?G?TTGCGTT??AATTTGA?AC?C?A??G???T??TTGGGGTGCTC??G?TG?AGTA?GT?A?G?CGTGGT??CG???ATTT???C?A??T??GC?
????T?AT?C?C??GA??T?AC???AG???CAC??AG??????G??TCA??TA?T?GCA?AT?T??GGG??ATC?G?TATGC???C??TAT??STAYGAC?TG???G?A?A?CA???CATCAA???C?G??AAG?????AC?GG??A??TA??T???????AC???CA????A?ATT???????C?T??C???GA?TTG?G??GA?CG?C?A??TA?CTGTA??A?TG??AA??AC???G?CG???????G??C???????G?CA?T?TCTG?ACAC?G?G?CC?CGA??G???TT?CT??A?????T???CTG?G?A?A??C?CGT??AA???A????G??GRA??G??G???T?C??????G??CC?T?TGGSAGT?TGGTG??G??????CTCC??A??A??CTC?TCR?G?GCW???ACCAG???TG???CGTC???G?G?G???AA??A?AGATCC?TC???T?TT?CT??T?MCAAATA??G?G?C??T???C????AC??A???CTCG?C?A?????G?TCR?CC??T?YCGATA??C?GAG???CA???G?C?AT????T??GT?A??CC?AC?AC?????CCA??T??CS???AT?C?CG??T??AA?T???GCAA?CR?GCTA??GT??AA??G???TC?A???TG?TR??C?G?GRT???AGC??G?????GT??A?????CCC?T?T??G?CK?CC?C?T??TGT???CCC??AA?GA???G?AGGACATA?ACTCAGCG?C??TTA??A???C?G??CG?G?C??TY?T??CT?GA?T??CAATT?CT?CCCC??C??R?GCT???CG????C?GTAA???T?G?????A????A?G???GGG?WT?CTCG??GA?C?RGTGG??GT???TR???W????A?CTA?AAGR?T?????AC?TTT???TWT?AA??TG?A??AA????????CA???GTGA???TGTC?C???TTT?A??????TT???C?G??A???C???ACT?CAT
?G?GGM??C??G?G??CAA?T??A???T?G?S??GT?GAGMGT???C???CT??C?????C??TTTGCCCAAGC???GA???CCWT?C????G??AA??C?A???G?A?CACCA??TA??AGYACAG??A?GT?C?????AA??CGGC?C?C???A?CA?TCGA?TGAT?A?TG?GTC?GG????CACTA???ACAG?A?GAAA?AC??TATTG??G?CMA??G?CCA?A?C?A??????AC???WAGCTG?TC?????TTGG??R???G?CGT?GTG?C?C????RCTCACTA??ACTA?A???AA?CCA?T??RA??AC??C?TG???TC???GA?GCGAGCGGGGTGACGT?A?CAC?TAT?TT??GGA?GTAYT??GTG?C?GAA?ACC?AC?????A?CTAA?M??C?CC?G?G?C???????CTCC?AG??C??AA?A?C?GACTCC?????T?T?AAG?TG??A?G??AG??G???CA?GT?G????C?A?GA?G??AGAT????GAG?C?G??A?AT?CCA?C???ACT?ACTTT?CC??T?CA???TGGCTA???ACT???G???GAG?A??G??TCAA?A????C?CSGGA?ACCG??GAC?A??TTCTCY???CCCTT????T??TA???GACAR?G??A?GC??CCTTT??AC?TGY?T??GT?G?A?G??TAA??T??A?ACAC??GGAT?GGA??TTCGTATT?AATA?AAATGCC?TAAC???T?????TC???T??AT?CY??C?C?A??A?T?CG?AG?G?????C?CGCAT??T??R?C?AGT??AC??GGGA?AC??T?T???C??TCC?AC??CAT?TTGCGT?GTGA?????AA????A??TCG??ARGTCG?G???GCAGGCC??????G????C?AG?GGG?CTG?GCC?TA?TT??A??TGGSC?ATGATAGGAG?ATT?G?A?T?TATG??TTG?CGT?T?C?AT???RGATA???CG??C?TA?A?TGCG??G?
C?T?TA?GTTT?G?????C????CCC??GAA?T????CG?A??????G??T???C?T??T?A?G?GACT?C???ATCTCTRGA?G????G?T?T??A?TTGT?GT??GG?A?TAY?T???TT?AA?A??G??C??CT?T??A??TG??GAG???GAG?GA?TCC?GACA???TAA??T????????T???A?CCGAGC?TGC??CAAAATG??????AAY?GA?AA??GTCCA?G??CT?????C?C??TGC????GCA??GC??G?C??CT?CAA?C??C?TG???T?CA????A?AA??G???TGTT?GGGAT?T?ACA???ATA?TTCRT????GTG???C?CT?CR??GGC???ATGAGA?TGGGTTCCT?G?????TT??GA???GTGAGAYG?A??T????GCT?T?CGT??AGA?TMRCGM?AG?G?ATCAGC??GT??ATG?Y???T?TR?G?A?CT?G??GCTCGTTTTT????GTA?TTA????????GG?GA?T??TGCCA??T??GT???A??C?A???CGAT?AAA??C?GAA?ATA?TTA?CT???GT?GAT??GCGTGTC??GG??TA?GATG?TT?GAG?A??R?A?CAG??ATGTG???TAGGCC??TC???T??A??ACGA?TGG??GG???A?T???T??ACGAGAA??GA?TG?G???TCG????T?G?ACG??T??A??C??CAA????CT?GGT???????TGAA??AT?GTC?CA???TY?TG???GGT?TAA??GCACTT?GCG?AA?C????TCG??G?GCC??CA?AAGG?A?Y?T?CCC?T?GAT?GTTTC???T??A?C?AA?TC??AT?????AAGCTAC????G?GGTGC???????AYW??AGC?C?GCCRG??GAA??CCT?RG????TT???TT??GGT??GT?CA???G?GC??C?T??T??C?CCCCA?T?A?TA???CGCT??CA??G?TGT?C?G?T??CT?TGGC????A???GTGGAAR??
CTT??AG????G??TC?C?GG????CT??CC???TTA?GG???GA??TCAT????????TAG?TTTG?A?RG??TA?C?C?CT?A?TAT?TA??CT??CAACCCC?G?T???C?T???TT?TAG??A????G?T?????AGCT????RT???GT?G?TT?G???C?AC???T?AAG?TGCT?A??TT?C?GG?G???GAG??C??TA?TA?????A?AT????C?G???GGTCCT?C????T??G??C????T?A?C?AGC?CC??AG?ATTR?C?AY???CA?C?CCTTTA?A?CGY?AGAC?G?T?AGG?TAA?CT????C?C?G??A??????G???A?CCTAC??A????CT???A?TC?AA?CG?TCTTCYAC?CTCCCG?AG??T?ATCTC?A??CGACGGACC?GA???AG??????A?T?G??AC?A??AT?C?GAT?A???AGGCCC???GAAC????AC?A?GA?TT?G?C?C??TT?A?T?AMG??T?A??GGA?G?CAT????AG?G?TGG?A?G?TCCCCC?C????G?AC??G?CCTA?CG??A?T?CCG??CAACTGAT??G??C??CTC??TC?????GTGCAA??G?GT?C?A?CA?T??TTGTAAA????T??G?GGR?AAA?C??TCGC?TGG??C???????CA?CK?GG?TG?CCGC?CA??CA??CAAT?CG?G??T?T?C????????GC????CCGCC??AC?G?AGGAG?G?GATA??CC??CT?C?????GA?YA????CT?GC?C??AC??A?GACC?TA?A?GGACGG?A?C????TGGCAAA?TA?????A??T???T??A???C?A??AT???AGATT?AA?CG?TA????TC????AGTCA??TC?TAT???A??T??CC???C??TTTGT??T?C?CTCCA?GCGAGT?C??TG?AT?C???AG?T??AGCWG?TTCACTT?CG?ATA??????CTG??TCC?C?A??A?A??G?TR?C????C?CTA
?????G?GR???A?TG?T????T?TCG?CT???TT??C?????RGT?A????C?CAAC?A?A??T??AGAAAA???AAT??AT??C?RGG?TATAATCA??G????GCC??TTAT??AA??AGC?GC?A???AT?TRT??ACGACATT?CT??TGTT?AGG??AC?A?G???TAC?TT??C??RG?A????G??CC?CC?CA????C?A???TSGAK??ACG?TA????AAG?ACGY?TG???C????TTAAAR?TG??TA???TATTC?AAGGT?A?A?G??TGTT??C?ATTGATT???????A?C?????TC?GT????G??CA?CG????MT??RA??CG?????GGTG?TTT?TAT?C?TT??C?GC?C?A?????C???AAG??R?AG?CCC??T?GGC??GGCTGAAA?CTC?AT?GCGYG?A?AG??G??T?C?ATA?T?TRT?WAG???CG?TTG?CAT??C?CAGCT?TTGA????GG?AC????C?G??T?GT?CC?CCC?TTA??TTT?C?A?TASCGCGA??GC?CTTACT?W?A?T?CG?CA?GTCC?C??A?TAGG?TC?C??G??AGC?G??CAGAG??A??CGT?CC?C?G???C?TC?G?A?AA?GG??TTGAA??AA????GT?C?C?????TA?C?G?TGCC???G?G?G??T??GT??A?TTA?A?G?CG?A??AGT?S?G?AT?TAT??A??C???ACA?TG?CA?AA??AG??C?A??TG????ACGC??A??GATACG?C??G?????GTCG???G??G?AT?C??G?GT?A???GT?A?C?G?TTGAGAT????G?G?G????A?CGTG?T?CGT?T????C?GCAG???MTTG?AT??????C??G????TCA?Y??GG?C??T?CTC?A?Y??C??GAT????G??C?AG???????T?A?T?????AC?T???A??TT?T?C?T??GCC??TTTCA?ACT??T?GC?C?C?TGAYGC?AGT?AT?GCRGC?G
AT?AM?CGC??G??ATC??A????SG??TC????GCTT?AGG?T??CAC??YATATC?A?AC?????CGC??CAAGGG?G?GCT?????G??CGA??G??G????G?AAG?T??T?GGCTA??TCA?CA?CC?T?C???G???CCT?G?G??A??CTACT?TTC??T?C???G??ACT??TG?CAA????CCCAACATT????AK??C?CG?AA?CT??C??G??G??A?CAAA?TTA?YA??????CA?C?TCG?A??A???C????AT??CA?A?TT??TA?TTCG?CT?????ATYTACCTT?CC??ATG?G?????AT?CAC??A??GA?CC?G?C?AGGG?A??G?AGA?AAA?AT??T???T??TA??AGT???C??T?T?R??CGAGG?AG??A?A?TTGG?AGCCC?AATG?CCGGCTA?TCAAC????C?CAGA?YTTTA??GC??T?TGRT?TTCTT?C?CTCT?T?A?C???CT??TC?C??T????GGA?A??TAGTTA?G?AATGGC??TGC?C??T?T????T??GW??AG?TA?AC?GTG??AT?T?A???T?CC?G?GAG??T??????GG?ATT??T?GTTA?ATCTAC???TC?T?CY???GCTACG??T?CTCC?C????????A?A????T???G???G??TGTG??A?GC?AAGTACC?C??TA???C?A?AGAC?????ACTCGT????CCT????C???TT?TC?TTTA?G?G?TG?A????CT?TGC?T?C?G??????T???G?G?C?R?AG??GA?CC??T??C?AA???TTA?CC?C?AGG?C?C?AC?GG???W?R?C??GC?TCGCT?GG?G?TT?TA?R??TG?GC?T??AA??G??TGGG????G????AC?C???????GACY?T???G???GC???TAT?TGSTCCA???C?CC????GGT?GTG??CA?CTG???AC????GT????CA?C?T??A?C?C?WTC?TA??TTCAC????T?G??GA?
GCTA??C?G?T???AG????AC?G?AT?G??????AC????C?CT??G???CCT???T????A?ACTGCG?C??ATCAA??T?TG?G?TCGC???A?ACA??AGG?T?TRTT?T??AC?GA?RTCATAA?AA?CTARGCGT?GG?T?AG?GT??T??C??AA??????CT?TCA??CCYGC????T?TCAT???A?????A????TCG?A???TCA??A?A?ATGTC?AT?T?GCCCA?A?GA??GG?A?GACC??C????AG??GGCTA?TGAY??AGCA?CAATA???A?C?CA?GTCT??GG?C??T??A?????M??T?AA???GG?T?T??T??T??A?CC????CG??TTC?TCGT?A?C?????GCGC?TCGA?T?TCGT???C?A?CGT??G???A??WC???G?GCACCCGAC???G?G??TCT?T???????A?G??????AC?G?T??TGGT?KG?G??CC?T?A????????A?T??A??Y?A??GAGYAT?WG???ATT?A?CTC?GAT???AC?AT???AATTG?????G???CGA??C??A?GTCTCC???ACGCAATGTC?TG??ATC??A????TT?C?C??T?T?TAC?ACC?CGA????T?GG??GGCT?AGYATG????CC??G?G??CC?TCTACA?CCCCA??CGT???G?C?CA???TCG??????GCCGT???TC?TG?CA?C?TT?TTG?T??AG??AG??TCT?CTAA????TTT???TAGG????C?GT???GGC?CATTGC??AG?GTTA?GGCCC???AGCG?GCG?CA????C?TC?YAC?ATAGTACC?ATS?T?C???CTTGGG??GGT?TA??AAAAT?T?CTGT???TA?T??????A???GT??A?T?GTCTT?CT?CC??GC??C?AT?GCA?G?CCG?CGA??TGGWTA?G?CA???GCC???T?A?TC?CAA??TT?AAAGGTWTAG?A?T??GC?C??CC?GGA?C?GC?G?T?T?C??TA
?C??T?TG?????A??G??T???GA??A??TA?CT?GAA?G?GAT?A?G??G?T??C?A?A?CYCGACR?G?????W?G?AA??GA??G?G??AC??G???ATTC??CAC?T??GT?????T?CT??CG?C??TTWATA???CA??TT?CTCA????G?CCA??CC?A?????????TCG????CG?A?TGA??TC??CA??T?G??GA??????AW?????AAA?CTC??CCRTCCACCG?AAGC?GC?AA?C?G?T??????TTTA??T???CCG?CGA?ATAAAAGT?????????AG?C????AGA??ATGGCA??TG?T?ATTCTCAA??GC?TG??AGG?T?ATGAGA??C???A?C?CGTGG?GTAGTATG???G?TGAT?TC?G???C?CT?C?G???????ATTG?C??T??C???CCA?GA??AG???CC??AAAT???G??????C?????CYTCCG??AAC????A??GATT?GAAA?GCCC???T?G?T????AC???A??G?ATT?G????GCTG??C?GTTGGG?TGT?GGT?GC?G?TA?C???ACCTT??AC??AC?C?ACA??CCC??C??CT??AGA?CTT???G???AC???CGGGG?G?A?CTTT?AA??A??AAG?A??C?A??????AC???C???TTATG?C?CACR?GG??A?CGTCG??T????G??GT????T?TA??CG???C??????ACGA?T?T???T?AWC?CGAGA??GC?TG???GTAGC?TKTAAS??TAC?TCC???A???GG???T??TT?GG?GAG?M?GTA??C???CCT??TAA??T?A??CGACAA?T??AG???C??G????C?GAATGT??GA?A???????T?GCG???GA?GC?TT?CTC?TTG?A?AG?T?CCTT??TGC???G????T????CC??R?T?A??A?TT?A?T?C?TAG?GAA??A?TC??TA?G?G??AC?G?TC?TTAAACT?GTT?AA???MTCGCA??CTT
??A???????CACG?G??AAT???CG?CCCA??CC???????M?CMCGC?T??TC?G?CCT?G?GTA?G?G??CG?A??CTT??C?A?CTTG????G?GAYCAT??A?C???A????TCT??G?ACCT????A???ACGGTT??????GT?C?YAAT??GG?A?G?CT??CCAC??A??A?T?CG??TG?TYGT?C???CA?GA???A?G????G?AT??GAG?CGCG?TTTGC?T?GGC?CCACC???C??ACGAT?CA??C???G??C??ACC??T?GATG??G?G?CCGT?TMAC?A?????T?T??GG??G?SG?C?GGGAA?Y???C?TAT????CA??A???TT??GAGTAT??CT?CAG??CTCAGTRAGCACA???T?????????CAT?T??TA??GTGAGAG?C??TCATGC???T?GCTCTC?AGGG?RGG?C????????GA?C????GTT?A??G??C??CAG?CCGA??A?TTTA?C?T??AT??C??GCTA??TT?C?G?G??TG?C??GCGCG?C?T????????????????AA??TTAA????G???C?CCGTC??A???C?A?CTGCGT???T?G??A?ACCGCC?G??C?T?CG?GMT??CT?TTAAC??T???A???AG?C??????AAT???TGGG?T??TG?AY?CCC????CA???????ACC??GG??TCT??GG?CA??Y?AC?C?T?GA???GC?TGCCC?C???GT?ACT???GT?A??GCT???A????TT??A?G??A????T??G??AA?G?T????GAG??G???GC???T?G?C?C?????A?ATRCT???GCG?ACT??C??C?G?GAA??GC??A??G?G?GCAGGATG?A?TGAC?C?????A??GG??A?T??????G???CA?CTTC?T??T??ACAA?TTA?CC??G?G?C?GC??C?ATT??CCG?CCT??A??G?GT?TT?CGGG????CCCCTT???CCCT??A?A?A?TT??T?G?T
?AG???AAT??CG?AGCC?G?CAAAGTAC?TA?A?TMTTCC?A??G?G???AG?CAAA?ACAATC??TT?GTC??C?G??????C?AAG?T?A?TA?C???TG?C??AT?TG?ATCATTAAA??C?CA??C?CAGT????A?C?TMAGT???T?A?T?CGAA????CAGTT?GT??TG?AA?CCT??CCCGC??ARTCY??CT????AAA?????G??G??G??A????AA??ACTACG??A?A??ACTGCA???C?GA????C?T???C?GT?T?A?GC?AGA?GGG??CGG????AGTGY???GC???TG??C?ATGG???GGTCC?CGT????G?C?CCTT?CT?G?G?AG??C?TT?CT?T??T??A?T?T??T??GY?C????GTTC?G?TG?GCTC????G??GC??TT?T????A?AY??GC?A?G???T?????AC??CGTGAA?????A?C?TT?CCG?YTA??ATA???CR?????GA?G???T?C??ACGCGG??GAGTT?C?TC???CAA?K?ACAA???C?ACGACCCG?A??GTC??CGCC??GG??G?CY?AAA???GT?T?A???YG?AR?CATA?TCA??CC???SCGACCT???CTATAGTGAC?GC?AA?G?CA?CC???A??T?????C??TAAG??GAT?TGCC?WT?TTGG?C????GGTG?T?TG?AGCGT??C?TA??T???C?TTGTT??A?TG?GT?T????A?CG??CCA???GA??CG?GT?TGT?ATT?A?A??GAG??TCATATA???G?GCG?GAG?TTG?A?ATCA???C?A?A?CG??T?ACCT???ATA?AG?G?AAA?T??C?AC?C?CGGG?T????CC??T?CCTTC??C?G?????ATC?AG?G?ATC??G?CTG?G?C?YAG?A?????C???C?????AT???G????AG?TAG?CTTCG??KACWTG?AR?CG???ATCC???AK?GGG?G?AYA?C?TG??T?Y?A??C?G??GC??R
C??A???CGATTC??CACC??????TTGC?T?TTRAT?????CT?TAGG???CTT?AA?CG?C?T??GCT???C??TC??CT??TAA??CC??C???CCTG??T?????????A??T???CA????ATA????TTAC?C?GCT??GAGC?ACAAC?????G??TT???GTGCC?TGA?CCGGAGGT?C?????CTAC?C??TC???AT????C?T??G??A?C??A?GT??CCT???CA?GA?C???AG?C?TC??G?TGT???GC??TCTC?GSG???T???CCGATA??ATT?AT?T?CAA??AA??A???GG?CC?????CA?ATC?GC?GG?CG?G????ATCK?C?T??T?CA??G???A?A?TATA?A??C???G??AGATTA?CG?GCGC??T?CG?AC?A?CTTTC?TG?AC?TAY???TG?????C???G??TA?GTCATC?????CCGTT??T??T?TGA?????G?CG?G?GC???G?TTAG??T?C?TTC???G??GAGC?GG?GT???G?T??AAC?TG?????GT????A??????GCA??A??A?CC?T?????T??TT?T?????AGAA?CCA??GT??G?CC?CGTGAT?CC??ATAC???ACAT???C?G???C??T?A?GAC??T?T??A?CA??T?C?GWGT?????A?GCCG?AGMMG?GACA??CT?T??TGTAG???TG???TTTCC???R????CRT??G???TC?GA??CG?T??GA??TACTAG?AG?CCA??A?T?GT?YR??A?CA?G?GGTCS?T?GGCCTACAG????CTCG??GC??CGCA?CTA???CGGG???CT?RTT?TA??A?T?AGA?CCTGC?T???GTC??ACA?CT??G?CC?AT?C??C??C??C??C???TGCGAA?RC?C?GT?G?T?CG?GAGTTGAT?T?AA??G?GCA??AC?C???????GCC??CCTCA?T?CCG??TACGT??A?A??T?A????A??RG?CCTGTG????
C??ACT?G?C?A??TC?G??KT?GYC??AG??GC??GA?G?TAGATT??TA?AGGT?R?C??GGCAG??A???T??ACTCG?ATGT???T???TA?G?CA???G?AA?ATTC?????CC?A?C???AATT?????GTAC?A???T???G????A?TT??AGA??TA???AAA?????TA??CG?CT??AGTGG?G?T?CACG?ACTG??A?TTT??GA????T?TG??TTACT????T?CGAAAG???G??CGC?T????TACAGGC??TGCG?C???????G?G??GGCA???C?T?A????AG?AGCCC???T??CCTCA???GC?A?TT?C?T??TA???K???CG???T??TAAGC??A?A?AT?AY???AAC??T?C??A?A??????TC?G??R??AA??TCCGG?GAT??A??CG?T?A?G??GT??????C???G?A?GR???AG???ACG??G?T?CG?GGC??T??TA??TC???A?TTT?G???CAAG?A?TAR??C?G??G??GTA??AGA?T?AARGC?TCC?A??G???CA???C??A?ACT???G?TG?GCT??AC?C????GAT?G??TGG??T??AC?T?AGTT?AGGTT??G??TGG?T?C?AG??C??G?A?GTT?CT?????T?A??T?A?T????CGTG?A?CCT??A?GT??T????AATC?W?AA?CA?A?T??C?T????A??CA?GG????C??CATT????TGCTAT??G?CA?CT???AA????GT??G?GC?GAGT??AG?A??AA?AT?T?GGG?C?TC?G?A?G?A??????CG???T?SCG??T??????CTA?G??A??CAAC??G??GCATTA??GCC?TSC???CA???GY?CAAA??GTT???GAAT?TCA?CAT?Y???CA?GC?A??TACC?C??????T?CCTGTA???R?G?T?TC?T?GAT?C?C?T??GGGT?CT?GCCT??T?ATT??TTTC?TT??GAT????TCC??T?CG?G?A?
??AC?AC??G?AGTCA?TT?TGT?G?TA??C?T??T???G?T??????CCA????T?GTTA?CTAC?AC??AG?AT??C?G??????T?TT?R???GA??W??C????AAT???A?AG?C?AG???T?C??GAAG?C?G??G?RATTC???C?T???AG?C?G?TAA?GAKC???T???T??AGAA?G?TG????TGC?AGCG?A?AAG?C??CAT?TTC??GT?AA?T?W??RGGCGG?G?GCAT?TGTA???AA?TCC?RC?CA?C???G??C????S???CCTGTCA???SCGG??AAT????T???CC??T???TA?CAT?G?A?C?TTC?TTT?AA?????T?GGC?CATCC?C?GA?????GA?T?C??C???RA?C????ATGMTGCA?CTCC?G??C?????TT?C?TAG?GC?CTA???GATGCTAA?TA??T?Y??CC?CCG??AAC?A???AG?GT?T??GTT?CGG??AT?GAA?G?C?C?GTAGA??A??AATAA?CAT?TA??GAG?GA??ATCCCGC?CAW??G???T?CCTT???GG??A?C??C???ACAGAAATT?ACT??TCCC?ATC?C????CG??GT?TAT?TTA?T??AAGCC?GC??AA?T?T?AC??A?????G?G?G??Y?C????CTA?AT?A?C??AG??C?CA?CTC???A????C?GT???C??A?T??TAA????C??T??CT?AAA?CT?A????CC?T???G??A????????TCCGG?CC???CG????AA???T?GTT?T???CAAC??C??????GC?TTGT??A?C?AA?????T?ATGA??C??TC????R??TGTT??AA?C?AGGCCCGTC?T?C??????ACAT?CC????G?T??W?GA?C??A??G?CT?GCAA?A??T?ATC?CA??CR?T?GGGCTT?T?AG??G??G?A?AA?????C?CG?GT??GG?GCTCCG??A??TAC?A?TGG?????CTG???A??GA??A??A?G?
??CGG?CK?T?A?G???T?G????T?G?AC?T?G???GC???????AAT?TCC?GG???GA?T?G???AGA?????????C??CCRT?G???????ATG?CT????????ACC?TAGAG?GAA??G?AAT??G??AG???G????GGTT???GGA????G?CCGCCMTT?TC?A?GTCG?WG?GTCT?CWT??A?C??TA?C??TC??C???AACC???GATC???TY??G?AT?TG??C????GATA?GT??CGGGA?GT?G????G???CCTGG??ACC?T?TCAAAAT??A?C?GTAA???C?C?GGTA??C??C???T?TT?????A?C?CS???C???A????CC?GG?TG??C?A?GCCCGTA???CCCA??CA????T?CTTAAAG???C?GGGGCCGT?TAA???T?AC??AC??C?AC?ACTA??CYWT??AT??T?G???G?C?AAACCCYT??TGA??G?TCG??GRG???A?AGC?????WCCCAAGA??GG?AATTAT??C??TCG?T??G?G?AA?GTGAC??A?GAGTAC??G?T?G??CAT?TG??T?CC?AC?T?T?AG?A?CR??G??CG?ACG?Y?G???AA?GC?CG??TATTYAA?A?T???AT??G?AGT?TT?A???ACTGCGA??GT??CGGG??TG?G?G???G????C?CCC?CTT?A???TA?GA?G?AAG?G?CTA????T?TA?C??G?AW?AT?MTAC??GGTGT???G??CGTSTTT?CGCT????AGCC?GG??AT?CACCMCG??TGC??AT?GGC?CA??T?GTT??GA???AC?G??GGGGT??????C?AT?CGTGGT?TT?ACC????G??TG?G??TG?TCAC?G?A?AA?A????GT?T??TRG?AGA??T?TAAG??GCG??A??AT?GTT?T??T??CA?TAAT?AG??A???T?C?GA????TA?YTCG?TG??AA???G?G???CCCT?T??TT???AAGY?T?G?CACAG??G??C
?TG??T??RC??T?GT?CG???CCATGA??C??G?TA?GG????ATAG??GG?RG?????GGA?C???TCG?T??TGRAGCTG?T?C?G??G?CC??G?CA??C???C?A??GT?CG??AT???GA?GG?T?C?ATC??GG??A?G?A???T?CAAGT??G?G????C?R?GATC?A?AACCY?????????CTG??C?A?AC?CAGC??C?GTG?C?G?AT??CA???C???GAC?G?A??CG???ATCGCT?Y???GACC???TAC?GGA?A???CT?C?CACA?C?TAGTTG?CCA???A?G?ACA???AC???C?AA?AR?TGCG???T?A??GTGA?TA?????CTCTTAAT???CCCC?TT?CAG?C??TT?AY?C??AG?GCAT??TC??A??ACGAACAT?A??C?T??ATCRAG?G?AGGCG??AC??GCTTTAC????Y????A?GCA?CC???GTC?AGTCCACA??T?G??A?T??CTTG?CAA??A?G?G???A??C?GAGGA?T??TA?G?GA???A????Y?AG?AAG?A??T??TAAC?C?GT?CA?T?AY?CCC?GCA???C?TG?CCA?T?TA??G?GG??TGGTAG???TA????TAG??A?????GTA?GAT?A?G?GC???????A?A?C?AGG??C?????T?A?TT??G?GC?YCTA??G?AG??C?CCA?A?T?GG?T??G????CGCCG??AAATT?CTT??AC???T?AGA??AGRC?TTGA?CGT??AYG??G??C??TCG?T?GCA??GGT?TA??ACA??T??A??GGTT?CC?????C?AA?AC?GAA??CG???AGA?AT?TCAG?G?G?TAA?G?TGG??TT???G?C??CT??GCTT?????GA?T??TGGGACGG?TTC??TT??T?A??????TT??GAT??T?Y?C?G?YA?GC??CGTACGC?TCA?C???CATCACC?GG?TCTTT??ACGCGTAAG?G??AG????TATC???A?AATG?G
T?CCA?A???GRA??TAG?GAS?AT???GGCC??G?AA?G?G?AG?CGT??GCTGC?A?CT?T??CTG??A???T?CATA?A?TA?????C??A?C?CTG?C???C??G?T?TGTGG?GCC?TACTCC??AT?AT????C??C??T?G?G??AGMC?TATA????AGCACC??CGCT?ATC??C?T?AT??T?C?G??TTC?AA?G??TG?CCTTG?A???AGT?C?TAGC?ACT??T?AGT?GCA?AC?C?TCA???TGG??CCA??G?CTACT?G?TTA?AG?T?TCC????C?AT???C??CA?AGA??GCGG?????ACC??A?C????AA?C?T?G???????G?CAA?TG????GAGAC?T??TC?CA?????GA?A??C?CAC???C?CT?GG?GTCTT?CT???A?ATGC?????AA?AT?ATGTMR?TG??T??TAAA???C?A?CGG?ACG??T??TAGC??A??T?GTT?AC??ATCG?GCCACA?T????CATATGCCTG?TG???A??CGAA????CTCGAA?ACA????GC??A?T??C??AC?G???G??C?TGA??A?CT?G?????GG??GCA??TTT?T?ACCG???A??TYA??Y??G?CGGC?G???TA?T??T????????A????AAGGCT?C???GTG??A???????TT?CCT?TCT?ATG?AGACC?T??CCA?ATGG?ATA?GAG??A??CCAG?GTC?C?GCAG?AGAGG??ACC?AA??C?GTTGAG??C?T?AAG????C??A?GCATCAAGT????GCC?AGT?A?TAKAAAG????C??GKAG?CCA?G??G?A?T??TCC?GTTC?C?ATAGC??T?GAG?C???C?G????CCCT??AG???C?GG?CAG?AGG??????A?AC??GG?????GGTACGA?TC??GCG???A?TGCT??G??TT?C???C??AYA??A?????CC?G?TAG?C?AAG?T?ATG??AGA??GT?A???CCAA?T??CC
?ATC???????GC?G?G??CCT?C??GA?????AT??C???CA?C?A???AT?C?????TGAT????TT??GCA?TC?ATA?????CT?GGGT?GCGRC?A??TT?A????G?C?CGCC??????????GA?A???T???A?TCAT??T?CTG????G?TGTC???C??A??CGG?TA??A??CAT??A??T??AAA??AAATA??CA??????GA?G?TAG??A?GTATT?T?T?C??A?A????GGAG?GTC??T?T?CTA?G??A?G?ATAC????GGT????GAG?CCC?GGGA????ACT?G??G??A??GAA?AGAA?GG?CTGTACTG?????CAG?G?GTA?G??GCG??GGT????C??TCG??CAT??T?CA?CATC?T?TGCATG?TTTT????A??TAGC?G?C???CA?C?AA?C??A?AA??TG??GGTAG?A??A??A???AT?GTAA?ATAA???AC???C?GT?AG?G?TAAG?A???AC?G?AC?CA?TKACT?AAA?AG?TACT??CG???GATACASCG???A?????C?ATT??????CAG???G??ARA?A?T???C?C?GA?T?ACTT?T?A?G??AT?CCTGT???T?A???G??AA?C?AT???K??G??CA???G?G??TAC?AGC????GC??G?A?G?TTAGC??C??A???C?T?CC?TAC??AC???GGT?????A??TCT?A?ATAGCCC?ATAA?T?G??CT?A???A?CCG??GT???R?GG?????TA???M?CA???C??CGTGA??G?CT?G?T?A?CK?A?GGA?GTTA???T??CG???T??T?ATA?TC?C??TCAC??AT??GTGG?T?GT?T??GCT?G????A??CC?C?C??A?A??S?CA??G?GAC?G?GAGC?CA????RAT??TCT???GACGC?T?T??T??AAC??GG?A?T??CG?C???ACTA?AGTCC?????TAACG???T????TAACA??AG???G???G??C?T
????GGT????AG?TAGGGG??CCG??T??AT?GA??????C?TAC??T?WA?A?T?A?G?G?GC?A?AAACA?????RTCCACCTTTA?AAG??A?CTGA??GAA??GT??CTST??A?TTA?GGG??C?T???G??C???A?TG???G?GCA?RTT????GG?CG?CT?GC??ATT?CTT???GT?AC???CAA????TA??ATG?C?C??G?TGTA?A?CG?GGAT???A?ACG????TGTAG?T??G??C????GTTA?AGC?AGT??T?C??A?G?GACGGA?AA?W??GG??GA?AR?TT???GGG??????S?CC??ATCA?A?TGGT???RC?ACGGTGGCKGTTC????CGCCATG?TTG??G?T?C??ATG?CT?AA???GT??AT?AG?C??AGA?TY???R?CGACG?AT??AAG?TTT??A?TA?A?ACTTAW?RA?G?A???AG?GR??GTAA?T??AGATT??TATGR??CG?T??GCT?????GCTT??TAC?GGCCT????T?AATAT?G???T??C?A?CCAGGC??G?ACYG?G??TG?GGCA???CC?C??GCYT??T???A????G?TT?G??T?A?AGA?GA??GC???GA??CT??G????RA?A?A?CT????C?TGG??C?ACT
    Phl358_52		MAAAW???GGTAYCT?CG?G?AWATG?GC?G?A??A?GGG?T??GGR?GTCTTATGTC???TCC??????CGT?A??CTT?S?TG??TCT??AYM?GTATGAC?G?AS?TCCTT?GGGC??CTG?CT?CA?CCATGTCCA?GTGC?GCAGRCT?ATTA?GCTCG???CACTTATAC?TY??M?A?AG?TT?T??T?CAAGTATTAR?TGCTACGACC?TWATACA?G?AT?CC??TG?C?A?G?GT?TCA?CG?C?C???AT??CT?T???GAACT??Y?T??ATTCTCTAG?CR??C?R?TATGAGTM?AAT?AMGTCCAG?AGTAAAT???CTGCTA?ATTGCC?TTT?G??TAG??????CCATTGGAG?AG?KGTT??AA??ACTSAA???AC??AG?RT???AGGW?A?GTTA?G?TCGATT?TAGCG?A?A??????AC?AA??CCRGTCTCC?T?CA?A?G?GA?T?C?C?GCAYTAG?C?TAGGTACAYT?CGT??ATGC??GA?TTGGC??T?YTTCTG?G??MA?AGC?GGC?TGTCC?A?C?TCAGG??TTGCTACGCTA?GT?CTT?CCCATAGG?AGGG?GG??C?MAC?T???CG?CTGACT??RT????TCT??TTAG?AA?G??CTGYTTAC???ATTCATGT?G?ATACCGATGCTTT?CCGG?K?CMTACTGGG?CAGGATGATGC??TTTCAC???A?M??C???RTAGGT?A?AGY??AAG?AATCAAATCTAC?T?T??TAAT?TCAACTT?C?TCAG???AYCT?CGT??TGGA??ACAK?A?CAGATG??CATAG?TCTG?C?GAC?CGA?G?T?GTAT????T?A?ACT?CA?CG?YTCC?G?T?AAAKCCCCT?G?TCCCGT?C?T??TCTTA?AA?YCG??T?Y?YCAGTMA?TAC?CTG?C??A?GA?AAT?AT??ATTGG?GG?GTSCCCGACA?ATT?AMG?AATCAAGT?TAGATGT?T??A?C?ATC?T
?WA?GGCAC?G???T??GYGCRCCT??TAGG??CGTATCGGGCTTCA?GCCAGG?C?ACCG?C?T?ATCGYTG?CAT?CA??K?GG?CC???CTAATC??A???A?AGGGGRTA?RTCTT?GT?AAGT??ACAG?TTGCCCC?CCTGS?TG??GTTAG??G?CGCCAGM?CAT?ATT??????CGCACATTTT?ARA?ATCWGA?A???TT??T?C??AT??GGA???TC????CAG?GCCCT?GCCGG?AGA?G?C?AG?T??GCGAC??T?A?ATCTAGACGACT????GGCG?A??WATA?T?GT??CTK?AC?CATT?GACACA?AA?TTR?GYCRTGTWT???G?CCSCAGC?AATW?RCT?C?TCCGAAG?RAT???G?T?KTAAKG?TCT?TAC?ACTT?GCAGG???CS?C?TRGGA??TCA?TAGCGGT?ACTTTT?AC??TA?GTCCA??G?GC?G?T?CA?GM?G????ACCT?G?TAG???G?GTC?G?C?T?GAA???CG?CA?TA?A?T?A?TAGGG??TA?CG?GCAGG?CGCACTCGAGTG???TTMC?A??G?C?TCTT?CGCGGTC??CCCGCTGC?C??ACACCW?CC?GT?GTY?CC?????TA?W?GCTC?CTAGAGCR?T?CCAACAG?T?GAGGC?A?GT?T?Y???A?AG?CTCGGATAATTCTCGGC?A?GA?A??GC?G?G?GTGT?T?CT?CCGC??CATTA?AGGTY??????AARCAAT?T?C?G?TGCGGC?CMGTTCTC??G??A???T??CAGC??TGA?CACRTG??GGTT?W??TA?AATRT?G?A?T?YTT?A?GA?CGCA?TC?TATAAT?GTA?TYYGA?C?A?CC?CC??TG?TG?CAGG?GGCCC?T?CA??CTGAT??GCTGYGATTTATTCG?GAACA?TGCTRTCTGC?C?G?CAG?G?GAT?A??ACTGAT??A?YGYARAACCTAG??A?G????CA???CCCGAGT?AAGTTTTC
?TSCMT?RCACCA?GTY?GTGGC?T??WC?G??C??CTGTTGCACTTGT?T???ATTAG?GTAS?CCTCG??G?????C???T???ACR??A?G?RAG?CACTG?TCC?G??A?TGG?TC?T?AA?G?TGATT?RAGCG??ATAC?CC???TA??AKG?GTGACC???CGAA??KGA?AC??TCASCAAAGGCA?G????CATAC?GCTTTTCGAGA?ATGATT?GCG?CR?GGAG?C??GYCAT?G?AACCCC??TA?TG?A?AGW?CTC??AT?CCCAG??GTYGYSCGGCAG?C?G?CCCTAA?T?GTAA?YGCTM?CACGT?AG?CG?C????C?TTGAGACATCCR?GG?TRCCA??ATT?CCAC?TCAGA?C?T?C?AG?T??CAT?A?A??T?TAGGTC?TTACTTGC?A??RAC?AT?TAT?T?TCTG?TCTCACC?A?CCATGAGAT?CGGCTC?TC???ACG?TCGCA???CCGCATGYA????ATCACA?CGGGC?GATGG?G?GTG?A?GTGGW?C??G??ACC??G?A?GGA??C?TATA?AGCA?ARTTAACAC?T???TG?T?AAACCTC?GGTCGAGGCT?TGAGCCT???C?G?YGCTTCCGC?G??GCCR?WTGA????GTACCA?A?GAG???GACW????GGTGAAT?AG?CACTTAC?G??TGTCTAGTC???CCGTAG?GCGA?C??AGGT??AT??T?TTCC?C?C?GCTTAT?RC?G?A?T???GYG?TGWRAA?T??ATTG?GY??AGCTACATGGTC?GATAGATAG?T?CCAGCAT?GCG?TCCT?G?A???CTM?CWCT?TAA??A??AA?AAG?GCT???GCT??TTRKCCCAC?GTATATAGC?AT?A?TAGGA??ACCA?GGTY??GGC?CTTCGGCTT??CCT??ATC?GTGACATAG?CT?C?A?GRTTYTCGTCAA?ATG?TA?AA?G???GGCACTC???GTA?AA?GCG?TG?GC?GCA?T???
CAT?GCCGY??Y?AA?T?ATGA?RTGTAG?AAA?C?CA?TA?ATCGAA?GA?CCAACTG?A?C??GACCGT?T?A?GCCAG?CCGK?AA?CTCTCT??CCAC?AC??C?CT?GGA?G?A???TGG?SCTCTARA??CAT??ATCGATGGG??C?CAAC??AYAT???G??M?CCG?AGC?C?AGAAA??GC?CTCGAC?GT?GA?GAGGGA?ATTT?A??GT????????T????TAA??TC?TAACTATA?C?A??AGCGTTT?GT?A?G?GGGT?A?TGTTTC?GATATA??TGC?TK?CACT?AA?CC??GG?C???G?C??ATAGCGCGYTATTC?A?RAG?CRGTGA??TCGG?GCYC??TC?GT?G?CG??MACA?T?TGM??CA?CTWAGCATCMGACGT?MAG?TC?AGGGCCGGTT?G???GGTCGACGCC?GGT?CAATC??TTTRG?C?A?C??G?T?T??TGRTTAA??A??AGTCA?TG??TTTC??TAGC?TRCCTT?M?C?CGCCCG?CGC?CYCT?CGGG?CCTGAA?G?GGC?CCA??R?GG??AY?G??TT??T?A?CCT?GT?GAC??C?CT????AACSGAG?????A???CCR?C??G?AG?T???T?GAGC?CTGTGTTG?????CCTAA?A?T?CAAT?TT???GCGAC?YTGTK?CAAC?K?C?CT???CT??G?A??CG?GTAA??GCGCC?Y??Y?AAAT?GC?A?AC??C?TC?CTAAG?GT??TC?C??CCCA?TTTCT?GG??TAT?TTCGAAT??AT?TA???C?CGTA???TACATCTATC?C?ACG?A?GCCGC?T??T?AKAGTC??RTG?CTCAG?AC??A?TTC??A?AA?C?C?GAAGWAGA??GGTAG?CGTC?T?CATTTYA?GTAG?GTCACTGAYCCY?CG??GGGT?AC?C?T???A?TCTG??A?TW?T?A??CT??GRT??AGAAAG??AG?GC?T?GGCAA?CACTTCG?AGC???
GG??A???AGACCAG??GATTAAC?CTAGA??GAGTCCGCAGA?MG?AT??C?GTA?AMGTC?TTTAYTA?TGTCC??CT?AA?CAR?W?AC??TCAAACT??AG?R?C?GC?AG?GATAG?CYC?A?TGGACGTAGTG?C?AA?AC?CGCKC?CA?A?T??TC?GTTAG????CGGCG??AGY?AC??GTT?TCT?C?R?YTGG?C?GTT??TGT?GGTC?CCCT?AGTGRTGAC?CT??G?T?CTAAT??ARCTTTCCWCC?TGT?A?TGAGY?CGCCACTACT?G?A?GACY?TTCGT??CCTT?T??TG??????A?TG?TCGYACT?C??CT??AATGTCAG?CCC?CCT???G?GGAAAT?TGG??ATC?GGCGA?CT??G????GA?AC??GR?C?T?ATYCAGCARTAGTG?GA?YAA?TAC?TCA??TA?AAAGTW?CRAC?ATA??GCA??TTCTMW?TTCA??TAGC?G?T?AG?G?GT?AATY??GG?A?TTC?GA?CG??GC?A?T??GRYTTG?TAGTT??RC?ATAA?TC?KAG?TT??C?TTA?ATC?A?GCT?TTCC?GGGTAC???CG?CGGTAGRC?A?GG?T??GGC????TT?G?TA?CGCCCTGGACT?G???A?GTAG?A?A????GCTA??C?GC?T?GAG?GAAAGAGTA?GTTTTAGC?G?TG?CGAY?TG?GWGGGGT?C?CAAAG?T???TT?CC???A?C??G?G?????C?ACTTATG?GTAT????GC?C?AT?C?CAGCG???TCS?T?AY??GAGGATTTTGC?CTTTACCTCAGGCTAT?TTA?AGAS??T?R?T?GGAA????RATTATT??G?AGGGG?GW?AA????T??MG?AA?G?G?GCAGTGA?TC?AC?TC?A???T??T?CCG?TAT???ATW????GT?GCC?AGCG??A??GCTTA???CTT?ATT??K?CA???T??GG??C?TWTGAGAG?TAGGG?A?????G??C???CTR
AATTCA?TACC?ATCTGAC?AA?C?CCT??G?TAT?C?TGGR???A?A?TTAGC??A??GC??TYC??G?RGA?TCCCGGA??AT??GWT?GTAMCCCAGC?AG?AAG?CCATG??T???CGAGC??T?A??KTAAG?C?AATG???TGGT?ATACATG??SGCAA?????GGTCA?CCGG?ACRAGGCCGG?TG?A?GTRTATACA?GT?????GAAGGCT?GG?CTAACGAAGCYT?TTA???GC????C?T?A??TRG??TTAGTGGCGSACTCACCGTGG??CAACT?GT?CGAGGCCA?G?TAG?ATA?ACAAATGC?GC?M?A?CR??GYT?TACTAC?GTTAGT?GCTA??CA?AGTC?KTG?AA??GCTCGTGGA?AGTACG?A???GTAKACC?GTC?ATGTG?TCGCGTTCGCACCTC?TTT?GTG?AA???A?CT?AAAGT??C?TC?GCCYGAGC?AT?GCAA?CCGACCCG??AT?CGAK?GTT?GA?GGCAG?GAA???M??GT?YC?CC??A?GGAA?C?ATC?TCG??G?RG?A?GCCGAGGG?AGGTT?CGTA?WTG??AC?YT?GTTAT?TGCAYCA?GTCTACCCAT?AGGW?CG?A?AK??C??GTCGAA?T???CT??C?TTARWTT??T?T????TCGRTG?GGTTTA?TTC?TCC?AGG?A?A?T?GTA?GT?W?GC??AA??GC?ACG?ATGTCA?CAA?GSGTRCTT?ACGCAC??GT??CTACG?G?A?G?TTWGGT?GCT?TG??A??G???A?G??AT?T??TCTT?A?G?ACCAGCG??GCATC??TTC?CTTCA?AGTTAG??CTGG?GCGA?GA?CC??TACGGT??TCCA?C?G?T??G??TAC?C?CAGAA?CAC?A?TTG?TT?AW?C?????AGTCA???TMAATTGTTG?AGT??G???AT???R?GAC?C?TAGGAG?TCTAATGT?G?G?ATG?T?ACGTGACTAG?ATC???G?M?GTCG?
??YG?AC??CC??CC??A?GA?T?TCCCC?GTC?ACG?CCGCT??G???AGT??C??CTCAT?TACCTTTGCATGAYC??AG??A?TMG?TTACTGACTCGCT?TCAGA?GGTRGG??GGATCGT?A?T?ATGC?C?TTCCA????G???T?TA?CTTAC?C?AG?ACGMGCTA?GT?TCC?GGC??T??CYASCC?ACA?TTGTTCA?ACAAGT?CC?T??ACAC?C??????GCTCCA?CC?GTC???CCCACGGTA?RA??YGG?CAT?AGAAG?A??CAATC???ACAA??GCT?CC?AT??CGTRG?GAGTTCGTGYTC?ATATA?TG?CGCGTCAG?A?ATGGA?CRTGCTT?G?G???GAGT?CC?A?G???CGAARTGTGGAGWG?A?CA?RAAG?G?CA?TGGC?AA?C??GCA?R??YA?TAGTTA?GG?CAAC?TG?CR?GCC???ACA?CAAC?CS?A???GCCGTCCG?CGTC??A?GGG??TAA?TCGS?A???YYC?G??AGG??G?TGTCACA?CTC?C?CGC??AAT?A?CAT?G??TAAGA?GCCCTC?WG?G?GTT??CTGTC?CAGGGAATK??C?T?A?A??TC??G???T??ATCTCC?K??GA?TAGTTG???AT??GGA?CTTTAC?GATCCT??CACGAG?TCC?CT?GGC?G??T?AA?CATAYGAT?A??AGT??TTGGTCR?CG?????GCC??AGTRTC??A?GG??AG?AAC?R?A??YAT?TG?TTA?GC?G??G?GAA?TC???CRT?KCRTT??A?TGC??AAT??G?TCGGTCTG?AAG?CC?C??TRC?GC?AGCGATGAT??AAGGA??TATR?AG?CTG?A?CCCA????TT?CCGGTGGA?TAAGAGACAAAGCA?CGCC?T?CTC?G?CTTC?T?????TC?A?TT?AGTCTCGT?GTC??CCC?ACATCACTGG?TAGCT?CA?GCGGA?T?T?AKCA?GGA?ATGTCMT??GC????CY
??TGCCTTTCGA?CAGA?TA?G?G?G?AACAGTG?A?GCCCGAGRGCGACACK?GC?C?CTCGTGGTCATT?TACC?AGCTCC??G????AGTCTC?CGT?GGTTCG?G?GR?ACC???CT??GG?ACAA??CGACAGC?CYRATACA?TA?T??C?WC???ATAGTA?GGTC?GTGT?TTCGT?ATGTG?CCT?T?CAAAACTC?GA?YT?GC?TC???TCGC??ACTTC?AC??G?C?T??ATG?GC??TAR??GGCG??GA?GCA?C?GGT?AAGGTWMATTA?A?C?GCCG??AKT?CGGT?GTCTAG?TG?TAAT???AAT??ATAC??A?TAG?TTA?TCC?G??TTTTCTT??CG?CTYGGTC??A?G?TTAA??T?TCCRTA?GCC?T??TCA?GA?TCGGY???CATG?G?CCTT?CA?TA?CTTATTAA?A?G?CTG??GGGTCT?TC???TTT?C??TCTATT???CTCYTGA?C?G?CT??GCG???GC??T?GGGAC?CG?R?CTC?G?AGGAG?????ACGA?CG?A?TGT?CT?C?T??CGCT?AAC?AGCCGAATC??T?TGAG??GC?YCTGCAGTAAAGCT??TG??CCCAT?ACTCTT??TC????C????T??CC?GACA?GCT??S?TA?GMGCCCRTA?CC?TAGTGG??CGA?TG?GGA?CC??TC???TG??AAA??GGATCA?CGA??T?TTATG?CAC??GGT?G?CAG?AAC??TTG?ATAA?T?ARTT??GCCAC??C?CGTKTGC?A??GC?GCC?C??T?TRTGCT?ACACYGTC??CAG?G?CG?C?G?YC?RA?CA?ACTCC?CTGC??ACYGGTC?GA?AGA?C?ACCT?T???GC?GGACGAA??????AAG?G?TAA?ATA?G?GASAGTG??GGA???CACTCGC?AG?TAGCGATGA?TA?ACCAAA???C?G?AC?A?C??G?T?T??G?GC??T?TG?YT?A?A?GATGATAACTC?GKA?
TATTTC???GCC???C?C?CG??TCGGKWT?TATAC?ACCGATAMA??A??G?AYA??GG?AGTCAGCATC?T?CAA?G?GGC??YA?CMY?TA?G?G????C??G?CG?YAA??ATG?WGGSSC????TAG?Y?T??A??ACC?CGGRTG??AGATACGTCAGGT?ART?CC??T?TTAGACC???C??TGAA?CRTT?TCGC?C?AGTT?TT?GTTCAT?CG?CCAT?A??CA??GYT?CCCG?T??CTCA?T?R??CAYGC??CTGCA?GTT??GT??TGTAGTC?CCTCCGTTCGGTC?TGTATGARCAGGACT?A?CTCC??GG?GT?G?CG??A??CTGGCG??T?CTCGT???TG???CTT?TAT?GTCTAGCRCGCCCAA????GGCTGTG?G?CA?AACTCATGA??ATAG?T??C?AC?AT?GCT?A?TC??A?AA?ACTCCY?GCA??TTGGGCCAC?G?T?GTWGRCAATTCAGGYTC?C?A?AGA?TGA?AA???CY?GACTTGTGYC?CT?TAG???TGT??AT?G?TRG?T???CTCTG?TCY?TTSG?GGGCCCTGGAG??TTCAAGGT?KAARG?TCAGTGCG?CTTGA?CAG?GMY?A???GT?Y???GGA?GGGATTTGTGG?A??G?C??AGCCTAT?GGA??CA?AA?CT?CTCTC?A??GTGTY??AG?TA?CT?GGT????ATC?G??GR?????CK?TCTCC?TTGGGC?CCG?CAC???AATTT??T?C?TC????AA??CTGG?CMCT??G?TR???R?GCCW?TG??CT?TCC?CTGCT?A?TT??CAG?TCGCRT?CGCTCTTCGCG?AG?GC?TCTCAGAA?A???GTTT??CG??TCCATARGWG?TGAGGGA?CA??TGCTGC?GATT??TT??AG?TGCGG??AACGTGCA?ATTT?TTTGT?CTTGT?GC?AGATCGAGA?AG??ATTG???R?C?GCCAGT??TTTAACGT???TTT??TGT?T??
CA?GGGAT?TA???ACTATCGA?A?CACGAC?GG???TTC?ATT??GT?G?ACW??T?GAGTTGCTC?TGAACAA?ACAAGGAG?C?T?A?TG?YGYC??ACTCATCGCAG?C???A??GTTATATG??ATA?AT?CGT??AWC?T???AG?TTCGCTCG?TT?CAG?AT????C?C????A?CA?????????TC?GA?AC?A??C?G??A?TGC??ATG?AC?CGG?T?TA????GTGTGGGCA?AAT?AGTCC?GT??CCA?YT?TG?T???TW?ARGCGA?C?TGT?CG?AC?GC???A???G??ATGGCAGG?TC?T??T?AAC?GGCTC?G?AGAATTAGCAG?GTG?C?GR?TA?T?TGAC?GC?C?CCATT??AT?A?G?T??A?CG?TGTCC?CCTGCTC?WACC?A?TCCTA?TGRGCCTCAT?C?TTG???TCCTCGC?TCGCKCA?GT?CG?TG??YTTCRAATCARC???AG?T?CACCCCT?T?T?A?CG?A?CTTCC?C??RCCTT?CGCGG?GTAT??GAT?AGT?CATGT?T?ATACGGGGTTTATTCTGGGAAAR?KACTGT?A?G??C?CTG?G?AA?TAGG?GGGAA?C?CGAAR???ATA?A?GGTTGCAAGCATAST??G?GG?GCC?G?ATAAACG???ASTCGGACGT??CAT??RG?ACCT????Y??GCACG?GA?TTG?A?GRCCRTGTTYCGT?CC??A?A?CTTC???G??GRCTTAA?CCT?A?T?C?CTAY???C?TTST?CCT?GC?GCAGACGGACTT?TGG???G???ACGA?AC?A?CT???CTT?C???CTGYAT??ACC?CG?A?????AC?A??A?CA??GA??TGT?WTA?A??GA?C???TWTC??A???AC?Y??AAGCAGAATGCT?GCT?T?TART?GG?TATA?CRG??TAG??ATTGSGGTG???AAGATG?A???Y??CAT?TA?TT?AC??GCA?AYTTCCC?AA?AT?C?C?
?GA??CATTCA??A?ACG??A????G?TA???T?CGGCG??C?GC?T??G?CGC??G???AT??CC?S?T??TC?TA?A??CTCTC??TMYT??????AC?WGT?AGTGTA?CA?ACC?TCA?TACCA?TG?CGAG??T?CGGACAAGATAGATCRCTCC?ACCY???AA???TA?TA??A?CAC?TG?C?G??A?TTGTG???AGCGGCGRTCT?GGGGT?T?RGT?GACAATA??CGGCC?C?TCG?AGGC?G???GMCGACAYTCACYGC?CATTG???CCGYG?C?GT?T?T?CTAG???GAT?CGAC?G?GGAYA?CCT??TTAAACA?ACT?A?TAGRATTGTA???CTT?GATG???T?CC?WCTGGCGG??TGGT?C??C??AT?C??CGCA?GAA?CTCT?CG?GCG??AACA?CA?G?AYGAG?CGTC?AGGC?YGC?TAAT?ACGG?TCCATC?TATG?Y?CT?ATG?CAA?TAT?GMGG?CA??TGCGTG??C?A??CA??CGGC???GTA???T?R?CCA?T?CCR???TC?A?AG?G??AAGAG?CT?TAGTGYGY??TA????C?CG?CAC?GGC???T?TKC?R??A?G?G?GAAWGGA??TCA?GCA?A?RGGCT?C???CGG?AGGA?CTC?A?ACTG?TRTG?RGATRTCGT??CC?G?AT?KA??GAGMC?AC?C?TG?YTGCCTGC??CCTA??G?GG?CC?GTAATGATT?GT?SGA?ATAT?C??AG?GTTGATT?GA????CCGATCG?GCCG???ATC??TC?AACGGCAATT?CT??CCY?WC?GACRCTCA?CKCC?GC?R?A??AC???CTCG?AC?CGA?GAGG?G?TT??ATCGA?GAGC?GGTG?Y??T?AGT?TA?W?A?GA?CTA?AAGATTCGGA??CATGT?GTTATAAA???G?AGG????A?AGG?CA??TG??ACAA??T?AGGCCT?TGA???C?C??G?TCA??A??ATCCA??CTGCAT
TGA?GATCCAA?ARCGY??T?TAATAG?TG?CAGGTCAAG?GW?S?CAGGC?A?C?GAT?CY??TTG???A?GCGGAGACGACC?TTCGA???TC?AA?C?AGTGG?A?CASCA?TTAG?AGTAC?G??ATGT?TGA?TCMAAGCG?CY??C?TR??CACTCGA?YGR?GGATGAGTCGGGT?T?CR?T?G?CCCAG?AGG?AAAACA?TR?CGACG?C?A??G?C?AA?GC?AC?TCC?????GWAR?TGCTTT?C??TT???AATG?GTCGT?GTGTC?CA?G?ACTSA?TT?AA?TACA?TG?AST?A???CGAGTACATA??G?CT?CA?AAA?G??AG?GGCGTGA?G?TAR??CCTA???TCAGGA?GTATTC?GTG?CAKAG?ACC???STAATWTCTAAACT?CT???GGGG??GA?ACC?YCCGARA?C??AAGAGC?GAC?CC?CTT?TGT?AR??KG?CAAG???GA??CT???A?TAG?A??C?AC?A??GC?GATG?C??AAT??GGMG?A?GCC?CCC?TA?W???T??ACCKGT?CA??CTGGCT?A?C?C?ATT?T?AA?G?AATGCGTCAAGAGC??CCCC?G?AAC??CCGAC?AGT??CTC?TTTCCCTTAT?A?TCTAAAGR??A?TGTCA?GC??CCTT??GACRTG?TT?GATG???AGY?T?A?GTT?R?ACAC?TGGATCGG??CTTCGTATTTA??ATAA?CGCC??A?????T?CMTTTCTCATAGATC??CTCACGAAT?C?ACGCAGGGAGW?ACTTGCAT??T????CAAGT?AACR????AGACC?TGTTT?CGTTC???CATCAT?TT?CGTCGTC?AARATAA?GCGA??TC???AAG?CGAGAC?GCAG?T?C?C??C???GT??AGAG?GTCYG?GCM?TW?TTGCACAWAG?C?ATGATAGG?GC?T?GGTAT?C?A?GC?T?G?CG?ACGCAA??TG??AT?TAGY?CK?G?A?AG?GCGGT??
CG?CTAAGCT?AGAC?GC?GGTG?C?ATGA???AG????AA?A?A??G?CTT??TATCCTAAG???ACYTCA?AA??CCTRGGAGT?GCG?TYTCTAACTGAA????GG?A?????T??TTG?ARGAGTGCCCC??TTTTA?GG??YAG?GTA???GC?AC?CCTGAT?AAC?GAGAT??TA?GA?YA??AGC?G?GCG?G?RATAAACTG??CGGAGG?TA?CAAA?GT??TGRAACTT?ATG?G?T??GC?CCC?CACYGCT??ACA?C?CCA?T??T??TGACTTTCACGCAAGAA?GG?ATTGTTTG?GAT?G?A?A?C?ATAA?TYG?TG?T??GAAT??CTTC?T???CACYA?G?GAG?GG???CCTC?ACATTTTGAK?CT??TGAGACGGA??TG??T????TCCGT??AGA?TCG?TA?AGAG?A?C???A?G?A?ATG?TAGG?CAACG?AGTTRGA?GCTC?TTTT?ATGTGTMA??A?RTT?T?R?GAGA?C?AGGCC??T?T?T?GA?A?GCT???ACG??G??ATCCCGAACR?ATT?AGCT?A?GTC?A?C?GCGY???C?GGA?T?T?ATGAAT?GRS?AT?R????A??T?TG????C?A?GCCAT?CYGTT?C?A????GC?GG???G???ATTTATTTGAC?GGAA?TGAGTG?GMC?TCGTC?T??RA????ATCGA?GC?AC?TTATGC???GTCTGC?T?T?AA?C???GTCAC?CACT???G?YCGG??T??ATGT?CT??ACG?AG?CC?CCT?RTCRC?CCG??A?AGG?CAAY?AGCC?CTCGATTGGT??T?GGGAA???A???CT?A?A???A?AGCT???ACAGGCGA??G???T??A?AAA??C?CCGCCAGGTG?A?GCYTA?GGCG??TA?G?TGASGTTG?T??A??TGGGC?YC?TT?TRGT?CCCCAGT?TGTATY?CRCTTACAACG?TTTT??G?TC?C?C??GC???TAT?CGTGGA??GT
A?TWGAGGCCT?CATCG?CAG???ACKGGCC?CWTTA?GG?CC?AGA?CATCC?AG??GT?GCTTTG?ATGGWCT?C?TCACTGA?TATGT?AGC?GA?AACCC?GG?TCT?CATGG?TTG?AGCG?CTAC?T?CTA??A?C?CTG??TTGAGTGGATT?GGTGM?ACAAC?C?A?G???T??GC?KGCTG?G?CTAG??TA?AATAT?CCTGC?WCAT?ATA??GTGAGG?C?TACCAT?TAGGGCCGCTG?AA??TAGC??C??A?A???RAA?ACTTC??GCTCCT??ACACCGCA?GAC?G?TAAG?TTAA?C????ACRC?GT?AG?GAGGGGAAG?C?TAC???TT??CT????ATTTATGCGT???TCYA??CTCC??TAGAA?TAKCGCTAGCCG?CGGACCG?RAGG???CGGCCATYAGATAYG??WW??C?GA?AACTTAGGCCCGTAG??CC?ATAYA?AGA?TTG??CTCCA??AA?T?A???GT?RTTG??TGTC??T??TA?GG?T?GC?A?GTC??CCGCGAT?GCAC??G??CT?TC???AC?ACCG???MACTG?TC??G?CATC?C??T?TT?CA??GC?RCGG?GTY????CC??AT?T???A?CA??T?AG?GG?TAG?A??GT?GATT??CA?TTG???TCAAC?CGGA???CCGC?CAG?C?GT?A?T??GG??AT?W?CGCGCGCT?G??CGTCCR?Y?A???G?TGGAGTAGG?TT?A?C?T?T???GACA?ACC?GA?GCTAGCCCAA?C??A??RY?T???AAG?A??GTA?C???ATG?CAAAC?AAAGS??G?T?GTTA?A??T?AAATWTTCTAGA??G?A??G??AYACCTCTG?AAG?CATAT??TATGAT??GKA?CC?AGT?ATT??T???A?G?T?CACGCG?GTGC??T?AMTCCGA?AGCT?GWGYAG??TC?MC???GTATA??A??C?CTA?T??TC?T?A?GT?A?CCG?CCA??C?CT?
C?GCGGG?GACTAGT??TT?GCTGT?G?C?CAC?TGTCG????RGTTACG???GYA?CT??R?G?G?A?AAA?CCCA?TASATTGGGAG??TATAAT?AGAG?AWGG???G?T?TCCA?TAA?GC?CTA??GGTATR???ACR?C?TTWCTGATCTTTAGG?AA?TATSATGTWCCTGGT?C?RGARC?AGGA?C?AC?GCA???TCCAG?T?GG??A?A?????CAGC?A??W??CGCGTYA?AC?CTTA??AG?R?TTAKAAT?TTCG??CGTG?C?G?AYTATT?GCAAT?G?TY?GAAA?T??CAT??AT??GT??GAG??C?TCG?T?A?TTCRAA?T?TAGASGGTGCT?TG?AT?C?TTTAC?A???AAGAA?C??CR?AGGC?A??CCCC?GATG?C?TGGCT?AAATCTC???TGCG???ATRGT??C?TAC?WC???A?GTYA?G??CCGGTAGA?ATA???CARY??T?GGT?GCGGGA??TGTC?G?GTTR?C?CAC??CTTA?ATTTTCGAGTA?CGC?ATCG?GC?TACTTA?????CGGC?CTTMCG?GT??TAGRCTGTCG?GCTWG?CGATCATA?C??ATCGTATCCCCGCAAY?T???C??GAGGGGCT?CA?A?AA?CT?ATGCAC?AC?GTAG?MGAT?C??C?GGKGG?GTC??TMG?TTTACA?G?C?A???AGTTGCGTATCTWTTCAA??A??ACATTG?CAGAAG?AGCGTC??CT?GGA??CA?CCA??GAT?CG??C?G??AGC???G?G?RCGGT????CCG?GC?CCA?G??AT?YGCTTG?G?Y?TTCGG?CGT?C?A??R?GAC?CG?TT?A?TC?GCAGCTAAT?GAA??ACCATCCG?MCTGT???TA?T?CCAA?CCT??A?CA?CGGGA??AAGGGACGAG?G?GG??TAAA???TAM??TTGA??KCTT?T?CTTT?CC?C?TTTTA?AYT?CT??C?CGC?YGAYGCK?GT?A?TGC?GCGG
?TCACTCG??W??CATCT??G?TAGG??T?G???GMT?CAGGA?????C?AYG?ACCTT?TT?GG??CGCAATG?GG???GGCT?AGA??AACGACA?AA??GGGGGA?GGTT?TGG??TA??T?AACA?CC??A???AGGGCC?TAG??KCATGCTA?T??TSCWT??T?AGGGGCTAATG?C??CGGGCCCTASAY?????A??T?G?GTAAA?T?CCC?GTA??TA???A??TTAA??TCAA?A?AT??T??CA???AG?CGK?GGT?GG?GATT?ATTA?ATC???TTT?G?AT??A??T??C?Y??TGTGCAGGGA?R?AC?CA?CGR???A?TC??GG?AATGG?A???AAA?ATA?????TA?T?ATAGATG?CGT??T?AG??GAGG?AG?AACW?T?GGCAGCC??AATGACCGGCT??TCGAC?TGAC??AGAT?CTTA??G?????TAAT?T??TTGCACGC?AT?WCCA?TCTC?TC?C?T?A?CCGGA?A?G?AG??GT??A?T?G?CCTG?ACGCTTTATTCTA?GA??AGTTA?A?TATGAC??TW?AGGCT?C??GTG???CTAYCT???GAATT?ATGGTTAR???TACA?AAC??A?T?GCGCT?MGC?TSCT??CY?ATG???G?A??AM??GA??G??GT?TGTGG??YG???AG?AGCGC??TA?TC??GG?GAC??????C?CG?GT??C?T??G?CTCGTT?T?T?GTACTCG?TG???Y?C?CTTR?ST?CAA???G??T?GC?ATCCGRC??TAGA?CCTC?AT??AAA?AT?AT??C??????CG??AC?GGAYAT?A??RC??YTYGC?CGGTCG?TCTAGGT??GCGC?TTGGAT?GAATGGG?AM??CTC?AC????Y?CACGACT??C?C?C???C?ATTAT?TGSTCCA?A??AT?AG??GG?TG??GATAACTG?A?ACTC??GT???G?AAC?TGT?C?T??A??T?A????CA?GKTGTC?TCGA?
GCTAGAC??AT?T?AG?GT?AT??TMAG??CGGC??????CC??T????CGC???GT??AG??C?CYGT?CCAGA?AAATG?AT???GTCG?W??AGACAGC?RGAT?T??TTTACAT??AGATC?T?A?AAGY?TGG?GTCGG?TGGGGGT????GC??AA?G?CCAC?TGCA?A?CYGC???GTTT?AT?AAAGGA?CATA?GTCGA?GRG?C?G?ATAT?T??C?A?YTC?CAC?TAT??G???C?GGACCGCCTGGCAGC?GG?TA?TG?CATA?C?ACAA?AC?T?CCGC??GACT?CGGTC?C?GAAT?GA?C?ATCA?CTAGGTTA??AT?T???AACC?TTACAA??TCT??GTC?TC?C??CG?G?GTCGATWCTCGTA?CTAAGCG?GG?G?TAG?T?TG?GG??A???GACCG?GGGTA?C?A?G?RA??KTAGTA?AG??C?G??A??GRTA?G??G??YGTCAA?C?CTGGA?TGCAT?T?A?AGAGYA??A?CGGA?TCAAC?????TGCT?C??YC????TT?A??ACG?AA?G?G?TAC?SG?C??CTTA?CGC?ATG???TAGCGWC?C???C?Y??CGC?C?ATW?A?CA?CCC?A?TG?T?G?AGG?C?C?GYA???WGAC?GCGT????CT??T??AA?CCCAGC?GTG?CG?CT?AA?G?C?TT??ACGC?GY??T?C?TGACAGC???GTTGA?A??G?AAGCTC?KC???A??TATT?T?GTAGGAAC?CGACA?GGGC?CATT?CGCAG?GGTA?GGC?CGGCA?CGG?YG??WTC??CAT???ACT??GGYACTAATC?TC??TG?TWGG?GA?GT?T?G?ACG??ATGCTG??TTT????A?CARAC?AGTGCA?T?GTCCT?C?CT??CG??GCC?TTGC?GGG?CG?G?AC?TGGAT???CCACC?GC??C?TGATTMACAATGTTTA?AGG?AC???A?TGAKCATTACAAGGATCA????ATCTC?GCTR
??T?T?TG?GTTAAAG?GATGAA?A????A??A?T?G?A??A?CTAT?GA??AT?G??AAAYC??G?CGY??T?TCTTR?A??T?ACTG?GCCACGAGS??TTTCTACAC?T?TG?GT?GAT?CTT?CGGCAGTT?ATACCA??TC?TTTTYACTTG?ACCA?C?Y?W?AGA?ACCT???TTG?CGCAGTG?A?TCCAYATRTTA??GA?TC??TAAA????AARYCTCAYC?ATCCA???AA?GCCGCGA?C??GG?AT??RCTC?AAAT??GT???CGA?A???AAG??GAGTCACAA?TC?A?TRG?CCATGG?A?TT?TT?ATTTTCA?T?GATTGCAAGGTTA?T??GAGGCY?C?CGA??T?G??TARCATG?A?G??GA?CTCGGC?CY?G?TG?GTC??CAA??TGCC?GTG?CCC?G?AA?A??GG?G?CCCT??AYTG?G??ACC?CGTC?GCTTCC?TGAAC?A?G????ATCGG?AGAGCCC??TTC?TT?CACAC?TTAA???AT?YG???GGCT?G??AG?YGG?AT?TGGGTTG?TG?GA?????AC?TTTA?CC?RC?CTR?A?TMC?CACTGCT?GA?A?CTWCCAGGCTAC??T?KGG?TGTAC?TTT?A???A?TA?GG?GACG???ACGTAC???C??G?T?TGTCGCAC????TAATC?TCGRACT?TTGATGTTTC??Y?AT?CGAATC??AACGA??G?T??AG?TTTTSCCGGGTAGGCTTGTTTGCAGGGTTTAAGATCAC??CCCGCG?CTGG???TAGT?TRGGGAGAAT??A?TC?CTCCTG?T??GGTGAYGCG?CGATT???GCTWCC??ATGACT?AGTGT?TGAA?G?T?GC??A?CG?TCG??GCT?Y??T?T??G?AG?GG??CC?CGTT?CTTC????T?ATGTC??T?T?A?TC?ATGTAGT?C?T?G?G??G?AAYC????TGTGCAAYA?TT??T?AARY??G?TGA?GTAA???CAGAC?T
CTAC?S?CG?CACAGSTGAATGATCTAC?CA?TC??CCA??A??CACG?ATC?T??GTCCTAGCGCACG?????GT?CACTTGT??A?CTTGTCAW??GA?CATTAAGT?ARATTGG?C?AY?GA?TT?T????CACC?GA?AGC?A?GCTCTY?G???GG??A??C?TCCY?CCTAG?AATTC??TTG?T???AC??ACATC?AGRAA?GA?T?AATAG??G?CGCC??TTGCCTGG?CAC?ACCC???YRA?GATG?AC?CMA?G??CATAC?CR?TGAT?G??TGACCGT?TC?GCATAG?AT??GG?G??????ACA?G?AASY?T?C?T?TG?T?C???AAMTT?TTAAGTAT??C?ACAGCGCTCA?TRAGC?C??TAT??CT??AT?CATTTGGT?G?GCSAGA??C?GTTA???R??CTG???YCAA?GG?RG?CCCT??C???GA?C??TRG?TC??C?????TMAG?C?GACRA?YTAAAC?TG?ATCC??CGCAAGCTTT?G?TRTCTGAC?CGTG????A?TTCGTATC?AA????YA?T?TTTA?A??AW??C??CG?CCATCCAY????TACG??ATTTGA?AWAC???C????CATGCS?GCTGCCTATTAACC?TRGA??C?A?G???A??AA?T?T?TG?G?T?GTG???ACCCCAAC?AAG??GG?ACCCC?GGATCC??GGAC?TT?RGC?YTA??AGG?GTCTG?CCA?T?TGT??CYCARGTATGTG?TAGT?CTT??TR?ATGGGGCCT??GT?TTGAAG?TAAAGGM?CGG?TGC?C?GCGG?C?C?CG???AATG?TT?TGCGT?C?T?C??C??GGAAC?SCGT??CRTG?GCTGAATGAATC?AC?CCT??GG?G?GGCA?TY?YCGCGC??CA??TT?T???T??ACA?CTTAGCC?AGTGTCT?T??CCA???CT?G?ACT?G??AG?G???T?CGGGACT?CCCCK?M??CCCT??CCAC?RTTAC?AGG?
GWG?AC?AT??CGAG?CCWG?CAA?GTRCATC?ATT??T?CGA?GGT??TCAGTCAAACAC??TC?A?A?GTC?T??GG??CT??AAAGTTAG?TACCG?C??W?TG???TGCATC?T?AA?GSCGCACACAC?G?GGTAAAC?TAAGTTGAT??C?GCGAA??T?TA?T?TGT?TTGA?A?CC??GCCMGCAT?A?CY?G?T?T??AA?A???CG??GT?GCCAATG?AAG???TA?G?AAGAC?CCT??ACCACAGACGCG?RTGCTCGA?RTG??GCG?GATGG?Y?CGGTAA?AG?GT?A?G?GAC??AGCART??GGC?G???TCGCYTG?GCCG?CTTGCT?AGGCWGAACT?A?CT?CA?T?T???CT?TA?AG???GTTA?TTCG?G?G?GCTC?GTT??G?CGGT?GT???GAC?TGCGCGAAG??TTTAGC?TCAGCG??AAT?GAGA?CC???CC?Y??ATCATA???TA?GATA?AAG??AT?CTT??ACGG???W?T?TCCTCAC?CAATGTAC?AT?GT?ACGRCC?G??A??T?A?CG??G?GS??GAC?TARAATA?TTTG?GMGTGAA?GCWT??T????CYAG?C?GACCT?R?CTAT?G?G?C??CGAA?GC???CCCA?RA?T????CC???A?G?TC?TGY?CC?ATT?C?SC???TTGGT??T?TGCGGCGT?ACG?A?G?T?AC??TGTAG?AY?G??C?TG?CTACTA?CC??AG?GAA??GGGT?TG?T???CA?AA?GA?A?C??TTT???CGTG??C?AG?TT?TACATC??YGC???C??GGCTC??CTTTC?TA?AG??CAAA??T??CACAC?C?GG??CA??CCG??TC?TTCGGYT?CA?TT?TC?AGTG?AA?AAGG?TGG?ACAY?GA??CR?CC?AGCWT?GA?T?GA?AGAGAGYTAGTCTTC?GRKACTT?WAR?CG?GK?TCCC??AGCG?GCGTA??T?KTGT?TK?T?CAY?A??GCTAA
C?TAY??YGATTCMTTAC?CT?C?TTT????GTTAATTCGA?CT?TCG?CTC?TT?AA?CGG?CT??G?TA?ACCGT?AC?TTG?AA??C?GAC?ATSCTGTG?GCACCTA?C?TT??CGCA???AAAAGAT?TT?CCC?GC?CA?GGCSACAA???TG?GA?TTC?CGTGCC?T??GC?G?AGG??CA?CAGC?ACG?G?T?K?AATTG??CATCCGG??GCAAAGGT??C?T?TCC?C?AW?G??AG?CTTCACGTTGTTT??CC?TCTCAGCGGCT??T?CCTA?AGC?AT?AC?TTC?A?C??C?T?GT????CGATGG???GTCC?CCGG?TG?GCGAT??C?GCATCGTKCAGGGA?AAG??TR?TC?GTCT?CGC?RGATTTTCGA??GCCAYTCGGA??ATC?TTCT??CAYY??TG?G?GA??T?CATAGCATA??TCATCC?AT?AC???GT?CTTTT??G????????TG?G??CCGGTT?GAGTTCGTTCCTKKGA?RGC?GG?KCT????TAG?ACC?GA??WA?CAT??A????C?G?A?AATAAGCCATCG???T??TTC?CCTGA?GAAACCATGGTTCG????CATGATTCCGG?A?CAAAACATCCT?G?C??CACTAAGG?C?TTTTTGAC?A?GTGCTGAGT?TGGTAGGYCGCAAMAGAAWTAAGCTA?TTT?TA?G?GTG??ATT?C?T?AG?AATCRT???T?A?CTGATACG?TA?GATATAC?RGAAGAC?AA?A???AT??GAC???ATGCGG?CSAGT?GCCT?CAG?A??CTCR??GYT??GYAA?TA?GACGAGC??CT?ATT?TACGA?TYAR?AC?TG??TC?GGT?C?ACAT?T?TGA??AATC??CC??CGAC?ACCC?YG?GAAYAC??G?T?GC?GCAA?G?TTGA?G???AC?G??C??TA??CT?CTRY?RC?T??CTCA?ATCCG???A?G??TA??AGTGAT?GGA?AGGGCC??T?CA?G
CC?ACYCG?C?AC??CGG?AK??GY?CCAGA?G?ACKACGG?AGATTT?TATARGT?GT?AGGG???T?A?CCTAMACT?GTR??GG??TTT?TA?GAC?A?CG?WA?G?T?CGC?R?CGAT?G?AAATTTTCGGGTA?GAC?GTGAA?CCGAAAT??GAC????TGTCCA?RTGC?TAY?C?GCT???G?G??GC?TCACGGA?TGCRA?TTTA??A?C??T?C?CTTTAC?GT???A?RAAAGA?TRGTC?CG?AAGT?ACAGGCA?T?C????TTGGTAGC?T??GC?KGCCTT?AGA??CG?A?CCCAG?T?GCCTCA?ATGCGA?TT?CGTC?TACC?T??GCGAG?TAGTA?G??G??ATATTAYTTCTA???T?MG??CG??GCA?TC?GAGA???AY??C?RG???T??M??C?ATC???CGGA?CCTGGCTRTGGA?GAGCCA?G??A?GC??C?GC???GCGTT?GT??T?C?KGA?TTTTG?GCC??G??TTAGGCCCGACGT???A?GA???TCAAG?C?TCCCAGAG?A?CAG?TCC?ACAC?G??GGTAC?C?A?ATG??GATAGCTG?A?GGG?T?C??GT?AGTTAA?G??C???GTGGCTTCGA??G??GGGAGGT?TCT???T?TG?TCTT???CCY?C?TGAA??CTG??CG???YA?G?A?TC?T?AA?C?G?T?A??T?C?C??G?A??GG?T?TC?RCAT???ATTGCT??TGGTCRCCTA??AA?TGAGTA?SGG??GAGT????GAS?AAT??A?GA?GA??T?TG?A???AYTAT?GCGGA?T?CCGTGTA?TCCTC?AA??GA?TCA?C?CGACGCATTACCGCCG?CCAC?CACC?GTACACA?A?TWAA?GACTTTCA??AW?CT?AC?GGCA?C?T?CCCC?GT??CATCC??TCC?GRCGA??TT?TC?ATA??T?TGGG?GT?CT?GC?TCGTT???G?TTTCTWTGT????AT?T???CKCC?GG?AG
TTACG??G?GAAG??A?T?A?GTC?TTA?G?ATCY?GTGKATCTCGAA?C?AGCCWC?T??ACTAC?ACAAG??ATTGC?A??C?A?TCTT????TGG?C????C???A?T??GACAG?TC???CCCTC?CG???TCSGAT?GGAT?CTTAGKTAG?A?C?G???AAT?A?CGCT?A?CTGRA?G??GTTGCATTTGC?AGCR?ACAG?GC????TATTCTAGTAAA?TC?GA?GGC?AAGAGYACA?G?AC?TRAGYCCCRC??A?CT??GGATCGAC?CACCCTGTCAGGT?CT?T?AATTGT?CCA??Y?YT?KCT??CATYG?A?CAT?C?TWTG?A?A?A?TA?G?CCAY?CCCTGG?A?AA?A?TTCGTCA?GA??CAW?G?TGA?GC?CCTMCTRGT?G?G?CTTCCGT?GTGCACT?AA?GAC??T?AGT?TGTATCC????CG?GAM???ACT?G?GTCTACGT?A??GATA?GGAMGAACACG?T?GARTAAGARTAAA??TTTAYCGAG?GAT?ATCCCG?G?AWTAG??GT?CCTTGAC?GR?A??TTC?G??C??AA?C?C?CTG??CC?T?TCTCA?CCC?G?A?GTATC?TA?T?A?????GGCC?GAGT???ACTCATMTGGGCGGG??TAC?GG?CW?CATAA???A??TY???GCCTC?AGA??ACCYGT???C??R?TAATG?GGA?C??T??CTC?AAAGC??A?AYACGTWCGG?CAGAAAAA??TMC????CC?G?A??GAAACTC?CGTC?TA?AC?AC?TCR?G?CG??GTT?WCTGG?AAATATC?TAA?AAGACTATC?GG??A?TRTTGCGATCC??SCC?TT?TTGC?AACGTACA??CCCAGT?TCCC?GGATCGAA?AGGCT?ACAACAT?TTA??A????C?G?CAG??TTACMAG??RTRGTATA?T??AYCWY????CAGG?G??CCG?CAATTAC??GTG?GCAWGC?G?M?AGT?A?GTAT?C??
CACGGGCG????CGA??ACAAC?AYCGAACCT?????GCYGT?C?C?ATTTCC?GGAACGACTAGGC?AGAAA???ATC?C???TGA??AA?TTGCA??ACTAG?AACT?AC?GTGG?GAKA?AYGGAAW?TG??AGAGAG?T?TG?TTA???GATTC?GTCGGCC?TTGTCC???TCGG?GAGTC?GC?TTAA???KT?GCATCCGA???C?CC?TG?GACCT??TC?CRSA?TTG?ACAGCTG??ACGT?GC?GGATGTRG??TAGGACC?YGGA?ACCG??TMAA?M??CATC?GT??G?TCTCGGGTAT?CC?CT?TTATTCTTG?RGCGC?MCT??A?A?G??C?GGGGTGT?C?ACGCC??TAC?TCC??TGCA?CA??ACT???A?G??CAGSG?C?GTTTA?TCT?GACAT?C?????C??CC?CGCCAC?CATTATCGC?CG??G?AAC??TT???GACGGGTC?G???GGTGAAA??CCG?CW?C?CAGAGT?G?AATTA?CCC?ATCGAT??GGGAA?GG?GR?TTACGAGTAC?GGCTTG?AGA??TG?ATGCCTA?GTATAA??A?YR?TGT?TTTA?R??CGGT?A?YGC??STCTA?TCA?AAATCAA?TC??CAG?CTT?A??AA?TGCT?A?GTRC???GTTTGAGAA?G?G??Y?C?CCCC??T?AAGT?GGG?AGC?AGTG?CTAYTGGACTATC?GTA?WC?CC??A?RT???GT?GT?C?C?TCYTTACGA?AT??AS?CC?A?G?TCCA?CA?R?TTGCCTA?T??CGC??AT??TCGMGA?T?AY?GTAG?GG?TAGACC?AATC?GTGG?GCC???C?GA??GT?GT?ATT?AT?ACTGA?GAAAATG?RGT????TAG?AGA?A?CT?A?GCGCG?TCAA?YCGT???CA?GTCAC?AA?AA?TGACA??ACAGATTTAT?TYTCG?T?YG?????GCG?G?CCCTATTCTCTGT?????TT?GCACARTGGGAC
CCG??TACACCTT?AT??GG?GCY?TGAGCC?G???AKGC?T?AAT?A?TCA?G?TCTCCGGARCATTTMG?T?AWGRAR?T??TAGG?AA?GCCC?GT?G?T?CYRYGGGAG?T??TAAT?T?GA??GCT?CAATCGG?GGGGG??AGKTT?CAA?TTG??G?G?CCA?TGRTCAA???CCC??G??ATCCY?GCG?CACAC???G?CACAGTG?CCGTA?T?C??A?C?TA?A?C?G?CTCGG????CG?T?TKGCGAC?GA?T??G?GAGAACCCTTC?CAS?CCGT?GT?G?CC???GACGAAC??TGACTT?CCA?TAA?YGCGA?A?CATAATG??T?AGCA?C?CT?AATA?TCCCCGTT???G?CTC?TCA?CCGG?G?G?A?G???CCGGAAC?AAC?YCACTY?YGGCY?GA?TGC?GGTGYGA??CGCYTTA?CT?TT?CC??T?T??CCT??RTCTGGTCCA??CT??GC?AG??TC?TG?CGATGAC?GGA?TAT??GGGGGAG??STAG?AGA?GGA?RR?TG?G?GA?GAGGTTTT?ACAC?G?CTAGAA?YGC?CTR?AAC?CGTGA?CA??AAAAGG??GATTGGT?GAA??ACCA?TAGAGAGATG?RTACGATAACG??CC?T?CCTAA????AGGTCC?G??TTCACT?YG?AG?CYCTATTGG?G??C??CAC?A?AGGGTGCGGRA?T?CCG??????GGCTT?TA?CAA?AA?AGTAGGY?TTGWTCGTAAATGCC??CYTATCGTTYGT?TGKGTA???AA?ACTTA?ACCGG?TT?CGTT?G?G?AA?CG?A???C?TACA????T?T??GCG?GATAAGGC??GCATTT??GGCCC?TAGG?TTT??G?G??T??T?R?AC?G?TTC?RT?TCTAAAA?ATTT?TTGAWAGT?CCGAG?T?TGCCRC????G?G?C?C?AAT?ATCAC???GCTCCTTC?ACGCG??AG?G?TAG??TTT??CG??AYAATG?G
TGC??T?GG?GAA?G?AGA???AA??TCGG?CT???GA?AAG??G?CGTYC?CT?CAAGC?C?TGCT?CKA?G?TCCA???AATAC??C?CAAAT?ACTG???TGC?TG?TCTATG?AGC??T?CTYCCGATTAT??ACCACC?C?AG?GYGAGMCTTAT??C?TA?CATCCTCG???ATC?ACATSAC?CTT?TGGATT??AGGGTCTGTCC?TG??ACT?GTCC?T??CWAC?GTAAAGTGSCAAACGT?TCAGC?T?GCTCC??C?C?TRC?G?TTTATAGTTCTC??GGG?T?T???CTGYA??G?G?GCGGG??AGACCAGATCCC???AAY?TAG?GCTTACGCYAA?Y?GCG?CAG?CA?GAT?CCA?CT?AG???TGCC?G?T?ACGCTYGGAGATTTCCTA?TACA?G?TMG?A???ATYATGTC??TG?GTACTAAAGGAC?W?CGGAA??GC???TA??CTAC?AGCTTGACA??TCGTA??RT?ATACCC?ATATG?CT??T?T?TA?C?GT?CA?ACTTGA??ACAA?T??CTCACTAG?ACACTGT?CAG??C?GAAAATCTT?T?TGCGGTG?CA?TCT?CTGA?C?A?TAAC??AYCYA?GACGGCTGT?TTA?TG?T??T???RTAGT?TAAGGCTTCTCCG????ACGACG??TTTC?TGTCTCA?GTAG??CGTGT??A?ATGGCA?ACGC?C?ACGCC?GAGTCACCA?AGC?GAGGGY???CA??ACAGTTGAAA?C??T?AGGG?GCGA??G?A?CA?G?ATAGG?C?A?TT???AKAAAG?TGG?GTGGAGGAGAG?CGGGGAT???T?TGTTC?CT?TA?C?ATA??G?CACG??A??GTCCCTCAAGCT?CAAGA?A?GA?G??GGTAR??C?TGTA???TGG?A?GATCC??RCR?T??GT?CTA??AAT??C??AC?A?YTR?AAGGG??GG?A?A?CCAAAGTTTATG?AAGA?C?TCA?G?CCAAGYAG?C
?GTCGA?TCAGGCA?C?AAC?TA??GGATGA??AT????A??ATCTAAGG?T??GA?CAT?WTT?C?A?AG?CAA?CCA?AGT?T??TTG?GTCG?G?C?AAAT?TAKTCAG?CCC?CC??ACCAC?T?GAA??T?TCG?A?TC???T??CT?T?G?GGTGTCCTCC??A?KCGGCTA?GA?CC?TCG?AT??RAAMTCAAAKAC?CA??TAC??A?AG?AA????KT??Y??TTCCA?A?AGRA???A??GTCM?TCC?C???GAT?YG??TAC??AAGG?GGC?RA??C?CCGGGG?T?GACTA?CTCA?G?GG??GAGR?G?RTC?GWA??GACGGYCA?TG?GT??GACGCGCCART?CG?C????GTTCWTA?TGCG?TAT?G??T?CATGTT??TC?T??CCYAGC?GG?A?ACA??CWARC?TA?AT?ATGT?G??AKR??TRARA?CCATAG??ACAC?AT?G??CCTMAGT?CGA???AAGC??CTAC??C?C?CATCG?C?C?A?CAG?T?CTG??G?GG???ACASC???AG??AC?CCATTTT??C?CAGT??GGT?RAG?AT?T?C??T??T?A??T??TAAC?A?AT??CTGT??G?G?G?????AA??AAT?A?G?GGSTCAG??G???CT??CAG??GCA?CTCA?AARCT??GC?T?A?CGT??CTA?C?TACTC???GGG???GA?AT?TTCT?AGAWAGC???ATA?GT?GTA?T?A?GA????G?CGT???G?GG?G??A??CY?????ACACGCCGTGAAGGG?Y?GCTTA???CATCG??GT??CGC?A?CGG?C?T?TC?CW?TC??CC?C?CCAR?CG?TGG?T??TATCCGC??G??W?A????GCCM??AAA??G?TAC?GT?A?G?GGGGC?CACAAAAAC??T?TTATG????GTCTA?TTAA?CTAG?CRATT??G??TG?AC?AC?GT?CG??TCTAACGCAYT?CGY??AC?GA???ATGYA?G?GC??
?GR?GG?CC?CAG?TGGGGGACSC?AC?GTATTG??CCAG?C?AACT?TGW?C??TG?CG?GGGS?A?A?A?AG?AAA?TCCAMCT?TAT??G???CC??AAY?AAG?G?RAC?ST??AG??AAA?GGAC?TGATG?TCTGTAC?GC?GTCGTA?RT?TT?TGRTTGCC???C?AATTGC??GA?GT??CG?TCAA??C?GACAAT?GCACTW?GTTWAT??C??G???ACC?AACGA?C?TGTAA??AA?GCCA???GY?GRAACGA??CTYA??A??GGR??GGATAA?W?KG?TAG?CAGT?TCC???GT?CAGYG?YCWGAT?ATAGTG?C?T?GCCG?SGA??C?STTC?CT?CGCCATG?TTGC??C???GGAKGCCT?T?A?GGTY?A???GC?CA?G?T??GGYATCTA?GT?TTCAA?CT??T?AC?A?GC?C?T???A?AGT???C?TCGRCRG?RG??AAA??C?ACT??G?A?CG?TC?G?TT???YG?ATATTA?CGGCG???AGT?AA??TCG???T?G?GA?CCA?G??TGA?YY???TCTGCG?CA??CCC?C?CG??T??T???AT?CC??TT?G?YTGAAAGAGGA??GCTGGGAA?YTTCR????RAT??ATY?????M??GGTAYC?C?
    Phl363_5		A?????TC??T??CTAC?GGT?W??????GGTGAA?GG????GAGG???T???A??TY??R???AC???CCGT???C?Y?C?T??C??CT?A?CC????TGG??????CT?CCT??G?TG??T????????C?????C???G?G??G?A???T??TTA??C?CG?C?C?CTW?T??G?C?TA?AG?RC???TG????T????CY?A??GC??C??C?CT?A?A?A??C?TA??G?T?CC??T?A?TR????CG?C??C?RA?GT?TY????G?A?T?G?G?TAAT?????A?C?GGTC??AT?C?????AA????C???????A?TAC??G????A??AA?T?G?CA?ATGATA?AGT?GC?GCCAAT??A?CA?CKG?T???A?GA??C?A?A?ATA???TG??????????G??TA??????GTT?T?G??C?T????TTTACCT??C?????CTC?C?GC??A?G?C??T?CC?????T??G?C?????T??AT?G?GTCRA??????A??T?GC?G?A??T??GR?A?CA?AG?TG?C?TG?C?T????????GCCW?G???CGC??T??G??????TAT??G??GG?C?G?YG???CA????CG?CG?TC??G??A?A?TC?AG???R???A?AA?T????A?AT??TTCAYG??G??TACTGA?GCTTTG?T?GG???CTA?T??????GA??G?????G???CACG????A?Y??A??T??G?C?A??Y????G?A???G?A?C?????????T??C???A??TY?????A?ATG??C?T?G?CA??????AT??G??C?GAT???C??T??T?T??T?RAC???AAGATC????G??C?CAT?CT???T?C?CT?????TA???T??CCTC???C?CG????T??TCT????A?T?GAT?????C????A??A???T????TA????A?T??TTRGTTGG?GG?GT??T?G?C?T???CAC?G????A???WTA?AT??TCACAA?C?T?T?
AA???GCAG?GY???CAG???A??T?A?A?GTACGTA?C??GTT??????????TAC??C?ACATC???GYT?G??W??A?GT?G?CC?GAACTA???CT?TCGAGA????ATAT????T??T??A????ATWG?T??SC?CC?CTGC?TG?C???AG??C???C?A?A????AA?TG??C???GC??????T?G?????G??AG??C??TC????????G?GG????TCCAA???GTG??C??GC?G??A?????????TT?????AC??????A?C?RG?C?AC??GAAGGC????????C?T??TTC?T?C?????TTA?ACA??A?RGTT???CC?C?TTT?G?G??CSCAGCTA?TA???T???TCC???GG?AAT???ATGG???????C?C?A??A?TTGATAG?A??ACA?T?A????T?????CG?GAT?A??TT???C????CGTC???T?T??GG?T?TTSGA??K?TT??C?G??TAGT??????C???TC???A?TGT?GA???TA?RYTAA?TATG?GS?A?C?CGC??G???CACTCGAGCG??TTTC??AT?A?C???TTG??Y??TC???T?GC?K????A????C?A?C??T??A?ACCGA???T??AC??T?G?T?G??C??T???A?C?GA??C?G???ACGCGT??A???C??T?C?GGA???TTC?CG??AAC?A??AT???GS?G???????CT?C?CTG??A??????GTT???T?C?AG??A?G????GAT???????A????T???G?TA????A??A??TAT??????G??C???????TC?A??AY?T???A??GCT?CRT??GCGC?T??G?A?A???GT??????A?C?AA??C?CCATGA???C??G???C?????CAG??T??????CW?Y???T???TCG?GA?TAT?GC?GTCT???CCTAC?A???GR??????CT?CT??A?T?CA?AC??T??CC??GGA?TCAA??C???????A?GT??K?
???C???GCA?C????C?G?GGC????????????A??G??GCRC???TGTC?????A???T??T?C?CG???A??T?C????G?????GC?T?T?AG?C????A?CCC???A?T?A?T??T?A?T??GGC?T?AA??????C?Y???ATC???T?????C?C???CA????C??GAT???AT?AC?A??G???T??A?A?????TATTYTTC??R?CRTG????GC??C?TGRAGGC?G?????TTT?A?C?CG???????????????CG??C?T?CA?????CG????GTTG?CCTTCC?TM?C?????A?TG?????A?G?AA?A???????CC?TTAA?G?AT??GTG???G?CA??A??C??AC?????AA?G?A?A??AC???ATC?T??C?GT?G?TC???A?T?A??A????C?AT?T?YATC?CT?G??TTC?C?????A??A?AT????C?C?T??GT??GCW??C?ATT??G?ATG???T?C?T?A?T?GG?AC??????GGT??AT??G???????TG??GAC???C?AA?A?T????T?TRGTA?????AMC?A?G?C??G????AAC???AC?T?G???????G?K??TT??Y?GTY?????CG??????C??AW?GAA?C?G??CC?C??G???????TA??T?GAG???AC??A?ACT??M?G??TG????ATC?C?C?GT???G???CCC?AGGT?AA???T?T?CCT?????CT?TT??SCGC?RT???G??C?G??AAT????T?GAA?AC?G??A????G?C?GA??G??A?CCC?C?G?A???C???YC??????T?????C??????G?????TA?AAGCG??C?A?C??G?T??CCCAC???A??TAT???CTA???G?A?T?CT?TG?????A?C??TT?G??T???CCT?T?T??????C?T?G?CCA??AG?G?TTTC?????AA???TA?TA?????G????T?A?TCT??A????G?????C???G?TG?A
YAT??C?G????AAA?G??G????A???GAAARTCGG?G??????AA?AGA?C?ACC?GA??C??GA??AAGAC?GA?M????????A?A?T?T??C????C????TT??T????A????TT???CGC????G???T????A??????????G??AACC?GT???Y?G?CC??C??????C???T?A?TG???TCG????T?GA?GA??RGA?T?T?????T?A?C??A?T?GT??AA?????????TA??TC??CA?G???TTA??CACG?G?????????T?C??A??TT?TTG??T?????TCA?A??G?RG???????C?A???????GT??CT?G??GA??C????A??????G?C??G??C????G????C??T??TAC??T??AYCC??G???????CG?G?GG???T??GA???G???G??AGG??C??CT??GGA????TC?GT???????A???????G??A????TC??A??G?GT?A???TCCTT??CT??C?TG?C???A??GC?????ACG??M??TAC?G???C?GGA??TGG??CC?T??T?G??CCTR?GT?A??A?T?CC?R?A??C??T??TCAT??A???AG?CTA??C??CC?????GTA?AYCA?T????????G?GCT????TT??T???T?TCC??A?????G?C?A?T??GT??GA???G?CC????GC?GART???????CG?TA?C?C?C?G?C??A???????AA???????A??R??GA??TTC?C??C????T?TC?G?GC?TAAT??CG?A??CAT????GTAT??T??AC????TC?A??C??GC??G?GC?GC?YA?????AKT??AA?G??T?AG??C?????TCG?A??A?C?C?G????AG?T???T?GGC?TCACC??T?T?AC??M??G??????AYCC?C?G??G??TCA??C?T?GT?ATCT???????A????CCT??AGT???TA??GAGA?G??RTCGG???C???TTC???GCAGG
?GT??AC?A?ACYAG?C??TT????CTGG?AAGA?T??G???GT?AGATA?????R???GT?GCT?ACTAGT?K??TC??A?AGC?AT?T?TG?T?????TGT???G???GA?AGC??GA???CCA??TG?G????GT??C?CAT?CA?G??CT???AATA?????????C?TC????A?A?C???C????C?TC????GA??GGAC?????GT???????TC??????TGG?G??T??G?G?T???A?T??GGC?T???A?CTT?TT?????G?TC?C?A?T???AG?AG?A??GGT?G?T?C??GGG????YTCG????TG??C?TA????GACTYT????TC????CC?CCAA??G?GG?AA???G?A??T?T???G?GC??A?A?T?G????CCG?WC?TTA???A?C??TA???G??A???T???CT???G?A?AA?GT???R???A?A???C??TT?C???A?T??A??AG?????G??????T?A????GAG????????C?M???G?C?T?TCG??TTG???ATT?TG??AT?AG????AG??C?CCTCT?T?T??A?G??R?T??TA????CG?G????GGTT??CC?AG????C?GCCG?G?TA?A??AC?????G??????AG?AT?TAA??????G?AC?A?T??G?A?CGAR??A???A?TGTGTT?TAG???GT?GCGG?GTG??A??GG?C?GC??A?AT?C???ATC??G?GCT??C?A?G??CTA??????T?C????T?G?C?????C??A????GT??C?CT??AAGA?GA??TTG?T?????CC?CAG?C?AC?T?G?A???GT?AG?T???TACT??G??T?T????TA?G??AGTA?ACT?YT?A?GA???G?????AGTG??T???C?T?GA??GTAAT??C??T??????T????ACC??T???A?GTA?RTG??T?A??C?TGAT???KC?A??CYT???T??A?????G?????A???W?CC??G?CTGTGCTA
?????AG??C????C???CA??????C??G?A??A?Y??G??????????TAG?G?G???CGTT??CT???G??T?????ACG?T??G??GGT??????GC?AG?AA???CAT?AKT????GA?TCTAC?GG?TA??T??A?T?????????A????T??G?G????TA?T?????????GT????G??C??C?G?????G??T??AA?TT??????A?G?T?G???TG??G?AGC?TAT??AC?G?????C?T???A????C??AR?G?CG?AC?C?CT???????A?CC?A??????GCC??G?A??CA??G??AC?TG?C?????A?CA?TT?T????T??G?????TTG???????CAG???GT????T?G????T??A????G??A?AGAG?A??????G?CAT????T?GCT??CGC?MC?C??T???G???G??GAA?????AG???C????G??YGAG?????G?A??C?GA?CT?C?AT?G?A?Y??T???GG?C?G?AAAG????T???T?A?G??A??????CCATT??C?GTG??GGA?G?C?A?G?C??G???C??????GT???C????TAA?A??C??CA?GT?T???C?T?AGSTTG??A?T???AC?????AGG??T?????C?TTC?T?T???????T?T???T?T?G?TAAG?TATTC??A?GA?TA???G?A?G?T?GGGCAAA???T?AC?????T??T???T???TG?TA?AC?T??T?GTA???A??????????TTT?TTGCTTT??G??A?A?C?C?TCATG?GT??????A?G??????G??GCATC?A??CCCT?CA?A?????????G??GCCA?G??????TA????G?TC???C?GA??C?T??A?G?TCAG??G???C??????T??AT?????GA??T????C??AAT?GTTGCA????GCTT??????CA??TT??AGG?G??C?A?C?T??CG?A??T?G????GAC?AG??TCT??G?AC?TC??
?TCG?A????C???CA??GG??T?T?G????TCC??GA????T???T?G?GA?????C???????CC???G??????C?G??TTG???G?T??CT???TC????T?A??TG?TGGGCGGG??MGA???T?A????CTT??CC?AT?GAGT?TT??CTC???CT?C?AC?CG?T?????A?C???????????A?C???CA????TT??C????A?AC?G??G???C???????A?CTCC??CC?GT???G?CCA??G?????T?C???C?????AC???CA???TC?C???????????CCCA???????G???G?T??TG?????T??AG?GG?GC??CG?GA?ACG?A??G??CT?G??????GA??C?C??TGTGG?KA??T?T?GC?T?CA???T??A?AG?CA?AG?C?A?TC?GG??CA??CA?T?GT?A?????AA??T????A?C?C?C??????AC??GGA??CGCCG???G?T?????A???GC????????????TG?TCY?TG???ATG??GT??CA?C??????GC??AAT?C???T???C???????C?C?C?????T?T???????C???G????TG???GT??????T??????TC????C?????C?RAT?A??TG?GTA????G???T?T??T??GCC???????A??T??????G?CGGA?????T?AAATGATCGCT?GT??T?G???GACGTAAG?GCC???R???CTGA??GGAA??????GG??CT????G??T??GC?G?CG?A?A????T?CGT??CA?T?CACTGCAG?C?ACRATCA???T??AA?T?C?C??T??AGC?AG?G?T??TAGA?AG??GT?TAGA??CT??A?C????A??T?TA?GAT??AGCAA?A?RC??A?C???GM?TT???C???CT?C?TC??G?A?CTCTTRAG??C??T?G??A?C?C?A?G?C?C???TT?GC?G??TGCGG????TAGG?A?G??A?C???A?A???????CC
CG?GCC?C??G??G?SAA?AT??GA??AATA?TG??GG?CT?T???C?G?AC??GC?T?C?C?T?G?C????????C????C????T?T?A??T???CGT??G??????C???A?TC?G????GG?AC???????C?A??C?GATA??T???T??G??C??A?TAGGG????C?GGG??TGT?TG??G??G??TYA???GA?TTC???AT????A???GG???????T????AC??G??G???A??AGC?????T??A???A?A?G??????G?C?AGGT?C??TA?AA?????AA??T??C?G??A?CT?????????TTG?AATCA????A?A??A?G?T??C?CT????TTC?????C??CT?GG??TGRGG?T??TTCTA?????????CA?TG??AAGAT??G?C?G?C??GK?GC????C????C?CT???A?T??G?????T??A??T??S????CG?C???????YTT?CA???????C?GCT?T?C????GAA????GGA???G???????TG??GA?GGT?A??A??C??AACG???T??T??TC?CT???AC?GC?GA???KR?????????C?T?????G?A???C??CA?GAC??A???CTCT??CT?A???G??C??????T??????C?A?G?T??GA??C??TA??CC???T??G??????G??GA?CCC?T?????GC?????????C???C?A???GT??????????G?TG?G?A?TA?CTA???G?T??????GT??TG???CT????GT??G??RG????A?C???ATC?GTGC???CACCGG??TC??A?AC?AC?GA??C???A?T??????C?G???AC????C?G??AGA???????CT????CG???????????TA??GGG???A???????????GT?G??G?GT???CT???????T??CA???C?TATACC????TA???G????CC?????TT??CAG??CG??GG?T?C?AA??TG?T?AT??G??A?
G?????A??G?C?G?CGC??G?T????T?T??CT???A?A???CAAAA??????????G???G???G??GCATGGAG??TGA??G????MC?TG?G????G?C???T??CY????????AG????????T?G??C??T?G???CCC?GA??C??GG????????G?T?G?????T?????G???A???C?T??G?CGT?A?C?CTC??G??CT??????C??CGT?C?TGA??C?C??T?TC?Y?T???CTCAATR???C??C?TCC?GC?A?T?GAGTTA???????CTCT??GT?CG??C??T??T??R???G??T?CRCT?CC??GAG??????A?A??CC?????????TCG?TTTT?T??Y????????T?T??C??GCCC?A???GG?????G???C??????CACG???ATA??TA??W???A?A?????A?C????G??ACTCCC?G??AG?TT?AT??C??C?TGTT??TAA????RG?TCT?????G?????TA????T?G?A?????ATT???TTTG?CCG????ATTG?T??A?AA??T??????????CG??G????TG?A??A????A???AT???????AG?GCGC???????????AT??G?????TTAR????GGG???T????GG????C??AG???A????A???A????C???TCT?GAC??T??TS????????T?G?T??T??T?A?????C???GCG??TT?C?????G?YCCG?????YAA??T???TC?A?????A?A?GCT????C?T??????GTGG?G?T?T?GG????WTC??TGCT?ATT??GCA???C??GTA??CT?T?C???????G?T???GARA??AAC?G??T?ACGCCTC??T????G?TGA???A????T?G?GGC?GA?TG?CTA???GT?CAG??????T?CACA?????????C?TT?T?????G??C??G??A?G???T???A?GC?G??A?YA?TTTA?C?T?GT??T?????????
??T??????T??A??C?AT??A??A??C???C?GT??T?C????G???AG?A?TT??????????????GAA??????A??G?G?CGTA?G?G???C??T???C???GC?G?CG???R??TTRT?T??G?T?A?TC?GC?????G?C?CT?CYT??C????T??MAGAA?T?C?C??C??CA??G?AC?C?TG?TC?G?T?A????CGGT?A???C???T?RA??CG?CTC??WC???T?C?G????A????AT?CG??C??C?CT??????G??TAA??GC?????T?TGC?G????C?A?A??GG?T?TG??A?GC?C?T??TT?A??GG?T??ATA?A??YA?C?GTGC??C??AA??G?G????CGCACC?????T??TTT??TT?G??C?T?G?????AT??TC?T?TCT??TCY?AA?GGGCC??R?TCC???????CC?S??GT?GM?C?C?TAC?CT???T???GA????GTA?????CCCACCC????C??AC????T??T??Y??GGCC?T???A??????TGC??????YTC??GT???ATA??G????G????????AAA?CGACTGTGATG?CCGC?GG??T???A?GG??GAAAC????GA?AA?T?G?AG??T???A?TA?AG??GGA?GT???A???TAA?CGTGGAG?TAG?C?T??C?T?A??C?C???C????????C??G??T?????G????T??T?CG?????C?C??C?T??T?G?TG??C??AT?CKGAA??C?CTA?????WT?CTC?C?A?C?G??GA????CT?C???????G???C?G????A?YAA?T??TG??A????TG????C?TC???CAAGT?CCA???G?A??GATT?GTTT????G?G?????G?T?C??A?????T?????G??GAA????T??T?TATAA???????T???GG?G??G?C?T?????T?C?C??G?T??AC??TA?????TC?A??A????Y????TT?????A?C??C?CC
?G?A????????CA?AC??TA??GCG?C????T?C?T??????G?GT?A?G????GG????G?????GG?Y?????A?TGG?TCT??T?AC???TTCGT?A???AA?T?TA???G??CAT?GATAC?GK???CG??RT??????C??G??A?A?C???C??ACCCG????G?A??T?A??AG?????GGCGG??A?T?G?GCT???TGGC?A?C?AG?G????C????G?C?A????C?????C?T?GA?GG??GG??A?TG?C?CT?W?T?CA?A??GT?GC??T?AC?GT?T?T?CCAG?A??AT?CGA????G?A?A??CYC????A?????C?CAGT?GAA?T?T?G?TC?T?T???G?G?AC?AT?T??GG??CTGG????GS??GT?CTCC?????????TC??CGA?C???AA?AC???GC??????C?TCRAG?C?CGCAT????ACG??TCCA?C?CA?G?T????ATGA?RAATAT??C???C?TC??C???????AA???CTC??C??AG?AG??T?G???AGT?TCGA?A??T?G??G??C??G?TW????????C??G??ACTC?CAC??T?CG??CCR??T???CACGGTGCC?GA???G?A?T?ACGC?GA?A?G?TA?CG??AA???GAGC?CTA?AC???TAT???GAG????T?G???GTAT????A????C?A??CT??GT?G?AT?????????TGG????????A??GATTCG???G?C?G?GA?T???G?????T??GAA???????C?GG?CC?T?T????CT??A?C??YAAT?AC???CCY?T??G???CT?A?C????G?CGT???ACTTRCT?A??CA?G???A??GAGTA??AT??GA?C?C?G?TGG??G?TAGTG?ATA?A???T????A??A??CG????CGGT??GT?W???A??AG???G??AG?GAS???A?AT??GAC?AT???AS?CC?T?GAGGACC?CTG???RG?A???????G?C??C??
??A?GCT????RAG???G?G?A???CG??GC??GGTC???A???SC?A?G?T???CG??????T??G?CC???C??A?AC?ACCAT?CGA?T?T?GAATCA?GTGG??????CAA?T??GC???CA???A??????????C????GGC?CA?G????CA??C??ACG????W????TCG???C?A?G???G?C?CA?C???AAA?AC???????????CMA??GA??AAA?????A?C?T?????T???TGCTC??CT??T?GGA???AGT??A?C?????CT??????C????????TACAK?GAA?CC??T??GA?TA?T????G???T??AA???GC?AG?GGC???A?G?TA?T???TAT??T???G??TTR?T?A??GG?A??????CA?Y?TT???G?T?AA?T??T?CA??GG????TAC?CT?CG????C?G??????CGA?T????T???G?R???TGG?C??G??R??????A?????G?G??G??AC???T???G??GAC??AGG?????G?A?G?GA?CYT???A?AC?TTA?C????CAC?C??G?T?AA?GC?A??G?????????TGCG??AAG????GCC?G??A?ACA??C??CGG?T?T?????KTC???T?TTG?T??AA?GGAC?G?GT?AT?????CT???R??G???C??GG?G???A?CA?A??????????AC?T???????AW?T??G?????A?A???A??GC?T?????????TC??TC??G??G????TC?TCY?A???C?A?GC?G??AA?CA??T?C?T?G?GTG????G?CT?????GG???CCT??TT?GC?T?????C?TT?T?T?GC?A?GT?C?A?AYRAAGC??G?T?G?A??????A???C?C??G????T??TGT??T?????G?G?C?G?GC??TA????CW??TAG?C?A?GG?G?????A?TG?Y??TCT?????TT??????T?C?A?CT?????A??G??CG??T???GCGTGGAA?
??C??A????T?G???RT?GGTG?CC?T??AATGGC?CGT?CA?A?CA??A?GTCATC?T??AG?G?????A?AA?CC?T?G????GGC?TYC?C?T?T?????????G??A?AT?T??T???A??AGT?C??CTC??T?AAG?T????A???C?A????CCTC?GR????C?G?G?TA?T???CC??G??AA????C????AACAA??TG?TC???A?C?A?C?A??A??C????ACT????G???T??GC?????C?CCG????A?AGC???A?T?T?YTTG?CT???A??CAA????GGA?????TA?GG?TGTM?CA?T?A?????????????TGT???GC????TT??C?CT?CGA??????ATT???C?T???T?T????C?AGTG?G???AA?C?GC????????C???CAG????G????AA??A?????CA?GT???T?G?AG????AC?AA??TA??G??????TT?T?T?T????TA???T?GTT??G?GT??GG?GC?A?T???T???C?TGT??GT???A??????C?????CA?A?TWAGCT?A?GT?????CG?GT?T?C?G?AGT???ATGATT?G?GT?T?RAAACA???A?A?G?KTT?????T?T???TT?CA?TA??A??G???GG?????T?A?T???C???A??TA??CGTGCC??????G?T?G??A?C?TCA?TG?TA??AT??GT?C???C?????????A??AT?????C?C?AT?A????A????T??A?G?A??AA?C????T?C???T??T?????CGA?WTA??G???CA????C??A??T?G??TC??????AC?T?C?TC????AA????AG??A??????GGA???GT???C??C???AGTACC??C???????GCCT?AG??C??T??CG?TGA??CC???T??TGTG?GY??C??C?TGGTT?CC??GT??G??TT?CG?TT??????TTG????G?T?C?????GCG???ATACGTGGG?GGT
??TAA???C?????T??C?GG?C?A??GG?C???T?A?TG??CTAAA?CAT?C???T????GT??T?C??G?TCTA????A??GAT??CGCA??C?G??A?????G?TT??AC??G??TTGT??A?T?????????A??????????R?T??G?G??T??G???C???A?CT??A?GT???AT??T??????G?C??G??T?????A????T?CR??AT???A?AG??AG??CC????A?TT??GG??G?CG?A??C?A??TCC?T?CAA??G?AG?TT??CAGC?C?T??A??CT?YA?G??TG?T??G?T????C????AC?C?AC?????????GA?????TAC?AG?????TG????T?TA?G??CTC?????T?CT???GTC????????TC?A????AC?G??C?G?A???A?CGKCC??T?G?T??G????TRCA???????TAGG????G?TAGC?CAA?TA???ATTT?G?T?????C???TGAC?C?????TG??CGTY?TTCG???G????????G?T???Y?G???T??T?????C????????G?C??????????CT?????GC???T?????T???C??G?GC????GAG???C?CC?T???TT??AA??A???AAGTGGRTAG????GT??A?TGG?ACCCGA??T?CACT???A?G?????C??G?C?GT???TA?GG??A?A?ACGTG?????G??C??CCG??TA???????G??TG???T??R?C????A?????AG?C??G?G??????C????CT??GG???T?G?A?TGA??G?A?CGTAA??G??A?CAAAA???A?G?AG?T??A???CAG??A???GAT?????A???MTA??CCTC????AT?C????C??A?????CG??T???A???A??T?TAYTA???TC???GC?M?T??TC?G?A?C?G??A????G?ACTG????ACC??C?TACACR?CA??T?A??Y?????GA?G??A?T?G???A?TCG???
??G?GG????CT??T????????G??G?CT?????GC?G???C?G??AC?TA???A?T??T????GAGA??A???C?G??S???A?GA????AT?ATT???G?A????C???GA?????T?A????C?ATG?GT?TG?CGA???C?C?AC?G??GA??AG?T???TA?C?T?Y???T?GCTA????A?A??????CAC?G??CA????A??A?C????G?C????C???AA?CAT??????CA?ACGC?TAA??G?A???ATA?TA??CGA????G?CAGG?C???TA?CA?CT??C?G?AA??????AT?AATC?GT??????AC?T?G??A?CT?T???A???AA??GA??C?W??C?????TTTATA??G??A?????CC?G?G??C?A?GCCTC?G???????G????AA??C?CGA?T?C??G????GT?G?T?ACGTCA?TT????A??T?G???T????G?A?TAC?AC???T?A???CGG?AC????C???GTAR?CGCA???C??A?A?TTT?G??T?G????ATC????T???T??G??C?CG?CACG??TG????C??G???C?C?TGT???C??????GA???A?T???A?C?C?G?A?C?T???CAT?A????CT?G??G???GT???TGC???A???T??CC?ATGCCG?GG?GGGG????G??TAT?????Y?G?G??A??G?T?C?TA???????AA?CT?GA?A?T??CA?A??T??CGT???C?????TA??TCCA?GGA????C?C????A?A??C?T????GGTATA??CG???CA??G??????TG??TGAG?TC?T?G?G?GC?C?GATGT????CG????A?T????????A???A??????C?TC?GGCCTG??A????GG????Y??T?TAT??CC?AGA?A?TG??A??AG???????TA?G???TA?A?T??ACG??T?G??C????C??C??TCCAA??TCCT?G?GCG?CT???GC?AGTG??TGC?G?GG
A???C??SCTT???ATCTA???TAGGCTT???C??C????G???AS?GCAATA?A??TA?T?CG??AC??A?T???GGAGG?CTM???G?A?G?A??G????G?G??A??GT???GGGCC????C?A??T??T?????????C??TA??R??A???T???CTT?C?????G????????TT??C?A????????AC?????A?AG?????GT????T??CC??T?G??ATC?W?G???A???TAACAC???T?CG???C??G?C?T????T???G?TT?A????A?CATC??T??G?CTT??TT?A?????T??AC??GGM??TAC??????????A?T???????AT?G?AG????A?AA???TT?TA?C???A?TT??CG?TG??G?G???G??AG????T????GCA?????C??AR???GC??C???AC?TGA?TC??A?C?T?GTGG??C?????TA?TC???C??GC??????C?A??TC?TC?C?T??G??G??T???????TGG?GTA?C????????C??TYTAT?CTACG?????T?AG??TAT?A?AT?T??G????TY?GT??G???????G?G?AATT??G???????T?T?????A??T?C??G?GC????CTTC??????????A???????A??????????G??T?T??????CGA?GTA??GC?RYA??C?WRGAGAC???G??C??G??T???C??????C?C?T?CCTTGT?CG??TTAC?????C?????CTTC?A?A?GG?T?????K?C?A???CAG??C?WT?A????A??AT???CC?T?T???C???AC??????T????GC??CCC?CTCGGTG?TT?GA?A??T???C?????C??GA?T?GG????ACT??A???C???GA??TC??AC?C?C???C????A????CTC?A?ACC??C???????T?T?AATA??T??AM??TCTCGTA?A?CAG??????C??C??TC?T?A???T?T?T????ATCG??
AC?AG???GTW??A??T??AA?AGTC?G?G??GC???TT?CC??TW???C?C?????T????A?AA??CG??GC??AAA??T?TG?G??????GC?G????C??G?????TT??A???TGA???CAT?A???GTT??G??T???????G???T??T?CAARA??G??????GC?T?C???????G?????TGA???GA??AT????CG?T?????AGAG?T?AT????G???C???????T???G?G?A??A???T??G?CT??C??C?AC???????GT?AC?GTAATTA????????C??T?G?CGCT?A??A???C???C???????T?A??A???TG?A??C??T?C??????TT?GTCCT?T?????C??GT???T??TC????CC?AG????GAG??A?????GG?GG??GCC??T?GG?G??G????????A????AG?ATAG???G??TA??GA??K?A?G?TTG?????C???A?A?TGCA??T?ATAAA?T??T?GC?C???C????C??AT?C??C????G??????AT????AAATR???CA??????CT?Y?AWCG?AG??T???G???A???AGG??T???G???TT??TA??????CG?AT????GG?GG???CAG?????A???CG?GT??GC??TCTA??A???????C?T???GAC????G?TCA?TC?AA??T?TC?TT?T?G??A?C?T???????A??GGAT?C????C?TG?T?TATTT???TAG?A??G?G???TGG?A?C???????AG??GT?A??C????CAG??G???????T??CA??GTA?T????T?C?AATCC???A??CC??G?????T?T????C???AT?GTG??C???TTC?GC?AA?AGGTG?A???G???TT??C???TGCGA?C????C???G???????C??GGA?A?GCC????G?C?C???A?TA?CAA?GTT?AA???K????G?G??????????CAGGATC????????????C?A
???T?????????AA???G??ACG??AA??GA???T?A??????Y?????AGATT?C??AACC??????C?GTT??T??????AGA???AGC?AC???G??TYT?T?CR?A?G??TC??G??ACTW???G?M??T???ACC?C??CC??????CT??GACC?G?CCA???????CCT????T??????GT???G?????AY???A?C?AC???G?A??G???AG?C?T?A?T????C???GAAA?CC?C?A?????C??T????T??AG??AG????TC?AATTA??AG?G??GT?ACC??T?G????GG?C?T??CA?TTGTT???T?TC??TTGCT??????G???ATG?T?G?CC?CAC?AC??GGA??A????GC??G??GA??TM??CA?C?C?C?AGTCGGCAAC?T???????TC??A?????????GA????CC????TGT???A???????AG??CC??T?AAC?GTA?G???TTG???GG??CC?T???G?T????AC????ATRG???Y??G???CT????A?TT?GG??G??G?GTGC???????AC??C???T???C?????TA?G???C??ACTG?TCA?G?A???CTA??C?TC??T?????KGTA???TTA?A?????A??GA?AC?????C???CC???TC?A???AT????CG?G?T??T???C???T?????A?G?T?AA???RC?C?G???GTA???????ATRTAG???????CGG??AG?CT???TT?C?G??TG??A???CA?G?CC??CAG??G?G???AGT?TG??GA???T???ATC???C?C?T??A?G?GACAC?C?A?TT?A?G??T?C??AT?A?A???TGTR???AAAA???CC?A???TT??G??C????????TT?TG??G?TG???TG?T?C?TCGC?TTT?T??TCGT?????T???TGT?GT???C?G???AGC?????T?????G??A??GC?CG??A?AY?T?T??AA???A??GC??????
??G???T?G??????G?????G?T?T????????CTC??GC?A???C?CT????????CCTA??G??AG?GAC?GTA??????T??AGC??G?CG??C????A??A?A????TT?GGT?GA??GAC?T?????CC?C?G?AT?G?T???????????????G?A?G???????C??A??A???C????GY???T?C?C?C?T?AC???A?A??????T??G?GTC?CS??????C???G?AC??CC??G?CA?????GCAAT?CAA?TGCA?A?CC??T?GTGA?GT?A?CGTA????AA?AGG??A?GA?GAGG??G?CAG???A?TGTT?GT?T??T?CAAA??????TTG??TAT?T????AG??CC??G???????G???T?A??T?TTT????T?G??GA?CGAGA?T??G????GC?????GTC???AAG???G?C???T?G??C??A???C?GGT??A????R???C??ACCG?TG???T??AC????AT???R?KC?ARC?YTY???A?G?G???CG?G?GA?AG?TCG???CA?????A?A?T?????T????A?GCT?CGT????C?TT???C?G?G???T????GCTA?YA?C??A?C?TGM???C?A??????AA?T??AG??????GG??A???AG?T??T?GG?G?G?T??A??CCC??GC?AAG??G???MCCC?G????C??TG??AT????C?TTAC??G?AG?C?G?C?ACT??G????C??A?Y???T??CGGTA???CT???A??GG?C?T??A?AT??AAG??A?A??????G?TGG???????T?G??C?????A?GCTT?TGC??A?TTCC??????G?AC??????CC?T??GC??G???RGT?G?C??C??AGACGGG????C?CT?G??C?A?????????T?TAG??????T?G??GAG???????????ATTC???ATAA?G?A??G??TACT?C?GG?G??YY?????CKC??T?T?C???A?T?C???G?
????RC????A?G????C?????A??????T?T??TCTTC???????GGA????C?A?YACAA????T???Y?TCT????CCT?CAA???T?G?TA????C???C?G??C??C???ACT?A????G???ACA??G??GT??AC??A???T?AT?A?T?C?AAT?T?CAG?????C?CG??AACCTCG???GCATTAA?T??T?GT???A?A??????T?T??C?A?????AGGA???????AG?CG??T?CA??A??TA?G???G???C????A?GA?GC?A??T??GT??GG????GGT?TCMTG?GA?T????AATGC????GTCC??G??G?????G?YT?G?T?AG?C?R?AC?TA?????A?TG??T?C??TT?AGC?C???G?????G???C????C?TCG???CGA??G???G?ACGTGCGCA?A???T?T???TA??GC??A??TC??GAC??TT????C?????A?A??C???GR?A??A??AAT?G???CG?GA??G??TT??TT???RC?ATG????????TC?C??CCCG??CA?T?ACC????TGC?????C??AA????YA?AA????A?AG?C???T???C????K??TGATC?????C???????C???G??T????ATC?AA?AA??G?A??????AGA???T?Y????AC?TY?G?C?TT??G?A?T??GT?G??????????G?TG??T?TG????????C??A?G??T???G???CAA??T?A?C?A??T??????CTG??AT????R???T??A???G?????GAG??TG??C???GA??????MCC????C??TTTTCA??A??TT?AAAS???CCAT?C?C????AC??CCC?M?T?CT?C????G????????AA?TA?AA?AA?G?TGG?A?R??GA???G?CCT?GTTT?G?????A?RG??A????????TC?GGT?C?TR??AT???A?A?CCC?A???G???ATA?A???TA??T?YT?C??TGGCG?C??
??????S?GA???C?T?C?????C?C?GC????T?????G??TC?TA?GC?C??TA????G??CT??GC?A?AC??TT?C??CGT????????C?AT??C?T?TGT?C??GGC?T?T?C????C?AM??G?T?T?G?C?T????A??GTC???GC??C?G?AT?T??????C?G?GR???G?A??TTC?ACAGC??C??ST????????GT?M?T?C?G??G?AT??AT??C?TY??C?C?A??G?A???TT???TG???YT??G?T???KGA??G????RT??C??T?GCATT????TT????T????T??TG?T??GA?C?C?C???C???GG?C?CG??A?AT??GC????TG????G??A?GTT??TTCA??C?ACG??????T?TC?A??????TTC??AC????T?T??T?C???T??R?G?T???TAC?TA?CWT???TC??????CC?CG????T??T?T?A?TA??GGCG??A????C?GT??GAG???????CT?G???????G?G?TT?C???A?AA?CTG???????A???T?TTG??G?C?G?T?T?CC?A?G?G?TCC?T???C??A??A?A??ATGGTT?G?C???G??GTTC??GAA??AA?A???CGT?GG?G??ACTA??GA??C??T?G??CAG??KC?G?????G??AGG?CGCAA?MG?G??AAAC?A?TT?????????GG??TTTC???A?G?????G????CA????AT?C??T?A?A???A?T??????CCA??AT??????????T?AG??G??CG??TG?C??R?A?????G?CA??RC?C???A??T?G???TAGC???T??T??TA?G???TA?CA?C??C??YC?????G???????T?AC?AA?C?TA????GAC?A?C??C??A?A??C?CGG?TG?CG??A?AG?TG???T?AA?C?AGC??????CK????C??TCT?C?T??A??CTG?T???G???AAA????AT???AG??G??CTG?G??T?
?C???TC?????CT?C??AA???K??CCAGA???AC??????AG?T?T?T???AGC???????GCA????A?C?AC?CTCG??YT??GATTT??GG??C??T?G???T????C?TG?C????C?G?AAT?T???G?T??GA???TGA???CGA???T?TA?AT?T??TC?AAGTG??T??T?GTCGGAATTG?TG??T?ACG??CT?C??CTT??C?????R???RC??G?C??T?????????GA?????C??G?R??T?A?A?G??????GAC?TTG??A????A?GG??GC?TTCA??????C???C?A?T??G?????GC?GC?A?TC???Y??T?C??GRTG??AG????A????AGA???M??AT?TC?????CC????C?G?GC????G????TTAAC?????????T???C??GA????A?GG?TCCTG?T?A?G???GAG?C?GG??????????G??A?G??TTA??A??A?G??AA?T??G??C?A?????TAAG??C?A?????T?C?????T??AG??????TA?C???MCAG?AC?AACA?TG?????A?GCTG???GC?GAGR??CGG?T?G??TGCA?G?GA?T?AR???TC???G?G?C?T??????C??GGA?GT??CTC???CTG???T??CT???T???G?A??????A?G??????GG?AT???A??AC???TT?TCTT???A?G??AC???T???G?C?????A???C?A??TGTCGC??AA?????G?????C???C?A?TT?A????GA???TACG?G???T???GC?G??A?T????CGGAT???C?T?T?T?????TA???G?T?GA?CA?GAAGCW??A?CGCC??CC????CC?TR??C???GA?T?G??G???G?????????T?AC??GCA?C?T???CC?G??G?A?T????????G??A??????C??T?C?CA??GG?G?A???GTC??G????T??TTCT???G?GAC?A?G?CC?????C??GA?
?KATG?C????A??G?C??A?G???TTA????T???????A?????????GCGC??GCT?CA?AA?TAC?C?G??TTG???TA???T???TGAGC?A???????????A?T?T?A???A??AG?CCTT??C??GGT??G???GGA?TC????G????ATT?G??TAA?GAGCG???????GAAGA?GG?T?CA?T???AAGC?TA????????C??AA?C??G??A?CC????AGG??GA??GCAT??GTRCT?AA?T?CCA?GC?????A?GA?????GC??CC?GT??GG??CG???AA???TC????C?ACTTTCT??C??T??GT?A?T?G??T???????C?GRG?CCAT?CC??G?TAAA?????AC????A?G??T?WT??TG??GYG?C?????GTC?TG?C?T?CGT??TG??C?AC???A??C?????GTG?AYC???A?C???A??CA?CT????T?A???T??C??GTA?G?ACG?A??TGG?A???TA????T?A?CAATT????AG??A??AT?CCGC???A??????T?C???GAC?GAT?A?T?????A?A???A?TY?C??GYCCCT??CTC?????G?A???T?T??TAG?C???C?C?G?TT?ATC???C?TC????G?G?GR?C???CTG??????G?????CA?G??GCC?C??CGA?AA???CT?T?????????????GGG?G?C????CT???AA?TA????C?C????????A?G???A?A??????AT?T??GAGA?AAC??T?TT???????A??T???TG??GG????GT?TGGCGTA??TC??AAT?A?G?T???A?G???A?????C?A?T?A?G???GT?TT??C??C???C?C???C???????CA?A??CG??GA???T?G??R?A???T???????CCA???A?GCTT??????????GT??A?T??T????GC?TC?R??G??????TA??TC??????G???????G????????GG?????G?
C?C???C??T??CGC?G??A??G?TC?A?C?TG????G???T??A??ATTT??TGG???GA?T?G?C??G????A?????CATT?G?C?AA?C?GCAT?????G?????GA?T?T?G?GAG?A???GAAT???T????T?????????T???G??TTT???CG??C?TTG??C??GT????A??T?TGCA?T??T??G??G???C?G??GC??C??T???AC?T?TT?ACG??TTT??AC??T??????RTGG??G?A?????GG??G?R?C?T?G?C??CA?TTMAA??????T??G???G??CT??GG?A????G??CT?GC?C???CAG??AG?T??G??A?GTGCC?G??T??G?CA?????GT?CC?CCC???CA??A?TA?T??AAG???C?????CC??????A??T?A??C?C?G??G?????AC??C???CATTA?C???????GAA????Y??T??A???GT??G??G??????????C????C??CA?AG?????A?T?TCC???????TA?GG???G???GA?T?A??AGT?CTGG??????S???T??AT??C?A???????G?AGCR??G?G??TA??G?YGGCCAA??C?C?TYA???CAA?AA?C?A?TCG?CA???T????CAA?TG?T??CG????AGG?T????????C??TT?CG?C???TT?A?GT??G??A????GTG?CT??T??T?TC?C?G????CA??????AC????A???AC?C?????TA??C?ACA?A??CC?R?GA?C?A?C?????TG?C?AT?????CAG???GT?G?G??TT??A?T??A?GTA??A??CGAT?CA?G?AG?TTA?C???GA?????A??T????A???A??????TG?GG?A?C??A??AGAGA?????G?C??GCT?????CG??T????ATY???A?TG?G???CAT?GAG?A?G?AT?T??CG?????A??G??C??G???CTA?T?TCT???A??AAT??CACAG??GG??
?CG??T?CACT?T??T?CGGA????T?G?????????T??CT???C??GT???GG????T???????T??GT?GT?G?C?????T?C??A??T??C???C?GTC?CACGG????A??TA?T??AGATG??T?C?ATC???G?GG?GCAG??????A???G??C?GG?C?AT?AGC?AGA??C?CGG??????C??CGCC????G?AG?C?C?G?GT??RT??TATA?G??GT???TC???C??G?A?AC?G?TG???C??CC?A??AA?GGA???GC???CT?W????G??GC?G?TC?TCGA?GAA??TT??C?TT?CAA?AGTTG?G?TA????A?TGA?T?AG???C?C??AATAATCTCC???????GCCCTT??Y?CR?AGTGCA?G?TC?M?GAA?G?A?ATCA?T?T??G???GAG?GC?G?T???GCCCGC??TA??YCT????T?TGC??C?T?????????????TCT????A???T?C???TYGATGACG?G????T?CGG??GA??G?????A?A???A?GA??????GG?GA??TT?T??TA?GGCC???T?A?G?GCT???????G???CC???????G???G?TT????C?G???C???T?GA??G???TGA?CG???A?GA?C??T?CCTAA?CCAA?GTC??A?GTT?AC?????AGTC??T?T????GGTCG???CA??A?GG??C?G?AG?GC?GGT?G?TK???????C??A?????G?????A???W???T?AAY???G?T?????G?TC???T?GG?ATAT?AC??T????C??????CC?????CK?A????AA???CG???R??T?AA?CAGC??G???????TG??A?TCGGG?????T??G?T?T???A?GCTG?T?G?A???A?T??????????AA?????T??????G?GTTGAG?T??GC??CG??C????C???AT?C?T??????GT?C???CG???C???A?????A????TG??CG???????GWG
T?C??T?C?C?A??G???????AA?C???G??TCG??AC?A??AGCC??T?KCTGA?AG????C?C???TA???????T?GA??AC?C???C?AT???Y?GCCG?T???T?C?ATGCA??????CTC?????T????AC?A?C?CT?????G??A???AT??CGT?????CT?CG???A??G????C??G?TT?T???TT?A?RSGTC??T????G??????G??CTT??A???T?T???G???CA??C?????AGC?TG?CT?????G?C???GGG??TA????T???T??G???ATCT??CGY???G???GC??GT?A?A?CG???C?C????GC??A???CTTAC?CC???TG?C?T???G??T?A?TCCA?C???G?TA?G???ACT????C??GG?GA?CT???ACT??A?G??CG?GAA?AT???G??G??G???AC?????G?C??G?????CT?Y??TTAGC?TAC?TGC??G??AYA?C???T??TA?T??C??ACA??C????T?T??A?C?G??C??A??T?A???CA??T??C?C?C?A??ACAC???ACGG??C?G?G????TT??C?GC???T????T?????????????????????CAT??CGG?T????????G???A?G?CA??G????A?GC???T?????C?A????GC??TT?C????TC?TG??G????TGTYCA?A??G?AT?C?AA?A???C?T??GT????GYAGC?GAG?GTA????A??CGG???A???C???AA????G???AA??A???A???TA????AA?T?A?TAG?A???TG?????T??????G??GG????C?T??T?T???????A?????TG????AM????AC??CCCCCA?G??G?A??A???G???T???CAGG??ATG?A?AGTG?T??GGT?C??AC??TAAGCG???W???TT?CT?????A?AGT????GG?G??A??????A?G?T???GG?T?A?CGT?A??????A???G??
??T??AATC?A?TGT??????????GAATG????TCT?G??GA??T?A????T??A??AT??????G???GACAG??Y??A?TT???C??GG???C??TT???T?T??TT??A??T?CC??ACCACTTT???A?C???G??T?C?T????C?GTTAC?GAG?CTTC??GRA?CG?CTAC??TCC??CG??TT???A?T?A??KA??????TATGR???G??A????T??????T?C?A??CA?R??GG???G??CGT???CTA?G????G??????T????TG?C???G?CCCC?GAAG????C?A?C????GT?GA??A??????C?C?TACTG?CG?C?AG??C?T??G???CG????T?C?????CC???CTTAAT???T?A???C???CA???????????????A??AGGC?G?CACC???GC???????A?G????TA???GT?A??A?C???GT?A??CGAT??A?????AGTG?G?G?TAAR?AA????AG?AC?C?????GT?A?A??AA?GC?G???T??GAC?C??C????G?C?CCCC???TTTCCTC?G??G?G?AGAG??TGT???C???TT?GCGTGTA?C???A??T???TG??T?A?T?GT?ARG???TC??G?A?S??CG????R??????TG?A?GWG??C????A?TT?GCCTC??AGT??TT??Y?TAC?C??TG?GGTGGG????C?C???????????TAT???TTG?A?TGA???A?CCG?C?TC??G?GG???????CCC??C???A??C?GTG?A???CT?GC?CAC??CA?CA??GT?W?G?C?GC??TCTY????CT???T?C??????A?C????????????T?C?C?C?CC?A???C??CC??A????CGC??CT?T?AC?GG???C??AC?AA??CC???????R???G?T?CA?????ACTAG?CA???AS????G?A??????CCC?AA?CT??CGCA?T???C?A????AAGY?TG????AG?T?
C?G??G?C?C?????AGGG??????????TATA?A?CT??A?CAA?TA??T?C????AC?AGTGG??T?AA?A??GAA????AM?TTTATAA?C??C????AY????AG??A????AA??TT??A????C??G?TG???????CT?????TG???A??TTA????CGC?GGGCG??TT???????G??WCG?TYA?T?GG?A??M??G?AC?AGGT?T?TG???T?RA?RCC?AAC??YC???TA?G??RGG?T????G?TA??A?G??T??Y???????GGA?GG???AT?GKG?TAGGG??T?T??TGG????A??SCCC?R?TAA????G?TCTCGCC????AGGCT???C??T???Y?A?G?T????GG???C??TG?CTG???G????CATTAGCC?G?GA?T??G?A??TA?GTGT??A??C??TG??????AC??????G?AAG????CC?A?G????G?AT?A?GATTA??A?A?AGCT?TC?G?T?G??CG?TC?TT??Y?C??T??C??A?A???CG?T????CGA??CA?GCTTG?GC??A?TCT?????A????C???A?????AT??C?TC?C?G??T?GY???AAGAGG???ACG??GGA?C????C?Y?AATA??TY???CGCAT?GCACC?CT
    Phl363_6		MAG?TAC?G??ACCTG?GGGTAAGTG?GCGGTA?R???GRA??AGGG?GA?TTATGTCAA?TCTA?C?T?CGT?A?C?TT?S?A?ATT?T?AAC????TTGGCGG?GSCTCC?T???GTGA??GCCT?YA??C?TG?CCAAGT??C?CAGGC??AT?AGGC?CGA??CACTTATACG?CGT?TAG?RC?TCTG?T??AAGTA?TA?CT???C?G?CCCTT?TAC?G?CA??ACGCTGC?T??G?GTATCAG?GAMCCTYAATGK?T?TGAAGA?C??G???C?ATTCTTTAGCCGCY??AATA?G??T?AA?KC??G?CCAGTAGT?A?T?AACTGCYGAG?T?G?A??TGGT?TAGT?ACTGCCA?TGAAG???CKGTT?GGA??A?TCA?A?GA?A?G?????A??G??GA??TTA?G?C?G??TGYGGCGC??ATACTCT?CCT??CCCG??CTCTGTGC??ARGACRT?ACCCTA?A?T?RACG?ARTC?C?T?GC?C?GAGGCA??A??TGGCCGWATTT?TTAGA?CAYAGYTGGCCT?TC??GYCGT??GGT?WTGCTACGCTWC?TGC?T?CCCATA??G??GGCGGAC?GCAC??GCG?GGCTGAC?TGGT????TCTGGCTAG?AACGAAC?GC?TTC???ATT?A?GT???A??CT???GCTTT?CC?A?T?C?TG???TG?AA??GTGA?A?CAT??C??CGG??MTTCCGCR??G?TAA?????CAAG?AAK?AAATCTACCCGTT?TTA?CTCAAC?TACATC?G???ACCTTCG?CA?GGA?AAC?GGAAC?GATGCTCATAGG??T?GT?G??GCG?AGATCGTAT?TTC?CAYA?TM?ATCCC?TC?C?G?A??AT?CC?T??ATCCCGTTC??AT?C????AAACT?AC??CA?CAGCCAG?ATA?TG????AC?AAAAT?A?TGA?TG???GAGYGCCCG?CAAA??CAA?GAGTCA?GT?TAGAT?T?C?C?ACCATC?T
??GTG?CAGTGC?GTC???GCACCT?ATA?GT?YG?R?Y??GCTTC?GAG?CGG??CACCG?CT?C?TGGT?GGCGA?CAT?T?G?CC?GA?CCAA??C??TCAAG?G?GGR???RTCYTAGT?A?GTAA??WG?TAGC??CC?CT???TGC?GY?A?AACACGCYA?AGCATGA?T?RAC??CGCACG??TTT?GA?A?GWT?GAT?GTTCATGC??ATGCGGAAATTCCAA??AGCGT?CT??CCGG???AA?GMCC?TTG??SG?CAA?RAGATCTA?AMGA?TGGAA?GCG??G?T?T?TTG?TTCMT?MACAT????GACACTAT?GTTRA?CCACGT?T?CAGAC?CCGGCTAATA??Y?TTCTC?G?A??R?WA??TATGG?AAG??TCTCTA?AACTTAA?AGGAGCA??CTTA????T??ATTAG?GATC???TTTTA?T??WCGCC?A??GTG??GACT?ACGA??T?T?AS?TGGRT??C?TAA?YYCGGYYTAGAG?ATCG?C??T?CG?TAAGT?TGG?SAAA??YGCG?K?CGYAC?CGA?CG?GTTTCCGAC??C?TTCT???GC??TC??C?C??T?CCCCG???CCTAC?AGTT?TY?C?G?AA?T?TWC???CC?TAR?C??TTTC?A?C?GAT??AGGCGACGT??A?GTC?CAT??CCGGATAATT?TCGGC?ACG?CA??GCC?C?GGKGTTTACTCCC??GY?A?TAC?G??TAGCT?C??GTAATT?ACAG?TA?GGCTCAGTTC??CC??TACC?CWA?A?CTATG?GC?CG??C???TTA?TCTAC?ATGT?GGAGT?C?T??TGAGCGCRT?CG?AT?W?GGT?GT?C?AGC??AYCCCCAAYG?TGAC?GGYAGCCCTTA??GA?TA?T?GGC?AT?WT?GGCT?R?GR??ATTG?A?TAT?C?YCT?C??AGAGA???AA?CTGCTC?A?C??AAAA?CTAGT?G?GGA??CA?MCC??GAG??RAGTTT??
GTC?CT?????S?TGTC?G?G??TTT?TCGG?CC?ACTGTT?CACT??TGTCCTMT?A?G????T?CT?GTT?RR?TAC?GCTGT?ACAG?ATG?AAGACAC??ATCCCGG?A??KGGTCTCR???GGK??T?G?AGM??A?C?C?CAATCTRA?A??TGTGA??ACACSGA?CGG??A??A?YACYAA?GG?ATGGA?A???A?TA?TTT??GAR?CG?GATTCGCGTCA?GG?GGC????C??TTTA?CCCCGCTAATGCATAGTTCTC??ATA?C??G?YGC?GTCAGG?TG?C??TCCCTAACT?GT?ACT?????C??G???GAC?G??GCYCCCTG??ACATCG?TRRGT??C??C??TYC?T?ATTAGATCA??C???A??AYATCAT?WCTT?A?G?C?TTA?TT??A??CA?CAATAA?TAT??CTG??CTT?C??A?C?AWGA?ATACRGC?CTT??G???GCA?GCA?TTCCGCATGTATG??A?CA?TACGRA?TG?TGGCGT?WR?A??T?RTACC?GGTAACY??C?AAGA?TY?T?TATGG??AA?TY?C?A?T??C???GCAG?ACCCCAGGTCGAG?CTKT?AKCC??CG?GGT?G?TTCCG?GART?CC?A?TG?ACCGG?ACCA??CGAA??GC??A??T?G?TA?A?CA?A??CTTM??GYTCGTCTT?TCACCCC?TA?C?CGC?C?TAGGT?A?TC???TTCTT?T?GGCTTATA???G?AA?AAGGT????TA?A?TG??TTGA?YACA?CCACA?AGTCAG?TAG??A?TCC?CAGTATGACGCTC?T????ACTCTAGCA?T???GY?A?T??C?AG????CA???T?GT?ATCC??C?GGATATG??A??T?CC?R?AT??CCCTGGTTCT?AC?CTTCGG?T??TC??ATATCTAT?A?ACGGACTA??AG?G???YCGGCA??AYGGTMGTMWGARCGGCAC????TSTACAA?G??C?G?GC?ACAG??CA
CRTTC???YTACA?AT??AGGA???GTAG?AA?TCGGAA?ACA??G???GACC?AC?CGTT?C?CGA?C?TATT?TGCCA??C?R??AAAC?CTGT??TCRC??CT?C?CT??GGAGGA??TT?GCG?TC?A??TC?A??A?TCGA??G?C?C?CGACCGAC?T?CG?C?CY?CGTAGCACACGAA??TGC??TC?ACA?TA?A?KT?AGAA?????AG?GTT?C?R?AYT?T?CTA??TTSA??ACTAT?TC?AT??GCGCTT?GT?ACGCG?G?AACT?TTTC?GATA?TM??GC?K??CA??YAAA?TG?GG?CC?A?ACA???AGC???T?AC??GAG?A?GCRG?GAGGTCGG?GC?GG?T??G?CG?CG????TA??AYGATA????TAA?C?TCC?ACGAA?GGC?CTAGGG?C?GT??G?TAG??CGGC?TCTG?WC??AT???TATATA?ACGCGG??TRT??TGGT?AAA????RGT?ATTGT????CGCTAGCCTG?CW?GAGCSCC?CC?AC?CTA?C???G?GACC??AA?GCG??CC????GT?G?C???GCGTT??TRATTC?GGT?GACCG?TC???TAAAC??A?CTTAAACC???ACCGC?TAGATCATTGG?GY?CTGAG??GC?T?T?CTAATT?T????AAGTG?GGC?AC???GT?A?A?CGK???CCG?GCT?A??AACC?AGYAAT?GCGCC?CGG?TA??T?A??A?AC?GC??CAC???G?G?C?GC?CGTC??A?T?C???GRCGTAA??TCGAAT?CA?G?A???MTYGTA?ACTTCAT?TATC?CGA?GCA?GCCGCWT?CTG?G?GTCTAGTG?C??AGAAC??A?TTCGTAAAAGCCCA??GG??GA?AG?T??GCG??AT?C?TT?TA?GTA?AG??AC?GAYC?CC???CG?G?C???TC?CATA?TC?GAAA?T???AAG?CTG?AGTGCA??AA?A??G???R??GG??TCCA?TTCGT?G?AGG
?G?CM?CGA??TT?GAGG?T?C?CCCTRR?AA?AGT?CGCAGGTCG?ATA?????AGA??TCGCT?ACTAGTGT??TCC?AA?GCAACAT?CGCTCAAACT??G???A?G?AGA?CAAKA?GCCCAATTGGRC?TAGT?A???A??SMCGCGC?C?A????A?C??TTAG?G?GCG?C??M??CC?C?TG?YGTC?C?T?A??GG?CAGT?GGTR?A?G??TCCC?TAGT?AAGA?TC?GGGA?RTTARTC??RCTTT??AACT??TTACTG?GCTAGCTACT?CTAGGA?GACTGG?CGTAGCAT???T?T??TCG?T?A?G?TC?YACC?CGGCTTTAATAT?GG?C?CACCTATTGA?AA?RT?CG?ATAT?YGGCG??TT?WGA???G?C?TCCGG?M??CA?TCA?C?GTA??GG??GTCATT?CT??ATGTACAAA?CAR?AATGA?A?AGGATC??CTCA?TT?GC???G???TT??G?GCG????TC?GGG?ACTT?T?CKAG?TGC?AT?TC??C?CGWT?ATT?TGS??TA?GTC??A?TTCCC?TTT??AT??AAG?T?TTC?TAGGTAC?AGC?CC?GTAGG?C?AGTGTGCGGCT????TAGAYAW?G?YCT?GRC?AG?GTAT?TA?AACAGGGGA?TATTTCGCATC?ARGCAG?GAGTAG?T??T?AAATGCGGCGRTG?G?G?G?????C?C??AGATCCAY?A?CGAA?G?YCGCGACGCCCTA??TACGGGCATAG?A?CCCSG?C??CAG?GA??TCSCCTACGAG?G?A????G?TC?T??CCTC?GGC?AC??TAGAAAC??T?G?TT??W?CG?A?ATT??T???TAG?KG?G?A?AGT?CTGAMGCA?AGGGGTCAGTGA?ACTTCTT?G??CGTC??ASCGA?ATACTAT?TTRACCCGC??A?TG?ATRTS??T?AGACTTGAT?RRGC?AG?C???GGT?CAG?TG?G?G?TAAG??A?C?TTG?C?ATGCTR
?A???A??AA?TACCTGGCA?AA??CC?CGGAT?T?CAT?GRWG?ATAT?T?GC???TAG?R??CCC??A??ACT??CAGG?G??ATGTCRG??MCCCA?MT?G????Y?CATGA?T?ACC?WGYYTA???G?TA?GTCC?ATGGA???GG??T?C?Y??G?GCAAAA?TTG?TY?TC?GGCACA????CGGCTGCAG?TRT?T?CAAGTTCA?AG?AG?MTG?G???????A?????A?TAACY?C?TGCCAT??AATAGAATTA?T?GCGGACTC?CT?W?GTACAM?TC?TT??AGRCCA?G?TAGC?TAGACAA?T?C???AC?A?C??TK?TGTGCT?C??T??G??GC???GMA?A?TYG??G?WATGGYCC?TG?A?GS?AC?GAAGAGT?T??CAGG??ATGC??AC?C?TT??GA?C?T?CTTCGTG?A?R??AA?TTA?A?GAGCTTT?G?CY?AGTTC?CG?A?GCCG?CCCGC?ATC?G?K??TTCGAGG?CAGAAAG?CT????T???A??TW?CAA?A?C?ATTATCGGTGG??GAAGCC?A?R?C??GT?A?G?AGATG?GACC?TTG?A??A??C??CG?GT??ACAC?TT?G???GG??G??MGACT??CGA?G?T??CTC?CC????T??AT??T?GGT?CG?TKTA??TAAG??M?TCCGAGG??T?CTGG?A?GTT?GGCC?AAA?GCGA?KT?TA?CATCAG??GG?G???CA?GCA?TAGTGC???CG?G?AA??TT?K?T??CCCTG?GATA??C?ACG?CATGTG?T?TTA?A??AC??GTGTT?CA???ATTCC?TTC?A?GTTAGGCC?G?G??G?T??GC?GATACG??T??CCG?CGGA?CSG??TASG??CAKAAGCA???T?TGA?TCTTG?TTAGA???CA?GCTCAAT?GTT?C?G??T?CTT?A?CCR?A??TCTTAG?AAYGC??A?GTA?C?SAYGCTG?CGTGACT?T?A?CT?AGGAT?TC?A
GTCG???AT?CTAT??TA???A?CTM??CGGTC?A?GA?CS??T?GT??A???AC?A???ATTTA?CT???S?CGATC?GGGC??A???ATTACTGACTC?C?T??AGA??ATG??CGG??T??AAA?CAATGC??T?T????A?GG?GT?TTA?C??AC?YTAC??CGC??CATGTGTCC?GGCGATCGCTAGCC?A?GCTTGTTG?CACAAG?TTCGTCG?C??AT?G?RCAGCTCSRT?CTGT?TGG??C?CAGTAGRA??Y?GT?ATT?G?AGAA??CAATCC??ACAAG??CTA?YCATC?C?T?AAGA?AT?GT??TCAA?A???TGG??Y??CRGG?TACGG?TC???CTT?A?GTG?G?GTCCC?AT?TGG?GA?R?G?GG?????ACYA?AAA????CA?AGG?AAG?C????A?AT??A?TAGT?A???ACAACTTC?CAA??CC?CA?ACTAAC?TGGATCCGCCG?CCGCCGTGG??GCGKMG?AG?TCGGAMTTGT??CGT?A??AT??TRTT?CAGCTTA??CG?R??AT??GC??AGACTGAG?A?C?CT??A??GY??CGC?TGTCC?AGG???T?A??GTAAC?GTT??A?ATTT?AA?YTM??TCGGAGTAGATKTGTATTC?GAAC?TTT?Y?CT?C?G??A?G?G?TCTC?T?GG?GGA?T?GA?CA?ACRATYR?TAGACTT?RGT??TCG?AAGT??CCC?GTGTCYGGRGGGA?AA?AC?AAA?CTATTTGA?TA?GCAGC?GGATACT??TG?GTTGCAC?CCA?TTC?GG???TGA???GTCTATAAGY??C?CA??CAGCRA??GAT?GTAGAA?GAC?TATRGA?TCY??A??Y?AGAG?TTCMCGAT?G?GTAAGAGR???AGC??YGM??TA??CCA?C?TCAT?AC?CACC?GT??AGTCY?GT?GTSA??TCC?CATCACTGAY?TGC?K???GC?GAGTTY?AGCA?GG?A?T?TCATAGGT??GTCC
CGG?CC?CTC??AGTCAAT??G?GAG?AA?A?TG?AGGC?YGT?A?CGRYACGMGCA?CCTCGTC?TTAT?T??TCCA?CTCG?TGT??AWGTCTCC??T?GGT??A?G?GAWACTCG?CTT?GGC?C??T?C??C?ACAC??A?R?AT?ACTCACCAC?TA???G?GCGGT??ATGT?T????G?C??GGCCTCAT??AA?YTCAAAATTGGCAT????T???A?AC?ACCACT?GT?G?CGATGC??Y?TA?ACGG?GTAGAT?C?CCTGG?CATGGA??A?WR?AA?GGCCA?AATATC?GTAGTSTATGT?TT?GT?G??A?CA??RCA?A??A?GTTACC?ST?CATT??C?T??C?CTTTGGTCTC?TG?TT?A?YTWTCC?T?W?TC?TTATCA??ACT?GGC??CC??GKG?CTT?ACA?T?C?YTA???A?A??GC???T?GAG??TT?CA???GT???TTT?TTTTACAC???A?CC?GC?CTG??A?TGCA?TARGGACACGTA????GT??G?A?GA?CAA??AGCGAAA???GCTT????TCGC?CAAACA???G??TCGA?AAGAGRCG?TTCT?C?G?A?TGC?TCWGG?CCCAT?ACT?T??CT?ACA?CG?STT?CCC?GA?AC?C???GCTAGGA?SCC?TAACCC?AG?GGGA??AT?GGGGAG?CCT?C????GCTAAAACGGAC?AACGA??C?CTATGG?A?G?GG?GRGCAGA??A?AC?GTATAAC?C?RT?C?GCTA??RCT?G???TC?A??G?C?CC?CTAT?TGTG????????G?CG?CAA?C?CGACAG?YC?GACC???CCCCCC?GCTAACTGG???GAAAG?A?AACTW??CG?G?G?GA?GAA?T?TTAAAG?SGTAA???A??GGA?GGTGGCGGAGTTCA??G??RAGG?AGCRACAA?TAT??CAA?T?ACGGGAT??G?C??AT?TCCG?GC??G?T??TT??A?CGATGATAATTYAGGAG
TATT?C?GGGCC?GCCGC?GG?TT?G?KATCC?TAT?ACCGAT?CAAAAC?G?R?AAC?GG?GTCA?C?TCATG?A???TGA??GT??CM?TTA????G?GGCGTGTCG?CG?CCAT???GR?GCAGACTAG?TCWTT??TA?CCCGG?TGCCRGGTAC??CAG?TWA?T?CCCTTTTTA?AYT?A??C?TGAGACA??ATC?CT?C?GTTCT?G?TTC?TCCGTCC?YRAC??ACAGCTTC??GTT?CCTCA?TGGG?T?TS?TCC?G?AAGT?GAGTT?CG?T?T??CCT?C??CYGATC?CG?AT????AG??CTR??CT?C?T??C?TGGT??ACAG?CT?GCG?GTAC?Y?T?T?T???G??T???T?G?CAAGA?C?C?C?AATGGGGCTGT??TACAGAA??CACGAYKA?AGT???CTAC??TA?C??AATCCT?G?RTACG?CC?GCAAGTTGG?CCA??A???GTT?ATAA?TCC?GCT??CC??AGAG?R??AAGAGCTGGACTTGT??TGC?T?A?CCCKRT??AT?GCTGGA??TG?TAT???C?????CRGGGCC???GA?CATTCT???CAG?A??A?CAGTG?KCC??GG?CAGCGATCAG?A?TGC?A??GACAGG?TT?GWGAA??GGTC????CCTATAG?AA?CAG?ATCKG?TCT?GAC?GTGT??T?GAT?T?TG??TCTT?AT?GGTAK?CT?AACG???TC??TTG???CCCG??ACACAAA??YGC??C??CGCR??A??C??G?CCCC?TGT??G?GG?RCTATTGGGCTG??CCCTGCTGATTT?GCA??T?TG?TACGTGCTTC????AGCGTT?CTCARAACA????TATG?C?CC?CCAT???T??TGAGG?ATCGTT??CT?CGGCCTGRCTAC?GG?GCAGT?AACGTGCACATTTTTTTGTCC?Y?TGGCAAGA?C?AGAT?G?TA?T?GTAG?C?G??AA?AGCTT??CGTCGT?TTAACGT?TA?
?ATTGGAT?TAA?A?CTAT????AACACGACCGGT?C?ACAA??G?GK?G?A?T??TATCGTT?CT????AATAGGATATGG?GGC?TAGG???CG?TGTACT?A?CGCAGGC?GT?GCG?T??AT??G??AA??????YCAA?GTCW?A?CC?C?CT?G??TAMAGAA?CGCCC?CTGTCAACRA?CCCCTG?TC?GATG??ACTCGGT?AAT?M??ATGRACG?GGCTCTAA?G???G?GGG?T?AATTAG?C?GGT?GTCACT?CT????TG???AA????G??TG?GCA?A?AG?A?C?GCG?TTAW?GCAGG??T?T?T?T?A???GC??C?TAGAAT??GC?G?STGG???G?T?GTGT??CGGCACCCYA?TTCAT?TC?TTAGCTCKTTA??CTCCKGC?T?T?CATATTMCGAATGG??C?CG?Y?CTTGCTTT?CTC???YTG?K?ACG?GCAC?AT?C?T??AATCAGY?CA?G?CC?A?CCCTATC?AAC?GAA?CTTCCTCA?GCCTTAC??GGCGAW???GAC?AGT?CA??TCTT?TACGGAGCTGAAT?T?R??AA?C?ACTG??ATGC?C?CC??RAT?GTAGGGG?GAAACAC???ATRA?TAGTAGGT?GC??GYATACTTSGAGGC?CC??TATA?CC?AGGA?????GCGTGCCATCA?GCACCTTCCCCW???ACGGGAGA?G?ATGGCC??ATT?CGTTCT??GTAGCCTC?T?G?T?GCT??A?TCK??ATA??C?ACGA?YTCTCTCT?TA?CA??A??CGG??TT?TGGGT?G?TT?C?GG?SAAC?AG?T?TTGC?AG?TGY??AC?CCAYGCA?AGGT?CCAC?AACAAAGAT?TGWT?T?TGGGGACMY?RTT?CTAAGA?TCT?CAAA?AAG??TG?T?KCTA????A?T??GTA?A?CAGAG?AGTC??YG?GGTGC?CA?G?????GTATATCACGTCRTGG??CCGTA?A?T?C?YC?AG?TACACC
AGA?TCATT?A?CAAAC?C??Y??YGGTAGCA?GYGT?GGYCCGCGT?AG?C?CT???AAAGG?CCGGGTT?TSGG?TA?GTTCTCGTTAT?ACTTCGT????TA?GT??ACTATA??CTCAAT?CC?K??ACGA???TACG?ACA?GATAGAT???T??GAC?TGCAAATAGCA?T???A?CAC?CGG?GGT?AA?T?TG?TGA?T????A???AGCG?TG?T?GT??ACA?TA???GGC??CA?MGMAG?C?GR??A?CGACR?T?TCTGTA?ATTGT?G?C??RACAGTG??T??CA?AA?GA?TCGA??GA??ACAT?T?G?TT?AA?A?A?TC??TA?R?T?GT?GGTC?TCTA?????TACC?T?T?GCGG?CT?GTG??GG?G??G??CC?CAGAAA?CC??TCGAGC?CWAW?ACC?G??ACGAG?TGTCAAGG??YGCATAA?A??????C?AT??Y?CG?C?GTCGTGACATATA??G??GC?AC?T??GTK??CTA?GCA??CG?C?AMGTGGGSGC?CCC?GTCY?G??ATCT?G??G?A????AGAC?AT?G?G?G???TA?TCCCA?GACGCGGGCC??T??GCC??GGTG?CCGAAAGCT?C?T?C?CAG?TAG????C?GTCRGW?GA??C?CCACA???T?A?GARG??AAY??CG?CTG??TC?GTA??GCT???CCTTGGCTGCC??CCGM?T?YCGGA?ACCTGTAAC??CTCGT?CGA??T?KACYCA?CGTTG?TTAGAAGCACC???CGG?CC?T?T???CCTTGAACR?Y?ATTAC?TS??YCTC??GCGCTC???G?CAGC?A?A?GG?TTACCCR????C??G??A?GG?TT??A?CGGA?M?CT?A?G?TTG???GTG???AAAAAATC?ACAAG???CGG???TRG???GK?WTA?A?AAGAAGGRAA?AG??GTCA?AGG?RACAAT?TTA??TCTTTG?TGW?C?YTGTT?A????TAGSC?TACTGCAT
T?R?GCTCCAGGA??GCAAGGAR?TMGTTG??AGG?TG?GAAT???TA?GC?G??C?AGKC??TATT?C?AA?A?G?A?TGACGA?GCG??TGTCG?ATCA?GTGTAACCACTAA?TTGGCGCACAGTAATA???G?GTCCA?G?GG?C??CG????CA?TCGA?CGGTGGA?GAGTC?GG?CTAC?TT?GGCCCAGCAGG?AAA?CA?TGGCGA?GACCATGG???A?A??K?C??C?CAT?TGTT????CTY??CTGTTG?G??TAAGTC???C?G??AC?G?R?C?C?C?TG???TACAKT?A???C?C?C?RAGTA?ATCC??GC?TC??AG?A?CGA?CGG?GTAAC???AACA?TT?AG?TC??KAC?TA?TCA?TGGCA?AAAAC??A?CTTA?ATCTAA?CTA?TC?W???GG?GATACCC?CC?R?AT?GG?AG?G?C?ACTCCGCYTT?GTG?GGTGGTCAGGCC?ARTGCTAC??G?AGGA?G?ATCGA?T?CAG??GACTAAGG??GG?G?A????ACC?TT??AC?CTT?ACC?GTACACSCTGGCTG?AG?CTGYTGC???AGAT?TGA?T?A?GAGCAGCCCG??A?AC?GTCG??AAG??YAT?TT??CC??TAT?GTTTTAA?GGACA??GTCACG?TGCC?TT??A??TGT?T??GTGGC???CATAGTGT??ACACRCG???A?CGG?A?TT?G??????RAA?AAACGC??TAAC?CATCT??TTC?YACA?A???T?T?A??A??AC??MGCAGGGA?TC??CTGCATAGTGYG?CA??TCT?CGCGGGA?WCC?T??TT?CGTC?CTG?A?CATAT?GCGAM????AA?AYG?A?C?M?CTCGYA???TCGAG????CAG?C?CA?ATC?TT?T?GAG??R??CCGAGC?C?A??TGCA?A?AGG???TGATAGGAGCA?T?GT?TTCT?TG?GTT?TC?CATATAA?C?GRGAT???G?GC?CGTG?AGY??G?AAC
?T?G?AASCGTAGACAGC?GGT??CCGT??A?TG?CGCGAA?A?A?CACAATGTCAT?CTAARGTG?C?T???ATTC?CT?G?AGTG?YG?TCTCGAA?TGTAA???G?GTA??T?TATT?TCGAGA?TGC?CCTCT???AA?G??Y?GAG?A?TM?C?AM??C????AG?C??AA?TAKTG?GCCT?A???C??AGC?TG?AACA?ACTG?T?GGG?ACAGACW?AG?T?CAGAAACTT?GTGC?C?ATGCACCCG?ACC?CT?G?C??CTC?AA??T?TT?G?CTT??A?ACA???AAGGAA??G?TA?G??T???A???T?A?A?TTCG??GAT?T?AT?T?C?T?RTT?G??CTA?GAGA?TGG??T???CGAC?T?TTGAG??TC?TGAGA?GGA?M?GC?CGCA?T?C?TT?A???TCACGA?RG??A??CAGC???T?GAT???AGG?YAR?G??GTTAGAG???CGTTTTTCT?T?T??TTAG???G?TAG??RT??G?TGCTA?TTTCTT?A?A???TAG?AC??TG??ATCCCGA??ATA?GTAGCTT?GG?CG?TCCG?GT?T?CCGGAGT?TGATGA?TYGAGT??TAA?ACA?TT????G?G?TAGGT??C?C?GT??C?ATGCGA??GGG?G?AMAATTTA?TY?A?GGG?AGTR?GCG?GCCTTCGT?GC?AG???G?ATCGATG??AY?ATA?GYTCGGTCT?CGWGTGA?AC?TCG??RCACA??CWT???AG?TR?TGAT?TA?ATAG??T??TCCCC?T??TCGCG??GA?W?AGG?C???TA?TCC?TC?AT?GGTTC?A???WA??TAM?TCGCAT?AA??GAG?TA?CCC?AG?G??CGYTTYC?A?AAA??TACCRCCAGGTRAA?GCTTA?GG???TTTCGAT??GGCY??TTCGT?TG?GT??CC?T?T?GTCS?CCA?TCAGTATCCCGCT?ACAAC?TT?TTC?GGTGC?TCTRGCGT?TA??CGGGG?GA?T
CTT?A?GG?C??CATCGCCGGA?AAAK??C?W?A?TA?GGACCGAGATC?TCC?AGTGG?AG?TTTGT?TGGT?T??CTCAC?GA??ATGT???C?GGCAA??C?GGCTC?AC??RGT?TGT??AG???AC?T??TAGA?GCTCTAGGT??AGTGGATTT?GTGC?A?AACTCCAGGC?CA?A???TGC??GG?CTAGA?TAC?C?A?TCYT???ACATC?TA?AGTGAG?T?CY?CCA?TTAGGATCA?C?TG?ACTAGCTCC?TACCAYTGA?G?TCTTCAGCACC??T?CAYTG?A?G??TG?TTAGG?TA??CTGA?ACRC?GCYA?CGT??GGAAGTCTT?M??AT?CA?TGAAAATTTA?GCGCA?TTCC?TA?TCCCGTCG?AT?ATCTCT?G?T?A?G?A?CGGRAGGAG?C?TYCATT?TATTT??CWATG?AGAT?AY?TAGGCCCATT?A??CCA?AT?AAG?TTT???C?CCAT?TATW?ACGCGT?RT???A??TTAT??GT?GA?TG?GCGAGGTCCT?CGCG?TTGCACACACCCY??C??GA?TA??G?G??AC??G?CTGGC?ATCK?GCT????CA??GCG?C?GAGT?CCA???T?AT?T??AA?G?CC?AA?TA?GTAG?A??G?Y?A?TGRC?C?TGWCCTCCAA?C?GATG???RCC????CGGTC??T?CG?G?A?A?GCGCGC?CTC??ACRTC??C?TA?C??C?GGAGTGAGA?T?GC?GTCTGCARA???A?CA?AG?C?T?TMCAAA?TAA?ART?TTG?AA???CG??AG?GTGA????AAA?A????CMAG?T?G?TG?ATCT?RA?YAT?C??GA??A???CG?T?CMCCTCT??AW?T??C?TTTT?TG?TAG?G??CCGA?C?A??TGTACTA??CY???CG?GMG?CC???GA?TCCG???ACT??T?C??ATTC??CTG?GTW?AC?AA??CC?A?TT?????GA??A??GCCGKCCA?TC??T?
CA??GGGAAACT?GTG?T?T??WGTT??CT?ACTCGT??CG??A?TT?CGTACGTCA??A?AGGAGAGAA???CCCA?TAGR?T??GR?GA?AT?ATTAGG??ATGG?CC???AT??A??TA?CCKCT?YGG??A?GTT?A?AGCATC?C?GT?GT????GWAAC???CATG?A??TG?T?ATG??AC?GAGAG?C????CAC?A?C?AG??T??G?A?ACG?T?CAGC?AG?TTGT??GT?A?AC?CTTAAA??TRG????AAY?TTCGAACG?GRCAGTRC?GTTAGCA?CT?ACTGC??WCWAA???TA??C?GTG?GAGGAC?TCGG??RC????AAA?GTA?AGGG?GC?TTRCATAC?TT?ATARCGCA??G??GCCC?C??GC?AAG??CCYG??G?C?TR?C?GA?A?CTCGA??GC?TGT?TAGTGGYCTASG?CAA?W??T?A?ATRGCGG?TG?CA?AT????ACC?TTGA???CSGG???KGTC?G??T??T?CA?C??CATA?GTTT?CGA??A?C?C?A?C?T??TTATTTTRAA?AC?GCGC?TMCG?G?ATTAGGC???CG?GTTT?CC?GT?RGA?CGA?T?GAA?C?CCGCAACTT?CS?ATGA?G?T?T?GAA?G?MGTC?A?GC?CA?CGAAA?CMAATG???C?GGGGASGTCCGTMT??T??CAT?GC?A?TKAR?TCCGTAY?TTTT?AAAC?AG??AT?GTCRGA??TAGCGTC??C?GGGAT?CGYC?A?GGA?AC?CC?T?G?AGCRTCGT?T?CGGTATAC?CG??TCA?AG?TTGT?TGCCTGAGATCTT?TRGCGT?C?G?TATG?CGCG?TCW?CT?????GCT?ATTA?A???CY?TCCG?C?T?TAA?CA?GGCCAAYTC?CT?TTGCC?G??C?T??GGAC?A?CGTGG?CTA?A?ACTAAACTT?A?RT?TT?TTC?T????C??TTT?A?ACYCCTTG?C????YGACGC????GA??GC?GCGG
A?C??T?GC????C??CTAAGG??GRC?TCG??G?C?TC?C?G?AGCGCAA?A?ACCTA??CCG?TACGCA?TG?GGAAGGG?T?T???GAACGAC???R?AGG???GAAGTTTTG?GCT?YT?CA?C?TCCTT?C?T?GGGC?TTA??GT?ATGC??C??TTCTWTTCCGAG??A?T??TGCC??CT??CTCTAC?C?GTCAAGA?CGCGTAAACTT?T?TGT?T?TATCAAA?T?A?CA?T?AY?CAT???CGC????AG?CGKGAAT??C??ATY??TTAGT?C?TCT??AGGT?TTC?CTGACCC?G?G?ACA?GGCWGTAC?CA?C?ACCC??TCT?GGGGG?GGTAGA?AAATA?RGT?TTTA?TG?TRG??GG?GTTATA???CGRGG?AGAAA?A?TKGGC?GC??G?A?RACCGGCCA???G?CA??A?T?AAATC?TTATAGC?CTTT?ATA?TCTTGCAC?C?GT?ACCAG?CTCCT?C?GT???YC?AATAGGTTG?TGG?GAA?G?C??TGCACGC?C?ATTC???G??TA??TRG??TA???C?TT?A??GC?C??A?T?AGGCTATCTG?GGA?T???TGGCTAAA?CTAYAGA?C??AC?CG?GCT??GC??SC??C?TAAT?AC?GAAT???GAG?GG??CGTATGTGGAAC?CGAAG?AGC?CT?YA?TCCAAGAG?C?T?GTA????TGTAC?CTAY??AC?CCTCC??TG?A??CKTT?CGT?AT??T?GTG?T?AAAAGGGGTAA?GATCC??GA?C?R?GCCTCCATCTAAA??TT?TC??C?WGG??RC?A?CGGC?A?G?CCGC?CCTCG???GGTGGT?CGAA??G?GCGCCTTG??TCGA?TGGGCAC?AC??K??R?CAC?CACGTC?Y?CA?G?CA?C?ATTATCTAC?CCGG??CAC?AG?AGGTTGTGAAC??MWGARAR?T?T???AC???AA??T?T?CATYGAT?T?AGC??TATG?TATCAT?TAC
GC?A??C??A?T?RRTTATAAC?GTC?GGGTGG?CAC??Y???CTAC?CC??CT?G?AA?GA??ACTGCG?CGGA?AAAYGT?TGT?AW?G?AG??GA?AG???G?T???TTTTACATTGA?ATCA?A??A?CYTTGGCGTC?G?TCAG?GTTT?TGC??AATGG?CACTTGCAT?C??GCTGT?C?T????AAA?GATCACATGCC?AAG?G?CR??GTA?AT?TCA??T?CGTC?AT??GAGGAGCARG?C?G?CTG?CAACCR??TAC??ACAT??T?ACA?TAAYTACCGCCG?A?T??GG??GC??G?T?G?CCTA?CAACTAGGT?AT??Y?TTGGAACC???ACGAA?T?TTC??CA??TCTG?GCG?G???A?TCTCG?A??T??GCG????GGYAGMTCT?GGGGCAC?CGA?T?G?GG??TCTA??AG???TTAGTA?A?TA?GGAT?TTGATAGGACG?TT??CAGG????A?AGTAC?T?TGAT?GAGTG?TAGCGS??T?A?CTCGG??ACTACA?YCG?AATT?A??ACA?AAC?AGA?GTA?GTCCT???A?CGCAGTGT?T?GGCAA???A?G?ATT??G?G?TWTTTAY?A??CC?AACGCT??GAGGGCT?A?YA?GA?GACC?C?TAAGCC?TC?A??ACCCCAG?CGTG?CGGCT?AAGGT??TTCTA???C??TT?TC?TGAC??CYT?G??GATAAGGGAAG?TTCTCCT?A?RTA?TTTAGTAGG?ACG???TATGGGCCCATT?CGCAG?GGT?AK?CCC?GCR????GCGCCT?TCT?RTCGTACT??G?T?CCWATCCT???T?CTWAGA??G??CT???A??AT?TGC???RT?W??TCA?CRRGTAG?TG?AG?T?TCT?TCTCCCS?GCGG?C?TT?C?G?G?CGACCA?TT??ATACGCC?CCG?C?GCAT??TYA?C??TGTT?A?AGGTA????AG?CAGCA?TACC?GGATCA?C??ATC?GTG?TG
A??TT???AK??A?AG?GGTGA?GA???AAGAACTAGA?TG??ACATTGAAKCTT??T?AA??CCG?CGC?GTT???TATA???GAC?G?GC?TY?A??C?T???WACA?GT?TGTGTGGAT?CTTC????C?T??A??CC?T?TCC?TT??ACCTGGAC???C?CAA?AGAAACCTTC?T??TC?C?G?GAAGCCT?CA?GTGA?C?A?T???TA???G?G?ARY?TCACCCATCY?CCG?AG?CC?C?AAC???S??TACGC?TAARATAGGCCGTC?AGTTGAAAGTGG?GTCAYCAGTC?AATGGACCAT?GCGTTTGT?G?T?T??M???G??TGCA??G?C?ATGA?C?G???TACGACG?GGAG???CATG?AA?????AC?CG?CACCTCCCGAC??GGC?AMT?G?C?G??T?TT?CCA?GA?KAG?GA?CCCA?T?TGTR?TAC?MCGTCAGCC?CCGCGAGCGG??AA?AA?TGGAAG?GCCCTTT???T?GC?CAC?TAAAT?GATT?G?G?G?????CCA?T??GA?TCT?GGKT?CTG?GGACACG?CYTATA?CC?A?TCTA?G??CCT?A?TG?C??AGAAC???CAGGC?A?TATYGGGRTGTG?CTTTATAA?ACTA??GAG?CAMC?ACGTACC?T??C?T??TGTCGCAC?TGGTAAT??TTGAACTC?TG?T?TT?AATYTAC?CG???C?TA?C?TCG?ATRTAGATT??GCC?GAAAG?CTT??TTA??GG?TTT?AGATCA??TC?CG?G?CG?G?GG??GT?TG?GGAG?CTGT???CGCWCCT???RARR??RCGCG?C?ATYC?AG?TT?CAG?T?A?TGA??GTATGA?AA?T??CCTAGCG?CCG?CGY??TT??T?TTGT??AG?T??CTC?TTGCTT?G??T?T??G?CCGTA??AATCAAT??ARTTC?TAGT?MAGC??T?CT??T?G?CG?CAGTCCG?TMGACTTGT??AT?T??YTG?A??CC?
C??CG?GGGCC??AGST?AA?G?TCTAC?CATTCCTCYA?CACGCACGCWT??T??GTCC?A?CGT?AG?GG??GT?C?C?TT??CAGCT?G?CA?G?GW?CATTAA?CCAGA?TGGT?TACGG?C?T?T?CACCACC??ATAG?T??G?T?TCA??TGGGGC?G?CTT?CCACGTA?TAATCCGT??GT???T?CCCACA?CAAGGAGG???T??AT?GCA???GC?TTT??CCTGGGCACCACT?AGC?AAC?AT?CACT?C??G?GY??AC?CGTT?A?GA?AT??C?STATCAC?A??GGGTA??G?K?GGT???CA?GGGACT?TC?GT?TTCTC??CM??CTTTTT?A??RTMT??ACAG?GC??AGT?AGCA???T?TAAT?T?A?TYAT?TG?TA?AG?GAGAG?C?G?C?TG?GC?C????CC?AAGGGGA???CCTCG??C?G?CC?CTRGTT?A?CG?RC?TCAGAC?G?T??????AA?????AT????C?C????TTTY??TGTGTGGC?CG??C?GCA?TT?GTA?C?ATCGRG???T??CA?T?CTAAC?CTCTG?CM??CAT?A??C??C??AATTTGMGMT?CC?CCAGA?CAT?M?ARATGCC?ATTAG?CCTAG??TCC?GGCAW?TAAAATTTAT?AGGTGG?A?ATW?CC????CAAGR?GGGGC??CGGT??C?T?K?ACATTTGA???TA??AGGA?CC?GC????ATTG???C?C?AGT?TTTGC??G??C??YT???ATGAG???TK???GT?AAAAG?A?AGGA?CGG?T?CCCA?C???C??TCG?TTAATG?TTTTG?G?ACTTCCGWCC?G??ACA?CG?ACC?TG?GCTG??TGAG?TGACGC?T?GGRC?GGG????T?TC??GC?A??CC?T??T?G?AGACAAC???G?CG?ATGTCTG?AT?CATTCCTTGCACCGGA?A?C?TA???C??GA?YGC?CCTCC?TCCC?ATC??CAAT????AG?G
GAGCA?AA??RC??GG?CT?TCAA?G????TC???TCTYCC?AAGG?GG?CAGTYAAG?AC?AT??GTA??TCTCY?RGCC?T?CAAA?TT??ATAC?G??TG??T?A?C??TATCGC?AAAGCC??ATACA?AGTA?TA??C??M?G???ATC???GCG?AT?T?TA?T?TGTC?TGAGAACCT?G?C?GC??????TC?CTAT??A?AAG??CG?TGG?GC?AAT?TAAGG???A??C?A?AC?M?C??AC??YAGAC?CG?GK??TCGGA??GASGCAAG?YG?G?CCG?T?A??GT??CATGC??C??AGCA?TGGG??G?TCCGCGT?TGAGCT?CCTTGY?TAGGC?GAACCC??C????ATGTA?TT?GTTTAGYG??TCR?TTCA?G??C?Y?C?A?TGAGGCG??TGTR??G?C?YGCGCGAAGG?T??GGC?T?TG?AT?A?CCA???CCCTTA??GT?TATTAA??TCT?GG????AGKCAA???TTA?GC??TTC?GTTACT??CYRGAG??Y??CA?GG?CACGAC?C??RAAA?CA?C?C?GTGCCGRA?TTA?AATT?TAT?A??GTA?AGGCAY?TTCAC?CCA??C??ATCTAG?M?TTA???R?TG?G?A?G?C??CCG??A?????C?CCGST?????CT?GTG?TAATTTC?GTCC??AGA?A???T?YAGG?T?ACG??A?TTGACTAW??A?C?C?A???A?GA??AC??GCC?A?GCGAA?CG???TC?TTCTCCG??A?GA?TG?CT?TTAC?CGTGC?CGR?TT?G?ACA??A???CAA?MCCGG?TC?CCATT??Y?AAGTTCAA??TTGC?ATAC??GG?GTCAGCCT?A?T?CTTCG??YGC?TTT?T?A?GTAAA?GA?GGGTGGGAS?YAGA?GCGACCT?G?TTGGAGT?GAGGGAGG??TAG??T?CG?A?ACTTGAAATC?CGTATCCCGGAG?G?GCG?A?ATCTKA??TG?TAC??YGG??CC?A
?A?AT?GY?A??C?TCA?T????C?TT?CTWRAT??TCCGA?C?TTA?G?TC?TT??A?CG?CCTGGGCTACA???T??CCT??T?AC??CGACCAYCTCGTG???ACC??GCA?TTCCG?ACCG?AT?GATGTAA?C?T?CTCAG?GYG?CARCAA?GG?ATTCCATGTGC?GT?R?CC?GA?G??C?AC?GC?AC?CGTC?TRAATTTT?CATCCGGCAGCATAGG?TACCTCTCCACGATCGGGAGACT?CA?GTTG??T?G?TAACTSA?G?GC?GAT?C??ATAG?ATTTACCTYC?A?CAA??TCG?GG?CCGTTGCCA?ATCCGC?GG??G?GC?AT?TC????TC???C?G?RMTAR?T?TGY?Y?GT??ACGCGAGATYT????GCGCC?T?CAGR?Y??C?TT?TTGC??T?A?A?GTGAC?TACATAG?TTAT?T??TC?AAT?CCC??ATTCGT??G??TACG?ACGT??GCCC?R??TA?AG???GTTCC??GGAGGGC?G?GG?TAC?C?AGAAYC?G??C?AGCATGT?ATT???GC?GA??A??CCA???AGTT?CTTCTT???A?GC?ACCAT??T?A????T??T?GTTCCG?AAAA?AAAYAW?G?TGGCG?CAC?WAGGAC??TG?T?ACCARGT?CT?AGKG?GGCA?G??G?AGM?G?GTTA?GC??TT?TGT?G??GTG?TGTTT?CTACGGA?TC??AA??CA?C?????CGT??AS???TACT???AK??CA?CA??CA?TTGACATCATGAG?TCGGTA??CCT?CRGGAT??TTAAGG?TCC?TAACTAA??C?AGCCATGCA?W?TACGAGT??RAA?CTG??CCC??CCCGA?A?YTC?GA?CAATC?T??TCC?ATA??CC?TG?RA???C?CGGTTGYT??A?AAG?T?TTGTA?A?CR??CAATA?T?????????CC?A??T?R?AT??G?TT?CGTATAAA?G?GAT?G??GA?GG?CTGT??ATG
CAC??TSGTC?ACTTCG?AT??TGCCCC?G?TGCACT?CGG?TGAT?T?TATGAGC????AG?GTA?TA??CCT?CACTC?T?CTTGG?TTTR?AGGA?AAT???T??GTG?CGY?GC?GATCGG???TT??CGGGTAC??CGG?GW?G?CG?AAT?TTA?ATA??GTCC?AGTGC???CT?GTCGG?AG?????CTTYACSGA??R??ACA?T?C?GACA???TGCT?T??T??A?TA?AGA???T??T?CG??T?AGTTATRGG?ATTG?GAC?TTGG?AG?GTAGGGAT?CCTT?ARAA?CGCAAYCCA?TTAACCGCA??TG?RATTT?CGTCGTAC?GTGTGCGA??TA?T??G?GG?C?T?T?A?TTCTACA??TMGC?CAGGG?AK?CG?AGAT??GC??ACGAT?A???A?G??ATT?GGCGGAT?Y???CCATG?ATG?G??AGG?CACG?CGCT?CG??GC??TA?TAATTCA??AT?TTTG??C?AA??AC???GCCCGAC??C?TAC?AGA??CAAGG?C?YC?TSMG?T?CAG?W?T?A?ACTG???GTG?T?T?GATGCAGA?RRCTG???GGGCTGC?CGT?A??TGRRGTT???C???GCA?CAA??GCTGRGARGT??CT?CRYCTGA?CTTA?TCC?CC?T?TAACCC?G??ATY?TA?GGGGY?CTAAAACT?ATK??CTT???A?RTA?C?GATYTCGACR?T?A?TTGCTATTT?TCGCCTA??AATT??G?ACC?G?CGA?TC????AG??A??TAC?AGGACTTCTG?RGA?A?GT??GCG?ATTACC?TGTA?TC?A?TAGG?G?G?GC?CA??A???TTAAC??CCGCCCACG???C?G?AC??AG?GTT?AG????G?CATCATA?TAAC??GCTACG??CC?C???TGC??YYTGCCCGG?CGR??TCC?CG?T????A?A?GG?TA?TCGTCTCGTY?A??AT??CTA??YG?TAAT??CCGCTCCCGG?A?
CTACG?T?TG?RGTGTC?TAAGTC??TAGG?M?CCTG?GGA?C?Y?AAYC??R?C?GG????CTACTACACGGCA?T?C??CACTATTCT?GR??CGGACT?GTCG?G?A?T??AYA?ACCAGC?CCTCGCAAGGTC??AT?GG??TCTTAGGTAGGA??CGGCT?A?GA?CGCT?A?YT????A?GGT?GC?T??GC?AGCGTACCAR?CC?CGTA??CGAGTAAA?TCWGAAGG??GAGCA??Y??GGAC?Y?????CCAC?CA?CTCAGSACCG?CG??CCCTGTCA??T??GG?AAATTG?CCCWTYCAC?TTC?ATC??TGGATCA?TT?TTTG????C???A?G?CMATCCCCT??TAAA?GA?T??GTCAAAR????A?G??G??GTGCCTCC?G?TA??GA?ATC?G?AS??CGA?ACAAG?Y?CWC??T?Y?TAC?CCT?CCG??ACCCA?CT?GCGTCT??GTTAC??RTA?GTACGAAA??GG?AGA?TRRG?R?AAACC?TTAC?G?GGAATAG?CCCGCC??ATAG?CGT??????ACGG??AA?T?C?GAGC?GAAACTC?CTGG?CCC??T?TCATMC?G?RATA?ATC?TAGACAA?CCCGGCTTGA?TGTC?C?CA???GGGCG?GCT???T??ACTACGTA?R?CAAGTYSM??C?TCRAGA?GAY?TGTC?T??C?CT?ATAAGCAGC?ATA??T?A?WACT?G??R??YG???GGGCAA?AA?AA??CCG?G?CC?GCGA?AAW?CTC??T??T?A?ACAG?TTCGTAAC?G?G???T?TGK??A?TATCAT?ATA?GAC??TC?G??G?ATATTG?GA?TCAGGCCCGTT?TA?CAGCG???ACTC????T??TCCAAG??MGAWGAGGGTGGC??CA?CTT?TT?CAGCC?GCCAG??T??T??AY???RGT??A?T?C?CC??GCGTYAGG?GC??CAGCAG?T?C?AG?GGGCT?G?T?T?A?G???GG?AT?CG?
?A?GG?G???A?CG?A?A?AACG?CCGAA??TGGTGAGCTG??TAC??T?TC?TG?A??GACT??GCG?GAAAAATG?C?C?TTT?ACA?AA?TG?ATGGCTAR?A???GACY??GG?GA?A??YG?AAT?TG?AARAGAGTACTGGTTACAGG?TTYCGTCGGCCATTG?CCATGTT??TAA?T??GCW??A??CT?TA??ATCC?AC?CYA??CTTG?R??TCTTC?CGG??TTGGAC?CTTGA?AMG??G??G??TGTA??GTA?GACCCTGGGT???GTY??A?GAT??ATCAGTA???TCT?GG?TATACCTC??KT??CCTTGCAG?GMSCT??GACACG???CG?G?T?T?CCA?GCC??TAC?TCC??T?CA??AATG?TTAAAG???CAGG?G?TGTTTA??C?TGAC?TACAGCGG?TACYACGCTACGCA?T?TCGCG?GGTGT??CCC?????GACA?GTCGGT???GCGARWG?CCG?CTCCCCA?AGTGATA?T?ATCC?T?TA?A????GGA?AG????TTTA??AGTA??GG?T??A??ATCTGAAT?C??GC?TA?A?GAAGCG?TGTG?GTA?GG?C?G?CAA??CGCC?CATTTCAA?AATC?GAT?KGC?GTC?TK?G?A?CTGC?AACGT?C?AGG??TGA?A??GC??T???GCCCC??T?AA???AG?A?GCAA?T?GC??TTGATCKATCGGG?A??AYC??ATATA??GTG?C?CACGC?TATGCG?TACWGAGCCCGARGATC?ACC???A?T?T??CT??GC?C?GAT??TTGAGARTT?Y?GTA?G?AT?GGA?C?RATC?A??G??T?T?C?R???GG?AGTGATG??TCACTGAA?A?AA??CG?TA??CT?G????GA??T?AG?CGCG?YMGG?CC?TGTT?AT?T?ACAAA?A?GTCACAT?AMRA?C?TATATCTCGCTGCK??GG?G?GAGGCCCTATTC?CT??AA??A??GGC?CAG?GGGAC
CC?WATA???YTC?G?ACGG???TATG?AC??GGG?AT?GCTAAWC???TC?GGGT??C?K???C?CTTMGTTGWTGR?R?TGCTAC??A?GG?C?A?CCGGTCY?RCGGGTG?TC?TAA?TT?GA????T??AA?C?G?????GG?A?TT??CAAGT??G?C?G?CCC?TCATC?AGAACCCCGG?C?YC??TGCGA?ACA??CARCCACAGTG??CATAC?A??CA??GT?G??CGGACTCGCAG?C??CTGT??TG?CCGAG?AC?GGA?AA?CCT?CTCA?A??GY?GTTG?C?AYCGT?GAA?GTTCACTT?CC??TTATTGC??TA?CA??G?G?GT?AGC?TCTC?TAAT?AT??CC?CTGCAG??YC?WTA??CG???TGC??G?TYC?GAAAC???CA?CAT?TT??GATTGAG?GCAGGTG??ACCCGCTT?A?CCCTC?CCTAT??T?C?TAAGCCTAGT?C??ACT?TGG??RT??S??G?CG?T?ACGGGG????TCGGAG?A?CGGT?GRAGACG??CR??T?A???AGGA??TTTTA?TAC?RTTT???AAYGCCC?GC?A??CGTGACAAATAA?AGGGGG?T?G?T?C?ATTA?CA???TAGAG??GT?TACGATAA?G?AC??WCMCTAAR?CRAG?T?C???ATT??CTC?GG???C?C?AT???A??TCACCACAACA?G?C?AGGGA?T??C???AAA?K?TTYTA?C?RAT?AGA??A?G??TTGWTTGT??ACGCYGTT??ATCGCTYGCAY?TGT????CA?A??TAGACC?GTTT?CGTTA??GAAA??G?AACCCGTACAG?TAT?TCAGCGAG?TAAGK?TRG??T?CG?GGCC???AG?C?TT??GA?ACT??T?G?AC?GATTC??TTTCT??AA??T?TTTTGA?AGTGY?GAG?TA?G?CA?G??CGG?TC?MCA?TC?TCAS?TGG?CC?TTCG?CGCAT???TGA??GA??TGATCGGGTT?????G
?GCA?T?GG??A?AGTAGA?ACAATC??GGC??CGGAACAA?C?GCC?T?CTCT?CAAGCTCTTGCTTC?ACGCT?C??W??A?AC?C?CCMAAT?A?TGGYC???CTGTT?TAT?C?????CACTCC?GA??AT?CAC??CCTCT??T?CGAGA?TT?TCKCGTA?CGCCCT??CA?ATCAG??T?ACG?TT?AGG??TC?AGG??C??TC?T?GAAA???GT?CT???CAACTGTT??GT??C??A?GY??TAGC?T?GC?G?C??G?CAAC?GGCTTATACTT?T??CGSGCT?TC?G?TGT?A?G?GCGC?G?T?AA??CG?ATCCC?A?AACGTAGAG?G?ATA?CAAT??ACGTC?G?GATAATCC?A?CY?AGATAT?CTCACTCACG?AYGRA?TTT?C?TAC?TCATGC???T??RC?T??T?TAG?TGCGTAC?TA?GG???ARC?SAACGGCTA?TAG?CTMC??GCT??ACAYGTCG?AYC?YAA?ACT?CACGTGCCCGCT?TA?A?CCGAAC??ATT?GAA?A?G?T?TT?CCAC?A????AYTGTAC?GACCT?AAA?TCTT???TKCGGTGAG?GT?A??TGAC?GGCG?A?TC?TC?ATGAC?GCTRTRTT?C??A?C?T?GCRAAGTGTAA?GYT??TC?GTCCWACATY?CA??TC?TGTCTCA?G?ARACC?T?T??AGA??GT?CACG??C??GACCAKAGTC?CCA??G?AGA???T?CCTA?S?CAG?T??AG?CA?TA?G??CGCGA??GCRT?A?A?G??G?CCAA?T??CTA??AAG?TG?GG?GGAG?ACAG?MRGGAAT?GT?C??T?C?C?ATAGMCATTGAGTC??GC?AAG?TCC??C?AG?????GTA?AGGA?GTWG?TG?G??AWGKACAGAG?TACG????A???A??A??T??TA??AATTG??CA?GA?TTGGAR?G?GCGA?ATAG?CAAAGTTT?TG?AT?ATCG?CAC??C?AAA??GCC
?ATCAAATC?A?CG?CGG??CTA???GAYGMA?A?CTCGA??ATS??????TTCGCCC????????AATCGGT?G?CCATAGT?TCC?T?G?????G??TA?A?KT?GTCC??CC??CCRG?C?ACT?T??AAT?C?C??ATT?ATGTTACTRTTA?G?AG?C?TMCCG??GCGGCTAC??TGCTTC?AGT?AGAAA?C?AATACR??G?TAT??AG????GTTRCTTATCA?TTCTAA?CA??ACGCA?????C?TC????ATG?TATG?ATAC?????GTGRCTA?G?C??CGGAAGTGG?C?AG?TGRTGTGGAGGAGG?GG?CCT?T?CTRA?G?TCAG?GCGT??T?CGCTMC??T??GC?A?TCGGTCTTAATGCGTCAT??CGCGCAC?????TC?TG?C?CAG?AGGC??ACG?SC?A?CCTAAAAGATGTAGGTAGA?GCA??AACCATAGT??CAC?ATTG?C??TCAGTGC?A?G??AGCAA?C?CAGCACYCA??GAG?C?AACA?AW??TGC?G?GG?ACC??C?G??A?A?A?CCC??T?T?C?TCAGT?G?RK?G???AT???CGCTGATTT??TTGGA?C?AAATCYCTGTG?GTGAGT?GTAAAGC?ATCGAGC????M?G?TGT?GCCA?CAGTTGCAGCWCGC??GC?T??CCTC?T??TT?T?ACCATRC?CACTG?GC?GG?CA?M??CT?AG?AAG?YCCM???G?TGTRGT?ACGAAACCGA?G?C????GGC?ACAW????????WCAC?CCATGAA???M?G?CTTA?CT?A??GATGT?ACGC?AGC?GTC?YATY?CWT??T??CT????WA??G??KRC?CG???CC??C??CC??ACYCCGCCCGA?AACGGCTACTGT?ACGGRG?GY?CAC?AAAA??CTCTTA?G?C?G??CCAAY???M?T?GGCA?T??SG?Y?GAA??GCAGCCC??A??TAACG?ATCGC?CTA?C?G?AGTTTGTAAG?R?CT
?GG????T?C?AGA?G?GGGAC?C??CT?TAT?GA?CC?G??T??C?AY?????C?GAC????TG?AAAAG?A?TRAAGT?C??CTTTATA??CG?CCA???CGAA?AG??A?T?TAAA?YTA??G?GASTT??T??TCAGTACT?A?G?TGTAA???T?A?GR?CGCC?KGCGA?TT?CTTGAC?TGA?G?T?A??ACGTA?AATGGCA??TGG???ATGGY?TG??T?CC?A?CGATCCT?T??G?AA??CC???TG??AG?A?G??TC?C?CK??TGGRA?AGAT??TAGKGG??GG?A?T?TCCWRGGT?CAGCG???WG?TAA?AGTG??CCC?C??C?G??GC?GTT?CYTC????A?GA??GCTGSTC?CG??G?C?KT?AG?GTC?A???G??T?A?ATT?G?C??CG?CGT?TTCGAG?T?TGAACT?C??AT?YA?R?T??T???CCG?ARCA?TRRATAAAGA?TA????AAAG?G???RGCTT?CG??C?YATT?C????CTC??GTAAATGTYG???TRGC???C??G?C?TGA??TGW?TCT?CG?C?A?CT?????G?TT?AT??CA??CCG?TW?GGTTGRAAGA?G??C?CKGG?AACCTCCG?AYGR?TG??TT?ATC??A?GGT?CCM?T
    Phl363_7		M??GTAYCRR?ATCTRCGGGTAWATGCGCGG??A????G?ATAAGGGAGTCT?AT?T??AATCTA?C?T?C??TACCCTTCS?TGCTTCTGA?YCAGTTTGGCGGTGCCT?CCTA?GGCGA?T??AA?CA?CCAYGTC?AAG?GCCG?AGG?TGRYTAGGCTCG???CAC?TCT??GCC??AT??A?CTT??GCYGCAA?AA?TAACTGCTCCT?CCCT?A?AC?GGCA?AA?GTTGCCT?TGT???TCAGCGAC?C?C?A?GTC?CTGAAGA?CTA?C?TC?A?T???TA?CCGCTT?A?TAY?A?TAAAA?CA?G?M?ACTAGTAAATG?ACT?CTRA?TTGSCA??TGG?ATAGTRA?TGCCAAT??A?GAG?KRTT?G?G???C?CAAAA???AC?GCAT??YAG??G?G?TCACGT??GGTTAT??CGCT??T?C?CT?CCTA?C??G?TCTCCG?GC?T?GGA?AT?ACCTT?CA???GACAT??T?ACA?TGCA?CG?KGC?T?A?T?G??CG?ACTT?TGAAACCACRGCT?GC?TGTC??GYCG??A?G??A?GCTW?GCTTTGTGC??CCCCATAGAG??GACGGA??G??CATGCGCG?CTGAC??????TA?T?TAG?TAG??ACGCA?TGT?TACAAGATTY?TG?AG?ATA?TGAT??TTTGCC??GT?C??ACTGK?TCW?R?TGATA?CA?T?CA??A??C?TCC?R?GT?GG??A?AGY?C?AGAAATCAA??C?AT?YGTAGTW??Y????CTYAC?T?A??ATGCCTT?GTCAT?G?TAAY?TGA?C?AATGCTCA???GTCT?GT?GACT??ARRG?CGTATGT??TC?TA?T?CCTC??YTC??AGT??AATCCCCTC?ATC?AG?T?C?ATT?T?AGAA?CTGAC???AC?AG?MAGTACACTGTCATAC?RAAAT?AT?GATTGG?GG??T?CCCGACA?ACC?AA??TGAC?AT?ATAG?TGTC?ACAAC?ATC?T
AA?TGGCASTGCTGTCA?TGC?CCTAA?A???ACG??TTGGGCT?CAG?GCA?GKC?AC?GAC????TSG?TG?CAT?CA?GKCGGCCCG?ACTA?CCYCA?CA?G??G?GGTATGTCCTAG?CAAGTAGAT?GGT??CCC???C???ATGCSGT???AACACGC?AGCGC?TGA???GACAGC?C?C????T?A??G?TSW????TCGTT?ACGGTGATG?GGRAATTCCAATCAGYR??CT??CC?GAAGAAG?AGMATTG?GCGA??AT?A?ATCT??AMRACTGGA?G?C??AGCA????T?GTTC?TGMACRT??TGGA??C??A?GT??A?CCACGT?TGCAG?TC?CGG??AATAAGCTT?C?CC??AGGGAWT?A??T??TA??GTTCT?TA??ACTT?AYAGG?GCMC?C??AG???YTC?TYCGCGATC??T?TTTGCC?T?CGTCG?CTA?GCT?A?T?W?AAGCTT??RGC?G?R??G?R?GAG??CGGTC?AGGATAT?G?C?RTACG?T?AGTAGGGGCAAACGCGCGGG???CACACG??C?AG?T?MCR?CCACCTT???G?GTAGT??TCTCG?T??CC??ACAAC?A?TA?T??T?ACCGAA?TTA??C??T?GCTAA??CGCCTC??ACAGA?GSACG??AC?T?T??ATCACA?TC?C?GATA?T?CTCGGCA???ATAA?GCCGG?G?TGT?T?CTYC?G?A??ATTATRG?TT?GCTG??A?T??T?T??W?AT?C?GCACARTTC?CC?G?AWCCA?WA??GCT?CGA?CACGTGCACGTTA??CTAT???GTAGG?GTGC?TCATGAGC?CG?T?G??TAAYGG?A?TCCG?GCCAA?C?CCMACG?TGAC?GG?A???C?TAC??GCTGAT??GCWG?G??T?ATTCGTGRAT?TTTCTGTCTG?A?CT?CA?AG?GA?GAA??C?R?TTGR?T?CA????CTAGYCG??G?A?C?AC?CTC?A?TGGA?TTTG?
RTGCCT??C?YG?TG?C?GT?G??TYTTC??AC?GACTGTTGC?CTTGT?TCC?ATCAGGGTAGTCCTCGT??A??TACG??CGTA?C?G?ATG??AGA??CAG??CCCG??ATT?AGTST?RAATGGTGATTGAAG??AAA?GTT?A?TCTAA???RTATG?T?RCA?C?ACCTGA??????CAG?A?AGGC??G?A?A?TAAT?ACA?TT??A??CR?GATG?G?GCCAT??AG???RG?CATAT??WC?T?GCT?ATG??T??ATCT?A??TACC?A?TY?YCGTCAG??W??CC?TCCCT?AC?C?AA????TTCT??CGKAA?ACGG?GGCTCCYTAA???????GTGG?TACCRTC??T?CC?CATC???WCGTAC?AGATG?CA?CAT?ACTTTAGG?CATTACTTRC??TCGACAAT?AA?A???CT???C???C?TATCCAWGA?AT?SG?CTCTTTG?TACGCTC?CATTTGCR??TGT?GT?CATCA?TA?GAA?T?ATGG?GTG??C?RG???TA?GTG??RACTTGCGAAG?C?YCTGTATGRYAAAA?T?MCACTG??ATG??AGAAC?TCACG?C?AGGCYKT?GGCC?T?CCGG?T?CTTT?G???ATGC?RA?TGAATCGGTA?MA?ACGA?CTGCACAG?TAGGT?G??C?T??ACTT?ACA?TT?TCTWATCACCCCG?AG?GCGCC???GGG?GAAT?CTGT?CCCCTC?GCTTA?AA?CR??ATA?GG?GCTGT?AAT?G?ATTG??Y??A??T?CAA?GTCAGATA?AT?GY?CCCAGTA?GGCGCT?CTYGT??C?CTCC?A?TCTA?CAA????C?MG?GCTC?AGCTTG?CRTCCC?C?GG??GT?GCGACTC?TA?GA?T?CT?TGRTT?T?AC?CTTCGG??TA?CCTA?AT?T?TCA?ATAGA?CA?AA?AA?TTTCGG??AAA??GTAGT?TG???GGCACT?WGTCW??AA?G?GGTGT??TACA?TGGA
YGTT?C?????CA?A?GAAGGAA?WCYAG?A?A?C?GAGGAT??A?A?A?AT?C?CCYGWTCC?CG?CC????TA?G?CAG?CGATTAAA??CT?GC?TCAT?ACT?CYC?AK?AAGG?TTT?GG?GCT?CAG?T?CATTAATAGAT?GGC??GYAACCGGTA?TC?G?TC??CGT?GCACMC?A?A?T?C?CT??ACA?TA???GAGG?AAMTC???GAGT?ACYG?ATTG?ACTAAT?T?ATA?CTAT?TC?ACAAGCG?TTR???ACGCGG?CGAT?G?T?CG??T??WC???CG?GA?AGTCAAA?CGTGG?CCCGG?CA?AT???GC?TT?CT?GA??A??C?GTG?G?TC?GGGCCSGGTCA??CG?CG?CCA??TTACGATACAYCT?AGCACCC??CGTRCGACTCTAGG?C???T?CGGTAGGTCSGCGTC?GRA?CAAT?C?TTT?GCCAMGC?G?AT?TTAT?GTTA??TG??A?TC?TTGT??TTC?CTAG?CTGCCT?RA?C?CG?CCG?CGCCAT?T?CG?GACC?GAGTG?GGC?CC??CGTGG?C?CTGCGTT??TAA?C?TGG?A???CGY?CT?AT?AACG????YTAAA?CTCCA???CC?AGAYC?TT?GTGCG???WGC?GCTTTTC?TA?TTTT?CAAAAGTGCGGCGACTCTGT??GA??AKG?C??G?GCT?A?TAG?C?AGC?A?A????MCY?GCTAAAT?AC?A?AC?GC????CT?RG?GTCTGCCA??T?YAG?T???GGGC??A?TTCCG?ATC?R?GTA??T?T?RTA?AMTAGA?ATTTCC?G?C??RCG??T?TTACTGAG?GT?TAGT?ACTCAG?AC?C?AT?CGTA?AA?TCC?G?AGA?GATTG?TTG?YGT??TTCGTC?TAC??AGAG?C??AGGC?CYC?GACG?GTCAC?C?TCGT?RTC?G??AT???TAAG?C??AGGTGCA??A?GA?TGGG?GTC?GCATCGACTTCGT??CA?G
GG??MAY?A?AYC???CG???CA??CTAG??ARA?T?CGCAGGTCRAATA?CC???GRCG?C?CCTACTAGTG????CCTAAAK?AGTATAYGCTCAAA?TGTA??GAC??A?AG???T?G??C?AAT?GGGCGTAGTAACGCA?A???GC?CTCA?AA??AT?GG?TAG??GCC?GCACC?CTC?CG?GTTGT??CCTGACT?G?C?GTT?GT?TAGGT??CCC?T?GT?GT?AMTC?GRGATG?TA?T??G?CTT??CAACTTG?TGCTA?G?TCGCC???A?T??GAGAACTGK?CGT?G??T?G?TGTGTTCG????T?GT?GTACTA?GGCTY?AATGCCAGG??CAC???TTGAG?AAATTCGGATAT?TG?CGA??TTAGAATGG??AT?G?ATCAC?A?TCTGC????RT?G?A??CATTACTT??T?TAC?A?GYARCR?CGA?AA?GCATTTTCT?A?TTC?CC?A?CA?TT?A?TKCGTGA???TG?G?AA?T???CK?GCT?C?A?CT?GAC?YGTTA?TTC?GGG?YAAG?CC?AG?TC?CCTT?A?ATC?AA?CTGTCCC?AGG???SA?C?CCGGTA??TC??G?G?G?G?CT?AGC??GATATC?CCC?GGACTA??GT?TG?AAGAC?GGGG??TA?TYCGAAT?GAGGGAGA???YA?GTTTTMG?AK?TG?C?G??TGC??GG???CCGC?AAGAT?CACTACCCG??G?TCG?GAC?CC?TATT?A?GG??ATAGTA?YC?CGTCCG?AGCGAG?TACCC??C???AGGA?TTTG?TC?TTA???C?GGCTACTT?AG??AGGTT?G?A?AG?A?K???AT???WG?ATAG?T?WGTAA?CTACTG?MG??AAGGG?T??G??AATCTTCTTCGAACGTCA??C?GATATAC?ATAT??ACCYGTCGAG?GTAWATGCCT?AG??A?GATTGAGCC?G?TCTTGGTTCAG?????TG?TAAGGTWTCC??GYCT?TGCT?
TATCTAGTAC?TA???GRCAG??CCCCTC??ATA?R????G?WGGATAGTT?GCGTRT?GYRTTCC?AGA?GACT?CCAR?C?AT?TG?Y?GTA??CC???CA???AGYCCATGA?T???CG?GTC?ACA????A?G??C??T?G?TCG?KAATAC?Y??GCGC??AACT??TT?AT?CGG?ACA?GGCC?G?TGCAA?TGTG?GC?AG?YCACAGA?GGC?S??T?TRA??A?GYC??TTAA??G?AT?CCA?TAAAT?G?ATT?RTGG?GGW?T???YGTGG?TCAA??????C?AGACCAGGTTAGSGTAG?CA?AT?CCG??C?A?C??CGT?GTA?TGCGGYTGGTTGCTW?GMA?A?T??GT?A?ACGRYCCGTGG?TAGT?CGAA?GAGTAT?CCTGGC??TGCC?TCG??TT??GACC?C?TTTCGGG?AG???AACTTA?AG?AGCTT?TGC?YGAGTT???G???GC?GA??CGCTA?C?G?T?GYTC?A?G?C?GAA?GG?T??CG?ATCAC?TTA?RGAAACCATTAT?G???G?GGAAGC?SA?G??A?GTTAC?AAGATGT?ACCTTTG?AA?ATGCACCA?GTCTW?C?GTTAA????GCAGATAG?CTGGCGAA?T?T?C??GC?TTA?TC?????TA?KC??G?T?TA???TATTT?CTCT?AGGGA?ACTG??A?G?T???CC?AA?CGYG?CGT?TAT?ATCA???GGT?CT?CA?GCA??AGT?C?TGCGG?GAA?T?T??G?T??TTT???GTAGACCATG?CATATGCTCT?A??GAA???GT?T?GCAYCG?TT?CC?T?RTAGT?AGGCCTG?AGYGATGAGC??ATA?GT?G?TCCATCGGATCCGTCTACG?TCAG?AGCCYC???T?AT?CAT?C?TA???C?CAGGCTCAA?CG?C?C?GT?TGCTT?TCCCG?R?CTTYTAG??????TAA?G?AGCGCAYGCTGACGT?ACT?KGACMT?AGG?T?TC?A
?TC?TACACCC?ATCA?AGGA?TCTCGCC?GTCC????CCS??TAGTAR?GA??CAACACA?TTAC?T?T???C?A?C?G?AY??ACCGGTT?YTGRC?CG??ATC?AAT?A??G?CGA?????AA???AAT?CA?T?T?SATAT??A????TAGC??A??TTA???CRCG?T?TACGT?CCGGCGAGT?CTA???G???CTWGT?G?CACA???TCCGT?GATAC?T?GGRCAG??CGATC?TGTCTGGCCC?CAGTAGR?Y?CG?TC?T?CGAAGAACAC????T?GA?A?GCTCT?CYCA?C?CG??GA?ATATCGTGC?SAATA?AGTGG??YGT?AGGAT?CGR?T?GTGCT?GAT???TGAG?CCC?RTG??GCGG?A?GY?GCG?GCGCYATAAAG?ACCA??GGCAAAT?G?GCA??TTCA??AGTTAGG?ACAACTTCGCRAGCCCGC?CACTAA??CG??TCCGY??TCC?CTGTC?CG?SGG??TAACT?GCACTTGTTCYR????AATGCKG???C?GC??ACTCGCGA?A???GCAT??AC?AAGGAAC??TTCAAACT?TYGCCTRT?CCAGG?AAT?AA?G?AAC????C?AGWTTTTA??TCCTTTCC?A?????TKTGT?TT?GG?A?TT?TCT???CC?G?CAY?AG?TCT?CTAG?CGG?ATT?A?TAAAYGATCGCT?GTC???GG??GTC??AAGTGCC?CAGTGTCYGG?RGG???AAAC??AAGC?ATC???TTAG??AG?CGGA?ACTC??GC??TGCATTCCACTGC?G??T?YGATCAG?C?ATAA??C??CCTT?C??CRA?C??TT?T?A??GGACA?ATRGA?CCCGTATCT?A?AGGTTCACG??GKAGTAAGAGGCAAA?CAACGM??T?C??CGGCT?CAYC??G???CTSTTGA?T?TC?T?G?GAG?C??A?AT??CT???TAGCTGCATG?G?C??CYAA?CAGGKAATT?TCAT?G?CC??TCC
CGGACC?C???AAG?S???ATGGGAG?AA?A?TGCA??CCTAT??G?GACACG?GCGCC??CKT?GTCCTTTTATCCAGCT?C?TGT?GA?GT?TC?C?TGGGTT??TG?G?TACTC?G?TGCGG?T?AGT?C?ACMRC?C?G?TACATT??TCA?C?CG?WAC?GG???GTC?A?GTGAGC?TGA?GTGGCCT?A?CA?A??TCAAAAT??GC?TCA??TC??GGACTT?C???AG?C?TCGATGMGCC???A???ACGTA?ATG?ACC?G?T?AAGGTA?ACWATAAYG?C?AGAATA?CGG?A?T?T??GTGTTARTTG?AATCA??ACAT?G?ARG??ACCCCT?CAT?T?CT?AGC?CTTTGG???GATGA?TAATCTACCCGT?TG?CATTGT?ARGA?WCG?CTGCC?TGKGG?C?TACATT?CCTT?TTAATAGGG??GCTG?A?AT?TS?C????TCC?TCTATTTTA??CT?GAC?CG?CTCTG?G?ATG?ACT???AA?GC?TACC?TTTGAG?AGGATCGACAAG??AAA?GCG?TCCTTSTCGCCSAGAC?ACCGAAT??ATGAAAGRCGCTTCT?CRG?RAAGC?????G??CCATCAC?CTTGCTCACATGG?SKTTCC?TGA?ACGCTGGGCTAG?AG??CG?A?CCATAGTA?GAYKATT??G?AGC?CTWCTAGTGCTAAAACGG???A??K?AC???TRTGG?AC?GG?T?G???GT?AATACTGGA?AAC??GGTTCKG?CAA?ACTCG?TT?C?AG?GC???C?CTGTCTGTGCTKACAC?GT??T?AGA?A?G?CA?GCCCGA??AT?CCC?C?T??TA??TSGTC?GAAAG?AC?A?CA?TCGT??G???CGAA??GTTAA???G?TAAT??AAKGG???GTGGM?GAG??CA?TCGCA??GT?RCGA?A?C?A?A?CAA?YTA?GGGAY?T?GAGR?T?TYC?TG??CGTTGGTTA?AR?G???RTAA?TCAG???
?AT?ACA??GC?TGC?GCCCG?TTCGGTATC?CTA???C?GGT?AARGACCGC?CA???CC?G???GC??CATGGARGGTGACAG?ATC???TA?G?AGT?G????TCGCC?AC?AT??AG???CA??CTAGG?CWTT?RYA?CC?GGAT?CCAGGT?CG?C??RTTAG?GC?T?TTTT?GACTAA?CC?TGAR??RT?ATCGCTCCAG?TCTT?CT?CM?CCGTCY?TG??CCA??G?TTCCC???CTC?CAA??R?ATATGATC??GTAAGTT?AGTT??G?AGA?C?C??C??CCTATCA?GTA?GAG??GGACT?AG?TCCC?GGMG?CG??TACA?GC??A?GAGTASTCGTTTT?GT?GTTT??AT??TCA?GCG??C?CA?ATGGAGCTGT?AKACAGGACTC?CG?YKATA?T??SC?A??A??GCG?A?TCCTAGARCA???CC?G?AAGT?GG?CCAC?AC??RCTGACA????CGRC??GCTRA?G?KTGATA?RA?CYRGAC?Y??GY?GCTT?A?C?CGG?MGAT??C?????R?G?TAT?GTMCGTTGG?GGGC?CTGG?GTATTCTAGGCAG?AG??T?AGTGC??C?TGAGCA??GATCAGCG?TTTTA????C?G?ATT?GT?AAGC?GGCTGAGCC?ATAG?A??CAGAAT?GGCTCTTGA?G??G?T?A??A?ATCTGGAT?T?A?T??GTA?GC?CA??GTTTTC?TTT?GGACCCGGCGCACAAA?TTG?GC?ATAGCG???A?CTGG?CCC??TGC?AGTGGAR?CATTGGGCTAACCC??GT??AT??T?C?G?CC?C?TACG???T???CGA?GCGTT??G??RAA??AC??TTTGACGCC??C?TAG??G?TGA??GAT?ATT???TG?GGACTGATTAC?GGTG?G??AAAC?TGCAC??TTTYTTG?C?TTA??G????AT?GA?ATA?GTAT?AGTA??CT?CCA???GT??RA??TC?TTCTAAT???TAA
?A?TG?A?CTAAA?ACTA?CGA?A?CA?G?CCGGT???T?RAT?GTG???C?CT?TTATCGTTGCTC?C?A?T?A???ATGG?GGTGTAAG??CCG?CGTA?TCA?CG?A??CGCT?GCGT?RTATGRGATAAATCCG?TCA?CG???CA?CC?CGA?????TACAA?ATTGTCC?C?GTCA?CG?A?M?C???YCY??TA?A?CCC?G?TAA??CGC?TGRACGCGGC?CTA?C?AGTG?G?GC?TAAT??ATCC?G?Y?T??C????GATG?GTA?ARG?G?GCC??TGCG?ATAGCTACA?CGGTTA???CAGGCT?YT?TTTA??CGGC?CC?T??A?TC????GTGY?GC??RATAG??TG?CGGT?CCC?A?TTCATT??G?TA??TCGTT??CCTCCGG?KYGT??M???T?Y?AATGG?CCT?RTTCCT???TTT?C??RSG?CGMGYRCG?A?R?T??ACTTCGA?TCAGYAC?A?ACAC?CC?CCTC?TGA??GRAYC?TT?YCR?GCCTT?CGAGGCGATTA??ACAAG?TC?TGTCT??TR?G?G?T???TTCT?GGA?AACGA?????ATG?CCGC?G?GA?AGT?GG??GG?AAC?C?AG?W????AGAAAG?CGTA?GCATAS?TCGAGGTGC??GTATAACCGA?GAGTTRRGCGTGCCAKYWRG?AYCC?CCTCA??CACGGGAGATGC??GGCGATG?T???TTCTAC?C?RC?T????GT?GGCTT??CT?GG?ATAC?CTACG??YT???TCC???GC??????CGR?GTTC?GGGTRGG?T?C?RGA?A?C?TGGT??T??AAGCTGTATACAC??C??A???GT?CCA?G?G?A?A??TTTG?T??AT?GGGAC?CC?T??CTG?GAA?CT?TAAA?AAGA?TG???TCT??ATAAT?TGGWATACCG?AG??GCC?TCG?GGTGCCCAAGAT?GACTA?A?C?CG?CAA???CTC??????TTCCC?AAGCT?CR?C
AG?RT?A??CA?C?AAC??TATGGCG??A?CAT?CGG?GG?C?G?GTCAG?Y?CTGGTAA??GT?CGGGT?ATCGGA?A?GTG?TCGTCACT?C??CGTCATGTAAG??T?C?A?ACCATCA???CCG??AAC??GA??ACGG??AAGATA?A??RCTCT?CCCT?CA?GG?ACATTA?AAGCACG?G?C?GW?AAG??T?ATGAGC???GA?CTAG?GGTGTT???G???GATATCCGG?C???TMG?AGGCCGR??A?C??C?C???CTG??CATT???G?CG?R??AGT???T??CG?AARGA?T?RACT??GGA?A?CTTCGTTA?MYA?GCTCAG?A?RATTT?AG????TCT?TGG?GT???AT?TG??AGYCTGG?G??G?TGG?G?TCCR?A?ATGCCCCTTCGA??G?A?A???CAGGC??G?GCC?T?G?GGC?C?CATA????CGGATCC???ACA?GTT?GTC???A?RWATA??G??GCC?C?T?YGTK?ACTAAG??CTC?GC???GTA?GCTCGCC?AGTCTTGA???TTAAAGGG??AA?A??CTA?AG?GC??GTT??TCC?ACG?TGC?G???GC??TGC??C?GTG?CCGAAW?G?ACT?ACGCAR?TRG??TW??G?M?GAA?GA?C??TR?ACT?TTA???AG???ACG??G?C???ATCGAT?GA??TTG?CCT?GGT?GCCT?CCGC?T?T?GGASMC??G?AAYG?YT??T??GA?ATAT?CT?AGC??TGATT?GA?GC?CC?AT?G???CT??T??CCCT?G?ACG?Y?T?TAC?CCCCC?TC??GTG?TC?CCKC??GC?A?AAAACTKA??CA?GCACGT?GAAG?GGTTTKATC?G?GAGCAGG?GA??GTCA?T?TMT?AAAAAKTTA?AAGG?T?GGCTA???T??G??ATAAA?A?G?AGG?AAGAGACG?CATAKGTGAC?ATG???CGCC?TT?A?GA?CYTT?TTCA?AATTAGC?WG?C?G?AT
[truncated: 1,124,351 more chars]
