# Supplementary material for: Phylogeographic Patterns Are Strongly Associated With Biogeographic Patterns in the Irano‐Anatolian Global Biodiversity Hotspot
Source: Mol Ecol. 2026 Apr 29;35:e70355. doi: 10.1111/mec.70355 (PMC13126619; doi:10.1111/mec.70355)
Supplement: Supplementary file 1 — Appendix S1: mec70355‐sup‐0001‐AppendixS1.zip. [file MEC-35-e70355-s002.zip › Physoptychis_gnaphalodes.nex]

#NEXUS
BEGIN TAXA;
  DIMENSIONS NTAX=62;
  TAXLABELS
    206_1_sub
    206_2
    206_3
    206_4
    234_10
    234_11_sub
    234_12
    234_9
    246_13
    246_14
    246_15
    246_16
    258_17
    258_18
    258_19
    258_20
    262_21_sub
    262_22
    262_23
    262_24
    282_25
    282_26
    282_27
    287_PD1
    287_PD2
    287_PD3
    287_PD4
    289_33
    289_34_sub
    289_35
    289_36
    292_37
    292_38_sub
    292_39
    292_40
    295_41
    295_42
    295_43
    295_44
    406_45
    406_46
    406_47
    406_48
    406_P54
    406_P55
    406_P56
    410_49
    410_50
    410_51
    410_52
    433_P53
    433_PD5
    433_PD6
    433_PD7
    433_PD8
    440_57
    440_59
    440_60
    475_61
    475_62_sub
    475_63_sub
    475_64
    ;
END;
BEGIN CHARACTERS;
  DIMENSIONS NCHAR=48642;
  FORMAT
    DATATYPE=DNA
    MISSING=?
    GAP=-;
  MATRIX
    206_1_sub		TTTGACCGMGG?CACC?CMRA?TYTARCCAGTGGTCGCTAGCCTTATCCG?YGA?AGATCTYTTR?ATTAATTAT?CAACTTCGCMGCT?CG?TAACMGC?GTCCGC?AGACAATTTTCCGTTAGACTGGACCTAG?CATCTCTAAATCCGGTGACACCCATATTCCAACCCCGGT??GGGTCTCGCSATATTGGGCTCAAAAGAWAYKTGGGTSTGCTCACTGTYAC?TGCTGCCRCATCTCGGGGTGCGW?WCKCCRTGGTCGGCAGCCGTYTAGTGAAC?GGCT?CACWGGAGAYCCGG?CCCCKAAG?ATYG?CMGGCCCSTCTACTTGCCGGMCGYACTCG?CWGCCCCCATGAAGAGRGRCTATA?GWRRAATTGTTTTGTACAAGWGAYAAACYCTATTCGCCATTTGTAATAAGTAAAGTGGCAACCACAGGATGACTCCTCCCGG?GTTGAGCTGAAAA??TGACTGGRTGCTCAGMGARGGRCAGCAC?GCAATYACA?GC?GAG?GACCCGTTACYTKCTGKRKGWCTCA?TGACGGCTATTYTWGGGATAMATTRMGYKGTA?GTAAGTCTKCGYAAACGAATCGRCMCTT?YGGCGCCGTCCGTGACTAKTACGTCCKGAGTARCCCC?GYCCGGCTGCRKT?CGYGAAACCTRGGCRTCGCAAYGAGAAA?GGGTAC?TGGGGWTACCAATY?AMGGCACGG?C?CTT?YRTTAGMGA?CAARCYC?TGAYCCTACGCCAGAGGCCTGCT?TGACAGCGGCCGG?TACCGAAAG?GCATATCCCGAT?CCRCCCCGYGAGAAGGAAACTARGAKRGSGTTCGACGA?CCCC?TYGMCCYTTGYGAAGGTCGAGT?GAGCAA?CCTCYC?ATGTTATTSCGCAAGTCMGCGCGTTCCTWCAAGRAGYMGCTMGCCAAY?CACGTGCGA?TYCTCCAGTCCCGTSTCWGTAYGAATTYCKYWTGYAG?ATACYTCTCTTTCAGTC?TT
ATATCCKCCAGGAGMTGGGGGTRCTCCCGCAGGGCATKCGYATAACCGAKTT?A?CCAACA??ATCAGCAMTTRCTAG?TTAGCTTWMGCGCCATAAGC?TGCGTCTTGASATA?CTAGMGT?GCCCCTTG?C?CCCACCGGAGT?CCTSCTTAWGGGAATRTACTAAAAGTAAGCTTACGARRAGCTWTTA?ACACGGGATATAKGAAGAAAC?CGGCTTGCAA?GTCT?GGAT?MTTKGATCTACTAAC?TCAGGTWCAGATGRGGAGCGGGGKGGCKCCCA??KGYAGCTACTTAGTCRTCTCGTAACTA?TCCC?YCCGGACCYACTTTAAGYTAGGGGGCGGTGCGACCAAG?GG??GCGTATAARAAT?G???KGTAGACCTATGCA?GTTGTAGGTTGTGTCTTTTWYAACGW?TGACCCTRG?TCGCATCGTGMGGT?CCTC?ATGCWGAATCTTGGAW?TGYATTC?TCCR?KRG?GATA?MTWCGCMT?TTTACTGATCAMT??CCAGAGAGGTTYTGAYAWTTCTTTATACGTRACATWCACTTGCGGCACAYYTGCATATCGCWAGTGAAAYATRGCKT?TASTGAGTTCGCTCAATGTACGCCTCTTCTCGTAGCAG?GTTACTCAAGACGAGAGWG?CGATACCTT?ATA?G?KGCRCCTACGCTAGCATGGTCCAM?TAGWTGGTTCWGTCTTGCAGCGCCTTAKRTGTT?GCATGAGKACKSTARTATCAGAAGKTTCACTGATGG?A?ATCGCGAATTATTARAYATTGRGT?GWATRTGATCGGTTCACCACCKCACT?ACTACTTTCTGCASCAAGTAAGCGGTAAYATGAGTCGYTCGYATTGAT?CGGCAAC?CTTAAGTCCAT?GGATCGMTCTYAYRAATG?RTCTGAGTTGTAGCAKTGTCTACARCRT?AG?CCCAGCGATTTCACGATTWTA?TWCGCCCGAGGGGGTARTAGYYACSAACTA?SATCAACTAG
CTTTATMATA?TCGYCAGCCTG?ATGCTWARTCRCA?AACGGTGGGTGTCGGCYGCCCTTGCTARAATTTTCGTTCCGAATGTACWTGCGGGGTTAAGATC?ARTTTAACAAGATAACGCCCGTACTTCCCAAAAGRGTAGTTGACGCAAGGGTACAATTTTAAGRRTGTGCGAGATCGCACTTGGTAKTTGACTGWAACWYATGC?GCCCTGGAATCTTTCTAAGGTCTACTCT?CTWGTAGTAA?TSCTACTCCGTTTGTAYACGCATRCAGCGCTACAYTCCCTGCAGATAAAKGTGTMARCAACMACTAGTGAAGG?KGGRGCGCGACCACGCTAACTGGTGGCYCTCTTGCRTTC?CSTGT?CMCAA?ARTCCTTRY?AACAGAAGGMCGACGCTGGRCTAGRGCCCGGGTRTTGRTCGACTGWCMAGCGCCCGYGCT?CGGTACTGAM?AAAGGAGGC?ARCGTTACTGGGCWGGCTTCCCT?TGAGGKAGTGACTACACCAGACGTGACMCTC?ATKGACGAGGAGGTAGTCRCCGGAGCAYCCTGTTGGCTCAGTCWGATAGACTTCAAGCCGTCGCCCAGGACTYKTGTWCGATGAAGGAGGTGCAATGGTCCGRGC?CACAGGGT?CATGTTATAKGTATAGTCCCCGTCTGT?TRGYYCTAGACTCCGAAAGAGGAGGGTGGCGTMCCCTCCTAAGTGAGGMCGTGCTCCGCC?AGAAYCAGTCAKRGGCCTTKTT?CARACCCTGATCTGGTAAYCGACTCTATTGAARG?TSTGGAGCACCAAGCCGGWCCGTGAWCAGCACGG?TCGTYKCGCCTCGAYGCC?GTGCSAGCAMCAGTAAGG?CGGTTCCCAACAATYCTTCCGGAACTAGGCGRTTAGGTAGTCGGCGGKTCYCTTGGGACCGGACGTGGGCCYATYAAGCACTCCKCGTCTTGAGTGATTTTGGGCGGCTYRTAAGCCCTGAGTATGATTCGAGYGACGCTCCCA
TATCAATACGTTGTGTGYT??TKGGTG?CCTTGCCCTMCTGCTCGGCGACYTGCGKACTTACACCTTTTCTCAGAYCACCGRCTATTT?TTSACCCCTTTAAGAAYAGACCATCGGCCGGCTCCGMACGACCATCTMGGYAGCA?GACGCTTCAMCYCCACAGTCGTG?TGCGGGGCGGGGGAAATTCTCTCCTGCYRATTGGCGCCGCAGCGCAAACAGTAGGGGTGAGGCRGATTTA?STCAYCCRC?ACTGCTCACAKGGCRGCTATGCATCRAMCAACCCACTRACGGGAGCGCRCWTGCTGCAA?CGGACARGACGC?GCTGRGCCCCRTGGTATTGWACACGC?CACGTCGGCGTYCCCKGTACACMCAGATTAGGGTTACTTGYTGRTTACACCCAATMCTGACRTTTAATTACGGGTAAGCAAT?CCSCATGACGCGGGGAACTTGGA??TAGAGGCCCCGGCGMCKKTGTAGTGASACACMRT?AACYGAYGGATAGCYC?TGGGTTGAGACCCTYATCGWG?YCGCAGGCTGGGGMTTACCTRKTTARTGYAAGGACGATGAGKGGCGCGAGAT?AAG?C?CACATYGTGACCCCCACCCAATACCARTGGGAATGARTAGTGRTGCTG?GCGCA?GC?GAG?TCAGGGMCTCCTACGGCCGAGG?GCYCTAGTGGGGTAACTGTTGCTTGGCCYAATACGCKCWTGGGGCGCGTACTGGWA?TCKCTTTCATGYCGATACACRMGC?YCCAACTGCCCGGAACTTWATGGGTGCCATGCRCGGCKTCTTCTWCCCGGGCCCKTRCAA?ACACGGACTCCGAGGCTGTCCGRKTCCCGCGAATCGCGATAYCCTG?TACMTYGTGCATTCGM?MTTCTTCGTCSGTGKATCGTTCC?CACWATAGGRTTTAYCAGGRG?CAACAGCGARCRAGWGTATGCAGCGWGGACAGCCCAGCATGSACGMTGCCCGTCARGAWGAGG?ACTAAA?
GTGTCGRGAGTTGTCA?TCTCTCCTGGCKCTRCGG??AAGC??TTCGCTGRCTAG??GACCGCGRACKCGGCTATCCGGM?CAYCACGCG?GAAGSSCAAT??CTTGATGTCGGTGACGYGGGCMCTTYGGCTCACGCKCGCWGTGGGTCCTCAAGRMAAGT?CAYTGCTCAGCRTGCGTAATARCGCACCTGGCCCAACGYC?CTCCTAYTCGGMCTTRYA?TRCYAGCGCCCTGCATGAGGACTCAG?ATY?YACMGRCWCWGGTCTAKCTSYCRGAGTCTRKCGGGGGACCCTTTTCWTCTATATCGATG?TTGTCTCAGTGTTGKATTMACCGTRACACTCACTRCCCTCGTAATCAGCGATATCTTGRGTTATCAATACTTACATCGRACTGAMCCCAGTTGTACGAGCGAGATTGCTCATGGGTRGTCGATTAGRGCACACCTGACCGYY?WGCAACWC?AAGCCACCT?GACTTTGGATCYGCCCGTCGYGTGAGGGTTRGGCCAAACAGTCTTACWGACKA?GCTTTGGACGRCATGGTCTTTACAG?MT?G?GTAWCCCCAACGGACTGTGC?GGGGTTATCATYMAGGGTTGTTGGATCTCAGTATCCTCTGAAATC?CCGCAACYG?G?AGGGCG??TAAGCGGGTAACGGAGCACMGGTGCGCGTTYAGCGCAGCTKGCCAGCYGCCCCCRCAGTRAGGYCAGMGWKYG?AGGCGGTA?CRCGAGTMGCCCCCACATGTGTCGTCCACGGMGTYCTCCTCATSCAAGAGATTATCCCGGGTAGTAGGMACAGAG?TAGT?RGAYGTAATCCCGTC?TGCCGRATCYK?GCAG?AAGGCG?GGCWGCCCACG?ACC??C?CGG?ATSTACTCTCGCACTGKTAGRTGGTACCGCCCGGARACCCGGTAGACTCTATGACTACGAGGGCGYCGSCGCRGTGT?CTMCAGCKGTTGYGMGTCG?RYGTCTACGCCAATGCTGGCAT?AATG
TRCCTC?GCGGTCGTGGYCGAGAAGTGCCACTKRSACTTATGAGGAYAACGGAAGGACSTCYAGGRGAAAGTCGCGTGA?GCCTGGGCGTGCCATCGAACTTTCGCGWTTA?GTCCMGRAAMGCTGTTTGTY?ACGGA?GGCGRCTTCCT?AGGYTGGMC?KAGCTCTGAACAA?TAAGTWCTTTATTACGTCACRGACATKGAACCGCCCCCGYGGTTAGACGCCGRTYCGTWCGGGWC?GACACTAGTWCGTAGGGCCCTGAGATGTCGCATA?ACAAKTT?GSTTGCATGTCCATAG?TCGTWACGAWKATRACCTTAGACTATATSGCGGGTGCKTAC?KATCCTCM?CAGCCGCTCTCCARGGCATACMATGAR?AGAGRGRACGCGCGYMCCARCGM???TCGGT?CGGCGTWCGGAGCGRCCTRGCGGTCGRCAGTAGYCGCGKCYGTGRGGTGCTTTGGSGATCTGACGCCC?GARCATCCCCTGTTCGCYTCGTACTTCGTTACGTTCTTCGYTTRAACCTAAGGAATTCCG?CWGGGCATAWTCCGTCCACC?AGAGTTGGCCAGGGTSTYATTCAKCMWCACGGTCK?TAATGCRGAGACC?GGTRCGMTTGCTCGCATCGGTGGACAGAGCATYCTCCTCTAGGTAGTTTGYGTKCCTAGRCGTCGGYCCCKACTGAGCCCAARTC?AAC?GTAKCGC?GCCGATTCTGCGCCCTATTTTACGAGCTAG?GGRTGGAGTGTTGCGCTGCASCATCAAGAGTGARCAGTTTGCGTCCGGAAGCCACTA?GCAACCTARGYTAGTGCGGYATTATGCAGGCAMCTGGAGGTAGCTGK?CCCTGCGCCRRCCGCGACTCGTYCCA?ACCCTWCCACCCCCCCA?CAARGCGCAGTCGYCGKTACCTGCGCCATTATRGGAAG?A?KCGTGAKGGTYGCKGCCGCCATTGGGCTGYGKAGCGAGCTCAGTGTCGATGGGYRTGGAGCCAGKC
CGRAATCGGTGWCCCGTYCCTCTGAGGC?YGCAACCGGAYCATAAGCTGAA?MAA?GACCAAGCGTTAATTGAGGAGAGTCCTGGACCTCCTAGYGATGACGGATMATATGGTCTGTCTGCCC?ACCCATGCKAWTTCGGGAGTCGCTTRGAGGACATRGCCCCAACTAACAGGGAC?GRGCCAAAAT?CGAACG?AAACATTGAAWG?AA?CYGACGATSTGGGRAGCGTAATGCYACAGGTYCAGTCGACCAYTTACGTGGCCTWGG?CGGGAATGCCCACAGAAMYGYGAGGACCTAT?TY?CYTWGGCGCTWRG?TAC?TAAGTAC?TRTCCCAAYTCGATCCCGCGKGRGTGGGGCACGACAGCAAAGYTATACCKTGGATTTGAACCCGGYCTT?CCCCGRGTCCTGTCGCGGRAACTGTTYCGTMTTAAAAGTGTTCGCGCGA?GGGCTGKTCCCGAGWCACYATARCAWGC?GMGCTTATCGRSCGGGCRCAGATGAA?AWGT?CGACGAGCACAGCCRK?GT?TGAGCGGGA?SGCCGACKACC?GAAATCGGGACTGCCAAGGYTCACCCYCGRAGGGAMCAATARCAKAGTGGCMTGRTGACRTCGACCTCCCTGTAGCTC?WGGGGCGGCATAGCCGGCTC?ATRCGTCCGWRCGCTGKCTGG?WTAGTYCGAACGRCCCCGCGTCCGGCACGAGCMGMGGACAGCTGCGGGRTTAAGRWAGACRTGGTTGRTTRGYCCGRCATTG?CTGGCKAGAGGATCYG?CACGGWKCACAGAGGCCGRCCYATCGTTCRATCKTGGAC?CATCCGCYCCGG?CTGYCTTGATTTATCGGCCCATCAATCGCGGCTGTGTTTGTTTGGTGAGRGTACCCTTTAAGCTGGCCGCMGTCCGKGGYCAKCGGRCWCACYCACGCAACCCGYTTMTCAGGCCGTAKACCCTGCCTCGCACACCCCGGAAGCAGGGCTCTATWGAGATGCGCTT?GTGC
TGATRCTT?ATATCCCCGGCWCATTCCG?A?TTAGGTRCAAWTGGGGGACCTCATAYTGGAGGTGAG?TYGTTAGTCAATACACC?TARGAATCGAGGTGAGCCCYCGCTMCCAACKAGCGCYCCCTGGACAGCCGGCACACTAAGCACCMCATMTACGATGCART?ATCACCGCGGRTACAC?GGCGGCGWM?C?RCCAYWGG?TATCRAAGMATTGRCAGTAACATTCTCGTCGTGATAKGT?GGARGCGTGTGRRCGAAC?TACGATGCATKCGGCCG?CCCGAAGCGAMGGCCCYTAGTGYATCTGRATAGGCGGCCRTGTACGCCCTGCAACT?CGCAGATAAGTRGTACCGGGTAGTGAGACTSGAGATGCGCCCYCGG?AATGAGCGAGGRCGTCTTCCAAT?T?TGCTTCCAYYGCRACCWCATTGAGTGATACTCACGACTCCCCTGAGKMGTTCTGGTCGGAACAAGAGACAG?GCACARCG??CGWCGTGGGCCCCAGGRCTTAGGGCACTARCTGTGGGGGAGTGGCTTTACCGCTGAAGGAGY?TCCAMCCTAGCCCTTCTTTGGAGTAGTGCKGCCAGGGCCT?CWTCAGCAG?TSTGCATACGGGA?TCTGAACAAAGGGACGTGATCTTKCCCCTCGAAYGGGATCACGGGAAGTMGYCCCGAYTGTCTCTGGCCGACTAARYTTCGGCGTTCGTRATC?GTTGYCATCCYGMTACAGCCCTCTCGACGY?GASGRTCMGATTTYRTGCTAMCGTGCKGACYCTGAACATCCCTCCGGTGGTAAACGRACATGCCTCGCGGCTCATCA?AAGGAC?TYACGTCGCYC?TACATCWGCGAGTGGCTGAGGGTCACCTCGGAACGACTYCCCAATCATTCCTAGGCSGGACTCATGGGCCYAGYCTTTCTTGCCGTCAGCTGTGT?ATGCGCTCGTAAGGAGGCGWCTCACTCTGTTTAC?GCYCGATGCTGTGATT?GGGCGCGC
GCG??GCACCTGGCCCAGCTTKCGCCCGGCYYGGGGCGG?WAAACGGGAAGCGA?CCYGTSGGGTCGGTCCACSCGCAGCTCCCGTCCATGAGSCCTGTCCKTYAGTYGACATR??GCATCCTGTTGCCG?TCCCAATCGAACGAGCCT?TGGCTCCCCTGAMGGKMACGACCCGATTGTRCTAGR?CTCRGC?C?GTGCAGRARACRGTTTGTCYGCTA?ACRGSGYGTACCAATAYCGMAGCGGGAATTC?RGGCGGTACCGCGTGTKTGTGGAARGGCCCACCTRGRTAGCCCCGARG?GCGCWACGCCGGAAGRTGGGGCTTCAGGSGCCCTTA?GGCCT?YCGGGCTGTTCAWGTCGTATGCCGCCCTGTCGCCRCAACCCSATAYCCCGGGGCTTGTCCWTGAGRMTGGRGCTTARTGGAACACGACACTAGATCGRTAGAGAGAGCGGCTTMTCAAWGGCTGAGTTGG?MGCCCGGGAAT?MGCCCGGKAAACCCGGGTT?ACTRTCCATCCACACGCRATCCAGMTTC?TGCAGAATCGTATCTGTGTCARACGGATGCCGCGAYG?YGCCGCGGCYCGCGGCCYARASCTTCGGTGTTCTTARGGCCGGTGTTTGAGAGCCCCCGGCAGGTCAACYCG?WTCACGCAC?GTCCAGYTGCTMGGCTCCAACGTCGGGGTTWCGCGGCACGTCTCGGAYTCCGTAGACMGGCAYYTGTTYATGAARGGAGTATTGCGCCGMTR?CASACTGG?ATGCCATGCTAGGGAGTCT?TAAGCAAKGKCKACCCGTKTGACCYTGRTTAGCGAGACTTCACAATGATGGGG?ACCCCG?CTATAATTCAGAGTGAGCGAGACTGTTRGACTTGARTCCAGTGGCAGTMG?GA?AGTCCA?GAACC?CCGACCCTCAYACCTTYAAGGCCGG?CGMGCCSATGGTTCTCACGCGT?TGATAGAGGTTCAATCCATTCCCAACGRTCGGATYYGAACTAG
CAGTSCCGACKCGCAACGCGYACCAYCTYCCC?GCAGCGAGATTGC?CYRATWAAAGGYKCAAAWCTYMTCTTCCTGRGTATCTCCTACGGAGAGTTTAT?ATCTTCGCAGSAGCGCGGRTTAWACCAC?AGATGTCAGCCAGAGCYAGCTG?CCCCCCGCGACTCAGGACCMT?TGCAMTCTGCAG?GSGAA?TAYWGGKCCGTGCTTGAGGGTCGAAATGCCARCTYGCCGYCCGCK?YCTCKGGCGCTTTAGGGGCCGRCAGGGCACCTTTAYGCGCGKTG?WYGCTCAY?TACTG?GCGCGGATTGCGATCRCCTGTWGGTACGGGCAGATT?GKAGCYACTACCTG?T?CYTCAGAGCCGATMCWACACATYAACGTATCCTRGCGCTCGATTRGCCCCGGCATCCCGTGGGGTRACCGTAKR?GTCGACGCTCGGGAAACGAG?GTAGTGCAT?GGTTACCACCTGACTTTAGTCGAY?GYCTTCGTGTCGGTGGGTTTTTCRTAGCTTGGAAC?TCT?CYGGCYTTRCGACACSCYTATAGTGCAGGCGCGA?CCGTYTCCGGAACGGCGCTGRGCTTGTGGCGGTAGTCTTCAGGART?CTACCGGCTTCAAGGTCT?GCCGAYGACAGTTCTGYRMGCTC?CCCGATCGACCTCAGCGTGTARACACCMA?GCCCCCTGTCACCGT?TATCCGATGGCCAKC?CGTTCCGGGMGCCGCGGGCTCCAAWRAGTGACTTY?ACAK?GCTTTRGGKC?CTCAG?ATGTCCAGTCGCTKCACCRACTTTARCGAACCCCRCCGCACATCTTCGAAKYCTMKTTTCCGTGCMGGGMGTMG?GAGCACACAMAAGGAGCGATGCCGCG?TCAACAAMTTTYMCCGGWCGAAGTGCCGCGCTGGCCTTCYYGCGCT?CAGGGGGGCAAAGCGGCCCCGACTTGGCGTATTGTTGCCCRAAAACGWAGCACCTCAGGCCAAGRGGMACATCCAGGACCA
CYTAGTTGTT?CAGCA?AYCGACGGGTTGCCGTACCCGGAGCACAAAWCCAGAATCTTAATTGA?ACGTACGATYYGGYC?TAGCCGCCARARCGGGTCGCGCAGCTGTTCGACGGCCCAAGGACACGTGGAGGSKGA?CTATCTAGRCAAAGAACRCGTAAA?AGCGTTCTGCGGCGCCGATGGCTGCCAATACGTTCTTGCTCKAGCAGGCKTTAGWCCCACTCAGTCGTTGCTTA?CTAG?G?CCGTCCCWGTCGCTACACTAAAARCGCGACGA?YACCTCG?ATAGCAAGTRTWGGYAWAGCRKTCCYCTCTTCGGGAGATYATCGTGGACRGAAGAGYCTGC?CCGGCACYCCAAGCGCTGTCTCATGGTTGGGTCCGGTCTMTGA?TCRGATATACTCTAAGCAGACCGAGCGAGRCGGCTAGCAKCCAGAGGTATACCGGTGGGCGGAYKGCCGAYGGATCKCCSAAAYGTTAGTGGTGCWGCATCTAAACGAWTAAGCTCCATTT?TGMTAACGGGACAGGCGTTGAAAGCCTCGCGTGTCGCSWGGCTGTCGCTTCC?CTACCTGTTCGAYTRTTAAGTCGTCGAGCYYAT?CCTTTCAGGWAAGGATGCGCTCTGATMGTTCGTCTAGCYATCCCGCAGAACYTGGATGTGCAGCC?GTAGGTWGGGTGCACAGTGAGCAGATAGACCAWTCGCCGGRATCAGAGCT?CGAATAATGTCTGGACAGTATKGCATGAAATTAAGCG?RCCRATGTGRTYGTGTAGSCAGR?CGGCGTGC?CATCTCCAACTRTCTACRACGAARTGCACACCGCTTTGRCTCGYCCTCTGWRMACTTAAACCGTATTACTGGC?GCCAGCCAATTCTCCKCMGGYCAAATTWYGGGGATG?ATCARCCTAGTCGCCGTAGGAGAGCTCTAGTRAGTG?C?TGCG?AGGTGTTGTGCCCTAGGRGGCYTTGCCWGCACTCGCATTTTAYCCSAGGCGGCGR
ACCAAGGTTCCCTGAYCTSGGCGGGTTTCACCAGRCACTGGAGG?CCCGCGCGAC?GGCCCATRGYCAGTYCAGGATKACGGTGCGAGTGTGTCACTC?TCT?AACTCCGCTRCATCCCTACCCGKTTYACAGSTACGTTCCTCCAMGAT?TCAGTGGAMGCGG?TATC?AATTTGMCGGCKGTCCCCRACC?CTAGCRCAAACTCCGACACCCCCGTATTCCCARCATGTTTCCTCACAGTAGWCRCGTAGAATGTGCGGCAGTGACGTGACCAAYTC?CCGGCTCCTCCKGGCGGACTGAGCCTR?GTCCGAGGGTC?ATCGGKYCCCTTTGTCTTCGMGAWACCGCACARCGCTTCAGYGMGCGCSTGTAC?GCAG?CCCRCCACGMMGGTCGAGCGCAGATGTTMTCCGAGGCTGAGGGRCTGGTCCCTGA?GG?GGGCGGCT?CCCCTCCRSCTTCCCCTACCGT?ACGGTCCCCATGTCTC?ARCGTCCGTCGTMGAATRGT?AGSTGGG?YTYG?CCCGGCGGTTCYGCTGAGCGGTCAAAAGCGGGAAACTGAGCA?AACCATYCCGCCCTTAAGCCCAGCRCCCTY?GGGCGCGTAYTGYACCTCGG?ATTGAGCACCCAAGTCAAATCACGCAAGCT?GAGCCTGGTTCAKCGGATGARAMTGGACCMACCCTATGACTGCMCTGCGGSGTCGACAATKATCGACT?TCATGCCTACACARCCAACATGTRCCGCGAAGASCA?GWCTAGGTGGGCGAACAACGGGTGAYTCGCGAGTAGCYTGGGCCCCGGAGCATTTCATGACC?TGCGGTGGCTAGGRCGCGGCCTCCKAGGTCTCAACTACTGACCCRGAGTACAT?SGATAAGTATRCTAYGACAAACAATGGGCYCGCCGCACCCTCCGCTGTCAACCTCCKTAGTACGAACTTCCGCTTTTCATACCTGCCGGACAACTAGTAYCTGAGCRGTATGTCTYTCCAGAAGCCGTT
GYGCCGGCGGAGAGGGTTAGAGCCGATCA?ATACAGAGTCCCCAARTGAGACTGTACCC?CGGGGGAGCCGAACAAT?GGGCCTTCTTTCYCGACCTTGWCAACGCAACGGTACAGTCGTCGTKGTACTCGGGCCAAAGCTCSGAGASACGGAGTRAAGATTACGGACYGGTTTGGCTGT?GTTAGACATAMAGAGCGCCTCCGAAATGGGCGACCTAGCCTCTGGT?K?TAAGT?T?CATGCGGAGTCCGTCAMACGGGCGGGGCCCTACAGGGGGTRCCCCGGGATRCTCKGARAGTTCGCCCTCAMGYAGTGTCRACGATTSTCGACGTCTTGTGGTMCGGAWGTCCTCCTCCGGCCCGTGAG?CGGARCMCGAAGGARGCCACGGCATCATTCCGGAGGAGRRTRCCAMTGCCCTTACATYACTGCYAKCTAGCGCCCTCTGACRRTGGCCAGGACGTTCAGAGTCAGGTGTCGAA?TGTGCAKGAACGATAGCGCGACTCGCCGCAAGGGCGTGTCTAACCTTCCCTCGCTTTYCTTGGATCCCAGG?ACYGC?TTGCTAGA?CAGGYCCGGTGCTGTCTGGSACGAACAYYGCGTWGCGRCGGGAACACTGCCTGG?TCGTATMACTGTGATTTAGAACCAGGCGTTGACGGTGTACRAGCGAAACRAGGTGGATMACRRCGTGAKAATMGGTTGTGTAGAYATCGTT??AAWTGGAGGGCGCGTGACACGGGYGACATATCSTTACC?CGAGCCCCCTGGTTCCAGMGCTTTTCATGAATGGAAGAGCCTGKGTCTRCGTAC?YCGMTYCGKGATTCCATACTATGSCT?GCGA?CGAAKCTGCCCRCGGGGTGYTCAARAACGCTGCGARTCTCMAGTCGTTTGATCTKCGKGAGGAGTAGGGGGGGTTCGCCGCTRRGSTTATTTGAGMTGTAGACMTCCGCCGTTCATWTGGCCCATAKCSAC?TCGYTTK?GCTCTAGGACCTAGATGG
TCCKT?ACCTTAAGAGATGGGACTYAGTWCACATCCAGGAACTCCCTRACYCCCCCCGACACGCCATACGCCKCTGCATTTTTGRTGGCTTGCTTSTCACTCAGGCCTGRTCCGACAMACACTCGGCCATGTGGCCATACCAACCWACT?TTTTATWYCCTCCCCTCRCTGAGGACMACSGCACGSCAGCTTTCGATCGATCTCTTARCCTG?CGCGGAATGCTTCGCGGACGGRGGKCAC?TA?TTAGCTCTAAAGCYTAATCGACCG?TTCGTTCATCARCACTGAATARACCTMCCAACCACACGA?AGGGCTGAAWCGAGCTTCYGCRTTYACGATTCTTCTCCRCGGCTGAGGCCATATCATCCCTAGTGTAACCGGATAGACTGCTCCCGCATCGCGGCCTCCTGGTCGTGTCGGAKCAGCAGACCAGTCACRWTTATGTACCGGSCAKCTGCGTAGGCATCTCAGGGMYCCTYAAAGGG?CGCGTTAATGTCGCMAGTCCGGCTCAACTCRCGGCCCMTCSGCATGAGGACATSACGGGA?TMGKGCGTRATATGAGGCCGGCTGGCGAGGTAGTGWTTTGTCGRRGTCG??TGTA?GCCGCATATGAGGGTGCAGGCACTGCGGTGATTTGTAGGAAACTCWTCGTTTAYRCTGTACTCCAATGGYGTACTCGCGGGTGTCCCTTGWGCGTAGCCGCCTCTCAGCAGTCAGCAAGGTCGGTCTTCGACGGTGTCCGTWGTAYGAGTAGGGAACCATGTGGCCGGCCCCCRGGCATATTRCCACCTCTGAGGG?GCGCSTTA?TWTACTSGTCGCYCTTTAACG?CGTAAGCAATTCGTTGTTAGAAGG?CCCCRCCGAGCGCACCACGRAGAGCARRCGATCCCCAGCGCCCWCTGCGTCCA?RCTTTGARTCAGTCATGTGCCCTTGCGAGCTTTAGAAGTTGTATACTCMCGCGGACA?GCCATCCAGAATATA?TGCTYAYTGACACGT
GAGGCYACCCCGTTCCCRATCACAAGGACGCCCTRTTCGCGGACGACCGCTCGTATAGGCGATCTGAATAACACGCCSGTGGGCAT?CATCTCAGTGGTGGCAAMCGAGTGCTTCAKCAACATTGGGCAAGGCGTTTCWTCCAG?GGCYAACTMTCCTGCAYGGAGG?CTGTGGCCGGGTACAGAAGCCCCTA?AACGCGMTTGCGAATTTATGCCGACCGCAGCGAGTT?TCACATTCTAGTGTTAGGGCWCC?ACGAGGTGCT?CCGSGCATTRGATCCTTTCGCGSCG?CWTGTTGTTYCGRGACGGG?CMTTATGAATCGTCCTACGGGACGAGYC?GGKTCTTACACCAAAATCTGTACTTCGCAAGTTGTYTATGGCTCTAGTKCCATCCAACGTGGACGTTGT?CTGGCATCCAGCCACGAGCAACCGGGACTCTCGACCCCGGCAGCWCCGGGTTAAGAGTACTTCCACCATATCTGCAGCCCAATAGACCGYGGASGAGAGCTCACGTCCTACGTCTA?GCCGATGGCTCTAT?YTYC?CCACGGGTGCGAMTTGGGGMTCCGGGTCGGGTGCAAC?TG?TTGAGCGACCTGCGTCTTCGGGATGATCGGAACCTGGWCAACRACMCGTCAWCGGGTATATAGGCCGACTCGTCTCAAACCTYCAC?CTCGCGATCCTGGGTCTACGGCTTRRC?YGAGTTGAGACKGYGCAGAAATT?AAGGACTTTACCGGRCGTGTGACCCCAG?TCGACACCCTCCGCGGCCTGAGTGTGAGACGTCATGACCCGTCAACGCGGG?ACATATTCCCTTGACGAGCGGCGAAGTGTT?CCTCTCAATAAATGCCCMTAGCGCTCGCTCCCGCGCCAAATCCCCTCCWC?CCCCGTTGTAATCGCTAAACATAATGGCGGAGCGACCGATCGCGCGTTAGCTW?CGAGTGTCGTGACYAATCGCTGGSA?ACAGG?GGCYCTCCCGCTAGGARTGAAGC
AAAGTTCGGAACTTTAYYGCCCGCRCCCCACYSATTCAATAACGCTTGCTCGTTGTTTGATACTWW?GCAACGATTCATGAAACCACATGATCATGRCGCTSCCCCAGTAGG?GCGAGKTGGCTCGGGCTCACTTAACYGCCSGTCGACCCATAGGGGTCGCGAYAACGTACAAGTGAGACGAAGATCCACTGGCATCGCTCTCGGC?CGTGGCMGCT?GGCRAGCW?CAATGATATCTCAGAGTAAGCTCCYGTTGAATGCATTCAYAACACGGCGCGAGCTCCGGTACCGTKTGGTGCTCAGTGAAAG?CATCTGCCGCCGGTTGTATR?CCGGCRGCCCACAAGATGTCAGCG?ATGATGTGTCTGCAAGCCGTGGGGTAGGAGTGCAGGMTATA?C?M?TGAAA?TCAGTACGGTGA?CG?CATGAGCTCGGRCGACCATTCTTGTYCGTTTGTGCAMCYKAGTGC?CCTRCCGGTACATTGGTCCGTCCCTCTGC?TCAGGGTTCCAGAATGTCAC?TTATCCCTTGGTACTCCCGTCATGGGCAGCGKGCTGTGCGAAGCARTGGACCCMCGRGCCGMCCGAGCGGCTCCCGYTCGCGTAGAGTGGGAACTGCGGGC?AWTGCRCGTGCTATGGAGACKGCAAACGCGCACGATCGTTCGGGCCC?TTATCCTAC?GTGGCCCCAAAMACTCCYYKGCACCG?CGT?AAACATCGCAAGGTCACR?ATGAAAAGC?TTAGAGGAACCG?CGCGGAMCCTTTRGAT?GCGGACTACGCGACCTGCYCACATCGACTCCGCAATGGCCCCTAGCCGCGCAACACCGTCTCTATTAAMCCGTCTAGCRTCCGCGGCGCA?TT?GTGCGAA?TGATATGGGMATTCTYTGACTGTATGYTTGGTTTTYTGCGAGCAGATTACTTTCATAAAYAACTGGAAGCMCGATAGGRTCCCGCCGCGCGCGCGTTGTGCMCGATACGCGAYGKGCGCGGCCCCC
TYTCTATCGACTGTTAAAAAGCAYCGCTTAYAGCGAGATGS?AT?CATAGGCTGYCCGAAATACTCCGYTATTCTTCTACCCTTGCCGCCAG?GCTAAGCCCTGCATCGGGGTGGGCCCYCTTGAATCTTCTAGCTACS?GCAGAATCCGGGAACGACATGGACAATCCGCGTAAGACGGGCACGGCATGTGCAGT?GGGATCCYGTACATTTACCGCCTTTTRYCTCAAGGGAGCAAGCTTGCACAYC?CMACGTTATTGGCTMGCCG?CYACCTATATTGAWTGGCAGCCGCACGGCGTACTAYTGKGRAACACGCAGTCATAGRCGGTCAWAGGCGACAACCTCTCCTTTTTCCTCAGTTAGWWCAAGGGCCMTGAACGCTYRAGACA?GCGAATTAG?TCTGTACCTTGGAAGCAYCCTSACATCCTGGCYCCCGTAGGATC?CGGGTGTTCTYGGACATYGCGCWGG?CCACTGAGACCGAYTTYAGG?TGGAACTTTGCGCGTC?CTCAGACCCGTTGRTGTKGGCCTCAAGTAAGGTTTCCCACGYCGGACACTCTACCGTTGGTCCCTCTGGCTGGGAGCGGYGAGACGCAGTTGGC?GCCCTACAGGGAACACCCTTCACGYCCGGTAACATAATGCKCCACTGTTCCCGGGGAAAGCCTTATCTGACCTAAAATGCCCCCCTATAGCGTACAGKCGCCTCTAGGAGTACACCCACAACMGAAGCCCACGCAATMGTTCCTGATTTACKGCGCGTM?CTG?TGACTGGGAGTSTCACGCTGCAC?GTCTTCAGTGCGACAGGGCWGAGA?GSCTACGYTGG?C?AGCCCCTTACGGACGAGCTTCTCCGTCRGACTCTATTGGCACGT?WCTTACGTGTGGGGCATAGACCTGCCGWGARC?TGGCACGTCAAGGTCCTGAAGTGGGCTG?TYYYGTCCATGTTGTAAAGACCGGGCGTC?CATGCTGACAAGGGACCCGCCATCACCAGC
CCAAAGATCCAGAAGGGTAGCGACGCRATGCCCGTCAGTCAWATCGGCAMGCACCAGAACTCGGTCGRTCGCTCGGTCGCATGCCGTTACGTTCTAACTGAGAGGCATACTGAGTGCGGGCCGTTGCCCCCGCGCTGACAGYGGYAGCGTCTTCGGAKGATAGACWYTCGAGACG?GRCCGGCCGCRCRTRCATGATTCGCCCTGTGCCAAGCTATCACTACT?AACAYCAGCA?CTGCACCGAATTCTCTCCCGTTAWACGTRGCGAYGTGCTGGGTCGGG?G?TA?GTTGGTAACGGWAACAGGCCTTGCSATTGGRAGATTYTCGTATAGCT?GGGCCGACGCGAGG?AGCGCCTAWCATCGGCTATCGTTCAATAGGTATCACAGTGTGTCTCCCCCACCGWGGTCCACCCGAGGTCAA?GKGCGC?GAAGTCGTTCGTGCCGGCAGCGYGATGGCAGTMYTCTCTRGACAATTACMCCATTATGAGTTTAAGCCTSGGCCCCCCCGGTGTGCAGCGMAG?CTGTAG?AAGCACYCCATCATGTCWGGAYGGCGCT?GTGCGCACA?ATGTGTAGGGC?TGA?SCACTGCGATACCCTGTCGCTCACGCCAGCGGMGGYGGAWTTGTGCCGGAACAGCACGGWGCTGRGTTTCCGTGTTGCKTSCATCCGACYCACTGCACACCTACCGAGRCACG?TGTGGTTGGATACCCRYGCCCTGGAWAGCATAA?CGCTGGGAAYGAGAGAGGCKAAACTGATGCACC?TKAGT??TCYCTGACCAGCTCCCGGTCCGCCGTCCCCTCTAGCCGTACYGACGTGCCGGGTATCTTGRTGGTCATCTTTTAACTATTGTCGTCYKAGGCTSATTCGCCGCGTGTGTTGGATCTCCCTTTGAACCAGGCGGCACC?GCCTTGRGCTATTGCATGAGWTATCCTAGCTC??YATRTGCTAGAATGCTTATGGTGYGGCTGAACGCAGCAAGTCTCGWCGTGTT
??AGCTCSGCGTCCTGACACCAGWTGTTATGGT?CAAAGTASCGCTTCTCCTCCGCGCCAARACTAGACTAGTTKGATAAACATGTTGACGACGCTCAGCWTATCCACTACCCGCGAACKACACGCGCCTCGCGCGTGASGGCCGCTAGCTGGCTGYGGTGACCGG?ACTTAAAGAACAGCGTYGGGAGATTGCCCGCTCAAGAAGTCAGTKATACCGGKGCTCTGCGCGCCGACAYTGCACCACTATGGTCAGGATTAGTATTAGAGATRCCAGGGGACTC?TGAAGGGYAGCACTCGMAAYTRCTTGATGTCTGTCGGCTGSAAAGA?TTCCGTGCTAGGGACGTCCACGAKGCGCCCGGACTMACACCGTGGGATAAACC?GGAAGACCGGACAGGGGAAG?WYCGCTAGGCAAGCGTCACGCACGTTGGAA?TCGGGGCGRRTGAATCATAGCGATCYCCCAACTCGCTAGTAGACCTCYCCMGCTGTTATGCGCCGATGTAAACCYAGCGCAGTGYTGGKKCSCAGAAACAGCTGGWCMTGATTCTCACCCAC?CCTCGKACGCAGCGRAGCCAYCCGGCTACTTCACGTTTRRAAAGARCAAACCWCCTGCGRTGKCGA??CACGCGTATAAACCATGTTYCTCTTAGARTCCAGTGGCGGCGCTTGTCAYCGGGTGGTCGGCGTRYCATRCGGC?GMGGTCCCA?AGTCCCGAARGTGTCACCCTYGC??GTCCGACCCAYATAATAGAATTTAGGTTTAGGAGGGGCGCGAGATRTCAGCTGGAACCTGCTCACGATCAMTAATACCKGTCATACWRCYGATCGACTCCCACTACGTAGCTCGGAGCTCGCGTTCGGTTTGCGGTCGCGAAGGTAG??GGGGC?GAATCAGACTTGTTYAAAG?TCACAACAGGAGTAGTCGARCCT?TACTCC?GAGACCAGRCTAATGCCGCAWCTSAAARWAYC?GCGCGGACATGSTGGGCCKYCCTC
TGGRCACG?GCAACA?AARCAAAASGCTCGYTAGTGGTGRATATYAAACKT?AGAGCA?CTCAGCTGAAGCCATCGGGGCGGGGTTATGAAAACGGTCGAACCCAT?CGACGCGTGGCGTWAGGAGCCCTCTMTCGAGCCGCCRCGGTAGCTACGAAAGCCGTCTGACTGGCGCCCCCATCCTTTAGWCAGCGCCCCCAAG?C?GATGKTTTGCGCAACTCAACGCRTCTTAAGTTGAAAAGGAATGCG?GCGCACGMCTCRACGTAATTTAGGGYCTAATTTCCYACCCTGATGGTTGACGCTCATACRAKTACCCTCTCTACCCAAATGMCCTGTYCGGTACGTATKACCGAACGAATATAGGGCCTGTMTATAGAGAGSMCGACAGCATTGCA?GKTGTTGWTMGGCCGAGCAAGTTCTACGTCACAGACGCAGTTAGKACTCCATTGATGCGACGCCGGGGGCCTGTCTTAG?CCCTG?CTTGAGAG?GAGTTGGAGCACGAGCTATACYWCGTGCCGTGCGGGCATAAGACCACCGGGCGCGGCCCGTTCGAGCTTCCCCCTK?CGGCCGGAAATR?YCCGCCTGGATCCCGGYCCGGGAGRTGATCGARGCGTCTTTCCCCGATKTCGR?TCTGCCCACCCACTAAGRCTATCGGGCTAGTCRACCAACTGCGAGTGGAAGAGWWAGAGCGAGYATCCYGGCAATTCTGCGCGATGACG?CCCTTATCGAGTGGWGTCCCKGTAGCCCCCAW?ATCTGGMGGGCCGTAAATGTTTTCTGGGGATCTYTGATCGGATWGGCGTAAGRAC?TGATCCTTCTCTATTAGTAGCAC?AAGGAAGTGACTCCGATATAACACTATTCTGTTTGGTGGGTAGAAGCCWACGG?CTATTGCGCGCTGCRTTGCAAGCAGACGGAYGTYACGGRGTGACGAGGTACGTTCTTAGKGCTCACCTGYCCGGAACGGGAAGCGGCCCAGTCAYCGCG?CCAAAAG
TYGTGAGGTCACYATGCCGCATCCCCGAACTWCGTTWAGCRCAGCCCCCTTGGTCCCCTCTAACCAACCTACCTGACAGAAAAA??TCATAMGGCGTTCAACGTGGGTTTACACACC?GGAGGGATCCAGCCGCAAGAGGGCSCACCCCAGAGCCGCATCCCTGTTGA?TACCMGAGTCCCCTCCAGGTGCGGAGRCGCWAWGTGAGGAGGCGGTC?CATGATACGCCGGCT?MCGTCCCWG?GAGCTACAGKTTGWAGGCCCGG?GGCAGCCACKCCTGCGTTTTGTAGC?ACGGGGCAATTTATTTTGCACGYGCCTAGGGCATRCTCCYAGRAAGTTTCASGTATCGGGCCACGYCCTTCCACTTATCGYCTGGAACATTTAYTGA?CG?SGGTGCCACWC?CGCCCCWTGGCAGGAATGCCCRRGTGCCWAGC?GCACCKGAAGCTCGASAYTTMTCACTAGCACGTTGCCGCAGYGASTYGGGGGCAGACRCTATGTGCC?GCGAGT?GACTCTATA?CGTGCCAGWTTAGAGTTTCAGGCTATGGAA?TGCCCCTAAGSTTCTTGACGGCAAACAGTTGTG?TTCTGAGAGGCGCTCACACTGTAGAACGGTKAGCTAAGCATCCCCTACTCGACCTCTACGCGACTATCGGGYGGTRCTCAYTTCCTACT?GC?ATATCGTAMAGWCGAGCCGTGTCGTGCTCAGGTCTCRCAARATAGATCAACATAATCCGACMCACRGTGCTGC?CATGGCGKCTTCCCCACCARCTTAGGR?C?KCGGGATAKCTCCAACGCTCCTTTATTTCTCGTTTGCGCTACGTRGACCCCGGGCACTAACACGCAATAGAGGAGGACTKATAGGGAGTGGGC?AGCGTAATGCGGAGCTCAGGATTAGACTGCCATCCAMGATYGATACCGGCTTGTCCTCTTKTCTGGAGGGTR?C?TCGCAGGAGGCGGTTTCTAA?RGGGAAGCACAAGCTTAA?ATACCG
RTGCTGACGCTATTAGCGGGCTAAAGCGCT?TCYCAACCYTMATGTGCAGAAACTGSTRCTTCGGAGAGGGGTGCCT?GAGCCAGTGACCGWATGGGGGCATGWCTTTTTATAACYAAAATGATGAT?RCCACGTGGAAATWCYGGCCCTTWTTGCA?CGGGGATKAGCWGGGCAAGATKAGCATAGCTATTCATTAYGTTCGCGKACTCGTCTGGGAGCGCCCAGCTAGGAGGGTC?GTYRCATTG?TCAAGAGTCGGCGACCCGATCTGCGGTCCGCCGACGR?ATTATACGGTGGACGCTCAAACAGGCGCMTGCTAATGCTGTAGCAGTAAGATGATGGCTTTGCA?ATCCGGTTCMCGCTCTRTRGCAGCTACCAGGGGATCGACCTCCATGAGACGGAAATGAAGGATTTRATCGGACTTCGTGGTGGGCGAACTCCAGYTTCGGCGCGGCGTAGTGCACCC?ACATTTAARGC?TAGTTCGCAACGCTCACYG?GTAGCACRTCCTTTGGTGTTATCT?CGTCCCCGAACAGTCCGGGCAAAGTGAACACCGAGC?RTCTTGGCCCARACGGCCGTGTCATGCGTGACAGCTATACGGKAGCAGCRGCGACGAGGATGCCCACGCYCATCACTACGTCGCACTCTAGGGCATAATACAYCGTTACGCGGTAGGGTATGACACTTTGCCTAGGGAGCACGTTCGGGAAGGTGAGCCTAATGAGAGTCGCGYCGGAAAGCACTTGGATYCATAGTCGAAACGGCCGGCGCGTGTGCGCCACGTCGGCAATAAGTGGRTGTCAACTAGTTTAGGGAAAGGGCCGGCCCCTACAGTCMAGAAATGGTCGTCTTGCGAGTGCCCAGGCCGTGCCAACCGCSCGGCGTATGYTCTAAAAACTCGTCRCCGGTTAYCSGAGYGATCGTAGTAATCTTGCAYTCGCTGG?RAGCCGAGCTACACCGTATCAACTTTACGCCTAAWCAGTATCGGGSTCTGC
TGAGGGAGGTGCGSGACRAGAACCGWGTCAGCTCCTRCCCGAGGGTGCGTCTGTGTT?AGGACGTRYGGTTCTCTYCTTCATGAGTCRCAAGCATCCCGWAAGCTTT?ATCATATAYGTCAAGCGGASAATTRAGG?CACCAWCTTGTATCCCGGGGGCCCTAAGACGACATGACGRGGCGTCYTCCCAACCAYTGWGCCATGACCCGGTAATGYTGATCGTTYTCATGCTGTACKAYGACCCAG?AGGCTGCCWATCTCAAGAGGTCCATCCTTCGCACCAGATAGCTGCGAGTTAC?GAATAATACGTTMGGTCCGACGATCCCTTCC?TGAMTKCGGCAYGGGA?GGCCAAGCTGTATTAAAGCCCTKGAAGACCTGTMCASAGTTGGACAGCCCTAGTCGTGCGG?ACAGTAGWCCCCCGACGATGCCCARACYGAGACAACTCACACGGGCGCGGGCGGAAGCARTCAAAGGCCATCGGCGGCWCCCCTGTAGGGTCTGCCATCCGGCTAYCAAACCAACRGGTGAGAGACCT?AGTGTCCACACCCTAMAGTGGGGCTCCCCGCAGGACACTTC?STGTCTGCYSCGTCGACGGCCACGAGGTACCGGCT?AGTCCCTAGWGCCCGGCCGAGTCTCTCGCCTTCCTGATCTMCTGTCCCCGGAATCGGAACTCCGYACTCCRTAAGTGGGAATATCGAWACTACCCAGCCCGGTCTCCCCTCATGGTYTTATCGGT?TTTTW?ACA?SGAMTCGCCG?CACGTCCTCAYCGACTTTGTCCACAAATT?CAGCCG?GAAGGGGTCTCGTGGAACTACAGGKGGCCGAWGTAAAGGCTACTGYCCMC?GAATTAG?CRGGAAGRGAGCCACTTGCCCACCAGTCG?TCGCCTCAAGACGAAGGCGCKYCCTAG?ACTGTCTCGTA?TACAGAAGCCAATCTGCACTTA?TRATCGTACCGGAGGGGATTGATACCCCTGGCATGTCCTCTTCGGGC
ATCGCTTCCAYGCGATAAGGTTGTGAGCC?TAGA?CCGCCTGAACTTMTAATGCG?CGACSCGCGCACGAGCAYCAWGACGCAGACAACCTCGCTAAAGAC?CTTAAC??AGCTCTTCATCCTAGGACGTCTMGGCTGAACACAGTCCCTTTGGGYCGAGWCC?TATAGGTCACGCAGTAARCTGTGYCAACTKTAAGTCCACTCTCYCGCGACGCAC?ACAACCTAGTCTAACCTCCTTTGCAGTAGCAAATCRATCAGCCTGCCGAG?GGGAAGTAYTTAGGGGGGAGGYCAACTGR?TGAGCAGGGGTCCYCTAGAAGCGGC?AGRTTCCTCGCAG?CCAMG?GCTCTTTWCCTTGATG?ATWTGTTTASGTCCAAYTTTRAATTGTTTAGGGGTA?GGGRCTTGACCACTTATATCCGCAG?TTAAWGCGCGTTATGATTAGCGAGACGCCGGCAATCSGRCGAKCAGACTCCRGCGCCGTGKTAACTGGRGCCCCTTCCCCC?CAGCGTCTTCCTCCACRTGCTACACGTCTATCGCYCATTAAAGGCATTTATTCGATAGGAAGARACGTCRGRTCAAGGCACCTGGA?TGCGACGGGMCTCGGATGCSCYAAAAACGRAASCGCACAYCCAAYGAGYATRCCCTTTTTACCACACCGAGCTTGCYGTACAGCGACGAAGGGACCCATAGKCTCYTTGCCTCCGCACACYGTACTGCATGAACATTA??CTTCCGGTCCGGAGCTCTGGGACCGCACGSGGKTTGGTGCCTGGAMCCGTGTCTTCAAAGATTCGGTTWGATACAAYTCT?GT?CGATCG?CCTCGACGATCCGGAGTGTASCGCGGTCCWTACAAAAAACAAGTTGAATGWATCTGCGTTYACCCCGATATCTGCCGGTACAMCCYCTCTCGTCGGTGCAGCCGCMAGATGGACCTGCTCCGAAGTRRCTTGKMTTCGTATTCAARCGAGCGCCTATGCGGCCAAATCGACCCC
TTCGACCTCTAGGYRTTGMACTTATTCGACATCG?CCGCAGACGGGCTAAACCCAATGGATCGTTTGTCSTTACCTGCCGGCGCTTRCTAG?C?GTGGAGGGACGA?CGGTGCCGACRATTACTGMGG?TGGTCTGGAACGRTACTCATTCGCTGAGCGTMGCTAAAATGTCCAACGTACATGTGGACACCGGGCCCAGAGTACGACTGTGTCACGGAGTGCGTGCCYCGAAGTTTATACAACTGCCCTACGGGCCGGTAGACTCGCTGGCTGCTATKTGAGGGTGTACTCCCGGGATCGCATCACYRTCTCG?YGTCSACCAYACTAAGA?AGGGGAACATCAGG?CTCGTGTYGTGCCCCCTTACCGATGCTTGCTSACGTCCCGAAGTGCRGAGG?GGAGTAAATCTACATTCRTACTGAGACTYTATCTCAGKATCGATGTCGAGCGCCCCGACTTTTCTACGRMATTTGCSKATCTAAYTGCGGCCTGCCCG??GCGAGTCATCGAGCGAAGGYGTACACACTARTAGCCAGCTCRACCGCAACCCCTGGCGGTTCCGCTMTCCSACAGGCGGCGATAAGCGAC?ACGRTACCAGWGCCCTCCA?YTGGCAGTTTCAGCTCCGGGGGATGGTGT?RCCGAGCGAACGCCTCTAGCTCGTTACAGGCCACCTCGCAC?GTKCGGCGKCCCCYTTGCGAACTGGCCGGCAGTAGGCARCCCCACCTGTAMTGTGTGCAATATTG?AAAGTCGGTGGSGTGCGAGAGACACTCAAGATSAACTGTYYGTCCGGTCACCCAGCCATCTCMGACCAACTSMTCGCGCCAGCTAGAATACGTCTATGTGGCCGGMCCAGCGGTCTGGACATTGTTGACCGCCTAGSCCCAGCGCTATCGCGGGCGTCCTAGTATGGGAGTTG?AGTCGTCTATTGAACGCTAACCRTAATCGCGTGCRGACYAGAAACGTCCGACGCCGAGAGCGGAGRTGTTGTGTCTTT
CGYGGGGTCTACGGTCACGGTC?AGATKCTATCAWACGCTGTGCGMCCGCCWTTGTTTACAGCTACGTTCCGGTTRTGTTCCTGGGGCGGCAGAKGCTTGGCGCGTTGTGTRYAGACCAGCCGCGAGCAGGCTYGGTCGGCYCTTRGACACACTATCTGGGGCCG?CYAACCGCAGCTAGTWCGAYGCTTGCATCGTGGGATCGGTGGACCCCTAGYGCATTYGCCCCCATATACCGGGRCTGAGGGATGCGATG?GCTATCAMGCGAGGGCGTAAAGTCCGRTWCCTGGGGCGCCAACGTGGTAC?CCGCCCCAGTCGGTAGACCGAYCCACGTGGATGCGCTAGCCCGATATAGATRCGACTGTTCGAG?TAGAGGAGCTATRGGACGTGACAACGAATSTGGGCTMTTCARTGMTGACAATCTTGSGCGTGGA?CTGWACACGCAGCCATTCGCTACACC?GKCCGCCGYAGTGGCGCACTCGGTGGACAGTACAACTAGCGCTCG?TCCCCATGYTTCACCGGAGCAGGAGTGCAGCAAGGCTCGAGTAGGCGCGAAACGATGAGGGTCCTCCCAARAGGGAGTCTTCGGGTCACCTGACCCTSTCCCAACGRGTAGCTATTCGAACGACCACTTCTTGCTWACTTCGGCGATGCTGAACGCGATTCYCTCGGGAACAGGCAGTGCGTAACCAAAGY?CCATTAGTATGAGCGGCACCGGCCATCATACCGATAAGCGTKAGACCATCATGCCAGTGCAGGCAARAGAGGACCTCGCCCGTGAGCAGTMGTTGAATGARTTGCGTYACCGAGCTGAACCTCCCGTGCCGCGGCGGKCA?GGTCTKCCCGAC?CGAGYGTTCTMACGTCCGCSC?TGGCRCAGCCRGC?TTGGGCTCTYTGGACCCTGGAKGTGTRAAGCGYAGGGCTGCMTGTATG?CRCACGGGTTGCGATTTAGGACGCCGGAGCCAGCCTTTAAGCCCCTGGTGCAGWGATCA
T?KAGAACAAGCCCTGCGGCGACAA?CATATAGGGGGCGGCCTAGGAGAAGGTGCGCTTCAACGGAGCTACTACTCTCCGTG?TTCTGGAACGGAACCAACAAGATAGACT?TGCATCGTTTAGCGGATCGAATCGAGGGGCAGCGTTTACGGACTCCAAGCATACAGGCTTATCMACACACGATCCGCCTCAATTGGAGGTCG?CCTATG?CGTCCGGAACAYTAGRTGTGGTC?GTCCCGCTGAGATGAGCGCTMGCCGTAGTAGTAGGAAGCCGTAAAGAACATGCA??GATAAAGGGGGAGTGGTGATACRCACYTTCAAGCGCMTGGTAATTYTCAGC?TACACCTCCAC?CGCCGCWAAATTACAATAATGAGAAGGTCTCGGAAG?CRTCGAGACYACTTGATATGGCGTTCACTTGCCCGAATGGCGCATTTACTTCCTGCACCACTTGCTGKCCATCCTCCCCACARGGAATGCGCGAGGGGATCGGTGGTA?AAGTGCAGAACAGCCCCTMGGATTT?ATGCT?TAGASGTACCTACKYCTGCYTCGTCACATRGYTAGCCGTTTGAGAATCCAGGCAGTCCCGCTCCYCTATTGCGTAGAGTTATGACTGTTACAACAGGCAGGGCCGCAGGCCCTATCGCGTCGGGKGACCCTCAWATGRGTAGCCATATCTACCYACGATGAGGGACTGCGGCTGCTCAACGCTTTGTGCGGCTGTGCTCGTCSCAACTTWACAAATARGTAGACAACCAGCGGCGATATATTACCGCCCATACGTCTCCKACGTCTAKTRTTGTCGGACGCGCTACAATRCATGACTGGCAGAGTGSTTCAGGGGGCGCCTCTGTGGAGCCACGACCCGACTACCAGCATAGGGCTGCGGTCATTATTGGCACCGACTG?ACMTCCCTACACGGACTTGTGTAAGCTTTCGCACC?AACGAATGRCCACCGTGTCATTGAGACCGAGCATACGCTATCATCGGAAT
GCTCTCTGATACCATTATGTGAGGCW?TCCTGMACGGGGACGGAGRAAYGTCCGCGCGTATCRCTGGMCTGGGGCAAGCATGATGGCGT?TAAATRCTA?CGCGACTCCGGGACCCGATGATAGGGACACGTATCGTGGGCRGCGAYGCTGGGTGGGWGGGTCTGCAAAGAGTCTAACTCCAATCGTGGGC?CAGGTGTATCCTAAGWCAGTACATCGCATSTCCCGGGGGGTTTCARCGGAGACCGCGGCACCGTTGGCCTRAGGAARTAGACTGTCGGAATACCACGTATCGCGCTG?GGTCGCRCTCCGCGGMCAACCCGRGCMCTTTGGTGCACCTGACGASGGGATTCAYAAASTCTCAG?CTTCCGGATCTGCATGCCTGACTCAGCASCGTTGAGAGGACATGCGCTGCWGGGACAGTACGGATCTWGGCTTGATGGGGCAGAACTCCGGACTMTACCCATAAAAGCGTCCGGATGCCGTAGGGYAATCAACCAACGC?TAAAAGCGGTAATTGYCCCCGTTGGCGTGATGTAKCCGGTGTCATCSGYACCCGACTGG?AGCCCCTAGGKGGAAAGATGCGGGAG?CTCACYGAACAG?TCCCTGGGAGCGT?CAGCCATCGCACACTTAGCTKRGGCTRGCCGACRTCGGCACTCGCKAAATAGCGGAGGAAATTCGTAAG?TCGGCGRGCGCCACTGGGCTCRGRAACTCCTAGCGTTTGARACCCGGGTATCCGGAGTATCCGGMCGCATCTGTCTGACCGTCTCCGGATACTACTRAAKMCTTCGGYGGGCATCYGACGGTGGTGCTGAGTTAYGARTGTGAACCCCCAGTACACATGACAYCAAACAAGATTATTCCATACAGTGTGAGAATCCTGCGCCTGTGTGG?TCTAAGCTACMACTTGCGACTAACTGGGCGGGWCATGCCCGGATGCTGGCATGYAYGGCGGATTTATGGAAATTGCTGCGTGATTTTCTCGC?GATGCCT
GWARRGGGACTCAAACCTCTGGTGGAGKGCCAGTCAAGARGAGAMGGACGGTGTCATAGCTGCGGGCCTTCCGAAATTCGTATRCGCGATACTGATGGTAAATSCCGAGGGACCCGCCATTAGGCGGTATYTYCTGTGACAAWGYCGCCTGTTATAAGACTARATAGA?CGTTGAAGCACYCAAAGGCCGCTTCAACCGGGCCGGCCCACACCTAGYGRCCATTGCAGTAGCCGGACGTGCCGGCCAGCTTACCKTGGCACWTACCGTRCTACCTRTTCAGGATCGTGGTTCGTGC?AGACCGCMGAM?T?AGTGTTGACTTGGGGAGAGAA?ACAGAYTGTGMCATCAAACATCTGGTGGGYATACTGGYACCCCGTGGACTGGATACATCCCCTACGCCGAAGCTCAGTGTCACATGG?GCCCCYTAGGCCTGCATGCCTACCCACGGAAGCTGTTAGGCRTGGGGCTCCTGYCCTTGCCGCTGGGWCTACATTCCYAAATCAGCAGAGCCACCGGA?TTTGGCCCGAKAAAGCGCCTAGGCTGCRTTGAGCGCGCCT?TTARAAGATGAAAAACCAGCAACTGCTGCGCTGGAGCCGCGTGTCTGTCCACGTCTCGA?GTAGRGTCAAAAC?CRTGTGCGCTACCATACGCGAAGGTGCCCATATTCATCWGCCTATGACGAAATGGACTWCAGAGGTATGCGGTCCCGAGGTCTCGATCTATGCAACTTTCTTTTGAGCTACTCGTTACTTTCCCGAGGTRCTGTCCCGTGATCCGGTGTGGATGCGTATTCA?CTYGCCRTYGCCAGGACGCAGCTCTCGCGRGTAKATCGCCCYATTGCGTGGAGCGGTGTACGATGCGGATGGCCGAGATTGTSGTACTGGGCCGTTTTGAGCTCGACGTTTGTYAGCGCCCTCCTCCCCATACCGCACTGKTCCTKGCCGCGRATMAGACTGTCGGAACGYTGCTGCACTAAGAGAGGAGTGTTAGAGGGGT
ACTARCTTTCTAGACT?TTTGACCCCCGYTAATGTTCGGGGGCTGTATGAAGGCCATACAC?CAT?CCATCATTAATTAGCATAGGGSAAGGGACGCAGARATTTGAAT?ATTC?AAYGGCACAGGGCCAGCAMGTAGGCGGCGTGTCTTT?GGWGGACAAGAATCTCCATC?ACAAGTTYCGKCCCAGGGGGCTGCAGGTAGCAAGCTTGGCKGCGGGCTCAGAGCTAGATCTGCAATCCRCATWTAAGTAGCGGCATCCGATAG?TCGCCTACACGCGWGCCGAATTAGAT?GGCGTATGCCGCGTTGCTGCRTCR?GAACKAAAACCACTGCGCARGGCCCCCGGACCCTGCTGGAAACAAGGTCCGAGCGCGTGATGCTCTATGCTGTGTTCCCGCTACCCAA?GGCAYGTTCCCTKTTTAGGRCGCAAGGTCTGAGTAGAGTACCGCAATTGA?CGCCCGTGRCGAGGACGCCMGACCTTGGRCG?AGCGCTTG?TACGCACGCTTTYATCCTATYGTAATGMGCCTAAGAGTACCCGGCCGTGTAATTGCCYKTTACYGG?CCTTTAGCTTCATCACGCSCCGTAATTRGTGATAAAGCGAAGC?AAMYGTC?GGACTTATGATGTCTWGGCCTACTGGCGACGGAGGGGATAGCCGTTAACGMGAGCTCRTGGCCAGATGAGAAGGGAGACGACGATAWCGTAGGGTGCTGGTATYGGAARTMCCAACTGTTAGCSGGCATGTCTTGAAAGTTTAAAGGCGCA?TATGTGGTCATATTTGCGGCGKCAGCCAACGTCGCCGAGAGGWAAGGGACTTCKCTCTGA?GTAAGTACTAGCCAGAGTGCCTTGCTAAAGCWGGGCCAGGCTAGTTKTAGGCTGTTGTATGTCCGCGRGCAAGGTGGCCYTGT?GTCAGAMTGAAGCGGTGCGCGCCACTTAAACCTCACCC?TGTAGCKGCRAGACCGGAGGTARGC?SCGGTTGGAGAACGGGATW
CGCACCSGTGCCTCCAGTCGGTACTAAAGAGTGTCTTGR?KGCTCC?TMCTGGT?GGSRCAGTTGTYATTGATTCAGGTARGCCCGGCYGTCCAATGCKASGCCGGTTGCCGTTTTGYGTCTCAGTYGGSCTGACYGAGGGTGCTAGCTGRTGCCCTGCCGCCCCGCATC?GYAAATGGCCTTCCAGTACGCTGGCAAGC?CGTACGCTTGGTTCTGGAACCACACCTAGGCCCGATATCCGCGCGKTTGGCCCGATAACCCTAACAAAGAAAYATCAGTCCSGGCAAACCCCTCTGTCAATAGCTCCGCTAGMGCGGAAGCCGAGACC?ACTAACC?ACGGCCCCGCGCGTARTGGTMCGAKCTGTTACCCAACCGACGACGATCGGTAGCGTCCATCCAWCAWTTCCYGGGCCGGACG?GGGAGGGTGACCGGCCCCCACTCCCTGGTGTGTGCTCGAAGCCGGTCCTGAAGCTAC?GTGTCGGTACGCTCCTAGCCATGCGAGTGCCCTGAGTTCGACCCCTGTGCGTCGTCAGAGTAGCGCKCCTAGTTGTCTGGGTACCCGGGGGGAACTGATGGCCAGGAYCGCACGCGTAGTGAGCGGTTTTTCGGYCCAT?GGTTCCTCC?TAGGGT?CCCATAGGGGATGTAGGGTGCCCGMCTTGCAGGCTACCCGTGACTTAGGTTGTGCCCGCYGCTGGGCGCACGGRAGGGAAGYGTACGCCCACACGCGCACAGAAGTAGTATAACCCTCCGGCATGAGGCAATTACYCGCGGGCCC?TGCCCGACGCCGGCGGTCCYCCT?AGCAWACATCGGTTCGCGGASTGGGCGACGATTCAGAATACGCRCTTTCCCTACCGTRGRATCTAAGTGAGAYTGGCAGTGTGACTCGCCCGTCTTCTAAGTAACTGCTCGTYGCAGACCTCAACGGGAGGAGGSTCCTTCTACAAGTCCACTTGAACATAGGCTMGGGSGCGGGGCGGGCKCTCYGCTGAGCR
TGCTCGCTAAATCGCTAGTCACTATTG?AGTGGRGCCAACAGTCATCACGATT?CTAMCTWCCTG?GKACTCCTCCGACAGCTGGCCATGTGACCAGKATTCAATA?TAAAMTCCATTCAGCTGGTCCGTGGTCTKATTGACCGTAMCA??GCCGCAAGGTAGACGAARCCCCACAGCGCCTGAYGATTASATTACGTTAGTACAGATATCGGAATCCGTGGCGGACTYATAAGCGC?TCTTGRCAGCCTCTCCGCGTGWTACCCCCCCCG?ATGGTTGAAMTCATATGTCGCCGCGATTTCGCGGACGATGAACACATCCKGAACTCGACGTGG?TACCYTAAWCCATGATCGACCCTGCMCTCTGGCAGCGTCTACSA?CGGCCTTGTGAGCGTCGTGCA?AGTCGCTGTC?GCACAGGKAGGCARCGGTAATACCGYGTGGGACT?GTCCCCGTCTTWCACGTCTATCCACCCGTCATTC?GGTAGACATTGAGGTG?GTYAYTTCTGCGCGAAGCCTCATC?ATTGCCTCAACACTGTCCCAAAMCAGGGTAACAYCACGCCGTCGGACGCTTCCCTYCGGTCCATGCTGAG?ACGCCACTGTCATCGCTTGAACGCCGTCTGARAATTTATAATCACTGGCCAGCTGCGTTCGACRCACACCCAGTCGKCAGAGAGGCCCCATGGGTAGTTCGGTAGGGWCCTTTKGTGTAGGACTGTTTAGACCTTGRRACCYGGAGCGACGGGAATGGTGAACWGMGRCTGCCTWTGGRCYACGCMGAAGGTTCGMGGGATCGTCCGTYATGCGAATTCGTCCCGACCCTTGATTGCC?GGTGGMGTAAAGGTTAAGATGCTGCTTGGAATTCTGCCCCATACYATCTCGGCCTTCAGTGTGCCAAGTATACMYGAAGT?TMATTCTTATGT?GAACATTT?TCCGCCC?AYGTACAARGCGCA?GGGGACTCATCCG?CCCACGATCATCCMCACAATGCAG
YAGACAACATAGCGATCATCAACGAGGATAGCGCTCGCWTTGTGATCCCCACGTAGCGATCGG?CCGTACGCRTAGAGACGGYAGACTCCAACCGCGGGGA?GCTCATCGCCCCCTTTTTYCGGCCGC?GGCGCMGTTTTTCGACCTCCGAGGAAGCAGCTGGTGTTTGAGGCTGCA?CCATACGAATCCCYCATTCTCATTG?CAAC?CAACACCSCGTATTAACTCGTCTTGGATCGAGCATGTMGATAAGTCGCTTYTCCCACGTCGGTGAGACCGTCGCGCTGACCCGGTTACGATGKGGCAAGTGGYGCGAGCCTCGGAGCCTC?TGATATCTMGRGCGGGATTGACTATGCAGGCCTGACAGCTAT?AGTTCAACAGGACTCGGGCTCAGAAT?SGACGCTACTCAGCA?TGGCTAGCRCTGCAAAGTCAGCCGTAGTTGCCGACCGGGCACCGTCCACCGTGGAAGC?ACCACCGCGCGGTAGKCCATACAGGTTGGCGRGGTGCGTCATGAATCCKCAGAGTGACCGCTR?TAGCGCCTTAAGAACGTTCCCGGCGGTCCCTGTGGAGCATAATAGACGAGCCCAAGSGGRCACCCCAGTTCAAATCACGACAGTTTTCCCWGGATGCTGACGCCTATCTTGACC?TGGTTACCAATTGAATCGCGCG?CAAGAACGTGGAACTCAGTGGCTGGGTCGTCAMCCTCSCCGTCTCGATAAGAGCAR?GCTACAGYTAATRTCCCTTGACGCCAGGGCGAGCCCCTGRGCCRTGGGGGTTGGGGMTCCCTTTCGAAGCCAGRCAAGCACTACGACCACGACGGG?ACCCGGCGATGAAAACCTCGAGTTGCATTACCA?CCCCTTTTCCKCAAGCCAYTC?CAATGTCGGCACCTTTACGACTCTTRCGMYTACTACACGCAAGATTTACATAGATCTTAGCGCGCCGACAACCGAGCAAGCYACCTGYACGGGGGCCTTAGKYTTAGTGSCAC
GTTGAAYYCTTGCTTCTATGGRAGACGCGGGCCGCGTTGACTACCTACAACTCGGCGKATATGCATTCTCCA?GACCTAATC?GATGACCCAAAGTCGCGACGGCTTGGGGTCAA?GGAACACTATGCCGTMCATAACACGCAGTGACCCTCTGCWGAAGA?CAAGGTTACTGACGAGGAAACTWCAGACCGG??CCTATGTCAACRCCCATTGGCCGCARCTAA?GTGGGCAACCKCGGGTCGCTGGMACGCC?TGWGGCCCCTCACTACGTTTACGGACGGCGACGCTTGAAATTCCCTGACACGCCTTCCAA?TCACTGCCCAGAGACAGGATCTARTACCACCGAGTAAAGGT??TGCAGCGCCAGTAGGGCGTAGACGTACTYACGAGGACTCCGCATCCTATGGGATT?AGTCCTGATGTACAGTAGTGCCCGGAGATGGCGTCAA?CACAYGACTG?GGTCCGTATTT?GGGGCCCGATTAACTAAAAKCGCGGGCCTTGAC?GTCTGAATCTCCAGCTCTACTCTTCCGTTAGCAGACTGTCYTTCTAKCCGGGCTCACCGACCTCGYTACTGTAATATCKCGTTYCATGTCTACTGRTAGCTKAAACATACTCCCTAACCATGACTCCTTCTGCAAMCT?TGTAAACTAGAAGAGTTTGATTGCGAGGGGCTTKTTCCAGCGTYC?CTKTCCCGWACCTGTGACGAACGGA??TCTTT?GACTCCGGCACCCGACCTCCCAGGCCCCGGCACGGGCATACCGTGGTCTCTACGGCTCGTCGAGRGACGGAGA?ACACGAAGAAGAGCGTCGCCCGTCTGCCATTGTATCTGTCGGTTYTCTACCCTCTGGCTAAG?CGCCTTGTGAAWCCTTCCGGAGCTCGACCGGATCAAATTACCCGTACGGTTGAGGCACGGCACTGAGTCGCGTGCCATGCGTCGGGACTGACACCCYGGTTTACAGCCGTTGARGTTRTGRTCTGCGTGAGCCAC
AAACACGTCCTCCGGGGCCWAGTCCTACCCGCG?CCACTGGTGGCGTCGGACCGGGACTCCGTGCGACCAACCAGGTACGAGACTTTACATTACGATTGGGCRCTGAGYGGGATCTACGCTTGCYCC?CAGCTGTKGACACGGCCCGCAGCTTATWTCCAGCGMCGGTCATCACATCGTGAGTA?CTCGCTCSAAAGCATGGKCACGGTA?CTACAATCGACATAGCATGCATAGTAKCCGCTCCGCCAACTAGCWAACCGTGY?TGCCWGCCGTCCGTGGC?CCTGATCGYACGCCCCATCGAGTCTAGCTTATAGCTAGTTAGGMCCCCTTCTTATCAAGGGTACTTAATAACACGAGATTRGCGTCAAGGA?AAACCACAGTTTTCAAAGGTAGGCTCTCAAATCCCAAACGTTGCGCCAGGTTGTGCGACCGCAATAAGGA?AGATATCTTATCGGGCTAGAAGCCGCAMAAMAGTGGAGCCAC?GGGC?GCTCATGTC?AGTCGTTCCACGCATACTTYSGCTCACCCGATGCGGTCAGGATCAGTMGCATTGCCCAACTCGAGTGCAGAGAGAGTTGCGCGTCCATAGAGYACGGAGGTGTACATGCCACAGCGGAGGGCTCGACCAAGGAGTTTRSCCGAAACCGCCCCCATTTACGCAGGG?AAGCAAGGGATTGGGGCGTAGGGACGCGCATCATGTAACGACCTCA?CCTGAARTCTTGCCATCGTGTCAGACGCCY?CAG?TATCTTCGGTTTKGAAGRTCCAATCAACCACATGCACT?GCRATCG?GAYCAGAATCTGTCGWATACTGTYC?AT?GCGTCYGGARGCGGCCGGTCGGGRAATTTGTGTGTGAYSCTGTCCGTGGCCGTCGACTTGCAAAATTTTCCGCCAGAGAGCCATGCARRGCRCTCGGTCAACCTCGTYCRTATAATGTATAACTATCCGGGTCTGTCTGGRTTCAAAGCCCCCGGCGGTCCTTTAATCATAC
TGCCTCGATGA?GTCAAGCTTGGCCGGCGACCGACGTGCAACCTRCATTCGGACATAAGGTGGCCAAC?GCGGTA?GTGRATAGCACCCCGTCCGCTAACAYGGG?GGAGKCGGTGATTCAATGCCTYCAACGCAGCACCACATCAGCATCTCATCCCTAG?GRTCGATAACTGASCAAACGACTAGRGTCCCCCGAGCCTAGTCCTAACTARGRGGAGCAGCAGGTTMCTCYGGGCGGGCGCAGYAATTTCCGCCAAYACTGCGCTGTWATGGTGCGGCTCCAGAGCACCTAGRCGGTACAAAAAGCCTAGGGG?GCCACYYYCGTGGAACTSCAGTTTGCGAGGGTGGCYTGATACGTA?GGTGCCCGCCGAACCAGCCTAGCGAGGGGCACTGTCTGCACGTTGTGCGAGT?GGCGCRAGCAGTAGTAAGATCAACAAACCCGGGCTCGACACTTAACTCGAATARCCAAAA?AGGCAGSCARGGMGCAACGCKCGGTCAGGGGGGCGAGACGACCCGGGTTCGACMTTCAKTTCARAAATT?TAGCTAGGAGCTCCCACCYCTAGTTGGCCCGGTGCGGCTTCCGTCGGTGGACTGY?GAGCGCAAGCTGGTC?CTCGCGCTCTCAGGTAGAGAGTGCCTGAGGATAGCATTAAAGCATCCGAACCT?GTAGGCGCCMTGCATGGCCTMATCCTGGCRCGWGTCGCAGAAACCCAGGATGACGCCGTAGCAGCTTCGGGGAAGTAA?TTTTCGAGCACATAGGGAACCC?AGRGTCGAGACGATTGGCT?AGTTTAGTACGGYACGGAGTGGGCATTTTTCCCGGCCTAAGATCCCCTACA?CG?CKGTGCCCTCACCAAGGGCCTAGTACRGTGGT?CGACCWTTTCCACCC?AGACCTCCGTAY?GCTGGTCGATCCATATGGTMAGGTTCTCTCTCGT?TGGGG?AGTGCGGGCCACTCAGMCCAGGCGGCGTTCATTCC?CCGYCMTGTACT
CACGCTGTTCTATATCTA?TRTAATGGGCCGGTTGTTCATCCACCRGGTYTGG?AGGCTAACCCTGGATCCGYAG??TCG?GCCACTTGGTGGTTATTGATCCGGTTCCCGAATGGCATA?GCTGAGCGAGCGATTATCGTATGTCCGGCRCAAACCTGACGCGGGTACC?CGGCTTCCCGGTCCTACACTGGTCCCCTGCATCAAGKACTGTG?ATRCA?GCGGCCCAGTCTGATACACTCAGCGT?CCCCAGGCCGCRAAGACGRTRACCCC?GTCTCGTCTCA?CGACGAGAGGCYTT?ATGACGCCCACGAGCG?GYCTACAATCGGTCTTCACAATAAATATTGGATTAGTTACCGCGGAACCACGCTAMGGATTGTACACTCTG?YATCAGTCATGTCCRTGCTGAAYGGCGACGACGGCTCTGCCCTGGCAKGGCCARGATGCCATTCCGAGTGCACTGGCACCCTGGCKTTGCGAGMAWCGAGTGTCCT?RCCGTGCGGACAAAGGATGCCCTAAMCAGCCTGACCTTGKCTYAGCCRGGCCTAGGGCGTCGTCGGCGCTGCTGGCCCGAAGGTAATCCAAAGTCRGRAGCGAMTATGTCGCAGGTRGGGAGGCACGGGSACGGGCATACGCGTGGGGGCT?CGGCGTCCGTCRCGTCGACTGGTTGGAAATYTCCCATC?CAATCTGTACGTGT?GCGCCTGGGGGATCTGGCAT?TGGAGGGCGCGAGC?GTGTMAAGCTCGCCGTACCATA?MGCACGGGTGCCAGAGRACRCTAGGCCAATATGWTTCAARATGCCCGAATTC?ACCAGTTCGCGAGTACGCGTCGTAGCA?AYCGCTGTGCGCAGTCTCATCCGAAACAAGAGT?AGCC?GTTGCGTTATG?TTCAYCCGGTCAAAGCCACMGGACAAGGGCAGTKGATGGGGC??GGR?CAGTGGCCAACCGTAGCGGGCYGAACCGGATGGCYGYGGTCTAGCAACAYCTGCGCT
CCGTCCCGCAYCACCCCACAAGCCTGAGCC?AAGGAATTATTTGGCAGCTCCGTACTAACTCCGTAGCCCCTCCACAGATTACCTTTYCGGACAACCGCCAACGAACTCACGGGAGGTCCCCTGCGCCCGATGGTCGTAGYGCGTTSAMAC?CAAGAGCACCTGG?CCTATGATCCACCCGGAGCTGTTTGCCGCGC?GCAARTG?CCGTCCAGAACTTGCGGCATCGTTTCGTCCCTCAGTCTACGACCGGCMGAAACTG?GGTCYTATCCCCGCCSCAGGGTCCACATTGGACCAATMAAACTCGGTGTAGGGGGGGCGCAMAGATCCRTATGTCATMA?GCRGTGAGRGGTRGGTKGCWMACAMTGC?AGACCAGAAGCCACCGCGAGTATAGTAAAGCCGTACGTTCGCC?GAGTTTACCGACCCCG?AACATRAKAACGTCTGTCGTTTCTGGCTAT?GGCTGCCCCRAGGGCGTGCGGGGCTTWWG?GCGTCGCCGGGCTTCGACGGCARGCAATCACGTTGATGGGTGCCCGCCA?CTCGGCGACACGGCACYCACCACGGATTGT?CAGG?TGATGYAGATCCCGCG?GCGCACGCATTTTCGCATTTACGGCAATAGTAACTCTACC?GCCCGTAATCACAGGGGTCTGTGCGYCCTGCCCCATTTACCCGGCGCTTGCGCACGCAGCCTAGAGTT?GCTTCAGATATTCGCCCGTRCGCTCTACCCCTTCGGCTCTTCCAGACCAGTATTCGGTGCATCCGACCAAGGCAGT?RCAGGAGGCATGTGGYTACTCCACTTCAGGAGTAGAACCGGTCGTACGKATAGG?GCGCTCGGTAGCGATAGYCTCGWTACTC?CCCCACCACCTAGCACGATGTGCGCCCAGGAGCACACRAGTGGGCATTCCACGKCACGAGTTGTGGGRACTGCGTGGCAATG?GGTAACCCCCASCAACCAACGCGCGGAACC?TGAGTAAAGGTTGCTGCAC
AGGAAAGT?TGTGAAAACCACCTATCAAGTTCTCGTGACCTAAATCGTATGGCGGCTGGGYGAAAGGWCGTCAATCAGKTGACTCTAGCTTTGCTGCGACGAGRTTAAGAAGCTAACCTGTGTCCATGCAGACCTAGCGCTCGAGACTACYGKAAGG?GTGAGTTAGACARCCGCAWCGYTAC?ATTGGACCCAATGGACACATCGAGCCGAATAACTCCGGAAT?GAACCGGTTGCCCATCACGCCACGTAGAAYGGGATA?GCCTCGCGCTCTAAGCCTGACATTCGCTAGGCACGAACATAACGTCGAGTGGGGCGAA?CTTACTTTCCAACCGCGTAMTTGTY?AACTGAAGGTTTTAGTCAACATRCTGCTAGTGG?TACTTCTGAGGTMACGTACCTTCA?CYCTGCACCGRACTT?GAGCCGACCGAGSCTGAGWAACGGAGCAGGTTTTA?TTAAGYGTCTTTCGGCTTATGGACCTCCACTCCGAGYAAAGTAGGACGTTTGCGTCAAAGTTACGTCMGCGCGATTGTAGCACCCAACGCT?ATATCTGRAGCGGTGAMGTGAACTGCACGAGCAGATGGCC?CTGACACGGAGCYCCCTCACGTTTTACCAACAGAAGTAGGGCCGTGTTAATCGCAAGTGTGGCGCGCTGMRACCG?ATTGTGCYGAGAAT?TSTGGTCGGGAACATCCCCCTTTCCTCGCTCAGCGGGGAAGGAGAC?CACCGCCTCCCTACCCACCCTAGYGGGTTTT?AAYGGCTCCTAGGGGTTRCCTAAGCAGAGCCCCGGMGCGCGCCATGGGGGCGGCTAAAGACGGACCGGCAGMCCTCTGAAGTCAGCTCTTGGCGGRCCAGTAGT?CGCCCAATTATGTCTCTACGC?GTCACCCCCTAWCGGAGAGCATCTTTATAACGGGTCTGAAGTAATGA?CATTGGTCGGARAYAGGYAATAGCGGCGGTGCTGAATCTTGCCCC?TCGGAAGTACCCWTRGG
GGACCGTAATGATCKGGRATSTTCGTAATTA?ACACGCAGAACTTATATGCCTTMGCAGAGCCCAMAGGCCACTGAAGCCCATAMGGTTACTACTGGGTGAC?GATGAAGGCTACCCGTTCCKGGGACCCAGGGATATGTAACGTCTGTRTCTCTCTAGTCACTTATTGCAGGAACGCTCGAAARACGGAC?TGAGGAGAGTCGCAGCCGTGTTTCTACCRGC?CGCGGAAACTTGCTGACCACAGGGGTTTCTGGCGTGGYCACATCCGCTGCACGCGGCCATCGTGACCGTCTGGAGCCTGACGGCSGAACGTCTCTACACGTGAYGGGCTACATCCATCTCTGTGGTAAAA?AGAGGCCACTTTGAGGCATTCGGCGCACTTGACGA?KCTCGAAACGCCYTRCCTGTATTGACCGCCACCATTGACGAGGATCTGGGCGAYGTAACGWGCTACCGCCGGTGGATACGAGGTSGACGCCCCRACGAAGCCYCCCGTTCTGCAGGCGAAACGCGGGATGATYCCTGYGATTTTGAGACCGGGCGCACRTATMTAGGCCCTRCGKCTCTT?AACCCACTCAGTAACAMGTGGGAACAAMGAGCTTACAGACGATTTTCGMAYATAGAGTAACGCYCTTCGCCATCCCAAGGGTGCTGCAGCCGCAAGTAAGCAACAATACCACMGCGGCGGGTCTATCCCATGCCCGCCGACGGACGATGRCAGCGTGTACAGCTGAAAAATGTTACCGCTTTCTCGTATMCGC?AAGATGAATTACCTGAAGGCCGTYCGGC?AAAGAGCCAGGGATC?TTGGGKTAGCTCGGCCCMGCAACTCAAAGCACGAGGCGGGTGAACCACTTGTRCCAGGACTGGTCTTAGCATAAAACTCTTACCTCCATGCCGTRATCCCGACGTTGAGAATCGCGGGGCGCCCATCAGCATTTACCCACAAACCGCGCTAACCARACAGTACGGTCACTACAACGCGGTTGCACTTCT
GACTTACTTCGGTGYTGAACTCAAAATACACAACCACAGCTCTAGAYATA?CCTGATWGTCGTCATTGTAGCTCGACAACAGGACCGGCGTGCTAGCWGAYCGTGKAGCGCAGCYTGMGGAGTGAAGCTCTTAAAATGGACCTGTGCGAATAAGTTGCGTGGGCGAACC?AAGAGAAATGGCAGTTACCCGCTGCCTCGTGGCACCCGCTGTCTTYG?TTTATATGTGYTCCCTGGGTCAGTTTGCGGTGGRCAGGCTCAAGCTACGGGGGGGRTTGGACTAATAAWCTGACCAACGAGTCGCCTCAGTGCCTTATTTCATTGTTTGACAGTGAGGGGMTTCCCATACATCCTGACTACACGGT?TGGACTCACTCTGTGGCRGCCTGACAATACGGAACCGTCCTGAACTWCG?TTGAGGATAACAATCGTGAACGTGGCAGYTCTGTCTTGATTAACCACCAGCGCAATGGACCGAGTAAGGGTGAGGCCACTGTGTTCGTYTTCATAGGCAGTGCGAGGTGGCATCAGAACTGGAAGGTCCAACGACGTCCTCCGCTGGATGCYCCAGGGRGTCCTTGGGCTAWTTCTGCCTTAGCGCCCGAAACTGTGCGCTACGGCGTTY?GGTCGCTCTGTATTGGGCCCCCCAAGAGAGGTAATCAGT?CAGKCTGATGGCCGCATTGCGTCGGCGATGCTAGACAATTGAGGGCYAACKGGCTWATCTTASACRATACTCCCCCAGGAGRGGGGYCGTATGTGGTCYCGACATGTTAKCACCGCGMCACTATGCAYTCCTCTCCTAAGCCCA?CTCCGCAGCTCGCGGGGGAAAATTGAACGTCCCCCGACCAACCAC?CTCCGGGGASAAGTCGAAGGCGGGTGCCTTCGCT?TGGGATGCACATAYGCCCCGACTGTGTGGATCCCAGKGACTTGTCTCCGATGGTGGCACGCATTTCGTCTG?ACGACCAAGCCCTGTGACGGCCATTCCCGCTCGAGC
????????????????????????????????????????????????C???????????????????????????????????????????????????????????????????????????????????????????????????????????????????????K?????????T???????????????????????????????????????????????????????????G??????????????????????????????T????????????????????????????????????T?????????????????????????????????????????????T????????????????????????????????????????????????????????????????????????????????????????????????????????????????????????????????????G??A??????????????????????????????????????????????????????????????????????????????????????????????????????????????????????????????????????????????????????????????????????????????????????????????????????????????????????????????????????????????????????????G????????????????????????????????????????????????????????????????????????????????????????????????????????????????????????????C??????????????????????????????????????????????????????????????????????????????????????????????????????????????????????????????????A????
?????????????????????????G???????????????????????????T????????G?G????????G??????????????????????????????????????????????????????????????????????????????????T????????????????????????????????????????????????????????????????????????????????????????????????????????????????????????????????????????????G??????????????????????????A??????????????????????????A?????????????????????????????????????????????????????????????????????????G???????????????????????????????????????????????????????????????????????????G???????????????????????????C???????????????????????????T?????????????????????????????????TC?R???????C???????A??G?????????????????????????????????????????????????????????????????????????????????????????????????????????????????????????????G?????????????G?????????????????????????????????????????????????????????????????????????????????????????????????????????????????C??????????????????????????????????????????G??????????????????????????????????????????????????????????????????????????????A??????????
????????????????????????????????????????????????????????????????????????????????????????????????????G?????????????????A?????????????????????????????????????T?????????????????????????????????????????A???C??????????????????????T????G????????????????????C???A?????????????????????????????????????G???????????T???A??????T??????????????????????A???????????C????????????????????????????????????????????????????A????G???????????????????????A?????????????????????????C????????????????????????????A?????????????????????C?????????????????????????????????????????????????????????????????????????????????????????????????????C?????????T????????????????????C?????????????????????????????C????????????????????????????????????????????????????????????????????G???????????????????????????????T????????????????????????????????????????????????C?????????C??????????G??????????????????????????????????????????????G???????????C?????C????????G??????????????????????A??????????????????????????????????????????????????????????
???????T?????C?????????????????????K???????????????????????????????????????????????????????????????????C?????????A????????????????G??????G?????????????????GG?????????????C????????????????G?????????????????????????????????????GT???????????????????????????????????A???????????????????W?????????????A????????????????C??????????????????G?????G??????????C?G????????A????A?????????????C??????????????????????????????????C?????G?????????????????C?A????A????????G????????CG????C??????????????????????????????GG????????????????G???????????????????T???????????????????????????G????????????G?Y?G???G??????????????????????????????????T?????????????????C???????TC????????????????????????????T??G????????C?????????????????????????????????????G?????????????????GG??????????A?T??C?????????G?????????????????????????G??????????G??????????????????C?A??????????T?????????????????????????????????C?????????????C??A????????????A???????????????G?????????????C??????????C??????????????????????????????????????T?????????????
A?????G?C??????????????????????GA???????????????????????????????????C?????????R???K????????CG???????????????????????????????????????CT?????????????C???????????????R????CA?C???????????C????????T???????G?????????????G??????????????????????????C?????C??G????T??????????AC??A?????????????TY?????A???????T???A?????G?????????????????????????????????Y???????C?????????C??????A?????G????G??A??????A??????????CRG??????T????????A????T???G??A?CC???????G?????????????????C???????T??A???C????????????M??W????AA?C?????????G??GTC?C?GG???????GC?G?????????T??????C????????????????C?????????G?T?M?C??T??????T?GA?A????????????G????????C????G?TC??G????G???????G??????G???TC???G???????A???C??T????C?????????????A?K?????????????????G??????T????AC??C?T??GA?GG????AT?G????A?G??G????A??C??????A??AC??????G??A??G?????A????????A??CT??G???????C??G????????C?????????????G?????A???G??M???????????????????????????Y??????????????G????G??T???G?????T?????TG??C???GGC??G?????A??W????C???????????????CR?????G????????????WAG?????A???????
????????C?G???????CA??G????????T?????CT?????????AT?G?GC????A??????T??G?TC???????T????????YG??C????AGG?T???C???G?????TCT????GG??????A?TAA?TCT??A??T?GA?C??C?AGC????C?C??????C?T??????M?G?G???C?C??C??C???????T???TC????G??????Y??????GACGG?A?G?T?????????????R?????GC???G???A???????ACG?????T??????GTG?Y?????????KG????T???C??????C?G????????????????AG??A??G??G????C?C???G?????????Y??C??G?A???????G???GT?????C???????????????C?AG????????A??C?????C????C?G??T??A???CT??????????AC????????????????A???????G??C????A?????????G???T????????GC????????????KC??C?CTG???GG??G?????AT??R?C?GT???T???C??C????????????C????GA?GCA?????????AG?T?????G??C?T?G??C????????T??ACCC?CCCACC???G?CA???A?CTC?C??CCGA?GT??S?Y?CC???TA?C??TAAGC??C?TTG?A??AA?K?TC?C????T????A?T?CA?A?G?A??A?T???GG?G?????TA????GC????ACAC?G?CKAC??G??GC??GAGY??C?G???G???C?G??????YT????AA????CCT?GGAMC?CC?TCGTGT??AA???TT?C?AC?G?????T??CATGGA?GACC?ACGYCTASACC???TAAA?A?ACAAAATGCC???KATGG??G?T?TCC??CGT?TCWAGGC??A??Y???GT?GT?TAGTGG???CC??A?GGTCGG?GC????TCGTGT?CAG?AAA
GGCCCAGC????GC??AGC?CG?C?T?CAAGA?G?GGG?T???TC???GCG??GT??C?A?MC????T??T?CCTATGGTC?CA?TGTRGTTSGTTT?ACTACG?C???CCAG?C?GC??C?G?TT?C?G?GTC??AAACCCG?TAG?CAGYGA??A??CCC?TCC?CGTAAAATA?A??TTCGYCT??C??CG?GTCGG?TATTAGGTGACAC?CG?TCGGACCTGAG?A?T???AG?AAGTC?Y?TA?ACAC?TGAGCAA?TATCCAAA?TA?ACTRC??GGGTTGGT?T??G?CYAT?CAC?C?CCCTCTCGG?A?WA?C?CG?A??AC?CG?ATGACAA?TCCC?G?AG?GGCCT?ATC??ATMT?GGT?T?ACAAA?T?CGGCCGAG?A?TA?C?CGCTCC?GT?G??C?AGCGA??CA??GC???CCT?TC?C?WC?T???CC?GYAWGTGTGT???GTTAWC??TA?CGA?TCG?G?ATGGT?C?AGT?GA?G??AT?G?C?T?GC?GCA???GG?GGGGC?AACAG??TGC?T?TGGACACC?GATGATGA?GYC?GGC??AMARC?M?T?RA?ATCCCT??C??AGG?ATGAGTG?T??TRG?GG???C?TGT?C??Y?GCT?GAAAT?TA?K??T??????TTGWCTGTG?T?CAGG?GAGGK?CG?G?TG?GG?CGCGGTGTC?G?C??GT?C?CCGAGMTAC?TCCCA??RGRT?GACGC?GCCWGC?CTTTGTGGG?GC?TAWA?CCGW?C?CGAGCYA??TGT?GCGAMG??GC????TG?T?????AGGTGGG?A???GACMRC?GG??CRACCACGCCTTCTC?SCASA?GY?ACGAGGY?TG?GGKGG?TA??A?AA????G??TATKCCC?TTACCCK?CG?AGGGACA?TA?A?GC?GCC?CCGGR?TCC?A?A?GCGT?TGGC?CC?G??C?CGTGG?CGGRTA?C?C???TCCGATC??GT?GA?GCG??AGCGG?G??
ACTTA?G??G?GTTCC???CGGGGCA?C?GT?AG?ACGTATG?GA?T?AC?TG???G???GGG??CATTAC??GGG?CT?T?GCCCG??A??AG?AC?CG?CA?CS??CCCGG???C?T?T???CCCCGGTG?CCGGCA??TAACCAC?RA?C?CTA?GAT?CCCAAATCA???CGCCGATC?TGGGG??CAG?CA?GG?GTC?G?GTGCCRCAR??GGTGCCG??CACT?G?TGGAATG?CGTCTG?GAG??G?G??C?G?GTGC??GGCT?AGC?GY??T?CGTGAGY?GGW??CC??GGGATC?AT?YTSC?GT?CG?TG?M???C??CKGT?GTCTA??TA???GCG???S??CG?GTAGCCGGC?C?CCCC?GCG??GAGC??AGCC?G??T??GAGAAG?G?AA??A??TAT?TACGA?G?????C?AAG??T?CT???????CGG???T??S?ACA??CRC?CG???TTG?GGC???C?GGCTA?T?CGCTG?C?CT?T??GCTC?AC?C?AG?ACAATCC??GGTA?TGT?AA??A?AGTCGGG?C?CAMT??CGC?C?CGAC?CAATG?GA??GAGWCACC?CCTY??GGGC??CC??A?GT?CC?C?T?GTGTT?G???C?AAA??G??ACT
    206_2		TTTGACCGA?GGCA?C?C?RA?TYTMGC?AGTGGTCGCTA?C?YTRTCCG?TG?WAGATCTTTT???TTRAT?AT?CA?CTTCGCAGCTACKRTAACAGCYGTCCGCAAGACAATTTTCAGWTAGACTGTACCTAGYCATCTCAAAATCCGGTGA?AMCC?TATTCCAACCCCGGTCRGGGYCTMGC?MT?TTGRGYTCAAWAGATAYKTGGGTSTRCTCACTGWYA?GTRCTGTCGCATY?CGG?GTGCG???YTC?GTGGTCGGYMGCC?TYTAG?GAAC?GGCTACAC?GGAGA?CCGGTCCCCTARG?ATCGKCCGGCCCGTC?ACTWGCCR?ATSTACTCGTCTGCCCC?RTGAAGAGR??CTATAAGWGRARTTGTTTTG?ACAAG??ACARACTCTATTCGCCATTTGTAAWWAKTAAAGTGGC?AC?ACAGGATRA?T?CYCCCGG?RTTGAGC?GAAAAW??GACYGRRTSCTC?GMGAAG?RC?GCAC?GCAATYACARGC?KAGRGACCCGYTACTT?CTGKRKGWCTCA?TGACGGCT?TTCTWGKGAYACATTRMG?GGTATGTAAGTTTGCG?MA?CGAA?CGRC?CT?ACGGCGACGTCC?TGAC?AKTACGTCCKGAGTRRCCCCAGCCYGGCTGCR?T?CGYGARACCTRGGCRT?GC?R?G?GARA?GGGY?CGTGGGGWTA?CA??Y?AAR?CACGGRC?CTT?TATTAGCGA?CAARCTC?TGATCCTACRCCA?AGGCCTGCTCTGACAGCGGCCGGCT?CCGAAA?GGCAYR??CCGWT??CACCCCGCGAGAAGG?AACTARGAG?G?GTTCGACGA?CCCC?TYGCCCYT?KYGAASGTCGMGYAGAGCAAGCCTCYC?ATGTTATT?CGCAAGTCMGCGCGTTCCTTCAAGGAGYCGCTAGCCAAC?YACGTRCGA?TYCYCCAGCCCCGTSTCTGTATGAAT??CKTTKGYA?MATAYTTCTC?TTCMGTCATT
MTATCC?CCAGGA?MTGGGGGTRCTCCCGYAGGGYATTCGYGTAACCGATTT???YCAACAGAATCAGCAMTTRCTAGAYTARCTTWMGCGCCAYAAGCTTRCG?CTTGASWKA?CTRGCGT?GCYCCTTGRYRCCC?CCGGA?T??CTCCTTATGGGAWTRTACT?A?A?TAMGCTTACGARGAGCTWYTAAACACGGGATTWAGGAAGAAACGMGGSTTGCAARGTCKCGGATSATT?GATCTACTAWCCTCAGGTWCAGATGA?GRGCGGGGGGGC?CCCASCKG?AGCTACT?AGWY?T?TCGTA?CT?WTCCC?CCCGGAC?CA?T?TMAGYTAGGGGGCGGTGCGRCCAAGGGG?CGC?TATRAGAATWGARAKGTRGGCCT?TGCAARTKGTAGG??STGTCWT?TTCA?CGATKGACCCTR??TCGCATCGTGMG?TGCCTCAATG?TGAATYTTGG?WKKGCATTCT?CCGRGGGTGATAYMTACGAMTRTTTACTGATCAM???CCAGAGA?G?TYTGAC?WTTCTTTATACGTRACATACA?T?GCGGCACAYTTGCATRTCRCTAKTGA?ACATGGCGT??AGTGAGTTCGCTCAATGTMCGCCTCYTCTCGTAGCRRAGTTACTCAAGACGAGAGWGGCG?YACCTTCATAWG?KGCRCCTACGCTAGCATGGWC?AA?TAGATGGTWCWGTCTTGCAGCGYCWTAKATGTT?GCA?GAGTWCKSC?A?ATC?GAARKTYCMCTGCTRGTWMATCGCGRATTAT?A??YATTGA?T?GWAYGTGAKYGGT?CWCCACCGC?CTCACTASTTTCTGCASCAAGTA?GCGG??MCATG?GTCG?TC?YATTGAW??GGCAAS?CTTAAGTCCATAG?ATCG?TCTYAYRARTGTATCTGAGTTGCAGCA?T?TCTACAGCRTAAGRCCCARCGATTT?ACGATTA?A?T?CG?CCGAGGGKGTARTAGCY?C?AACTA?GA?CA?CTAG
STTTRTAATATTCR?CAGCCTGGATGCTAARTCRCAWAACGGTSGGTG?CGGCYGCCCTTGCTAAAAWTTTMGTYC?GAATGTACWTGCG?GGTTAAGATYGAATTTAACAAGATAACGC?CGTACTTCCCAAAAG?GTAGTTGACKCAAGGGTACAATTTKAMGRGTGTGCKAGA?CG?RCTTGGTAT?T?ACTG?AACACA?G?AGCCCTGGAAKCTTTC?AAGGTCTACTCTT?T?GTASTAATT?CTACTCCGTTTGTA?ACG?W?RCAGCGC?ACAYTCCCTGCAGATAAAG?KGTCAGCAACMA?TAGTRAAGRTKKKRGCRCGACCACGCYA?CTGGYGGCCCYCT?GCAKTC?CCWGTWC??AAGAATCCTWAYMAACAGAA?GMCGACGCTGGGCTAGGGCC?GGGTATT?ATTGACTG?CMAGCGCCCGYGCTACGGTA?TGACYAAAGGAGGCAARCGTTACTGGGCTGGCTTCCCAT?GRGG?AGTGA?TAC?MCAG?CGTGAC?CTCAA?TGACGAGGAGGWAGTCGCCGRAG?ACCYTGTYG?CTCARTCAGATAGAC?TC?AGCCGK?GCYCAGGACT?TTG?TCGA?GAAGGARGTGCAATGGTCCGGGC?CMCA?GGTRCATGTTATAKGTATAGTCCCCRTCTGTA??GCTCTAGACTCCGAAAR?RGAGGGTGGCGTMCMCTCCTAAGTGAGG?CRTGCTCCGCCRAGAA?CAG?CAGRSG??TTGTWRCARACCCTG?TCWGGTAAC?GACTCTATTRWAGKYTSTGGAGCACCARGCCGGWCCGTGA?CAGCACGGTTCSTTKCGCCTCGAYRMC?GTGCGAGCACCAGTAAGGRCGGTTCYTA?CAATYCT?CYGGAWC?AGGCGATTAGGTAGTCRRCGGGTCYCKTGGGACYGKACG?GGGCCYATCAA?CACTCCKC?TC?TG??TGATTTTGGRCGGCTCGTA?GC?CTGAGTATGATTCGA?YGACRCT?CC?
TWTTAACACGTTGTGTGC??R??GG?GGCCTTGYCCTMCKGCTYGGCG?CCT?C??ACT?MCACCTT?TCTCAG?YCA?CRRCTATYT?TTSACCCCTT?AAGRA?AG???ATCGG?CGG??CCGCACGACCATYTMR?CAGCAT?ACGCTTMAAC?CCWCAGTCRTGWTGCR?GGYGGGG?AWATTCTCTCCTGCCAM?TGGC?CCGCAGCGCAAACA?TAGGGGTGAG?CRRATTCATSTCAYCC?CKAC?GCTCACATS?CGGCTATGCA??GACCM?CCCACTRRCGGGAGCGCGYWTGCTGCAATCGGAC?AGRCGYCGC?GGGCCCCRTGGTAT?G?WCACGCRC?CGTCGGCGTCCCCKGTACA?M?AGRT?AGGGTTAMT?GYTGRTTACACCCAATCCTGACGTTTAATTA?GGGTAAGCAATK?CGCATKACGCGGGGAACTTGGATR?AGAG?C?CYGG??ACTGYKTAGYGASAYACAG?CAACTGACGGATAGCY?RTGGGT?GAGACCCTYAWCGWR?YCGCAGGCTGGGGCTTAC?TATTT?GTGCRAGGA?GMTGW?KGGMGM?AGATRAAAY?TCACATTGTGACCCYCA?CCAAT?CCAGTGGGART?ARTAGTG?TGCTGGGCGCACGCYGAGST?AGGGMCT?CTACG?C?GA?GG?C?CTAGTGGG?TAWCTGTTGCTWGGMYYAATACGCKCWTGGG?CGCG??CTGGAAGTCKYTT?CATGYCG?TRCACACRY?CCCAAC??CCCG?AASTTWACGGGTGCCATGC?CGGCTTCTTCTWCCCGKGCCC?TRCAG?ACACGGACTYCGRGGCTGTCCG?KKCCCRCGAATCGCGAYAC?CTGCTACMTCGTG?RTTCGM?ATYCTTCGTCC?T?K?TCGTYCCWCACAAT?GGATTTATCARGGG?CAAC?GCGARCG?GAGTAT?CAGC?WGGACAG?CCAGCATGGACGATGCCCGYSR?GAWGAGGAACTAAA?
GTGTCGR?AGTTRTCAY?YT?TCCYGGCKCTRCGGCTAA?C?MTYCGCTGGCTAGRTGACCGCGGRCGCGGCTATCCGGARCAY?ACGCG?GAAGS?MAAT??C??G??G?CGGTGACGCG?GCMCTTC?GY?YACGCTCGCWGWGGGTCYTCAAGGCA?GTGCATTGCT?AGCRTGCGKAATAACGCACCTG??CCRACRYCKCTC?T??TCGGACTT?CA?TAC?AGCG?CYTGCATGRGGACTCAG?ATTWYACMGACW?WGGTCTAKC?SCYAGAGTCTGGCGGGGGAC?CTYT?CATCTATATCG?TGT?TGWCTC?GTGTY?KATTMACC?TR?CACTCACTRCCCTCGTAATCRGCGWWATCTTG??TTA?CAATACTT?CATCGRACT?AMCCCAG?TGTACGAGCGAGA?TG?TCATG?ST?GT?GATTAGRGYACACCYG?CCGCT?WGCWACWSCAAGC?ACMT?GAYT?TGGATCCGYCCGTCGYGTGAGGGTT?GGCCAAACAGKCTTACWGAC?ATG?TT?GGACGACA?GGTCYTT?CAGCM??R?GTAWCMC?AACGGACTGTGCT?GG?TWATCA?YAAGGGTTGTTGGATCTCAGTATCCTCTGAAAWC?CCGCAACYG?GCAGGGCG?RTA?GCGGGTATCGGRGCACMGG?GC?CGTT?A?CRM?GCWKGCS?GCCGCCCCC?CAG?RARG??AGA?AKY?CAGGCGGT??CACGMGT?GCCCCCACAT?KGKCGTCCACGRMGTTCTCCTC?TSCAAGAGATT?T?CYGGGTAGTA?GMACA?AGTTAGT?RGA?GTAATCCCGTCGTG?CGRATCTTCGC?GTRAG?CGTGG?TGCCCACGRRCC??CAC?G?AKCTACTCTCGYACTGGTAGATGGTACCGCCCGGA?ACC?GGWAGW?TCTATGACTACKAG?RCGCCGSCGCAG?GTTCTCC??CGG?T?CG?GTCRKRYGTCTACGMCAATGCTGGCAWYAATG
YRC?TCAGCGGTCGTG?CCGAGAAGTG???C?KRSACTTATGR?GA?AACGGAAGGAC?TC?AGG?GARAGTCGCGTGA?GCCTGGGCGTGC?ATCGAAATTTCGCGWTT?C?TY?MGRAAM?CTGTTTGTY?AC?G?GRGCGGCTTCST?AG??TGGMCGGAGC?C?GAA?AGRTAAGTWCTTTATTACGTCA?AGACATKGAACCGCCCCCGTGGTTAG?CGCYGGTYCGT?CGGGACCGAYACTAGTWCGTA?GGCCCYGAGATG??GCATA?ACAA?TTCGGTTGCRTGTACATAGCTCR?WACGAWTATAACCTTAGACTRTATCKCGG?TKCKTACCKAYCCTCMACAKCCGCTC???AGGG?WTACCAT?AGTAKAGGGRAMGCGCGYMCCAACGA?M??CGGTYCGGCG?WCGGAGCGRCCTAGCGTTCG?C?GT?SCCGCGKCTGTGGGG?GCTTTGG?GA?CTGACACCCWGAR?ATCCCYTGTTCG?YTCGTACTTCGKTACGTWCTTCGCTTA?ACCTAAGGAATTCCGACWG?GCATAWTCMGTYCACCCAGAGTTGGCCAGGGKCTYATTCR?C?WYACGGTCK??AA?GCGGAGACCCGGTRCGMTTGYTCGCRTCG?TGGACA?AG??TYC?CC?CTAGGTAGTTTGTGTKCCW?GRCGTMGGCCCC?ACTGA?CCCAAAYC?WACCGTA?CGCGGC??A?TCTGCGCCCTATTWTACGMGCTARRGGRTGGAGTGTTGCGCKGCACCATCAAGAGTGAGCA?TTWGCGYCCGRAAGCCA?TA?GCAACCTRAG?TA?TSCGGCAT?AYGCAGGSAMCTS?AGGT?GCTGTSYCC??CGCCGRCC?CGACTCGTYCCAA?C?GTACCACC?CCCC?YCA??GCGCATTCGYMGKTA?CTGCGCCATTATGGGAAG?A??CK?GAGSGTC?CKGCC?CC?TWGG?CTGYGTAG?GAGC?CAGT??CRATGG??GW?GMGCC?GKC
CGAAATCR?T?WCCCGG??CTCTGAGGC?YG?AACCGGA?CATAAGCTGAA?CAA?GAMCAAGCGT?AATTGAGGAGAGTCCTRGACCTCCYAGCGATGRCGGATAWTATGGTCTGTCT?C?CG?CC?ATGCG?ATTCGGG?GTCGCTTRGAGGACAT?GC?CMA?CTARCAGGGACT?RGCCAMAAT?CGA?CGYRAA?ATTGARWGMAMGC?GA?GATSK?GG?AGCGT?AYG?YACAGSYYCAGKCGACCAYTTACGTG?CC?WRGKC?G?AA?GYCCACAGAA?TGYGRGGR?Y?ATCT?CCYWWKGCGCTWRGKTAC??WAGTW?GTGTCCCAACTCGATCCCGCGTGRRTKGGG?ACRACRGMRAAGYTATACCKTGGATTTG?ACCC?G?CYTACCC?GRRTCC?GTCGCRGRAA?TGTTCCGTCTYMAAAGYGTKCG?GCGATGR?CTGKTCCCGRGTCACCAT?RCAW?CAGMGC?TA?CGGC??GGCA?A?ATGAA?ATGT?CGACGAGCWCAGMC?TKGT?TGAGCG?GA?S?CCGACKACCAGAAATCGGGACTGCCAAGGTTCACCCYCGRARGSAACAATARCAGASTGGC?TGGTGACR??GACCTCCCTGTAGCTCTW??GGYGGCATMGCCGGCTCAATGCGTCCGWRCGC??TCT?G?TTAG?TCRAAMGACCCCGCG?CCKGCACG?GCCGMGGACAG?TG?G?GGTTAA?G?RGACG?GGTTGGTTRGYCCGACATTGGCTGG?K?GAGGAT?T?ACACGGW?CACAGAGGCCG?CCYAYCGTTCRGTCGTGRA??CWWCCGC?CCAG?C?GCCTTGATTTRTCGGCC?ATCAA?CGC?GYTG?GTTTGTTTG?TGAGRGTACCCTTTAAGCTGGCCRCCG?CCGTGGT?A?CGGG??C???CACGC?ACCCGYTTMTCAGGCCGTAKACCCTGC??CGCACACCCCGGAAGCAG?GCTYTAWAGAGAT?CGCTTYGTGC
TRATGCTTT?TATCCCCG?CTCAT??YG?AMTTAGGTRCAAATRGGGGACCTCATAYTGGWG??GAGR?YGT?AGT?AATA?AYC?TAAGA?TCGAGG?GAGYC?C?GCTCCC?ACKAGCGCCCCCTGKMCRGC?G?CAYACWWAG??CC?CATATACGRT?CAR?TATCACCGCGKATWCACCGGCGGCGTCYCCGCCA?A?GAYATCAAAGAATTGGCAGTAAC?T?CTCGTCRTGWT?GGTCGGA??CGT?TG?RY??ACCTACR?TGCAT??GGCC??C?CGAMGYGAAGGC?CCTAGTGYA?CTGRATA?GCGGCCRAGT?CGCCCTGC?ACT?CGCAGATRAGTRGTACC?GGTAGTGAGRCTCGAGATG?GCCYYCG?CAAYGAGCGAGGRCGGCT?CC??WGYCTGCTTC??Y?G?GRCCTG?TTGAGTGAWAC?CACRACTC?CS?GAG?CGTTCTGG?CGGAACAAGAGRCAGKGCACAACGGRCRTCGT?RGCCCCAGGRCTTRGGGCACTAACTGTGGG?GA???GCTT?ACCGC?G?AGGAGTTYCCAMCC?AGCCCTWCTYTGGAGKAGTGCTGCCA?GGCCYGMWTCAG?AG?T?TG??TACGGGA?TC?GAA?AAAG?GAC?TGATCTTKCCCCTYGAACRGGATC?CGGGA?GTMGYCMCG?YTGTC?CTGGCCR?CTAAAYTT?G?CGTTCGTRATCWG?TGYCAWCCCGCTACAGCC??C?C?ACGC?GA?GG?CCGA?CTYGYGCTAACGT?CKGACYCT?AACATCYCTCCG?KGGTAAAYG?RCATGCCTCGCGRCTCATCA?AAGGACGTCACR?CGC?CGTAC??C?GCGAGTGGCTGAGGGTCACC?CGGAA?GRCTYC?CAATCATTC?TAGGCGGG?C?YWT?GGC??AGTCTTWCTYGC?G?CAGTYGTG?GAKGCTCTCGT?AGGAGGCGWCTCACT?TGT?TA?GGCYCRATGCTGTGATTKGGG?GCGC
GC???GCACCTG?CCCA?CTTKCG?CCGGCYYGGGGCGGGTAAACGGGARRY?AGCCYGT?GGTTCGGTCCAYSMGCAGCT?CYGT?CA?GAGSCCTGTCCGTYAGTYG?CATRT?GCATCCTGTTG?CGMTCCCAWTCGARCGAGCCTTTGGYTCCCCTGACGGGMACGACSCGATTGTACTA?RCCTCRGYTCRGTGCARRM?AYRGTTT?TCCGCTM?ACRGGGCGTA??AAT?YCRMAGCGGGAATKCCGGGMGGTACCGCGTGTTTG?GG?AGGGCCC?CCYGGGTAGCCC?G?GKYGCRCTMCGCCGGARRRTG??GCYTCA?GGGYCCT?ARGGCCTYY?GGKC?GTTCAW?TCGTATGCC?CCCT?TYGCCG?AACC?SATA?CY?GSGGYTTGT?CTT?AGG?TGGAGCTTA??GGAACACGACACTRGMTCGGYAGAGAGAG??GCTTMTCAAWGGCTGAG?TRGKMGCCCGGGAA?KMGCCTGGKAAACCCGGGT?AACTRYCCA?CCACMCGCRATCCAGATW?AT?CAGAATCGYATCTGT?TCA?ACGGRTGCCG?KATG?TGC?GCGGCCMGCGGCCYARASC?TCGGYGTTCTTARGGCY?GTGTTTRAGAGCSCCC?GS?GGTCAACTCG?WTCA?GCAY?GTCMAGYTGCTMGG?TCCAA?GTCGGGGTTW?GYGG?AC?T?TCR???TCCGTRGACMGKCAYYTGTTCA?GARRGGA?TATTGC?CY?MTAGCAGACTGGAA?GCC?TR?WAG?GAGTCTGTAAKYAAKGKCGACCCGTKTKACCYTRRTYAGCGAGACTTCACAATGATGGGG?ACCCCGSCT?YAATTCAGAG?KRRCGAGAYTGTTAGACTTGAATCCAKTGGCAGTMGCGA?AGTCCA?G?ACCTYCGACC?TC?CMCCTGYAMGGCCGGCCAMGCCCATG?TWCT?ACG?GTCTGA?AG?GGKTCAAKCC?TTCC?AACGG?CGGATYYGAWCT?G
CGGTGMCGACKCRCRACGTGY?CCACCTYMCCGGCAGCGWGATTGYCCCGAYWARAGG?GCAAATYTYM?CTTCCTGRGTATCT?CTAYGGAGA?TTTATTATCTTCG??GSAGCGCRGRTTR?AC?ACT?RAYGYCAGCCRGAG??A?CTGRCCCTY?GCGACTCAG?A?C?TY??CAATCTGCRG??CGAACYACAGGGC?GTGCTTG?GGGTCG??RTGCC??CGYSCCGYCCGC?GCCTMGG?CGCTTTAGGAGCCGRCAGGGCACYTTTAYGCGCGKYGRWTGCT?W?TTACTGTGCGCGGATTGTGATYRCCTGTAGGTWC?GG?AGATTCGT?GCYACTAC?TGRT?CYTCAG?GYCG?TMCTACAMATYAACGYATCCYAGCGCT?GATTR?CCCCGGCGTCCCGYGGGGTG?CCGTAKR?GTCGACRYTCGGGAAACGAG?GTAGTGC?TT?RTTAMCACCKGACTTTA?YCGATTGCCTYSGW?TCGGTGGGTT?TTCRTAGCTTGGAACCTCTYC?G?CYT?RCGMCACCY?TATAGT?CAGG?GCGAYCCGTTTCCG?AACGGCGC?S?GCTTGTGGCGGTA??CWTCAGGAGTTCTACCGGCTTCAAG?TCYGGCCGA?GACARTTCTGYAMGCTCACCCGRTCGACCTCAGTGTGWA??C?CCMACGCCCC?TGTCACCGT?TAKCCGATGGCY?TCTCGTCCCGGG?GCYGC?GGCTCCAAW?AGTGACTTCRMMAGCGCTTT?GGGCGCTCAGMATGTCCAGTCGCTKC??YGACTTTARCGA?CCCCAC??CACATCTTCGAAT?CWCGTTTCCGTGCMGGG?GTCGCGAGCACA?ACAAGGAGCGAWGCCGCG?TCTAMAACTTTCACCGGTC?AAKTGCCGCGCTGG??TT?YYGCGCTA??GGGRGGCA?AG?GGCCCCGACYTGGCGTATTGTC?CCCAAAAMC?AAGCACCTCAGGCCA?GA?GMACATCCA?GAC?A
CCTAGTTG?YTCAGCAGAT?KAYGGRTTGCCGYACCCGGRGCACAAAACCACAATCTKMATTGAGACGTACGRTC??GCCCTAG?C?CCARA?CGGGTCGCGCRGC?RTT?RACGGCCCAAGGAY?CG?GGAGGGKGA?CTATCTA?RCAGAGAAMR??TAAAGAGYGTYCTG?GGYGCCGATGKC??CCAATAC?TTYTT?CTCGAGCAG?CTTTA?TCMCACTCASTCGTTGCTTRGCTAGRGMCCGTCCCAGTCGCTACACTAAAARCRCGACG?KYAC?YC?TATRG?AA?TRTTGGTAWA?C?GTCYYCTCTT?GG?AGATY?T?GTAG?CGGAAGWGCCTGCTCCGGCATYCCRWGMGCTGTC?CATGGTTGGGTCCGGT????GAGT??GAT?TRCK?TAAGYWGAC?GAGCGR?AC?GC??GCAKCCAGAGGTAT?CCGGTGGGCGGWTTGCCGAYGG??CKCC??AACGTTAGTGSYGCWGCATC?AAACGAW?AAG?TYCATT?TTG?TRA?GGGAYAGGCGTTGAAAGSCTY?CGTGTCGC?WGGCTGTCGC?TCCGCTACCTGTTC?ATTATTAAGTCRWCRAGCYTA?TCCTTTCAGGWAAGGATGCGC?CT?A?AGTTCGTCTAGCTAYCCMKCAGWACYTGGA?GT?CAG?CAST?GGTAGGRYGCACWGTGAGCARATAGAYCA?TCGCCG?AATCAGAGCTKCGAA?AA?GTCGGGACAGTA?KGCATG?A?TTAAGCG?GCCGAK??KRT?GTGTAG?CAGRAC?GCGTGC?CATCTCCARCTATCTACRACG?A?TGCACACC??T?TG?CTCGTCMTCTR?RAWCTTAAACCGTAT?ACWGGCAGC??GCCA?TTSYCY?CAGGCCRRA?TW?GGRGATGCATCR?CCTR?T??CCG?AGRAGAGCTYTA?TG??TG?CM?GCGARGGTGTTGTGCCCTMGR?GGCC?AGCCWGCAMTCGCATKT?AYCCSAGGCGGCGR
ACCAAGGTTCCCTRACCTSRGCGGGTTTCACCAGACACTRGAKGGCYC?CGCGACYG?CCCATA?YCAG?TC?GGATKMCGGTGCR?GYKYRTCRCTCCT?T?AACTCCSCTGCATCCCTA?CCGKTTYACAG?TACGW?YCTSCAMGAYT?CAGTGKAMGCGGTYATC?AA?KTGCCGGC?RTCCCCA?CCACT?GC?CAAACTCCGATACCCC?G?ATTCCCAGCAT?YTTCCTCR?MGTA?ACGCGKAGAAT?TGCGG?AGTGAC?TGACCAAYTC??CGGCTYCTC?TG?CG???TGAG?CYA?GTC?RAGGGTC?ATCGGKCCCCTTTGT?TTCGMGAW?MCGCM?ARCGCTTCAGCGMGCGCSTGTA??GCAGGCCCACCACG?AGGTCGAGCGCA?ATGTT?TYCGAGGCTGMGGGR?TGGTCC?TGASGRWGGGCGGCCWCCCCTCCASCTTCCC?TA?CGTGA?RGTCC?CATGTCTCCAGCGTCCGT?GT?GA?TAKT?AGSYGGG?YTYG?C?YGGCGG?TCYGCTGAGCGGTCAAAAGCG?GAAA?YGAGCAWAACCAT?C?GCCCTTAAG?C?AGCR?CCTCKG?GCGCKYAYTGCACC?CGGYATTGAGCACCCA?GTCARATCACGCAA?CTTGAGCCTGGTTCATCGGATGW?AMTGGACCCACCYTATGACTGCMCTGCGGGGTCGA?AATTATC?RCTTTCMGGCCTAC?CA??CAACWYGTRCCGCGAA?A?CARG?CTWGGTGGGCGAACA?YGGGTGAT??RCGAGTAGCTTAGGCCCCGGAGCATTTCA?GACC?TGCGGTGGCTAGGGSG?GGCC?CCKAA?TYTCAASTACTGACCCAGAGTACWT?GGAT?ARTATGCTA?GACAAACAATGGGCTCGC?GCACCCYYCGCTGTC?ACCTYY??ARTA??AACTTCCGYTYT?CAT?CCTGCCGGACARCTA?TA?CT?AGC?GTATGTCTYTCCAGAAG??GTY
GYG?CGGCGGMGAGGG?TR?AGC?GA?CATATMYA?AGTCC?CAARTGAGACTGTACCC?CGGGG?AGCCGAACWATCGGGCCTTCTTKCCCGACCTTGTCAACGCAACGGY?CA?T?STCK?TGTACTCGKGC?AARGC?CCGAGASACGGAGT?AAGATTACRG?C?GGTTTGGCTGTKGTTAGACATAMAGAGYGCCTC?GAAATGGGCGRCCTAGCCTCTGGTG???AAGTYT?CATGCGGARTCYGTCAMRCGGGC?GG?CCCYACA?G?GGTRCSCAGSGATRCTSKGG?AGTWCG?CCTCAMGYA?T?TCRA?GATTCTYGACGTC?YGTGGTACGKATGTCCTCCTCCGRCCCGT??G?CGGAA?MCGAAGGA?G?CACGGCA?CATKCCGGAGG??AGTRCYRCTGCYCTTACATTAC??CTAKCTAGCGCCCTCTGACRATSGCC?GGACGTTCAGAGTCAG?TGKCGAA?TGY?C?GGAACGATAGCRCGACTCRCCGCAAGGGCGTKTCTAAC?WYCCCT?GCTTTYCTTGGATC?CAGGRACCGC?TTGCTAGAGM?GGCC?G?KGCTGTCTG?GACGAAYACYG?GWWGCGRCGGGRA?ACTGCCTG??T?G?ATAACTGTSATTTAGAACCAGRCGTTGACGGTGWACRAGCGAMAC?AGRTGGATAACRRCGTGATARYAGGTTGTGTAGRTATYGTTCYAAWWGGAG?GCGCGT?ACACG?GCGACATRTYG?TAYCGCGAGCCCCCWGGTTC?AGAGCTTTTCWTGAAT?GAAGA?SCTGGGTCY?CGYRCYCCGM?Y???GATYCCRT??TRTGCCTAGCGARCGAAGYTGCCCRCGGGGTGYTCAARAACGCTGCGRATCTCAAGTCGTTTGRTCT?CGTGAGG?GKAKGGGGGGTTCG?CGCTAGGCTKATTTGAGAT?TAGACMTCCGCCGTTCATWTGGCCCATATCSACATCGYTTTAGCTYTAGGACCTAKATGG
TCCTTGACC?Y?RG?SATG?GACTYAGTWCACAACCAG?ARCTCCC?AAC?CC?C?CG?CACGCCMTACGCCKCTGCATYTTT?R?GGCTTGYTTSTCACTCAGACC?GRTCCGRCAMA?AC?YG?CCATGTGGCCATACCA??YTAC?ATTTTAT?YCCTCCSCTCACTGARGAS?ACCG?ACGCCAG?TTTCRATCGAYCTCTYAACCTG?CGCGGAA?GCKTCGCG?ACRGRGGTCRYMTARTTAGCTMT??AGYYTAATCGACCGYWTCGTTC?TCARCACTG?ATA?ACCTMYCWACCACACGRAAG?GCTSRAACGAGC?YCYGCRTTCRCGATTC?TCTCCACGGCTGAGGCCATMTCMTCCCTAGTGTARCCGGATAGACK??TC?CGCATCGCGGCCTCCTGSTCGTGTCKGAK?AGM?GAC?AGTCACGWT?ATGTACC??GCAKCTG?G?AGG?ATCTCRGGGMTCCTYAARGGG?CGCGTT?AT?TCGCMAGTYCGGYTC?MCTCRCGGCCCCT?GGCAWGAGGACATCAC?GGARTMG?GYGTRRTATGAGRCC?GCYG?CGAGGTA?TKWTTTG?CG?RGYCG??TGGA?G?CGCATATGAGGGTGCAGGCACTGSGGKGATTTGTA?GAAACTCTTCGWTTACA?TKTRCTCCAAYGGTGYACTCGCGGGTGTCY?TY?WGCGYA?CCG?CTCTCAGCAGTCAGYAMGGT?GGTCTTCG?CGGTGTCCGTAGTACGAGTAGGGAACCATGTKGC?GGCCC?CRGKCWTWTTRCCACCT?TGAGGGTGCGCGTTA?TWTACTSGT?GCTCTTTRACGCMGKAAGCAATTCGTT?TTAGAA?G?CCCCG?CGAGCGCAC?ACGAAG??CARGCSATCCYCAGSGCCCWCTRCGTCCACGCTTTGAGTCMGKC??GTGCCCKYCCGAGC?TTMGAAGY?GTRTA?TCMCGCG?AC?GG?CATCCAGAATATAS?GYTCTYTGACACGT
GAGGCYACCCCGTTCCMRATCATAAGGACGCCCT?T?CGCKGACGACCGCTCGTATASGCGATCTGAATAACACGCCSGT??GCRT?YATC?CAGTGATGGCAACSG?GWGC??CAKCMCCATTGGGCAA?G?GTTTCATCCAGGGGCYAACYMYCCTG?ACGGAGGGCTGT?GCCGGGTACWGAAGCCCCYATAACGCGMTTGCGAATT?ATKCCGACCGCAG?K?GTTTTCACM?TYY?GTGTTRGGGCWCC?ACGAGGAGCT?CCG?GCATTAGATC?TKTCGCGS?R?CTTGTTGTTY?GRGACGGGTCMT?ATGWATCGTCCWAYGGGA?GAGYCCKGKTCTTRCACCAAAATCTGTACTTCGCAAGTTGTTGATGGCTCT?GTGYMATCCAACGTG?AC?TTGT?CTGGTATCC?GC?T?G?GCAACCKGGRCTCYCRACYCCGSCRGCTCCGGGTTAAG?GT?CTT?CASCATA?CT?CAGCCCAAYAGACC?CGG?SGAGAGCTCACGTCC?AC?T?TA?GCCGATGGC?CKWTRCTTC?CCACGGGTRCGACTKGGGGCTCCGGGTC?GGTGMARCYT?GYTGAGMGACCTG?GYCTTCGGGATGATY?GAAMCTGGACAAC?ACMCGT?AWCGGGTATAKARGCCGACTCGTCTCAA?CCTCCACGCTCGCGAYCCTGGGTCTACRGCYTRGCATRAGATG?GACKGYGCAGA?W?YYAAGGACTTT?CCGGGMGTGWGACCCCAGCTCGACACCCKCYGCGGCCTGA?TGT?AGMCGTCATGACCCRTCAACGCGGG?ACATATTCCCYTKAYGMGCGRCGAAGT?TTACCTCTCAATAAATGC???TAG?GCTCGYTCCYGCGCCAAATCCSCTCCWCCCCCCGTTGTRATYGCTAAACA??A?G??GGAGYGAY?KATCGYGC?TTAGCTW?CGAG?GTCGTGACTAATCRCYGGGARAMAGG????CMTCCCGCTAGGAGTGAAGC
AAAGTYC?GAACTTTACTGCC?GCRCYC?AC?CATTCAATAACGCTTG?TCGTTGTTTGATACTTAGGC?ACKATTCATGAAACCACMT?ATCAT??CRCTGY?CCMGT?G??GC?AGTYGGCTCGGGYYCWC?KAACYGCCSSTCGACCCATAGGGRTCGCGWYAA?GTACAAGTGAGRCGAAGRTCCACT?GCATCGCTCTC?GC?SGT?G?CRCA?GRCGAGC?ACAR?GATATCTCAGAGTAAGCTCCYGTTGAAYGCATTCACAACACGGCGCGAGCTCCGGTAC?GTKTGGTGSTCAGTGAAAGC?ATCTGC?KSCGG?TGTATGACCGGCGGCCCAC?AGATGTCAGCG?RTGATRTGTCTG?AAGCCGTGGGGTAGGAGA?CA?GMTATA?CTM?TGAAACTCA??ACGGTG?GCGTCATGRGCTYGR?C?ACCATT?TWGTYMGTTTGTGCAC??GAGTGCCCCT?CY?GTR?ATTGGTYCGTCCC?C?GM?TC?KGGTTCCAGAATGT?ACTTTATCCYKTGGTACTCYCGTCATGGGCWGCGGGSTRTGCGAAGCA?TGGACCCACG?GCCGAC?GAGCGGCTCCCGCY?GCGTARWGTKGGAAYTGSGG?C?AATGC?CGY?CTATGGAGACKGCAAACGSGC?MG?TC?TT??GGCCCRTKAKCCYWC?GTRGYCCCWWAMRCTCYY?GGCACCG?CGTCA?RCATCGYAAGG?CACG?AWGAAAAGCATTAGAGGAACCG?CGCGGAMCCT?T?GATCG?GGACTA?GCGACCTGCYYACATCGACT?CG?AATG?MCCCTAGC?GCGCAACACCGTCT?TATTAAACCGTCT?GCG?CCGCGGCGCA?TW?GTGYGAAGTG?TWTGGGMATTCWC?RACTGTAT?Y?TGRTWTTYTGCG?GCAGATTAC?TTCATA?A?ARCTGGAW?Y??GATAGGATCCCGCCGCGCGCGCGTTGTRCCCTATRCGCGAYGGGCGCGRCYCCC
TC?CTAWYGACTGTTAARRAGCATCGCTTAYAGCGAG?WG?CATC?ATA?GCT?YCYGAARTACTCCGYT?TTC?TCTACCCTTGCCG?CAGGGCKAAKCCCTGCATCGGGGKGGGCCSTCTTG?ATCTTCTWGCTAC?TGCAGAATCCGGKAACGACWTKRACAATCCGCGTA?GACGGGCAYGGCATG??CAGT?GGGATCCCGTA?ATT?ACCGCCTTTTGTC?CAAKGKAGC?AGCTTGCACATC?CCA?GTTATTGGCTMG?CGCC?ACCTATA?TGAWTGGCAGCCKCACGG?AKACTAYT?KGRAAC?CGCAGTCRTAGGCGGTCATAGGCGACAASYTC?CCTTTTTCCTCAGTTAGTAC?AGGGCCCWGA?CGCTYGAGACA?GCGAATTAGWTCYGTACCTTGKGA?CACCCTSA?ATCCT?GCTCCCGTAGGATC?C?GGTGTTCTTGKACATCRCGMWGGYCCACTGAGAYCGA?TT?A??GTGGTACTYTG?GC?TC?CTCAGACCCGATGATGTTGG?CTCAAGTWAGGT?TCCMACGY?GGAMA??MTACCGTTGGTCCCTCW?GCTRGGAGMGGYSAGACGCAGTTRGCKGCC?TACAGGGA?MACCCTWCA?GTCCGGWAASATMATGCKCYACTGTTCCC???GRAAGCYTTATCTGACCTAAAAYGCYCC??TATAGCGTACAGTCGCCT?TAGGAG?ACACCCACAAC?GA?GC?M?CGCARTMGTTCCTGMTTTAC?G?GCGTMGCTK?TGACTGGGRGCGTCACGCTGCAYAGTCTTCAGTGCGACMGGGYAGAGATGCCTACG?TGGCCKAGCCCC?TACGGAYGAGCTTCTC?GTCGGAMTCTA??GGCACGT?TCTYACG?GTGRGGCATAGACMKGCCGWGARCTTG?CACG?CAAGGTCCTGWAGTGGGCTG?WC?YGTYCATGTT?TAARG?CCR?RCGTC?C?TGCTGACAAGGGACCCGCMATCACCAGT
C?AAAGATCCRGRAG???AGCG?CGCRATG?CCGTCRGTCA?AT?RGCAMGCACCWGAACW?GGTCG?TCGCT?GGTC?CATG?CGTT?C?TTCTAACTGAGAGGCWTACTGAGTGCGGGCCG?TGCCCCCGC?CTGACAGCGGYAGCG?CTTCGGAGGR?AGACA?TCR?G?CGGG?CCGGCCGCGCATGCATGATT?RCCTGG?GCCAAGCTRTYACTACT?WA?AYCAGC?CCYGCACCSAAT?YTCTCCCGTTA?WCGTA?CGAY?TGCTKGGTCGGG?GATAGGTTGGTA?CGGWAACWGKCCTTRCCATT?RG?GATKTTCGTAYAGCTGKGGCSG?CGCGAGG??GTGCCTAWCATCGGCTWTCGYTC?ATA?GTA?CACAGTGTGTCYCCCCMAC?GWRGTCCA?CSKCGGTCAAT?GGCGC?GAAGTCGTTCGTGCCGG?AGCGTGATGGCAGTMYTYTCT?GACAA?TACCCSATTATGAGTWTAAGCCTSGGCSCCCCMCGT?CGCA?CGMAGTMTGTMS?A?GCACYCCATCRTG?CWGGAYGGCGCTAG?GCKC?CA?ATGTRTAGAGCCTGATCCACTGC?ATACCCT?TCGCTCACGCCAKCGGMGGTGGRWTTGTRCCGGAAC?KCACG?WGCTARGTTKCCGTGTTRCTTSCATCC?ACCCACTGCACWMCTACCGAGRCACGCTGTGKT?GGATACCCGC?C??TGGATAGC?TRA?CGCTGG?AAYGAGAGAGGC?AWACTGATKYACCRTTWGTC?TCCCTGA?CAGCTYCCG?TCCG??GTCCTCY?TAGC??TACCGA?GTKCSGGGTATC?TGRTGG?CATCTTTTAACTATTGTCGTCCGAGACTGATT?G?C?MGTGY?TTG?ATCTCCCTTTGAACCRGGCGG??CCCGCCY?GRGC?ATTGCTT?AGWTATCC?AGCTCAGYATGTGCTAGAATGCTY?TSGTGTGGCTR?AC?MWG?A?GTCTCT?C?TGTT
Y?AGCYCC?CKTCCTGRCR?CAGWTGTTATGGTRCRAAGTASCGCTTCTYCTY?RCGCCAAGACTAGACT?GT?GGATAAACATGWTGACR?CGCTCA?CAT?WCCACT?CCCGCRAACGACAC?CGCCTCGCGCGTGACGGCC?CTAGCT?GCY?CRGTS?CCG?CACT?AAAGAACRGCGT?RGGAGRT?GCCCGC?CAAGAA?TCAGT?ATACC??TGC?CT?CGCGCCRACAYTKCACMA?TATGGTCARGATT?GTATTA?AGWT?Y?AGGGGA?TCRTKAR?GGYMGSACTCGMAATT?CYTGACGTCTGTMGGCTG?RAWGARTTCCGTGCYAGGGACGTC?ACGAKGCGCCCGGACTMACAC?GTGGG?TAAACCRGGAAGRCCGGACAGG?G??GTATCGC?AGGCAASCGTMACGCRCGTK?GAA?TCGG?GCGRA?GAMTCATAGMRAT?YCCCRACTYG?TAGYAGACCTCYCC?GCTTTTATGCGCY?ATGTAAMYCCAGCGCAGTG?TGGKGCS?AGAAACAGCTGGWCATGATTCTCACCCACCC?TCGKACGCAGCGRAGCCCTCCG?CTACTTCACGTTT?R?AAG?RCAAA??WYCTGCGR?G?C?ACR?ACGCGCATAAACCATG?KTC?CTTWGRRTCCAGTGGCGGCGCTTGT?ATCGGGTGGTCGGCGYAYCATGCGGCAG?GR??CCMGAGTCYCGAARGTGTYACCCTCRCGYGTCCGACCCAYATAATAGAATTTAGGTTTAGGAGGGGCGCGAGAT?TCAGCTGGAACCT?CTCACAAT?AATAA?ACC?GTCATACA?CCG?T?GGCTCCCACTACGKAKCTC?GAGCT?GYGTYCGGTTTGCGRTCGCGAAGGYAGGGG?GGCCGAATMAGACTTGCW??AAGYTCACAACAGRAGTAGTCGARCCTY?ACKC??GAGACCAGR??AAT?C??CATCTSA?ARWRTCGGCGCG?ACATGGTGGGCC?YCCTC
TGGGCACG?GCAAAASAARCAA??SGYTCGCTA?TGGTGRA?A?TAAA?GTCAGA?CA?CTCRGCKGAAGCCATCGGGGCGGGGTTATGACARCGGTCGAACCCRKWCGACGCGTGGCGTAAG???C???CTCTCGAGC??CCACGGTAGCTACGAAAGCCG?CTGACYGGCGCCCCCA?C?TTTMG?CAGCGC??CCAAG?CGGMKGKTTTGCGCAACTCA?CGCGWCTTAARTTGAA??GGAATG?GYGCGCACGCCTCGRCGTAATTTAG?GTCWAATTTCC?AC?TKGATGGTTRACGCYMRYACRATTACYCTCTCTACCCAAATA?CMTGTCCGGTACR??TTACCCAACGAATATAGGGCCYGTMT?KAGAGRGCMCGACAKCATTGCA?GKYRGT?TCCGGCCGAGCMAGTTY?A?GTCA?AGACGCAGTYAGKACTCCATTGATGCGACG?CGGGGGYCTGTCTWAGSCCCTG?CYTGAGAGYGART??GARCACGAGCTAYGC?W?G?GCCGTGC?GGC?TAA?ACCACCGGGCGCGGCCCGTYCGAGCTTCCC?YTT?CGGCCGG?RATA?CYCGYCT?G?TCCCGGYCCGRGAG?TGATCGARGMGTCTTT?MCCGRTTTCGARTCTGCC?RMCCACWAAGRCTATTGRKCTARTCRACYAACWGCGWGTKGAAGAGAWARWGCGAGC?TC?YGGCR??TCTGCGCGATGRCG?CCCTTATCGAGTGRAGT?CCTGTAG?CCCYA?AATCTKGMGGGYCGTAMGTGTTTTC?GGGRATCTTTGATCGGAT?GGCGTAA??ACYTGAYCCTT?TCTATTWGTAGCACCAAGGAAGTSACWCSGA?ATAAYACTATKSTGTTT?GTGGGTAGAA?CCTACGGRCTRTKGCRCGCTGCATTGCAAGCAGACGGMC?TYACGGRGTG?CGAGRY?C?YTCTTAGGGCTCMCCTGYCCG?AAMGGGM?GCG?CCCAGYCACCGMKKCCAAAAR
TYRTGAGGTYAC?ATGCCGCATCCCCGAACTWCGKTTAGCRCAGCCCCCTTGGTCCCCTCT?ACCAA?CTACCTR?CAGAWAAAGGTCATACGGCG?T?AACGTGGGTTTAC?CACCTGGAGGTATYCAGC?GCAAKASGGCCCA?CCC?GAGCCGCATCCCTGTTGA?TACCAGMGTCCCCTCCAGGTGCG?AGG?GYAAWGTGAGGAGGCGG?MRC?TGATACGCCGGCTMMCGTCSCAG?GAGC?ACA?KTTGWAGGCCCGGAGGCAGCCA?KCC?G?G?TTTGTAGCTACGGGGCRATTTATT??RCACGTGCCTRG?GCATRCTCCYASGAA?TTTCA??TAT?GKGCCACGYCCTTYCACTTR?CGYCTGGAA?ATTTA?YGA?CG?CGGTGCC?CWCACGCCCCWTGGCAGGAATGCCCAAGTGCCAAGCAGCACC?GAASCTCGACATTTMTYACTAGCACGTTGCCGCAA?GACTYKGGGGCRGACACTATGTG?CRGSGAGTTGAC?CTATAYCGTGCC?GWTTAGAGTYTCAGGC?ATGGAARTGCCCCTAAGSTTCTTGACGGCWAAC?GTYGKGYTT?TGAKAGGCGCTCACACTGYRGAAC?GTTAKCTAAGCATCCCCTACTYSRSCT?YACGCG?CTATCGGKCGGTGCT?ACTTCCTACT?GCCATATCGTRAAG?CGAGCCGTGTCGTGCTCAGGTCCCRCAARATAGATC??CATAATCCGGCACACAGTGCTGC?CATGGCKKCTTCCCCAC?ARCTTAGGRCCATCGGGA?AGCTC?AMCGCTC?TTTATYWCTCK?T?GCGCTACGT?GACCCCG?GCACYAACACGCA?TAGAGGAGGACTKAKARS?AGTGGGC?AG?GTAATGC?GAGCTCAGGA?TAGAMYGCCATCSAMGATYGATACCGGCYTGTCCTCTTKTYTG?AGGG?RCC?TCGCAGGAGGAGGTTTCTAAMRGGGAAGCA?AAGCTYARC?TACCG
RTGCTGACG?TATTASCRGGCTA?AGCGC?MTC?CAACCYTCATGYGCAGAAACTGCTACTTCGGAGAGGGGTGCCK?GAGC?AGTGAC?GT?TGGGGRCWTGACTTTTYATAACTAAAATGATGAT?RCCACGTGGAAGTWCTGGCCCTTATTGCACCG?GGATGAGYWG??CAAGATKMGYATAGCTATTC?TTATGTTCGC?GACTCGTCTGG?AGCGCCCWGCT?GGA?GGTCYG???CAWTGTTCAAGAGTCGGMGAMCCGATCTG?GKTCCGCCGACGRWATT?TACGRTGGWCACTCAA?CAG?CGC?TGCTARTGCTGTAGCAGT?AGATGATGGCTWTGCA?ATCCGGTTCACGCTCT?YRGCAGM?ACCAGRGRATCGACC?CYATGAGWCGG?AATSA?GGRTYWGATCGGACTTCGTGGTGGGCGAWCTCCAGTTTCG?CGCGGCGTA?TGCAYCCGA?ATTTMAGGCGTRGTTCGCRACGCTCA??G?GTAGCRCRTCCTTTGGTGTTA?CTR?GT?CCCGAA?AGTCCGGGCAAAG?GAACWCCGAGC?GTCTTRKCCCAGAC?GCYGTGTCATGC?TGACAGCTATAYG?GAGCW?CRGCKRCGAGGR?GCCCAC???CATCACWA??TCGCGCTCCAGGGCA?AATACWCCGYYACGC?GTGG?G?ATKA?AMTTT?CCTARGG?K?ACSTTCGGGAAGKTGASCCTAATGAGAGTCGCG?CRGAAAGCACTTGRATC?AY?GTCKAAACGGMCG?CGCGKG?GCGCCAM?TCGGCAATAAGTGGGTGTCAACTRGTTTWRGGMAAGGGCCGGCCCC?ACAGWCMAGAAATRGTCGTYTTGAGAGTGCC?AGGCCGTGCCAACCGCSCGRCGTATGYTYTAAAAACTCRTCRCCGGTTAYYGGAGCGATCSTAGTAATCTTGCACYCGCTGRCGA?MCGAGCTACACTRTA?CA?STTTRCGCCTAAWCRGTATCGGGGTCTGC
KGAGGGA?GTGCGCGACRAGARCCGTGTCA?STCCYRCCCGAGGGTGCGTTTGTGTTTAGGACGTRTRGTTC??TY?TTCATGAGTCRCAAGCATCCCG?GAGCTTT??TCATATAYGYCAAGCGGA?AATT?AGGWCRCT??CTTGTATCCCGGGGGMCCTAAGMCRACA?GACGGRGCKTCYTCMCAACMA???WGCCATGACCC?GTAATGTTGATCGTTCTCATKCTGTACKAYGACC?AGTAGGCTG?CWATCTCAAGA?GWCCAKCCYTCGCMCCAGATAGCTGCGAKTTWCCGAATAMTACGTTMGGTCCGRCGATC?CTTCCGTGAMTKMGGCACGGGA?GG?CRAGCTGYATTAAAGCYCTKGAAGASCTRTACMSAGTTGGA?AGCMCWAGTCGTGCG???CAGTAGWCCCCCGACGATGCCYAAACTGMGACAACTCACA?GGGCGCGGGCRGARGCARWCAAA?GCCATCGGCGGCWCCMCTGTWGG?T??R?CATCCGGCTAYCAAACCAACA?GTGAKA?ACCTT?GTGTCCACRCCCTAMAGTKGGGCT?CCCGCA?GWCAC?TCRGTGTCTGCCSYGTCGA?GGCCACGAGGTACCGGCTGAGTCCCTAGW?C?CGG??GAGTCTCTCGCCTTCCTGATCWCCTGTCCCCR?AATCGGAACTCCGCA?Y?CRTAAGTGGGRATA?C?AAA?TA?CCM?CCCG?TCTCYCCTCATGGTTTTATCG?TRTTTTW?ACAASGAMTCGC?GWCACGTC?WC??CGACTWTGTCCACAAATTRCAGCC??GAAGGGG?CT?GTGGAACTACAGG?GGCCGAAGTA??GGCTACTGYCCCCMGAAYTAGCCAGGAA?A?AGCCACYTGCCMRCCAKTS??TCGYCTCAASACGAAGGCG?KCCCTW?AAMTGTCT?GTR?TAYA?AAGCCAATCTGCRCTTART?A?CGTACCGGRGGGGATKGRTACCCCTGGCATGTCCTCTWCGGGC
AKC?CTTCMAYGCGATRAGRTTGYGRGCCTTAGMCCCGC?TKAACTTMTAATGC?GCR?CGCGCGYACGAGC?YCAAGACGCAGMC?A?C?CGCTMAASA?RCTT?ACKCAGCTCYTCATCCWAGGACGTCYAGGCTGAACACTG?CCCTTTGGGTCGA?WCC?T?T?GGTCACGC?GWRAGCTGTG?CAACTGTAAGTC?ACTCT??CGCGACGCACAACAACSTAGYCTAACCKC?WWTR?AGTAGCAAATCRATC?GCCTKCYGAGKGGGAAGTACTTAGKGGGGAGGYCAACTGAATGAGCAGGGG?C?CCYAGAAGCGGCAAGATTCCYCG?AGGC?AMGRGCYCTTT?CCTTGATGGAT?CGWTWA?GKCC?AYTTTGAAYTGTTKA?GGGTAGGGGRCTTGACCACTTATATCCGCAG?TTAAWGCGCGTTATGAWTAGCGRGRS?CCGGCAMTCSGRCGRKCRGACTY??GCRCCGTGGTRACTGGRGCCCCT?CCC???CRGCG??TTCCTCMACRYGCTACACGTCTRTCGC?YATTAAA?GCATTYATTC?ATARGRAKAGWCGKC?GRTC??GGCACC?SGAG?GCGAMGGGCTTCRGATRCSCTAMAAACGRGASCGCACATSYAWCGRG?AGRCYCTTTTTACCACA?CKAGCTTGCCGTACAGYGACGAAGGGACCCATA?TCTCCT?GT?TCCGCACACCG?A?TSCAY?AA?AYTAT?C?TCCGGTC?GGAGCTCT?GGACCGCWCGSGGGTTGGTGCCWGGAMCCGTGTCTTCAAAGATTCG?TTTGATACAAYTSTCGT?CG?TCGCC?TCGACGATCC?GAGTG?ACCGCGKTCM?TACAAAAAACMRGTTGWAT?TATCYGC?YTTMCCCCGATATCT?CY?GTRCAMCCYCTCKCGTCGGTGCAGCCG??AG??GGACCTGMTCCGAA?Y??CTT?GCTTMGTAT?CAA?CGAGCGC?TRTGCGGCCA?ATCGR?C?C
TTCGWCC?CY?GG?RTT?MACTTATTCGACATCG?TCG?AGAC?GGCTAAACCCRATGGATCGTTTKTCSTTACCTGC?GGCGCTWRCTAGACTGTGGAGGGR?GA?C??TGCCGACRATTMCTGMGG?TGGTCTGG?ACGATACTMATTCGCTSMGCGTCGCTAAAATGT?CRWCGTRCATGTGGMCACYGGGCCCAGAGT?CGACTG?GWCACGGAG?GCGTR?CCCGAAGTT?ATACAMCTGCCCTRCGGGCCGGTAGA?TCGSYGGCTGCTAT?TGAGGGTGTACTCCSGGGAYC?CATCACCATCT?G??GTCS?CCACA?TAWRASAGGGGAACAWCAGG?C?CGTGTTGGGCCCMCTT?CC?ATGCTTGCTSAC?TCCCGAAGTGCRGAGGTG?AGTRARTCTACWTTCRTACTRRR?CTCTATCTCAGTATCGATGTCGAG?GCCCCGACTTTTCTACGGAATTTGCSKATCTAATTGCGGYCTGCYCG??GCGAGTCATCGA?CG?RGGYGTACACACTAG?AGCCRGCWCRACCGCAACYMCTGGY?GTTCCRYKMTCCGRCAGGCGGCGATAAGCG?CRRCGATAC?A?A?CCCTCCACYTGGCA?TYTCRGCYCCGGGGGATG?TGT??CCGAGCG?AC?CMTCTAGCTCGTYACARG?CAYCTCGCACAGTKCGKCGK?YCCYKTGCGAACT?GCCGSCAGYAGGYRACCCCAC?WGTACTG?GTGCAATATTGGAA?GTCGGTG?CGTGCGAGAGACAC?C?AGATGAACT?TYCGTCCGGTCACCCARCYATCTCCGACCAACTCMTCGCGCCRG?TAGAATAC?TCTATGTRGCCGGMCCAGCGGTCTG?ACATYGTT?ACCGCCTAGSCCCAGCGCYATC?CG?GCRTCCT?RTMWG?G?GTTKCAGTYGTCTMTTGAACGCTWACC?TARTCGCGKGCAGACTAGAAACG?CCGACGCSRWG?GCGGRGGYGTTGTGTC?YT
CGTGGGGYCTACGGT?ACGRTCYA?A??CTATCA?ACGCTRTGCGMCMGYCWTTGTTTACAG?TA?GTTCCGGYTATGTTCCTGGGGCGGCAGAKGCTTGGCGCGTTGTG?GTAGACCAGCCGCGRGCA?KCYTGGTCGGCTCTT??AC?CACTATC?GGKGCMGCCYAACCGCAG?TAS?TCGATGCTTGCATC?T?GGATCRRTGGACCCCCAGTGCATY?GYCCCCATATACCGGGGCT?AGGGATGCGAYGTGCYATCAMGCGAGG?CGTAAAGTCCGGTTCCTGGGGCGCC?ACGKGGTAC?CCACCCCCGT?GGTAKACCGAYCCRCGTGGATGCGCTMGCYCGATMTAGAY?CGACTGTTC?AG?TAG?GGAGCTATAGGACGTGACAACGA???TRGGCTCWTCAGTTMTGWCAATCTTGSGC?TGGMTCT??ACACRCWGYCATTCKCTACA?C?GG?CGCCGCAGTRGCGC?CYCGGTG?ACAGTACAACTAGCGCTCG??CYCCAKSYKTCAC?G?AGCAGGA?TGCAGCAAGGCTCGA?TAGGCGCGAAA?GATGWGGGTYCT?CCAAAAGGGAGTCTYCGG?TCMC?TGWYCCY?TCCCAACGRGTA?C?AWT?GAACGACCACTW?TTGCTTACTTCGGCGATGCTGAACGCRATTCYCTCGGGAACRGGMAGWGC??AACCA?AGYRCCATTMGT?YGAGCGGC?CCGGCCATCATAY?GATRAG?G?TARACCATCAY?C?AG?G?AGGCAARAGAGGACCTC?CS?GT?AGCRG?CGTYGAATGA?TTGCGT?ACCKAGCTGAGCC?CC?GTGCCGCG??GGGC?MGG?CTKCCCGACTCGAGCGTTCYCAM?TCCRCGCCTGGC??AGCCRGCCTTGGGCTC?YTGG?CCCTGGATGTGTRAAGCGYA?GGCTGC?TGTATG?CRCACGGGTTGC?RTTTAGGACGCCGGAGCCAGCCTTYAAG?CCCKGGTG?WG?GA?CA
TYKAGAAC?AGCCCAGCGG?GACMACTATAYMGR?GGCGGCCTAGG?GA?GGY?CGCTKSAAYGGAGCTACTACTCTCCGTGKTTCTGGAACGG?ACCAACAAGATAGACTTTGCATCGTTWAGCGSRTC?A?TCGAGGG?CAGS?TTWACRGACTCCCRG?ATAMAGGCTTATCMRCACACGATCYG?C?C?ATTGGAGGTTRCCCTATGGCGTCCGG?WCACTAGG?GTGRTY?GTC?CG?TGAGATGAKCGCT???CGTRGTAGTAGGMRG?TGTRRAGAACWTGCAC?GATAAAGGGGGAGTGGTGATWCRCRCCTTCAAGTGCMTGGTAATTCTCWGYTTACACCTCC?C?CGCCGCWARA??ACAATAAT?ARAWGGT?TCGGARGGMAT?GARACCACTTGATATGGCGTTCACTTGYCC?AATGGCRCATTTACTTCCTGCACCMCTTGCTGKCCATCCWCCCCACAGGGAAT??GCGAGGGGATCGGTGG?A?AA?TGCAGAACA??C?CTCGGATTTRRTGYTCYAGASGTACCTRCKYC?RYYTCRKCAC?KRGTTAGCCGWTTGW?AATCCAGGCAGTCCCGCTCCYCTATTGCGTRGAGTTATRACTGTTAYAACARGCAGGGCCGCMGGCCCTAYCGCGTCGKGKGACCCTCAA?TG?GTAGSMRTATCTACCYACGATGAGGGACTGCGGC?GCT?AAYGCTT?GTGCGGYKGTGCTCGTCSCAACKT?AC?AATR?GT?GACAACCRGCGRCG?TATATTACCGCCCAT?CGTCTCCG?CGTCTAKTRTTGTCGGACGCG?TACAATACAY?ACTGGCAGAGTGSTTC?RGGGGC?CSWCTGTRGAGSYAC?ACCCGA?TACCRGCAT?GGGCTGCGGTCATTATTGGC?C?GA?TSRACC???C?MCACGGACT?GTGTAAG?TTWCGCACCRAACGAATG?CCACSGWGTCA?TSAGACCGRG?ATACGMTATCATCGGAAT
?CTCTCTGATACCAYTATGTGAGRCTYTCCTGA?CGGGGACGGAGAAA?GTCCGCG?GTATCRCT?GACTGGAGCRAGCATGATGGCGWR?AARC?CTA?CGCGRC?CCGGGACCCGATGATAGGGACACGYATCGKGRGCRGMGA?GCTGGGTGGGAGGGTCTGCAAA??GTCTAACTCCAATC?TGGKCG?AGGTGTATCCTWARAYAGTACA?YGCAT?YCCCGGGGG?KTTCAACGGAG?MMGCGGCACCGTTG?YCT???GRAAYAGACTG?CR?AATACCACGYATCGCGCTGAGGTCGC?CTCYGCGGCCAACCCGRGCMCTTTGGTGCACCTGACGA?GRG?TTCAYAAASTCKCAGCCTTCCGGATCTGMATG?CTGACTCRGYA?CGTTGWGAGGACAYGCGCYGCWGGGWCAGTACGGATCTWGGCTTRRTGGGGYAGAACT?CGGACTATACCCATAAARGCGTCCGGA?GCYGTAGGGYAATC?R?CAACRCATAAAAGCKGTAATTGYCCCCGTTGGCRTRATRTAGCCRGTGTCATCCGY?MCCGAC?GG?AGCCCSTAGG?GRA?AGATGCGGGAGRCTCAC?GARCAG?TCCCTGGGA?CGTCCAGCTATYGCACAYT?AGCKTAGGMTRGCCGACRTCGGCACTCGCKAA?TAG?GGAGGA?ATTCGTWASATCGGCGRGCGCCACTG?GCYCG?GA?CG?CTAGCGTTTSAGRCMMGGGTATC?GGRATA?CCGGACGCATCT?TCTGACCGYM?CC?G?TACTACTA?ATMCTTCGG?GGGCATCTRACGGKGGYGCKGAGTTA?GMATGTGAAC?CCCAGTACACATG?CA?CAAACRAGRTTATTCCATACA?TG?GARAATCC?GC??CTGTKTGGGYCTAAGCTA?MACTTGCGACTAACTGGGCGGGWCATGCCCGG?TKYTGGCATGCAYGGC?GATT?WWGGAAATTGCT?CG?GAWTTTCYCGCYGATGCCT
G?AGRGGGACTCAAGCSTCYGGTGGAGGGYCAGT?RAG??GAGA??GACGGTGTCA?AGC?GCGSGCMTTCCGAAATWCGTATACRCGATACTGATGGWAAATGCCGAGA???CCGCCATT?GGY??TATYTCCTR?GACAMA?YCGCCTGWTRT?AGACTA?A?RGRWYG??GAAGCACCCAAAGG?CGCTTCMACCGGGCCGGC?CRCACCTMG?S?C?RTTGC?GTAGCCGGACGTGCCGGCC?GCTKAC?GTGGCAC?TACC?TRCTACCWRTTYAGGGTCGTGGTTCGTGC?CGACCGCCGAC???AGTGTYGACTTGG?GAGAKGAMR?WGAYTRTGMCATCAAACATCTGGTGGGCATACYGG?AMCCCGTGG?CTGGA?ACAYCC?CTAC?CCRAAGCTCAGT?YCACA?GRGGCCCCTTAG?CCTGCATGCCTRCYCACGGAAGCTKTTAGGCGTGKG?CT?CTGYCCTTKCCGCTGSG??YACRTTCCYAAATCAGCAKAGCSACCGGATTTTGRCCCGAGAAAGCG?CTAGGCTGCATCGAGCGMGCCTYT?AG?RGATG?AAAACCAGCAACTGCT?CGCTGGAGCCGCGTGTYTGTCCA?GTC?CGAGGTAGAGTC?AAAC?YAYGTGCGCTACCATACGCGAAGKTGCCCAWATTCAWCWGCCTATGACGAAATGGACT?CAGAGG?ATGC?RTCCCGAGGCCYCGATCT?TGCAACTTTC?TTTGARCTACTCG?TACYTTCCCGAG?TRCT?TCCCG?GATCCG?TGTGGATGCGTAT?CAGC?CGCC?TY?CC?GGACGCAGCTCTCGCG?GT?KATCGCCCYATTGCGTGGAGMRGTGYACGA?GCGGWKG?CCGAGATTGCGGTA?TKGGCCGTTTTGAKCTMGACGT??GT?AGCGCCCTCC?CCCCA?A?CG?RCTGTTCCTKGCCGC?RATMAGACTKTCGGAWCGYTGCTGCACTAAGAGA?GAGTGTTAG?GGGGT
ACTA?CTTTCTAGACTTTTTGA?CCC?GY?AATGYTCGGGGGCTGTAYGWAGG?CATACAC?C?TYCCATCATTAATT?GCATAGGGS?AGGGACGCAGA??TTTGA?T?ATTC?RAYGGYACAGGGCCAGCACGT?GGCRGCGWGTCTTTTGGTGGACWAGAATCTCMA?CAACAAGCTTCGTGCCAGGGGGCTGCAGGTAGCRAGAWTGGCTGCGGGCTCAGAGCTAGATCTGCAATCC?CATWYAAGTAGCGGCATCYGATAGCTCGCCTACACGCGWGCCGAATTAS?TTG?CGTATGCCKYGTTGCWGC?TCG?G?ACKAAAACCACWGCGCAAGGCYCCCRGACCCYGCTRG?WACAAGG??C?A?CGCGTGATG?TC?ATGCTGTRTTCCCGCTACCCAATGGCRYG?YCCC?KTTTAGGRYGYAA?RTCTGAGTAGAGTACC?SAATTKAA??C?MATG?CGAGGACGCCMGACC?TGGGCGGAGCGCTTGTTACGCACGCTTTCATCCTAT??TAATGAGCC?AAGRG?WCCCAGYCGTGTAATTGCMY?TTACTGR?SCTTWAGCTTCATCACGCGCCGTAATT?GTGATAAAKYGAAGCGAR??G?C?GGAYTTATGATGTC?AG?CCTACTGGCGAMGKAGGG?ATAGCCGKTAACGAGAGCTCAWGG?CAGATGAGAASGGAGACGAYTATAWC?TRGRGT?CTGGT?TCG?AAGTCCCAACTGTTAGCGGGCATGTMTTGAAAGTTTMAAGGCGMA?T?TRTGGTCATA?TT?SGSCGKCAGCSAACGTCGCCRAGAGRAMAGGGAMTTCTCTCTGARGTAAGTACTAGCSAGA?TGC??TGCWAAAGCAGGGCCAGGCT?GTTG?AGGCTGTTGTATGTCCGCGRGCA?GGTGGCCCTGT?GTCAGA?TGA?GCGGTG?KCGCC?CTTMAAC?TCACCC?TKTA?CKG?AARMCC?GARGAAR?Y?CYGGTTGGAGWGM?GGATA
CGCACCGGTG?CTCCAGTCRGTAYTAAAGAGTGTY?TGGW?GCTCCAT??TGGTTGGGACA?TYGTYATTGATTCAGGTARGCCCGG?YSTCCAATGCGASGCCSGTTGCCGTT?TG?GTCTCRGTTGGCCTRACCGAGGGYGCTAGYTGG?GC?CTGMCGCC?CGCATCCRYMAAW?GCCTKCCAGT?CGCTGGCAARCACGTA?GCYT?G?YCTGGRACCA?A?CWAG?CCCGATATCCGCGCGGTTGGCCC?CTAAC?CTAACAAAGAAACATCAGTC??GGCAAACCYCTCTGYCA?T?RCTCCGCTARMRCGG?A?YCGAGACC?ACTAMCCK?CGGCCCCGCGCGTAATGRTCCGA?C?GYTACCCAACSGACGACGATCGGKRGCGTCCATCCATCAWTTCCC??GCCGGACGAGGGA?GRTGACCGGCCCTC?CTCCCTGGTGTGTGCT?GAAGCCGRTC?TGCAGCTACT?TRTMGGTACGCTCCTAGC?RTGCGAGTGCCCTGASTTCG?YCCCTGTGCGYCGTCAGAGTAGCGCKCCTAGTTGT?TGGGTACC?GGKGKGAAC?GATGGCCAGGACCGCACGCG??GTGAGCRGTTT?TCGGYCCAT?GGWTCCWCCTTAGRGT??CCAT?G?GGATGTAGGGTGCC?GC?YKGCAGRCTRCCCG?GACTTAGGTT?TGCCCGCY?CTGSGCGCACGGGAG?GAASTGT?CGC?CACACG?GC?M?GAAGKAGTATAACCC??CGGCRTGAGGC?AYTACTCGCGGKCCCCTGCCCGRCGCCGGCGGTCCYCCTCARCAAATA?CGGTT?GCGGA?TGG??GACGAT?CAGAAKWCGCGCTTTCCC?ACCGTRGRATC?R?GTGARATTGGMMGTGTGACTCGYC?GT?TTYTAAGCAACTG?WCGTYGCAG?CCTCARCKGGASKAGGCTCMTTCTA?AAGTCC?CTTGAACATAGGCT?GGGC?YGGGGCGSGCGCTCYGCTGAGCR
TGCTCRCTAAATCGCTAGTCASYWTTGAARC?G?GCCARC??TC??MACGATT?CT??YTACCTGYGKACTCCT?C?ACAGCYGGCCATGTRACCAGTATTYAATRGTAA?MTCCATTCAGCTGGTC?GTGGTCT?ATTGAMCGTA?CAG?GCCGMAAGGTAGACGA?GCCCCTYRGC?YMTRA?GATTACATTACG?T?GTRCA?A?AT?GGAATC?GTGSCGGACTCAT?ARYGCYTCTTGRCAGCCTCTCC?CGTGWTRSCC?CC?CG?ATGGTTGAAMTC?TATGTCGCCGC?ATTTCGC?GACGATSAACACATCCGGARMTCG?CGYGGST?CCYTAAWCCATGATC?AYCCTGCACT?TGGCRG?GTCTACCRCCGGCCTTGTGAGCGGCGTGCWWA?TCGCTGTC?GCRC??GTAGGCAGCGGTRATA?CG?G?GGRACTGGTCCCCGTCTTTCACGTCYATYCACCCGTSA?TCSGGTA?AC?TTGRGRTGRGTYACTTCT?CGCGAAGCCYCAT?MATT?CCTSAACACTGTCCCAAACSAGGRTAACA??ACGCCRTCGGACGCTTCCCTYCGGTCM?TGCTGAR?ACGCCAYTR?CATCGCTYGAASGC?GT?TSRAAATAYATAATCACT?GCC?GSTGCGTTC?RCRCACACC?AG??GGCAGAGAG?CCCCAYGGGTAGTTC???GGGGACCT?TTGTGTAGGACWGTT?AG?CCTTGGG?CCYGGA?CG?CGGGRATGGTGAWCWGCGGYTGCCWATGGACTWCGC?GAAG?TTCGAGGGATCGTMCGTYRTGCGAATTCGTCCC?ACCC?TGATWGCC?GGTGGCRTA?AGGTTAAGA?GCTGYTTGGAATTCTGCCCCAAACTA?CTCGRMCYTY?GTGTRCCAAGTATACMYGAAGTATAWWYCTTATGTCGAACATTT?TCCGCCC?AC?TACAARGYGMA?GGGGACKCRTCCG?C?CACGATCATCCCCACAATGCAG
TAGWCAACAY?GCGATC?TCAACG?GG?TAGC??TCGCWTTGTGATCCCCACGTAGCGA?CGGW?CGTAC?CRTAGAGACGGYAGWCYCMAAYCGM??GGM?GCTCATCGCCCCCTTTTTYCGGCCGC?GGYGCCG?TTTTCGACCT?CGAGGAA?CAG?TG?TGTTTGAGRCTCMAGCCATASGAATCCCCMATTCTCATTGACAACACAACA?CSCGTATTAACTCGTCWTGK?TMGAGCATGT?KA?ARGTCG?TT?TCCCACGTCGGTKAGACCG?YGCRCTRACCCGGTTACGATG?GGCAARTGGCKCGRGCCW??GAGCCTC?TG?TAYCTAGAGCGGGATTGACTATG?AGGCCTRA?AGCTAT?AG?TCAACAKGWCTCGGGCTCAGAAT?SGACGC?ACTCAGCATTGKCKAGC?CTGC?AAGTCAGCCGTAGTTGMCGACCGGGCWCCGTCCW?C?TGG?RGCYACYACCGCGCGGTAGK?CATA?AGGYTGGCGRGGTGCGTCATGA?TCCKY?GAGTGRCCGC?AT?TGMGCC?TRAGA?MGTTCCCGG?G?TCC??GTGGAGCWTAATAGRCGRGCCCAAGGGGGCRCCCC?GTTCAAAY?ACGATARTWTTCCCTGGATGCTGACGCCTAKCTTGACCRKGRTTACCAATTGAATCGCGCGYCRAGAA?GTGGA?CYCA?TG?CTGGGTCGTCACCCTCSCCGTCTC?ATAAGMGCA??GCTACAGYTAATATCCCT?GRCGCCWGGGSGAGCCCC?G??CCRTGGGGGTTGGGGCT?CCTTTCG?AGCMAG?CAA?CACT?YG?CMACKRCGG?GACCC?GCGATGRAAAC?YCGAGTTGC?TT?CCAGCCCCTTTT?C?CAAGCCAY?CTCRWT?TCGGCACCTWT?CGACTCTT?CG?Y?ACTAC?C??AAGAWTTA?ATAGATYTTAGCGCGCCGACRACCGAGCARGCCMCCTGCACGGGGGSCKTARK?TT?RTR?CAC
GTTGMA?YCTTGCTTCTATGGRR?ACGCGGGCCG?GTTGAC?AT?TACAACYC?GCGTATATG?AYTCTCCACGACCTRATCKGRTGAC?CARRGTCGYSAC?GCTYGGGGYCAWRGGAAYAYAATGCCGTCCATAACA?G?AGTRACCCT?TGCWGMAGA?CAAGGTTACTGACGASG?AACT?CAGACCGG??CCKAYGTCAACACCCATWGGCCGCAACYAA?GTGGGCRACCTCGG?TC??TGGC?CGCCCKGTGGCYCCTCACTACGTYT?MGGW??GCGRCRATTGAAAT?CCCTRACACG??WTCMAA?TCACTGCCCAGAGACAGSAT?TR?TACCACCGGKTAAAG?TATTRCAGCRYCA?TARGG?GTARACGYACTYACGA?GACTCCGCATCCTRTGGGATTCAGTCCTGAWGTRCAGTAGTGCCCGGAGA?GACGTCAWACACAYGWCTGAGGTCC?TATTTTAGG?C?CGATTAG?TAWRAKYGCGGGCCTTGACGGTCTGA?TCTCCMGCTC?ACTCTTCC?YTAGCAGA?TGYCCTYCTA?C?GGGCTC?CCGACCWC?CTACTGTAATATC?CGTWTCATGTCTACT?RTAGCWGAAA?ATACTCCCTRACCATGACTCCTTCTGMAA??T?TGTAAACTAGRAGAKTTWGATTGCGAGG?GCTTGTTCYAGMGTYCYCTGWCCCGARCCTG?GAC?AACGGAKGTCTTY?G?CTCCGGCA?CCGACCTCCCAGGCCCCGGCRCGGGCRTRCYK?GGT?YCTA?GGCTCG?CGAGA?ACGGAGAYACACGAAGAAGAGCGTCGM?CGTCTRC?ATTGT?TCTKTCGGTTYTCTACCCTCTG?CTAAG?CGCCTTGTRAAWCCTTCCRGA?CTCGACCGG?TCRAATTATMCGTAC?GTWGA?GCASGGCACTGAGTCGCGTGCCATGCGTCGGGACTG?C?CCCTGGTTTACAGCCGTTGARGTYATGGTTTG?GTGAG??AC
AAACACGT?CKCSGGGGCC?AGTCMTA?C?GCG?CC??TGGTGGCGTCRGACCGGG?CTCCGT?CG?CCAAC?A?GTAM?AGACTT?RCATTACGATTGKGSRCKGWRT?GGATCTACG?TTG?CCMCCAGCTGYTGA?ACGGC?CGYAGYTTATTKCCR?CGA?GGWCATCACATYGTGAGTRWCTCGYTCGAAAGCMTGGGCAYGGTA?CTACAATCGACATA?CAT?CATAGTRTC?GCT?CGCCAATTAGC?ARCCGTGTTTACCWGCMGTMCGTGGCACCTRATCGYACGCCCCAT?GRGTCTAGCTKAT?GCYAGT??RGCCCCC?TCTTATCAAGGGTGYTTAAT?ACACGAGATTA?CGTCA?G?AC?AMCCACAGTTTTCA?AGGYA?GCTCTCAAATCCCAAWCGTT?CGCC?GGTTGTRCGACCGCAATAAGGATAGATGTCKT?TCGGGYT?GAAGCCGCACAAAAGTGGAGCCMCRGG?CA??TCATRCC?AG?CGTWSY?CGCATRCKTCCGYTCA?CCAATGCGGTCAGGGTCAGTCGCAGTGCCCRACWCGAGTGCAGAGAGAGTTGCG?GTCCATAGAG?ACGGAGKT?TACATGC?ACAGYGAAG?SCTCGRCCGAGGAKTTTRGCCGAAACCGCCCCCM?WTA?GCAGGGGAARC?AG?GATTGGGGCGYAGGRACRCGCATCATGTAMCGACC?C?G?CTGAAATCTTGCCMTCGTATCWGACG?C?GCAGCTWTCTTCG?TTT?GAAGRTCCAATCAACCACATGCACWCGCAATCGAGACCAGAAKCTGTCGWATACTGTYCAATTGCGTCYGGA?G?GGCCGGTCRG?RA?TKTGTGTGTGAYSCTGTCC?WGGCCGT?GA?T?GCAAAATKTTCC?CCAGAGAGCCATGCMA??CRSTCGG?CAAYYTCGTT?RT?TAATGTAT?ACTATCCGSGTCT?TCTGGATYCAA?GCCC?CGGC?GWCCTTTAAWCATAC
TGC?TCGMYGATGTCAAGCTTGGCCGGCGACGGAYGTGCAACCTGCAWTCTGACATAAGG?GGC?AAC??CGGTATGTGGATAGC?CCCCGTCC?CTWACACGGGGGGAGGCGGTGAYWYAATGCCTCC?WCGC?G?MCCACATCAGCATCTCA?CCCTAGAG?TCGRTAACTGASCAAACGRCTAGAGTCCCCCGRGCCTAGTCCTAACTA?GRKGAGCAGCA?GTTMCTCYGGGCAGGCGCAGT?RY?TCSGC?AAC?C?GCGCTGTAAKGGTKCGGCTCC?GAGCACCYAGRCGGTACAAAAAGCCTAGGRGC?CCACC?TCGTGGAA??GCAGTTTGCGAGGGTGG?YTT?TAMGTAY?GTGCCCGCCGAACCA?CCTAGCGAGGGGCACTGTSTGCACGTTGTRCGAGTYGGCGCAAGCAGTAGTAAGATCRA?AARCCCGRGC?CGACWCTTAACTC?AATAGCCAAAACA?GCA?SCARGGCGCAA?GCKCG??CAGKSGGGCGAGACGACCCGGGTTC?ACMTWCAKTTCRRAAATT?KARCTAGGAGCTCCCACC?CTAGYTGG?CCGGWGCGGCTTCCGTCGGTGGAC?GYCGARCGCAAG?TGRTCACTCGCGCTCTCAGGTAGMG?GKGYCTGAG?RYAGCRTTA?AGCATCCGAACCT?G?AGGCGCCCTGMATGGYCTMRTCCTGGCAC??GTCGC??AAACCCWG?AT?A?GYC?TAGCAGCTYCGGGGRAGTAATTTTTCGRGC?CATAGGGAACC?TAGRGTCGASACGATTGGCTRAG?TTAGTCCGRYACGGMGTGKGCATTWT?SC?GGCCTAA??TCCMCTA??TMG?CGGWGCC?TCMYCAAGGGCCTAGTACRGKG??G??RCCT?TTCCACCCYAGACCCCCRTA?GGCT?GTCGA?C?WTATGGWCAGGTKCTCTCT?GTCTGGG?WAG?G?GGGCCACTYAG?CCAG?CG?CG??CAYTCCTCCGCCMTG?AYY
?A?GCTRTTCTRTAW?TACTATAATGGGCC?GTTG?T?A?C?ACC?G?TTYG?SAGACTAACCCT?GWTC?GTAGWTTCGCGSCACTTGGTGGTTWTTGAKCC???TCC?GAATGGCATACGCTGAGYGAGY?ATTATCGCAT?TMCGGC?CARACCYGA?GCGGGTA?CACRGCTTCC?GGTCCWACACTGG?CCCCTGCA?CRWGKA?TGTGRA?GCAGGCGGC?CAG?CTGTTA?ACT?M?CGTYCCCCAGGCCG?RARG?CGGTAACCCCAG?AYCGTMTCA?C?ACG???GGCY?TCATRACG?CCACGAGCG?GTCTACAAT?GGTCTTCACAATA?ATATTGGATTAGT?ACCG?GGAAY??CGCTRMGGATWGTACACT?TGACATC?GTCA??KCCGT?C?GMA?GGCGACAACGGCTCTGCCCTGGCAG?GC?AGGATGCC?KTCCGAGTG?ACTGGCACCCTGGC?TTGCGAGCAWCGAGTGTCCTAGCCATGCGGACAMAGGATGCCCTAAMCAG?CTGACCT?GG?TYAGCCRGGCCTAGGGCGTCGTCGGCGCYGCTGGCCYGAAG?TMAYCCAAAG?C?TRAGCGWA??TGTCGCAGGT??GGAGGCACGGGGAC?GG?AYACGCGTGGGGGCTGCG?C?TCSGTCGCGTCGACTGGTT?GAAATYTCCCATCACAATCTGTACGW?T?G?G?CTGGGGG?TCTGGCATSTGRAGGGSGCGA?CMGYGT?AAGCTCGC?GTACCR?AGA?YACGGGTGCCAGAG??CGCT?GGCCRAKATGTTTCAAGATGC?C?AATTC?ACC?K?KCGYGRGTACG?GGCGTAGCAYATCRCTGCGCGCAGTCTCA?C?GAA?CARGAG?TRGC?RG?TGCGTT?TGCGTCA?CCGG?CAAAGCCMCACGACAAGGRC?GTKGATGGG?C??GGGRCAGTG?CCAACCGTAG?GGGYYGAACCGG?TGGCYGTGGT?TAG?AACA?CTGCGCT
C?GTCYCGCAYCACCCCAC??GCCTGA?CCTAAGGR?TTRTTTGGC?GCT?CGTACTA?C?CCGTAGCCCCTCCA?AGATTWCCTTTCCRGACAACCGYCAAC?CA?TCACGG?AGGTCCCCTGCGCCCGATGGGCGTAGC?CGT?SACACAYAAG?GCACC?GGCCCTATGATCCACC??GAGCTGTTTGCCRCGC?G?AARTG?CCGTCCAGAAG?TGCGGCATCG?TTCGTCCYK?AGTCT?CGA?CGKCCGAAACTGTGGTCTTATC?CCGCCSCAGGGTCCMC?TT?GRC?AATAAAACTCGGTGTAGGGGG?GCGCAA?A?WCC?T??GTCATCATGYAGT?AGAGGTGGGTGGC?MACAATGCCAGAC?AGAAG?CACCGCGAGTATAGTRAARCC?KACGTTMGCCC?AGTTTACCGACCCCG?AACATRAGRACGTCTGT?GTTTYYGGSTATCG?YTGCCCCGA?AGCGTGCG?GGCTTWTGAG??TCGCCGGGCTTCGACG?CC?GC?A?CACGTTGATGGGTR?C?G?CARCTCGGCGACACGRCACYCACCMCG?RTTGYGCAGGTTK?Y??AGATCCCG?GTGCGCRCGCRYTTTCGCATTT?CGGCAATAGTAACTCTACCGGYCCG?AA?C?CAG??RTCT?TGCGTCCTGCCCCA?YT?CC?GG?GCK?KCGSAMGCAGCC?AGAGTT?RCT?CGGATRTTCGCCC?T?CG??CTACC?CTTCGGCTCTTCC?GACCAG?ATTCG?TGCATCC?ACC?AC?CMGTGAC?GGRGGCWT??GGC?ACTC?AC??CAGGAGTAGAACCGRTCGT?CGTATAG?CSCG?TC?GWASCGA?AG?CT?GWTRCT?YCYCCRCCA?CTAGCACGAT?TGCGCCCAGGAGCACAC?AGTG?GYATTCYAC?TCACG?G??GTGGGAACWGCGKGGCAATGGKGTR?CCCCCASC??CCAACGCKCGGAMCC?TG?GTAAAGGTTGCWGCMC
A?GAAA?YK?GTGAAAWCCAC??A??AAGTYCTCGYGACCTAAA?CKTA?GGCGG?TGGGYGAAAG?WCTTCAATCA?TTKRC?CT?GCTTTGC?RCGAGGA?RT?AAGMTGMTRACCTGT?TCCATGCAGCCCTAGC?CTC?A?ACTA??GTAAGGRGTGAG?TRKACAGCCGCA?C?YTRCC?T?GGACCC?A?GGACACA?CGA?CCGAATAAC?CCGGAAT?GAACCGGT?RYCCAT?ACRCCA?GT?R?ATGGGA?A?G?CWC?CGCTCTAAGCCTGACWTTCGYTA?GCACRA?CATAACTTCGAGTG?GGCG?AGCYTACWT?C?AACC?C?TACTY?TCT?ACTGATGGTTTKAGTC?ACRKA?TGCTAGTGG?TA?TT?TGAGGTAACGTACCTTCA?CCCTGYACC?RACTT?G?GC?GACCGAG?C?GRS?AACGGA?CAG?TCTTRCTTAAGCGTCTTTCGGCTTATG?ACCTCCRCTCSGWG?AA?GTAGGACRTTWGCGTCAAAGTY?CGTCMGMGCGATTGTAGCACCCAACGCTTATATCTGRARCGGTGR?G?RRACTGCA?GAGCAGT?GG?C?CTGACAC?AAGCYCCCTCM?GTT??ACCAACARA?GTAGGG?CGKG?TAATCGCA?GTG?GGCGCGC?GMAACCGGAYTG????GAGAATRTC?GGT?GGGAACATCCCCCTTTCCACGCTCAGCGGG?AAGGAGACMCRCYRCCTCCCTACC?ACCCTAGY?GGT??T?AAYGGCTCCTAGGGSTTRCCTAM?CAGAG?C??GKM?CGCGCCAT?GRRGMGGC?AAAKRCGG?CCGGCAGAYCTMTGAAGY?AGCTCYTG?CGGAC?R?TAGTYCRC?CAATTAYSTCTCTAMGCWGT?ACYCCCTATCGG?GASCA??TTTAYWACGGGTCTG?AGTAATGA?CAYTGGT?S?RRRCA?GY?ATAGCGGCGGT?CTGAATCTTGCCCC?TCGGRR?TACCYATRGG
G?A??G?AAT?RTCGGGGAT?T?CGTAATTATACACG?AGA?CTT?TATGYYTT?GC?GAGC?CA?AG?CCRC?GAAG??CATA?GGTTACTAM?G??TGAC?GA?GAA?GC?ACCCGTTCCGGGGACSCAGGGATAY?TA??GTMKGTGYCYCYCTAGTCACT?ATTGC?GGAACG?YCGAARRACGKACA??AG?AGA?TCGCAGCSGTG?T?CTAC?R?C?CGCGGAA?CTTGC?G?CCACAG?GRTTWCAGGC?T?KTC??ATCCGCTRCACGCG?CCATCGTGACCG?CTGGAGCCTGACGR?C?AACGTCTCTACRCGTGATG?GCTACA??C?KCTYT?YGGTAAAA?AGAG?CCACTYTGAGGCAT?CGGCG?ACTTG?CCA?KC?CGAAACGCCTT?CCTGTATT?ACYGCCACCA?TGACG?GGATCT??GCRAYGTRACGWGCTACC?CCGGTGGATACG?GGT?GACGCC?CAAC?AAGCCYCCY?TT?YGCAGGCGAAACRCGGGATGATYCCTRCGAT?TTGAGA?CG??CGCA?RTATCWAGGCCCTACG??TCTTMAACCM??TCA?TAACAMGT?GGAACA??GAGTWTAYAGA?GATTWTCGCAYATAGAGWAACR?Y??TC?YCATCCCMAGGGYGCTGCAGCCGCARKW?AGCRACAAT?CCAC?GCG?CGGGTC?AGCCCATRCCCG?CGACGG?CGAT?G?A??GTGTAC?G?TGAAAAATGTTACCGCTTKCTYGTAT?CGCG?T?AKGAATTA??TR?AGGC?GTCCGGCTAAAGAGCTGK?GATCC?TRGRTTAGCTCGGCCCAGCAA?T??AAGC?CGA?GCGGGTRRAC?ACTTGTACCARGACTGGTMTTRGCATWAAACTCTTAC?TCYATGCCGTRATCCCGRCGCTGRGA?TCGYGGRGCGCCCATCA?CATTTACC?ACAA?CYG?GCTAA?CAGACAGTACGGTCRCTWCAAYG?RGYT??ACT?CT
KA?TTW?TTCGG?GYTGAAC?CAAAATACGCRACCGCAGCYCTAGATA?AGCCTGAT?GTCGTCATT?Y?SCTC?A??ACAGGACCGGCGTGMTAGCWGRTCGTGKASCRCAGC??GAGGAGTK?A?CT?TTAAAATG?AYCTGTRYKRATARGTTGCG?GGGCGAACCAAAG?GRAATGGCAGTTACCCGCTGCCTCG?R?CA?CCGC?GTCTTT?CTTTRTR?RTGTTCCCTGG?YCRGTTTG?GGTGGACAGGCTCAAGCY?CGGGGKGGR?TGGACTRGWAAT?TGACC?ACGGGTCGC?TCAGKGCCTTMTYTCATTGTYTG?YAGTGAGGGGCTTCC?ATACATCGTGACTACACGGTGT??ACTC?CKCYGTKGCRGCCTGA?A?TACGGWA?CGYCCTGAACTWCG??TKAGGATAACAATCGKGAACGTG?CAG?YCTGT?YTGATYAACCACC?GCGCAATRGACCGARTAAGGGTGAG?CCACTGTRTTCGTT??CR?AG?YAGTGCGRG?WG?CA?CAGAACTGGAAGGTCCAAYAAC??CCTCCGC?GGATGC?CCAGGGGG?C?T?KGGCTATTTCT?CTTTAGCGCCCGAAAC?GTGCGCTWCRGC?T?YTGGT?RCTCTGTATTGGGCC?CCCAA?AGARGTAATCAGTR?AGGCYGATGRMCGYATTGCGTYGGCGATGCTAGACAA?TGAG?GC?AACGG?CTTATCTTA?A??ATA??CC?CYAGGAGG??GG?CGTATGTGGTC?CG?CAT?T?AGMACCGCG?CATTATGC?CTCYTC?CC?MARCCCA?CTCC?YAGCTCGCG?GGGAMAATTGAACSTCCCCCGACYAAC?ACCCTCGGGGGAGRAGTCRA?GGCGGGTGCCTTCGCT?T?GGA?GCACATA?GCCCCG?CTGTKT?SATCCCAG?GAC?TGWCTCC?AYGGTGGCACG?ATTTCG?CTG?ACGACC?AG?CCKGTGACG?CCATTCCCGCTCGAGC
YYGG?CKA?KGAYACCGAGCCAC?CGATTGGT?CAYTTTTGY?ATSTGCGT?CGTCWTGGGTWGCAGCCSRTKGGCAWA?ATCACGTYCGGGCRKKG?CATKACGTCKGTGACGGAGCC?CCGCTYKCCTGGRYCGCTGTCACCCAGAATC?AATCT?CACA?GGYAGTRAAKGAGCA?CARCGCCARGG?AAGGACCGTTTTSGGC?CGWGAAGGCTA?WAGCG?YCGTYGGSGCTCR?G?AGGSGGTA??GCTCYAGATAGGC?CATTTCCAGYTKAWGGGRSTCGCCGCATAGC??CWTGY?GYGCTACGACACMTGACCGAYCGTGTCRTGCTCGTCTCSAAGGCAGGTAGCAACCGTCG?GGTRMCATARTRAA?CCWGCCAC?GCTRGGCCTTC?TT?R?GCATCGCGKACRKGCGAYCCCYGCCAYCGCTGCTGCACGCG??GAGTGCGGCTCRGCGYTTCGGTCTKMTGTCCYC?GG?TWACCGC?GGTGGCTTCYCKGGWRWCCAGGCM?CGCACTCTRCGGYTACGTGCTCCYCTMACCGGGK?A?YATATYCGGGGRCG?GTG?GCTAAAA?CTCTGYWACG?CGAGSTGYTCCCGAGRTWGWAMCCAGCYC?CCAGGTGGTG?TRCKKT?TRCC?CYCATCGCCTYCAGGRGAAATGWAA?GYCTAAC?GTGCAGGAGTRM?GGGGCGRGRTCGAT?A?TCCYAGATAGYGACGGCRTKGTCCYGAG?TMTKTCTCTKGYA?GCGCTATAC?CA??AATGC?AGCGTACATCC?TMGKTGCAGAGAAACGTGCCKWGCTGGTTATCAC?TAACMATACG?CMCCGGCGGGTCTCAGMGAATGYCG?GGGGCAGCATTTGWYGTAACKAYCCCCA?TGGRCATGKAGGGACGWGCGTCSGGTAGMCCACCGTRTTCAGACAATCCATGYA?GCCTGGYTYGAACGCGTGYACTTGTGCGTYGTCMCAGCCGGGARCCGWAAGCCAMTM?
CYCCCRACGA?TCCRGRAATACTCRGTCCTACGAGAACGCAAC?GTGCAACCTTRYTCSCTK?CRGACCCAYMGACTGGTGASACTGTGTGYTTTCTCTCTCTTGTGGYAGGTGSTWACCTTACCGCGGGGCCGWCC?ACCTGYGACCCGGCRCGATGGCGGCT?CCCTCGRCAGAYGRGMAGCYYGCARSTCTTACTGGGGCGYG??GYGSTAACACGTTCGCCGTMTCWGCCGGGTCCTGTASM?GYA?GAGYCGGCTATATCTGTTGTCCGACYG?GCTTCTACCAYCGGGCGYAGAACGGSGCATCGTTCGCAGAGATTCAGGRCTGCGCCCTATGSGCCYYCACTSGAYYYCCRMGAAAYRGAAGGGGGAGCG?CCATTAAGAAATCATKC?GAGGAC?CCCACCGTGCCCCCTTRTTGCGGRCGGCTGTGTACGTTGYGTCC?TGCCCAGGCCCGCCGC?CGCG?TTGCCCCGG?CGTCGCSTMGGWCCCCAKACTTCCTGCCRGTAS?GGCGTCTGCAATAGTCGRGCCCGCACMRCACACTAGTC?GTCKGGSCGACCGRG?G?ATGCCWAGAKGGGCAGGGCTCGGWGYTYYCTGTTGTCCRTAGRGCCTGGTTYTCCCTTGGGTGCCGCGCTCAGCRGCCRAGCRGTTCGAGTCTACTAGCTYATAGGS?AGTGCCACRACG?CAGGACAMCCGGCKTGTTCKCGGYCKGGTTTCG?TGGGAGG?GTGGGGCCTCGGAGCYACGTRAYGGCTCTTGYGGGM?CCTGGTGGGCCTCCRCKTACTWGACCCGRGTCTGCCCTGGCATGGAGGGCGCGCCTTTGCACGCGYGC?KGTCCGCATACACGAGGTGTGTCCYRCCRGKTGCTCC?RAGGGTCCGGATCGCKAGGCY?CAAWTCGKGRACT?CCGGGCCATGCCACTARCGSGGAAKCCCCCCRGGGRCSCAAYGACTCCCGCCGGGCCC?CCTCC?TCTWCCCCGRAGCACAGTCS
GAYCGCGAATCACATMCACTCACTGMATCACAGCGSCAGATTCTAAAKGCCARGGGGCCACGGGGTCGCTCACGCAATGACSCCCGCACAKT??CGCTTTGRCGGCYGACCGAAGGCGMGAGACCGGGGCTTTRGTYGGCRATGACTCTA?TTCCTTCCRMTAYTAGTTTCCKAAGCCTTACCMCACTTGAC?AGACCRKGMCACSRRATGCGGTTGATMRGATGCY?GAR?TCGTTWTCGYAGAGCTYGACTAAACCT?AGTCATGGYCATTCGCCACGGCTRGKGG?TGAAGAGGCGA?CTGGYTTGATTTCTCTKGRCCTAACG?CTTCGATR?GARGRCAAAGA?CACAATTTGGGYGGWTCYCAGTYTGGMTC?GRTG?A?C?AYGAATGGACSRCGCAAGCSGKCAKGCAACCG?TGGCCCGGGGGG?AGATCGCAGTCGGGACCGTTGACAC?KGGGC?TAGAAGACGCGRAAAKAACGCC?CGGCCCAYATCCTWKCATC?GCCCTTACTCCGCTTTGGGGGCGAGTCCGCTCGACTCGGGTMCCGCGTGGCGTTAATGTG?CGRCTCTAGCRACAACAGGCCMACTGTTCATGAYTGGG?GAACCACTKCTATWACACTCGACCAACGARAMAC?KG?CAAGACYGAWCGATGTTGTCYKGGCWCKCKCCRGRCTGCAAAAAT?CGAGRRTACCCG?GTTACCAY?CAGCCGGGGGCCCCC?GGGAWCGTGTARRCGCCTGGYCRGATCYT?KKCAATAAGTTAAWASACTTCGCGGGCAGGCTTAGRGCCG???????????C????????????????????C??????????G????????????????????A?????????????????????????????????????C?????C????????G?????????????????????????????????????????????????????????????????????????????????
???????????????????????G???????????????????????????????????????????????????????????????????????????????C??????????????????????????G??????G?????????????????GG???????A?????C??G?G???????????GC????????????????????????????????????GT??????G????????????????????C???????????????????????????T?????????????A????????????????C????????????????????????G?????????????????????A????A???C?????????C??????????????????????????????????C??????????TC?????????????A????A???M??C?G?????????G????C????????????????C???????????????????????????????G???????????????????T???????????????????????????G????????????G?Y?G???G????????T?????????????????????????T?????????????????????????TC?????????????????????????????????G??????C???????????????????????????????A?????G?????????????????G????????????????C?????????G????????????????????????????????????G???????G??????????C????????????T???????????????????????????????????????????????C??A????????????M??M????????????G???????????????G????????C??????????????????????????????????????T?????????????
A?????R?C??????????????????????GR?????????????????GT????????????????C?????????R???K????????CG???????????????????????????????????????CT?????????????C???????????????A????CA?????????????C????????T???????G?????????????R??????????????????????????C?????C??????GT??????????AC?CA????????G?C?TTYKG???AA???T????????T???????????T???????????????????T?????T???????C????????TC??????W?????G???????A?????????????????CGG??????T????????A???????????ATYC???G???G?G???????????????C???????T??AC??C????????????A??W????AA?C?????????G??GTC?C??G???????GC?G????W???????????C???????????????????????M????K?M?C??T????????G??A????????????G?????G??C?T????TC??S??G?G??????GG??????????TC???G???????R???????????C?????????????T?????????G????C????G??????T????A???M????GA?G?????AT?G???CA???A?????A??A??????A??AC??????G?????S?C???A????????A?TCT??G?CG???????S????????C??C??????????G?????R???G??????????????????????????????Y??????????????G?T??G??T???G?A??GT?????TG??C?G?GGC??G????????T??????C?????????????CR?????G?????????????WR????CA????G??
????????C?G???C???CA??G????????Y?????C????GRT??G?T?G?GC????A??C????????YC???GG??TA???????TG???????AGG?T???????G?????T?T????G???A???A??AA?TCTA?AC?T????C??C?AGC????C?C????????T??????C?????????S??C?TC???????T???TC????K??????C?T???GGACGG?A???T??C??????????R???C?GC???G???A???????ACG?????T???????TG?Y??A??????TG????T?????M????C?GA??G?????C??????A???R??G??G???CC?C???G??????????C?C??G?A???C???G???R??????C?????????C?????C?AG???C??G?W?TC??????????CCG??T??M????T??????CG????????????????????A???????G?TC????A?????????G?Y?T????????GS?????????????C????C?GTC?G?????????AY??R?C??TC??T???C??C?T??????????C????GA?GC???????????G?T?????G??C?T?G????????R??TT?A????CCC??C????ACA???ATCT??C??CCGA??T??G?Y?CCTG?TA?CCGYAAGC??C?T?G?A???A?T?T??C??C?T????A?T?CA?AGR?R????T???G??GC????TA????GC?K??AC?CGGTC?AY?TG???C??GAG???CT???AG???CMGC??????T?S???A???MCCT?G?A?CC?CTT?KTGT??AA?G?TT?C?ACAKA????T?ASATGTA?GAC??A?GCCTAGACC?CCTA?A?ACR?????TKCC??AGRTGGS?GWTKTCCT??G??T?W?GGC????C?C?TGTAGTR?AGT?G??WCC?TR?GGTCGGCRC?GRATCGT?T?CA?MA?A
GGCCCA???YYGG??GAGCG?G?C?TGC??G??G?G?G?TT??TCCGAGCG?CST??C?AACCA?????CTCC?TATGGTC?CATT?WAG??CG?TTSACTM?G?CG??CCA????GSC?CA?GYTSCGRA?TC?C?ARC?CGGT?RAC?GY?A?CATGCCYATCCGCG??AA?TR?AA?TYCRTCT?TC?TCGGGTCGSCTATYAGGT?A?ACMC??TCG?ACCTGAG?A?TGA???GA??TCG??TAC?CACTYGA?CAAMTATYCARAATATACTACTCGK?TTGGT?Y?GG???AT?CACGYKCCCTCTCGG?AGAAKCTCG?A??AC??G?ATGA?AMTT??C?A?AG?GGCCT?ATC??A??K?GGTCTGACAAAKT???GCC?ARTA?T?A?A?GC??C?GT??T?CCA??KA?CCAA?G?????CT?TC?C?WC?K??AC??G?A?RTGTGT?CCGTTAW?GATAKC?A??CG?GT?Y?GTGCCA??W?AGGAAAT?GSCT??GCGGM?TT?GGT?G?GC??RY?GW?TGCT??TGGRCAY?TG?TG?T?AYGYCGGGMT?ACAAC?CAYC?MCA??CCTY?CAMAGGGATGAG?G?TC?TRGG?G???C?T?TG?TAY?G?T?GAA?T??AGTG?AATGT?WT?GWCT??G?T?SAG???AGGK?C?TGTTG?GG?C?C?GTGTCAGAC?CGW?CT??SAGCT?CATCC?M?TRG?T??ACGCCG??AGC?CTY?GTGG??R?TYAWA?CCG?TC?CGMGCY?TTTSTGGC?ACGAA?C?AG??G??TGAC?A?GTGG?TATAGGACMRC?GGCGCGACCAYGCCTT??C?SCASAGGY?ACGAGGC??GRGGKSG?TA??A?AA??GRGK?T?TTG?CCTYACS???CG?AGGG?M???R?ACG?GGYCGCCG?R?TC?AA?ATG?G????GC?CCAGT?CRCG?GGCCGGRTMG??CC?C?C?G?TC?CGTA?A?GCG?GAGC?G?GTT
ACTTA?GM?G??T?CC???CG?GGCA?C?GT?ARAAC?TATG????T?AATYGG??G??TG?G?GC?TTAC??G?GG?TTT???CCG?GAG?A??ACACR?M?CC?C?CC??G?G?C?K?T?CCYCYC?G?GGCCGGCA??TAACCACC?ACCY??ACG?TACCCA?ATCA??ACG???A?CGTG???A??AGRCARGGCCT?GG?GTGCCRCAACGR?TG?CGGGCA?T?GW?S?AA???CG?CTG?GAGTGG?GCGCCG?GTGCW?G??TT??C?GYG?TCCGT?AGYCGRTY?CC????GAT?AATTCWCC?GT?CKSTG??T??CACC?GT?GT?T????????GCG?C?S?CC?CGTAGCC?GCACAYCCC?GCGTW?AGCCGAGCC?GTY?KTGA?A?????RA??AT?TAYTYACGA??CG?GTCC?AG???CCT?C?T?GA?GGT??T?AGC??AC?CAC?CRT??TT??GG??AAC??GC?GGTG?KCTG?C?M??T??GCTC?ACTCGA?KA???TC?TG?GTRATG?TAA???GAGT?G?G??RCA?T??CR?K??CGA?AC?RTG?GATTG?GACACC??C?Y?GGGG?A?CC?AAGG?CC??CT??GTGTT????GC??A?CAGTAAC?
    206_3		TTTGRCCGAGSGCACMYCA?AYTTTC?C?AGTGGTCGCTARCCTTATCCG?YGAWAGATCTYTT?RAT?AATTATTCA?CTTCRCMG?TACKG?AWCCGC?GTCCGCAAGACAATTTTCCGT?AGACTGGACC?A?YCATCTC?AA?TCCGGTGACACC??TATTCCAACCCCGGYCAGGGYCT?GCSATATTGRGYTCAAWAGATATKTGGGTGT?CTCACTGTYA??TACTGCCRCATCTCGGGGTRCG?ATCTCCG?GGTCSGCAGCCGTTTAGKGAACTGSCTACACAGGAG?YCCGG?CCMCKAAG?ATYG?CCGGCCCSTC?ACTTGCCG?ACGYA?TCG?CTGCCCCCATGAAG?GR?ACTATAAGAGRAATTGTTTTG?ACAAG?GAYW?ACYCTATTCGCCA?TTGTAATAAGTAAAGTGGCAACCACAGGATRACTCCTCC?GGCRW?GAGCTGAAAA?RTGACCRGR?GCTCAGMGARG?ACAGCAC?GCAATTACAGGC?GAGGGACC?GTTA?TTKCTGGAGGWCTCA?TGACGGCT?TTCWW?GGAYACATTRCR?G?TA?GTAAGTCTGCG?AAACGAATYGAC?CTTACGGCGMCGTCCGTGACTAKTACGT?CGGAGTAACCCCAGCCTGGCTGCR?TTCGYGAAACCTRGGCATY?CAA?GAGARA?GGGYACGTGGGG?TA?CAA?Y?AAGGCRCGG???CTT??RTTAGCG??CAARCYCRTGATCCTRCRCCAGAGGCCTGCTYTGACAGCGG?CGGCT?CCGAAAGRGC?TAKCCCGATWCCACCCCGCGAGAAGGRA?CTA?GAGRGCGTTCGACGATCCCCTT?GCCCYTKGYGAASGTCG?GT?GAGCAAGCCTCYC?AT?TTATTGCGCAAGTCMGCGCGWTCCTWCAAGGAG?CGCTAGCCAACCYACGTGCGAGTYC?CCAGCCCCGTGTCTGTAY?AA?TYCTYTKGYAG?ATACTTCTCTTTCAGTCATT
MTATCCGCCAGGAGMTGGGGGT?CTCCCGCAGGGCATTCGTGTAACCGATTT?AGCCAACA?WATCAGCAMTT?CTA?ATTARCYTWCGCGCCATAAGCYTGCG?CTTGACAKATCTAGCGT?GCCCCTTGAC?CCCACCGGAGYTCCTCCTTAWGKGAWTATACTAAAAGTAMGCTTACGARAAGCTWYTA?ACACG?GATWTAGGAAGAAACGAGGCTTGCAARGTCTCGGATCATT?GATC?ACTAAC?TCAG?TACAGATGGGGAGCGGGGGGGCGCCCA?CKGYARCTACTTAGTY?TCTCGTAACTATTCCC?YCCGG?CCCACTYTAAGYTAGGGGGCGGTGCGRCCAAGKGGC?GC?TATRAGAATWGARRTGTAGACCTA?GCAWATTGTAGGTTGT?TCTTTTWCAACGATTGACCCTGG?TCGCATCGTGCGRTGCCTC?ATG?AGAATCTTRGAWK?GCATTCTTCCRRKGGTGATACMTWCGCATRTTTACTRATCAAYW?CCRGAGAGGTTYTGACAA?TCTTTATACGTGACATACACTTGCGGCACAYT?GCATATCGCTRGTGAAACATRG?GTAYAGTGAGTWCGCTCAATGTAC?CCTCYTCTCGTAGCAG?G?WACTCAAGACGAG?GWGGCGATACCTT?ATA?GWTGCACCTACGYTAGCATGG?CCA?GTAGATRKTTCWGTCTTGCAGCGCCTTAKGTGTT?GCATGAGKACKGT?A?ATC?GA??TTTCACTGC?GG?AMATCGCGAATTATTAAATATTGAGTWGAAYATGATCGGTTCACCACCGCA?T?ACTASTTTCTGCA?C?AGTAAGSGG?AACATGAGTCGTTCGYATTGAT?TGGCAAC??TT?AGTCCA?AG?ATCG?TCTTAYAAATG??TCT?AGTTGCAGCAGTGTCTACAGCAT?AGACCCAGCGATTTCAMGATT?TA?TT??CCCGAGGGGGTARTAGCCACCAACTAG?ATMAACTAG
STTTATAATA?TCR?CAGCCTGGATGCTAAATCRCA?AACG?TGGGTGTCGGCYGCCMTTGCTARAATTTTMGTYCCGAATG?ACWTGCGGGGTTAAG?TCGAATTT?ACAAGATAACGCCCGTACTTCCCAAAAG?GTAGTCGACGCAAGGGTAC?ATYTKAAGGGTGTGCGAKA?CGCACTTGGTAKTTKACTGWAACACATGCAGCCCTGGAATCTTTCTAAGGTCTACTCTTCTWGTAGTAATTGCTACTCCGTTTGTACACGCATGCAGCGCTACATTCCCTG?AGATAAAKGKGTCA?CAACMACTAGTGAAGGTKGKAGCGCGACCACGCYA?CTG?TGK??CTCTTGCATTCRCCTGTWCCCARGAATCCTWAC?AACAGAA?G?CGACGCTGGGCTAGGGCCCGGG?ATTGATYGACTGACMAGCGMCCR?GCTCCGGKACT?ACYAAAGGAGG?AAA?GT?A?TGGGCTGGCTTCCCTTTGAGGGAGTGRCTACACC?G?CGTGACACTCAAT?GACGAGGAGGTAGTCGCCGRAGCACCCTGTTGGCTCAGTCAGATAGAC?TCAAGCCGTCGCCCAGG?CT?TTGTT?GAT?AAGGAGGTGCAATGGTCCGGGCCCMCAGGGTGCGTGTTATAKGTATAGTCCCCGT?TRTATGG?YCTAGACTCCGAW?R?GRAGGGTGGCGTMCCCTCCTAAGTG?GGCCGTGCTYCG?CRAGAAYCAGTCAKRGG?CTTGTWRCWGRC?CTGATCWGGTAAC?GA?TCTATTGW?GGCTSTGGAGCACCAAG?CGGWCCGTGATCAGMACG?TTC?TTTCGCCTCGATRCCGRTGCG?GCACCAGTGAGGRCGGTTCCCAWCAATYCTCCYG?AWC?AGGCGATTAGGTAGTCGGC?GGTC?CTTGGGACCGGACKTGGGCCYATCAA?CACTMCGCGTCTTGA?TGATTTTGGGCGGCTT?TAAGCCCTGAGTATGATT?GAGTGACR?TCCC?
TAT?AACACGTTGTGTGYT??T?GG?GGCCTTG?CCTMCKGCTCGGCGACCT?CG?ACKTMCACCTTTTCTCAGACCACCRRCTATTTYTTSACCCCTT?AAGAACAGAYCATCGG?CGG?GCC?CACGACCATCTCGGCR??ATGACGCTTCA?CYCCACAGT?RT??T?CGGGGCGGG?GAWATTCTCT?YTGTCRA?TGG?GCCACAGCGCWAACAATAGGGGTGA?GCG?ATT?ATGTCAYCC?CKACTRCTCACAGGG??GC?AT?CATCGA?CAACCCACTRACGGGAGCGC?CTTGCTGCAA?CGGA?AGGACG?C?CTGRGCCCCRTGGTATTGTACACGCRCACGTCGGCGTCCCCTGTACACMCAGAT?RGGGTTACTKGCTGGTTACACCCAATCCYGACGTTTAATTACGG?T??GCAAWKCC?CA?GACGCGGGGAACTTGGATGTAG?GGCC?CGGCGACTKTGTAG?RASACACAG?CAACCGACGGATA?CC??TGGGT?GAGACCCTT?TCGTR?TCGCA?GCTG??GMTTACCTATTTWRTGYAAGGACGATGAGTGGCGCGAGATGAAAYCTCACATTGTGAC?CCCACCCAATACCAGTGGGARTAARTARTGRTGCTGRGCGC?CGCCG?GST?AGGGACTCCTACGGYCGA?G?GC?CTAGTGGGRTAACTG?TG?TTG?CYC?ATACGCTCWTRGGGCGCGCACTGGAARTCKTTTTCATGYCG?TACAC??RCC?C?AACT?CCCGGAACTTAATGGGTGCCATGCRCGGCKTCTTCTACCCGKGCCCKTACAA???AYGG?CTY?GAGGCTGTCCGRKTCCCGC?ARTCGCGATACYCTGCTACMTCGTGCRTTCGMCA?TCT?CATCC?TGTRT??TTCCWCACAAT?GGATTTATCARGAG?CAACA?CGARCGAGAGTA?GCAGCGWGG?CAGCCCAGCATGGACG??GCCCGTCGRGAWGAGG?ACTAAAG
GTGTCGRGAGTTGTCAYTCTCTC?TGGCTCTACGGCTAWGM?MTTCGCTGGCTAG??GACCGCGGRCKCGGCTAYCCGGARCA??ACGCGCGAAGS?CAATSCC?TGA?RTCGGTGACGYG?GCCC?TCGGYT?A?RCTCGC?GTG?GTCCTCAAGGCAAG?RCAYTGCTCAG?GTGCGTAAT?ACGCACCTG?CCCAAC??C?CTCCTACTCGG?CTTGCMCTGCYAGCG?C?TT?ATGAGGACTCAG?ATTWCACAGACACWGG?YTATCTSCYAGAGTCTA?CGGGGGACCCTTT?CATCT?TATCGATG?TTGTCT?CGTGTYGGATTMACCGT?ACACTCACTRCCCTCKTAATCRGCGAAGTCTTG??TTATCAAT?CTT?CATCGGACTGA?CCCAGT?GTACGAGC?AGATTG??MATG?GTR?TCGA?TAGRGCACAC?TGACCGYTRAGCAACTSCAAGC?ACMT?G?CTTTGGATCTGYCCGT?GYGTGAGGG?TGGGCCAAACAGKCTTACTGACGATGCTTTGGACGRCATGGTCTTT?CAG?ATTG?GTA?CCCGA?CGGAYTGTG?AGGGGTTMTCATCCAGGGTKGT?GCATCTCAGTRTCCTC??AAATC?CCGC?ACYG?GYAGGGCKRRTAAG?GGGTATCGGAGCACCGGTGC?CGTT?ASCGCAGCTKGMS?G?CRCCCCCACAGTGAGGCCAGAGAGTGCAG?CGGTAACACGAG?CGCCCCCACA?GTGTC?TCCACGRCGTYCT?CTC?TSCAAGAGATYW?CCCGG?TAGTA?GAACAGAGYTAGTCGGATGTAATCCCGTCGTG?C?AATC?T?GC?GTAAGGCGTGG??GC?CACGGRCCWCCACGG?ATCTAC??TYRCA?TGGTAGATGK?ACCGCCCGGAGA?C?GGWAGWMTCTATGACTACKAGGGCGCCGSCGCRGTGTTCTMCA?CGG?TGYGAGTCGGRCGTCTACGCC?ATKCTG?CRTTAATG
TGCCTCW?CG?TCGTG?CCGAGAAGTGC?ACYKGCA?TT?TGA????AACGGAAGGACCTCYAGGGGAAAGTCGCGT?A?GCCTGGGCGTGCCATCGAAMTTTCGCGATTAMRTCCMGGAAMGCTGTTTGTT?ACGGA?GGCGGC?TCCT?AGSTTGGMCRGAGCTCTG?ACA?RTAAGTACTTTAYTAC?TCACAGA?W?TGAACCGCCCMCGT?GTT?GACGCCGG?CCGTTCGGGAMCGACACTAGTWCRTAGRGCCCCGAGA?GTCGCATA?ACAA?T?CGST?GCAT?TC?ATAG?TCGTWACG?ATATAACCTTAGACTRTATSG??GGTKC?TACCKATC?TCAACA?CCGCTC?CCAGGGCT?AC?ATGAGTAGATGGAA?GCGCGYACCAACGA??G?CGGTYCGGCGTWCGGAGCGRCCTAGCGKTCG?C?GTAGTCGCGTCTGTGGGGTGCTTTGG?GAKCTGACACCCTGAGCATCC?CTGTTCGCY?CGT?CTTCGGTACGCWCTTCGYTTAAACCTWAGGAATTCCGACWG?GC?TAATCMGTCCACCCAGAGYTGG?CA?G?TCTCATTCA?CAWYACGGTCGMTAA?GC?GAGACCCGGTRCGAT?GCTCGYAT?G?TGGATA?A?CRTYC?CCT?TAGGTAGTTTGTGTTCCTAGGCGTCGGYCC?T?CT?AGCCCRAAYCTWAC??TATCGCG?CC?ATTCTGCGYCCTATTWT?CG??CTAGGGGGTG?AGTGTTGCG?TGCACC?K?A?GA?TGAGCA??TAGCGTCCGGAAGYCACTA???MACC?AAG?TA?TGCGGCATTATGCAGGSAMCTGGAGGTAGCTGTC?CCT?CGCCGRCCGCGACTCGTTCCAARCC?TACCACCCCCCCAYCA?GGCGCAGTCGCCGTTACCTGCGCCATTAWGGGAAGCAR?CGTGAGGGTCGCTGCCGCCATTGGGCT?YGT?GCGAGCTCAGTGTCGRTGGG??T?RMGCCAGTC
CGAAATCGGTRWCCCGT?CCTCWGAGGCCYGCAACCGGMYCATAAGCT?AAYCAASGACCAAGCGTAAATTGAGGAGAG?CCTGGACCTCCTAGCGMTG?YGGATAWTATGGTCTGTCT?CCC?ACCCATGCKMAT?CGGGGGTCGCTTRGAGGACAT?GCYC?AACTARCAGGGAC??RGCCA?AATACGAACGYAAA?ATTGAATGCAAGCYGACGATSKGGG?AGCGYAWYGCCACAGSYY?AGTCGACCAT?TACGTGGCC?AGGTCGGGAATGCCCACAGAACTGYGAGGA?C?ATC?CCCTTWGGCGCTWGGTTAC?TWAGTA?CTATCCCAACTCGATCCCGCGTG?GTGGGGCACGATRGCRAAG??ATACCKTGGATTTGAACCCRGYCTTAC?C?G?G?CCTGTCGCGGGAACT??TCCGTCT?AAAAGTGTTC?M?CGAT?RGCT?GT?CCGAG?C?CYA?ARCAAGCRGAGCTTATC?GGCGGGCACAGATGAATAWGTYCGACGAG?ACAGMCRTGGTCTGA?CG?GA?CRCCGACGACCAGAAATCGGGACTG?CAAGGYTCACCCTCGRRGGSAMCAATARCAGA?TGGCATGGTGACATCG?CCTCCCTGTAGCTC???GGGCGGCAYAGCC?GCTCAATGCGTCCKWRCGCTGTCTGG?TTA?TTCRAACRRCCCCGCGGCCGGCACG?GCCGMGGACAGCTG?G?GG?TAAG??AGWCGTGGTTGRTTRGY?CGA??TTGRCTGGCTARAGGATCTG?CACG?WKCAC?GAG?CCRGCC?A??G?TC??TCGTGGA??CAW?CGC?CCAGCCTG?CTTGATTTRTCRGCCCATCRA?CGC?GCTG?GT?TGTTTGGTGAGGGTACCCTT?AAGCTGGCC?CMGTCCGTGGTCAKCGGG?WC?CCC?CGCWACCCGYTTMTCAGGCCGTA?A?CCTGC??CGCACACCCCKG?AGCAG?GCTCTATAGAGATGC?CTT?GTGC
TRATGCTT?RTATCCCCG?CWCATTCCGGACTTAGGTRCAAAT?GGRG?CCTCATACTGGAGG?G?GGTTGT?AKT?AATA?A?M?TAAGAMT?GAGGTG?GTCCC?GCTCCCAAY?AGCGCCCCCTKGACRGCC??CACA??AAGCACC?CATMTACGATGCWGTTATCACCGCGGATACAC?GGCGGCG?CCCCGCCATAGGATATC?AMGAATTGRCAGTAAC?YTCTCGTCG?GA?AGGTYGG?RGCGTGKGAACG?AC?T?CGATGCATGTGGCC?TCCCGAM?CGAAGGCYCC?AGT?YA?CTGAATAGGMG?C?AAGKACGCCCTGC?ACT?CG?AGATAAGT?GTACCGGGTAGTGAGACTCGAGATGCGCCCYCGRYAATGAG?GAGGRCGT?T?CCM?TGYS?GCTYCCAYYGCGACCTGATTGAGTGATACTCACGACTCCCSTGAGTA???CTGGTCGGW?CAAGAGACAG?GCACARCRRACGTCGTRGGCCCCAGGGCTTA?GRCACT?ACTGTGGGGGAGT?GCTT?WCSGCTGAAGGAGTTT?CA?CCTA?CCCT?CTYTGGAGTAGTGCTGCCAGGGCCTGCTYCAGCAG?T?TG?ATACGGGA?TCTGAACAAAG??A?GTGATCKTTCCCCT?GAACG??ATSA?GGGA?GTCGCC?CGA?TGTC?CTGGCCGGCTAAATTTCGRMGTTCGTGATCARTTGCCATCC?GCTACAGCCCTCTCGACGCCGAGGGTCCGATCT?GYGCTAACGT?CKG?C?CTGAACATCCCTCCG?TGGTAAACGRACATGCCTCGCGACTCAWCAYAAGGAC?TCACRTCGCY?GTACATCTGCGAGTGGC?GAGGGTCACCTCGGAA?GRCTCCCCRATCA?TCSTAGGCGGGACTYATG?GCCYAGTCTTWC?Y?CCGTCAG?CGTGTGAKGC?CTCGTAAGGA?GCG?CTCASTCTGTTTAC?GCYC?ATGCTGTGATTKGGG?GCGC
GCGGCGCACCTGG?CCWGCTTKCG?C?GGCYTGGGGCGGGTAAA?G?GAAGCGAGCCTG?GGG??CGGTSCAY?CGCAGCACCTGTCCATGAGSCCTGTCCGTCA?TCGACA?R?GGCATCMTGTTGCCGCT?CCAATC?AACGAGCCY?T?GCTCCCCTGA?GGKMACGACCYRATTGTACYAGRCCTCAGCWCGGTGCAG?A?ACGG?TTGTCCG?TMSACAGGG?GTACYAATATCGAAGCGGGAATKCCRGGCGGTACCGCG?GTTTG?GGAA?RGCCC?CCT?GGTAGCCCSGAAG?GCGCWMCGCCGGARGRTGG?GCT?CR?GSGCCCTK?RGGCCTTTC?GGCYGTTCAWKT?GTATGCCRCCCT?TCSCCGCAACCYSATAYCCCGGGGCTTGTCCWT?AG??TGGAGCTTAAYKGAACACGACACTA?ATC?GTAGAGAKAGC?GTTTMT?AATGGCT?AG?TR?KCG?CCGGGAATK?GCC??GGARACCCGGGTK?ACTGTCYATCCACAC?CAATCCAG?TTCATGCAGAATCGTATCT?TGTCA?ACGGRTSCCGCGATGA?GMCGCGGCCC?CGGCCYAAASCTTCGGYGTT?TTAA?GCYGGTGTTTGAGAGCCCCC?GS?GGTCAAYTCGGWTCACGCACYGTCCAG?TGCTCGGCTCC?A?GTCGSGGTTWCSYGGCACGTCYCRRAYTCCGTA?ACM??CACYTGTTCATGAAAGGAGT?TTGCGCC?MTAGCAGACTGG?ATGCCATGCTAG?GAGTC?GTAAGCAAGGKCGACMCGTKTGACCYTGGTTAGCGAGACTTCACAATG?YG?G?KACCCCG?ATAYAATTYAGRGYG?RCGAGACTGT?AGACTTGAATCCAGTGGC?GTCRCGACAGT?CAAG?AC??CCGACCCTC?TACCTGYACGGCCGGCC?MGCCC?TGGTTCTCACGCG??TGAWAG?GGT??AATCCAYTCCYAACGGTCGGAT??GAWCT?G
CGGTGCCGACGC?CRACGCGY?CCACCTYCCC?G?A?CGWGATTG?CCYGAT?AAAGGY??AAATCT??KCTTCCTGGGTATCTC?TAYG?AGA?TTTATTATCTTCGCA??AGCGCGGGTTA?AC?ACT?GATGTCAGCCRGAGCYAG?TGGCCCCCCGCGACT?AGGACCMTCT?CA?TCTGCAGM?CGAACTA?AGGGCC?TGC?TGAGGGTSGAGATGCCAACKYGCCGCCCGC?G?CTCGG?CGCTTTAG?A??CG?CAG?GCACCTTTWCGCGCGKTGRWTGCTCACTTACTGYGCGCGGATTG?GATCA?CTGTTGGTACGGGCAGATTC?KAGCYACTAC?TGRT?C?TCAG?GCCGATMCTACACATYAACG?ATCCTRGCGCTCGATTGGCCCCG?CATCCC?TGGGGTGACCGTA?A?GTCGAYGCTCG?GAAACGAGGGTAGTGCMTYAGTTACCAC?KGACTTTAG?CGAT?GYC?TCGTGK?G?TGGGTTTTTCRTAGYTTGGAACCTYTCCTGGCTTWGCGMCACGYCTAT?GTGYAGGCGCGA?CC?TTTCCG?AACGGCGCTGAGCTTGTGGCGGTARTCTTCGGGA?T?CTA??GGC?TCAAGGTCTGGCCGA?GACAGTTCTGTAMGC?CACCCGATC??CCTCAGCGTGTAAACAC?AACGCYCCCTGTCACCGTRTATCCGATGGCCATCTCGTYCCGGGC?CCGCG?GCYCCAATRAGTGAC?TC?MCAG??CTTT?GGGCG?TCAGAATGTCCAKTCGCTKCACCRACTTTAACGA?CCCCGC?GCACATCTTCGAAT?C?CGTTTCCGTGCCGGGCGTCG?GAGCACACAMMAGGAGCGATGCC?CGYTC?ACAACTTTCMC?GGTCGA??TGCCGCGCTGGCCTTCYYGC?CTA?AGGGGGGCAAAR??GCCCCGACTTGGCGTATTGT?GCCCAAAAA?GWAGCACCTCAGGCCAAGAGG?ACATCCAGGACSA
CCTAGTTGTT?CA?CAGAYCGACGSRKTGCCGTACCCGGA?CACAAAWCCASAATCTTAATTGAGACGTACGRTYT?GTC?TAGCCGCCARARCGGGTCGCGCRGCTGTTCGACGGCCCAAGGAC?CG?GGAGG?TGA?CTATCTAGR?AGAGAACACG?AAAGAGCGTT?TG?GGCGCCGATGGC?GC?AATACGTTCTTGCTCGA?CAGGCTTTAGTYCCACTCAGTCGTTG?TTA?CTAGGG?CYGTCCCAGTAGCTACACTAAAA?CRCGACGATCAC?TCGTAT?GSAAGTATTGGTATRGCRKTCCY?TCTTCGGGAGATCAKMGT?GACGGAAGAGCCTGC?CCGGCAC?CCRAGMGCTGTC?CGT?GTTGGGTCYGGYCC?TGAGT?GGATATACKC?RASCAGAC?GAGCGAGRCGGCTAGCAGCCAGAGGT?TACCGGTGGGCGGAY?GYCGATGGCW?G?CCAAACGTTAGTGCYGCW?CATCTAAAC?AW?MAGCTYCATTTTTG?TAA?GG?AYAGGCGTTG?AAGCCTC?CGTGTCGCGWGGCTGTCGCTTCCGCTAC?TGTTCGATTGTTAAG?CRTCGAGCTTA?TCCTTTC?GG?AAGGATGCG?TCT?ATAGTTCGTCCAG?TAY?CCGCMGAA?YTGGATGTGCAGCCAGTAGGTAGG?TGCACWGTGAGCARATAGACCAATCGCCGGAAT?AGAGCT?CGAA?A???TCTGGACAGTATKGCATG?AATTAAGCG?GCC?ATATGATYGTGTAGSCAGAACGGCGTGCT?ATCTCYAAMTRTCTACAACGAAR?GCACACC?CTTTGRCTCGYCCTCT?WRCACTTAAACCGTATTACWGGCRGC?A?CCAATCCTCCKCM??CCA?R?TW?GGGGATG?ATCARCCCAGACGCCGKRGGWGAGCTTTAGTRARTG?CM?GCGRAGGTGTTGTGCCCYMGR?GGCCW?GCCTG?WMTCGCATKTKAC?CSAR?CGGCRR
ACCAAGGTTMCCTRA?CTSG?CGGRTTTCACCAGACACTGGAGGGC?CGCGCGACYGGCCCAT????AGTTCAKGATTACGGTGCRAG?GTRTCA?TC?TCTAAAYTCCGCTRCATC?CTA?CCGKTTTACAG?TACGTWCCTSCAAGATTTCAGTGGAMGCGGTTATCCAAWTTGCCGGCKGTCCCCAAC?ACTAGCGCAAACTCCGA?ACCCCCGTAKTCCCTGCATGTTTCCTCACA??AGACGCGKAGAATGTGCG?CAGTGACGTGACCAAYTCMYC?GCTCCTCCTGGCGGACTGAGCCYA??TCCGAGGG?CTA?CGGTCCCCTTTGTMTTCGMGAAACCGCACARCGCTTCAGCGMGCGC?TGT?CGGCA?G??CACC?CG?AGGTCGAG?GCAGATGT?MTCCGAGGCTGAG?GRCTGGYCCCTGA?GGWGGGCRGCCACCMCTCCAGCTTCCC?TACCGTGACGGTCCCCAT?TCTCCA?CG?CCGTC?T?GAATAGWRA?CYAGG?YTCGMYCYGGCGGTTCTGCTGAGCGGTCAAA?GCGGGAAA?TGAGCAWAACCAT?CCGCCCTTARGCC?AGCGMCCTCKG?GCGC?TAYTGCACCTCGGYATTGAGC?CCCAAGT?ARATCACGCAAGCT?GAGCCTGGTTCATCGGATGAGAMTGGACCCACCCTATGACTGCCCTGCGGSGTCG?CAATKATCGR?TTTCATGCCTACACA???AACATGTRCCGCGAA?WSSAGGT?TAGGTGGGCGAACAAYGG?TGAT?CGCGAGTA?CTTGGGCMCCGGAGCATTTCAKGA?CG?G?GGTGGCTAGGG?G?GSCCTCCKAG?TCTCAACTA?TGR?CCAGAGTACAT?CGATAAGTATGCTA?GACAA??AATGGGCTCGCCKCACMCTCCGCTGTCAACCTCCKTAGTAC?A?CTTYCGCTTTTCAYACCTGCCGGAMARCTAGTMYCTGAGC?GTATGTCTYTCCA?AAGTCGTT
GCG?CGGCGGAGAG?GTT??AGCCGTTCATATACAGA?TCCCCAA?TGAG?CTGTAC?CCCGGGG?AGCCGAAC?ATYGG?C?TTCTTTCCCGACC?TGWCA?CGCAACGGTACAGT?GTCGTTGTACTCGGGCMAAAGC?CCGAGASACGGAGTRAAGATTACRGACYGG?TTGKCTGTGGTTAGACATACAGAGCGY?TCCGAAATGGGYGACCTAGCCTCTGG?GG??ARGTYTTCATGCGGAGT?YGTCA?ACGGGCGGGGCCCTACA?GGGGTACCCMGSGATGC?C??RRAGTTCG?CCT?ACGTA?TGTCRACGATTCKYGRCGTCTY?T?GTACGKATGTYCTCCTCCGGCCC?TGARCCGGAACMCGAAGGAGKCCACGGCATCATTCCGGAGG?GRG?GC?RCTGCYC?T?CAYYACTRCYA?CYAGCGCC?TCTGACG?T?GCYAGGACGTTC?GAGTCAGGTGKCG?A?TG??C?TGAACGATRGCRCGACTCGCCGCAAGGGC?TTTCTAACCTTCCC?CGCTTTTCTTGGATCCCAGG?ACCGYTTTGCTWGAGMA?GCC?GSKRCTGTCTGRSACGAACAYYG?GWWGCGRCGGGAACACTGCCTRGGTYGTATAACTGT?ATTTAGAACCAGGCGTYGACGGTGTACRAGCGAAAC?AGGTGGAT??CR?CGTGATAATAGGTTGT?TAGRTATCGWTCYAAW?GGWG?GCGC?TGACACGKG?GACATRTCSWTACCGCGRGCCCCCTGGTTC?AGAGCTTTTCW?GAAYGGAAGAGCCTGKGTCTGCGTAC?CCGCTY?G?GATTCCATMCTRTG?CT?GCGCRCGAAGCTGCCCRCGGGGTGYTCA?R?ACGCTGCGAA?CTCMAGTCGTTTGRGCTTCGKGAGGWKTAGGGGGG?TTCGYCGCTAGGCTTWTTTGAGAT?TAGACCTCCGCCGT?CMTWTGGCCCATATCGACATCGCTTTWGCTCTAGGMYCTAGWTGG
TCCTTGRCCTT?AG?GATGG?ACTCAGTACACATYCAG?AACTCCCTRACTCCCCCCGACACGCCMTACGCCTCT?CATTTTT?RTKGCTTGCT?STCACTCAGGCCTGATMCGRCAMACAC?CGGCCATGTGGTCATACCAA?CWACTAYTTTATWYCCT?CCCTCACTGAGGASMACCG?ACGSCRGCT?TC?ATCGATCT?TTAACCTGYCGCGGAATGCTTCGCGGACRGRGGTCAC?TAATTAGCTCT?AAGYCTAATCGACCGYTT?GTYCATCARCACKGMATA?AC?TCCCAACCACACGRAAG?G?TGAAWCGAGCTTCYGCRTWCACGATTCYTCYCCACGGCTGAGGCMATATC?TCCCTAG?GTARCCGGATAG?CT?CTCCCGCATCGCGGCCTCCTRGTCGTGTCGGAT?AGCAGACCA??CACGAT?ATGTACCGGGCAKCTGCGTAGGCATCTCAGGGMTCCTYAAAGGG?CGCGTTAATTTCGCMAGTTCGGCTC?A?TCACGGCCCCTCGGCATGAGGACATCAC?GGAGTMGTGCGT?ATATGAGRCCGGC?G?CGAGGYAGTGTTTYGGCG?RG?CG??TGGA?G???CATATGAGGGTGCAGGCACTGC?G?GATTTGTAGGAWACTCTTCGTTTACACTTTR?TCCAATGGYGTACTCGCGGGTG??CCTTGTGCGTAGCCGCCTCTCAGCAGTC?GCAAGG??GGTCT?CG?CGGTGTCCGYAGTACGAGTAGGGAACCATGTKGCCGGCCCCCAGG?A?ATTGCCACCT?TGAGGG?GCGCGTTART?TACTSGTCGYYCTTTAACGC?GTAAGCAATTCKTTRTTAGAAKGWCCCCAACGA?CG?ACCACRRAGMGCA?RC?ATCCY?A?CGCCCWCTGCGTCCACGCTTTGARTCASTCATGT?CC?TYCCGAGC?TTAGAAGYAGTATACT?ACGCGGACARGCCATCCAGAATAT?GTGYTYTYTGACACGT
GA?GCYACCCCGTTCCCRATCACAAGGACGCCCTAT?CGCKGACGACCGCTCGTA?ASGCGATCTG?ATAATACGCCGGTGGGCAT?CATCYCAGTGRTGGCAACCGA?WGCTTCAGCCCCATTGGGCAA?G?GTTTCATCCAGGGGCYAACTATCCTG?ACGGAGGGCTGTGGCCGGGTACAGAAGCCCCTATAACGCGATTGCGAATTTATKCCGACCGCAGCGAGTTTTCACATKCYAGTGTTAGGGCACY?ACGAGGTGCT?CCGGGCATYAGATCCTTTCGCGCCG?CWTGTTGT?YCGRGACG?GWCMTT?TGAATCGTCCWACG?GAYGAG?CCTGTTCTTACACCAAAATCTGTACTTCGCAAGTTGTTGATGGCTCT?GTGCCATCCAACG??G?CGTTGT?CTGGCATCCAGCCWCGRGCAACCGGGACTCYCGACCCCGGCAGCWYCGGGTTAAGAGTACTTCCACCATATCTGCAGCCCAAYAGACCGCG?MSGAKA?CTCACGTCC?ACGTCTA?GCCGATGGCTCTAT?CTTCACCACGGGTGCGACTKGGGGCTCCGGGTCAGGTGCAACTTG?TTGAGCGACCTGCGYCTTCGGGATGATC?GAAMCTGGACAAC?AC?CGTCAACGGGTATATAG?CCGAYTCGTCTCAAACCTCCACGCTCGCGATCCTGGGWCTACRGCYTGGC?T?AGWTG?GACKGCGCAGAA?TYYAAGGACTTTRCCGG??GTGWGACCCCAGMTCGA?ACYCTCCGCG?CCTGASTGTGAGACGTCATGACCCGTCAACGCGGGKACATATTCCC?T?ACG?GCGGCG?AGTGTTACCTCTCAATAAATGCC?ATAGCGCTCGCTCCCGCGCCRAATCC?CTCCACCCCCCGTTGTAA?CGCTA?ACATAA??GCGKAGCGACCGATCGYGC?TTAGCT?G?GA?TGTCGTGMC?AATCRCTGGGAAAMAGR?GGCCCTCCCGCTAGGAGTGAAG?
AAAGTYCGGA?CTTTRYCGCCCGCRCYCCAC?CATTCA??AACGCTTGCTCGTWGTTTGATACTTASGCRA?GA?TCA?GAAACCAC?TGA?CAT?RCGCTCCC?CMGTAGG?GCGAGTTGGCTCGGGYTCWCTKAACYGCCSGT?GA?CCATAGGGGTCGCGWCAAC?TA?RAGTGAGAYGAAGATCCACT?GCATCGCTCTCGGCTCG?GK?MGC???GCGAGCTACAA?GATATCTCAGAGTAAGCTCCYGTTGAATGCATTCA?AACACGGCGCGAGCTCCGGTAC?GTKTGGTG?TCAGTKAAAG?CATCTGCYGSCR??TGTATGACCGGC??CCCACAAGA?GTCAGCG??TG?TRTGTCTGCAAGCCGTRGGGTAGGAG??CAGGMTAT?CCTC?TGAAACTCAATACG?TGA?CGTCA?GAGCTCGGGCGACCATY?TTGTTCGTTTGT?CACCYKAGTGC?CCT?CCGGTACAYTGGTCCGTC?MWCTGC?TCAKGGTTYMAGAATGTCACTTTATCCYTTGGTACTYCCGT?ATGGGCWGCGGGCTGTGCGAAGCAGTGGACCCMCGAGCCGACCGAGCGGCTCCCGYYCGYGTAGTG?TGGAACTGSG?GC?AATGC?CGTGCTATGRAGACGGCAAA?GCGC?CG?T??TT??GGCCCGTKATCCTTCAGT?G?CCCTAAMACTCY??GGCACCRKCGTYAAACAYCGCAAGGTCAC?TATGAAAAGC?TTAGAG?AACCG?CGCGGACCCTTTAGMTCGCGGACTACGCGACCTGCTCACATCGACTCCG?AATG?CCCCTAGC?GCGCAACACCGTCTCTATYAACCCGTCTA?CG?CCG?GGCGCA?TW?GTGCGAA?TGATATGGGMA?YCWCTGACTGTATG?TTGRTTTTY?GCGCGCA?AT?RCTYTCATAAA?AACTGGA?G?MCGATARGRTCCCGCCGYGCGCGCGTTGT?C?C?ATACGCGATGGGCG?G?C?CC?
TTTCTATCGACTGTTA?AAAGCRTCGCTTAYA?CGAGATGS?AT?YATA?GCTGTCCGAAA?ACTCCG?TATTCTTCTACCCTTGCCGCCA?G?CTAAKCCCTGCATCGGGGKAGGCCC?CTTRAATCTTCTAGCTACCY?CAGAATCCGGGAACGACWTKRACAA?CCGCGTAAGACGGGCACGGCATGT?CAGT?GGGATCCCGTAC?TTYACCGCCTTTTGYCTCAAGGGAGCAAGCTTGCACA?CCC?ACGTTATTGGCTAGCCGCC?ACCT?TATTGAATGGCAGCC??ACGGC?TACTATTGKGAAACACGCAGTCATAGGCGGTCATAGGCGACAACYTCTCCTTTTTCCTCAGYTAG?ACAAGGGCCMT?AAMGCTCAAGACATGCGAATTAGWTCYGTACCTTGGAAGCAYCCCGACATCCT?GCYCCCGTAGGATC?CGGSTGTTCTTGGACATCR?GC?GGTCCACTGAGACCGACTTCAR?GTGGTACTYTGCGCGTCACTCAGACCCGATGATGTTGGCCTCAAGTWAGGT?TCCCACGYCGGACACTCTACCGTTGGTCCCTCTKGCTGGGAGCGGY?AGACGCAGTTGGCTGCYYTACAGGGAACACCCTTCA?G?CCKGTAACA?AATGCGCCACTGTTCCC?GGGAAAGCCTTATCTGAC?T?AA?TGCCCCYCTATAGC?TACAGTC?CCTTTAGGAGTACAMCYACAA??GAAGC?CACGCAATAGTTCCTGATTTAC?GCGCG?AGCYGRTGACTGGKAGYSTYACGCTGCAC?GTCYTCAGTGCGACMGGG??GAGA?GSCTACGC?GGCCTAGCCCCTTACGGACGAGCTTCTCCGTCGGAC?CTATTGGYA?GT?TCYTACGYGT?GGRCATAGAC??GCCGTGAAM?TGGCACGTCAAGGTCCTGWAGTGGGCTGCTC?TGTCCATGTTGTAAAGACC?GGCGTCCCATGCTGACAAGGGACCCGCCATCACCAGC
CCAAAKATCCR?RAGGGTAGCGACGCAATGCCCGTCAGTCAAATCGGC?MGCACCWGAACTCGGTCG?TCGCTCGGTCGCRTG?CGTTAC?TTCTA?CTGARARGCTTACTGAGTGCGGGSCGTTGCCCCCGCGCTG?CAGCGGYAGCGTCTTCGGAGGATAGACATTCGAG?CGGG??CGG?CGCGCRTGCATSAKYYRCCYGGT?CCAAGCT?TCACTACTCAACAYCAGCACCTGCACYGAATTCTCTCCCGTTA?ACGTGRCGAC?TGCTGGGTCGGG?G?TA?GTKGGTAACGGAAACTGGCCTTRCCATTGGRAG?TTYTCGTATWGCTGGGGCCGACGCGAGG?AGCGCCTAWCATCGGCTATCGTTCWATAGGTA?SACAGTGTGTCTCCCCCACCGW?GTCCA?CSKAGGTCAATRKGCGC?GAAGYCGTTCGTGCCGGCAGCGTG?TGG?AGTAYTCTCTRG?CAATTACCCSATTATRAGT?TAAGCCTG?GCCCCCCMGGT?CGCAGCGMAGTCTGTAGRAAGCACTCCATCATGTCWGGAYGGCGC?AGT?CGCTCA?ATKTGT?GGGCCTGATCMACTGCGATACCCTGTCGCTCACGCCAGCGGMGGTGGATTTGTGCCG?AAC?KCACG??GCTAGGTTTCCGTGTT?CTTSCATC?GACCCACTGCACACCTACCGAGGCACGCTRTGGTTGGATACCCGY?C?CTG?ATAGCATAARCG?TGGGAAYGAGAGW??CTAAA?TGATGCACYRTTAGTC?TCCCTGACCRGCTCCCGGTCCGSCGTCC?CTYTAGCCGTACCGACGTGCSGGGTATCT?GATGGTCATC?TTTAAYTATTGTCGT??GAG?CTS?TT?GCCGC?TGY?TTG??TCTCCCTTTGRACCAGGCGGCACCCG?CTTGGGC??TTGCWTRAGATATCCTCG?TCRRCAYGTGCTAGW?TGCTTAT?GTGYGGCTGAACKCAGCARGTCTCG?CGTGTT
TTAGCTCS?CGTCCTG?CATCAG?TGTTATGGTGCAA?GTACCGCTTCTYCTCCGCGCCAA?ACTAGACT?GTTKGATAAACATGWTGACGACGCTCAGCTTATCCACTACCCGC?AAC?ACACGCGCCTCGCGCGTGACGGCCGCTAGCT?GCTGCGGTS??C???ACTTA?AGAACAGCGT?GGGAGRT?GCCCGCTCAAGAAGTCAGTGATACCGGKGCTCTGCGCGCCRACATTGCACCA?TATGGTCA?GATT?GKRTTAGMGAT?CCRGGGGA??CATGARGGGTAGCMCTCGAAAY??CYTGACGTCTGTCGGCT?SAAAGART?CCGTGCYAGGGACGTCSACGAKGCGCCCGGACTCACACCGTGGGATARACCRG?AAGACCGGACAGGGG??GT?TCGCCAGGCAA?CGTMACGC?CGTTGGAARTCGGG?CGGRTGAMTCATAGCRATCTCCCAACYCGCT?G?AGAC?TCTCCCG?T??T?TGCGCCGATGTAAA?CTAGCGCAGTGTYGGG?CGCAGAA?CAG?YGG?CMTGATTCTCACCCACCC?TCGKACG?AGCGRAGCCATCCGGCTACTTCACGTT?RR?ARGAACARACCTCCTGCGRTGKCGRC?CACGCGYATAAACCATG?KTC?C?TWGAGTCCAGTRGCGGSGCTT?TCAYCGGGTGGTCGGCGTA?CATG?GG?A?AGRTCCCMGAGT?CCGAARGTGTYACCCTC?C??GTCCGACC?ACATAATAGAATTTAGGTTTAGGAGGGGCGCGAGATRTCAGCTGGAACCTGC?CACGAKCAMTAATACCKGTCATACARCCGATCGG?TCCCACTACGKAGCTCGGAGCTC?TGTTCGGTYTGCGGTYRCGAAGGYAGKGGGGGCC?AATM?GAC?TGCTTAAAGTTCAYAACAGGAGTAGTCGAGCCTC?ACTCCTGAGWCCAGRCTAAYGC?GCAWCTSAWAGWATC?GCGCG?ACAKGGTG?GCCGTC?TC
TGGG?ACGRG?AACACAAACAAAASGCTCGCTW?TGGTGGA?AATAAACGTMAGAGCA?CTCAGCTGAA?CCATCGSGGCGAGGTTA?GA?A?CGGTCGAACCCA?ACGACGCGTGGCGTAWGGAGCCCT?TCT?GAGCCGCCR?GGTAGCTACRAAAGC?G?C?GACTGGCGCCCCCATCCTTTAGWCAGCGCCCCCA?GKCRGMGGGTTTGCGCAA?TCAACGCATCTTAAGTTGAAAAGGAATGYRYGC?CACGMCTCRACGTAAT?TAGAGTCWAATTTCCTACCYTGATGGTTGACGC?CATAYAAKTACCCTCT??ACCCAA?T?MCCTGTYCG?TTCGYATTACCGAACGAATATAGGGCCTGTMTATAGAGAG??CGACRK?ATTGCA?GTTRKTGW?CGGCCGAGCAAGTTCTACGTCA?AGACGCAGTYAGTACTCCATTGATGCGACGCCGGGGGCYTGTCTTAGSCCCTG?M?TG?GAGTGAGTT?GAGCACGAGCTATGCCWCGTGCCGTGCGGGCATA?GACCACCGG?CGCGGCCCGTTCGAGCTTCCCCCTT?CGGCCGR?AAT??CYCGCCT?GATCC?GG?CCGRG?GATGATCGARGCGTCTTTCC?CGATKTCGARTCTGCCCACC?ACTAAGACTACCGGKT?ARTCGA??AACT?CGWGTKGAAGCGWWAGAGCGA?YTT?CTGGCAAYTCTGCGCGATGACG?CCCTTATCGAGTGG?GTCCCT?TAG?CCSCAT?ATCTGGM?GGCCGTAAATGTTTTCWG?GGATCTTC?ATCGGATAGGCGTAA?AAC?TGAYCCTTCTCTATTAGTAGCACCAAG?AAGTGACTCCGATA?AACACTAT?CTGTTTGGTGGGTAGAR?CCWACGRGCTATTGCGCGCTGCATTGCAAGCAGACGG?TGTTACGGRGTG?CGAGGTACGTTCTTAGGGCTCACCTGYCCGGAACGGGA?GCGGCCCAGTCACCGCG?CCA?ARG
TYGTGAGGTCRCTATGCCGCATCCCCGAACTWCGKTW?GC?CAGCCCCCTTGGTC?CCTCTRACCAA?CTACCTGACRGAAAAARGTCATACGGCGTTCAACGTGGGTTTACACACC?GGAGGKATCCAGC?GCAAGAGGGCS?ACCCC?GAGCCGCATCCCTGT?GA?TACCAGA??CCCCTCC?GGT?CGGAGGCGYWAWGTGAGGWGGCGG?ARCATGA?ACGCCGGCT?ACGTCCCAGAGAGCTACW?KTYGWWGGCCCGGAGGCAGCCACGCCTG?GTTTTGTAGCTAMGGGGCRATTTATTW?GCACGTGCCWRG?RCATGCTCCY?GGAAGTTTCASGYATCGTGCCACGTCCTT?CAC?TRTCGYCTGGAACATTTAYTGAACG??GGTGCCACAC?CGCCCCWTGGCAGGAATGCC?RRGTGC?AAGCAGCACCKGA?GCTCGACAYTTATTACTAGCA?GTTGCCGCA?YGACTYGGGGGCRGACRCTATGTGCCAGCGAGTTGACKCTATA?CGTG?CRGWTTAGAGTTTCAGGCTA?GGAA?TGCCCCTAAGGTTCTTKACGGC?AACAGTTGKG?TTSTGAGAGGCG?T?ACACTGTAGAACGGTTAKCTAAGCATCCCCTWC?CGASCTCTACGCGTCT?TCGGGCGGTG?T?A?TTCCTACTCGC?ATATCGTA?AGWCGAGCCGTGTCGTGCTC?GGTCC?GCARAATAGATC?MCATAA?CCGGCACACAGTGCTGC?CATG?CGKCTTCCCCACCARMTTAGGACC?KCGGGAYAGCTCCA?CGCTYCTYTR?TTCTCGTT?GCG?TACGT?GACCCCGG?CACCAACACGCAATAGAGG?GGACTKAGAGGGAGTGGGC?AGCGTAATGCGGAGCTCAGGATTARAMTGCCA?CSAMGATYGATAYCGGCYTGT?CTCTTKT?TG?AGGGTGCC?TCGCAGGA?GAGGTTT?TAACRGGGAAGCA?AAGCTTAAMATACCG
RTGCTGACG?TATTAGCGGGCTAAAGSKCTATCYCA?CCCTMATGTGCAGAAA?TGSTA?TTCGGAGAGG?GTG?C?CGAGC?ARTGAC?GWATGGGSRCAYKWCTTTTTATAACTAAAAT??TGATMRCCACGTG?AA?TWC?GGCCCTTTTTGCWCCGG?GATKAGCWGGGSAAGA?TMGYATAGCTATTCATTATGTTCGC?GAC?CGTCT?GGAGCGC?CAGCTWGG?RGGTCCGTC?CAWTGTTCAAGAGTCGGC?ACCCGATCTGCGGTCCGCCGACG??ATTATACGGT?GACGCTC?A?CAG?C?CATGCTA?T?CKGTAGCRGTAAGATGATGGCTWTGCAKATCCGGTTCA?GC?CT?TRGCAGC?ACCAGGGGATMGACC?CYATGAGACGGAAATGA?GGATTTAATCGGACTYCGTGGTGGGCGAAC?CCAGYTTCG??GCRRCGTAGT?CACCCGA?ATTTAAGGCG?RGTTCGCAACGCTCACYG?GTAGCRC??CCTTYGGWGTTATCTGCGTCCCCGAACAGTCCGGGMAAAGYGAACWYCGAGC?RTCTT?KCCCAGAC?GMCGTGTCATGCGTGACAGCTAKACG?GAGCAGCRGC?RCGAGGATGCCCAC???CAT?ACWAC?TCGC?CTCTAGGGCAYAATACWCCGYTACGCGGT?GGGTATKACA?WTT?CCTAGGGAG?ACGYTCGGGAAG?T?AGCCTAATGAGA?TCGCGYCR?AAAGCACT?GGWTCCAT?GTCGAARC?GC?GGCGCGTGTGCGC?ACGTCGGCARTAAGTGGGTGTCAACTRGTTTWGGGAAAGGGCCGGCCCC?ACAGWCAAGAAAT?GTCGTT?TG?GAGTGCCCAGGCSGTGTCAACCGCSCGRCGTATGTTCTAAAAACYCG?C??CGGT?ACCGGAGCGATCSTAGTAATCTTGCACYCGCTGGCGAGCCGA?CTACACYGTATCAACTTTRC?CCTA?ACAGTATCGGGGTCTGC
TGAGGGAGGTG?GCGACRAGAACCGTGTCARSTCCTRCCCRAGGGTGCGTCTGT?TTTAGGACGTATGGTTCTCTYCT?CA?G?GTCRCAAGCATCCTG?GCGCTTT???CA?ATACGTCAAGCGGAGAATT?AGGTC?C?AWCTTGTATCCCGGGGGMCCTAAGMCGACA?GACGG?GCGTCYTCCCAACCAYW?AGCCA??ACCCGGTAATGTTGATCGTTYTCATGC?GTACGACGACCCAGTAGGCTGCCAATCTCAAGA?GTCCAGC?CTCG??CCAGATAGCTGCGRGTKACCGAATAMTACGTTMGGTCCKACGATCCCTT?CGTGACTGCGGC?CGGGAGGGCCAAGCTGTATTAAAGCCCTK?AAGACCTGTACASAGTTGGACAGCCCWAGTCGTGCG??ACAGTA??CCCCCGACGATGCCCA?ACYGAGACAACTCACACGGGCGCGG?CGGAAGCW?TCA?AGGCCAT?GGCGGCWCCCCTGTAGGGTYWG??ATCCGGCTATCAAACCAACARGYGA?A?ACCTTAGTGTCCACRCCCTAMAGTGGGGCTCCCCGCA?GACACTTCG?TGTCTGCCGYRTCGACGGCCACGAGGTACCGGCTGAGTCCCTAGWCSCC?GCCGAGT?TCTCGCCTTCC?GATCTCCTGTCCCYRRAATCGGA?CTCC?CACTCCRTAAGTGGGAATATCGAAA?TASCCMG?CCG?TCTCCCCTCATGGTYTTRWCGGTRTTTTWRACRA?GAMTCGCCGTCACGTCTTCAYCGACTTTGTCCACAAATTRCAGCC??GAAGGGGTCTCGTGGAACTACAGGT?RCCGAAGTA?AGGCTA?TGTCCCCAG?AYTAGCCGGGAAGAKAGC?ACTTGCCCACCWGT?GATCGCCTCAASRCGAAGGCKC?CCCTA?AACTGTCT?GTA?TACAGAAGCCAATCTGCACTTARTRA?CRTACC?GRGGGGATKRATA?CCCTGGCATGT?CTCTTCGGGC
ATCGCTTCMAT?CGATAAG?TTGTGRGC??TAGA?CCGCYTGARCTYATAATGC?GCG?CGCGCGCACGAGCAYCAAGACGYAGMMAA?CTCGCTA?AGA?GCTTA?CTYAGCTCYTCATCCTAGGACGTCTMGGCTGAACACWGTCCCTTTGGGTCGAGAC?RTATAGGTMACGCAGTAARC?GTGYCAACTGTAA?TC?ACTCT?Y?GCGACGCA?RACAACSTAGCCTAWCCTCCWTTGYAGTAGCAAATCGATCAGC?TGCCGAGG?GGAAGTACTTAGGGGGGAGGTCAACTGAATGAGCA?GGGTCCCCTA?AAGCGGC?AGATTCCTCGCAGGCCACGRGCTCTTT?CCTTGATGGAT?YGTT?A?G?C?AAYTTTGAATTGTTTAGGGGT?GGGGGCTTGACYACTTATATCCGCAGGTTAATGCKCGTY?TGATTAGCGAGASGCCGGCAATCGGACGAGCAGACTC?RGCGCCGTGGTAAC?GGRGYCCCT?CCCCCKCAGCGCCTTCCTCCACRYGCTACACGTCTRTCRCCYATTAAAGGCATTTATTCG?TAGGAA?ARACGTC?GRTCAAGGCACMTGGAG?GCGA?SGG??TCGG?TRCGCTAAAAACGGGACCGCACATSCAAYGAGCAKRCYC?T?TTACCACA?CGAGCTTGCTGTACAGCGACGAAGGGACCCATRGKCTCCTTGCCTCCGCACAC?GTACTGCAYG?ACATTATAC??CCGGTCCGGAGCTCTGGGACCGCACGSGGGTTGGTGCCTGG?AMCGTGTCTTCAAAGATTC?GTTAG?TACAAYTCTCGT?TR?TCGCCCTCKACTATCCGGAGWGTACCGCGGTCCATACAAAAAACMRGTTGWATGTATCTGCGTTYAC?CC?ATATCTG?CGGTACAMCCYC?CKCGT?GGTGCAGCYGCCAGATGGACYWGMTCCGAAGT??CTTKKATTCGTATWCAAGCGAGCGC?T?TGCGGCCACATCGAYCCC
KTCGWCCTCT?GG?GTTGCACTTATTCGACATCGTTCG?AGACGGGCTAAACCCAATGGATCGTTTGTCGTTACCTGCCGG?GCTTRCTAGACCGTGG?GGSACGATCGTTGCCGACGATTACTGCGGRTGGTCTGGAACGRTACTCATTCGCTGAGCGTMGCWAAAAKGTCCAAMGTACATGTGGA?ACCGGGCYCASAGTACGACTG?GWCACGGA?TGCGTGCCYCSAAGTT?ATACAACTGCCCTAC?GGCCGGTAGA?TCGSTGGCTGCTATGTKAGGGTGTACTC?CGGGATC?CATCACCATCTCG??GTCCACCAYACTAAGASACG?GAACA?CAGG?C?CGTGTTGTGCCCCCTTACCGAT??TTGCTSACGTCCCGAAGTGCRRAGG?GGAGTAAATCTACAT?CRTACTGRGACTYTATCTCAGTATCGATGTCGAG?GCCC?GMCT?TTCWACRRCATTKGCGGATCTAAYTGCG?CC?GCCCR?TGCGAGTCAKCGAGCGAAGG?GTACACAC?ARTAGCCRGMTCRACCGCAACCMCTGG?GGTTCCRCTATCCCRCAGG?GGCGATAAGCGACAACGATACGAGAGCCCTCCACYTGGCAKTCTCAGCTCCGGGGGAYGGTGT?ACCGAGCGAACGCCTCTAGC?CGTTACAGGCCACCTCGCACAGTKCG?CGTCCC?TTTG?GAACTGGCCGGCAGYAGG?AACMCCACCTG?ACTG?GTGCAATATTG?AAAGTCGGTGRGGTGCGAGAGACAC?CAAGA?GAACTGTYYGTCCGRTCACC?ARCCATCWCMGACCAACTCC?CG?GCCAGC???AATACGTCTATATGG?CGGMCCAGCGGTCTGGACAT?RTT?ACCGC?TAGSCCCAGYG?TATC?CGSG?GTCC?AGTMTGGGAGTTGCAGTCGTCTATTGAACGCTAACCRTAATCGCGTGCAGAC?AGAAACGY?CGACGCCGAGAGCGGAGGTGTTGTGTCTTC
CGTGGGGTCTACGGTCRCGRYCYAGATKCT?TCAAACGCTGTG?GMCCG?CATTGTTYACAGCTACGTT?CGGYTATGTTCCT?GGGCGGCAGAKGCTTGGCGCGTTGYGTATAG??CAGCCGCG?GCAGGCYTGGTCGGCTCTTGGACWCACTATC?GGG?CCGCCTAACCGCAGCTA?YAC?ATG?TTGCATCGTGGGATCGGTGGAC?CCYA?TGCATTCGCCCCCATATACCGGGGCT?AGGGA?GCGATGTGC?ATCACGCGAGG?CGTAAAGTCCGGTACCTGG?GCGCCCACGTGGTAC?CCRCCCCMGTCGGTAGW?CGAYCCACGTGGATGCGCT?GCCCGATATAGATGYGACTGTTCGAG?TAGAGGAG?TATGGSACGTGACAACGAA?STGGGCTCTTC?GTTCTGACAATCTTGCGCGTGGATCTGWACA?GCAGYCATTCKCTACAYC?GGCCGCCGCAGTGGCGCACYYGGTGGACAGTACAACTAGCGCTCG?TCCCCATSYTTCAC?G?AGCAGAAG?GCAGCAAGGCTCKAGTAGGCGCGAAACKA?GAGGGTYCTC?CAAAAGGGAGTCTTCG?GTCAC?TGWCC?YSTCCCAACGAGT?GMTAWTCGAACGACCACTT?TTGCTTACTTCGGCGATGCTGAACGCRATTCTCTCGGGAAC?G?MAGTGCG?AACCWAAG??CCATTAGTATGAGCGGCRCCRGCCATCATACCGATRAGC??TAGACCAT?AT?CCAGTGCAGGCAARAGAGGACYTCGCCCK?GAGCGGTCGTYGAATGARTTGCGTTACCKAGCT?A?CCTCC?GTGCCGCGSCGGGC?MGGTCTKCCCGACTCGA?CGTTCT?AC?TCCGCGCCTGGCAAAGCCRGCCTYGGGCTCTTTGG?CCMTGGATGT?TGAAGCGYAGRGCTGC?TGTATGGCACACGGGTTGCGAKTTAGGACGCCGGAGCCAGCCTTY?AGYCCCKGGYGCAGAGA?CR
TC?AGAAYAAGCCCTGCGG?GACAACYATATAGR?GGCGGCCTAGGAGA?GGTGCGCTGCRACGGAGCTACTACTCTCCGT?TTTCTGGAACSG?ACCAACAAGAKAGACTTTGC?TCGTTTAGCGGATCGRWTCGRGGGGCA?C?TTTACGKACTCCMRGCATACRGGCTYATCCGCACACGATCCGCCTCAATTGGAGGTCGCC?TATGRCGTCCGGAWCACTAGG??TGRTCTGTCCCGCT?AGATGA?CGCT?GCCGTAGTAGTAGGAAG?CGTRARGAACWTGCAC?GATAAAGGGGGA?TGG?GATACRCACCTYCAAG?GCMTGGTAATTYTCAG?TTACA?CTCCAC?CGCCGCTAAATTACAAT?AT?A?AA?GTCTCGGAAGGCATCGAGACCACTTGATATGGCGTTCACT?GCCCGAATGGCGCATTTACTTCCTGCACCACTTGCTGGCCATCCTCCCCA?A?GGAATGCGCGAGGGGAYCGGTGGTAGAA?TGCAGAACAGCCCCTAGGATTTAATGYTCTRGASGTACCTACTTC?RCYTCGK?ACATRGYTAKCCGWTTGAGAATCCAGGCAGTCCCGC?CCTCTATTGCGTRGAGTTATGACTGTTACAACAGGCAGGGCCGCMGRCCCTAYCGCGTCGGGGGACCCTCAWATGGGTAGSMRCATCTACCCACGATGAGGGACTGYGGCTGCTYAACGCTTTGTGCGGCTGTGCTCGTCCCAACTTTAC?AATA?GTAGACAACC?GYGGCGATATAT?ACCGCCCATACGTCTCCGACGTCTA?TRT?GTCGGMCGCGCTACAATACATGACTGGCAGAGTGS?TCAGGGGGCGCCWCTGTGGA?SCACGACCCGA??ACCAGYA?AGGGC?GCGGTCATTATTGGCGC?GACTGRACCTCCC?ACACGGAC?TGTGTAAGCTTTC?CACC?AMCGAATGGCCAC?GTGTCATT?AGACCGAGCATACGCTATCATCGGAAT
GCTCTCTGAKACC?TTATGTGAGGCTTTCCTGAAC?GGGACGGAG?AATGTCCGCG?GTAYCRCTG?ACTG??GCAAGCATGATGGCGTGTAARC?CTA?CGCGACCCCGGGACCCGATGA?AGGGACACGTATCGTGGGCGGMGA?GCTGGGTGGGAGGGTCTGCAWAGAGTCTAA?TCCAATCAWGG?CGCAGGTGTATCCTWAGAC?GKACAYCGCAT?TCC?GGGGG??TTCAACG?AG?CCGCGG?AC?GTTGGCYTRA?GAAATAGACTGTCGGAATACCACG?ATCGCGCTGAGGTYGC?CTCCGCGGCCAACMCGAGCACTTYGGT?CAC?TGACGACGRGATTCATAAAGTCTYAGCCTTCCGG?TCTGCATGCCTGACTCAGCASCGTTGAGAGGACATGCGCTG?TGGGWCAGTA?GGATCTWGGCTTGRTGGGGYAGAACT?CGGACTATA?CCATAAAAGCGTCCG??TGCCGT?GGGCAATC?ACCAACACATMAAAGCGGTAATYGYCCCYGTTGGCGTGATGTAKCCRGTGTYATCSG??CCCGAYTGGC?GCCC??AGGKG?AAAGATGCG?GAGRCTCACYGAA?AGMTCCCTGGGA?CGT?CAGCCATCGCACACTTAG?TTAGGC?RGCCGACRTCGGCACTCGCGAAATAGCG?AGGAAATTCGTWAG?TCGGCRAGCGCCACTAGGCTCGGGAACTCCTAGCGTTTGA?ACMMGGGTATC?GGAATATCCGG?CGCA?CTGTCTGAYCGTCTCC?GATACTACTAAATCCTTCGGTGGGCATCTGACG?TGGTGCTGARTTA?GMATGTGAACCCCC?GTACACATGACAYCAAACAAGATWATTCCA?ACAGTGTGAGAATCCTGCGCSTGTGTGG?TCTAAGCTACMAC?TGCGA?TAACTGGGCGGGWCATGCCCGGCTGCT?GCATG?AYGGCGGATKTATGGAAATTGCTGCGTGATTTTCTCGCYGWTGCCT
G?AGRGGG?CTCAA?CCTCTGGTGGAG?GCCAGT?RAGARGAGA???ACGGTGTCATAGC?GCGGGCMTTCCGWAATTCGTATGCGCGATACTGATGGTAA?TSCCGAGGGACCCGCCAT??GGYG?TRTTTCCTGTGACAAAGYCGCCTGTTAGAAGACTAGATA?A?CGTTGAAGCACYCAAAGG?C?CTTCAACCGGGCCGGCCCAYACCTMG??ACCATTGCAGTMGCCGGACGKGCCGGCCAGCTTACCKTG?CAC?TACC?TGTTACCWRTTCAGGGTCGTG?TTCGTGC?AGAC?GCCGACATTAGTGTYGACTTGGGGAG?GGAMA?AR?YTGTGACATC?AACATCTGGTGGGCATAC?GGTAMCCCGTGGACTGGA?ACATC?CCTACRCCGAAGCTCAGTGTCACACGR?GCCCCYKAGSCCTGMATGCCTACCCACGGAAGCTGTTAGGCGTGGG?CTCCTGCCCTTG?CGCTGGGWCTA?ATT?C?AAATCAGCMGAGCCRCCGGATTTTGGCCMGAGAAAGCG?CTAGGCTGCRTYGAGCGCGYC??TTAGRAGATGAAAAACCAGCAASKGCTGCGCTGG?GCMGCGTGTCTGTCCACGTC?CGAG?TAG?GTC?AAAC?CATGYGCGCTACCATACGCGAAGGTG?CCATATTCATC?GCCTATGACGAAA?GGACTWCAGAGGTATGCGGTCCCGRGGCC?CGAT?TATGCAACTTTC?TTTGAGCTACTCGTT?CTTTC?CG?G?TGC?ATCCCGTGATYCG?TGTR?A?GCGTAT?CA?CTCGCCRTY?CCAGGACGCAGCTCTCGCGAGTAKATCGCCCTATTGCGTG?AGCGGTGTACGAKRCGGA?G?CCGAGATTGYGGTACTGGG?CGTTTTAAGMTCGACGTTTGTYAGCGCC?TCCTCYCCATACCGCACTGT?MCTGGCCGCGRATAAGACTKTCGGAACGTTGCTGCACTAAGAGAGGAGTGTTAG?GGGGT
AC?ARCTTTCTAG?CTTTTTRA?CCCSGY?AATGTTCGG?GGCTGTATGAAGGCCATA?AC?C?T?CC?TCATTAATTAGCATAGGGGAAGGGACGCAGARTT?TGAAT?ATT??AAYGGCACAGGGCCAGCACGT?GGCGGCGWGTCTTTT??TGGACAAGAATCTCC??CAAC?AGTTTCGTCCCAGGGGGC?GCAGGTAGCAAG??T?GCKGCGGGCTC?GAGCTAGATCTGCAATCCRCATATAAGTAGCGGCATCTGATAGCTCGCCTACACGCGWGCCGAWTTAGAT?GGCGTATGCC??GTTGCTGC?TCGRGAACKAAAACCAM?GCGCARGGCCCCCGGACCCTGCTGG?A?C?AGGTCCGAGCGCGTGATGCT?TATGCTGTRTTCCCGCTACCCAATGSC?CGAT?CC?KTTTAGGRYGCAAG?TCTGAGT?GAGT?CCGSAATTK?ACGCC?ATGACGAGG?CGCCA?ACCTTGGGCGGAGCGCTTGTTACGCA?GCTTTCATCCTATYGTAATGAGCCTAAG?GTACCCRGCCGTGKA?TTGCCTTYTAC?GG?CCTTTAGCTT?ATCACGC?CCGTA?TT?GTGATAAAGCGAAGCGAA?CGTCTGGA?TYAT???GTCTAGGCCTACTGGCGACGGAGGGGATAGCC?TTAACG?GAGCT?ATGG?CA?ATGAGAAGGGAGACGAYKATAACGT?GGGTGCTGGTATCGRAAGT?CCAACWGTTA?C?GGCATGTCTTGAAAGTTTMAAGGCGCART?TGTGG?CATATTTSCGGCGGCAG?CAACG?CGCCGAGAGGAAAGGGAMTTCKCTCTGAGGTAAGTACTAGCSAGAGTGC?TTGCTAAAGYWGGGCCAGGCTRGTTKTAGGCTG?TGTATGTCCGCGAGCA?GG?GGCCYTKTGGTCAGA?TGARGCGGTR?GCGCCACTTAAACCTCACCCATTTAGCTGC?AGACC??AGG?ARG??GCGGTTG?AGAA?GGGATA
CGCA?Y?G?GCCTCCAG?CGKTACTAAAGAGTG?YTTGGAGGCTCCATM?TGGTYGG?ACAGTTGTY?TTG??TCARGTA?GC?CGGCYGTCCAATGCGAGGCCSGTTGCCGTTTTG?GTCTCGGTTGGGCTGACCGAGGGTGCTAGCTGGTGCSCTGCCGCCCCGCATCCGCAAATG?CCTTCCAGTACGCTG?CAAGCGCGTACGCTTRGTTCTGGAACCAMACTTAG?CCCGATATCCGCG?GTTTGGCCCSCTAACC?TAACA?AGAAACATCAGTCCSGGCA?ACCYC??TGTCARTAG?TCCGCTAGCG?GGAAGY?GAGACCCACTAACCTACGGCCCCGCG?GTARTGRTCCG?TC?GTTACCYAAC?GACG?CGATCGGTGGCG?CCATCCATCAWTTCCC?RGCCGGACGAGGGA?GGT?ACCGGCC?TCACTCCCTGGTG?GTGC?CGAAGCC?GTC?KGMAGCTACTGTR?CGGTAC??TC?TWGCCRTGCRAGTGCCCTGAS?TCGAYCCCTGTGCGTCGTCAGARTAGCGC?CCTAGTTGTCTGGGTACC?G?GGGGAA?TGATG?C?ARGACYGCACGCGTAGTGAGC?GTTTTYCGGCCCAT?GGTTCCTCCYTAGRGT?CCCATAG?GGATGTAGGGTGCCCGC?TK?CAGGCTRCCCGTGRCTTAGGTTGTGCCCGCYGCTGGGCG?ACGGGAG?GAAGTGTACGC?CACACGCGC?ARGAAGTAKT?TAACCCTCCGGCATGAGGC?ATTACTCGC?GGCCC?TGCCCGACGCCGGCGGTCCTCCKCAGCA?ATA?CGGTTCGCGGASTGG?CGACGAT?CAGAATWCGCGCTT?CCC?ACCGTGGRAT?TAAGTGAGATTGGCAGTGTGACTCGCC?GT?TTCTAAGTAACTGCTCGTTGCAGACCTCAACGGGAS?AGGCTCCTTCTACAAGTCC?CTTGAACATAGGCTMGGGC???GGGCGSGCT?TCYGCTGAGCR
TGC?CRCTTAATCGCTAGTCACTWTTGRAGTGGGG?C?ACA?TC??CACGATTCCTAAC?ACCTGCGGACTCCYCCGA?AGCTGGCCATGTGACCAGTATTCAATA?T?A?MTCCATT?AGCWGGTCCGTGGTCT?ATTGAMCGTACCAG?GCCGAAAGGTAGACGAGGCCCCTYAGCGCCTRATGATTASATTACGTTAGT?CAGATATTGGAATCCGTGGCG?AC?CATAARCGCY?CTTGACAGCTTMTCCGCGT?TTRSCCCCCMCGCATGGTTGAAMTCAYRTGTCGC?GCGAT?TCGCGGACGATGAACACATCCGGA??TCGACGTGGGTACCTTAAWCCATGATCGACCCTGC?CTCT?GCAGCGTCTACCA?CGG?CTTGTGAGCGTCGTGCWTAGTCGCTGTC?GCACAGGT?GGCAGCGGTAA?AC?GCGTGGGACTGGTCCCCGCCTTTCACGTCYAT?CACCCGTCATTYGGGTARACATKGAGGTGGGTYAYTTCTGCGCGAA?SCYCATCMATT?CC?CAACACTGTCCCAAAMCAGGGTAA?AYCACGCCGTC?GACGCTTCCCTCCGGTCCATGCTGAG?AC?CCACTGG?A??GCT?GAACG?CGTC?GA?AA?T?ATAAT?ACT?GCCRGCTGCGTTC?ACRC?CA?CCAGT?GGCAGAGAGGCCCCATGGGTA?TTCGG?GGGGACCT?YTGTGTAGGACW?TTTAG?CCTTGGGACCYGGAGCGACGGGAATGGTGAWC?GCGGYTGCCTA?GGRCTACGCMGAAGGTTC?AGGGRTCGYCY?TTATGCGAA?TCGTCCC?ACCC?TGA?WGCCAGGTG??GTAAAGGTTAAGATGCTGYTTKGAATTCTGCCC?A?ACYA?CTCGRC?TTYAGTGTGCCAAGTATACAYGAAGTATAATTCTT?TGTCGAA?AYTK?TCCGCCC?ACGTACAAAGCG?ATGGGGAC?CATCCG?CCC?CGATCATCCCCA?A?TGCAG
TAGAYAAC?T?GCGATCATCAA?GAGGATAGC?CTCG?WTTGTGATCCCCA?GT?GYGAGCGG?TCGTACGC?TAGAGACGG?AGACTCCA?CCGCGGGGA?GCTCATC?CC??CTTTTTTCGGCCG?TGGTGCMGTTTTTCGACCTCCGAGGAAGCAGCTG?TGTTTGRG?CTCCAGCYATACGAATCC?CCATTCTCATTGACAAC?CAACACCCCGTATTAACTCGTCTTGG?TAGAGCAT?WCGATAAGTCG?TT?TCCCACGTCGGTGAGACCG?YGC?CTGACCCGGTTACKAKG?GGCAAGT?GTG?GAGCC?CGGAGCCTC?TGATACCTAGA?CGGGATTGACTAT?CA?GCCT?ACAGCTATCAGTTCAACAGGACTCGGGCTCAGAATTCGWCGCTACTCAGCR?TGKCTAGCACTGCAAR?TCAGCCGTAGTTGCCGACCGGGCACCGTCCWCC?TGGMAGCCACCACCGCGC?GTAGGCCATA?AGGTTGSCGRG?TGCGTCAYGAATCCTCMGAGTGACCGCYATT?GCG?CTKAAGAAMGTT?CCG??GGTCCCTGTGGAGCATAATAGRCGAGCCCAAGGGG?CACC?CAGTTCAA?TCACGRY?GTWTTCCCTGGATG??GACGCCTATCTTGA?CRTGRTTACYA?TTGAATCGCGCGYCAAGAACGYGGAACTCA?TGGCTGGGTCGTCWCCCTCSCCGTCTCGA??AGMGCA??RCTACAGCT?AYATCCCTTGACGCCWGGGCGAGCCCC?K?GCCRTGGGGGTTG?GGMT?CCTTTCG?RGCCAGRCAA?CACT?CGRCCACGRCGGGGACCCGGCGA?GAAAACCTCGAGTTGCAT?WCCAGC?CCTTTTCC?CAAGCCATTCTCAAT?TCGGSACCTTTACGACTCTTRCGATTACTACRCGCAAGA?TTACATAGATCTTAGCGCGCCG?C?TCCGAGCAAGCCACCYGCACGGG?GCCTTAGK?TTAGTG?CAC
GTTGAATTCTT?CTTCTA?GG?AR?C?CGGGCCG?GTTGACTACCTACAASYCKGC?KAAATG?ATTC?CCACGA?YTAATCKGATGACCCAAA?TCGCGAC?GCTTGGGGTCAAAGGAAC?Y?ATGCCGTCCATAACA?GCAGTGACCC?CTGC?GAAGR?CAAGGTTACTGA?GAGGAAACT?CAGACCGG?TCCKATGTCGACACCCWTTGGCCGCAACTAA?GTGGGCAACCTCGGGTCGCTGGCMCGCC?TGTGGCCCCTC?CTAC?TY??CGG?CGGCGA?GMTTGAAAT?CCCTGACASGC?TTCCAAG?CA?TGCYC?GAG?CRGSATCTRGTA?CAC?GATTAAAGGTATTGCAGC?CCAGTRGGGC?TAGACGTA?TCACGAGGACTYCGCATCCTATGGG?T??AGTCCTGA?GTACAGTAGTGCCCGGAGATGRCKTCAA?CACATGWCTA?GGTCCKTATTTT?GGGCCCG?TTAG?TAAAAKCGCGGGCCTTGACGGTCTGAATCTCCAGCTCTACTCTTCCGTT?GCAGAYTGYCCTTCTAGCCGGGCTMACCGACCTC?YT?CTGTAATA?C?CGKWTYATGTCTACT?RTAGCTTAAACATACTCCCTRMC?ATGACTC?TTCTGCAMMCTATGTAAACTAGAAGAGTT?GAWTGCGAGGGGCTTGTTCCAGCGTYCCMYGTCCCGAACCTGTGACGAACG?AGGKCTTTTGACTCC?GCACCC?ACCTCCCAGGCCCSGGCGCGGGCATACCKTGGTCC?TA?GGC?CGTCGAGAGACGGAGA?ACACG?A?ARGAGCGTCGMCCGTCTGM?WTTGTATCTKTCGGTT?TCTAMCCTCTGGCTAAG?CG?CTTGT?AAACCTTCCG?AGCTCGACCG??T?AAATTACCCGYACGGTTGAKGCACGGCACTGAGTCGCGTGCCATGCGTCGGGACTGACACCCTGGTTTMCAGCCG?TGAAGTTATGGTCTGCGTGAGAT?C
AA?CACGTCCKCCGGGGCCAAGYCMTACCCGCG?CMACTGGTGGCGYCGGAC?GG??CTC?GTGCGACCAACCAGGTAMGAGACTTTACATT?CGATTGGGCAYTGAGTGGGATCTACGCTTGCCCCCC?GCWGYTGACACGGACCGCAGCTTATWTCMA?CGACGRTCATCACATCGTGAGTRACTCGYTCG?AAGCATGGGCA?GRTAWCTG?AATC?ACATAGCATGCATAGTATC?GST?CGC?AACTAGCAA?CCG?GTTTGCCAGCMGT?CGTGGCAYCTGATCGTACGCCCCATCGRGTCTAGCTGATAGCTAGTTAG?CC?CC?TCT?ATCAAGGGTRYTTAATMACA?GAGATTAGCGTCAAGGAC?AACCACAGTTTTC?AAGGTAGGCTCTCAA?TYCCAAACGTTGCGCCAGG?TGTGCGRCCGCAATAAGGA?AGATATCKTATCRGGCT??AAGCC?CR?AAAAGTGGATCCACRG??CAGCTCWTATC?AGTCGTTSY?CGCATACTTCCGYTCACCCGATGCGGTYAGGGTCAGTCGCAKTGCCCAACWCGA?TGCAGAGAGA?TTKCGCGTYYATAGAGTACGGAGGTGTACATGCCAC?GCGGAG?GCTCGACCGAGGAGTTTRGCCGAAACCGCCCC?ATWTACGCAGGGAAAGC?AG?GATTGGGGCGYA?GRACGCGCATCATGTAACGA?C?CAGYCTGAARTCTTGCCATCGT?TCARAC??CTSCAGSTWTCTTCGGTTTGRAA?RTCCAATCAACCACATGCACTCGC?ATCGAGACCAGAA?CTGTCGWATACTGTTCAATTGCGT?TGGAGGCGGCYGGTCGGGAA?TTTGTKTGT?ACSCTGTCCGTGGCCGTYGA?TTGCAAAATTTTCCGCCAGAGAGCCATGCAR??CGC?CGGTCAACCTCGTTC?TA?AATR?ATAA?TATCY??GTCTGTCTGG?TTCAA?GCCCCC?G?GGT?CTTTAATC?TAC
TGCCTCGAYGATGTCA?GC?WGGCCGGCGACGGA??TGCAACCTR?ATT?TGACAT?AGGWGGC?AACTGCGGTA?GTGGATAGCACCCCGTCYSCT?A?AY?G?R?GAGGCGGTGATTCAAY?CCTYCAACGCAGCACCACATCAGCATCTC?KCYCTA?AGGTCGATAACTGASCAA?CGACTAGRGTCCCCCGAGCCTAGTCCTAAC?A?G?GGAGCAGCA?G?TMCTCC?GACA?KCGCAGTARY?TCCGCCR?C?CTGCGCTGT?AKGGTG?GGCTCCM?AG?AC?TAG?CGGTACAAAWAGCCTAGGGGC?CCACCCTCGTGGAACT?CAGTTTGCGAGGGTGGCTT??TA?GTATKGTGCCC?CCGAACCAGCCTAGCGAGGGGCACTGWCYGCA?GTTGTGCGAG?TGGCGCAAGCAGT?GTAAGATCRACAAACCCGGGCTYKACACTTAACTCGAATARCCAAAACAGGC?GCCAAGGCGCA?MGSGCGGTCAGG?GGGCGAGACGCCCCGGGTTCGACCTTCAKT?CA?AAATTTTAGCTAGGAGCTCCCACCYCTAGTTSGCCCGGTGCGGCTTCCG?CGGTGGA?T?CCGA?CGCAAG?TGRTCACT?GCGCTCTC?GGTAGAGAGTG?CTG?G?ATAG?AYTAAAGCATCMGAACCTTGTAGGCGCC?TG?ATGGCC?MATCC?GGCRCGAGTCGAAGAAACCCA?GATGACGCC?TAGCAGCTTCGGGGAAGTAAT?TKTCGAGCRCATAGGGAACC?TAGAKTCGAGACGA?TGGCT?AGTTTAGT?CGGCACGGAGTGGGCATTTK?SCMGGCCTAA?ATCCCCTA?R?CGGCGGTG?CCTCMCCAAGGGMCTAGTACR?TGGTRC?AMC??TTCCACCC???ACCTCCGTA?RGCTGGTCGATC?ATAT?GTCAGG?KCTC?CT?GTCTGGKGWAGTGCGGGCCACT?AGCCCAGGC?GCGTTCATTCC??CGCCATGTA??
CA?GCTGTTCTATATCTA?T?TAATGGGCC?GTWGTTC??C?ACCGG?WTYGGGAGGCTAACCCYGGAT??GTAGW?TCGCGGCACTTGGTGGTTATTG?KCCG??TCC?GAATGGCATA?GCT?AGCGAGYGAT?A??GCAT?TMCGGCGCARACCTGAC?CGGRTA?CA?GGC?TCCC?GTCCTACACTGGTCCCCTGCA?CAAGGACTGTGRA?ACA?GCGGC?CAGWCTGTTWYACTCAG?GT??CCCAGGCCGCGAAG?CGGT?ACCCCAGTCYCGTC?CAACG?CGAGA?GCC?TCATGACGCC?ACGAGCGTGTCTACAATCGGTCTTCACAATAA?TATTGGATY?GT?ACCGCGGAAYCACGM?RMGGATTGTACACTCTGA?ATCAGTCA??TCCG??CTG?AYGG?GACAACGGCTCTGCCCWGG?AGGGCCAGGATGCCA?TCCGAGTGYAC?GGC?CCCT?GCKTTGC?AGMAWC?AGTGTCCT?RC??TGCGGACAMAGG??GC?CTAWACA?CCTGAMCT?GGYTYAGCCAGGCCTAGGGCGTCGTCGGCGCYGCTGGCC?GAAGGTAACCCAAAGTMRTRAGCGAA?A?GTC?CAGGTRGGGAGGCACGGGGAC?G??ATACGCGTGG?GSCT?CG?CST?SGTCACGT?GAC?KGTT?GAAATC??CCATC??AATCWG?A?????AGCGCCTGGGGGATCTGGCAKGTGGAGGGSGCGA?C?G?GKMAAGCTCGCCGTACCRTM?MGCACG?GT??CAGAGA?CGCTAGGCCAATAYGTTTCAAGATGC?SGAATTCAAC?AKTT?GCGRGTACGCG?CGTAGCAYATCG??GTGCG?AGTCTCA?C?GAAACAAGAGTTAGC?GGTYGCGTTATGCGTCACCCGG?CAAAGCCACASGA?A?GGGC?GT?GATGGGGC??GGGACM?TG?CCAACCGTAG?GGGC?GAACCG?ATGGCT??GGTC?AGCAACACCT?CGCT
CYGTCYCGCAYCACCCCACAAGCCTGAG?C?AAGGAATTRTTTGGCAGCT?CGWACTA??TCCGTAG?CC?TCCA?AGATTACCTTT?CGGACAAC?GYCAAC??ACTCACKG?AGGTCCC?TGCGCCCGGTGGKCGTAGCGCGTAGA??CRCAAGAGCACCTGGCCCTATGATCCACCCGGAGCTGTTTGCCGC?CCGC?AGTG?CCGTCCAGAAGT?GCGGCATCG??TCGTCCCT??GTCTACRA?C?KCM?AAACTGTGGTC?TATCCC?GCCGCAGGKCC?ACRTTGGACCAATAARACTCGGTGTAGGGGGG?CGCACARAWCCRT?TGTCAT?AT?CAGTG?GAG?TG?GT?GCTCACA?TGC?AGACCAGAAG?CACCGC?AGTATAGTAAA?CC?TACGTTC?CCY?AGTTTACCKACCC?G?AWCATGAKAACGTC?GTCGTTTCTGGCTATCGG?TGCCCCGAGGGSGTGCGKGGC?T??GAG?GTCGCCGGRCTTCG?CGGCC?G??ATCACGTTGAT?GGTGCC?GCC???TCGRSGAC?CGGCACYCACCAMGGATT?TRCAGGGTGAYGC?GATCCCG?G?GCGCACGCATYTTAGCATYTACGGCAATAGTAACTCTACCG?CCCGTAATC?CAGGKGTCT?TGCGY?CTGCCCC?YT?AC?CGG?GCTYGCGCAMGCAGCCT?GAGTT?RCT?CGG?TATTCG??CGT?CGCTCTACCCCTTCGGCT?T?C?AGACCAG?ATT?G?TGCATCCGACCAAC?CAGTGAC?GGAGGCAT??GG??ACT??AC?TCAGGAGTA?AA?CGRTCGTMCGTA?AGGCCCG?TC?GWASCGATAG?CWMG?TACTCCCCC?ACCA??TAGCAMGATGYGCGCCCAG?AGCACACRAGTGG?CATTCCACGTCACGA??TGTGGG?ACTGCGTGG??AT??GGTAACCCCCACCARCCAACGCGYK?A?CCSTGAGTAAAGGTTGCTGCAC
AGAA?A??K?G?GAAAA?CA?CTA??AAGTTCTC?TGACCTAAATC?TA?GGCGGCTGGGYGAAAG??C?TCRAWCAGTT?A?TCTAGC?TTGC?GCG?S?A?ATTAAGAWGCT?ACCTGTGTCCAT?CAG?CCTAGCGCTCGAGACTA??GTAAGGAGTGAGTT?KACA?CCGCA?CGY?ACCATTGGACCCRA?GGACACATCGAG?CGAAT?ACTCCGGARTYGAACC?GT?GYCCATCAC?CCA?GT?GAATG?GA?A?G?CTC?CGYTCTRAGCCTGACATTCGCTAGGCA??ARCATRAC??CGARTG?GGCGAAGC?TACTT?CCAAC?GY?TACT????TARCT?A?GGY?T?AKTCAAC?TRCTGCTAGTGG?TM?TTCYGAGGT?AMGTACCTTCA?CCCYGCACCGAACTTA??GCC?ACCGA??CTGASTAACGGAGCAGGTTTTA?TTAAGCGTCTTTCGG?T?AYG?ACCTCCRCT?CGAG?AM?GTAGGACGTTTG?GTCAA?GTT?CGTCAGCGCGAT?GTAGCACCCAA?GC??ATATCTG?AGCGGTGA?G?ARACTGCA?GAGCAG?TGGCCRCYG?CACGRAGCTYCCTCCCG?TT?ACCAA?A?ARGTAGGG?TG?GCTAATCGCAAGTGTGGC?CGCTGAAACCGGAYTGT?C??A?MATATC?GRTCGGGAACATCCC?CTTTCCACG?TC?RC?GGGAAGGAGAC?CACCGCCTCCCTACCCACCC?ARC?GGT??TKAAYGGCTCCT?GGGSTT?CCTAAGCAGA??CCCGGAGCG?GC?ATGGGGGCRGC?AAAGRCG?ACCGGCAGACCTC?GAAG?YAGCTCYTGGCGGA?C?GTAGTTCRCCCAATTATGTC?CTAMGCAGT?ACCCCCTATCGG?GAGCAT?TTT???ACGGGK?TGAAG?AATGACCATTG?T?GGAAATATG?AATAGCGGCG?TGCTGAATCTTGCCCC?TCGGAAGTACCTWTGGG
GGA?CG?AATGATC?GGRATCTYCGTAATTATACA???AA?GCTTATATGCCYT?G?AGAGC?CAAAGACCACTGAAG??CATA?GGTTMCTAC?GGKTGACKGMTGAA?GCTACCCGTTCC?GGGAC?CAGGGATAYGTAAC?T?TGT?TCYCTCTAR?CACTTATTKC?GGAACGCTCKAAAAACGKACRTG?GAAGAGTCGCAGC?GYGTTTCTACCAGCSC?CGGAA?C?TGCT??CCACAG?GGTTW?T?GC?TAGTCACATCCGCTGCACGCGGCC?TCGTGACCGTCTGGAGCCTGASGGCC?MACGTCTCTACACGTGATGGGCTACA?CCATC?CT?TGGTAAAA?A?AG?CC?C?TTGAGGC?TTCGGCG?ACTT??CSA?TCYCGAAA???C?T?C?TGTATTGACCRCCAACATTGACG?RGATCTA?GCRACGTAACG?GCTACC?CCGG?GGATACGAGG?GGACGCCCCAACGAAGYCCCCCGTTCYGC?GGCGAAACGCGGGATGATYCCTACGATTWT?AGAC?GGGCGCACGTATMTAGGCCCTACG???CTT?AACCMW?T?A?TAACACGTGGGA?CA?CGA????ACAGA?GATTTTCGAACATAGA?TAACG??CKTC?CCATCC?AAGG?TGCTGCAGCCGCAGGT??G?AACAATACCACCGCG?CGGG?CTA?CCCATGCCCG?CG?CGG?CGA?G?CAG?GTGTMCAG?TGAAAAAT?TTACCGCTTTCTCGTAT?CGCGA?GATGAGTTA?CTG?AGGCCGT?CGGC?AAA?AG??AGG?ATCCKT?GGTTAGCT?G?CCCMGCAACTYAAAGCGMGA?GCGGG?GAAC?ACTTGT?CCAGGACTGGTCTTGGCATWAAACTCTTACYTCCAYGCCGTRATCCCGRCGCYGAGAWTCGCGG?GCGCCCAT?AGCATTTACCCACAAACCG?GCTAA?CAGACAGTACGGTCAC?ACAACG?AGTT?CACT?CT
?AYTTACTTCGGTGYTGAAC??AAAAT?CACAACCGCAG?TCT?GA?ATAGCCTGATTGTCGTCATTGTASCTCGACARCAGGACC?GCGTGCTAGCAGATCGTG?AGCRCA?CYTG?GGAGTG?AGCTCTT?RAATGGAT?TGTG??AATARGTT?CGTG?GCGAACCA?AGAGGAATGGCAGTTACCCGCTGCCT?GTRGCACCCGCT?TC?TTGCTTTAT?TR?GTTC??WGG?TC?GTTT??GGTGGRCAGGCTCAAGC?A?GGGGGG?GTTGGACTA?WAATCTGA?C?ACG?GTC?CCTCAGKGCCTTATCT?AYT?TTTGACAGTGA?GGGCTTCCCATACATCCTGACTACACGGTGAGGACTC?CGCYGTGGC?GCCTGACA?TACGGAASCGTCCT?AACTWCGCT?KAGGATAACAATCGTGAACGTG?CAGYYCYGTCTTGATYAACCACCAGYGCAAT?GACCGAGTAAGGGTGAGGCCA?TGTG?TC??TT?CRTA??CAGTGCKRGGTGGCAT?AGAACTGGAAGGTCCAAC?AC??CCTCCGCTGTRTGCYCCAGGGAGTCCTTGGGCTAATTCTGCYTTAGCGCC?GAAAC?GTGCGCTACRGCGTTTTGGTCGCTCKGTATTGRGC?C?CCAAKAGRGGTAATCAGTG?AGGCTGA?GGCCGCATTGCGTCGGCGATGCTAGACAATTGAGGGCCAA?GGGC?TATCTTAGA??A?A?TCCCCCAGGAGGG?GG?CGTATGTGG?CCCG?CATGT?AGCACCGCRMC??TATSCRYTCCTC?CCTAAGCCCA?CTCCGCAGCTCGCGGGGGAAAATTGAACGTCCCCCGACCAACCAC?CTCGRG??ASGAGTCGAAGGCG?GTGCCTTCRCT?TGGGATGCACATACGCYCCGACTGTGTGGWTCCCAG??AC?TGWCTCC?ATGGTGGCACRCATTTCGTCTG?MCGACC?AGCCCTGTG?CGGCCATTCCCGCTCGAGC
??GGT??AG?G??ACCGAG??AMTCGA?TGGTCC?????TGTYATSTGCG?M???CWT?GG????AG?CC?T????A???AT?ACG?T?????ATG?GC?T?AC??C??T?ACGGAGC?G?C????G??TGG???GC?GKCA??C?GA??CTAAT???CAC??R??A????A??RGCATC?GC???A?G?T??G?A?CG??TTGG?T??GTGA??GCT??WAGCGC?CG?T?????T??AG??G?SG?T???GCTC?A?ATAGG??C?TTT???GYTKAWGGGG????CC?C?TAG????A????GT???ACG?CAC????CC???C??G??RTGC?CGT?TC?R???CAGGT?G??A?C?T??CRGTRMCAK??TGA?A?C?GTCA?C??TGG?C?T?CGT????G?A?CG??G?CG?GC?AYC??T?C???CGC??C?G?AC?CGT?G?G??CG?CTCRGCG??TC?G?C?GCT??CCCCC???TTA??G??GG???CT????G???RW?CAGGCMCCG?ACTC?R???????GTGC?C?T???A??GGG?A?K?A?AT???G???CGRGT?G??????A???C?GYW?C?C?GAGG?G?T??C???RY?G?AMCCMG?YCAY??GGT??T??TGC?T?T?RCC??Y????G??TYCAGGG??A??G???YG???A??????C?GG?GT?MGGG???GGG?CC?A???G?CCT?GGTAGT?ACGG?RTK???C?GA????T???T??KG?????A???TA??CRCGA?T?CGA??A??C??CCRTM??TG?A???A???G?GC????CTG??TA?CA?GT???AAT??G?C??CGG?R??TC???GM?AAT??CGCSGGG??C??TTAG???T?AC?A?????AA?G?????GTA??GC?G?GC?T?G???AG????S?GT??T?AG?C??????TGCAA??C?G?T?TG?A?GCG?TYA?WTGT?????G?C????C??G?AGC?GWAAC???CT?C
?YCC??C??AGTCC??????AC?C?GTCCTR?GG?AA?G??A??KT?C?A???T?C?CC???G?GG??CCA??G??TGGTGA?ACTGT?TG??TT?TCTC?CTT?????AG?TG??A?CC?????G?GG?G?C?WCC???CT?Y?ACYC??C?CGAT??CG?CKAS?CTCG??MGATG??C?GCTTG??GGT?T??C??G???G???RG??C?AAC?CGT??GYCGT?????C?GK?TC?T?TA???G?AC?AGCCG?C?A?ATC?G?T?TC????TGCGY?TCTA?????G?A?G?????CRGCG?AT?G?TCGCA?AK??T?A?G?CYGC??CC?A??C?CC?C?ACTSAA?Y?CC????A?C??A?GG?G?AG??S?CA???AGAAA?????CT?AG??M??CCA?CGTG?C?Y???RT??CGGRCKGC????T????T??G?C??T???CAG?C??G?CGC?C?CG?T?GCC???GR??TCGMST????CY???KAC?T?C??C?RGT?S??RCG??TG?AA?AGT?GAGCC?GC?CC?Y???CTC??C?G?CTGG?C?A?CG??RG???AC?A?????G??AKG?C?CGAA??T?CCCGTT??CCAY??RGC?Y?GT????C?TT?G?YGCC??GCT?AR????CAAGCAG???GA?T?TACT??C???T?G?G?ATTGCC????C?GCA?C??A?CC??C?T??TCK?GG?C?G??C??GK??G?A?RT?TGGG?CCTCG???C?AC???AT?RCT???SCG???MCCT?G??G?CCT??GM?TA????ACCC?AG?C?GCC?TG???TGG?GGGCGCG?C??TG?CCG??C????G??C???TACACGAGGT??G?CC??CCAG??R?T?C?GAG??T??GKWTC??K??GC?ACAAW????GG?C?T?CG??C????C?A??AR??G?GGAKCCC?C??G?G??G???????T?C?GCC?????C?CCTC??T?TWC?C?GR?GCA??G???
GACCGT??A?CRC????R?T?ACT?C?TC????MGSCA??T?C?????GCC??GG??CC??G??G?CGYYC???T?ATG?CGC?CG?ACA?T????YTTTGAC???CGACCG???GC?A????CCG?G???TT????GG?AA?GAC?CTAGT??C?TC?G???YT?G?T??M??AG???T??C???C????CGA?A??R?G?C?C????AGC?G?T??CC????TTTY?A??T??T???CG???????CGACT?AA?C??AG?CRTGGY????????A???C?RA???GY?AAG?G?CG??C??GTT??A???C?CT?G?C?TA????CTT?GM?G??GAGGCA?AG?C??C?A?????G?????C?CAG??????T?A?G?G???????G????KTC????CA?G?GGG?AT????CCGA?GK?CC?G??GGAAGAT?GC???C?GGA???T?GA???CGG??C?T????GA?G???AAATAR?G?CAC???C?????C??T????C?G??C?T??????YT???G?G?CR???CCGC?CG?CT?GG??M??GCGT??Y??T???G?G??????M?A?C????ACC???C?AC??????T????GG?C???CC????CT??T?C?G??G???AA?GAAAC?CC??TMAW?A?T?A?C?RT???G?C???G?A??CGCTG???T???W????R??AG???A?C?G??T??CCA???A??C??G?????C????GAT??TGTAGRC?C?????C??A?C???T?T??TA?KTT?AA??AC??C??GA?C??GC?T??A??C?TTRGCGGCGGCCGRCR?CTAATCAGTCTGCGACCGACRCATTGGGC?GCCGRCACACCTACCTGATCRGGYGAWGCCGGGYC?GAACATCST?GCGRCGAGCCCRCGG?KTCCCGCCSGCGT?G?TCCGACACTCAAGCCAGGAGCGTGCCGTGCTAGT?CGGGCCGGAT?CTGTCATGCCGTYYCCYTCTGGTCTCTG
CGCA?TGTRTCGTCTGCAGCTCGGTAGCCACCGGATCCATCCACCGCKCCTG??GMGCCCCAGGTGTAGCGCGACG?KARG?TCCTAGAGTGCGCAGACCGGCSTW?T?GCCTATGCSCAGGACT?GCACGCAT?RGGAAACACGCGGRGAGTSCGGCAAACWGGKGTACCGTGGGAGGGGACGCCGRCGTTCACGCTGGCGRGTGACTAC?CYGTACATCGGGGGTTCKACAATACAGCTRCGGACTGGCGGCC?TAGACCAAGACGAGGCYAACTGACACACGGKCCTACAKCGAGAGGTGGCRMTCGCGCYCTTGACCCACCAGMCCCAGAACAGGGCGTAGGAGGCCAACATTCGTAYGGGAGMC?CGCCATTGCCTGTCTGCGCC????????????????????????C?????G????TC???????????C??????A????????G????????CG????C?T??????????????C?????????????G??????????????????????????????????????????????????????????????????????????????????G???G????????????????????????????????????????????????????C????????C????????????????????????????T???????????C???????????????????????????????A?????G?????????????????G???????????A????C?????????GC????????????????????????G??????????G?C?????R??????????C???A????????????????????????????????????????????????????????C??A????????????A???????????????G???????????????K????????C???????????????????????????????A??????T?????????????
A?????G?C??????????????????????GA???????????????????????????????????C?????????????K????????CG???????????????????????????????????????C??????????????C?????????????????????A?C????????????????????T???????G?????????????????????????????????????????????????GAY??T??????????AC??A??A?????R?C?TT??G????A??????T???A?????G?Y???????????????????????????????T???????C?????????C???R????????G????G??A??????A???????????GG??????T????????A????T???G??ATYC???????G?????????????????C??????????AC???????????????M??W????A????????????G??G?C?C??G???????GC?G?????????????????????????????????C??????A??G?T??????T??????T?G??A????????????G??????G?C?T??A?TC??C????G??????GG??????????TC???G???????A??????T????C?????????????W?????????G???CC????G????????????????????GA?GG????AT?G????A?G?AG????A??C??????A??AC??????G?????G?????A????????A?YCT??????????C??G????????C?????????????G?????A???G??????????????????????????????Y??????T????????????G??T???G?A??GT??????G??C?G?GGC??R?????A??T????C?C?????????????CA???????????????????AR????CA????G??
????????C?G???C?A??A??G????????TY????CT???G?T??G?WTG?GC???????C???Y??G?TC???GG???????????TG???????AGG?????C???G?????T?T????GGT?ATC?A??AA?TCT????GTGGA?C??C?AGC????C?C??????C????????C?G?G???C?C??C??C???????T???TC?GC?G????????T???G????G?A???T??C??????????R???C??C???G???A???????ACG?????T????????G????A??????T?????T???C?C??T?C?GA????????C??????A???A??G??G???CC?C???G?????????TC?C??G?AA??C???G????T?????C???????????????C??G??????G?A??C??????????C?R??T??A???CT??????CG???C????????????????A???????G??C????A?????????G????????????GC?????????????C????CTGT???G??G?????A???A?C?GTCC?T???C??C?T???????????????G??G?A?????A???AG?T????????C?T?G????????A??T??ACCC?CCCAC???????A?????C?C????CCGA?GT?A??CG?CTG?TA?CC??AA????CATTGWA??AA?T?TC?C??C?T????A?T?CA???G?A??M?T???G??GC??G?TA????G???YAA?AC??TCKAC?TG???C?CG?????CTG???G???CMGC?????Y???G??A???MCCT?GGA?C?CC?TC?TGT???A?G?TT?C?A??G???G??RACATGG??GACC??CGCCTA?ACC?CCYAAA?A?ACA?AATGCCCC??A?GGGGGTT?TCCT?CGTATC?AGG???A?C???TGTAGTGTAG?GG???CC??ACGGT?RGCGC??GATCGT?T?C?GCAAA
??CCCAGC?Y?GGCTGAGCG?GGC?T???AG??GCG?G?TTAATCCGAGCGT?CT?AC?AACC???TT?CTCCCTA?GGT??CA?TGTAGTTSG??T?ACTACG?C??CCCA??C??CCCCAG?TT?C?GA?T??CA??CCC?GT?G??AG?GA?CATGC?CAT?MGCGTA?AATA?AACTTC?YCT??C?TSGGGTCSGCTATTAGKTGACAC?CG?TC???CCTGAG?ACTG?G?GGA??TCGY?TA??CAC?TGAGCAA?TAT?CAR?A?ATACTRC??GGGTTG?TAT????CYA??CAC?CTC???CT?G??AGAAKCTCGKAT?ACCCGRATG?CAA?TCCC?G??G?GGCCTTATC??AT?TAGGTCTGACAAAGT?CGG??G?R?A?TA?CATGCKCCCGTG?TGC?A??GA??CAA?GC?T???TATCGC?TCGTG?AY??GYAWGTGTGT??CG?TAW?GATA?CGAC?CGG?T?T????CC?GT?G??G?AAT?GC?YWCGCGG??TT?GGT?GGGCCRACGG??T?C?WGTGGGCA?YTGATGAT??CGTCGG?CT??MAA??C?YCGACAT?CCTT?CRCAGGGATGAGTGGGC?T?GGGG?W?CGT?TGCTAYCGCTCGAAATTTA?KG?W??G??A?T??CT?TG?TRSAG?GGAGGKCY?YGTTG?GG?CG?GGTGTCAGAY?CGT?CTC?G?GCTACAT?CC???RGRT?GACG???C?AGC?STT?GTGGG?GCTTA?A??YGA??YCGM?CCATT?GTGG?GACGAAGC??G?TGGTCGA?YA?GTGGGT?T?GGACMGC??G?G?GAC?ACGC?TTCTC??CAS?GGYKACGAGGCTTG?GGGGG?TARGACAA?GGAG?CTGT?GCCCT?A?C?K?CG?AGG?ACA??ASAC???G?CGCCG?R?TCC???ATGCGTCTGGC?CCAGT?CGCGAGGCCGGATAGC?CC??TC?G?TC?CGTAGA?GCGGGAGC????T?
?YTTA?GC?G?GTT????ACG????A?CGG??A?AAC?TR?GTG??T?A?TYG?A?GT??GTG?GCMTT?CT?GGGGCT?Y?GCCCGGGAGAG??ACAC??CA??GC?CCCGG?G?C?K?T?CCCCY?RGKGGCCGGCA??TAACCAY??A?C?CTAC?ATACCCAAA?CA?GAC???GATCGTGG?GA?CA?RCAAGG?GTCGG?GTGCCACAACG?GTGCC?GG???T?GWTG?AAT??CGTCTG?GAGT?GAG?GCCG?GT?CT?GRCTTAGC?GY??T?CG?G?K?C?GT?TCC??G??AT?W?TTC?CC?GT?C?GTG?C???CACC??T?GT?TAC?T?C?YGC??????CC?YG?AGCCRGCACA?CCC?GCG?W?AG????G??C?T?TK?G??A?GGG??A?GRT?T?YTTA?GA?GC????CTAAG??TCCTA??T?G?CGGT?CT?AGCA?ACG?AC?C???GT?G?G?CGAACG?RCTAGT?CKCTG?Y????YT?G??C??CTCGAG??CAATC??GGGTA?TGTT?AGGAGAGWCG???C?CACTT?CGCGC?C?A?ACAATGAG?GT?A?ACAC?TCCT?A??GGCA?CC?AAGGT?CCACTT??KGT??G?A???AAA???TAAC?
    206_4		TTTGACCGAGG?CACCTCA?A?TT?C?C?AGTGGTCGC?AGCCTTRTCCG??GAWAGATYTTTT?RATTAATTAT?CAACTT?R?AGCTRCG?TAWCAGC?GTCCGCRWGACAATTTTCMGTTAGACTGGACCTAGTCATCTCAAA?TCSGGTGACACCC?TATTCCAACCCCGGT?AGGGTCTCGCCMTATTGRG?TCAA?AGA?ATKTGGGTST?CT?ACTGTCACGTR?TGTCRCATYTCGGGGTGCKTATCTCCR?GGTCGGCAGCCGTTTA?TGAACTGCCT?C?CWGG?GAY?CG?TCCCCTAAG?ATCGGCCGGCSCGTCTACTTGCCGGAT?YMCTCG?CWGCCCC?RTGAAGAGRG?CTATA?GA?RAATTRTTTTGTACAAGTGACARACTCTATTCGCCA?TTGTAATAAGTAAAGTGGCAACCWCAGGATRACT?CTC?CGG?GWYGAGCTGAAARWATGACYGRGTGCTCAGAGAAGGRYAGCAC?G?RATYACAGGCYGAGG?ACCCGTTACYTGCTGKRGGWCTCACTGACGGCTWTTC?W?KGAYAC?TTRMG?GGTAWGTAAGTYTKCG?A?RCGAWTCGACMCTTAYGGCGMCGTCCGTG?CTRKTACGT?CKGAGTAA?CMCAGCCTGGCTGCR???MGYGARAC?TRGGC?TC?CAAC?AGARAAGGGCACGTGGGG?T?CC?A?Y?RAGGCACGG?C?CTTAYRTTAGCGA?CAARCTCGTGATCCTR??CCAGAGGC?TGCTYTGACAGCGGCCGGCTACCGAA??GGCATATCCCGAT?CCACCCCGCG?GAAGGAAA?TARGAGRGCGTTCGACGATCCCC?TYG?CCYTGG?GAAGGTCGAGT?GAGCAAGCCTCYC?A??TTATTGCGCAAGTYAGCGCGTTCCTWCAA?RARCCGCTMGCCAATSC?CGTRCGAATYCTCCAGTCCCGTGTCWGTAYGAAT?YC?YTTGYAG?ATAYTTCTCTTTCAGTC?TT
CTATCCKCCAGGAGMTGGGGG?GCT?CCGCWGGGCATKCGYRTAACCGATTTWA?CCAACA??ATCAGCAMTT?CTAG?TTAGCTTWMGCGCCATAAGC?TR?G?CTTGACAKATCTAGCGT?GYYCCTTGA??CCC?CCGGAGYY?C??CTTAWGTGAAKATWCTAAAAGTAMGCTTACGAARAGCTWTT??ACACGGGATWTAGG?AGAAACR?GGCTTGCAARGTCTCGGATSATT?GATCTACTAWC?TCAGGTW?AGATGR?GRGCGGGGG?GC?CCCG??KGYAGCTACTTAGTT?TCTCGTA?CT?TTCCY?YCCG?ACCCACTYTAAGYTAGGGGGCGGTGCGACCAAGGGG??GC?TATAAGAATAGAG?GGTA??CCT?TGCATGTKGTAGGTTGTGTCTTT?A?AWCG?TKGACCCTAKATCGCATYGT?CGGTGCCTCAATG?TGAATCT?GGMA?GRCATTCTTCCA?KGGTGATACMTACGMMTATTTACT?ATCAMTW?CCRGAGAGGYTYTR?C?WTTCTTTATACGTGAM?TWCACTTGCGGCACACTTKCATATCRC?RGTGAAAYATRG?GTACAGTGAGTTCGCTCAATGTACGCCTCYTCTCGKAGCA??GTT?CTCAAGACGAG?G?GGCG?TACCTTSAT??G?TGCRC?TACGYTAGCATGGWCCACGTAGATRGTTYWGTCTTGCAGCGCCTTAKRTGTT?GCATGAG?ACKST?ATATCAGAAGKTTCMCTGC?RGWTAATCGCGAATTATTAAAYATTGAGTAG?ATR?GATCGGT?YACCACCGCACTCACTACTTTCTKCAGCWAGTAAGSGGT?ACATG?GTCGCTCGCATTGAT?CGGCAACGCTTAAGTCCATAKKATCGCTCTYA?AAATGTATCTGAGTTGCAGCAGTGTCTACARCAWMAGRCCCAGCGRTTTCACGATTTTA?TTC?CCCGAGGGGGTAGTAGYCACSAACTAG?A?MWAC?AG
CTT?RTMATAGTCR?CAGCCTG?ATGCTWAATCR?AAAA?G?T?GGTGTCGGCYGCCCTTGCTAAAATTTT?GTTCYGAATGTACWTGYGGGGTTAASATCGA?TTT?ACAAGATAACRCCCG?ACTTCCYAAAAG?GTAGTCGACGCWAGGGTRCAATYTTAMGRRTGYGC?AGA?CG?RCTT?GTR??TG?CTGWAACWYATGC?GCCCTGGAATCTTTCTAAGGTCTACTCTKCTAGTAGTAA?TGCTACTCCGTTTGTA??C???TRCAGCGCTACAYTCCCTGCAGATAAAKGKGTCAG?AACCACTAA?GAAGGY?K?RGCGCGACCACGCTAACTGGTGKC?CTCT?GCATTCRMCTGTAC?CAAGAATCCTTACCAACA?AA??CCG?CGCTGG?CT?GG?CCCGGG?ATTGATTGACTGWCMAGC??CCGYGCTACGGTACTGACYAAAGGAGG??AA?GTTACTGGGCTGGCTTCCC?TTGAGGG?GTGACTACACCAGACGTGAC?CTCAATKGACGAGGAGGWAGTCGCCGGAGCACCYTGTTGGCTCARTCWGATAGACTTCAAGCC?TCGCCCAGGACTCTTGTTCGATGAA?GAGGTGCAATGGTCC?GGC?CAC?GGGT?CRTGT?ATATGTATAGTCCCC???TG?ATGGYTY?AGACTCCGAWCRA?GAGGGTGGCGTMC??TCCTAA?TGAGGACGTGCTCCGCCRAGAAYCAGTCAKRGG?CTTGT??CARAC?CTGATCWGGTAACCG?CTCTATTGWAGGYT?TGGAGCACCAAGCCGGWCCGTGATCAG?ACG?TTCG?TTCGCCTCGA?GCCG?TGC?AGCACCAGTRAGG?CGGTTCCCAACAATYCTTCCGGATC?AGKCGATTAGGTAGTCGGC?GGWC?CTTGGGACCGGACG?GGGCCTATCA?GCACTCCKC?TCTTGAGT?A?TTTGGGTGGCTTRTAAG??CTGAGTATGATW?GAGYGACRCTCCCM
?ATCAA?ACGTTGTGTG?T?AT?GG?GGCCTTG?CCTMCKGCTYGGCGAC?TGCGKA?TTCCACCYTTTCTCAG?YCACCRRCTATYT?TTS?C?SCTT?AAGRA?AGWYCATCGG?C?GCTSCGCACGACCATCT?G?CRGCAT?ACGCYTCAACCCCACARTCGTG?T?CGGGGCGGGG?AAA?TCYCTCYTGYYRM?TGGC?CCACAGCGCA?ACARTAGGGGTRAGGCGRATTCAAGTC?YCCRCTA?T??TCACAGGGCGGCTATGCATMGA?CMACCCACTG?CGGGAGCGC?YTTGCT?CAATSGGACA?GRCGCCGCTGRGMCCCGTGGTAWTGTACACGC?C?CGTCRGCGTYCCC?GTACA?CC?GATARGGGTYWCTTGY?GGTTACACCCAATMCTGACGTTTAAYTACGGKTA?GCAATGYCGCAT?ACGC?GGGAACTTGGATG?AK?GGCCSCGGCGACTGTGTARTGASRYRCAR?CAACTGACGGAWA?CYC?TGGGT?GAG?CCCTYMTCGTRRTCG??GGCTGG?GMT?ACC?AKTT?RTRCAA?GACGATGWGKGGCGMGAGATRAAAY?TCACATYGTGACCC?CACCCAATACCAGTGGGAA?RARTA?TG?TGC?GGGCGCACGCTGAG?T?AGGGACTCCTACGGYCGA?GGGCYCTAKTGGGGT?WCTG?TG?TTGGCCC?ATACGCTCWTGGGGCGCR?A?TGG?ARTCK?TTTCATGCCG?TR?AC??GC??CCAA?WGCCCGGAASTTW?CGGGTGCCATGC?CGGCGTCTKCYACCCGKGCCCK?RCAGAAC?CGG?CTCCGAGGCTGTCCG?KTCCC?CGARTCGCGATAT?YTGCTACMTCGTGCATTCGACA?TCTTC?TCCGTGKRTC?TYCCWCACAAT?GG?TTTATCARGRGGCAACAGCGAGCRAG?GTATGCAGCG?GGACAGCCCAGCAT?GA?GMTGCCCGT?GRGATGAGGAACTARAG
GTGTCGRGAGTTRTAAY?CTYTCC?GGCKCTACGGCTAWGCYMTY?GCTGGCTAGGTGACC?CGRACKCGG?TATCCGGMRCAYCACGCG?GAAGSSAAATCY??CGA?G?CGGTGAYGYG??C?C?TCGGCTCAC?CTCGCWGWGGGTCC?CAAG?CAAGT?CAYTSCTCAGC?TGC?GAAT?ACGCACCTG??CC?ACG?C?CTC?TACTC?GACWT?CAYTRCTAGCG?CCT??A?GA?GACTCAGAAKT?YACMGACW??GGTYTATCYSCCA?AGYCTRKCGGGGGAC??TTTTCAT?TAT?TCGATG??TGT?TCMGTGTT?KATTMACCGTRACACTCACTAC?CTCKTAATCAGCGATRTCTTGRGTTATC?ATA?T??CATMGRACTGA?CMCRGTTGTACGWGCGAGAWT??Y??TG?GTRGTCGATTAGRGCACRCCTGACCG?T?WGC??CWSCAAGCCAC???G?CTTTGGA?CYGYCCGTCGTGTGAGGGTT?GGCCAAACAGTCTTAC?GRCGA?GCTTYGGACGRCATGGTC?TTAC?GC?T?G?GKA?CMC?ARCGGACTGTG?WG?G?TTMTCAY?MAGGGTKGTTGGATCT?AGTATCCTCT?AAAWC?CCG?AAMCG?GCAGGGCG?GTAWGCGGGTATCGGAGCA?MGGTGC?CGTT?AGCGCRGCTK?CC?G?CG?CCCCACAG?GAGGCCAGAGAG?G?AGGCGGTAWCACGAGTCGCCCCCACA?GTGTC?TCCACG?CGTCCTMCTY?TSCAAGAGATT?WCCYGGGTAGTAGGMACAGA??TAGY?AGATGTAATCCCGTC?TG?CGAATCTTCGCAGTAAG??GTGG?TGCCCAC?RRCC??CACGG?ATCTACT?TC?YACTGG?RGATGGTACCGCCCGGAGA?CMGGTAGA?TCTMTGACTA?GAGGGC?CCGSCGC?GTGTTCYMCAACKGTTGYGCGTCGGAYGTCTWC?CCAATGCTGGCAW?AATG
TGS?TCAGCGGTCGTG?C?GAGAAG?GC?ACYKGCACWTRTGA?G??AA?GGAAGGACCTC?AGGRGAGAGTC?CGT?A?GCCTGGGCGTGCCATMGA?C?T?C?CGATTAMRTC?MG?AAMGMTGTTTGTT?ACGGA?GGYG??TTCST?AGSTTGGMCGGAGC?CTG?ACA?RTRAGT??TTTATT?C?TCACAGACWTTG?ACCGCCCCCG?GGTTAGACGCCGRTYCGT?CG?GACCG?CACT?GTTCGTAGGGCCCCGAGATGTCGCATA?ACAA?WTCGGTTGCAT?T?CATAGTTCGYWACGAWTATAACCTTAGAMT?TATCG?GGGTGCTTACCKAYCCYCAACAGCCGCTCTCSAGGGYTTA?CAT?A?TAGA?GG?A?GCGYKYACCAACG?CM?YCSGYCCGGCGTTCGGA?CGACCTAGCG?TCGGC?GTAG?CGCGKCTGT?GG??GCT?TGG?GRKCTGACACCCTRAGCATCCCYT?TTCGCYTCGTACTTCGKTACGTACTTCGCTTAAAC?TAA?G?ATTCCGACWG?GCATAWTCCGTCCACC??GAGTTGGCCAGG?KCWC?TTCRGCMW?ACGGTCKM?AATGCGGAGACCCGGTGCGMTTGCTCGCA??G?TGGACA?A?CGTC??CC?CTAGGTARTTTGTGTTCCWWGRYGTCG?CCC?TACTGAGCCCAAAYCTWMCCGTA?CGCG?CCGRWTCTSCGCCCTATTTTACG?GCTAGRGGRTGG??TGTTGCGCKGC?CC?TCA?KARTGAGCAG?TAGCGTCCGRAA?CCA?TA?GCMACCTA?G?TA?TSCGGCATTAYGCAGGSAMCTGGA?GTAGCTGKCC?CT?MGCC?RCCGCG?CT?GTYCCAAACC?TA?CACC??CC?AY?A?GGCGCAGT?GCCGKTACC?GCGC?ATTATGGGAAG?A??CK??AGGGTC?CTGCC?CCA?TGG?CT?YGTAGCGAGCYCAKTGTSG??GG??GTG?MG?C??TC
?GAAATCGGT?WCCCATTCCT?TGAGGCCYGCAACCGG??CATAAGCT?A?YCAASGAC?ARRCGT?AATTGAGGAGAGTCCTGGACCTCCTMGCGMTGAYGGATAWTATGGTCTGTCT?CYCGACCCATGCKMWWTCGG?RGTCGCTTRGA?G?CATRGCCCCARCTAACAGGGAC??GGCC?MAA??C?ATCG?RA?YATTGAAAGMAAGCYSACGATCKGGG?AR?GY?A?GCCACAGSYYCAAK?KACC??TTACGTGGCC?WGGGCGGGAWKG?CCACAGAA??GT???G??YTAKCTYCCTTWGGCGCTAGGKTACKT?AGTACGTATCCCAACTCGATCCCGCGTG?RT?GGG?ACRACRGCAAAGCTATACCTTGGATTTGAACCC?R?CTTACCMCGAGTCCTGTCGC?GRRACT?TT?CGTMTTAAAAGYGTTCGCGCGATGGGCTGGTCCCGAG??ACCATARCAA?CGGMGC?TA?CGG?CGKG?ACAGWTG?ATAAGT?CGACGARCACA?CCRTTGTMTGA?C???A?S?CCGACKACCAGAAATC?GGACYGCCAAG?TTCACCCYCGRAGGGAACAAWARCATA?T??CATGGTGACR?CGAYCTCCCTGTAGCTCTWGGGGTGKCATAGCC?GCTCAATG?GTCCGWACGCT?KCTGG?TTA?TTCGAACG??CCCGCG?CCGG?ACGAGCMRCGGACMGYTGCG?GG?TAAG?WAGACGTGGTTGATTR?CCSGA?ATTGGCTGGCTA?AG?ATCTG?C?CG??KCACAGA?GCCG?CCYAYCGTTCG?TCGT?GA??CAWCCGC?CCRGCCT?YCTTGRTTTRWC?GC?C??CRA?CGCRGCTGGRTYTGTTT?GTGAGRGT?CCCTT?AAGCTGGCC?CCG?C?GTGGT?AGCGGG?WC?CCCACRCWACCCGYTTMTCAGGCCGTATA?CCTGCCTCGCACACCCCGGAAGCAG?G?TCTATAGAGAT?CGCTT?GTGC
T?A?GCTTT?TATCC?YGGYTCATTC?GGAMTTAGGTGCAAATGGGGG?CCTC?TAYTGGWGGTGAG?TTGT?AKTCAATA?ACC?TAAGAATCGAGRCGAG?CCCMGCT?CCAACKAGCGCCCCCTGKMCAG?C??CAYWCWAAGCACCMCATMT?CGRKGCARTTATCACCGCG?RTACAC?GGCGGCGTC??CRCCAY?RGAYATC?AAGA?TCGRCAGTAAC?T?CTCGTCGTGATAKGT?GGARGCGT?TGAACG?AC?T??R?TG?ATKCGGCC??CCC??M?CGAAGG?YCC?AGTGYATCTGGA?AGGCRGC?RA?T?CGCCYTGCRACT??GCAGATAAGTRGTACCGGG?AGTGAGACTCGAGRTGCGCC??CGGCAW?GAGCGAGGA?GK?TTCYMATGYCTGCTTCCA?CGCGACCT?ATTGAGTGA?ACTCACGACTCCCCTGAGTMGTT?KGGTCGGA?C?AGAG?CA??GCA?A?CGGACGACGTG?GCCCCAKGRCTT?GGGCACTAACTGTGGGGGAGTGGCTT??C?GCTGAA?GAGT?T?CAMCCTAGCCCTTCTTT?GAGTAGTGCTGCCAK?GMMTGCWTCAG?AG?TCTG?ATACGGGA?TC?GMACAARG?GA??TGATCTTTCCCCTCGAACGG??TCA?G?GAAGTC?CC?CGAYTGTC?CTGGCCG?CTAAAYKT?G?CGTTCGTGATCWGTYGYCATCCCGM?R?AGCCC?CTCGACGCSGAGGGWCCGATCTTGYGCTAACGTGCKGACY?T?AACATCYCTCCGGTGGTAAAC?RACATGCCTCGCGG?TCATCATAAGGACGT?ACG?CGCCCGTACATCTGCGAGTGGCTGAGGGTCACC?CGGAA?GACTCCCCAATCATTCSTAGGCGGGAC?CATG?GCC?AGTCTTWCTYGCCG?CAG?YGTGTGAKGC?CTCGTAAGGAG?CGTCTCASTCTGTTTAC?KC?CRATGCTGT?ATTGGGGCGCGC
GCGGCGCACCTGT?CCWGCTTKCG?C?GGCYTGGGGCGGKTAAA?GGGA?GYKAGCCTRTGGGKTCGGTSCACS?GCAGCWCCCGW?CATGA?SCCTGTCCGTYA?TYGACA?RT?GCATCCTGTTGCC?CT?CCAATCGA?CGAGCCT??GGYKCCCCTGA?KGGMACGACCCGATTGTACTWGRCCTCAGCT??GTGCAGGMRAYRG?TTGTCCG?TM?ACRGGG?GTR?CAAT?CCGMAGCGGGAATTC?RGGCGGTACCGCGTGTTTG?GKAAGGGCCCMCCT?G?TASCCCSGAGG?GCGCWMYGCCG?ARGGTGG?GCT?CAGGSGC?CTKARGGCCT?YC?GGCTGTTCAWKTC?TATGCCGCYCT?TCGCCGCAACCY?ATA?CYCGGGGC?TGGCCTT?AGRCTGGAGCTTAGTG?AACA?G?CAC?AGMTC?ATAGAGRGAG?GRCY?MTCAAWGGCTGAG?T?GKCG?CMGGGAA?GMGCC?GGKAAACC?GGGT?RACTRTCCATCCACACGCAATCCA??TWCTTRCAGAAWCGYATCTGTGTCAGACGGATGCCGCKATGATGCCGCGGCC??CG?CCYARASCYTCGGTGTT?TTARGGCY?GTGTTTG??AGCCCCCGGCWGGTCAACTCGGWTCACGC?CYGTCCAGYWKCTCGGCTCCAA??TCGGGGTTWCSCGG?ACGTCTC??AYTCCGTRRACMGKCACYTGTTCATGAGAGGA?TATTGCGCC?MTRGCAGACTGGAATGC?ATR?TAG?GA?TC?GTARGCAAGGKCGACCCGTKYK?CC?TGRYTAGCGAGACTTCACAATGATGGG?GACCCCGCCTATRATTCAGRGTGRGCGAGACTGTTAGACTTGAATCCAGTGGCAGT?GCGACAGTCCAWG?AC??CC?ACC?TC?CAC?TGTACGGCCGGCC?MGC?CA?G?TTCTCACGCGTT?GATAGAGG??CAATCCATTCCYAAC?A?CGGAT??GAACT?G
CAGTSMCGACKCGCRACGCG?ACCAYCTYMCCAG?AGCGA??TTG?CCCGAYWARAGGYKCAAAW?T?CTCTTCCTGGGT?TCT??TACGGAGA?TTTMTTATCTTCGCAGSAG?GC?GGTTAAWC?ACT?G?TGTCAG?CRGWGCYAGCTGG?CCTYCKC??CT??GGACCMTCT?CAATCTGCAG??CGAACYAYW?GGCCGTGC?TGAGGG?CGA?ATGCC?ACTYGCCGCCCGC?G?C??KGGCGCT?TAGGAGCCRGCAGGGC?CCTTTACGCGCGGTGRWYRCTCACTTACTGYGCGCGGAYTGCGATCRCCTGTAGGTAC??GCAGATT?GK?GCYACTAC?TGGT?CYTCAG?G?CGATMCTACAMATYAACGTATCCYRGC?CT?GATTGGC?CCGGCATCCC?TGGGGTRACCGTA?RAG?CGACGCTCGGGAAACG?GKGTA?TGC?TYRGKTACCACCTGRCTTTAGYCG?T?GCCT?CGTG?CG?TGGGTTT?TYAYAGCTTGGWACCT?TYCTGGCTTWRCGACACSC?T?TAG??CAGGCGCGM??CGTTTCCGGARCGGCG?TGAGCKTGTGGCGGTA??CTTCAGGA?TTCTA?CGGC?TYAAGRTC?GGCCG?YGACARTTCTGYAMGCT??CCCGATC??CCTCAGCGTGTAAAC?C?MAMGCCCCC?RT?ACCGTRTA?CCGATGGCCATCTCGYCCCGGGCGCTGCA?GCTCCAA?GAGTGAC?T?RMCAGCGCTTT?GG?CGYTCAGAATGTYCAGTYGCTKCACCRACTTTA?CGA?CCCCAC?ACACATCTTCGAAT?CTCKTTTCCGT?CMGGGCGTCGYGAGCACACAMAAG?AGCGATGCCGCGYTCWACAA?TTTCMCCGGTC?AAGTGCCGCGCT?RCGTTMCCGCGCTAYAGGGGGGCAAAG?GGCCC?GAY?TG??KTATTGT?GCCCAAAAA?G?AGCACC?CAGGSCAAGAGGMACATCCA?GA?SA
?Y?AGTTGT??CA?CAGAY?KACGSGTTGCCGTACCCGGAG?ACAAA?CCASAATCTT?ATTGAGACGTA?GATCT?GYCTTAGYYGCCARAACGGGTCGCGCAG?TGTTCGACGGCC?AAGGAC?CGTGGAGKSKGR??TATCTA?RCARAGAACACGTAAAGAGYGTTCTG?GGCG?CGATGGCTGCCA?TACGTWCTTGYTM?AGCAG?CKTTAGTTCC?YTCA?TCGTTGCTTA?CTAGGGMCCGTCCCAGTMGCTACACTAAAARCACGACGA?YACC?C?TATGGSAAGTRTTG?TATR?C?GTCCYCTCTWYGGG?GATCAKMGTGRACGAA?G?GCCTGCWCCGGCACTCC?AGCGCTGTC??ATGGTTGGGTCYGG?CT?TGAGTCGGATA?ACTCTAAGYAGACCGAGCGAGACKGC?AGCAGC?AGCGGTATMYCGGTGGGCGGWCKGCCGAYGG?TCGCCSAAACGTT?GTGGTG?WGCATC?AAAC?AT?AAGCTCCATTTT?G?TAA?GGGACARGC?TTG?AAGSCKC?CGTG?CGC?WGGCTGTC?C??CCGCTACCWGTTCG?TTGTTAAGTC?TCRAGCT?ATTCCTTWC?GG?AAGG?TGCGCTMTG?TMGTTCGTCTA?CTATCCMGCAGAACYTGGATGTGCRGCC?GTAGGTAGGGTGCACWGTGAGCARATAGACC?W?CTCSGGAATCAGAGCTKYGAATAA?GTC?GGACAGTATGGCATGAAATTAAGCG?GCCGAK?TGATCGTGTAGSCAGAACGGCGTGC??ATCTCCAAMTRTCTACRACGRARTGCACACCG?TTTGRCTCG?C?TCTGWRCACTTAAA?CGTATTACWGGC?GCCAGCCAWTTCTCCGCMG?CCR?ATTWCGGGGATGCATCAGC?TA?TCGC?GKAGR??AGCTYTAGTGAGTG?CC?GCGAAGGTGTTGTGCCCYAGRRGGCYWAGCCW?CACTCGCATKYTAYCCCARGCGGCG?
ACC?AGGTT?CCTRAYCTCGGC?GGTTTCACCAGACACTGGAGG?CYCGCGCGACYG?CCC?TA?Y?AGTYCAGGATTACGGTGC?AGTGY?TCACTC?TCTCAACTCCGCTGCATCCYYA?CCGTTTTAC?GSTACGT?CCTCCAMGA?TTCAGY?GAMGCGG?TATC?AAWTT?CC?GC?GTCCCCAA?CACTWGCGCAAACTYCGATACCCC?G?ATTCCCAGCATG?TTCCTCAYA?TA?WCGCGKAGAAT?TGCGGCAGTGAC?TGA?CAAYTCCTCGGCTCCTCCTGGCGGACTGAGC?YASGTCCGAGGGT?TATCGGTCCCMTTTGTMTYCGCGATAMCGCACARC??TTCAGCGMGCGC?TGTACSGCA?GCC?ACCACG?AGGTCGAGCGCAGATGTT?TCCGAGGCYGAGGGGCTGGTCCCTGAGGGAGGGCGGCC?CCC?TCCACCTTCCCCTACCGTGACGGTCCCCATGYCTC?AGCG?YCGTCRT?G??TAKTRAGST?RGYYTTGATCCGGCGGYTCY?CTGRGCG?TCAAAAGCGGGAAACTGAGCAW?ACCATYCCGCCCTTAAGCC?AGCACCCTYGG?GCGCGYA?TGCACCKCGGCATTGAGCACCCAAGTCARATCRCGCAAGCTWGAGCCTGSTTCAKCRGATG?RAATGGACCMACCCTA?GACTGCCCTGCGGSGT?GAMAATT?TC?ACK?TCMTGCCT?YACAGC?AACA?GTRCCGCGMAGAC?AGGWCTA?GTGGGCGRASA?YGGGTGATTCRCGAGTASCTT?GGCMCCGGAGCATTTYATGACCATG?GGTGGCTAG?GSG?G?CCTCCKAR?TCTC?ACTACTGACCCAGAGTACAT?GGATAA?T?T?CTACGACAA?CA?TRGGCTYGCCGCAC?CTYCGCTGTCAAC?TCCGTAGTA?GAAYTTCCGCTT?TSATACCTGCCGGACARCTAGTAYCTGAGMRGTATGTCTYTCCAGAAGTCGTT
GYGCCGGCGGMGAGGGTTR?AGCCGW?CAT?TMCAGAGWCMCCA??TGA?A?TGTACCCMCGGGGGAGCC?A?CWATYGGGCCTTCTTKC?CGACC?TGTCAACGCAA??GYACA?TCGTCGTTGTACTCGKGC??AGG?TCCGAGASACGGAGTRAAGATTACRGACCGGTTTGGCT?T?GTTAGACATACAGAGCGC?TCCGMAATGGGCGRCSTAGCCTCTGG?GG??AAGTCT?CATGCGGAGT?CGTCACACGGGCGGGGYCCYRYWGGGGGTRCCCCGGGATGCTC?GRRAGTTCG?CCTCACG?AGTGTCAAC?WTTSTC?ACGTCTTGT?GTMCGKAWGTC?TCCTCCGRCCCGTGAGSCGGA?MMCGAAGGAGKCCACGGCATCATKCCGGAGGA?AGTRC?ACYGCYCTTAC??CAC?GCYA?CYAGYGCYCWCTGACGGKGGCCAGGAYGT?CAGA?TCA??TGTCGAARTGYGCAKGAACGATAGCGCGACTCGC?GCAAGGGC?TGTCTAAYCWTCCCTCGCTTTTCTTRGATCCCAGG?ACCG??TTGCTA?AGCA?GCCCGGTGCT?TCTGRSACGAA?ACCGC?ATGCGRCGGGAA?AC?GCCT?GGTCGTATAACTGTSATT?AGAACCA?RCGTYGACG?TGTACRAGCGAA?CAAGGTGGATAAC??CGTGATAAYAGGTTGTSTAGAYATCGT?YYAAT?GGAG?GCGCGTGACACG?G?GACATATCSTTACCGCGAGCCCCCTG?TTC?AGAGCTTTTCAKGAATGGAAGAGCCTGGGTCTRCGT?C?C?GMTYCG?GATTCCATM?TRTG?CTAGCGAGCGAAGCWG?CCRCG?GGTGYTCAA?A?CGCKGCGAATCTCMAGTCGTTTGATCTGCGTGAGGAGTAKGGGGG?TTCG?CGCTARG?TTAT?TGA?ATKTAGACCTCCGCCGTTCMTWTGGCCCATA?CSMC?TCGC?TTAGCTCTAGGACCTAGWTGG
TCCTT?ACCKT?RG?GATG??ACTCAGTWCACAWCCAG?AACT?CCTAACYCC?CCCGACACGCCATACGCCKCTGCAK?TTTKGTKGCTTGCTKSTCACTCAG?CCTGATCCGACACACACCYGGCCATGT?GYC?TRMCAACYTACTWYTTTAT?CCCTCCSCTCACTGWGGACMACCGCAC?CCAGCTTTCGATCG?TCTCTTARCCTG?CGCG?AATGCTTCGCGGACRGRGGTCACCTARTTA?CTCTAAAGYYTAATC?ACCGTTTCGTYCATCARCACKGMATARACC?MCCAACCACACGA?AGGGCTSAA?CGAG??TCCGCRTTCRCGATTC?TCYCCACGGCTGAGGCCATMTC?TCCCTAGWGTAACCGGATAGACKGCTCCCGGATCGCGGCCTCCTGGTCGTGTCGGATCAGCRG?C?AGTCACGAT?ATGTACCGGGCAKCTGCGTAGGCATCTCAGGGMTCCT??A?GG?GCGCGT?AAT?TCGCMAGTYCGGCTC?ACTCACGGCCCCTCGGCAT?AGGACATCAC?GGRG?CGTGCGT?ATAT?AGGCCGGCYG?CGAGGTAGTGWTTTG?CG?AGYCG?GT??A?G?CGCATATGAGGGTGCAGG?ACTGCGGTGATTTGTAGGAAACTCWTCG?TTACA?TKTACT?CAATGGTGTACTSGCRGGTGTCCCT?RTGCGTAGCCG?CTCTCAGCAGKCAGYAAGGTCGGTCTTCG??GG?GTCCGTAGTAYGAGTAGGGAACCATGT?GSMGGCCCY?RGG?ATATTRCCACCT?TGAGGGTKCG?GTTAAT?TACTGGTCGCTCTTTAACGCCGKAAGCAATT?GTTGTTA?AAGG?CCCCRCCGA?CG?RCYACGRAGAGCARGCCATCCY?AGCGCCCWCTGCGTCCA??CTTTGA?TCASTCATGTGCCCTTSC?AGC?TTAGAAGY?GTRTACTCMCGCGGACARGC?ATCCAGAATATA?TGYTCTYTGACACGT
GAGGCY?CCCCGTTCCMRAYCATAAGGACGCCCTATTCGCTGACGACCGCTCGTATAGGCGATCTG?ATAAYACGCCGG??GGCRT?YATCTCAGTGATGGCAACCGAGAGCTTYAKCACCATTGGGCAAGG?GTTT?ATCCAGKGGCTAACYMTCCTG??YGGAGGGCTGTGGCMGGG?ACAGAAGCCCCYATARCGCGAT?GCRAATTTATGCCGACCGCAGCGRGTTT?CACAWTC?AGTGTTAGGGCACY?ACGAGGWG?T??CGSGCATTAGATC?TTTCGCGCCGSCTTSTTGTTTCGAGACGGGTCMTTAT?AWTCGTCCTACG?GACGAGTCCKGKTCTTACACCAAAATCTGTAMTTCGCAAGTTGTT?ATGGCTCTAGT?CCWTCCAACGTGRACGTTGTGCTGGCATCCMGCCT?GRGYAACCGGGACTCT?GACCCCGGCAGCTCCG?GTTAAGAGT?CTTCCACCATAYCTGCWRCCCA?YAGA?CGCGGCSGAGAGCTCAMGTCCTACGTCTAGGCCGATGGCTC?ATACTTCWCCACGGGTGCGACTTGRGGCTCCGGGTCAGGTGCA?CYT?GTTGAGCGA?CTGYGTCTTCGGGATGATCSGAAMCTGGWCAACRACMYGTCAWCGGGTATATA?GMCGAC?CGT?T?AAACCTCCMC?CTCGMGATCCTGGGTCTRCGGCTTGGCAT?AG?TGAGACGGCKCAGAA??YYAAGGACTTTACCGG?MGTG?GACCCCAGMTCGWCAYCCTCYGCGGCCTGASTGTGAGMCGTCATGACCCGTC?ACGCGGG?ACATATTCCCTT?AYGAGCGGCGAAGTGT??CCTCTCAATAAATGCC?ATAGCGCTCGCYCCCGCGYCAA?TCCSCTCCAC?CCCCGTTGTARTYGCTAAACATRATGGCGKAGCGAYCKATCGCGC?TTAGCTWGCGAGT?TCGTGMC?AATCGYTGGGA?MMAGR?GGCYCTCCCGCTAGGAG?GA?GC
AA?GT?CGGA?CTTT??YGCC?G?RCCCCACCSATTCA?TAMCGCTTGCTCGTTGTTTGATACKTA?GC?ACGA?TCATSAAACCAC?T?ATCATGACGCTC?CCCAGTAGG?GCG?GKCGGCTCGGGCYCAC?TAACT?CCGGTCG?CCCATAGGGGTCGCGWYAAC??A?AAGTGAGACGAAGATCCACT?GCATMGCTCTCGGC?CG??G??GCA?GGCRAGCWACARTGATATCT?AGAGTAAGCTCCTGTTGAAYGCATT?A?AACACGGC?CGAG?TCCGGWAC?GT?TGGTGCTCA?TGAAAG??ATCTGCCGCCGGKTGTATRACCGGCGGCC?ACAA?ATGTCAGCG?ATGATGTGTCTG?AAGCC?WGG?GTAGGAG?GCAGGMTAT??CAM?TGAAACTCA?TACG?TGWGCGTCATG?GCTCGGRCGACCAWTCTTGTYCG?TTGT??A?CCKAG?GCCCCTRCCGGT?MA?TGGTCCGTCCC?CTGC?TCAKGGTTCCAGAATGTC?CTTTATCCCTTGGTACTYCCGTCWTGGGC?GCGGGCTGTGCGAAGCARWGGACCCACGR?CCGACCGAGCGG?TCCC?CTCGCGTARWGTTGGAACTG?GGGC?AATGC?CGTGCTAYGGAGACGGCAAA?GSGC?MGGTCGTT?K?GCCS?TTAKCCTTCAGTGGCCCYT?AMACTCYYCGGCACCG?CGTYAARMATCGCAAGGYCACGYA??AAAAG?WTWA?AGGAACCGCCGCGGACCMTTTAGMT?GC?GACTA?GCGACCTGMYYACATCGACT?CGCAATGGCCSC?AGC?GCGCAACACCGT?TCTAT?AACCCGTCTAGCGTCCGC?GCGCA?TW?GTGCGA??TGATW?GGGMATTCTYTGACTGTAY?YTTGRTTTTY?GCGMGCAGATTACTTTCATA?ACAACTGGAAGCMCGATAGGATCCYGCCGYGCGCGCGTTGTG?CCGATACGCGATGKGCGCGRC?CCC
TT?CTAW?GA?TGTTAARAAGCRTCGCTTACAGCGAGAWGSCAT?YATAGGCTGYCYGAAA?AC?CCGYTATT?TTCTACCCT?GCCGCCAG??C?AAGCCS?RCATCGGGGKGGG?CC?CTTRAATCTTCTWGCTACCYGC?GAATCCGGGAACGACATG?ACAATCCGCGYAAGACGGGCACGGCATGTGCAGT?GGGATCCYGTA?WYT?ACCGCCTTTTGYCTCAAKGKAGC?AGCTTGMACATCCCCACGTTATTGGCTAGCCRCCYA?YT?TAKTKAATGGCAGCCGYACGGCRTACTA?TGKGRAACACGCWGT??TAG?CG?TCRWAGGCGACAA?YTC?CCTTTTTCCTCAGTTAGWACTAGGGCCCWGA?CGCTYRAGACA?GCGAATTAGTTCTGTACCTTGGRAGCACCCTSACATC?KGGCYCCCGTAGGATCCCGGGTGTKCTTG?RCATCRCGCWKG?CCACTGAGACCGACTT?AGGGTGGWACT?TGC?CGTCMCT?AGACCCGW??RT?TT?GCCTCAAGTAA?GT?TCCMACGTCGGAMAC??TA?CGTTGGTCCCTCTGGCTRGGAGCGGCGAGACGCAGTTGGYGGCYCTACAGGGAACACCCTTC?CGYCCGGWAACATAATGCKCCACTGTTCCC?GGGAAAGCCTTATCTGR??TAAAATSCYCCTCTATAG??TACAGTCGCCTTTAGGAGTA?ACCCACAASMGAAGC?CACRCAAT?GT??CTGM?TTAC?GCGCGTM?CYGATGACT?GGAGCGTCACGCTGC?CAGTCYTCARTGCGAYMGGGYAGAGAYGSCTACGY?G?CCKMGCCYCTTACGGAC?A?CTTCTCCSTCRGACTCTA?TGGYACGTCTC?TACGTGTGRGA?ATAGACCT?CCGWGARCTTGGCACGTCAAGGTCCTGAAGTGGGCTGC?CCTGTCCATGTT?TAAAGA?CG?GCGTC?CATGCTGACAAGGGACCCGCMATCACCAGC
CCAAAGATCCARAAGGGTAGCGMCGCAATGCCCGTCAGTCAAATC?GCAMGCACCWGAACW??GTC??TYGCTCGGTCGCRTGCCGTTA??TTCTAAC?GAG?GGCWTACTGAGTGCGGG?CGT?GCCCCCGC??TGACAGCGGTAGCGTCTTCSGAGGA?AGAMAYTCR?GACGGGRCCGGCC?CGCRT?CATGATTCRCCCKGT?CCAAGCTRTCACTACT?AACA?C?GCACCTGCACCGAATYYTCYCCCGTTATACGTR?CGAY?TGC?GGGTCGGG?G?TAGGTKGGTAACGGARACWRKCCY??C?ATTGGGA?ATTYTCGTAYWGCTGGG?CCGACGCGAGG?R?YGCCTAW?ATCGG?TATCG?TCWATAGGTA?CACAGTGTGTCTCCCCCACCGTGGTCCACCSGMRGTCAAT?GGCGC?GAAGTCGTTCGTGCCGGCAGCGT?ATGGYAGTMCTCTCTRGRCAATTACCCSATTATGAGTTTAAGCCT??GCCCCCCCSG?GTGCAGCGMAGTCTGTAGRAAGCACTCCAT?ATGTCWGGAYGGCGCT?GTGCGC?CACATG?GT?G?GCCTGAKSCACTGC?ATACCCTGTCGCYCAC?CYAKCGGAGGTGGAWTTGTGCCG?AAC?KCACG?AGCTARGTTKCCGTGTT?CTTCCATCCGACYCACTG?ACAMCTACCGAGGCACGCTRTGKTTGGATACCCR??CCCTGGAWAGCATRA??GCTGG?AATGAKAGW?GCGAARCTGATGY?CCRYTA?TC?TCCCT?ACCRGYTYCCGGTCCG?CG?CC?CTYTAGC?GTACY?AYGTGCSGGGTATCTTGGTGGTCAT?T?TTAA?TATTGTCGTC?GAGGCTGATT?GCCRCGTGY?TTGGA??TCCCTTTGAACCRGGCG?CACCCG?CTTGGGCWATTGCWTRAGWTATCCTAGYTCRGYATRTGCTAGAATGCTTAT?GTGTGGCTGAACGCAGCA?GTCTCGTCGTGTY
YTAGCTCSGCGTCCTG?CAYCAGWTGT?ATGGTRCAAAGTAGCGCTTCTYCTCCGCGCCAAGACTAGACT?GTTGGATAAACAW?TKGACR?CGCTYRGCWTATCCACTACC?G?RAACGACACGCGCCTCGCGSGTGACGGCCGCTAGCT?GCTGCGGTGACCG?CACTTAAAGAACAGCGTCRGGAGRT?GCCCGCTCAARAAGTCAGTGATACCG?TGCYCTGCGCGCCRAMMYTGCACCAYTATGGTCAGGATTRGTRTTA?M?ATGCCRGGGGAC?CGTG?RGGGTAGCACTYGMAAYT?CYTG?CGTCTGTCGGCTGCAAWGR?T?CCGTGCTA?GGACGTCCACGAKGCGCYCGGACTMACACCGTGG?ATAAACYRG?AAG?CCGGACAGGGG??GT?TCGCYAGGCAAGCGTCACGCRYGTTGG?A?TCGGGGC?RRTGAATCATAG?GATC?CCCRACY?GCT?GTAGA?MTCT?CCGCTG?TAT?CGCCGAT?TAAAYCCAGCGCAGTG?TGG?GC?T?GAA?CAGYTGGACMTGATTCT?ACCCAC?CCTCGGACG??GCGRAGCCMTCCGGCTACTT?ACGTTTR??A?R?RCAAACC?CC?GCGGTGKCGACRCACGCGTATAAACCATGTGCC?CTTAGAGTCCAG?GGCGGCGCTT?TCATCGGGTGGTCGGCGT?CCATRCGGCAGMGG??CC?GAGT?YCGAARGTGTCACCCTCRC??GTCCGACC?ATATAATA?AATTTAGGTWTAGGAGGGGCGCGAGATRTCAGCTGGAACCTGMTCACRATCAMTAATACCKGYCATAC??CTGATCGGCTCCCACTACGKAGCTCGGAGCTM?CGTTCGGTTTGCGGT??CGAAGG?AGKGG?G?CGGAATMAGACKTG?W?WAAG?TCA?AACAGGAGTA?TCGARCCTYTACTCCTGAGACCARGCTAAYGC?GCATCTC?WAGWATCGGCRCGRACATG?TGGGCCGYCCT?
WGGGCACGRGCAACACAARCRAAASGTTCGCTW?TGGTGRA?A?TAAAC?TMAGAGCA?CTCAGCKGAA?C?ATYGSGGCGGGGTTATGA?ARCGGTCGAACCC?TWCGMCGCGTGGCGTAAG?A?C?CTCT?T?GAGCCA?CRCGGTAGCTACGAAAGCCGTCTGACTGGCG?CCCCATCCTTTAGWCRGCGCC?YCAAG?CRGAKGKTTTGCGCAACTCAACGC?TCTTAARTTGAAAAGGAATGYGTGC?CACGCCTCGACRTAAT?TAGRGTCWAATTTCCTA?CTTGATGGTTR?CGCTCAYACAATTACYCTCTCTACCYWAATAMCCTGTYCGGTACGTATTACCGAACGAA?ATAGGGCCTGTMTAKAGAGRG?CC?ACAGCATTGCA?GKTRGTGWCCGGCCGAGCAAGT?CTACGTCACAGACG?AGTYAGKACTC?ATTGA?GCGACG?CGGGGGCCTG?CTTAGSCCCTG?CYTGAGAGYGA?TYG?AGCACKAGC?ATGCTW?GTGCCGTGCGGGCATAAGACCAYCGG?CGCRGCCC?TYYGAGCTWCYC?CTT?CGGCCGGAAATGAY?CG?CTGGATCCCGGCCCGGGAGATGATCGA?GMGTCTTTCCCCGATTTCGAATCTGCC?AMCCACTAAGACTAT?GGGCTAGWCRACCMACTGCGAGTGGAAGCGAWAGAGC?A?CTT??TGGCRAYTCTGCGCGAT?ACGYCCYTKATCGARTGR?GTCCCKGTAG?CCSCATA?TCTKG?GGGYCGTAAATGTTTYYT?GG?AWCTYTGATCGGATTGG?GTAAG?ACYTGAYCCTTCTCTATTWGTAGCACYAAGGAAGTGACWCCGATATAAC?CTATTCTGTTTGGTGGGTAGARGCCWACGGRCTGT?GCGCGCTGCRTTGCAAGYA?ACGG?CGTTACGGRGTG?CGAGRTACGTTCTTAGKGCTCACCTGYCCG?WAMGGGAAGCG?CCCAGTCACCGCGTCCAAAAG
TYGTGAGGTCRCYATGCCGCAYCCCCGAACTWCGTTT?GC?CAGCCM?CTTG?TCCCCY?TRRCC?ACCTACCTR?CRGAAAAARGTCATACGGCR?TCAACGTGGRTTTRC?CACCK?GAGGKATCC??CCGCAMGASGGCCCACCCC?GAGCCGCATCCCTGT?GA?TACCMGA?TCCC?TC?AGGTGCGGAGGCGYAA?GTGAGGAGGCGG????ATGRTACGCCGGCTMACRTCCC?GW?AGCTACAGTTTGTAGGC?C?GAGGCAGCCRCGCCTGCG?TTTGTAGC?ACGGG?CRATTTATTT?GCACGYGCCTAG?GCATGCTCCC?GGAW?TTTCA?RYA??GGGCCACGYCCTTCCACTTRWCGTCTGGAACATTTAY?GA?CG?SGGTGC?ACWCACGCCCCTTGGCAGGAATGCCCA?GTGCCAAGCAGCACCGGAAGCTCGACATTTATYACTAGCACGTTGCCGMAR?GACTYGGGGRC?GACAC?ATGTGCY?GCGAGTTGAC?CTATA?CGTGCCRGWTTAGAGTTTCAGGCYATGGAA?TGYCCC?AAGGTTCTTKACGGCW?ACAGTTGKGTTTSTGAKAGGCG?TCACACTGTRGAACGRTTAGCTAAGCATCCCC?ACTYGA?CTCTACGCGWCT?TCGGGCGSTGCTCACTTCCTACTCGC?ATATCGTAAAGWCGRGCCGTGTCGTG?TC?GGTCTCRCAAAA?RGAT?A?CATAATCCGRCACACAGTGCTKCTCATRGCKTCTTCCCCAC??RCTTAGGACCA?CGGGAY?GCTCCAACGCTCCTYTATYT?TCGTTTGCGCTACGTRGACCCCGGG?A??AACACGCA?TAGAGGAG?ACTKAKAGGGAGTGGGC?AGMGTAA?GCGGAGYTCAGGATTAGACTGCCATCCAAGATYGATACCG?CYTGTCCTCTTKT?TG?AGGGTRCCTTCGCARRAGGAGGTTT?TAAARGGGAAGC?YAAGCTYAAM?TACCG
ATGCTGACGCTATTAGCGGGCWAAAGSGCTM?C?CA?CCTTCATGYGCAGAAA?TGCTAYTTCGGAGAGGGGTGCCKC?AGCCARTGAC??WATGGRGRCATGACTTTTTATAACTAAAATGATGAT?GCCACGTG?AA?TAC?GGCCCTTAT?GCWC?GG?GA?G?GYWGGGCAAGATKAGCATAGCWATTCATTACRTTCGCGGACTCGTCT?G?AGCG?CCAGCTWGG??GGTCYGTC?CA?TGCTCAAGAGTCGGMGACCCGATCTGCGKTCCGCCGACGA?ATTAT?CGRTGGACRCTCAA?CAGGCRC??GCTAAT?CTGTAGCAGTAMGATGATRGCTTTGCMKATCCGGTTCM?GC?CTRTAGCAGCTACCAGRG?AT?GACC?CCATGAG?SGGAAATG?T??ATYTAATC?GACT?CGTGG?GGGCGAACTCCAGTTTCGGCGCRGCGTA?T?CACC?RA?ATTTAAGGCGKAGWTCGMRACGCTSACTGCGTAGCGCRTCCTTCGGWGTTATCT?C?TMC?CGAACAGTCCGGGCRAAGYGAACAYCGAGC?RTCTTRKCCCAGACGGCYGTGTC?TGCGTGAC?GCTA?ACGSGA?CAGCRGCGACGRRGAYGCCCAC???CRT?ACW?C?TCGCGCTCYAGGGCATAATRCACCGTYACGCGGT?G??KATKACA?TTTSCCTARGGAKCACGTTC?GGAAG?TGRGCCTRATGARAGTCGCG?CGG?AAGCACTTGGWTC?AT?GTCGAAACGGCCGGCGCGTGTGCGCCAM?T?GRCAATAAGTGGGTGTCAACTAGTTTW?GGAAAGGGCCGGCC?C??CAGTCAAGAAATGGTYGTYTTGAGAGTGCCCAGGCCGTGTCAACCGCSMG?CGTATGTTCTAAAAACT?GTCACCGGTTAYCGGAGCGATCSTAGCAAKCTTGCAC?CGCYGGC?AGCCGAGCTACACYGTATCAACTTTGCGCCTA?WC?GTATCG?GGTCTGC
TGAGGGAGGTGCGCKACRAGARCCKWG?CARSTCCTGCC?GAGG?TGCGTCTGTGTTTAGGACGTRTGGTTCTYYTCTTCA?SRGTCRCAWGCATCCTG?RAGCTTT?ATCATRTACGTCAAGCGGAGAATT?AGGTCRCY??CTTGTATCCCGGKGGMCCTAAGM?GACA?RACGGGGC?TCCTCMCAACCATTGTGCCATGACCCKGTAATGTTGAW??TT?TCATGCTGTACKAY??CCCAGTAGGCTGCCWATCTCAAGAGGWCCAGC?YTCGCMCCARAYAGCTGCG?GTKWCCGAATAMTACGTYMG?TCCGACGATCCCTTCCGTGAMTGMGGY?CGGGARGGCCAAGCTGTATTAAAGC?CTKGAAGACC??TACAGAGTTGGACARCCCTAGTCGTGCG??ACAGTAGTCCCCCGA?GATGCCC?AACYGAGAC?ACTCACACGGGCGCGKGCGGAAGCAG?CAAAGGCCATCGGCGGCWCCCCTGTAGG?T??G??ATCCGGCTACYAAACCAACARGYGRGA?ACCTTAGTGTCCACR?CCTAMAGTGGGGCT?CCCGCR?GACACTTCR?TRTCTGYYSY?TCKACGGCCACGAGGTACC?GCTGAGTCC?TAG?SSCCRGCCG?GT?TCTCGCCTTCC?GATCTCCTGTCCCC?GAATCGGAACWCCGCACTCCRT?AGTGGGAATATCKAAA?YASCCMG??CGGTCTCY?CTCATGGTTTTATYGGTRTTTT??ACARSGAMTCGCYGTCACGTCCTYATCGACTWTGTCCACAAATTRCAGCC??G?A?GG??CTCGTGGAACTACAR?TGGCCGAAGTAAAGGCTACTGYCCC?AGAAYTAGCCRGGAAGA?AGCC?CYTGCCCACCAGTSGRTCGYCTCAAGAC?AAGGCGC?CCCTAGAA?TGTCTMGTA?T?CAG?AGCCAATC?G?ACTTRATRATCGTACCGGRGGGGAY?RATA?CCMTGGCATGTCCTCTTCGGGC
ATC?CTTCCATG?GATARGGTT?TGA?C?CTAGMCCCGCY?GAACTYCTAATGC?KCRACGCGCGYACGWGCW?CAAGA?GCAGMCAA?CTCGCTA?ASAC?CTTAAC?YAGC?CTTCATCCTAGGACGTCTAGGCTGAACAYWG?CCCTTTGGGYCGAGTCCRTATAGRTCACGCAGTRAACTGTGYCAACTGTAAGTC?ACTCT???GCGRCGCACRACAACGTAG?CTAACMTCCWTTGYAGTAGC?AATCRATCA?CCTGCCGAGKKGGAAGTAYTTA?TGGGGA?GYCA?CTGRATGAGCAGGGGTC?CCYAGAAGCGGC?AGRTT?CTCGYAG?CCAMGRGCTC?TT?CCTTRATG?WT?YGTTTA?GTCCAA?KTT?AAYTGTTTAGGGGTAGGGG?C?TGACCA?TTATATCCGYAGGTTAAAGCKCGTYATGAWTAGCGAGASGCCGGCAMTCGGACGAGCAGACTC??GCGCCGTRGYAACTGGRGCCCCTTCCCC??CRGC?Y?TTCCTCCAC?TGCTACACGTCYATCGCCYWTTAAA?GCATTTATTCGATAGGAA?AGACGTC?GRTCAAKG?AC??SGA??GCGACGGGMTTCGGAT?CSCTAAARACGGRA?C?CACATCCAWYGAGTAG?C?CTTTTTACCA?A??KAGCT??CTGTACAGYRACGAAGGGACCYMTAGTCTCYTTGYCTCCGCACACCGTACTGCAY?AACAYTATWC?TCCGGTCCGGAGCTC?GGGACCGCACGCGGGTTGGTGCCTGGAMCCGTG?CTTCAAAGAT?CGGTTARATACAAYTCTCG??CG?YCGCCCTCKACGATCC?GAGTGTA?C?CGGTC?WTACAAAAAAC?AGTTGWAT?TATCYGCGTTTMCCCCRATATCTG?CGGTRCAMCCCCTCKCGTCGG?GCAGCCG?MAGAYGG?CC?GMTCCGAAGT??C?TGGMTTCGTATTCARGCGAGCG??TRTGCGGCCACATCGACCYC
TTCGACC?CT?GGTRTYGMACTTATTCGACATCG?YCG?AGAC?GG?TAAACCCRATGGATCGTTTGTCSTTACCTGCCGR?G?TTACTAGACYGTGGAGGGA?GATCGGTGCCGACAATTACT??GGRTKGTCTGG?ACGRTACTMATTCGCTSAGCGTAGCWAAAAT?TMCRACGTACATGTGG?CACCGGGYCCASAGTACGACTGYGWCACGGAGTGYGTGCCCCGAAGTT?ATACAAC?GCCCTAC?GGCCGGTA?A?TCGS?GGCTGCTAT?TGAGGGTGTACTCCCGGGATCGCATCACC?TCTCG?CGTCCACCACACTAWRA?AGGGGAMCAWCW?G?CTYGT?TTGTGCCCCCTTMCCGATGCTTGC?SACGTCCCGAAGTGCRGA?GT?GAGTAAATCTACAT?CGTACTGRGMC?CTATCTCAGKATCGATGTCGAGCGCCCCG?CT???CTAC?GMATTTGCGKATCTAAYTGCGGYC?GCYCGA?GCGAGTCA?CGAGCGA?GGYGTACACACTRR?AGCCRGCTCAACCGCAACCCCTGGCGGTTC?RYKATC?GRCAGGCGGCGA?AAGCGACARYGAYAYSAGAGCCCTCCACTTGGCAKTCTC?G?TCCGGGGGATRGTGT?ACCG?GCGAAC?CCTYTAGCTCGTTACAGGYCACC?CGCACAGTGCGKCGKCCCCYTTG?GAACT?GCCGGCAGYAGGCAACCCCACCTGTACTG??TGCAATATTGGAAAGTCGGTGRS?TGCGRGAGACACTCA?GA?GAACTRT?CG?CCGGTC?CCCARCCATCWC?GACCAACTSCTCG?GCCAG?TAGAATACGTCTA?RTRGCCGGACCAGCGGTCTGGACAT?RTTG?CCGC?TARSCCCAGYGCTATC?CGGGCG?CC?AGTM?G?GRGTTGCAGTCGTCTATTGAACGCTAACCGYAATCGCGKGCAGACYAGAAACGYCCGA?GCCGAGAGC?GAKGTGTTGTGTCTYT
CGYGGGRTCTACGGTCACGRYC?AGATGCT?TCAAACGYTGTGCGMCCGCC?TT?TTTAYAGCTACGTTCCGGTT?TGTTCYTGGGGCGGCARAKGCTTGGCGCGTTG?GTRTMGACCAGCCGCGAG?AGKCYTGGTCGGCYCT?AGAC?CA?TATC?GG?GCCGCCTAACCGCRGCTAST?CGATGCTTKCATCGTGGGATCGGTGGACCCCTA?TGCATTCGYCCCCATATACCGGGGCTG?GGGATGCGATGTGCYATCACGCGRGG?CGTAAARTCCGRTW?CTGG?GCGCCMACGTGGTAC?CCRCCCCMGTCGGTAGACCGAYCCACGTGGA?GCGCTAGCCCGATATAGAYGCGACTGTTCGA??TAGAGGAGCWATAGGACGTGAYAACGAAYSTGGGCTCTTCRGTKCTGWCAATCTTGSGCGTGGATCTGWACACGCAGTCATTCGCTACACC?GGCCGCCGYAGTGGCGCACTCGGTGGAC?GT?CAACT??CGCTCG?TCCCCAKSTKTCACCG?AGCAGGAGYGCAGCA??GCTCGMGTAGGCGCGWAA??ATGA?GGT?CTCCCAAA?GGGAGTCTTCGGGTCAC?TGW?CCTGTCCCAACGAGTAGCTATTCGAACGACCACTTCTTGCTTACTTCGGCGATGCTGAA?GCR?TTCYCTCGGGAACRGGMAGTGC?TAACCWAAGYGCCATTAGT?TGAGMGGCRCCGGCCATCATACCGMTARGCGTTAGACCATMAYGCCMGWGCAGGCAARAGAGGRCCKCGCCCGTGAGCGGTMGTTGAATGARTTGCGTT?CCKAKCTGAGCC??C?G?GCCGCGGCGGGC?MGGTCTK?CCGRC?CGAGCGTTCTMAC?TSCGCSCCWGGCAMAGCCRGCCTYG?GCTCATTGGA?CMTGGATGTGTAAAGCGYAG?GCTGCMTGTATG?C?CACGGGTTGCGATTTAGGACGCCGG?GCC?GC?T?T?AGTCSC?GGTGCWGAGA?CA
TCTAGAA?AAGCCC?GCGG?GACMRC?AYAYMGR?GGCRGC?TAGGA?A?GGTGCGCT?CAACGGAGCTMCTACTCT?CGTG?TTCT?GAACSG?ACC?ACAAGATWG?CTTTKC?TCGTT?AGC?GATCG?A?CGAGGGGCA?CRTTTACGGWCTCC?RGCATMCRGGCTTATCCRCACACGATCCGCC?CAATTGGAGGTC?CCCTATG?CGTCCGGAACACTAGGT?TGRTC?GTCCCGCTGWGATGAGCGCTMG?CRTAKTAGTAGG?AG?YGTRRAGAACWTGCAC?G?TAAAGGGGGAGTGGCGATA?GCRCCTYCAA??GCMTG?TAATT?TCWGCTTA?ACCTCCMC?CGCCSCWAAATTACAATAAT?AGAAGGT?TCGGARGGCATCGARACCACTT?A?ATGGCGTTCACTTGCCCGAATGGCGCATTTACTTCCTGCACCAC?TGCTGGCCATCCTCCCCA?AGG?AATRCGCGA?GGGAYY?G?GG??GAAGTGCAGAACAGCCCCTAGGATTTAAYGYT?TAGASGTACCTRCTYC?GYTTCRT?ACAKAGCTAGCCGATTGAG?ATCCAGGCAGTCCCGCTCCTCTATTG?GTRGWGTTATGACTGTT?CAACAGGCAGGGCCGCAG?CCCTATCGCGTCGKGTGACCCTCAWATKGGTAGCAAYATMTACC?ACGATGAGG?ACTGCGGCYGCT?AACGCKTY?TRCGGC?GTGCTCGTCGCAACKC???AAATA?GWAGA?AA?C?GCGGCGATATATTAYCGCCCA?ACGYCTCCGACGTCTA?TRTTGTCGGACGCG?TACAATACATGACTGGCAGAGTRSTTCARRGGGCGCCWCTGTGGAGCCACKASCC?AC?ACC??CATAGRGCTGCGGTCATTATTGSCAC?GACTSRACCTCCC?ACACGGAYTTGTG?AAGCYTTCGC?CC?AACGAATGGCCACGGTGT?AT?C?GACCGAGCATA?GCTAT?ATCRGAAT
GCTCTCTGATACS?TTAT?TGAGGCWYTCCTGA?CGRGG?CGGAGRAATG?CCGCG?GTATCRCTRGACTGG?GC?AGCATGATGGCGTG?AAR??CTA?CRCG?C?CCGGGACCCGATGATAGGGA?ACGTATCGTGGGCGGCGA?GCTGGGTGGKAGGGTCTGCAAAGAGTCTAA?TCYAATC?TGGKCGCAGGTGTAT?CTAAGWY?GKACATCGCAT?YCCCGGGGGGKTWCA?SGG?G?CCGCGGCACCGTTGGYCTAAGG?AATAGA?TGTCR?A?TACCACG?ATCGCGCTRAGGT?GC?CTCCGCGGMCRACCCGAGCMCTTTGGTGCACCTGACGACG?GATTCAYAAASTCTCAGYCTYCC?RATCT?CATGCCWGA?TCAGCACCGTYGAG?GGACATGCGCTG?WG?GA?AGTACGGAKCTAG?CTTGATGGGGCRGAACTTCGGACTATACCCATAAAAGC?TCCGGMTGCCGT?GGGYAATC???CAACRCA?MAAAGCGGTAATTGYCCCYGTTGGYGTGATGTAKCCRKTGTCATCSGT?CCC?ACTGGCAGCC?C?AGGGGGA?AGRTGCGGGAGGC?CAC?GRACAGATCCCTGGGA?CGTMCAGC?ATCG?ACAYTWAGC?TAGGCTRGCCGAC?TCG?CACTCGCGWAATAGCGGAGKAAA?TCGT?ASATCGGCGRGCGCCACTR?GC?CGG?AACK?CTAGCGTTTGARACMMGGGTATCC?GA?TATCCGGACGCATCTGTCYGAYCGYC?CC?GATACTACTAAATMCTYCG?TGGGCATCTGA?GGKGGYGC?GAGTTAYGCATGTGAAC?CCCAGTA?ACA?GACAYCAAA?AAGATTATTCCATACAGTGTGAGAATCCWGCG?CTGTGTGG??MTAAGCTACMACTTGCGACTAACTGGGCGGGTCATGCCCGG?TGCTGGCATGCATGGCGGATKTATGGAAATTGCTG?GTG?WTYTCTCGCTGWTGCCT
GWAGRGGGACTCAAGCCTCTGGTGGAG?GYCAGTCRAGAAGAGAA??ACGGTGTCCTAGC?GCGGGCCTTCCGAAATTCGTATACRCGATACTGRTGGTRAAT?CCGAGRGAC?CGCCATTAGGCGGTRTYTCCTGTRACRAAGYCGCCT?TTR?AAGACTWAATRRA?CGTTGAAGCACYC?AARGCCGCTTCAACCGGGC?GGCCCACACSTAG?GACCATTGCAGTAGCCGGACR?GCCGG?CAGCTTA?CTTGGCAC?TACCGTGCTACC?RTT?AGG?TCRTGGTT?GTGCTAGA?CGMC?ACAT?AGTGT?GA?TTGGGGAGAGGACR?WGACTGT?MCA?CWAACATCTGGTGGGCATACTGGYAMCCCGTGGACTKG??ACATCCCCTAC??CGAAGCTCA?TGYCACATAR?GCCCCYTAGGCCTGCATGCCTAC?CACGGAAKCT?TTAGGCRTGGGGCTCCTGCCCTTGCCGCTGGGW?TA?ATTCCTAAATCAGCAKAGCCACCGGA?TTT?GC?MGAGARAGCG?CTAGGCT?MRTY?AGCG?GCCTC??A?A?GATGAAAAACCAGCA?CTGCTG?GCTG?AGCCG?GTGTCTGTCCACGTCTCGAGGTAGA?TC?AAAC?CRTG?GC?CTACCATACGCGAAGGTGCCC?TATTCATCTGCC?ATGACGAAATGGACYTCAGRGGTATGCGGTCCCGAGG?CTCGATCTATGCAACTTTCYTTTGAGMTACTCG?TA??TTCCCGAGGTA?TGTCCCGTGATCCG?TGTRGAKGC?TAT?CA?C??GCCRTYRCCAGG?CGCAGCTCTCGCGRGT?KATCGCYCTATYGCGTGGAGCRGTGYACGATGC?GWTG?CCGAGAKTGTSGTACTKGKCCGTTTTGAKCTMGACGTYTG?YAGCGCCCTCYTCC??ATACCGCACTGTT?CTKGCCGCG?AWAAGACTGTCGGAACG?TG?TGCACTAAGAGA?GAGTGTT?G?GGGGT
ACTA?CTTTCTWGACT?TT?GA?CCCGG??ARTGYTCGR?GGCTGTATGAAGGCCATACAC?CATYCCATCA?TAATT?GCATAGGGSAAGGRACGCAGA??T?TGARTCATT??RAYKGCACAGGGCCAGCACGT??GCGGCGWGTCTTTTGGWG?ACAAGAAT?TCCA?CRACAARCTYCGTCCCAGGGGGCTG?AGGTAGCAAGCT?GGCKGCGGGCTC?RRGCTAGATCTGCAATCCRC?TTTAAGTAGCGGC?TC?GATAGCTCGC?T?CACGCGWGCCGAATT???TTGGCGTATGCCGCR?T?CTG??TCGRGRACKAAAACCACWGCGCAAGGCCCCYGGACCCYGCTRGAAACRAGGTC?G?GCGMGTGAT?CTCTATGCTGTGTTCCCGCTACCCAA?G?CRYGWTCCC?KTTTAGG?CGCAA?GTCTGA?T?GAGTACCGCAATTKAACRCCCGTGAC?AG??CGC??GACCTTG?GCGGAGCGCTTGTTACGCACGC?TTCATCCTATYGTAAT?AGCCT?AGAGTACCCRRYC?T?TAATYGCCYT?TACTGG??CTTTAG?TTCATCACGCGCCGTAATT?GTGATAAAGCGAAGCGAAMCGTCTGG??TTATGATGTC?AGGCCTAC?G?CGACGKAGGKGATAGYCGTTAAC?AGAGCTCATGG?CAGATGAGAAGG?AGACKACKATAA?AT?GRGTGCTGGTATCG?AAGTCCMAACWGTTAGCSGGCATGTCYTGAAAGTTTMAAGGCGCAGTRTGTGG?CATATTTGCGG?GKCAGCCAACGTCGCMGA?AGGAAAGGGAMYTCKCTCTRARRTAAGTACTAGCCAGAGTGC??TGCAAAAGCWGGGCYAGGC?RGTTGTAGGCTG?TGTATGTCCGCGAGCAAGG?GGCCCTGTGGTCAGAMTGARGCGGKRC?CGCCA?TTARACCTCACCCMT?TA?CKGCRAGMCC?GAGGTARGC?SCGGTTG?AGWGC?G?ATA
CGCACCSGTGCCTC?AG?CGKTACTAAAGAGTGTYTTGGAGGCTCCATMCTGGTT?G?ACA?T?GTY?TTGATT?ARGTARGCCCGGC??TCYAATGCK?GGCCGGKTGCCGTTTTGYGTCTCRGT?GGCCT?ACCGASGGTGYTAGC?GGTGCSCTGCCG?CCCGCATCCG?AAATGGCCTKCCAGTACGCTGKCAAGCGCGTA?GCTT?GTTCTGG?ACCA?A?YTAG?CCYGATATCCGCGCGGTTGGCCCSATAACCCTAACAAAGAAAYATCAGTCCCGGCAAA?Y?C?CTGTCARTARCTCCGCTAG?GCGGA?G?M?AGACCCACTW?CC?ACGGCCCCGCGCGTARTGATCCG?KCTGYT?CCCAACSGRCGACGRTCGG?RGCGTCCATCCATCATTTCCC?GGCCGGAC?AGGGAGGGTGAYCGGCCCCCAYTC??TGGTGTGTGC?CGAAGCCGGTCCTGMRGCTACTGTR?CGGTACGCTCCTAGCCRTGC?AGTGCCCTGASTTCG?CCC?TGTGCGYCGTCAGAGTAGCGC??CTAGTTGTCTGGGTACC?G?KGGGAA??GA?GGCCAGGACCGCACG?GWAGTG?GCRGTTTTTCGGCCCATTGGWTCCT?C?T?GAGW?CCCATAG?GGAT?TAGGGTGC?TGCC?TGCAGGCTACCCGTGACTTAGGKTGT?CCCGC?GCTGSGCGCACG?GAG?GAAGT?T?CGC?CACACG?GCAMAKAA?TAGT?TAA?CCT?CGGCRWGAGGC?AY?ACTCGC?GGCCC?TGCCCGACGCCGGC?GTCCYCCK?AGCA?AT?TCGGTTCGCGGAGTGG??GACGAT?YAGAATWC?CGY?TTCCC?ACCGTAGRATCTAAGTGAGATTGGMAGTGTGACTYGCC?GT?YTCTAA?YAACYGCTCGTYGCAGACCTCARC?GG?C?AGG?T??TTCTACAAGTCC?CTTGAACATAGGCTAGGGC?C?GGGCGSGCTCTCYGCTGAGCG
?GCTCRCTAAATCGCTAGTCACTWTTGAAGC?GG?CCAACA?T?ATCACGRTTC?TM?C?WC?TGYGGACTCC?CCGACAGCYGGCCATGTGACCAGTATTCAATAGTRARMTCCATTCAGCT?GTCYGT?GTCT?ATTG?CCGTAMCAGRGCCG?AAGGTAGACGA?RCCCC?CAGCGCCTGA?GATTACATTACGTTAGT?CAGATATTGGAATCCGTGSCG?ACTCTTAAG?GCYTCTTGAYAGCCTMTC?RCG??ATRSCCYCCC?G?ATGGTTGAA?TCATATGTYGCCG?GATTTCGCGGACRATGAACACATC?KGARCWCGAC?TGGGTACCTT?ATCCATGATCGAYCCTGC?CT?TRGCAGCGTC?ACCRCCGGCCTTGY?AGCGTCGT?C?TAGTCGCTGTCCGCRCAGGTRGGCAGCGGTAA?AC?GCGTGGGACYGGTCCCCGTCTTTCACGTCYATCCACCCSTCATTCSGG?AGACATT?RGRTGGGTYAT?TCTGCGCGAA??CYCATCMATTGC?T?AACA?KGTCCCAAACCAGGGTAACAYCAYGCCRTC?GACGCTTC?CYYCGGT?CATGCTGA??ACGCCACTRGCA?CGCTTGA??GCCGT?TGAAAATT?ATAATCACT?GCCRGCTGCGTTCR?CRCACACCCAGT?GKCAGAGAGGCCCCAYGGRTAGTTCGG?GGGGACCT?TTGTGTAGGACTGTT?AG?CCTTGGRACCYGGA?CG?MGGGRATGGTGATCWG?GRCTGCCWWTGGACYACGCCGAAGGTTCRMGKGATCGYMC?TTRTGCGAAATCGTCCCRACCCTTGATTGCCAGGTGGCGTAAAGGTTAAGAWRCTGYTTKGAATTCTGCCCCATACYATCTMGR?C?TYAGTG?GCCAAGTATACAYGAAGTAWAWTYCTTATGTYGAACAYTTSTCCGCCCT?YGTACAAGGYG?MYGGGGACTCATCCG?CCCA??ATCATCCCC??AATGCAG
TAGACAACAY?GCGATCRTCAACGAGGATAGC??TCG?ATTGTGATCCCCA?GYAGCGAKCGG??CGTACGCR?AGAGACGG?A?ACTCMAACCGMGGGG??GCTCATCKCC?CCT?T?TYCGGCCGC?G??GCCGTTTTTCGACCTCCGARGAAGCAGCTG?TGTTTAAGGCTCCAGCCATACGAA?MCCCCATTCTC?T?GACAACWCAACACYCCGTATTAACTCGTCTTGG?TMGARCATGT?GATAAGTCG?TTTTCCCACGTCGGTG?GACCG?YGCGCTGACCCGGTKACGATGTGGC?AGTGGCG?GAGCCWCGGAGCCTC?TGATACCTAGA?CGGGATTGACTATGCA??CCTGACAGCTAT?AGTTCAACAGGACYCGGGCTCAG?ATTCGACRCYAC?CAGCAWTGGCTAG?RCTGCRAAGTCAG?CGTARTTGCCGACCGGGCACCGTCCWCCGTGGARGCYACCACCGCGCGGTAGG?CATA?AG?TTGGC?GG?TGCGTCAYGA?TCC?CMG?GTGACCG?T?YTTGCGCC?T?AGAACGYT?CCGG?GGTCCCYGTGGAGC?TAATAGRCGAGCCCAAGGGGGCACCCCMGTTCAA?TCACGATAGT?TTCCCTGGATGCTGACGCCTA?CTTGACCAGGG?TAC?AATT?AATYGCGCGTCRAGAA?GTGGAACYCA?TG?CTGGGTCGTC??SCTCGCCGTCTCGATAAGMGCAGWRCTACAGYTAATATCCCTTGRCGCCAGGKCGAGCCMCKGRGCCR?GGGGGTTGGGGCT?C?TTTCGAAGC?AGRCAAGCACTACGRMCACGR?GGG?ACCCGGCGATGRAAACCTC?AGTTGYWTTACCA?CCCCTTTTCC?CAAGCCATTCTCAWTGTCGGGACCTTTA?GACTCTTAC?AYYACTAC?CGCAAGAWTTASATAG?TCTTAGCGCGCC??CR?CYGA?CAAG?CMCCTGCACGKGGGCYTYAG??T?ARTG?CAC
GTY?AATYCTTGCTTCTATGG?RGAC?CG?GCCG?GTTGAC?ACCTACAAC?CTGCG?A?AT?TATTCTCCACGA?CTAATCGGATGAC?CAAAGTCGYSACGGCTTG?GGTCATRGGAACAYAATGCCG??CAT?ACA?GCAGTGA?CC?CTGCAGAAG?RCAAGGTTACTGACGAGGAAACTACAGACMGGR?CCKATGTYGACACCYATT?GCCGCMACCARKGTGGGCRACCKCGGGTCGC?GG??CRCCMTGTGG?CCCTC?CTAC?TYT?CGG?C?GCGACGCTTGA?ATTCMCTGACACTC??TCM?A?TCACWGCC??GAGACAR?ATCTARTACC?CCGGKTAAAGRTATTGCAGYGYC?GTAGGGCGTAGACGTACTCACGAGGACTYCGCATCCT?TGGG?TTCAGTCCTGMWGTACRG?AGTGYCCGGAGA?GACGTCAWACACATGACTGAGGTCCKTATTTTRGGGCCCGATTARATAWRAKCGCGGGCCTTGACG?TCTGAAKCTCYAGCT?TACTCTTCCGTTAGCAGACTGYCCTTCTAKCCGGGYT?ACCGAC?TCGTTAC?GYAATATC?CGKT?TATGTCTACT?RTAGCTTAAACATACT?CC?RACCA?GACTC?TTCT?CAAMCTATGTAAAC?AGAAGAGTTWR?TTGCGAG?SGCTY?TTCCAGMGT?C?CYKTC?CGAR?CTGTG?CGAACGGAKGKCTTY?GACTCC?GCACCCKACCTC?CAGGCCCCGGCRCGGGCATACYGTGGTCYC??C?GCTCG?CGAGRG?CGGAGATACACGAAGAAGAGCGTCG?CCGTCTGC??TTGT?TCTKTCGGTTTTCTA?CCTCTGGCTAAGCC?CCTTGTRAAWC?TTCCGGMKCTCGA?CG?RTCRAATTATCCGTAYSGTTG?GGCAC?GCACTG?GTCGCG?GCCATGCGTCGGGAC?RACACC??GGTTTMCAGY?GTTGAGGTYATGGTCTGC?TGAGC?AC
AAAYACGT?CTCSGGGGCCWAGTCMTA?CCGCG?CCA?YGGTGGCKTCGGAC?GGG?CTCC?TGCGACCAAC?AGGTAMGAGACTTTACATTACGATTGGGCACTGAGT?GGATCTAYGCTKG?YCMCCAGCTGYTGACACGGCCCGCAGCTWATWTCCARC?ACGRTCAT?ACATYGTGAGTRACTCGYT?CARAGCMWGGTCACGG?ATCTR?AATC?AMATAGCATG?ATARTGTCCGCTCCGCCAACTAGCWAACCGTG?TTGCCWGCM?TCCGTGGC?CCTRATCGTACRCCCC?TCGGGTCTAGCTTATAGCYAGTT?GGCC?CCTTCTTATCAAGRGTGCTTAAT?ACACGAGATTAGCGTCAAG?WCAA?CCACAGTTTTCARAGGTAGG?TCTCAA?TCCC?AACGTTRCGCCAGGTTGT?CGRCCGCAATAR?GATAGATRTCKTAYC?GGCTAGAAGCCGCA?WA?AGTGGAGCCAC?GGGCA?CTCWTRYMYAGTCGT?CCMCGCATRCTTCSGCTCAYCCRATKCSGTYAGGGTCAGTCGCAGTGCCCAACWCGA?TG?AG??AGAGTTGCGCGTCCATAGAGTACGGAGGTGTACATGCCAC?GCG?AGGGCTCRRCCGAGGAGYTTR?CCS?AACCGCCCC??TWTA?GCAGGGGAARCAAG??ATT?GGGCGYAGG?A?G?GCMTCAT?TAACGACC?C?GC?TG?AATCTTGCCMTCGT?TCAGACG?CTSC?G?TWTCTTCGGTTTG?AAGRTCCAATCAA?CACATGCACTCGYRATCGA?ACC?GA?KCTGTCGWATACTGTCCAATTGCGTCYG?AGG?GGCCGGTCGGG???TTTGTGTGTGACCCTGTCCGWGGCCGTYGAC??RCAAAATTT?CCGCCAGAGWGCCRTGCARA?CGCYCGGYCMAYY?CG?TYATATAATGTATRRC?ATCCG?GTCTGTCT?GRTTCAAAGCCC?CGG??G?YCTTTAA?CATAC
TGCCYCGMTGATGTCA?GCTTGGCCGGYGAC?G?C?TGC?ACCTR?AWTCT?ACATAAGGTGGCCAACWGCGGTATGTGRATA?CACCCCGTC?SCT?ACAYGG?RGGAGK?GGTGATTCAAY?CCTCC?WCGCAG?ACCACATCAGCATCYCA?CCCTAGAGATCGATAACTGASCAAACGACTAGRG?CCCCCGRGCCTAGTCYTAACTA?G?GGAGCAGCA?G??CCTCCGGRCGGGCGCAGTAACTTCCGCCAAYACTGCGCTGTWA?GGTGCGGCTCCA?AGCA?YTAGGCGGTACAAAAAGCCTAGG?GC?CCACC?YCGTGGAACTGCAGT??GYGAGGGTG?CYT?GT??GTACGG?GCCCGCCGAACCARCC?AGCGAGGGGCACTGWSYGCACGTTGTGCGAGTTKGCGCAAGCAGT?GYARGAKCAACAAACCCG??CTCGACACTTAACTCGAATAGCCAAAACAGGCAGCCAAGG?GCAAMGCKCG?TCA?GGGSGCGA?ACG?CYCTGGTTC?ACMTWCAGTTCARAA?TTGKA?CTAGGAG?T?CCACCYCYAGTTGG?CCG?WGCG?CTTCCGTCGGTG?AYTGCCGA?CGYAAG?TGGTCACTCGCGCTCTCAGGTAG?GAG?G?CTGAGGAYAGCATTA???CATCAGAACCT?GTAGGCGCCCTG?A?GGYCTMRTCC?GGCAC?AGTCGMAGAAASCCAG?A?G?CGCCGTAGCAGCTYCGGGGAAGTAATT?KTCG?GC?CWTAGGGAACC?TAG???YGAGRCGA?TGGCTA?GYTTAGTCCG?CACGGMGTGGGC?TTWTTSC?GGCCTAA?ATC?CCTMCATCG?CGG?GCC??CMCCAAGGGCCY?GTACRG?GG????ACCTTATCCACCCYAGACC?CCGTACGGCTGGTSGATC?WTATGGTCAGG?KCT??CTC?TCTGG?GT?GTGCGGGCCACTCAGMCCAGRCGGCGTTCRYTAYT?C?CCATGTA?T
CAYGCTGT?CTRTATCTACTAT?ATGGGCC?GTT?TTCA?C?A??GGG?TCGGGAGR?TAAC?CTGGAT?CGTAGWTTCGYGSCACTT?GTGGTTAT?GA?CCSGTT?C?GAATGGCATA?GCTGAGCGAG?KAT?AT?GYATGTCCGG?RCRRACCTGACGCR?G?ACCACGGCTTCYCGGTCCT?CACT?GTCCCCTGCAKC?AGGACTGTGRA?ACA??CGGCCCAGWCTGTTAYACTCAG?GTCCCCCRGGC?GCGAAG?CGGTAACC?CAGTC??GT??CAACGACG?GAGGC??TYATGACGCCCACGAGCGTGTCTACAAT?GGTCTTCACAATAA??ATTGGATTAGT?ACCGCGGA?YCWCGCTACGGATTGTA?ACTCTGA??TCAGTC?T?TCCGT?C?GAATGGCGA??ACGGCTCTGC?CTGR?AGGG?CARGATGCCAKTCCGAGTGYAC?GGC?CCYT?RC??TGCGAGCAWC?AGTGTCCTAGC??TGCGG?CA?AGG?TGCCCTA?AC?GCCTGACCTTGGCTCAGCCRGGCCTAGGGCGT?GTCGGCKCTGCTGGCCCGAAGGTAAYCCAAAG?CGTGAGMGAM?ATGTCGCAGGTAGG?AGGCACGGGGAC?GR?ATACGCG?GG?GGCTGC??C?TCSGTCGCGT?GACTGGTT?GWMATYTCCCATC?CAATC?GTAYG???AGCGCCTGGGGGAYCTGGCATGTGRARGG?GCGR?CMGTGT?AAG?TCGCCGKACCRTMGA?CACG?GT?CCAGAG??C?CTAGGCCAATATGTTTCAAGATGC?CGA?TTC?ACCRKTTCGCG?G?AC??G?CGT?GCA?ATCGCYGYRCGCAGTCTCATC?GAAACAAG?GTTAGCCGGCTGC?TTATGC?TCAYCCGG??AAAGCCACACG??AAGGGC?GT?GATGGGGC??GGG?CM?TG?CCAACCGTAG?GGGCY?AACCGTATGGCTGCGKTYTAGCAM?A?CTGCGCT
C??TCCCGCAC?ACCCCACAAGCCTGAGCCTAAG?A??TATT?GK?AGCTCCGWACTAGC?CCGTR?CCCCTCCR?AGATTACCTTTYCRGACAACCGCCA?M?MA??CACGG?AGGTCCC?TGCGCSCGATGG?CGTA??GCGTASAMAC?CAAGAGCACC?GGCCCTATGATCCACC??GAGCTGTTT?CCGC?CYGCAARTG?CCGTCCAGAASTTGCGG?ATCGT?TCGTCC?T?AGTCTAC?A?C?KCM?RAACTGTGGT?YT?TCCCCGCCSCAGGG?C?AC?TT?GACCAA??AAACTC?G?GY?GGGGGG?CRCAAA??TCC?T?TGTCAT?AT?CAGTGA??GGTGGKT?GCTCAYA?TGC?AGACCAGAAG?CACCGCGA?TATAGT?A?GCC?TACGTTM?CCYGAGTTTACCGACCCCGCAACATGWGA?CGTC?GT?GTTTCTGGCTATCG??TGC?CCGAG?GCG?GCGGGGCTTTWGAR?GTCGCCG?G?TTCGACGGCM?GCAATYA??TTGATGGGTRCC?GCC?G?TCGGSGACACGGCACTCACCACG?ATTGTGCAGG?TGAYG??G?TCCCG?GTGCGCACGCAT?TT?GCATTTACG?CAATAGTAACTCTACCGGCCCGTAA?CTCAGG?GTCT?TGCGY?CTGCCCC?T??ACCCGGC??TTGCGCA?GCAGCCTAGAGTT?GCT?CGGAT?TTCGCCCGTRCGCTCTACCCCKWAGGCTCTTYCWG?CCAGT?TYCGGTGCATCCGACCAAC?CAGT?RC?RRAGGC?T???G??ACT?CAC?TCA?GAGTA?AACCGRTC?TACGTA?AGGCCCG?TCG?WA?CGATAGTCTMGATRMT?CCCCCACCAC?T??CACGAT?T?CGCCCAG?AGCAC?SRAGTGRGCATTCCACRTC?CGAG?TR?GGG?ACTGCGTGGCAAKGGGGTAACCCCCASCAACCAA?GCKCK?AAC??TGAGTAAA?GTT?CWGCAC
AGGA?A??TK?TGRAAWCCA?CT???AAGTT?TCG?GACC?AAA?CGTA?GGCGGCTGGGC?AAA?GWCT?CA?TCAGTTGAC?C??GC?TTGC?G?G?S?A?GTT?AGAWGCT?ACCTGTGTCCAYGSAG?YCTAGCGCYCGAGACTACYGKAAGGAGTGAGTTRGACA?CCGCAWC??TACC?TTG?ACCCAATKGACACAYC?A?CCG?AT?AC?CYGGAA?YGAACC?KTYGCCCATCACGCCM?GT?GAATG?GATA?G?CW??CGYTCTRAGCCTGAMWT?CG?TAGGCAC?AGCATRAC??C?ARTG?GGC?AAGCTTACTT??CAAC??C?TACT??TCTAACT?AWGGYTT?AGTCGACATR?TGCTAGTGGGTACKTCTGA?GT?ACGYACCWTCA?CCCTGYACCRAA?TTA?WGC??ACCGA??C?GACWAA?G?AG?AGGTTT?RCTTAAG?GTCTTTCGGCTTAYG?RCCT?CRCTCCGAGCAA?GTAGGACGTTTG?GTCAA?GTT?CGTC?G?GCGATTGTAGCACCCAR?GCTTATATCTGRAG?G?TGACGT??ACTGCA??AGCAGTTGGCCACTKACACGAAGCYCCCTC?CGTT?TA?MA?CARRRGTAKGK??G?GTTAATCSCAAGTGTGGC?CGCTGARAC?G?AYTGTGCT?AGAATRTC?G?T?G?GAACAYCCCCCTTYCCACGCTC?GC?GGGAARG?GACACACCACCTCCCTACCCA?CCTAG?GGGTTTTGAACGGCTCCT?GGGSTTGC?TAAGCAGA?CCC?GGAGCGCGCAATGGGRGCRGC??AAGACGGACCGGCAG?YCTCT?AWGY?RGCTCYT?GCGGA?S?GTA?TYCACCCAATYATST?TCTAMGCWGTCRCCCCCTATCRGAGAGCA??TT??T?ACGGGTCT?RAG?AATGACCATTR?T?GGAAACATGYAAT?GCGGCGGTGCTGAATCTTGCCCCGTCGGAAGTACCCATRGG
GGR?MGTA?T?A?C?GGRATCTTC?TAATTATACA?RTARAGCTTATATGCCTT?GCMSAGCCCA?AGGCCAC?GAA?C?CATA?AGTTACTACYGG?TGACGG?TG?A??C??CCCGTTCC?GGGAC?C?G?GATAYRTAWCGTCTGT?YCT??CTAGTCA?T?ATTGC?GGA?CGG?CGAAARACGKACRTGAGGAGA?T?GCRGCCGTGTTACTACCAGCSCGCGGAA?CTTG?T??CCACAGKGGTT?CTGGC?T?KTCACATCCGC?GCACGCG?CCATCGTGACCGTCTGGAGCCTGACGGCS?AACGTCTCTAMRCGTKATGGGCTACATCC?KC?CT?TGGTAAAA?ARAG?CCACTTTGAGGCATYCGGCGCACTT????A?TC?CGAAA??CCCT?CCTGTATTGA?YGC?ACCATTRACGAGGATCT??GCGA?GTAACG??CTACC?C?GGTGGATACGAGGT?GA?GCC?CAACGAAGCCYCC?GTTCTGC?GGCGAAACGCGGGATGATYCCTRCGATTAT?AGAC?GGGCGC?CGTATMTAGGCCCKACGTCTCTTCAACCCACTCAGTAA?A?G?GGGAMC??CGAGTATACAGACGATTTTCGMAYATAGAGTAA?G??CTTC?C?ATCCCARGG?YGCT?CARCCGCARGTAAG?RACAATAM?ACCGCG?CGG?TCTA?CC?ATRCCCR?CGACGGACKAT?GCAG?GTGTACAGCT?AAAART??TACCGCTT?CWCGTAT?CGCGATGATGAATTA?CTGAAGGCCGTYCGGC?AAA?AGC?AGG?ATC?K??GRTTAGC??G?CCC?GCAA?TCAA?GC??GA??C?GGTGRAC?ACTT?T?CCAGGA?TGGTC?TRGCATARAACTCTKACCTCCATSCCGT?ATCCCGACGTTGAGATTCGCGGGGCGC?CATCAGCAT?TACC?AYAAA?CG?G?TAA??AGACAGTRCGGTCACTACAACG??GTT?CACT??Y
TA??TACTTCG??GTTGAAC?CAAAAT?CRCAACCGCAGCTCT?GATATAGCCTGATTGTCGTCATTGYAGCTCGACAAYAGGA?CGGCG?GCTA?CAGA?CRT??AGCRCAGC?TG?GGAGTG?AGCTCTTAAAAT?SATCTGTGC?AATARGTTGCGTG?GCGAACCAAAG?G?AATGGCAGTTAC?CGCTGC?TCGT??CACCCGCTGTCTT?GCTTTATATG?GTTCCCWGG?TCAGTTTG?GGTGGRCAGGAWCAAGCTRCGGGGKGGRTTGGACTR?WAA?CTGACCAAC??GTCGCCTCAGTGCSTTAKCT?ATT?TTTGR??GTGAK?GGCTTCCCATACATCGTGACYA?AMGGT?WRGACTC?CTCTGTGGCRGYC??ACA?TACGGAA?CGYCCT?AWCTTCGCTTKARGATAACAATCG?GAACGTGGCAG?TCT?TCTTGATYAACYRCCAG?GCAATRGACCGAGTAAGGGTGAG?CCA?TGTRTTC???K?CR?AG?YAGTGCGAGGTGGCAT?AGAA?TGGAAGGT?CAAY?ACGTCCTCCGC?G?ATGC?C?AGG?RR?CCT?GGGCTAWYT?TGCYTTAGCGCCCG?AAC?GTSCGCT?CRGCGTTT?GGTCGCTCTGTRTTGAGCCY?CC?A?AGRGGTAATCAGTR?AGGCTGATGGCCGCATT?CGTCGG??ATGCTAGACAAWTGAGGG?CAACGGGC?TATCTTAGAC?A?A?YCCCCYAGGA?GG?GGCCGTATGTG?TCYCGACATGT?AG?ACCGCGCC?C?ATGCAYTCCTC??CTAARCCCR?CTCCGCA?C?CGCGGGGGAMAATTAAA?STCCCCCGAC??AMMAC?CTC?GG??A??AGTCRA?GGCGGGTGCCWTCGCT?TGGGA?GCACRTA?GCCCCG?CTGTGTGSATCSCAG??WCYTGACTCC?AYGGTGGCACGCATTTCGTYTGAAC?ACCWAGCCCTGTG?CGGCCATTCCCGCTCGAGC
C?GGY?GAS?G?C??CG?G?CACT??ATTSGTCCATT??KGTYAT?TG???MC?Y?WTGG??W?CAG??CGTG?G?AW?C?T?A?GTT??????KGRGCA??A??TC?GT?AAGGAG???CCGCTYKC?TGRA???C?GTCA?YC?G???C?AA??TYCACA???YA?K??A?GA??A?CAGC?C???GGC???GA?CGTT??GGGC?C?TGA??G?TAR?AGCGYY??TT????????R??AG?CG???C??C?CYA?ATARG???ATT???A??TKAWGGGGG?CGCC??ATAG??GCAK??TGT?C?ACG?MAC??G???G?CC?CG??A??CTCG??TC?R?G?CAGGTAG?TA?????GCGG?R?CA??R?R??ACC?G?CA????TG??CCT?C?TTCA?G?ATCG?GK?C??G??A?C?CY?C?????C??C?GCAC?CGT???GTGCGGT??RRCG?TTCGG?CTG?T????CC????TTACCKC?G????C????CK??WRW?C?GGCC?C??A?T??????CT?C?TG???CT???A??GGG????YA??T?CGG?R??GRG?G????A??A??TCTGYWAC?CCGAGS?G?TATCGA?R???TAMCC?G????T??G?TG?T??T?C?KTTT?C?C?C?A??G???YCR?GGG?AATG???TG?C?A?C??T?C?GR?ATAAK?G?G??RG??C???CA??CYY???T?KT?ACG??RTK?????GG??T?G?TYT?Y?G?G??CGC???ACACAC?A???C?????TAY??CCGTM??TG???G?A?RCGCGCC??GCTG?YTA??ACGT??CAA?G?G?C??CGGC???YC???GM?AAT?TCGCS??G??S??TTW?T????ACGRT?C?YA??G?AC??G?A??GC?G?GC???G?G?AGMY??C??TG??????C?A???A?GCAMGCCTGGTCYGAAYGC??GYACTT????GTY??C??A?CCGGGAG??GWAAS?CA?T?C
?YCC??CM?AGTC?R?A???AC?CG?TC???C?R?AA?G?AAC?K??C?A?C?TAC?CSC??GAGGA?CCA??G????GTGA???TGT?TGY?TT?TC?CTCTT??G??M?KTG??A?C?TT?C??CGG?G????CCAT?C?GY???C?G?C?CGAT?GCG?C??GCCTC??CMGM?R??M??CTTGCA??TMT?AC??T???GY??RGTG???AC?CG???GCCG??TC??YCGG????TGW???C?TACAAGCCG?C?ATAT?TG?T???????T?CGCTTCT??YAYCGGA?G?GG??CGGCG?A?CG?TCGCR?AKC??CAGG?CYGCG?CCTA?GC?C???C?C?SAA?Y?CC?AG?A?C????GG??RAGC?S?CAYTG?GAAAT???GC?GAG?????CCC?CGTGCC?TCTTR??GC?GACGGC?G???????TGY??C??T?MCSAGGC??G?C?C?C?CG?T?G?C??GG???T?GCST??GT?????KACTTCC?GC?G?TACG?RCG?CT??AA?AGTCG??CC?GCA?MGC?CACTMGTC?G??TGG?CGACC??GG??A??CCA????GGG?AGG?YTCK?W?T?YCCCG?T??CC?T?G??C?CGG?TCTCCCT?G??Y?CCG???YCA????CC?AGCRG?????GTCTACT?G????TAG?G??TKGCCA??TCGGCA?S??RCCCGGC?T??T?G?GG?C?????T?GTTG??A??K?TGGG?C???GGRG??ACGTAAT?GCT??TG?GG??M?CT?G????C?TCCGA?TA??W?ACCC?GGTC???C?T???ATGG?GK?CGC??C??TG??C???C??CTG?CC?CA?AC??SAG????GTCC??CC?G??GC??C?RAG?GT??GG?T???K???C?GC?A?T??KGG?C?T?CG?AC?A?G??ACTAG????GAM?CCC?CCGK?????CAAY?AC????????G??CCCCC?C????TWC?CCGR?GCA?AG??G
GACCG??AATC?C??ACR?T?A?TGC?????A?CGS?A?WTTC?A?A???CAGG??G?CG?GG????G?????GTAAT??CG??CGCA?AGT??C??TT??AC?G??GACCGA??G??A???T?CG?GGC?TT???YG?CRA?G?C??TAGT??C?TM?A?A??TA?TTTAC???GC??T?CC?CAC?????GA?M?YA?GC???S??A?GCR???K????G???TT?G?GGT??T?T?C?T??AG?TC?MCT?AA?C?CAGTC??G???AT?G?C?R?G??TRR???G???AG????G??C??G?TTGA??TCTCTKG?C?T????CT?TCGA?G?GAR?GCA??GACMAC?A??TG?GY??A?C?CAGT????CY???R????T?R?C???TGGWCC?CG??AG?GGGC?TG??AC??A?G?????G????A?GR???C???CG?GA??????AC??C?R????T?GA?GA?????A?A???CG???????CC?YW???TW????C?G?CC?????????TT??G???C????C??CTCR?C?T?G??C??GC?TGGC??TAAT??G???RCT?TA?C?AC?ACC??C?CAC??TCC?T?A?T?G??G?AC??????T????C?G???A?CAA?GA?A??CY???C???ACT?A?S?ATGT???C??GG???G?????GA?????T?????C?AG?A??CC?G?G???C?A????G?C?G?????CC??T?RAT??TG?AGRC?CY????C?T??????T?????A?GTT?AW??A??TA??G?A???GCTT?GGG?C??TGG?G?C???C??CGC??C?W?GG??G??G?C??A?A?????G??YG???G????C????C???T?G?G?GA??C??G??C??A??M??GTY?C??CG?GCCCR?G?C?C?T?GC?G?C?T?G??CC?A??CT???K??AGG???GT?C?GW???????CGGGCC??AC?C?GYC??GC???C????Y??A?TT???K
CR??G?R??TC??CTGC????CGG?AG?CAC?G?????ATM??CYG?????G?T??????CAGG??T???GCGA?G?KAA?T?C?T?GA??G?GC?G????GYST?CT??C??MWGC??A?G????GC??G???CG?GAA??WCG???G?????CG???A?T????????C??G?G?GG?GA?GC??GCGT??AC?C??G?GR???T?????C??C???????G??T?CTA?AATA?G??T??G?A???G?G?CCG?A??C?A????R?GGC?RACTG????W??GG?CTA???CG?GA???GG????CG?GCC?????CYCA?CA?C?????AA?A?GG????G???GCCR???????TA????AG?CC???TAT??CC?G?C?????CCGSYGCAGCCGTCCGGGGCRGGCCCCGCTGGAK?CW?TGGGAYGGCCGCMRTCRG?GCCMGYTCRCGACGGGWCGGCACYGTTMYCATTGCKCTCG?CCCCTGGTARCCA?GTCTGRWATTCCCYC?CGG?AMCCGYAGGCCACATTGTTCAGTGCC?CAGTKRCCGCGCAGMGRCGCCCC?TGCGG?AGCCGGCCTGGCCMCTCAKCGTGKAGAAGASAGARCCGGCGAYT?YGCACAGACGGCCGGCCCGTCAKGGK?MTGACGGCCGTTGTRGCCAGCWAGTYGG??CT?GCCGGRGCCTTACCGGCCCCGCACGGAG?GGGCTAWYAC?TCCGCGCCCRACGG?CCGCGGGCA?AMGRG?ATC?AATTGYCG?CMCCCRGCCCGCATCYCYACGCGCWAAGCGGAGYGACTCCKGGGATAGAKTRGGTAGTGCRG?CRCACGGCGCGCTCTCCCTTGGCTGCCTGTCCGCCGCCTGCYGTGGCTCMGAACCGATG?C??A????????????A???????????????G????????????????????????C??????????????????????????????????????T?????????????
A???????C??????????????????????G????????????????????????????????????C??????????????????????CG???????????????????????????????????????C???????????????????????????????????C??C???????????C????????T???????G???C?????????G??????????????????????????C?????C???A??GT??????????AC?CA????????G?C?TTY?G????????T??T?????????G???????????????????????C?????????T???????C?????????C????????????G????G??A??????A??????????CR???????T????????A????T???G??ATCC???G???G?????????????????C???????T??R???C????????????A???????A??C?????????G???TC?C?GG???????GC?G????A???????????C????????????C???C??????M??G?K?M????T??????T?GA?A????????????G?????GG?C?T????TC???????G??????GG??????G???TC???G???????A??????T????C?????????????T?????????G???CC???????????T????A???C?Y??GA?G?????A?TG????A?G?AG????A??C??????A??AC??????G??A??G?C???A????????A?T????G???????C??S????????C?????????????G?????A???G??C???????????????????????????Y????????????????T??G??T???K?A???T?????TG???????G???G?????A??W??????C?????????????CA?????G?????????????AG?????A????G??
????????M?G???C???CA??G????????T??????T????????G?TTG?GC???????C???T????YY?????G??W????????G??C????AG??????C???G?????TCK????GG??ATC?A??AA?T????ACGTGGA?C??C?AGC????C?C??????C?T??????C?G?G???C?C??C?TC???????????TC??C?G????????T????GACGGAA??????C??????????R???C?GC???G???A???????ACG?????T???????TG????A??????T?????T??????????C?R?????????C?C????A???A??G??G???TC?????G?????????YM?C??G?AA??Y???G???R??????????????????????C??G??A?T???A??C?????C????C?R??T??M???CT??????CG??AC????????????????A??????????C????A?????????G???T??????????????????????KC????C?GT??GG??R??????C??R?C?GT???T???C??C?T??????????C????G???C??????????AG?T????????C?T?G??C?????A??T??A?CC?C??ACC?K???CA???ATC?C?C??CCG??GT?AC?C?CCTG??A?C?????GM??C?TTGWA??AA?T?TC?CC?C?T????R?T?C??????AG?M?T???GG?GC??G?TA????GC???AACAC?GTCKAY?T???GCGCGAG???C??C??G?????GC?????Y??SG?AA?C???CT?GGA?C?C?TTCGY?T??AA????T?C?????A????TG?CATGGA?RACC??C?CCTA?ACC??C?AAA?A??CAAAAT?CCCCA?RTGG???TTT?CCW?CG?T?CAAGG??????C???GTAGT?TA?T?G?AWCC???CGGTCGGCRC?GR?TCGT?T?C?GMAAA
GG?CCMGC?C?RGCTGAGC?C??C?C?CAAG??G?GGG?TTAATCC?AGCG?CST??C?AACC????T?CTCCCTATGGTCTCATTGTAGTT?GTTT?ACTACG?C??CC?R?GC?RSCCC?G?YT?CGGAG?C?C????YCGGTAGACAGY?A?CA?GCCCAT?CGCGTA??ATA??A?TTC?T?T??C?TCGGGWCG??TATTAG?TGAC?C?CG?TC??A?CTGAG?AC?G??AGGA??TCG?CTAC???CTYGA?CA?CTATYCAAAATATAC?GCT?GG?TT??TATCRG??YA?C?ACRCTC?CT?TCGG?AGAA?CTC?GA???C?CG?ATGACAMATCCC?G?AG?G?CCT?ATCA?AT?KAGGTCKGAY?AW?T?CGGCC?A??AAT?AC?CGC?CC?GTRGT?C?A?CGAACCAAGGC?TCCCT?T?GC?TCGKG?AYCCG??WG?GTGTG?CGTTATC?ATATCGR?TC???TA??G??C?AGTA?AGG?AAT?GS???SG??GM?TT?G?K??GGC?ARC??T??GCTT?TGGRCAYTT?ATGATG?TGTCGGGCT??CAAC????C?ACAT?CCTTG?ACAGGGMTGAGTG?KC?TRG?GG?ARCGT?TGCT?CCG???GAAATTTA?TGTWATG???TTGWCTGYGAT?CAGGG?AGGKCY?TGTTG??GT?GCGG?GT?A?ACGCGW?CTC?GAG?TACWTCCC??TRGRY?GACGCCGC?A?CGCWTT?TGG???CTTA???CCGA?C?CGAGCCRT??GTG??GACGAA?M?A??TG?TYGACT??GTGGG?A?A??ACMGC??GC?CGA?CACGCCTT?TC?SCASA?GT??C??GGY?T??GRK?G??A??ACAAGG?A????ATTCCCCTT?CS?K??G?AGGG?CA?TACACGC?GYC??CGGR?TCC?A?AT?CGTCTG?C?CCMGT?CGCGT?GCC?G?WM?C?CC??TC?GCTC?CRTAGA?G?G?GAGCGG?G?T
AYTTAGGCMG?GTT?C?WAYGGGGCATCGG?GAGAAC?TATGTG?G??A???G???G??YGKG???MTTA?T?GGGG?TTT?GCCCG????ARG?ACACG?CA?CGSC?CCGGAG?C?T?TGCCCCC??G?GGCCGGCAC?TAAC??Y?GA?CYCTACG?TA?CYAAATCA?G?CG??GATCGYGG??A?C?G?CAR?GCGTCGGAGTGC?RCAA?GG?TGCCGGG???W?GWTS?AAT??CK?CTGGGAGTGGA??GCCGCKT?CW?G?CT?AGCAGYG?TCCGTGAGY??G?Y??C???GGATCAATTCT???GT?CKGTG??T??CACYT?T?????AC?TA??CGCGAC?C?CCKC???GCC?G?ACACCC??KCG?T?AG???AGTCCG?T?G?GR?AA?GG?AA?GRT?TATTTA?GA?GCG???CYWAG????C??????G?CGGT??T??SCA?AC??AC?CG???TTG?GR?G?AC??GCTRGT?CG?T????C??YY????CCACTYGAGT??AA?CC?GGGTAAT?T?AAG?ARA?TCGGG?C?CACTC?MG?KC??GA?ACA?TG??AGTGA?A?ACC??CT?AG?GG?A?CC?AAGG?CCC?CTT??TGT?GG??G???AA?AGT?ACT
    234_10		TTTGRCCGAGG?CA?CYCAGA?TYT?RC?AGTGGTCGCTAGCCTTATCCGAYGAWA?AT?TTTT??ATT?ATTATTCAA?TTTRCAGCTRCKGTWWCMGC?GYCC?C?AGACAATTTTCCGTTAGACTGGWC?TW?TCATCTC?AA?TC?GGTGAYAMCC?TATTCCAACCCAGG??AGGKYCT?GCSAT?TT?RGYTCAAAAGAWATGTGGGTGTGCTC?CTGTYA?GTGMTGCCRCATYTCKR?GTGCGT?T?KCCG?GGTCSGCAGCC?TYTA?TGAAC?GSCTRC?C?G?AGA?CCG?TCCCCT????ATCG?CCGGCCCGTCTR?TTGM???ATGYACTCS?CTGCCCCYATGAAGAGR??CTAYA?GAGRAATWRT?TTG?ACAAG?GAC?RAMT?TATTCGC?ATTTRTAATWWGTAAAGTGGCAAC??MAG?ATRACT?CYCCCGGAR?TGAGC??AAARA?YGRC?GGRTSCTCAGAGAAGGRCARCACYG?RAT?ACAGGC?KAGR?ACCCGTTAC???CTGKAKGACTCRCTGACGGCT?TTYTWGKGATACATTGMGY??TA?GTAAGTCTGCK?MA??GAATYGAC?CT??TGGCGMCGTCCGTGRCT?GTA?GTCCKGA?TRACCMCAGYCYGGCTGCR?TTCGCGARAC?TRG?CRYCGCA??G?GARAAGGGY?CGTG?GGTTACCAA?Y??MGGCRCGGGC?CYTACRTTAGCGAKCAAGCTC?TGA?CCTRC?CCAGA?GCCTGCTCYGACAGCGGCCGKCTACCGA??GRGCAYATCCCRAT?CCR?CCCG?G?GAAGGGA?CTARGA?AGCGTTCGACGA?CC?C?TYG?CCTT?KYGAAGGTCGAGTAGAGCAAGYCTCYCTAT??TATKGCGYWAGTYMGCG?GTTCCTWCAAGR?RYCG?TMGCCAA?S???GTGCGA?TYCTCCAG?CCCGTSKYTGTA?RAAK?YC?TWGGTA??ATAY?TCTCTTTCAGTCATT
CTATCCGCCAGGAGMTGGGGGT?CTCCCGYTGAGCATTCGYATAACCGATTTW?GYCAACARAA?CAGCA?TTG?TAGATYRRCTTWMGCGCCATAAGC?TRCG?CTTGASWTA?CTAGMGT?GCYCCTTGRCRCCCACCGGAGTT?CTSCTTRAGKGAATATWCTAAAAGTAMGCTTACGARAMGCTA?T?A?CACGGGAT?TAGG?AGRAAC?MGGSTTGCAARGTCTC?GAT?ATT?GWT?TACTAWC?TCAG?TA?AGATGG?GRGCKGGGGGGC?CCCAS?KGYAGCTACTWAGTY?T?TCG?AR?TRTTCCC?CC?G?ACC?ASTYTA?CYTAGGGKGCGGTGCGACCAAG?G???GCGTAYAAG?AT?GMGRKGTAG?CCT?TGCATRTKKTA??TTSTGTCWTT?WCAAC?WTKGACCCTAKATCGCAT?GT?CGGTGCCTCAATGYTGAATYTTGGAWK?RCATT?TTCCGGK??TGAWA??TWCGMMTRTTTACTGATCAMT?WCCAGAGAGGYT?TGACAATTCT?TAT?CGTRACATACA?TTRCGGCACAYYTGCATATCRYWRGTGAAACAT?GCGT?CA?TGAGTT?GCTCAATGYACGCCTCY?CTCGTARCA?AGTWACTCAAGWCGAG?GWGGCGAYACCTT?A?AWGWKGCRC?T?CGCTAGCATGGWCCAA?TAGWT?GTTCAGTCTT?CAGCGCCTTAKGTGT?CGCA??AGGAC?S??AYATCAGAARKTTCACTGCT?GWAAAT?GCGAATTATTARAYATWGAG??G?AT?TGATCGGTTCAMCACCGCAMT?ACTAGKTTCTGCA?CWAG?AMG?GG?AAYATG?GTCGCTCG?ATTGAW?YGGCAAC?CT?AAGTCCAT?G?ATCG?WCTYAYAARTGTRYCT?AGTTGCAGCAGKGTCT??ARCATCAGRCCCAGCGATTTCAC?ATTWTAATWC?CCCSAGGGGGTAGTAGYYA?CAA?TA?GATCAAC?AG
STTTAT?ATAKTCR?CAKCCT?GATGMT?ARTCA?AWAACG?TSGGTGTCG?CTGCCC?TGCTMAAATTTY?GTTCCGAATGYAC?TG?GGGGTTAAS?TCGA??TT?ACAAGATAWC?CCCGTACTTCC?AAAAG?GTAGTTGACGCWAGGKT?CAATYTTAMGGGTGYSCKAGATCKCRCTT?G?AK?TGACTGTA?CWYATGC?GCCMTGG?AKCTTTCTAAGGTCTRCTCTKCT?GTASTAAYTGCTAC?C?GTTTGTAYA?GCWTRYAGCGCTACAYTCCCTGCAG?TAAAGRTGTCARCAAC?ACTA??GAAGGTT?G?G?GCGRCCACGCTAACTGGTGG??CTCT?GC?TTCA?CWGTAC??ARGAATCCTTACMAACA?A??G?CGACGCTGGRCTRGRRCYCG?G?ATT??T?GACTGWCMAG??ACC?CGYT?CGGT?C??ACTAAA?GAG?C?AGC?TTACTGGGCTGGCTTCCCTT?GRGGGAGTGG?TACWCCA??CGTGACMCTCAATKGACGAGGAGGTAGTC?CCGRAGCAC?YTGTTGGC?CARTYWKATAGRCTTCAAGCCG?CRCYCAGRACTYTTGTTCGATGAARRAGGKGCAATGGTCCGGGC?CMCA?GGTG?ATGTTATATGTAYA?KC?CCRY?TG??TGGTYCTMGACTCCG?AM??RGAGGGTG??GTCCMCTCCTA?GTG?GG?CR??CTC?GCCGAGAWYCAGT??GRGGC?TT???RCAGAC?TTGATYWGGTAACCG??TCTATTGT?GGYTST?RAGY?CCA?GCCGGAC?GTGATCAG?ACGGTWC??TTC?CCTCGA?GMC?GTGCG?GCACCAGTRAGG?CGGTTYCYAACAAT?CTTCCGGAWCTAGGC?A?TAGGTAGTCRRCG?KTC?C?TGGGACCGGACGT?GG?CTATCAAGCACTCCGC?TCTYG??TG?TTT?GGRCGGCTTGTAAGC?CTG?GTATGATW?GAGYGACRCY?CCM
TAT?AA??C?TTGT?TGY??AY?GGTGGCCTY?C?CTMCTGCT?GG?GAYCTGCGKACTTACACCTTTTCTCAGACCACC??CTATYTTTTSRCCCCTTTAAG?A?AGWC?ATCGG?CGGC?CCGMRCKAC?ATCTCRGY?G?AT?ACGCTTCAMCTCCACARTCRT??T?CGGGGCGGGGG?AAW?CTCT??TGCYAATTRGCGCCRCAGCGCAAACA?TAGGGGTGA?GCA?ATTCW?STCRYCCAC?ACTG?T?ACAKGGCGGCTA?GCATMGA?CAACYCACT??C?GGAACGC?YWTGCT?CAA?CGGACRGGRCGCCGC?GAG??CCG?GGTAWTGTACACGCR?ACGTCG??GT?CCCTGTACACCC?GAT??GGGTTACTKG?TGGTTACACCCAATCC?GACG??TAA??ACGGGTA?GCAATGTCS?ATGACGCGG?GAACTTGG?T??AKGGGCCCC?G??ACTG?GYA?TGAGACRCAR?C?A?CG?CGGAWARCYC?TGGGT?GAG?C?CTT??CGTR?TCK?AGGCT????CTTACC?AKTT?RTGCAA?GAYGA?GAGTRG?SM?AGATRAAA??TSACATTGTG?CCCCCACC?AATACC??TGGGAAYGAATAGTG?TGCWGGGCGCACGCTGAG?T?AGGTMCTCCTACGGC?G?GG?GC?CT?GTG?G?T?A?TGTTG?TTGGCCY?AT?CGC?CWTGGG?C?CR???TGG?ARTCKYTT?CATGTCG?TRCACACRCC?C?A?CWGCCCGGAASTT?A?GGGTGCC?TGC?CG?CKT??TC?WCCCGGGCMCK?ACA?A?C?YGGAC?YCGAGGCTGT?CG??T?CCG?GAATCGCGAYAT????CTWCCT?GTGCGTTCGC?MTTCTTCGTYS?TGTGT??TYCYWCAYAAT?GG?TTKA?CA?GAGGCMAC?GCGAGCR?GAGTATGCAGC?TGGACAG??CAGCAWRGACGMAGCCCGT?G?GA?G?GGAACT?RAG
GTGTCG?G?GTTGT?AC??TCT???G?CTCTRCGGC?AAGC?MTY?GCTGGCTAGA?GACC??GGACG?GGCTAYCCGGARC?T?ACG?GCGAAGS??AATCC?WTG??G?CGGTGACGYG??CMC?T?RGTTCA??C?CGCAGTGGGTCCT?AAGRCAAGTGCATTSCTCAG?GY?CGG?ATARCGCACCT??CCCRACR?C?CTC?TA?TC?G??WT?CACT?CYAGCG?C?T??ATGA?GA??C???AKT?CACAGACA?W?GKCTRKCYS?YA?AGTCTGGCGGG?GAC?CTYT?CATCTATATCGATGT?TGTCT?MRT?TYGKATTMACCGTRACACTC?C??C?CTCKTAATMAGCG??ATCTTGA???A?CAAT??TTCCATCGRACTGAACMCAGTT?TACGAGCGAGATTG??M?TG??TRG?CGAT??GR?YWC?MCTRMSC??TRAGCAACWSCAA?C??C?T???CTTTGGATCTGYCCGT?GTGT?A?GGTTAGGCCAAACAGTCTTR?TGRCKATGCTTY??AYGRCA?G?TCYTT?CAG??T?R?GTAWCCCGAACGGA?TGYGCWGGG?TWATCATYCAGG?TKGTTG?ATCTCAGTRTCCTCTGAAATC?CCR??AMYG?G?AGGGCKG?TA?GCGG?TATYGGAGCAY?GGTGC?C?TTCASCGMA?CWT?CS?GCC???C?C?CMGWRAGG???RA?AGYG????CGGTMA?ACGA?TCGCCCCCACATSKGTC?TCCACGRMGT?CTC?T??TS?ARGAGATT?TCCYGGGTA?WAGGAACWSAGYTAGTCRG??GTAATCC??TC?TGCCG?ATCTTC?CAGYA?GGC?TGG??GC?CAC?GACC??CACGG?ATCTA?T?TC?YACTGGWRGR?GGTACCGC?CGGR?AY?CG?WAGA?T?TATGACWACKAG?GCGCCGC?GCRGTGT?CYMCA?CGGTTGY?MGTCGTRTGTC?ACGC?AA?GCTGGCATYAATG
?G?CTCA??G?TCGYG?CYGA?AAGTG???CTKGSAC?TATGAAGWCAW?GGAAGGACCT??AGG?GARAGTCGCGT?A??CCTG?GCRTGCCATCGA?CTT?C?CK?TT?MGT??MGGAAMGCTGTTTGTT?AC?G??GGCGRCTTCST?AGGYTGGCCGGAGCTCTGAA?ARA?AAGT?CT?TAYT???TCACRGACATTGAACMG?CCCCGTGGTTAGAY?CC??TYCGTTCGGGWCCGAC?CT?GTWCGTMGGGCCCYGAGATG??GCATA?ACAAKTTCG?TT??A??T??AT?G?TCGYWACGAATATAACC?TAGACTATATCGCGGRTGC?TACCK?TCCTCM??AGCCG?TC?CC?GGGC??ACCATGAGTAGA??GRACGCG?GTMY?A?CGA???YCG?T?CGGCG?WCG?AGC?RCCTAGCG?TCGGC?GT???CGCGKCTGTGGG??GCTTTKGCGRT?TGACACC?TGAGCATCC??TGT?CGCCTYGTACYTCRKTACG?WC?TCGCTTAAA?YTAAGGAATT?CG?CWG?GCRTAATCMGTCCACCC?GAGTTGG?CA?GR?CTCWTTCAGCAAYACGGTMGMYAAT?CGG?GA?CCGGTGCGM??GCTYGC????KTGGAYAGAGCRTC??CCTSTW?GTA?TGTG?GTTCC??GGCGT??GCCCCT?CT?AGCMCAAA?C?T?CC?TA?CGCG??CGRWTCT?CGCCCT?TTTT?CGMGCTA?R?GGTGGA?TGTTGCGCKGCWC??GC?A?AGTGAGCAGTTAGCGTCCGRAM?C?ACT?G?CC?CCT?AG?TA??GCGGCATTAYGCAGG?AMCTSRAGGT?GCT?TC?CC?GCGC?GACCGCG??TCGTYCCA?R???TWCC?CC?CCM?ACCA??GCGCAGTCG?CGKTACCT?CGC??TTAWGGGAAG?WRKCKT?AKSGT?KCTGCCGCCATWGG?C?GCGTAGCGAGCTCAKT?T?RR?GGGY?T??CG??AGKC
CGAAATCGGT?WCCCGTT?CT?TGAGGC?YGCAACCGGAYCATAAG?YGAA??AA?GAMAAAR?GT?AATTGAGGMGAGTCCKGGAC?TCCY?GCGATGAYGGATAWTATGGTCTGTCTKY?C??CCCATGCKMWTWCGGG??TCGCT?RGAGGACATR?CCCCAGCTAACAGG?WCTG?GCCA?AAY?CGATCGYR???ATTGAA?GM?AGCYGA?G?TCK?GGGAGCGT?AYGCCACA?GTT?A?KCGAYCAT?TACG?GGCC?ARGGC?RGAA?GC??AC?RAA?TGY???GA?C?ATC?CCC?TWKGCGC??GGTTACKTTAGT??GTRT?CCAACTCGA??CMGCG?GG???GGGCACRACRGCRAA?YTATACCKTGGATTTGAACCCGGTCTT?CCACGAGTCCYGTC?C?GGAACT?TTCCGT?TTAAAAGYGT?CGMGC?AKGG?YT?GTCCCGRGT?ACCATAGCAA?C?GMGCT?A?CGGSCGGGCACAGWT?A??ATGT?CGACG?ACWCAGMCGKKGT?T?AGCG?GA?S?CCGAY?AC?AGAAATC?GGACTGCCAAG?TTCAC?CC??R?GG?AACAATAAC??AGTGG?AT?GWGACR?YGA?CTCCCTGTA??TC?WGGGGY?GCATAGCCGGCTCA?TGCGWCCKWACGCW?KCTGGAT?AGT?CRAACR?CCCCGCG?CCGGCACGAGCCG?GGAC?GCTG?G?GRTTAAGGWA?WCRTGGTT??T?A?Y?SG??ATTGRCT?G?GARAK?GT?TG?C?CGSWGCACAGWGG?CG?CCYATCG?TC??TCGTGRA??CATCCGCYCCAGCCY???TTG?TTTATCGGCCC?TCRA?CGC?GCTG?RTYTRTTTGGTG?GRGWACCCTTTAAK??GGCC?CCG??C?TGGT?A?CGGG?WCRCCCACRCWA?CCG?TTCT?AGRCTGTATA?CC?GCC?CGCACACC?CGGAAGCAGGGCTYTAWAGA?AT??GCTT?G?GC
TRATGC?T??TATC?CCG?YTCATTCCGGAMTTAGGTRCMAATRRG?GAC?TC?TACTGGWGG??A?RT?GT?R?T?AATA?ACCMYAAGAATCGAGGTGW?TCCC?GSTCCCA?TKAGCGCCCCCTGGACAG?C??CAYACWWAGC?CCMCAT?TA?GAK?CAA?TATC?C?G?GGRTACAC?GGCGGCGTCY??RCCR??GGAYATCG?AGAA?CGRCAGTAAC?YTCTCKTCGTGATA??TYGRA?GCGTGTGARCG?A?CTAC?ATG??TGTGGCC?KC?CGAMGYG?AGGYCCCCAGTG?ATCTGRATAG?C?G?CRAG?WCG?CCTGCAACTC?GCAGATAAGT?GTACCRGG?AGTGAGACTCGAGATGCGCCCY?G?????GAG?GAGG?CGT?TT?CM?TGTGTGC?TCCACCGC?A?CWGRTT?AGT?A?ACTCACGACTCC?CCGAGTMG??CTGGTCGGAACAAGAGRCAGTGCACARCRRACGTCGTGGGCCCCAKGRCWWRGGRCA?T?RCT?TGGGGGAGTG?CTT?WCCGCTGA??GA?T?T???MTCTAGCCCTWCTCTGG?GTGGTGCTGCCA?GGM?YG?WYCRG?AG?T?TG???ACG?G?CTCTGMA?AARG?GAC?T?A?CTTKC?CCTCGAATGG?AT?AC?GGAGGTCGYCMCG???GTC?CTGGCCG?CTAAATKTCGGCGYTCGTRATCT?TYGYC?ACC??CTRCWGCCCTCTCGACGCGGA?GGWCC??TCTYGYGCTAACGT?CGGAC??TGRACATC??TCCGGTGG?AAACGGACAYGCCTCG?GG?TC?TCA?AAGGACGT?ACGTCGCCCGTACATC?GCGAGT?G??G?GG?TCACCTCGG?A?G?CTCCCCAATCATYCSTAGGC?GGAC?C?T?GGCC?AGYCTCWCTYGCSGT?AG?YGTGTG?KGC?CTCGTAAGRAGGC?TCTCAST?TGT?TACGGCYCGATGCT?TGATTGGGG?GCGC
?CGG?GCWCCTG??CC??CTTKCG?MC??CYTGGGGCGGKTAAACGGGAA?YGAKC?T??G?GGTCGGTCMACSMGCAGCA?CYRW?CATGAGSCCTGTCCGTTRGTYGACMT?T?GCAT??T?TTG?C?MT?C?AATCGA?CGAG?CYTT?K??CCC?CGRM?GGAAC?ACCCRATTGTACYWR?CCTCRGCTCRGTGCAGG??ACGGTTT?TCCGCTM?ACR??G?GTR?CAATATCRA?GCGGGAATTCCAG?CGGTACCGCGTGTTTG?GG?A?GGCCCMCCT?G?TAGCCCCGAAK?GCGCWC?RCCGGAR?RT?G?G?T?CA?GC?YCC?K?RGG?CTCYC?GKCTGTTCA?GTCGTMTGCCGCYC??TCGCCGCAACCYGW?AYCYCGGGGY?TGTCYTT?AGGCTG??GCTTAGTGGAACACRACAC?AGATCGRTAGAGAGA?CGGCT??TCAAWGGCTGARWTRGKMGYC?GGGRAT?MGCC??GKAAACCCG?GT?AACCGTC???CCACACG?ARTCCA??TTCWTGCAGAATCGY?TCTGTGTCA?ACG?ATGC?G?KA?GWTGCCGCGGCC?GYG??CYARA?CYTCGGTGTTCTTAAG?CTGGTG?TTG?GAGCCCCC??CWGGYCAAYTCG?WTCACGC??YGTCCRG?AGCTCGGCKCC???GTC?GGGTTWCGYKGCAC?TCT?G?ACTCCGTRAA?M??CAYYT?TTYAT?ARA?GAGT?TCGCKCCGMTAGCAGACTGGRATG??ATRCWAG?GAGWC?R?RAGYAA?GTCGACMCGTKTG?CCYTGAYTAGCGA??C?TCACAATG?TGGGGGACYCC?S?TAYAA?T?A?G?YGR?CGAGRCTGTTAGACTTKAA?CCAGTGGMAGT?GCGATAGTCCAWGAACMTCCGACCCTC?CAC?TKTA?RGC??GCCA?G?CC?TGGTT?T?ACGCGT??G??AGAGGTWCAATCCATTCCYAACGGTCGGA?CCGAACTRG
C??YSMCGAC?CACRWCGCGCACCAYCTCCCCGGCA?C?AGATTGYCCYRA?AARAGG?GCAAATCTTAKCT?CCTGG???TCTC?TAYGGAG?GTTTATTATCTTCG??GSAGC?CG?RTTA?AC?AC?AG?YGY?AGCC?GAGCTAG??G?CCCYYC?CG?CT?AGGACCCTCT??A?TCTGCAG?GC?AACYACW?GGCCGTGC?KG??GGYSGAAATGCC?ACKYGCCG?CCRCK?CC?CKGGCRCT?TAGGRGCC??CAGGG?A?YTTTAC?CG?GTTG?ATGCTCA???ACTG?GCTCGGAT?G?GAT?A?CTGTAGSTWC?GGCAGATT?GGAGCTACTRY??GGTYCYT?AG?GCCG?TM?TACAMATYAACG?ATCCT?GC??TC?ATTGGCCCCGGCRTMCCGTGAG?TG?C?GTA?RAGT?GAYGCT?GGG?AAC?AGKGTA?TGCMTT?GKTACCACCKGACTTTAGTCG?T??YCT?CGWRTCG?TGGGTTT?TCRYAG?T???WACCTCYCC??GCTTAR?GAC?Y?CCTW?A????AGGCGCGACCYGTTYCCG?AA?GGCGCTGA??TTGTGGCGGTA?KCTT??GGAGTTCTA?CGGC?T?AA??TC?GGC?GAYGACARTTCTG?RMGCY?ACCCGRTC???CTCAGCGTGWARA??CCMACG?CCC?TRTCACCGTGTA?CCGATGGCCATCTCGTCCCGGGMGC??C??GCTYYAAWGAGTGA??T???CAG?GCTTTAGG?CK?TC?GAATGTCCA??CGCTKTACCR?CTTTAACGR??CCCRC?RCRC?TCTTCGAAT?CWCGTTTCCGTGC?GGG?GT?G?GAGCACACA??AG?AGCGATGCCGCG?TC?RCAA?TTTYMCCGGTCSA?KTG?CGCGCT?G?CTT?YYGCGCT??AGGGR?GCA?A??GGCCC?GAC?TGGCGTATTGT?GMCCRAAAM??WRGCAC?TCAKGCCA?GAGGCAYRTCCAG?ACCA
?YTAGTTGTYTCA?CARA?C?A?GSRTTGCCGT?CCCGGAG?AC?AAA?MA?AA?CTTA?TWRA?AYG?ACGRTCTGGC?YTAGYCGCCARA?C?GGTCGC?CG?CTG?TCRACGGCCCAAGGA??CGCGGAGGSTGA?CTAT??AGG?AGAGAA?AC?TAAAGAG?GTTCTGCGG??CC?AT?GCT?C?AATA??TTYTTGCTMGA?CAG?CKT?AGW?CC?C?CA?TCGTT?CTTA?CTAGRG?CCGTCCCAGTAGCTA?AYTA?AAG?RYGACGA?CAC??C?TAYRGS?AR?ATTGGTAW?GC?GTCY?CTCTWCGGRAGAT?AKAGT??ACG?A?GWGCCTGCTCCGGC?Y?C?RAGCGMTG?CTCAT??TTG?GTCCKG?CT??GAGT?RGAY?T?CT?TAAGYAGAC?GAGY?AGRC??CTAGCAGC?AG?GKTAT?YYGGTGG?CGG?TTGCCG??GGCTCKCCSAAA??TT?GWGGYGC?GCATC?AAAC?ATT??G?TCCA???TTGCT??CGGRACAGGCGTTG?AA?CCTY?CGT?T??CS?G???G?YG??TMCGCTAC?TGTTCGATT?TTAA?TCG?CRAGCTTATYCCTTWCATG?AAGG?TGCGCTC?GWTMGTTCGTCTAG?TAT??CGCA??ACYTG?A?GTG?AGCCAGTAKGTAGGGYGC?C?GT?A?CAGA?AKR?YAW???CSGRAATCAGARC?GCG?ATAA?GT??G?AYAGTAT??CATGAAAYTAAGCG??YCGAT??KATYGTGTAG??AGAAC?GCGTGCA?ATC?C?AG?TATTTRCAACRAARTGC??ACCGCTTTGAC?CGTCCTCTG?RMACTTAAACC?TATTA?T?GCGGYCR?CCA?TYCTCC?C???CCA?A?TWCGGGGATGCATCAGCC?RGTSGC?G??GRA?AGC?Y?AGTGARTG?CMTGCGAAGGTGTTSTGCMCTCGG?GGCCWAGC??GCACTCGCATKTT?YCCCAGGCGGCR?
RCCA??GTTCCCTRA??T??KCGGRTTTCA?CAGACAC?GGAG??CYCRCGCGAC?GRCCC?T???CAG?TCAKGATTATG?TGC?AGTKY?TCR?TCCT?T?AAYTCC?C?GCAT??YTAYCCSK?TCACAG?TACGW?YCTCCAM?ATTTCAGYGGAMGCGGTTATC?AAT?TGMCGGC?GT??CCAA?YACTW?C?CAAACTYC?A?ACCCCYGTATTCCCA?YATGTTTCCTCR?A??CGW??CGKAGAATR?GS?G?AGTGACGTG?CCAA?TC?CYG?MT?CTCC?G?CGGACTRMGC?YA?GTC?GW??GC??RTCGGKCCC??TTGTMT??GMGA?ACCGCACA?CGYTTCAGYGAG?GC??GTAASGCA?G?CCAMC?CGCMGRTCGAGCGCA?M?GTWMTCCGAG?C?GMGGGG?TGGYCCC?GASGGWGGGCG?CTWCCC?TCCAGCT?CC?C?ACCGTGACGGTCCCCATGYCTCYA?CG?CCGT?GT??MAT?GT?AGCYG?GYCTYRMCCCGGCGGYTC?GC?GAGCG?TCAAA?GCGGGAAA?TG?GCAWAACCATTCCG?CCYTRRGCCCAGCRCCCTYG??GCGCKYAYTGCAC??CGGCATTGAGCACCCAAGTCARATCRCGCAAGCT?GA??CTGGTTCATCGGATGAGAMTGGACCCACCYTA?GACTGC?CTKCGGSGTCGAMAATG?TCG?CT?TTMTGCCTACRCAGCCAACA?GTRCCGCGAAGA??AGGTCT?CGTGGG?GRACA?YGG?TGM?W?GCGAGTA?CTTGGGC?CCGGAGCATTTCR?GA?C?TGC?GYGRCTA??GGGCG?C?T?CTARKTCTCAACT?CTGR?CYAGAGTACATWCGMTAA?TA?RCTACGACMAA?A?TGGGCTCGCCGCACC?TY?GCTGT?AACCTCC?TA?TAC??ACTTCCGCTY?T??T?CCTGCCGGACARCTAGTAYCTGAKCGGTATGTC?YTCCAGAA?TCGTT
GYG?CGGCGGM?AGGGT?RKAGCCGA??ATATMCAGAGWCCCCAA?TGAG?MTGTACCCMCGGGGGAGCC?A?CWATCGGGCCTTCTT?CCCGA?C?T?TCA??GCAA?GGTACAGTCGTCGTTGTACTC?KGC?MARG??CCGAGA?ACGGAGTAA?GATTMC?GRCCGGTTTGGC??T?GTTAGACATAMAGAGYG?CTCC?AAAT?G?CG?CCTAG?CT?TGGTGG??AAGTCTWCATGCGG?GT?CGTCACACGGGCRGGGYCCYACWGG?GGT?CCYCGGGAT?Y??G?RRAGTTCG?CCTCAMGCA?TSTCRACGWTTCTY?AC?TCT?GT?GTACGKMTGTYCTCCTCCGRCCC?TK?GSCGGARMMCGAAGGARGCCACGGCA?CATTCCGGAGGA?RGT?CCACTGCTCTTACATY?CT?CCA?CTAGCGCY??CTGAC?R?SGCCRGGACGT??AKAGTCA?GTGTCGAAATGY?CAGGRACGATAGCRCGACTCGCC?CAAGGGCGT?TCTAAYCWTCCCTCGYTTTT?TTGGAT?CCAGGRACC??YTTGCTA?A?C?GGCCCG?TRCT?TCTGRSATGAACAC?GCK?TGCGGCGGGAACACW?CCT??GT?GTAT?ACTGTS?TT?AGAACCA?RCGTTGACG??GWACRAGCGA?ACAAGGTGGATMACA?C?TGAT?RYAGGTTGTGTAGATATC?WTCYAA??GGAGGG?GCGTGACAMGKGYGACATRT?S?TAYCGCGAGCCCCCWSGT?C?AGAG?TTTTCAKGAATG?WAGAGCCTGTGTC?GCGT?CYC?GMTYCG?GATTYCATM?KRTG?CTAGCG?RCGAAGYWGCCC?CGGGRTGYTCAAAA?CGCTGCGRRTCTCM?GTCGTT?GATCTKCGKGAGKAG?AGGG??GRTTCKCCGCTRGGC?KATTTGAG?T?TARACMTCCGCCGT?CATWTGG?CCATATCG?CATCGT?KT?GCTCTAGSACMTAGWTGG
TCCTT?ACCTYMRGAGATKGGACTYAGTWCACATCCAGGARCTCCCYARCT??YCCCG?CACGYYMTACGCC?TTGCAT?TTTKRGGGYTTGCTTSTCACTCAGGCCCGATCCGRCACACACCYGGCCATGT?G?CATRMCAA?YTACTAYTTTATTCCCTC?CCTCACTGWGGACMACCGCACGCCRGCTTTCGATCGATCTCTTAACCTR?CGCGGAATGCKT?RCGGACRKRGGKCACMTAGTTARCTCTAAAGCYTAA?CGA?CG?WTCGTYCATCAR?ACKG??T??RCCT??CAACCACA??AAASGGCWGAA?CG?GC??CT?CRTTCR?GATTCYTCYCYACG?CTGAGGC?AWATCMTCCCTAK??TAACCGGATARACK?CTCCCGCAT?GCGGCYTCCTGGT?GTGTC?GAKCAGCRGACCAGTCACGWT?AT?TACC?GGCAKCTGCG?AGG?MTCTCAGGG?TCCTYAAAGRGKCGCGTTAAT?TCGCMAGTCCGGCTM?ACTSR?GGCCCMTCSGCRTGAGGRCATCAC??GAGTCGK?CGTRATAT?AG?CCGGC?G?CGAGGTAGTGWTTTGT?G?ARYCGA?TG?A?G?CGCATATGAGGGY??AKGCACTG?GGK?ATTTGTAG?AWACTCTTCKW?TACACTTTACTCCAATGGTKTACKSGCR??TG?CCCT?GTGCGYAGCCG?CT?TCAGCAGTCRGCAAGGTCGG?CTTCG?CGG?GTCMGTAGTRYGA?TAGGGAACCATG?KGSMGGC?CTCAGGC??WTTRCCACCT?TRAGGGTKCGCGTTA?TW?AC?SGTYGCYCTTTRACKCMGTAAGCAATT?GTTGTTAGAAGGTCC?C?CCGAGCGCRCCA??AA?MGCARGC?ATCC?CAGCGCCCTCTGCGTCCA?RC?TTGARTMAG?CMTGTGCYCT?CCGRGCTTTAGAAGT?GWR?ACT??YGCG?AC??GCYATCCAGAAYATA??GYTCTYTGACAYGT
GAGGCYRCCCCGTYCCCRAYCAYAAGGACGCCCTATT?GCKRACSACCGCTCGTR?AGGCGATCTG?ATAACAC?CCSG??GGCAT?CATC?CAGTGGYGGCAACCG?GTGCTTCAGCAC?ATTGGGCAA?GCSTTTYWTCCAGGRG?TAACTATCC?GCAY?GAGGGCTGT?GCMGGS?ACWGA?GCCCC?AYAACGC?MTTGCG?ATTKA?KCCGACCGCAGCG?RTTTTCACMWTYY?GT?TTA?GGCWCY?ACGAGGTG???CYG?GCATTAGATCCTTTCGCGS?GSCTTGT?GTTTCGA?R?G?GTCMTT?TGAATCGTCCWACG?GACGAGTC?KG?TCTTAC?CCAA?ATCTGWAMTTCGCAAGTTGTT?AT?RCTCTAGTGCCATCCA?CR?GRACGTTSTSC?GG?ATCCAGCCWCGASCAACCGG?RCYYC?GACYCCGGCRGCTYCGGGTTAAGAG??CTTCC?SCAT?YCTGCAGCC?AAYAGA?CGCGGCSGAGAGCTC?MG?CC?ACGTC?A?GCCGATGGCTSTWTACTTCACCACGGGTGCGACTTGGGGM?CCG?GTC??GTGCAACYTGGYTGAGCGA?CTG?GTYT?CGGGATGATC?KWACCTGGACAACGAC?CGTCA?CGGGTAKAKAG?MCG?CTCGTCTCAAACCTCC?CGCTMGCGAT?CTGGGT?TAC?GC?TGRCAT?A??TGAGMCGGC?CAGAA??YYAAGRACTTT?CCGKGCGTRTG?CCCCAGCTCG??AYCCKCCGCG?CCT?ASYGTGAGMCGTCATGACCC?TCAACGYGGA?RCATA?TCCCTT??YGAGCGGMGAAGT?TWA?MTCTCAATAAATG?CCATAGYGCTCGCTC?CGCGCCAAATCC?CTSCWCY?CCCGTTGTA?YYGCTAAACA?RATGGCGGAGCGATCGATCGYGC?TTAGCTASCGAG??TCGTGACYAATCG?TGGGA??MAGG?GGCCMTCCCGCT??GARYGAMG?
A?A?TTC?GA?CTT?AT?GCCYGCRCCCCACCCATTY??TAACGCTT?CTCGTTGTTTGATAC?TTSGCAACGA?TCAWSAAACCAC?TGA?CATGRCRCTSYCCCAGTAGGCGCGWGK?G?CTCGGGYTCA?TKAA???CC?STCGAC?CAT?GGGGTMGCGW?AA?GTAC?AGTGAGAYGARGRTC?ACTGGCAWMGCTCTCGG?TCG??G??RCA?GGC?A?CW?CAA?GATAT?T?A?AGTWAGCTCCTGYTGAATGCATTCA?AA?ACGGCGCGAGCTCCGGW?CCGTTTGG?GSTCAGTGAAAGCCA?CTGCCGCCGGKTGW?TGACCG?CGGC?CACAAGA?GTCAGCGGGTGATGTGTCWG?ARGCSRWGGRGTAGKAG?GCAGGMTAT??CWC?TGAAA?TCAGTACG?TGAGCGTCATG??CT?GGGCGACCATTCTT?TTCGTTTGT??A?C?KAGTGCCCCTRCCGGT?MAYTGGTCCGTC?C?CTGMGTC?GGGTTCCAGA?T?TC?CTTTATCCC?TGGTACTTCCG??WTGGGCAGC?GR?TGTGCGAAGCAATGGACCC?C??GCCGACCRAGCGG?T?CY??Y??CGTAG?GTK?GAAYTGC?GGC?AATRC?CGTGCTATGRAGACKG?AAACGCGC?MGRTCTTT??GGCCC?TTAKCCYTCAGTGGCCCCWAAMACTCYY?G?CACCGKCGTTA?ACA?CGCAAGG?CA?GTAT?AAAAGC?T?AGAGGAACCGCC?CGGACCCT?TRGATCGC?RACTAMG?GACCT?CCYACATC?ACT?CGCA?TKGCCCCTAGC?GC?CAACACCGW?TCTAT?ARM?CGTCTAGCG?CCGCGGCGCA?TWK?T??GAA?TGATWCGGGMATTCWYTGACTGTACGTTTGRTWTTYT?CK?GCA?ATTA?TTTYATA?A?AAMTGAAA?CA?GATAGGGTCCYGMCGYGCGC?CGTTG??CCCKATACKCGA?G?GCGCGRCCCCC
TTYCTMTYGACTGTTA?RRAGCRTCGCTTAYA?CGAG?TGS?AT?YATAGGCTG?YCGARRTAYTCCG?Y?TTC?TCTRCCCTTGCCGCCA?G?CKAAGCYCTRCATCGGSGKG?GCCSYCTT??AWCTTCTWGCTAC?CGCAGAW?CC?GGAACGACWTGGAC?ATCC?CGT?AGACGGGCAYGGCATGTGCAGT?GGGATCC?GTACWYT?ACCGCCYTTTGY??CAAG?KA?C?AG?TTG?ACACCCCCA?GTTATYGGC?A?MCGCC?ACCT?TA?TGAATGG?AGCCGCA?GGCGTACTAT????RAAYACGC?GTCATAG?CGGYC?TAGGC?A?AACCTC?CCTTTTTC?TC??YKAG?ACAAGGGCCCTGA?MRCTYR??ACATGCGAATTAGW?CTG?ACCTTGGAAGCW?CCTSACAT?CTG?CYMCCGTAGGATCCCGGGTGT?CT?G?RCATYACGC?GGYCCACTGAGACC?ACTTYA?G?TGGTAYTYTGCGCRTC?CTCARACC?G??GRTGTT?GCCT?AAG?AAGGTYTCCMACGYYGGACAC?MTACC?TTGGTCCCTCTGGCTRGGAG?G?YSARACRCAGTTGGY?GCCYTMCAGG?AACACCCTTCA?GY?CKGTAACAKAATGCTCYACTGTTCCYTGGGRAAGCCTTATCTGR?TTAAAATGYCCCTCTATAGCRWACRGTCGCCT?TAGGAGTAC??C?ACAAS?GAAGC??ACGCARTMGCYC?TGMTTT?CGG?GCG?MRCTG?TGAC??GGRGCGTYACGCTGCRC?GTCYTCAGTGCGAC?GGGYAGAGAYGCCTACGCTGGMCKAGCCCCTTACGGAY?AGCTTCTCCGTCGGACTCTWTTGGCACGTCTC?TACGTGTKRGGCATAGACCTGCCGTGA?C?TGGCACGKCAAGG?CCTGAAGTG?GCT??TCCT?T?C?TG??KTAAAGACCGGG?GTCCCATGCTGACAAGGGACCCGCMATCACCAGC
?CAAAGATCCAGAAGGGTAG?GACGCAATGCCCGTCASTCATATCGGCA?GCA?CAGAACTCGGTCG?TC?CTYGGTCGC?TG??GTTAC?TTCTAAC?GAG?RG?WTACTGAGTGCG?GSCG?TGCCCCC?SG?TGA?A?CGG?AGCGT?TTCGGAKGR?AGACAT?CRA??C?GGR?CGGSCG??CAT?CAT?AKT?RCCCKG??CCAWG?TRTYACTACTCAACAYCAGCWCCTGCACCGARWTCTCYCCCGTTATAC?T???GAY?TGCTGRGTCG?R?GGTAGGTKGGTAACGGA?AC?G?C?TTA??ATT??RRGATT?TC?TATAGCTGG??CCGMCGCGARG?RG?GCCTAT?ATCGSCTATMG?TCW?TAGGTRGS?CAG?GTGTC?CCCCCACSGT?GYCCACCCKMGGTCA?TGGGC?CGGAAGYCGTTCGTGCCGGCAGCGTGATRGYA?T?CTYTCYRGGCGATTAC?CSRTTATGA?TTTAWGCCTG?GCC?CCMMSG??CGCAG?GAAGTCTGTA??AAG?ACTCCA?CAT?TCWSGAYGGCRCTAG??CGCTCA?ATGTGTAG?GCCTGATCCACT?C?AKACCC?GTCGCTCACGCYAKCGGMGGTGGRWTTGTRCCGGARC?GCACG?AGCTAGGTYKCCGTGTT?CKTSYATCC?ACCCACTGYACAMCT?CC?AGGCACG?TR?GGTT?GATA?CCGCGCCY?GGR?AGCATRA?CGCTGGGAAYGAGAGW??CKAW?Y?GATGYACCRTTAGT?CTCTCTGA?SRGCTYCCGGTCC??CGTCCTCTYTAGC??TACYGA?GTGC?GGGTATCTTGATGGTCAT?T??TAACTATTRTC??C?G?GRCT?ATTCG??RCGTGYGTWGGAT?TCSCTTTGAACCRGGCG?CACCTGCCYTGG?CT?T?GYATRAGWTATCYT?G?TC?RYAYGTGCTAGAATGCTTATSG?GTRGCTGAACKCAGCA?GTCTCGACGTGYC
YTAGCYCC?CGTCCTGACACCAGWTGTTATGGTRCRAAGTA?CGCTTCTCCTYCGCGCCAA?ACTAGACTAGT?GGATAAACAW?WKGACGACGCT??GC?TATCCACT?CCCGCGAA?GACACGCGCCT?GCGCGTGACGGCC?CTAGCKGGCT?CGGTGA?YGGCACTTAAAGAACRGC?T?RGGA??TTGCCCGCTCA??AAGTCAGTGATACCG?KGCYCT?CGCKCCRACA?TGCACCAYKATGGTCAGGATTRGTATTASMGWTGCCRGGGGAC?CRTGRRGGGYAG?ACTCGMAA??GCCTGACGT?TGTCGGCYGSRAWG??T?CC?TGCYAG?GACGTCCAC?AG?CGCYCGGACTAA?AMCGTRG?RTAAACCGGG?ARRCCGGACAGGGGAAGTWYCGC?AGGCAA?CGTMACGC?CGTKGGRA?TCGG?GC?ARYGAATCATAGMGAT?YCTCRACYYGCT?GTAGACMT?TCCCG?T?TTA?GCG?CGA??TAAMC?CAGCGCAGTGTTGGGKYG?AGA??YAGCTGGACCTGATT?T?ACCCAC?CMTCGKA?ACAGCGGA?CCM?CCGGCTACTTCACGTTTGR?A?RAAYAAACCTCCTGCGRTG?CGAC?CACGCGTATAARCCATG?KYCC??TAGAGTCCAGTGGCGGCG?TTGTCATCGGGT?GTCGGCGT?CCATG?GGCAKMGR?CCCA?AG??CCGAA?GTGTYA??CT?RCG?GTCYGACC?AYMTAATAGAATTKARGTTTAGGAGGGGCGCGAGATRTCRGCTGGAA?YTGCTCA?RAK?AMTAAT?CCKGYCAYWCAG?YGATCKGCTCCCAC?AC?KAKCTCG?AGCTMG?GTTCGGT?TGCGGTYRCGA?GGYAGKGGKGGCGK?ATCAGAC?TGY?TAAAGYTCACA?CAGGAGTA?TCGARCCT??ACTCC?GAGA?MARACTAATG??GSATCT?AWAGWAYCSGCGCG?ACATGCTGGGCCG?CCTC
TGG?CACGG??AACASAARC?AAACG?TCG?TAGTGGT?RMTA?TAAACG?ARGAGCA?CTCRG?TGAAGCCATYGS?G?G??GTTATGAAAGCGGTCG?ACCC??WCGMM?CGTGGCGTAWGGA?C?CTCT?T?GAGCCGCCRCGGTAGCTACGAAAGCMGTCTGACY?GCKCCCCCATC?T?TAGWCRGCGCC?CCARG?C?GAKGKKTT??SCAACTCAACGCGTCYTAAGTTGAM?TGGAATGCGYGCGCACGMCTCRACRT?AT?TAGGGTCWAATYTCCTA?CTTGATG?TTGRCGCTARTACARTTACY?TCTC?A?CCWA?T?MCMTGTYCG?TACG?AT?ACCSAACG?AW?TAGGGCCTRTMTA?AKA?AG??CRACAK?ATTGCARGTTR?TG?CCGGCCGAGCAAGTTCTACGTMACAGACGCRGTCAGTACTCS?TTGATGCKACGCCGGGG?CCTK?CTTAGSMY?TG?CYTGAGAGYGAR?TGGAGCA??AGCTRTGCTWCG?GCCGTGC?RGCWTAA?ACCACCGG?CGCGGCCC?TYCGAGCTWCCCCCTT?CGG?CGRAAAT??CTCGCCT?GAT?CCGGCCCGGG?G?TGAT?G?RGCGTMTTTCC?CGAT?TCGART?TGCCCAMCCRCTAAGRCTAY?GRGCTAG?CRACCAMCTGCGWGTGGRAGCGATAR?G??A?CA????GRCR??TCTGCGCGATGACG?CCYTTATCGA?TGR?GTCCCGGTAG?CCC?ATAATCTGGMGGGYCG?AMATGTTTCCTGGG??TCTY??ATCGGMTWGGCGTAAGRAC?TGATCCWT?TCTATTAGTRGCACCAAGGAA?TGACW?SGWTATAAYACTATTSTGTT?GGTGGG??GAG?CCTACGGRCT?T?KCGCGC?GCATTGCAAGCA?ACGGA?RT?ACGR?GTGACKAGRTAM?TT?TTAG?GCTCM?CTGYCCGRWACGGG??GCG?CCCAGYCAYCGMGTCCAAAAG
TYRTGAGGTCACC?TG?CGCATCCCCGAACT?CGT?TAGC?CAG?CCCCTTGGY??CC?C?ARCCAACCTACYTGACRGAAAAA?GYCATRCGGCGTT?AACG?GG?TTTACACACC??GAG?K?TCCA?CCGYAAGASGGCC?ACCCCAGAGCCGCA??CCTRT?GA?TACCAGA?ACCCCTCC?GGYGCGGAGRC?YAAWGTGAGGAGRCGG?AG?AYGA?ACGCCGG?TM?CG?CCC?GWGAGTYACAGTTYGWA?GCYCG?AGGCAGCCACGCCTGC?YTTTGTAGCTACGGGGCRATTTATTW??CAC?TGCCTRGGGCATRCT?CC?SGA??TTTCAGRTATCGGG?CACGYCCTTCCACTTATCG?CTGGAACATTTRTYGA?CG?SG?TGC?ACWCACG?CCYTTGGCAG?AATGCC?AAGTGCCTAG?AGCACCGGA?GCTCGASAY?TMTTACTA?CACGTTGCCG?ARTGACTYKGGGGC?GAC?CWATGTGC?AG?GAGYTGACKCTAT?TC?T??CRGA?TAGAGTYTC?GKCYATGGAAATGCC?CTAAGSTTCTTKAYGGC??AC?GTYGKGTTTCTGAGA?GCGCTCACACTG?AGAACGGTTAKCTAAGCATCCCCTACTCGASCTCTACGCGTCTATCGGGYGGT?CT?ACTTC?YACTCGC?ATA?CGTAAAG?CGRGCCRTGTC?TGCTYAG??CYCGCAAAATAGA?CAACAT?A?CC?RCACACRGTGCTGCKCA?GRCG?CTTCCSCACC?ACTTAGGRY?RGCSGGAYA?CTCCAACGCTCCT?TATT?CTCGTTTGCGCTAC?T?GACC?CGGGCA?YAACACRCAATAGAGGAG??CTGAGAGSGAGTGGGC?A?MGTAA?GCGGAGCTCAGGATTAGA?YGCC?TC?RMGATYGATAYCG?CYTGTCCTCTT?TYTG?AGGGTRCC?TCGCAGGAKG?GGTTTCTAAMGGGGACGCAYAAGCTYAR?ATA?CG
RT?CTGACG?TATTAGC?G?CTAAAGCGC?CTYYCA?CCTT?ATSTGCAGAAAC?G?TRCTTCGGAGAG?GGTGCCTCGAGC?ARTG??M?WAT?GGSRCW?GAC?TTTTATA?C?AA?RTGATGAT?GCCACGTG?AA?TACTGGCCCTTW??GCWCYG?GGATKAGYTG?RSAAGATTAGYATAGCTAT?CA?TATR?TCG?GGAYTCGTCTGGGAGYG??CW?CTAGG??GGTC?G??ACAWTGYYC?AGAG?CGGC?ACCMGATCTGCRGTCCGCCGACGGAATTATACG?TGGAYRCTC?A??AGGCRCAT?CCA?T??TGTAGCAGTAAGATGATGGCTWTGCAKATCCGGTTC?YGCTCTG?R?CAG?TACYAGGG?ATMGACC?CYATGAGASGGAAATGAWGGRTYTAATC?GA?TYCGTGGWGGGC?AACTC?AG?TTCG??KC?GCGTA?TGCACCCRACATTTAARGCGGRGTTCRCRACGMT?ACYG?GTAGCACGTCCTTYGGWG?TATCT??GTCCCCGAACAGTCCKRGCRA?GTR?ACACCGAGC?RTCTTGKCCCAGAC?GCCGTGTCATGCGTGACAGCTAKACGCTAKC?GCRGCG?CG??GRTKCCC?CG??CATCACTAC?TCGCGCTC?AGGGCATAATACWCCGTYACG?GRT?G??TATKACAMTTT?CCTA?GGAG?ACSYTCGGGAARGT?RGCC?RATGAGA?TCGCGTCGGAAAGCACTTGGATY?AT?GTCKAAAC?GC?GG?GCGTG?GCGCCAC?TCGGCAATAMGTGGGTGTCAACTAGTTTWGGG?AAGGGCCGRCCCCTACWGWCAAGAAATGGTCGTYTTG?GAGTGCCCAGGCCGTGYCA?CCGCSMGRCGTA?GTTCKAAAARCT?RT?ACCGGTTATYGGAGCRATCG?AGTAAKCTTGCACTCGCYGRC?ARCCGA?C?ACACCGTATCWACTTTGCGCCTAAAC?GTATCGR?GTCTGC
TGAGGGAGGTGCGCKACGAGA?CCKWG?C?GCT?CTRCCCRAGG?TGC?TCTGTGTTWAGGACGTRTRGTTCYYYYMTTCATGRGTC?CAAGCATCC?G??AGCYYT?ATCATATACGY?AAGCGGA?AR?TRAGGTC?CTAACTTGTATC??GGGGGMCCTMAGMCGACATRACG??G?KTCCTCMCAACC?YTGAGCCATG?CCCKGTAAT?T?GAAM?TTYTCATG?TGTACKACG?CCCAGTAGGCT?CYWATCTCAA?AGG?CCAKCCYTSGCM?CAGA?AGCTGSGA?TKACCRAATAMTACGT?MGGTMCGACGATCCCTYCCGTGAMTKMGGCATGGGAGGGCCAAGCTGTATTAAAGCYC?GGAAGACCT?TMCAGAGTYGGM?ARCCCWAGTCGTGCGGAA?AGTAG?CCCCCGACGATGC?CAAACTGARACAA?TCACACGGGCGCGGKCRGAAGCAGWCARAGGCCATCGG?GGCW?CCCT?TAGG?TC?GCCATCCKRCTAYCAAACCAACAGRTGRGA?ACCTTRGTGTCCACR?CCTA?AGYGGGGCWCCCCGC?GG?CACTTC?GTGTCT?Y?SYGTCGA?GGCCRCGAGGTACC?GCTGAG?TCCTAG?GC?CRGCCGAGTCTC?CGCCTT?C?GATYT?YTGTCC?CGGAATCGG?AC?CCGCACTCCRTAAGTGGGAATATCGAAA?TA?CCA??CYG?TCTC?CCTCATGGTTTTRW??GTGTTTT??ACAACGAC?CGCCGW?ACGTC?TCA?CGACTWTGTC?ACAAATTG?AGCC?GGAAKGG?YCTCGTGGAACTACAG??GGCCGAAGTA?AGGCTA??GTCCCCAGAAYTAGMC?RGAAGRGAGCCMCYTGCCCRCCAGT?G?TCGT?TCAA?A?GAAGGCG??YYCTA?ARCTGTCTMGT??TAYAGWAGCC?ATCTG?ACTTAAT?A?CGTACC????GGGAT???TA?C?CT?R?A?GTCCTCTWCGGGC
RTCGCTT?C?CGCGATAAG?TT?TGR?C??TAGMCCMGCCKKARCTYMT?ATGCGGC??CSCKCGYACGWGCWYCAAGA?G?AGA?RACCTCGCT?CASA?ACTTAA??YA?CTCTTCATCCTAGGACGTCTAGGCTGAA?A?WGTCCCTTTGGGC?G?GAC?RTATAGGTCACGCRGWRWGCTGTGYCGACTGTAAGTC?ACTC??YCGCGACGCACAACAACGTAGCCTAAC??CC?WTRTAGTA?CAA?TCGATC?GCCTGCCGAGGKG??AGT?CTTARGGGGGAGGYCAACTG??TGA?CAGGGGTC?C??AG?AGCGG??AGA?TCC?CGYAGGCCAMGAGCYCTTT?CCTTGATGGATTYGTTTA?G?CCAAYTTTRA?YKGTTKRGGGGTAGG?GGC?TGACYACTTATATCCGCAGGTTAAAGCGCGTTATGAWTAGCG??AGGCCGGCAMTC?GRCGRGCAGACTCCRGCGM?GTG?YAACTGGAGCCCCT?CCCC?TCR?CGYYTTCCTC?ACGYG?TACACGTCTAWCGC?YWTTAAAGGCATTTATTCGATAGGRAGAGWCGTC?GRTCAAKGTAC?KGGAS?GC??CGGG?TTC?GATRCSCTAAAA?CGGR?SCGCACATCYAW?GAGCAGRC?CTTTYTACCACA?CKAGCTTGCYGW?SAGCRACGA?GGGACCYMTA?KCTC?TTGYCTCCGCACAC?GTA?TGCATGAACAYTA?AC?TCCGGTC?GG?GCTST?GGACCGCACGCGGGTTGGTGYCTGGAMCCRTGTCTTCAAAGRTTCRGTTTRATAC?ACTSTCGT?CGRTCGMC?TCGAC?ATCCRGAGTGTACCG?G?TCCT?ACAAAAARCMRGTYGWATGTATCTGCGTTTMCCCCGATATCT?C?GRTGCRACCCCTYK?GTCGG?GCAGCCGC?AGAYG?RCYTGC?CCGAASTR?CTTGK?TTC?TAK?CARRCGAG?G??TRTGCGGC?AC?TC?ACCCC
TTC?WCS?CY?GRYGTTG?ACTTAT?CGAC?TCGWCCG?AGACGGGATMAACCCRA?G?ATCGTTTG?CSTTAC??GCCK??GCTTRCTAGA?CGTGGAGGGA?GAT??KTGCCGACGATTACT?CGG?TGGTCTGGAACGR?ACTCATTCGCTSMGCGYCGCWAAAATGTCCRAC?TRCATG?GGACACCGGGYYCA?AGT?CKACTGYGACA?GGAG?GCGTG?CCCGAAG?T?ATACAMCTGCCCTAC?GGCCGGT????TCGCYGGC?GCAA?GTGAGGGTGTACTCCC?GGATCGCAT?ACCATC?C???GTCCACCACAC?AWRASAGGGGRCCATC?GG?CTCGTGTYRTGCCCCCTT?CCGATG?T?GCTSACGTCCCGAAGTG?GGAG?T???GTRAATCTA?AT?C?TACTG?GMCTCTATCTCAG?ATCGAT?TCGAGCGCCC?GACTTTTCWACARAATTTGCGGATCTAACTGCGG??Y?CCCGAGGCGAGTCATCGA?CGRRGGYGTACASACTARTAGCCRGCTCAACCG?A?CYMCTG??GGTTCC?TKATCCGRC?GGCGGCGA?AAGCGACR?YGATACGAGAGCCCTCCACYTGGCRGTTTCAGCTYCGGGGGATR?TGT?A?CGMG?GAAC?CCT?TAGCYCGTYACAGGYCAYCTCRCACMGTKCG?CGKCYCC?TTGCGRACT?GCCGGCAGTAG?CAACCCCASCTG?ACT?GGTGCAATAT?GGAAAGTCGGTGGCGTGCGAGAGACAC?C?AGATGAACTGTYCGC?C?RTC?C?CAR?CATCTCCGACCAWCTCC?CGCGCCRGC?AGAATA?GTCTATGTRGCCGGACCAGCGGTCTGRACAT?GTTGRCCGC?TAGSCCCAG?GYTATMGCGSGCGYCCTRGTAWG??RGTTGCAGTCGTCTMTTG?ACGCTAACCAYAAYCGCGKGC?GACYAGAAACGYCCGACGCCGAGRGCGG?GGTGTTGYGTCTT?
CG?GGGATCTACGGTCACGRYC?AGA?KCTATCATACG?T?TGCGACMGCCATT?TT?ACAGCTACGTTCSGGYTRT?TTCCT?GGGCGGCAGATSCTTGGC?Y?TTGTGTRT?G?CC?GCCGC?AGCAGKCCYGGTCGGCYCTKRGAC?YAC?ATC?GGKGCCG?CTAACCGCRGCTA?TTCGATG?TTGCATCGT?GGATCGGTGGACCCCYAGTG?ATTCGCCCC?ATATACCGGGGCTGAGGG?TGCGATGTGCYATCACGCGRGG?CGTAAAGTCCGRTT?CTGG?GCGCC?ACGTGGTAC?CCR?CCCAGTCGGTAGACCGAYCCRCGTGGATGCGCT?GCYCGAT?TAGATRCGACTGTTCGA?ATAG??GAG?TATAGSACGTGA?AAYGA?YSTRGGCTCWTCA?TTCTKACWATYTTGSR??WGGMTCTGAACACGMAGCCATTCKCTACACCTGGCCGCMG?AGT?RCGCAC?YGGTGGAC?GTACMACTAGCGCTCG?TMCCCATGYK?C?C?GGAGCAGGAGCGCAGCAA?GCTCG?GTAG?CGCGAARCKATGAGGGTYCT?CCAAAAGGGAGTMTYCGGGTCAYCTG?CCCT?T?CCAACG?GTAGCWWW?CGA?CGACCAC?T?TTGCTTACTTC?RCGATGCTGAACGCRMTTC?C?CGGGAA?GGGCA?TGCRTAACCARAGYRC?A?TAGTATGAGMGGCRCCGGCCATCATACCGATR?G?G?TAGA?CATCATGC?AG???AGG?AAGAGAGGACCTCGCCCGT?AGCGGTCGT?GAATGARTTGCRTY?CCKAGCTGAGCCG?C?GTGCCGC??CGGGTMAG??CT?CCCG?CYCGA?CGTTCTMAC?TGCACGCCTG?CACAGCCGGCCTYG?GCTCATTGGAACCT?GA?GT?TGAAGCGCAGGRCYGCMTGTATGGC?CACGGGTTGC?ATTYAGGWCGCCG?AGCCAGCCT?T?AGTCCCKG?TGCWGAGATCA
?C?AGARY?AGACC?GCGGCGACAA?CATATMGR?GGCRGCCTAGGMGA?GGYGCGCWKCAACGGAGCTMCTACGC?CCGTGTTTCTGGAACSGAACC?ACAAGATWGACYTTGCATCGTTTA?C?SGTCGA?TCGAGGGGC??C?TTTACG?WCTCC?GGCATACAGGCTTATCC?CAYACGATCYGCCTCAATTGGAG?TC?CCCTATG?CGTC?GG?WCACTAGG?GTGRT?TG?C?CGCTGAGATGAGCGCT?GCC?TAKTA?TAGGM?GCYGT??AGAACWTGCAC?G?TAAAGGGGGA?TGG?GATWCRC?CCYYCARG?G?AT??TAATT?TCAGC?TACASCTCCM?YCGYC?CWA?AW?AC?ATAAT?AGAA?GTC?CGGAAGGMAT?GA?ACCA??T?WTRTG??G?TCACTTGYCCGAATGGCGCATTTA?TYCCTGCACCACTT?CTGGCCATCCT?CCCACARGGA?TGCGCGA?GGGATYGG?KGTAGAA?TGCAGA?CAGCCCCTAGGATTTAATGCT??AGAS?TWC?TACTYC?GCYTCRKCACA?A??WAKCCGATTGWG?ATCCAGGCAGTCCCGC?CC?CTATTG????GAGWTATGAMTG?TACAACA?GCAGGGCCGCMGGCCCTAYCGCGTCGKGTGACCCTCAWATKGGTAGSMR?ATM?ACCYGCGATGAK?RACTG?GGCYGCT?AAYG?TTT?TRCG?CTGTGCTCGTCSCAACT?W?CA?ATA?GTRGACAAC??GCGRCG?TATATTACCG?CCATACGTCTCCGRCGTCTAKTRTTGTCGGACGCGCTACAATA?ATGACTGGCAGAGTRS?TC?RRGGGCGCCWCTGTGGAGCCACGA?C?GA??ACCA?CA?ARRKC?GC?GTCATTA?TGGC?C?GA?TSRACC?C?CTACACGGAYTT?TG??AG?CKWCGCMC?RAACGAATGGCCACGGTKTC?TYG?RACCGAGCATA?GCWA??ATCGGAAT
GCYCTCTGATACS??TAT?T?AGGCTYTCCT?AACGGGGACGGAG?AATGTCCGCRCGWATCRCTRGMCTGG?G??AGCATGAT?GCGTG?AAR??CTA?CGC??CCCCGGGA?CCGATGATAGGGACA?GYAT?G?GGGCRG?GA?G?WGGGTGGGAGGGTCTGCAWAGAGTC?AA?TCCAAT?RTGGKCGCAGKTGTATCCTAMG?CAGKACATCGCAT?TCCCGGGGGG?YTCAR????GRCCGCGGCAC?GTTGGC?TRA?G??ATAGA?TG?CRGAATACCA?GTATCGCGCTGAGGTCGCACTCY?CGGMC?ACCCG?GCMCTTTGKTGC?CY?GAC??SGGG?TTCAYAARSTCTYA?YCTTCCGR?TSTGCATGCCTGACT?AGCASCKTYGAGAGGASAT?CGCTRCWS?GA?AGKA?GGA?CTWGGCTTGRTGGGGYAGAACT?CGGACTATACCCATAA?AGCGTC?G??TGCCGTAGGGYWRTC?RCCWACRCAYMAA?GCGGTAATYGYYC?CGTTGGCGTGATGTATCCGKTGTCATCSGYACCCGAYTR??AGCCC??AG?KGGA??GAT?CGGGAGGC?CACYGRA?A??TC?CTGGGARYGT?CMGYYATCGCACACTTAGCT?RGGCTRGCMGACA?CGK??CTCGCTAAATAGCGGAG?AAATTCGT?RGMTCGGCGGGCG?CACTG?GC?C??G?ACGCCT?GC?TTTGARACAM?G??ATCC?GAATA?CCG?ACG?ATCTG?CYGA?CGTC?C?GGATAC?ACTAAATMCTTCGG?GGGCATCT?ACGGKGGYGC?KARTTAYGMATGTGA?C?CCCWGTW?ACA?GACAYCAAAYAAGATTATTCCATACA?TGT?G?AATCCWGCGCCTGT?TGG?TMTAAGCTACMRC?TGCGA?TAAC?GGGCG?GTCATG?CCG?CTK?TG?CATGCAYGGCGGAK??AWG?AAATT?CT?MG?GAWTTTCTCGCYGATGCCT
G?AGGGGGACYCAAGCCYCYGGTGGAG?GC?AGT?RAGA?GAG?M?GACGGTGTCM?AGC?GCRSG?CTTCYGA?ATTCGTATGCG?GATASTGATGGWAAATCCCGAGGGMCCCGCCAT?AGGYG?TRTTTCCT?TRACAAAGYCGYCTGWTATAARACTA?ATAR?TC??T?AAGCACCCAAAGG?CGCTT??ACCGGGCCGGC?CA?ACCTCG?SAYCATTRCAGTAGCCGGACGKGCCG?MCAGCTK?CCGTGGCACTTACCGTGCTAYCTRTTCAG?GTCG?GGTT?GTGCTAGAYCGMCGACA?TAGTGTTGAC?TGGGGAG?KGAC?CWRAYTR?RMCATCTAACATCTG?TGGG?ATACYG?CAMCCCGTRGACT?R?TACAT?CCCTACR??GAAGCYCAGT?TCAYAYA?G?CCC?TTRGSCCT?CAT?CCT?CCCACGGAAGCTGYTAGGCGTGGG?CTCCTGC?MTTGCCGCTG?GWCTW?ATTCC?A?RTCAGYAGAGCCACCGGATTTT??C??GA?AA?GCGCCTAGG?TGCRTYGA?CG?GCCTCTTAGA?GRYGAAAAACCAGCAACTGCTRCG?TG?AGCCG?GT?T?TGTCCWCGTC?CAA?GTAGRGT??AAAC?CATG?GCGC?ACCATACGCGWAGGTG?CCAWATYCA???SCCKAWGACGAAATGGACYTCAGAGGTATGCGGTCCCGRGGCCYCGAT?TRTGCAACTT?C?TTT?AGCTRCTC?TTACTTTCC?G?G?TA?TRTCC?GTGAT?CG??GTGGAKGCGTAT?CAGC?CGCCRTY?CCAGG?CGCAGCTCTC?CGRG?A??TCKCYCYATTGMGTGGAGC?GTGT?CGAKGCGGWTG?CCGAGATTG??GTACT?R?CCGTTTK?RKCTMGACGT?TGTYAGCGCCCTCCTCCY?A????RCACTGTT?CTKGCCGCGRA?AAGACTKTC??AACGTTGCTGCACTAAGAGW??A?TGTTAGAGGGGT
AC?A?CTTTCTA?ACTYTT?GA?CCC?GY?ARTG?TCGGGGGCTGTAYGAAGGC??TAYACG?AWY?CAYCATTAATTAGCATA?GGS?AGGRACGCAG?A?TTTGAATCA?T??RAYGGCACAGGGCCAGCACGT?GGCGG?GTRTCTTTT?G?GGACA?GAAT?TCC?TCRACRAG?TCCGTCCCAGGG??T?GCWGG?AGCAAGCW??GCKGCGKGCYC?GRGCTARATCTGCA?TCCRCWTTTAAG?AG?GGCATCYGATAGCTCGCCTACAC?CGWGCCGAAYT?GAT?GGCGTATGCYGYGTTGCT?CRTCR?G?ACKAAMACCA?TGCG?A?G?CCMCCGGAYCCYG?TRGAAACRAGGTC???GMGCRTGATGC?C?ATGCTGTGTTYCCGCYACCCAAY?SCR?G?TCCCTKTTTAGGR?GCAA??TCTGA?T?RAGTACCGCAATTG?ACGCCMRTGASGAGG?CGCCAGACCKTG?GCGGAGCG?TTGTTACGYACG?TYTCATCYTATCGTAATG?GCCTAAGAGTW??CRG?CGT?TG?TTGCCY?TTACYGGRCCTTTAGCTT?ATCACGC?C?G?AATTGGTGATAAAGCGAAGCGAA?CGT?KGG??TYATGATGT?WWG?CCTA?TGGCGACGKAGGGGAT?GYCRKTAACGAGAGCKCATGG?CAGATGAGAAGGGAGACGAC?ATAA?GTAGRGTGSTGGTATCG?AAR?CCCAACWGTTA?C???CATGTCYTGAMAGTTT?AAGGMGCAR?ATGTGRTCATACTTCCGG?GKCAGCCAACGYCGC?G?GAGRAAAGGGA?T?CKCTCTGA??TAAGTACTAGCSAGRGTGCCTTGCT?AAGCTRGGCCAGGCWRGTTGT?GGCTG?TGTATGTCCGCGAG?AAGG?GGCCCWGT?GTCAGA?TGARGCGGTG?GCGCCA?T?AAAMCTCACC?ATTTAGCKGCA?RACC?GARGTAR?Y?SYGGTTG?AGWGCRGGATA
CGCACCGGTGCCT?CAG?CGGTACTAAAGATTGTCTT?RAKGCKCCATC?TG??TGG?RCA?TYGTYATCG?TTCARGYAAGCYCGGCTGW??AATGCKAGGCYGGTKGCCGTTTTG?G?CTCGGT?GGSCTRACCGAGRGTGTTAG??GG?GCSCTGCCG?CCCGCATCCGY??AT?G?CT?CCAGTACGCTGGCRAGCGCGTACG?TTGGTTCTGGAACCA?AYYTAGGCCCGATA?CCGCG?GGTT?G?CCGATAAC?CTAACAAAGAAACATCAGTCCS?GC?AACCYCTCTSTC?ATARCTCC?CTAR???GG??GCMGAGACCCACTWCCCKASGGCCCCGCGCGTAATGGTCCG?KCTGYTA?CYAACCGACGACG?TCGGT?GCGTCCAT?CATCAWT?CCC??GCCGGAC?AGGGAGG?T?AYC?GCC??CA??CCCTGGTGTGTGC?CGAAGCCKGTC?TG?AG?TACTG?G?CGGTAC??TC?T?GC?RTG??AGTGCSCTGAGTTCG?CCT?TGTRCGYCGTCAGAGT?GCGCKCCTA?TTGTCTGGGTACC?GG?G?GAA?TGA?G?CCARGAYCGCAYG?GTAGT?AGCR?TTTTTMGGYCCAT?G?T?C?WMCTT?GG?TC?CCATAG?GGATGTA?GGTGCC?GCCT??CAGGCTACCCGTGGCTT?GG?TGTGCCCGYCGCTGSG?GCACGGGAG?GAASTGTACGC?CA?ACGCGCAMAGAAG?AG?ATAACCC?CCGGCATGAGGC?ATTACTC?CGGGCCCCTGCCCG?CGCC?GC?GTCCTC?TCAGCA?A?ATCGGTTCGYGGA?YGG?C?ACGAT?CAGAAT?CGC?CTTTMCC?ACCGTAG??TCWR?GT?ARATTGGMMGTGT?AC?CGCC?GT?YYYTAM?YAWYT?CWCRTYGCAG?CCTCA?CGGGAG?AGGCTC?TT?TA?AAKTCC?CTTGAACATAGGCT?GGGC?C?GGGCG?GCT??CYGCTGAGCG
T?C?CRCTAARKCG?TA?TCACTATTGRAG??GG??CAAC??TC??CACGA?TY?TM?C?ACYTGTGGRC?CCTCCGA?AGCTGG?CATGTGA?CAGTATTCWWTAGTRAA?TCCAY?CAGCTGGTCCGTGGTCTGAT?GA?C?TA??A?GGCCG?AAGGTAGACGA?RYCCCTCAGCGC?TGAYGATTA?ATTACGTGAGT?CA?RTATCGGAA?C?GT?SCS?MCT?WTWAG?GCYTCYTGACAGC?TMWCCRGGTGAKGSCC?YCCCGYATGG?TGAAMTCATATGTCGCCGC?AT?WY?CGGAC?ATGAACACATCCGGA?CT?K??GTGGGTACC?T?A?CMATGATCGACCCTGCMCTYT?GYAGCG?C?ACCR?CGGYCTTGY?AGCG?CGTGCWTAGTCGCT?TCCGCRC?GGT??GCA?CGGTAATACC?CG?GGRAC??GTCCCCGTCTTTCACGTCTATCCACCCSTC?T?CC?GTAAACRTTGRGRTGGG?TAYTTCTGC??GAAGSCYMAT?MATTGYCTCRASACTGTCCCAAACSAG?RTAA?ACCACGSCRTCGGMMGCTTCCCTYCGGTCCATGC?GAR?A?G?CACYGGCAT?GC?YGAA?GCCGT?TGARAATT?ATAATCACT?GCCAGCTGC?TTCRRCGCA?A??CAGT?GK?AGAG?G?CCC?ATGGGT?GTTC?GTGGGGWCCTWTTGT?TAGGACTGTTYAGAC??TGGG?CCYGGA?CGA?G?GGATGGTGAWCTGMGRCTGYCT??GGAC?AC?CCGAARGY?M?AGKGATC?Y?CGT?RTGCGAA?TCGTCCCGACCCYTGA?WGCCAGGTGGMGTAAAGGTTAAGAWGCTG?TTGGAATTCTGCCCCAAAC?A?CTCGRMCTTTAGWG??CCAAGTATAC?YGAAGTWWA?TTCTTATGTCGAACA?TT?TC?GCCC?ACGTACAA??YG?ATGRGGACKC?TCCG?CCCACGATCATCCACACAATGC?G
TAGACAACAY?GMGATCATCAA?R?GG?TAGC??TCG?ATTGTGAKCCCC?CGTAGCGA?CGG?YCGTACGCG?AGA?ACGG?AGACTC?AWCCG?GGGGACGCTCATCG?C?CCTTT??YCGGC?GC?GG?GCCG?TTTTCGACYTC?GA?GAA?CAGCTGGTGTTTGAGGCTCMAGCCAWACGAWYCCCCCATTCTC??TGMCAAC?CAACA?TCCGTATT?CCTCGTCTTGG?TAGAGMATGTCKATARGTCG?TT?T??CMCGTCAG?KAGACCG?YGCG?TGACCCGGTTMCGATGGGGCWAG?GGCGCGAGCCWCGGAGCCTC?TGATAYCTA?A?CGGGATTGACTAT?CA??CCTRACAGCTATCAGTTCA?CAGG?YTC?GGCYCAGAMT??G?C??TAMTYAGCATTGGCTAG??CT?CAAR?TCAGCCGTARTTGCCG?CC?GGCACCGT?CWCC?TGGAAGYCACYACCGCGCGGTAGGCCATACAGGTTGGSGAG?TGCGTCAYGA?YCCT?AGAGTGACCGMTATTWGCGCCGT?AGAACGTTYCCGG?GGTCCCT?TG?A?CAT?ATAGG?K?GCCCAAGSRGGCACCCCCGTTCAAAYCACGR?A?T?TTCCCWGGATACTGACGCCT?TCTTGACC?GRGYYAC?A?TTGAATCG?GC?TCAAGAA?GTGGAAAYCR?TG?CTGGGTCGTC??CCTC?CCGTCTCGATAA?CGCAG?GCTACAGCTAATRTCCCTTG?CGYCWGG?C??GCC??KG??CCR?GGGGGTTGGGGCT?CCTTTCGA?GCCAG?CAAGC?CTACGA?MACGR?GG?GA??CG?CGATGRAAACCTCGAGTTG?WTTAC?A?C?CCTT?TCC?CARGC?A?YCTCAWTGTCGGGACCTWTA?GACTCTTRCG?YTACTAC??GC?AGATTT?CATAG?TCTT?GCGCGCCG?CR?CCGAGCARG?CAYC?GCACGKGGGCCKTARKCTTARKGGCAC
GTTGAA?CCTT?CTTCTATGG?RGA??CGGRCCG??TTGACTACMTACAACTCKGCG?A?ATG?ATTC?CCACGA?YTAATC?G?TGACCCAAR??CGCGA?GGCT???GGTCAWRGGAM?AYWATRCCGTMCWT?ACA?GCAGT?A?CCTCTGCAG??G?RCAA?GTTACTGACGA??AAACTWCAG?C?GG??CMKATGTCGACACCCATW?GCCGCMAC?AA?GTGGGCAACC?CGGGTCGYYGS??CGCCMTRTGGCCC?TY?CTACKTYTACG?AC?GCGACRAT?GAAAT?C??TGACACG??TYCMAAG?CACTG?C??GAGACARSATCTRGT?CC?CCGG?TA?AGGTAWTGCAGY?Y?ART?RGGCGTARACGT?CT?ACRA?GACTCCGCATMCTATG?G?TTCAGTCCTGA?GTAC?GTAG?GCCCGGAGATGACGTCAW?CACATGACTGA?GTCCKKATTTT?GGGCC?G?TTAGCTAAAAG?GCGGGCCTTGACG?TCTGAATCTCCAGCTCTACTCTTCCKCT?GYAGAYTRC?CTTCT?GC?GGGYKMRC?GAC?WC?YTAC??YAATATCKCG?WYTATGTCTACT??TWGCTG?AACA??C??CCTRACCATGACTCCTTSTGCAAM?W?TGTAA?CYA??RGAGWTWGAWTGCGAGG?GCTT?TTCCAGMGTY??C??WCCCGA?C?TG?GAC?AACGGAKGKCTT??G?CTCCGGCACCC?ACCTSY?AGGC?CSGGCGCGGGC?TRCYKKGGT?YCTA?G?CTCR?CGAGA??CGGAGAYACACG?AGA?GA?CGTCG??CG?CWGCCWTTGTATCTKTCGGTTTYCT??CCTCTG?CTRAGCCG??TT?TGAAWM?TTASG?AG?TCGACCG?RTCRAATT?YCCGYW??GT?RAKGCACGGCACTGAGTCGCG?RC?ATGC?T?GGGACTGWCACCMTGG?TT?CAGYYG??GAGGTYATGRTCTGCGT?AGCT?C
AA?CACGTCCK?SGGGGCC?AGTCCTA?CCGCG?CCAC??GTGGCKTCGGA?C?GGACTCC?TGCSACCAAC?AG?TAM?AGACTTTACATTACGATTGGGGRCTGWGTGGTATCTACGCTTGCYCC?CAGCWGC?GACACGGC?CGC?GCTTAT??CCA?CGACG?WCAT?ACA??GTGAGTA?CTCGTTCSA?AGCMWG?KCAYGGYAWCT?CAATCGACATA?CAT?CATAGTRTC?GSTCC?CC?AYTAGCWAR?CG???TTGCCWGCCGWMCGTGGC?CCTRATCGTACRCC??AYCGRGTC?AGCT?A?AGYTAGTT?GGCC?CC?TCYTAT?MAGGGT?YTTAATAACACRAGATTRGCGTCAAGRACAAC?CACAGTTTTCARAGGTAGGCTCTCAA?TCCCAAACGTTRCGCC?GGTTGTGCGACCGCAATA?G?ATAGAT?TC?T?TCGGGCT?GAAGCCGYAAAAMAGTGGAKCCA?RGGGCAR?TCWT??CYAGTCR???C?CRCATACKTCSGYTC??CCGAT?CSGTCAGGGK?AGTCGCAGTGCCCRACWCRA?YGCAGAGAGAGTTGCGCGTC?ATAGAG?ACGGAGGTKTACATGCMA???CG?AG?SCTCGACMGAGGA??TTRSCC??AA?CGCCCC?ATWTACG?AGGGRAAGC?A??GATW??GGCGCAGGRAMG?G?ATCATGTAACG?SCTC?GCCTG?AATCTTGCCCTCGT??CAG???CCTGC?G?TATC?TCGGTTTGGAA?GT?CAATC?ACCACATRCA?TC??G?TCGAG?CCAGAAGCTGTCGWATAC?GTCCAATTGCGTC?GGAGRCGGC?GGTCGG??A?YTTGTGYGKGAY?CTG?CCRWGGCCGTYGACY?RCAAAATTT?CCGCCAGAGAGCMRTRC?R?ACRCTCGGYCAA?C?CGYTCATATAATGCATG?CT?TCCGGGTCTKT?T?GRTTCAA?GCMC?CKGCGGW?CT?TAATCW?AC
TGCCTCGAY?ATGT?A??CTTGGCCGGYGAC?G?CGT?C?ACCT??A??C?G?CAT?AG?TG?CYAAC?GCGGT?KGTG?ATA?CACCCCRTCCG?TAACAYGG???GARKC?GTGAT?C?RT?CCT?CAWC?CAGCACCACRT?AGCATMT?ATCCCTAG?GATCGA??MCTGASC?A??G?CTAGAG?C?CCCG?GCCTRG??YTAAC?M?G?GGAG?AGCA?G?T??TCCGGGCAGGCGCAGYAA?TTCCGCCA?CACTG?G?TGTAAKGGT?CGGCTCCAGAG??CCTAGR?GGTACAAAWAGCC?AGGGGCGCCACCTYCGKGGA?C??CA?T??GYGAGGGT?GCTT?AT?C?WACGGTGCCCGCCGAASCAGCC?A?CGAG?GGCACTGWCTGCAC?TTGTRCGA?TTGGCGCAAGCAGTAG?A?GAKCAACAAA?CCG??C???A?WCTTAACTC?AATARCCAAAA?AGGCAGSC??GGMG?AACGCTCG??CA?GGGSGCGAGACRACCCGGGTTC?ACA?WCAKT?CA?AA?TT?TRGCTAGGAGCTCCCACCYCTAGTTGG?CC??W??GGCTTCCGTCGGTGGAYY?CCG???GC?AG?TGGTC?CTCGC?CTCTC?GGTAGMGAGTG?CTGAGGAYAGYA?TA?AKCAT?CGAAC?T?GTAGGCG?CCTGMATGGYC???KCCTGGCAC?AGTCGMAG?AA?C?AG?ATGACGCCGTAGCAGCTTCGG?GAAGTAAT?TTTCG?GC?CATAGGGAACC?T????TYG?GACGA?TGGCTAAGYTTA?TCCGGCACGGAGTGGGCA?TWTTGC?SGCCTAA?AT?CMCTACATCGGC?GWG?C??CAYCMWGGG?CYRGTACR??GGTGCGACCT?ATCCACCCTA?ACCTCCG?ACGGCT?GTCG?TC??TATGGWMAGGT?CTC?CTCGTCT??G?TAGTG?GG?CCACT?A??CCA?GCGGYGTTC?T?MY??CGCCMTRTRT?
?A?G?TGTT?TATA?MTACTATAA?GGGC??RTW?T??R?CCACCGG?WT?GGGAGRCTAAC?C??GAT??GYA???TCGCGCC?CTTGGTGS?TAT?G??C?S??T?C?GAATGGCA?A?GCTGASCGAGC?AY?ATYGTAT?T?CGR??YA?ACCTGMCGCRG?TAC?ATGG??TC??GGTCCTAC?CTGGT??CCTGCATCAW?GACTG?GG??GCA?GCK?C?CAG?CTGTTA?ACT?AGCGTCCC?SA?GC?G?GAA??CRGTAACCC?AG???CGTC?CAAC?ACGAG?GGCC?TYATGACGCCCACGAGCGTGT?YAC?A?CGGTCTTCACA?TAARTATTGGATTAG??ACCGCGGA??CW?GC?ACGGAT?GTACACTCTGA?MT?AGTC?Y??SCGTG?TGAATGG?GA?AA?GGMWCYGCCCTGG??GGGCCARGATGCCATTCCGAG??Y?C?GGC?CC?TGG??TTGCRAGMATCGAG?GTCCTAGC?RTGC???CA?A?GATGMCSTAWMC?GCCTGA?CT?G?CTCAGC??GGCCTAGGG?GTCGTCGGCGCYGC?GGCCCGARGGTMAYCCAAAGTMG?GASCGAM?ATGTCGCAGGT????AGGCACGGG?A?GG?CATACGCG?GGRGG?T???GCGTCSG?CRCGT?KACTGGTT?GAAATYT?CCATCGCAAT?W?TACGT??AGC?CCT?GGGG?YCTGGC?T?TG?MGGGSGC???C?G?G???AGCTCGC?GTACYA?AGATCACG?GT??C?GAG??C??TAGGCCAAKA?GTTTCAA??TGC?CGAATYC?ACCRGT?CGY?AGTAC?CG??GTAG??C?TCGCYGYRC?CAGTCTCATC?GAAAC?RGAGTTAGCCGGYTGC??TATG??TCACCCGG?CAAAGC??CMGGACA?G?RC?GT?GA???GGC??GGGR??GT??CCAACCGTAKC?GGCY?AAC?GG?TGGCYG?GGT?T?GCAACA?CT?CRCY
C?GTCCCGCA?CWCCCCAC??GY?TGA??CTAAR?AWTTRTTTGGC?RCT?CGW?CTA?C?YCGT?GCCCCT?CACAGATTA??TTTCCRGAC??CCGCCAAC??ACTCA?GGGAGGTCCC?TGC?C?CGRT?GG?GTAG?GCGTW?A?AC?CAAGAG??CC?GKCCCTATGAT?CACC??GAGSTGTTTGCCGCGCYGC?AGTGGCCGTC?AGAA?TTGCGGCAT??TTTC?TC?CT?A?TM?A?GR?Y?GCMGAAA?TGTG?TCYTWT?C??GCC?CAGGGTCCACRTTGGACCAATAAAACTCGG?GTRGGG?GG?CGCAM?GAWCC?T?TGTCAT?ATGYAGTGRGAG??GGGT?G???ACA?TGCCAGACCAGA?GYCRYCGCGA?TA?AGTAA???C?TACGTTC?CCC?A?TTT??C?ACCCC?YAA?ATRAGAACGTCTGT?GTTTCYGGCTAY?G??TGCCCC?A??G?GTGCGGG?C?T?WGAGCGTYGCCGGGM?T?GACGG?CGGCAATCAC?TT?ATGGGT?CC?G?C???TC??SRA?ACGGYA???ACCAM??ATT???CAGGKTGATGC?GATC?CG?GT?CGCACGCAT?TT?GCA?TT??GGCAATA?TAA?TCTRM???CCCGTAA?C?CA?G?GTCT?TGCGY?CTGC?C??Y??ACCCGGC??TYGCGCACGCAGCCTAGAGTTT?CTTCGR?TATTCGCCC?T?CGC?CTACCCCTTMGGYT?T?Y??GACCAG?RTTCG?TGCATC?GACCAAS?CMG??AC?RGA?GCWT?TGGC?ACT?CACT?CAGG??TA?AACC?GTC?TACGTA??GGC??G?TCGGTA?CRAT?GTCWCGWTACT??CCCCACCR??T?GCA?GAT?TGCGCCCAGGAGCACAC?AGTGRGCATT?CRCG?CA?GA?T?R?GGGAACTG?G?GGC?ATGGGSTA?CC?CCACC?RC?AACGCKCK?A??ASTG?GTAAAGGTT??WGCAC
AGGA?A??K?GTGRAAWC?A??TA??A?GTYCTCGCGACCTWAAC??TATGGCGGSTGG?C?AAAG?TCKTCRATCAGTT???T?TGGC?TT?C?RCG??GAKRT?AAGA?GCTRACCTGT?TCC?T?CAG?CCT?GCGCYCGAGACTA?TGTAAGGA?TAAGCTRGACAGCCGCA?C?TTA?CAT?GGA?YCAA?GGACAC?TC?AGCCGAAYMACY?C?GAAT?KA?CCGKT?GC?CATCAC?CCACGTAGAAT??GATAAGCCT??CGCTCTAAGCCTGAC?TT?G?T?GGCA??AACATRAY?TCKAGTG?GGCGAAGCCTACWT??CAAC??C?T??TTGYCW?R?T?AWGGYTT?AGTCAACAT?CTGSTA??GGG?ACTTC?GAGGT?ACGYACC??CA?MYCYGYACC?AA??TA?WGC?G?CCG?G?CTGRC?RACG?A?CAG???TTRCTTAAG?GTCTYT?GGC?TAYG???CTCCRCTMCGAR?AAA?TAGGACGTTTGCGTCAAC?TCACGTCMGCGCGATTGT?GCACCC?RCGCT?ATATCYR?A?YG?TGA?G??RACYGCA??AGCAGT?GGC??CTKACACGAAGCY?CC?CM?GTTTT??MA?CAR?AG?A?GKC??KG?TAATCSCAAGTG?G?CGSRCTGMRAC?G?ATTGTG?T?A?M?T?TC??GT?GKGAACA?CCC?C?CTCCACGCTC?GCRGG?AAGG?KACMCACCACCT?CCTACC?A?CCT?G??GGTTGYKAA?GG?TCCT?GGGGTWG??KAA?CAGA?CCC?GGMGCGCGC?AT?G?GG?GGC?AA?GRCGGACCGGCAGAYCTC?GAAG?CRGCTCYTGGCGGA?SAGTAGTTCRCCCAATTATGTC?CTACGCTGT?R?YCCCTATCGGAGAGCAT?T????AACG?RTCT?RAGTAATGMCCAT?RGTCSGAARCAKG??ATAGC?GCGGTGC?G?ATCTTGCMCC?TCGGAAGTAC?CATR??
GSATC?T??T?AYC?GGRATCTTCGTAATTAY?CWC?C?RA?CTTATATGY?TT?GC?SAGCACA?AGGC?AC?GAA????A?ACGGTTACTA??GK?TGAC?GA?GAA?GCT??CCGT?CC?GGGAC?CA?SGA?AYRTAWCGT??GTRTCYCTCTAGTCACT?ATT???RGAACRGYC?AARAACGGACR?GAGAAGAGT?GCAGC??TGT??CT?CC???CCGCGGAA?CTTG?T?AC?ACAGGGGTTT???GC?T?G?CAC?TCCGCTG??CGCRGCCATCGTGACCG?CTGGAGCCTGASG??S?AACGTCTCTAAR?GTK??GGGYTACA?CC?TC?CT?TGGTAAAATAGMGG?CACTYTGAG?CATYCGGCGCACTTG?CCA?T?T?GM?AC?CCCTGC?YGTATY?A??GCCACC?TTR?CG?GGATCTR?GCGACGTARCG?GCTAC?GCCGRTG?ATAC?AGGT?GACG?CCCRACGA??CCYCCCG?TCYGCAGGCGAAACGCKG?ATGAT?CCTRC?ATT???ARAC?GGGCGCACGTAT?WAGG?CCKA?G???CTT?AACCCWCTCA?TAAMACG?GG?A?C???GAGTATACA?A?GATTTTCG?AYAT?GAGTAA?G?CCTTC??CATCCCAAGGGYGCTRCAG?CGCAAG?AA?CAA?AATACCACM?CG?CGGGTCTAGCCCRTRCCC??CGACGGAY?AT??C???G?GTACAGCT?AAARAT??TACCGCTT?CWCGTATAC?CGA?GA?GAA?TA?CTGAAGGCCR?CCG?C?AAA?AG?TAG??ATC?T??GGT?AG??CG??CCAGCAACTCA??GC??GA?GCGGGTGRRC?ACTTGT?CCARGACT?GYMTT?GCATWRAACTC?T?C?TCY?YGCCGK??T?CCGACGCTG?GAWTCR?G?RGCGC?CATSAGCATTTACCCAYAAACCGCG??AA?CAGRCA?TACGGTC?C?AC?AC??RG?T?C?CTTCY
KA??TAC?TCG?TGT?GAA??CAAAAT?CRCRACCGCAGCTCT?GATATRGCCT?ATTGTCGTCATT?TA?MTCGAC?AY?GGACCGGCGTGC?A?C?GAYCG?GTAGCRCAGC?TGAG?AGTG?A?CYCTTAAAATGCAYCTGTGYGAATAA?TTRCG?GGGCGAACC?A?GAGGA?TGGCAGTTAC?CGCTGCC?CGTR?CA?CC?CT?TCT?T?C?TTATATG?GTTCCCTGGGT?AGTTTGCGGT?GR?A?GCTCAA?CTRCGGKGGG???TGGACTAAWA?T?TGA?C?ACGG?WCGS?TC?GGGCSTTMT?T?ATT?TT?GGTA?T?AGGGGC?TCCCATACATYSTGAYTACAC?GWGTGGACTC?C?C?GTGGY?GCCTGACA?TACGGWA?CGYCCT?AACTW?GCTTGAGGATAACARTCGKG?ACGTGRC?RYTCTGTCT??ATYAACCACCAGYGSAATRGACCGAGTAAGG?TGAGGCC???GTGTTCGT?T??RTAGGCAGTGCGAG?WGGCATCAGAA??GGAA?GTC?AACAACATCCTCCGC?GGATGC?C?AG?G?G?CCTTGGGC?AATT?TGCTTTAGCG?C?GAWAC?GTSCGCTWMRGCGT?T?GGTC?CTCKGTATTGR?CCC?SCAA?AGAGGT?ATMAGTGCAGGCTSAYGG?CGCATT??GT??G?RATGCTA???AATTR?GG?C?AAC?GGC?WATCTTW?ACRA?A?T?C?YCAGGA??G?GG?CGTATGTGGTCYCGAMAT?T?A??ACCRCGCC??TATSC?C?CCTC?CC?AAGCC?RTCT?CGCAGCTCGCGG?GGAMAATT?AACGTMC?CCGAC?AAC?ACCCTCGRG?G?SRAG?CGA?G?CGGG?G?C?TCGYT?TGGGATGCACRTATGCCCCGACTGTGTGS?TCCCAG??WCTTGW??C?G?YGGTGGCA?RCATTTCG?CTG?MCGACC?AGCCCTGTGACGRCC?TTYC?GC?C?GGY
C?G?YCG??GG?YA?CG?G??A?TCGATTGGT?CACTTT?GTY?T?TGCST???TCWTG???W?CAG???G?G?G?AW?CATC???TT??G???KK????T?AC??C??T?AAGGA?C?GC???TYK?CT??RT??C?G?C?C???G?A??YAAT?TCC?C?GA??A?K??A?GA?CAYC?????CW?RGC??G???CGTT?TSG????GTGA??G?TA??AGCGC?C????G??C??RA?????CG???CG?CTC?W?AT?R??YC?TT???A?Y?K?WGGGG?TCG???C?T?G?GGC?TGT?GT?C?ACG??ACM?????G??C????CR?GC?CG?CTCCR???C?GGTAGC?ACC???GCGGTR?CA??GT?A?ACC?G??????CTGG?C?TT??T?C???CATCGC?K?CG?GSAAC??CY?CC?TMG???C??CA????WK??G?GCGGYT?GGYG???CG??CTGM???C??Y?GGGTWM??G??G??G?CT?CCCK??ARW?CAGG????G??CTCTGYG?C?A??TGC??CT??CAC??GG??A?TATATYC?GGG?CGA??G?GCWA?AA??T?T?YT??G?CGA???G?T?T??AG???GTA??CA?CY?????R??GG??A??C?TT??RC??C??AG?GCCT?CAG?G??AATG???YGTC?A?CRG?GM?GGAGTAAKGG?G??G??YCGA??A?TCY????T?KC?ACGGCA?K?T???G?G??C??T???T?GYRY?CGCT?T?CAC?C?AAT???A??AT?CA?C?A???KTG?A???A?RCGCGC?GW?CTGG?T???AC????CAA????YCM?C?G?GGGTCT??GM?AAT?TCG?G?GG??C??T?T?T?GT?A?GRT?C??AW??G?C?T??A??G??G?G???CGGGTAGM???S?GTG??CAG?Y???C???GCR?G?C??GT?T??A?GCGTGYAC?T???C?TY??C?CA?C?GGGAG?C?AA?S?CA?T?Y
?YCC?G????G?C?????A??CTCG?T???RC?R????G?AAC?KT?CAA?C?T?C?CSCT?GM??A??CACMG?CTGG?GAC?TTGT???YTTT???TC?C?T?????AG?TG????C??TAC??CGG?G?C??CC?W?C?GY?ACCC?????GA??GCG?CKAGCCTCG?C?GA???G????T?GC?????T?AC???G?CGYG?AG?GS??ACGCKTTC?CCG??TC??Y??K?TC?T?TA????CAY?AGCCG?CTATAT?T?KTG??TG??T?Y?CK?CT???AY?G??CGY?GARCGGSG????GTTCGYR??GCTT?WGG?CCGC??CCTA?G??C????AC???A?TCCCRAGAAAY?GAGGGGG?AGCGS??A???AGA?ATC?TGMTGAG?A????CM?C?TG?C?TCTTA??G?GGRCGG?T????R??TTG?????TT??CC???C??G?CGC???CG?T?RC????GGCGTCG?STC???CCC???AC??C?TGC?G??AC??GCGTC?G??R??GT?GRGCC?G?A??G??CACT?G?C?G???GG?CGACCG?GR??A?ACCAM?A??????KG?CTCG?A?T???CCG????C?R?WGG?CCYG?TTCT?C?TTG??Y?CC???T?CA?Y??CY?AGCR???CRGGT?TACTAG?TC??AG?CYA?TGCC?M??CGGCA?CA?RCCCG?C????TCK?G??C???T???GK??G?AGGKSTGGG?C?T?KGR?C??C???TT?G?T??TG?G???M?CTG??????CT?C?M?TA????AC?C??GTC?GC??TGG?AW??AGG?CGC??C?T?G??C???C??G?G?C?C?A?A?ACGA??T???TCCCGC?RG?????????A??GTC?GG?T?????T?C?R??AW?????G?CTT?CA?AC???G?C?CTT?????GAAK?CCC?CGGG??C?C???G?CT???G?CT??C??C?CTCT???TWC???GR?GCA?AG?TG
????G??RMT?R????YG????C?GCAT?A?A?CGS?A?A??C?AT???CCAG?S?G?C?CG?G????C?Y??G???TG??G??C?C?CA?T????TY??GRC????G?CC?A?GG?GA?A?W?C????C?TT???YG??AATGACT?TAGTK?C?T????A??T?G?TTM?G???C?????C?C?C?T??CGA????A?GCC??S??A?GCRGT?G????R???TY?GA?A??GTT?TC?T??A???CG?CT?AA?CT?R?TCR?G?C?ATT??C?ACGG??RG?G??TGAAG??G?G?TC????TT????TCTCT???C????CGCYTT??M???????GCA??GAC?AC?ATTT??????A??????T?T?G?T?AG??A????R?C????G?AC????C?A?CGGK?A????AC??A?GK???GG????A??A??GC??TC?GG?C??TTG???????K???TGGA?GA????AA?R????G?CR??R?CCA??TCC?W??????G?C????????G?TT??GG??CG?????GCT?G???T?G??C??GC????C??TA?T?T????RCT?T??C??C?ACC?CC?CAC?GTC?AT?A?T?G??G?AC???????A???C?G?C??CA?AC??RA?A?C???CA????C???????G????C???G?T??C?C?G?R?T?C?A?A?TRC?AG??Y??C???G?T?CCA???AG?Y??G?????CCG?KA?W??TG?ARAC?CC?G????KA??C???????T?AGTT?AT??AC?????G??C?S???T??R??C????G?GG??????ACRC????WC?????????CC??C???TYGG??Y?C????A???C???C???TC?GG?GA??C?G??YC??A??A?AGT??C?A?????CC??G???T?T??CCGGCR??GC??C?ACA?T??A??CAG??GCGT?C?G???T?G???CGGC??GA???TG?Y??G??G?C?CCC?Y?G?TY????
CG?????TGTCG?C?GC?GCTC?GY?GC????G??K?CATCC?C?G?G???????M?C??SCGG??T?G?G??A?G?T??G??CY???A??GC?C?G?CC????TW????C?TATGC??G?G?CT?GCM??CA???TGAA???CGCC?RGM???CGG??A????AK???CCG?GGGAKG?G??GC?G?CG??CACGCT?G?GGG??????C?????ACATM??G??T??T?Y?????G??T??G?A????CG???GY?????A????G?GG??GACTG????A??GGAMTA?A?????AKGT?G??M?C??????TTGRC?CA??A??????SA??AG?GCG?A??AG?C?G?????C??ATG??A?CC??ACYA??G?C??YC?????C??SY????????C?????CA???CC???T???G??WC????GCG??CGCAA??R???CC??TCCGC?A?GG?ACG??A?C?T??Y???T??G?T??Y?C?C??G?R?CCRGG?????TAT?C?C???CG??AMCCGCA???C??AT???TC??TG?C?CR?TG?M??????GAG?C?C?CC?TG???????C?GCY?GGC?M???A??G?G?AG??????GA??CG?C??T?T?GC?CAG???G?CGG?CC?T??G?GTC????SG?C?G????G???????AG?????T??CG????RGCC?TA?C?G???C???C??A???GA?C??????TC?G?GC??G?C??G???CG?G?GG??G??Y???R?AT????GC??????G??C??????????G????AAG?GG?R?GA???C???G???????A???RG??C??CC??A??GC?????CT??????G?T?C???T?C??C??ATA??????C???GAA???A??CCCCWTAGYCGCCGAYGMGYMCTCGAGC?GGCCGCGGGCGTCCTGGCCT?CCGGGCMTYTGTACTACCGCCGG?CRCTCATTTGGTYCGGACGGSTAKGAGACAAACGTRC
RGCCTMRGCCGGTACGCCCCCCTTGCYT?CAGGAGGGCCG?CG?GGCGGG?TTGATAM?TTCACGCAGYGAGCCYTTC?GC?KGRGAAGGTMRRRCGGAGWGGGC?TGCCGCGGGAGTGCCYTGAACWTGCCYTGGCCGCCTCGCGTSAACGGCGGTTGATCTRGAYCYACYYCGAGCGACRCYKYCCTCACTCCGCTCGRASGAAGGACGGCARTAGCGGCGA?????????????????C?????C????C?GT???????????C?C?????????A?C?TT???????????T??T?????????G???????????????????????C?????????Y???????Y??????????????????????G????G??A??????A??????????CGG???????????????A????T???G??ATYC???????G?????????????????C??????????AC??C????????????A??A????AA??????????????GTCTC??G??????????G?????????C??????C????????????????C??????M??G?K?M?C??T?????CT?????????????????G?????G??C?T??G??C???????G??????GG??????G????C???????????A??????T????C?????????????A?K???????????CC????G??????T????A???C?T??GA?GG????AT?G????A?G?AG????A??C??????A???C??????G??A???G????A????????A??CT??????????C??S????????C?????????????G?????????G??????????????????????????????Y????????????????T??G??T???G?A???????C?TG????G??GC??G?????A??T????C?C?????????????CA?????G???????????CWA?????C?????G??
????????C?????C???CA???????????T?????CT?????T??G?TTG?GC???????S???Y??G?YC????????A????????G???????A???T???C???G?????TCT?????GT?ATC?A??AA?T?T??ACGTR?A?C??C?AGC????C????????C?T??????C?S?G???C?C??C?TC???????T???TC??C????????C?T???GGACGG?A???T??C??????????R???C?GC???G???A????????CG????????????GTG?T??A????????????T????????T?C?RA??G?????C?C????AG??A??G??G???CC????????????????C?C??G?A???Y???G??????????C???G???????????C?AG????T?G?W??C??????????CCG??T??M????T??????CG???C????????????????A???????G??C????A?????????G????????????GC????????????????????G?T?G???G?????A???G?C?GTCC?????C??C?T???????????????GA?GCA?????????WG?T?????G??C?T?G??C?????A??T??AC?C?CCCA?C?????CA???ATC??????CCG??GT??C??GCCTG?TA?CC???AGC??C?TTG?A??A??T?T??C????T????R?T?CA??G??AG???TC??GG??C??G??A?????Y???AACASGGTCKA??T???GC??GAG???CTGC??GC????GC?C???CT??G?AW???CCCT?GGA?C?C?TTCGYGT??A??G?TT???A??G???G?TGACATGGA?GA?C??CG??TAG?CC?CC?AAA??CA??AAATKCC??M?ATKG??RTT??CCW?CGT?TCAAG????M??Y?C?GTAGTGTRGC?G?AWCC?W?C?GTCG?CR????A??GT?T?C?GMAAA
G?C?CAG??CYGGCT?AGC??G?C?T?C?AG?GG??GG??TAATCCGAG?GY?ST??C?AAC????TT?CTCY?T???GTCT?A?CGWAG?T?GTTT?ACTM?G??KGCCYA???GRCCCC???YT?CGGA?TC?CA??CCCGG??G??AGYGA?CATGC?CATCCGCGTAAAATAAA??TTCGY?WGT??TCGGGWC?SCTATTAG??GAC?CACG?TCGGACCTGAG?ACTG???G????T?GYCTACA?A?TYGA?CAA?TATYCAAAATAYRC??CT?GG?TTG?TMYC?GG??AYC?ACRYK?ACTCTCGG?A?AA?C?CG?A??AC??G?ATGACAMWTCCCGRG?G?G?CCT?ATC??AT?T?G?TYT?ACAAA?T?CG?CCG?G?A?TA??A?GCTCC?GT?GT?C???YGAAC?A??GC?TC?CTAT?GC??CGK??ACCCG??W?TGTGT??CGTTATC??TA?CGRSTCGAGWAYAGTGC?AGT?AAGRAAAT?GG??T?G?GG??TT?GGT?G??CCAACA?W?T?CTT?T??ACA?Y??ATGATKATGYCGG??T??CAGC?C?Y??MCATCCCTY?CG?RG?G?TGAGTGGTC?TRGG???TGCGTGT?CTAYCGCTCGA?ATTTA???TA?KGT??T?G?CTRTGAT?SWGG?GAGGT?YGT??TG???TCG??GTGTCAGACG?GW??Y??GMGCT?CATCCC?CTRGRYC??Y?C?GC?A??GSWTT?T?G???CTY?W?ACCGA?C????GCCRT???T?G?GACG???C?AG?TGGWCGA?YAGGTGGGTATAG?ACM?CY??CKCR??CAYGCCTT?TCAS?A?AGGTKAC??GGC?TGRGGK?GGTA?SA??AGGGRG??TATKSCCCT?A?S?K?CGC?GGGRMACYRCACSCGG?C?CCG?R?T??AA?ATGCGT??GG?GCCAGT?CGCGA?G?MGGATAGC?CCGCT????TC?CGT?GA?GMGGGAGCGG?G??
ACTTAAGCMG?GT??C?????GA?CA?CGG?GARAAC?TRT??G??T????YG?M??C?Y??CM?C?TTA??GGGRGC?TT?GC?CGGG???RG?A??C???AC??SC??CGG?G?C???TGCCYCC?RG?GGCC??CAC?TAACCACC?A?C?C?ACG?TAC?CA?ATCA???C????A?CGYG?GGAGCAGA?ARGG??TCGG?GTGCC?CAGCG?RTGCCGG?C?C???????AATG?????T?GGAGTG?A?M?CCG??TGCW?G??TK?GCCG???T?C?TGAGYCGG???CCY?GGGAT?WATTCTS?CGTTCG??GT?TC?CACYTGT?GTCTACGTW?CCRCGAC???CCG?G?AGC?GG?ACACCC?WG?RT?RAGC?GAGCCCG?C?TTGRGW?GG??AM?GRTCTGTTTACG??KCGT?TC?AAR??TCCTA??T?G?C??T??T??SCACAYG?ACTYGT?GT?G?G?CG?ACG?R?TAGT?C?CTG???C??Y?C???M?A?TYGAG??CAATYC?G?GTAA?GTTAA??A?AGTCGGG?M?Y?CT?CC?CGC?C?ACA?ARTG?GA?TG?G??ACC?CCT?A?R??CA?CC?AAGG?CCCACTT???GT?GG????A?AA?AGT?AC?
    234_11_sub		TTTGACCGAGGGCACCYCAGAYTTTMRCCAGTGGTCGCTAGCCTTATCCG?TGAAAGATCTTTTGRATTAATTAT?CA?CTTTGCMG?TACKGTAACCGCCGTCC?CAAGACAWTTTTCCGTTAGACTG?ACC?A?TCATCTCAAAATCCGGTGACACCC?TATTCCAACCC?GGT?AGGKTCT?GCCAT?TTGGGYTCAAAAGATAT?TGGGT?TGCTCACTGT?A??TGCTGCCGCATCTCGGGGTGCK?ATCTCCG?GGTCGGCAGCCGTTTAGTGAACTGSCT?C??TGGRGACCCGGTCCCCKAAG?ATYGTC?GGCCCGTC?ACTTGCCRGAT?YACTCG?CTGCCCC?ATGAAGAGAGACTATA?GAGGAATTGTTTTGTACAAG?GRYAAAMTCKATTCGCCATTTRTAAWAAGTAAAGTGGCAAC?ACAGGATRACT?CTCCCGGARTTGAGCTGAAAA??TGACTGGGTGCTCAGAGAAG?RCAGCAC?GCAAT?ACAGGCCGAGR?ACCCGTTA?CTKCTGGAKGACTCACTG?CGGCTATTCTW?GGATACATTGCG?GGTA?GTAAGTCTGCG?AAACGAA?YGAC?CTTATGGCGA?GTCCGTGACTAKTACKT?CGGAGTAACCCCAGTCYGGCTGCR?TACGCGAAACYTRGGCRYC?CAACGAGA?AAGGGT?CGTGGGG?TACCAATYYAAR?CACGGG??CTTRTRTTAGCG?GCAAGCTC?TGATCCTACRCCAGAGGCCTGCTCTGACAGCGGCCGGCTACCGAARGGGCATATCCCRAT??CA?CCCGCG?GAAGRAA?CTARGAGRGCGTTCGACGA?CCC?TTYG?CCYT?GCGAWGGTCGAGTAGAGCAAGCCTCTCTATGTTATTGCGCTAGTCMGCGCGTTCCTTCAAKGARCCG?TAGCCAACG?ACGTGCGA?TYCTCCAGCCCCGTGTCTGKATRAA?TTCKTTKGYAGMATACTTCTCTTTCAGTCATT
CTATCCGCCAGGAGAT?GGGGTGCTCCCGCTGGGCATTCGT?TAACCGATTT?AGCCAACA?AA?CAGCAMTT?CTAGATTAGCTTWCGCGCCRTAAGCTTGCGTCTTGACATA?CTAGCGT?GCCCCTTGAYRCCCACCGGAGTT?CT?CTTAAGGGA?TATA?TAAAAGTAAGCTTACGARGMGCTWTTAAACACG?GAT?TAGG?AGAAAC?MGGCTTGCAAGGTCTC?GAT?ATTGGATCTACT?WC?TCA?GTA?AGATGG?GAG?GGGGGGGCGCCCA?GKGYAGCTACT?AGTYAT?TCGTAACT?TTCCY?CC?GGACCCACTYTAAGYTAGGGG?CGGTGCGACCAAG?GG??GCGTAYAAGAATAGAGR?GTAGACCT?TGCATGTTGTAGGTTGTGTCTTTTWCAACGWTTGA?CCTRGATCGCAT?GTGCGGTGCCTCAATG?TGA?TCTTGGA?GKACAT?CTTCC?GKGG?GATACMTTCGCATRTTTACTGATCAAT??CCAGAGAGGTTYTGACAATTCTKTATAC?TAACATACACTTGCGGCA?AYTTGCATATCG?TA?TGAAACATRGCGTA?ASTGAGTTCGCTCAATGTACGCCTCTTCTCGTAGCAGAGTTACTCAAGACGAGAGAGGCGATACCTTCATATG?TGCRCCTACGYTAGCATGG?CCAA?TAGATGGTWC?GTYTTGCAGCGCCTTAGATGTT?GCA?GAG?AC?GCAATATC?GAAGTTTCACTGCTGGTW?AWCGCGAATTAT?AAAY?TTGAGT?GAATRTGATCGGTTCWCCACCGCACTSACTASTTTCTGCAGCAAGTACGCGGTAACATG?GTCGCTCGCATTGAT?YGGCAAC?CTTAAGTCCATGG?ATCG?TCT?ACRAATGTGCCTGAGTTGCAGCATTGTC??CAGCRTCAGACCCAGCGAT?TCACGATTAYA?TTC?CCCGAGGGGGTAGTAGCCACCAACTAG?ATCAACTAG
CTTTA??ATA?TCR?CAGCCTGGRTGCTAAATCACAWAACGGTGGGTGTCGGCTGCCCWTGCTAAAATTTT?GTTCCGAATGTACWTGCGGGGTTAAGATCGAATTTW?CAAGATAWCGCCCGTACTTCCC?AAAGAGTAGTTGACGCAAGGKT?CAATTTTAAGRGTGYGC?AGAYCKCACTTGGTA??TGACT?TAACA?ATGC?GCC?TGGAATCTTTCTAA?GTCTACTCTGCTAGTAGTAATT?CTACTCCGTTTGTAY?CGCT?RCAGCRC?ACAYTCCCTGCAGATAAA?GTGTCAGCAAC?ACTAGTGAAG?TT?GGGCGCGAYCACGCTAACTGGTGGC?CTCTKGCATTCACCTGTAC?CAAGAATCCTTAC?AACAGA??GCCGACGCTGGGCTAGGGCCCRGGTATTGATCGACTGWCCAG?GMCCRYGYTACGGTACT?ACYAA?GGAGG??AG?GTTACTGGGCWGGCTTCCC?TWGAGGGAGTGACTACACCAGACGTGACACTCAAT?GACGAGGAGGTAGTCGCCGGARCACCCTGTTGGCTCAGTCWGATAGACTTC?AGCCGTCGCCCAGGACT?TTGTTCGAYGAA?GAGGGGCAATGGTYCGGGCCCACAGGGTGCATGTTATAGGTATAGKC?YCG??TGTATGG??CT?GACTCCGAA?GAGGAGGGTGGCGTCCCCTCCTAAGTGAGGMCRTG?TCCGCCGAGAAYC?GTCAGRGG?CT?GTTGCAGAC?CTGATC?GGTAAC?G?CTCTATTGAA?GYTCTGGAG?ACCAAGCCGGACCGTGATCA?MAC?GTTC?TTTCG?CTCGACGCCKATGCGAKCAMCAGTAAGGACGG?TTCYAACAATYCTTCCG?ATC?AGGCG?TTAGGTAGTCGGCGGGTC?CTT?GGACCGGACGTGGGMCTATCA??CACTCCGCGTCTTGA?TSATTTTGGGCGGCTTRTA?GC?CT?AGTATGATT?GAGYGACR?YCCCA
TAT?AACACGTTGTGTGY??ATGGG?GGCCTTGCCCTMCTG?TCGG?GAYCTGCG?ACTTACACCTT?TCTCAG?CCACCGRCTATTTTTTSACCCCWT?AAGAACAGACCATCGG?CGGMG?CGCACGAC?ATCWCGGY?G?AT?ACGCTTCAACYCCACAGTCGTGWTRCGGGGCGGG??AWAW?CTCT?CTGCYAATTGG??CCACAGCGCA?ACARTAGGGGTGAGGCAGATT?AWSTCAYCC?CGACT?CTCACAT?GCG?CTA??CATCGAMCAACCCACTG?C?GGARCGCGCTTGCT?CAA?CGGA?RRKACGCCGC??RG?MCCRTGGTATKGTAYACGCGCACGTCGGCGTCCCAKGTACA?CCMGAT?AGGGTTACTTGYYGGTTACACCCAATCCCGACGT?TAATTRCGGGTA?KCAMTGYCSCA?GACGC?GGGAACTTGGAT?TAG?GGCY?CG??GACTGTGTAG?GAGACGCAG?AAACYAACGGATAG?YCGTGGGT?KAGACCCTTATCGWG?TCGC?GGCTGG?GMTTACC?AGTTAATGCAAGGACGATKAGKGGCSCGAGATAAAA?CTCACAT?RTGACCCC?ACC?AATAYCAGTGGGARTAAATAGTGRTGCTGGGCGCACGCTGAG?T?AGGGACTCCTACGGC?G?GGGGCCCTAGTG?GRTAACTGCTG?TTGGCC??ATACGCTC?TGGGGCGCGYA?TGGAAGTCKYTTTCATGYCG?TACACACGC??CCAACT?CCCGGAACTTAATGGGTGCCATGCACGGCTWCTTC?AC?CGGGCMC?TRCAGRAC?CGGACTCCG?GG?TGT?CGRGTCCCGCGARTCGC?ATA?CCTG?TWCCTCGTGCATTCGCCCTTCTTCGTYCGTGTRTC?TTCCTCACWAT?GG?TTTATCAGRAG?CAACAGCGAGCAAGAGTA?GCAGCG?GG?CAGCCCAGCAWRGACGM?G?CCGTCGGGATGAGGAA?TAAAG
GTGTCGRGAGTTAT?A?TYTCTCCTGGCKCT?CGGCTAAGC?MTT?GCTGRCTAGR?GACCGCG?ACG?GGCTACCCGKAACAYCA?GCGCGAAGSCAAATSC??TGR?R?CGGTGACGCG?GCMCTTC?GTTCAC?CTCGCAGTGGGTCCTCAAGRMA?GTGCA?TGCTCAG?GY?CGKAAT?RCGCACCTG?CCCAACRCC?CTC?TATTCGGACTTGCMCTG?TAGCGCCCTG??TGAGGAC?CAG?AK??YACAGA?A?AGGTCTA?CTCCYAGAGTCTGGCGGGGGACCCTTT?CATCTATATCGATGTTTGTCTCMGTGTTGKATTCAC?GTGACACTCACTGCCCTCGTAATCAGCGA?ATCTTG??TTA?CAATA?TT?CATCGRACTGAACCCAGTTGTACGAGCGAGATTG???ATR?GTGGTCGATTAGRGCA?AMCTGACCGCTRAGC?ACTCCAAGCCAC?T?GACTTTGGMTCTGYCCGTCGTGW?AGGGTTAGGCCAAACAGTCTTA?TGACK?TGCTTT???CGACATGGTCTTTACAG?A??G?GTAWCMC?AACGGACTGTGC?GGA?TTATCATCMAGGGTTGT?GGATCTCAGTATCCTC?GAARTCACCGCAACCG?G?AGGGCGRRTAWGCGGGTATCGGAGCAYC?G?GC?C?TT?ASCGCAGCWT?CGTGCCGYMCCCACAGTGAGGCCAAAGAGTGAAGGCGGTAA?ACGAGTMGCCCCCACATGTGTCGTCCACGACGTYCTCC?C?TGCAA?AGATT?TCCCGSGTAGTAGGAACAGAGTTAGT?GGATGTAATCCCSTCGTG?CGAATCYTCGCAGTAAG?CGTGG?TGCCCACGRACC??CACGG?ATCTACTCTCACA?TGGTAGATGGTACC?CCCGGA?AY?MGGTAGAATCTATGACTACKAGSGC?CCGCCGCRGTGTTCT?CA?CGG?TGCGCGTCGTGTGTCTACGCCAATGCTG?CATTAATG
TGCCTCA?CGGTCGTG?YCGA?AA?TGC?ACTKRS?CTTATGA??ACAACGGAA?GACCTCYARGGGA?AGT?GCGTGA?GCCTGGGC?TGCCATCGAACTT?CRCGTTT?CRTC?MGGAAAGCTGTTTKTT?ACGGA?GGCGGCTTCCT?AGGTTGGAYGGAGCTCTGAACAAGTAAGTT?TTTATTA?GTCACGGACA?TG?ACCG?CCCCGTGGTTA??CGCCGRTCMGTWCGGGWCCGACACTAGTTCGTAGGGCCCTG?GATGTCGCATA?ACAA?TT?GGTTGCATGTCCAT?GTTCGTAACGATTATAACCTTAGACTATAYCGCG?GTGC?TACCKACCCYCM??AGCCGTTCTCG?GGGCTTACCATGAG?AKA?GGAACGCGYGTACCAACGA?M?CCGGTCCGGC??TCG?AGCGGCCTAGCGTGCGG??GTAG?CGCGTCTGTGGGGT?CTTTGG?GATCTGACACCCTGAGCAT?CCTTGTACGCC?CGTACTTCGKTAMGYWC?TYGCTTAAA??TAAGGAATTCCGACAG??CATAAYCCGTCCMCCCAGAGTTGG?CAGGGTCTCWTTCAGCAATACGGTCK??AATGCGG?GACCCGGTGCGATTGCTCGCAT?GGTRGAYAGA?YATC??CCT?TAGGTAGTTTGCGTTCCTARGCGTCGGCCCCT?CT?ARCCCAAAYC??ACC?TA?CG?G?CCGATTCTGCGCC?TATTTTACGMGCTAGGGGGTGGAGTGTTGCGCTRCACC?KCAAGAGTGAGCAGTTA?CGTCCGRAAG?CMCT?G?C??CC??AG?TA?TGCGGC?TTACGCAGGCAMCTG?AGGTAGCTGT?CCCTGCG??GACCGCGACTSGTYCCAAAC??TTCC?CC?CCMCACYA??GCGCAGT?GCCGKTA?C?GCGCCATTATGGGAAGCAR?CKTGAGSGT?GCTGCCGCCATTGGGCTGCGTAGCG?RCTCAGTGTCGATGGGC?TGGCGC?AGKC
CGAAATCGGTGACCCGTTCCTC?GAGGCCTGCRACCGGAYCAT?AGCTGA?Y?AA?GAC?AARCGT?AATTGAGGAGAGTCCTRGACCTCCTAGYGATGACGGATMATATGGTCTGTCTKCCC?ACCCATGCGMTTTCGGGRGTCGYTTGGAGGACATGGCYCCAAC?AACAGGGWC??AGCCAAAAT?CGATCGTAAACA?TGAATGCAA?CYGACGATSTGGG?AGCGTAATGCCACAGSTYCAGTCGAYCA?TTACGTGGCCTTGGGCGRGAAKGCCYA?AG?A?TGYGAGGACC?ATYTCCCTTTTGCGCTAGGTTASKTTAGTACSTGTCCCAACTCGATCCCGCGTG?GTGG?GC?CGACAGCAAAGTT?TACCTTGGATTTG?ACCCRGYCT?ACCACGGGTCCTGTCGM?GGAACTGTT?CGTCTYAAARGTGTTCGC?CGATGG?CTGGTCCCGGG?C?CCATAGCAAGCGGASCT?ATCGGCYGGGCACAGATGAACATGTYCGACGAACACAGCCA?GGT?TGAGCGGGA?S?CCGAYGAC?AGAAATCGGGACTG?CA?GKTTCACGCYCGGAGGGAMCAATAGCAGA?TGGCATGGTGACA?YGACCTCCCTGTAGCTCTWGGGG??GCATAGCCGGCTCAATGCGTCC?T?CGCTRKCT?GATTAGTTCGAACAACCCCGCGTCCGRCACG?GCCGCGGACMGC?GCGGGG?TAAG?WAGWCGTGGTT?RTTRGCCCGR?ATTGG?TG?CKARAKGRTCTGACACG?AKCACAGAGGCCGGCCCAT?GTTCGGTCGTGRA??CAWCCGC?CCGGCCYGCCTTG?TTTATCGGCCCATCRA?CGC?GCTGTGT?TRTTT?GTGAGGGTACCCTT?AAGCTGGCC?CCGTCCGTGGTCAGCGGGCWCACCCACGCAACCCGTTTCTCAGGCYGTATACCCTGCCTCGCACACCCCGGAAGCAGGGCTCTATAGAGATRCGCTTTGTGC
TGA?GCTT??TAYCCCCG??WC?TTCCGGACTTAGGTGCMAATGGGGGACCTSATA?TGKAGGTGAGG?TGT?GT??AATACACCCTAA?AMTCGAGGTG?GTCCCCGCTCCCAAYGAGCRCC?CCTGGACAGCC??CACA?TAAGCACCAC?TAT?CGATGCAATTATCACCGYGGRTACACYGGCGGCG?C??CACCATAGGAYATC?AAGA?TCGRCAGTAACATTCTCGTCGTGATAKGTTGGA?GCGTGTGAATG?ACCT?CGATGCATKYGGCCGTC?CGAAGCRAAGGCCCCCAGTGYA?CTGRATAGGMR?C?A?GTWCGC?CTGCAACT?CGCAGATAAGTRGTACCGGGTAGTGAGACTC?AGATGCGMC?CCG?CAATGAGC?AGGA?GTCT?CC?ATG?G?GCTTCC?YCGCGA?CTGATTGAGTGAWA?TCACRACTCCCCTGAGTC?WTCKGGT?GGAAC?AGAGACAGTGCACAGCRGACGTCGTGGGCCCCAGGGYTTAGG?CA?T?ACTGTG?GGGAGTGGCTT?ACCGCTGA?GGA?TTT?CACYCTAGC?CTTCTCTGGAGTRGTGCTGCCAGGGACYGCTTCAG?AG?T?TG?ATACGGRACTCTGCA?AAAGGGACGTGATCTTTCC?CTYGAATGG?A?CACGGGAAGTCGTCCCGACTGTC?CTG?C?G?CTAAATTTCGGCGTTCGTRATC??TTGYCAWCCCGCTACAGCC?TCTCGACGCCGAGGGTCCGAT?TYGCGCTAACGT?CGGAC?CTG?A?ATCCCTCCGGTGG?AAACGGACATGCCTCGCGGCTCATCACAAGGACGTCAMGTCGCCCGTACATC?GCGAGT?GCTGAG?GTCACCTCGGAA?GACTCCCCAATCATTCSTAGGCCGGACTCAT?GGCCTAKYCTTTCTYGCCGTCAG?CGTGTGAT?CTC?CGTAAGRAGRCGTCT?ACTCTGTTTACRGCYCGATGCTGTGATTGGGG?ACGC
GCG???C?CCT???CC??CT?TCGCCCGKCYTGGGGCGGGTAAA?GGGAAGCGAGC?TGTGSGGTC?GTCMACCCGCAGCWCC?GTCCATGAGSCCT?TCCGTCRG?YGACATRW?GMATC?TGTTGCCGCT?CCAATC?AACGAGCYT?T?GCTCCC??GAM?GGAA??ACCCGATTGTACYAGACCTCAGCTCRGTGCAGGA?ACRGTWTGTCCGATASACAGGG?RTACCAATRTCGMAGCGG?AAKTC?AGGCGGTACCGCG?GTTTGTGGAA?GGCCCACCT?GATAGCCCSGARGYGCGCWMCGCCGGAGGRTGG?GCTTCAR?GGCCCTKAAGG?CT?TCTGKCTGTTCAWGTCGTATRCCGCCCT?TYGCCGCAACCTGTTW?CCCGGGGC?TGT?CTTGA?GCTGG?GCTTAR?GGAACACGACAC?AGATCGAYAGAGAGAGCGGCTTMTCAATGGCTGAGTT?GKMGCCMG?GAA?K?GCC??GTAAACCCGGGTT?ACTGTCC?TCCACACGCAGTCCAA?TT?WTGCAGAA?CGTATCTGTGTCAG?CGGATGC?GCKATGATGCCGCGGCCCGCGGCCYAAA?CTTCGGTGTYCTTAA?GCYGGTGTTTR?GAGCCCCC?GCAGG?CAAYTCGGATCACGCACTGTCCAGYAGCTCGGCKCCAA?GTCGGGGTTWCGYGGCACGTCTCR?ACTCCGTRGA?AGGCACCTGTTYATGAR?GG?GTATTGCKCC?ATAGCAGACT?GAATGCCATACT?G?GA?TC?GTGAGCAA?GTCGACCCGTKTGACCYTGATTAGCGAGACYTCACAATGATGGGGGACYCCGCCTRTAATTC?GGG?GAGCG?GACTGTTAGAYTTGAATCCAGTGGMAGTAGC?A?AGTCCA?GAACC?CCGACCCTC?YACCTG?ACGGCCGGCCGMGCCCATGGTTCT?ACGCGTT?GATAGAGGTWCAATCCATTCCYAACG?TCGGA??CGAACT?G
CGGTGMCGACKCRCAACGCGCACCACCT?CCC?GCAGCGAGATTGCCCCGCY?AAAGGCKCAAATCTTATCTTCCTG?GT?TCT?CT?CGGAGAGTTTATTATCTWCGCA?GAGCGCGGGTTAAACC?YT?G?TGT?AGCCRGAGCYAGCTGGCCCYCCGCGACT?AGGA?CM?CT?CAATCTGCAGCGCKAA??ACAGGGCCGTGC?TGAGGGTCGARATGCCAACGYGCCG?CCGCTG?CTCGG?C?CYTTAGGGGCCGGCAGGGCAC?TTTACGCGCGKYGGATACTCACTTACTGTGCKCGGATTGTGAT?ACCTGTAGSTWC?G?CAGATTCGG?GCTACTAC?TGRTYCTT?AG?GCCGATCC?ACACATYAACGTATC?TRGCGCTCG?TTGGCCCCG?CGTMCCGTGGGGTG?CCGTATAAG?CGACGCTCGGGAAACGAGGGWAGTGCATTGGTTACCACCTGAC?TTAGTCG?T??YCTTCGT?TCGRTGGGTTT?TYATAGCTT??AACCTCTCC?GGCTTARCGAC?CCCCTATAGTGCAGGCGCGAYCC?TTTCCGGAACGGCG?TG?GCTTGTGG?GGTA?TCTTCAGGARTTCTA?CGGC?T?AARGTCTRGCCGATGACAGTTCTGTRCGC?CACCC?RTC??CCTCAGCGTGTAAWCACCCACGCCCCCTGTCACCGT?TATCCGATGGC?ATCTCGTCCCGG?CGCCGCG?GCTCCAATAAGTGACTTCGACAK?GCKTTAGGGCGCTCAGAATGTYCAG?CGCTTCACCRAYTTTA?CGAACCCMRCTGCACATCTTCGAATYCTCGTTTCCGTGCCGGRMGTCG?GAGCACACAMAAG??GCGATGCC?CG?YC?RCAAM?TTCACCGGTCSAAGTKCCGCGCTGGCSTT?CCGCGCTW?AGGGGGGCAAAG?GGCCCCGAC?TGGCGTATTGTCGCCCRAAAA?GAAGCACCTCAKGCCAAGAG?CACRTCC??GACCA
CCTAGTTGTT?CAGCAGATGGA??CGTTGCCGTACCCGGAGCACAAAWCCAGAATCTTAATTGAGACGTACGRTCTGGCCCTAGCCGCCARARCGGGTCGC?CRGCTGTTCGACGGCCCAAGGAC?CG?GGAGGST?A?CTAT?TASRCAGAGAACACGTAAAGAGCGTTC?GCGGCGCC?ATGGC?GCCAATACGTTCTTGCTCGAGCAG?CTTTAGW?CCATTCAGTCGTTGCTYAGCTAGGG?C?GTCCCAGTMGCWACACTAAAARYRCGACG?GYACCTC?TATAGCAAGTATTGGTATGGCGKTCY??TCTTCGGGMGATCATCKT?GACGGAAGAGYCTGCTCCGGCAC?CCAAGCGCTGTCYCATGGTTGGGTCCGGTC??TGAGTCRGATATACTCTAAGCAGACCGAGCGAGRCGGCTAG?AGC?AG?GGTATACYGGTGG?CGGATTG?CGAYGGMTCGCCCAAACGTT?GTGGTGCTGCATCTAAAC?ATTAAGCTCCATTTTTGCTAACGGG?CAGGCGTTGAAAGCCTC?CGTGTCGCGT?GCTG?CGC?TCCGCTACCWGTTCGATTGTTAAGTCGTSGAGCTTACTCCYTTCAGGAA?GGAT?CGCTCTGATMGTTCGTCTAGCTAT?CCGCAGAACTTGGA?GTGCAGCCA?TAGGTAGGRTGCACTGTGAGCAGATAGAYC?ATC?CCGGAATCAGAGCTGCGAA?AA??TCGGGAYAGTATGKCATGAAAYTAAGCG?GCC?AT?TGATCGTGTAGGCAGAACGGAGTGC?CA?CTCCA?CTATCTACAACGAARTGCACACC?CTTTGRCTCGYCCTCTG??AACTTAAWCCRTATTACTGGCGGY??GCCAATYCTCC?CA?GCCA?A?TACGGGGATG?ATCAGCCTARTCGCCGTAGGAGAGCTCTARTGAG?GTCCTGCGRAGGTGTTGTGCCCTCGG?GGCCT?GCCTGCACTCGCATTT?ACCCSAGGCGG?GA
ACCAAGGTTCCCTRA??YCGK?GGGTTTCACCAGACACTGGAGGGCTCGCGCGACYGGCCCATG?CCAGTTCAGGATTAYGGTGC?AGTGTGTCACTC?TCT?AACTCCGCTGCATCCCTA?CCC?TTYACAGSTACGTTYCTCCAAG?YTYCAGTGGAAGCGGTTATCCAATTT?MCGGC?GTCCCCRACCACTAGCRCAAACTTCGATACCCCCGTATTCCCTG?ATGTTTCCTCACA?TAGAC?CGTAGAATRTGCGSCAGYGAC?TGACCAACTC?CCGGCTCCTCCTGGCGGACTRAGC?CA?GTCCGA?GGTCT?TC?GTCCC?TYTGTCTTCGMGAAACCGCACAACGCTWCAGYGAGCGCCTGTAMGGCAGR?CCACCACG?AGGTCGAGCGCAG?TGTTMTCCGAGRCTGAGGGG?TGGTCCCWGA?GGWGGGCG?CYACCCCTCC?GCTTCC?CTACCG?GACGGTCCCCATG?CT?CAGCG?CCGTCGT?GAATAGT?AGCT?GGYYTYR?CCCGGCGGTTCCGC?GAGCGGTCAARAGCGGGAAACTGAGCAWAACCATTCCGCCCTTGAGCC?AGCRMCCTYGG?GCGCGTACTGYACY?CGGCATTGAGCACCCAAGTCAAATCACGCAAGCTAGAG?CTGGTTCATCGGATGWGAMTGGACCCACCCTA?GACTGCCCTGCGGSGT?GAMAATGATCGACTTTY?KGYCTACACAG?CAACATGTGCCGCGAAGASSAGGTCTACGTGGGCRRACAACGGGTGAT?CGCGARTA?CTT?GGCMCCGGAGCATTTCA?GACCATGCGGYGGCTAAGGGG?GCYCTCCTA??TCTCCACTACTGR?CYAGAGKACAT?CGAT?AGTATGCTA?GACAAACAATGGGCTCGCCGCAYMCTYCGCTGT?AACCTCCTTAGTAC?AACTTCCGCTTTTGATACCTGCCGGACARCTAGTATCTGAGCGGTATGTCTTTCCAGAA?CCGTT
GYG?CGGCGGAGAGGGTTAGAGCCGATCATATACAGAGWCCCCAA?TGAGACTGTACCC?CGGGGGAGCCGAACAATYGGGCCTTCTTTCCCGACC?T?TCA?CGCAA?GGTACAGTCGTCGTKGTACTCGGGCMAAAGCYCCGAGA?ACGGAGTRAAGATTACGGACYGGTTT?TCTGTTGTTAGACATAMAGAGCGC?TC?GAAATGGGCGACCTAGCCTCTGGTGG??AAGTCTACATGCGG?GT?C?KCA?ACGGGCGGGGCCCTACWGGGGGTGCCCMGGGATACTCGGRGAGTTCG?CCTCACGYAGTGTCAACGATTCTCGAC?TCT??T?RTACG?MWGTYCTCCTCCGRCCCGTKAGCCGGAACMCGAAGGARGCCACGKCATCATTCCGGAGGRGAG?ACCACTGCYC?TACA?TACTGCYAGCTAGCGCYCTC?GACG?TGGCCAGGACGTTC?GAGTCAGGTGTCG?A?TGTGCAGGAACGATAGCGCGACTCGCCGCAAGGGCGTTTCTAAYC?T?CCTCGYTTTT?TTRGAT?C?AGGRACCGCTTTGCTAGAGCA?RCCCGSTGCTGTCTGGGACGAACAC?G?G?TGC?GCG?GAACACTGCCTGGKTCGTATAACTGTGATT?AGAACCAGGCGTTGACG?TGTAC?AGCGAAACAAGGTGGATAACAGCGTGATAATAGG?TGTSTAGATATC?T?CYAAT?GG?G?GCGCGT?ACACGGGTGACATRTCGWTACC?CGAGCCCCCTGGTTCCAGAGCTTTTCATGAATGGAAGAGCCTGGGTCTGCGTA??CCGCTTCGTGATTCCATACGRTGGCTAGCGAGCGAAGCWGCCCGCGGGGTGYTCAA?A?CGYTGC?AATCTCMAGTCGTTT?ATC?GCGKGAGGAGTAGGGGGG?TTC?CC?CTRGGSTTATTTGAGATKTA?ACCTCCGCCGTT?ATWTGR?CCATATCGACAT?GY?TT?GCTCTMGGACCTAKWTGG
TCCTTGACCTTAAGAGATGGGACTYAGTTCACATCMAGGAAMTCCCTGACYCCTC?CGRCACGCCATACSCCKCTGCA?TTTTT?TGGCTTGCTTSTCA?TCAGGCCTGATCCGACACACACCTGGCCATGTGGCCATACCAACCTACT?TTTTATWCCCTCCCCTCACT?AGGACMACCGCACGCCAGCTTTCGATCGATCTCTTAACCTGYCGCGGAATGCTTCGCGGAYGGRGGGCACCTAGTTAGCTCT?AAGCCTAATCGA?CGTTTCGTTCATCAGCACKG?ATARACCTCCCAACCACACGAAAS?GCTGAAACGAGCTTCTGCRTTCA?GATTCTTCTCCACGGCTGAGGCCATA?CATCCCTA?T?TAACCRGATAG?CT?STCCCGCATCGCGKCC?CCTGGT?GTGTCGGATCAGCAGAC?AG?CASGATKAKGTACCGGGCAGCTGCG?AGGC?TCTCAGGG?YCCTYAAAGGGGCGCGTTAAT?TCGCMAGTTCGGCTMAACTCRCGGCCCCT?GGCATGA?GACATCACGGGRGTCGTGCGTGATATGAGRCCGGCTG?CGAGGTAGTGTTTTGTCG?AGTCGA?TGGA?G?CGCATATGAGGGTGCAGGCACTGC?GTGATTTGTAGGAWACTCWTCKTTTAC?CTTTACT?MAATGGTGTACTCGCGGGTGTCCCTTGTGCGTAGCCGCCTCTCAGCAGTCAGCAAGGTYGGTCTTCGACGG?GTCCGTAGTAYGAGTAGGGAACCATGTKGCCGGCCCYCAGGCATWTTRCCACCT?TGAGGG?GCG?GTTARTWTACTSGTCGCYCT?TAACGCCGTAAGCAATT?GTTGTTAGAAGGWCCCCGCCGAGCGCAC?AYGAAGAGCARGC?ATCCCCAGCGCCCT?KGCGTCCACACTTTGARTCAGTCATGTGCCCTTCCGAGC?TTAGA?GT?GTA?ACTC?CGCGGACA?GCCATCCAGAATATAGTGCTCTYTKACACGT
GAGG?YGCCCCGTTCCCRATCACA?GGACGCCCTAT?CGCTGACGACCGCTCGTA?AGKCGATCTGAATAACACGCCGGT?GGCRT?CATCTCAGTGRTGGCAACCGAGTGCTTCAGCCCCATTGGGCWAGGCGTTTYWTCCAGGG?C?AACTATCCTR?ATGGAGGGCTGTGGCCGGGTACWGA?GCCCCTATAACGCGMTTGCGAATTTATGCCGACCRCAGCGAGTTTTCACCTTYTAGTGTTAGGGCACT?ACGAGGTGCT?CCGGGCGTTAGATCCTTTCGCGCCGSCTTGTYGTTCCGAGACG?GTCMTTAT?AATCGTCCTACG?GACGAGTCCKGGTCTTAC?CCAAAATCTGTACTTCGCAAGTTGTYGATGGCTCTAGTGCCATCCAACGTGG?CGTTCTGCTGG?ATCCAGCCWCGAGCAACCKG?ACTCTCGACCCCGGCAGCT?CGGGTTAAGAGTACTTCCACCAT?TCTGCARCCCA?TAGACCGCGGCGGAGAGCTCACGTCC?ACGT?YA?GCCGATGGCKC?ATACTTCACCACGGGAGCGACTTGGGGMTCCGGGTCG?GTGCAACYTGGTTGAGCGA?CTG?GTYT?CGGGATGA?CSGAACCT?GACAACGACCCGTCAWCGGGTATATAGGCCG?CTCGTCTCAAACCTCC?C?CTMGCGATCCTGGGTC?AYGGCTTGGCATGAG?TGAGACGG?GCAGAA?TTTAWGGACTTTACCGG?CGTGWGACCCCAGCTCGAC?CCCTCYGCGGCCTGASYGTGAGACGTCATGACCCGTCAACGCGGAGACATATTCC?TTGACGAGCGGC?MAGTGTTACCTCTCAATAAATGCCCATATCGCTCGCTCCCGCGCCAAATSCSCTSCACYCCCCGTTGTAATCGCTA?ACATAA?GGCRGAGCGAYCKATCGCGCGTTAGCTA?CGAGTGWCGTGACYAATCGCTGGGA?ACAGG?GGCC?TCCCGCTT?GAGTGAAGM
AAAGTTCGGA?CTTTAY?GCCC?CRCCC?ACCCATTC??TAACGMTTGCTCGTTGTTTGATACTTTSGC?ACGA?TCAWGAAACCAC?T?A?CATGGCGCTGCCCCAGTAGGCGCGAGTTGSYTCGGGCTSACTTAACYGCCCGTCGACCCATAGGGGTMG?GA?AACGTA?AAGTGAGACGAAGATCCACTGGCATCGCT?TCGGC?CG??GC?RCA?GGC?AGCWACAR?GATATCTCAGAGTWAGCTC?YGTTGAAYGCATTCA?AAYA?GGCGCGAGCTCCGGTACCGTTTGGTGCTCAGTGAAAG?CATCTGCCGCCGGKTGTCTGACCGGC?GCCCACAA?ATGTCAGCGGGTG?TGTGTCTGGAAGCCGTGGRGTAGGAG?GCA?GMTATACCTCRTGAAAYTCA?TACGTTGA?CGTCATGA?CT?GG?CGACCATTCTTGTTCGTTTGT?CAM?YKAGTGC?CCTACCGGT?CATTGGTCCGTCCC?CTGC?TCAKGGTTCAAGATTGTCACTTTATCCCTTGGTACTTCCGTCATGGGC?GCGGGSTGT?CGAAGCAATGGACCCACGRGCCGACCGAGCKGCTCCCGYTC?CGTAGWG??GGAAYTGCGGGC?AATRC?CGYKCTATGRAGACKGCAAA?GCGC?CG?TCTTT??GGCCCATTAT?CTWCAGT?G?CCCAAACACTCYY?G?CACCGKCGTTAAAMAYCGCAAGGTCACGTATRAAAAGCATTAGAGGAACCGCCGCGGACCCTTTAG?T?GCGGACTAC??GACCTGCCYACATCGACT?CGYAATGGCCCCTAGC?GCGCAACACCGTCTCYATTAAMCCGTCTAGCGTCCGCGGCGCAATTGGTGCGAA?TG?TAYGGGCATTCTCTGACTGTAYGYTTGGTTTTY?GCGAGCAGATTACTTTYATAAA?ARCTGRAAGC?CGATAGGGTCCCG?CGYGCGCGCGTTGTGCCCTATACGCGAYGKGCGCGGCCCCC
TTTCTAT?GACTGTTA?AAAGCAT?GCTTAYAGCGAGATGCCATCYATAGGCTGTCCGAAATACTCCGYT?TTCTT?TACCCTTGCCGCCA?GGCTAAGCCCTRCATCGGGGTRGGCCCYCTTGAATCTTCTAGCTACCTGCAGAATCCGGGAACGACATGGACAATCC?CGTAAGACGGGC?CGGCATGTGCAGT?GGGAT?CYGTACATTCACCGCCYTTTGCCT?AAGGGAGCAAGCTTGCACAYCCC?ACGTTATYGGCTAGMCGCC?ACCTAYATTGAATGGCAGCC?CACGGCRTACTAT?STGAAACACGCAGTCAT?GGCGGTCATAGGCGACAACCTCTCCTTTTTCCTCAGTTAGW?C?AGGGCCMTGAACGCYCAAGACA?GCGAATTARWTCTGTACCTTGGAAGCAYCCTSACATC?TGGCTCCCGTAGGATCCCGGS?GTTCTTGKACATTACGCAGGTCCACTGAGACCGACTTCAGGGTGGT?CTTTGCGCGTCMCT?AGACCCGTKGATRTTGGCC?CAAGTAAGG??TCCCACGT?GGACAC?CTACCGTTGGTCCCTCTGGCWGGGAGCGGY?AGACGCAGTTGGC?GCCCTA?AGS?AACA?CCTTCA?GT?CGGTAAC?TAATGCTCCACTGTTCCCTGGGAA?GCCTTATCTGAMCY?AAATGCCCCTCTATAGCGWACAGTCGCCT?TAGGAGTACACCCACAACAGWAGC?CACGCAATMGTTCCTGATTTACTG?GCGTAGCTGATGACTGGGAGCGTYACGCTGCRCAGTCYTCAGTGCGACMGGGCAGAGAYGCCTACGCTGGCCTAGCCYCTTACGGACGAGCTTCTCCGTCGGACTCTW?TGGYAYGTCTCTTACGTGTGRGGCATAGACCTGCCGTGARCTTGGCACGTCAAG?TCCTGAAGWGGGCTGCWCCTGTYCATGTTTTAAAG?CCGGGCGTC?CATGC?GACAAGGGACCCGCMATCACCAGC
C?MAAGATCCAGAAGGGTAGCGACGCAATGCCCGTCAGTCAWATCGG???GCACCAGAACT?GGTCG?TCGCTCGGTC?CATGCYGTTAC?TTCTAWC?GAGAGGCWTACTG?GTGCGGGGCGTTGCCCCMGCGCTGACAGCGGTAGC?TCTTCGGAGGAYAGACAYTCGAG?CGGG??CGGCCGC?CATGCATGATCYGCCCKGWGCCAAGCTATCACTACTCAACACCAGCACCTGCACCGAATTCTCTCCCGTTATACGTR?CGAT?TGC?GRGTCGGG?GATAGGYKGGTAACGGAAACAGGCCTTGCCATT?GAAGATT?TCGTATAGCTGGGGCCGACGC?AGGGAGCGCCTAWCRTCG?CTATCGTTCWATAGGTA?CACAG?GTGTCTCCCCCA?CGTG?TCCACC?GMGGTCAATGGGCGC?GAAGYCGTTAGTGCCGGCAGCGTGATGGCAGTACTCTCTAGACGATTACCCCATTATGAGCTTAWGCCTGGGC?CCCCCSGTAYGCAG?GAAGTCTGTAGRAAGCAC?CCATCATGTCAGGAYRGCGCTAGTGCGC?CA?ACGTGTAGGGCCTGATCCACT?C?AKACCCTGTCGCTCACGCCAGCGGAGGTGGAATTGTRCCG?ARC?GCACG?WGCTAGGTTKCCGTGTT?CTTSCATCCGACCCACTGCACAMCTACCGAGGCACG?TGTGKTT?GATACCCGYGCCCTGGATAGCATAAGCGCTGGGAACGAGAGAGGCGAAACTGATG?AC?GTTAGTC?TCYCTGACCRGCTCCC?GTCCGCCGTCC?CTYTAGCCGTACTGACGTKCCGRGTATCTTGATGGTCAWCTTYTAACTATTGTCGTCYG?G?CTGATT?GCCGCGTG??TTGGATCTCC?TTTGAACCAGGCGGCACCTG?CTTGGGCT?TT?CWTRAGATATCTT?GYTCA?CATGTGCTAGA?TGCTTATGGTGT?GCTGAACG?AGCAAGTCTCG?CGTGY?
?TAGCTCC?CGTCCTG?CA?CAGTT?TTA?GGTGCRAAGTA?CGCTTCTCCTCCGCGCCAA?ACTAGACT?GTTG?ATAAACATGTTGACG??GCTCAGCTTRTCCACTACCCGCGAAC?ACACGCGCCTCGCGCGTGAC?GCCGCTAGCT?GCTGCGGTGACCG?CACTTAAAGAACAGCGTCGGGAGGT?GCCC?CTCAAGAAGTCAGTGATACCGGTGCTCTRCGCGC?RACM?TGCACCA?TATGGTCAGGATTAGTATTAGCGAT?CCRGGGGA?TCGTGAAGGGTAGCACTCGMAATT?C?T?ACGTCTGTCGGCTGCAAAGA?T?CCGTGCTAGGKACGTCCACGAGGCGCCCGGACTMACACCGTGGGATAAACCGG?AAGACCGGACAGGGGA?GTTTCGC?AGGCAAGCGTCACGCRCGTTGGAA?TCGGGGC?RATGAATCATAGCGATCTCCCAACTCGCT?GTAGACCTCTCCCG?TG?T?TGCGCCGATGTAAACCCAGCGCAGTG?TGGG??G?AGAWAYAG?TGGACATGATTCTCACCCACCCCTCGKACRCAGCGGA?CCCYCCGGCTACTTCACGTTTRA?A?GAACAAACCTCCTGCGATGGCGAC??ACGCGTATAARCCATGTKTC?CTTAGAGTCCAGAGGCGGCGCTTGTCATCGGGTGGTCGGCGTR?CATGCGGCA?MGGTCCCMRAGT?CCGAA?GTGTCACCCTCGC???TCCGACC?AYATAATAGAATTTAGGTTTAGGAGGGGCGCGAGATRTCAGCTGGAACCTGCTCACGAT?ACTAATACCTGTCATACARC?GATCKRCTCCCACTACGKAGCTCGGAGCTCGCGTTCGGTYTGCGGTYGMGAAGGTAGGGGKGGCGGAATAAGACTTGC?TAAAGYTCA?AAC?GGAGTA?TCGAACCTT?ACTC?TGAGACCAGRCTAAT?CCGCATCT?AWAGWATC?GCGCGRACATGSTGGGCCKYC?TC
TGGGCACGAGCAACASAAGCARAACGTTCGCT??TGGT?GATA?TAAACGTAAGAGCA?CTCAGCTGAAGC?ATCGGGGCGGGGTTATGA?AGCGGTCGAACCCATACGAMG?GTGGCGTAAGGAGCCCT?TMTCGAGCCGCCACGG?AGCTACGAAAGCCG?MTGACTGGCGCCCCCATCCTTTAG?CAGCGC?CCCAAG?CGGATGGKTTGCG?AACTCRACGCGTCTTAAGTTGAAATGGAATGCGTGCRCACGMCTCGACGTAAT?TAGRGTCTAATYTCCTACCT?GATGGTTGACGCT?AYACAATTACCCTCT?TA?CCAA?T?MCMTGTCCGGTACGTATTACCSAACGAATATAGGGCCTGT?TATAKAGAGC?CGACAG?ATTGCARGTTGGTGWCCGGCCSAGCAAGTTCTACGTCACAGACG?AGTCAGKACTCCATTGATGYGACGCCGGGGGCCTGTCTTAG?MCCTG?MCTGAGAGCGARTYGKAGCACGAGCTATGC?A?GTGCCGTGCGRGCATAAGACCACCGG?CGCGGCC?GTTCGAGCTTCCCCCTT?CGGCCGRAAATAACCCGCC?GGATCCCGGCCCGGGAG?TGATCGARGCGTCTTTSCCCGATTTCGAATCTGC?CACC?ACWAAGACTACCGGGCTAGWCRACCAACTGCGAGTGGAAGCGAWAGAGCGAACWT?CTGGCA?CTCTGCGCGATGACG?CCCTTATCGAGTGG?GTCCCGGTAG?CCCCAT?ATCTGGMGGGCCGTAAATGTTTTCTGGGGATCTYTGATCGGM??GG?GTAAG?ACYTGATCCTTCTCTATTWGTAGCACCAAGGAAGTGACTCCGWTATAACACTATTCTGTTTRGTGG??AGA?GCCTACGGGCT?TGGCGCGCTGCATTGCAAGCA?ACGGATRTTACGGRGTGACGAKATAMGTTCTTAGGGCTCACCTGYCCGRAACGGGA?GCGRCCCAGTCACCGMGKCCAAAAG
TYGWGAGGTCACCATGCCGCACCCCCGAACTWCGTTTAGC?CAGCCC?CTTGGTCCCCTCTAACCAA?CTACCTRRCAGAAAAAGGTCATACGGCGTTCAACG?GG?TTTACACACCTGG?GGGATCCAGCCGCAAGAGGGCC?ACCCCAGAGCCGCATCCCTGTTGA?TAC?AGAGTCCCCT?CAGGTGCGGAGRCGCAATGTGAGGAGGCGGTAGCATGAWACGCCGGCT?ACGTCC?AGWGAGTTACAGKTTGWAGGCCCGGAGGCAGCCACGCCTGCGTTTTGTAGC??MGRGGYRATTTATTT?GCACGTGCCWAGGGCATGCTCC?AGGAAGTTTCAC?TATCGGGCCACGCCCTTCCACTTATCGTCTGGAACATTTATTGAGCG?CG?TGCCACAC?CGCCCCWTGGCAGGAATGCC?ARGTGCCAAGCAGCACMGGAAGCTCGASAYTTATTACTAGCACGTTGCCGCAG?GACTCGG?GGCAGACACTATGTGCCAGCGAGTTGACTCTAT?YCGTGCCAGAT?AGAGTTTCAGGCTATGGAA?TGCCCCTAAGSTTCTTGAYGGCAAAC?GTTGTGTTTCTGAGAGGCG?TCACACTGTAGA?CGGT??GCTAAGCATCCCCTACTCGACCTCTACGCGTCT?TCGGGCGGTGCTCACTTCSTACT?GC?ATATCGTAAAG?CGAGCCGTGTCGTRCTCAGGWCCCGCAAAATAGATCAACATAA?CCGACACACAGTGCTGC?CA?GGCKTCTTCCCCACCAGCTTAGGGCAAGCGGGWYAGCTCCAACGCTCCTTTATTTCTCGTTTGCGCTAC?TRTACCCCG?G?A?TAACACGCAATAGA??AGGACTKAGAGGGAGTGGRC?A??GTAATGCGGAGCTCAGGATTAGAMYGCCATCCAMGATTGATACC??CTTGTCCTCTTTTYTG?AGGGTACC?TCGCAGRAGGAGGTTTCTAAC?GGGACGCACAAGCTTAACATACCG
AT?CTGACS?TATTAGCGGGCT?AAGCGCT?TCCCA?CCTWCATSYGCAGAAA??GCTACTTCGGAGAGGGGTG?CTCGAGC?A?TGGCAT?ATGGAGGCATGACTTTTTATAACTAAAATGATGATMGCCACGTG?AA??ACTGGCCCTTATTGCACCGGGGA?GAGCTGGGCAAGATTAGCATAG?TATTCATTATGKTCG?GGACTCGTCTGGGAGCGCCCAGCTAGG?GGGT?CGTCGCATTGTTCAAGAGTCGGCRACCCGATCTGCGKTCCGCCGACGR?ATTATAAGGTGGACGCTC?AACAGGCGCATG?TAATGCTGTAGCAGTMAGATGATGGCTTTGCA?ATCCG?TT?CCGC?CT?TAGCAGMTACYAGGGGMTMGACC?C?ATGAGACGGAAATGA?GGATTTAATC?GACTTCGTGGTGGGCGAACTCCAGCTTCG??GCGRCGTAKT?CACC?GACATTTAAGG?GKGGTTCACAACGCTCASTGCGTAGCACGTCYTTYGGTGT?ATCT?CGTCCCCGAACAGTCCGGGCGAAGTRAACACCGAGC?GTCTTGKCCCARAC?GCTGTGTCATG??TGACAGCTATACGCGAGCAGCRGC?ACG??GATTCCCACG??CAT?ACTAC?TCGC?CTCCAGGGCWTAATACACCGTTACGCGGT?GGGTATKACAMTTTCCCTAGGGAG?ACGTTCGGGAAGGT?AGC?TAATGAGAGTCGCGTCRGAAAGCAMTTGGATY?AT??TCGAAACGGCCGGCGCGTGTGCGCCAC?T?GGCAATAAGTGGGT?TCAACTAGTTTAGGGAWAGGGCCGGCCCC?ACAGTCAAGAAATGGTCGTYTTGAGAGTGCCCAG?CCGTGTCRACCGCSCG?CGTATGYT?TAAAAACT?G?CACCGGTTACCGRAGCGATCGT?GYAATCTTGCACCCGCTGGC?AG?CGA?CTACACCGT?TCAACTTTRCGCC?AAAC?KTATCGGGGTCTGC
TGAGGGAGGTGCGCKACGAGAACCGWGTCA?CTCCTGCCCGAGGGTGCGTCTGTGTYTAGGACGTATGGTTCTYTTCT?CATGAGTCACA?GCATCCCG?RAGCTTT?ATCATATACGTCAAGCGGAGAATTRAGGTC?C?AWCTTKTATCCCGGGGGCCCTAAGACGACATGACGRGGCGTCCTCCCAACCAT??AG?CATGACCCGGTAAT?TTGA?CGTT?TCATGCTGTACGACGRCCCAGTAGGCTGCCTATCTCAAGAGGTCCAKC?YTCGCACCAGATAGCTGCGAGTTACCGAATAATACGTTMGGTCCGACGATCCSTTCCGTGAMTGCGGCAYGGGARGGCCAAGCTGTATTAWAGCCCTGGAAGACCTGTMCASAGTTGGA?AGCCC?AGTCGTGCG?AACAGTA?TCCCCC?A?GATGCCCAAACTGAGACA?CTCACACGGGYGCGGGCGGAAGCAGTCA?AGGCCATCGG?GGCACCCCTGTAGG?TC?GYCATCCGGYTAYCAAACCAACAGGTGAGA?ACCTTRGTGTCCACACCCTAMWGTGGGGCTYCCCGCA?GACACATCR?TGTCTGCCGC?TCGACGGCCACGAGGTACC?GCTGAGTCCCTAGTGC?CAGCCGAGTCTCTCGCCTTCCTGATYTCCTGTCC?C?GAATCG?AACTCCGCACTCCRTAAGTGGGAATACCGAAA?TACCCAG?CCGGTCTCCCCTCATGGTYTTGTCGGTGTTTTA?ACAASGAA?CGCCGWCACGTCCTCATCGACTTTGTCCACAAATTRCAGCC??GAAGGGGYCTCGT?GAACTAC?GGT?GYC?AAGTAAAGGCTACTG?CCCCAGAATTAGMCAGGAAGAGAGCC?CYTGCCCACCAGTCGATCGCCTCAAGACGAAGGCGCGYCCTAGAAATGTCTCGTA??ACAGAA?CC?ATCTGCACTTAATRATCGTACCGGAGGGGATKGATA?CCCTGGCATGTCCTCTTCGGGC
ATCGCTTCCATGCGATAAG?TTGTGA?C?CTAGACCAGCCTGAACTTCT?ATGC?GCG??GCGCGCACGAGCWCC?AGACGCAGAMAA?CTCGCTAAAGACACTTAACTYAGCT?TTCATCCTAGGACGTCTAGGCTGAACACWGTCCCTTTGGGY?GAGWCCGTAT?GGTCACGCAGTAAACTGTGTCAACTGTAAGTC?ACTCTCYCGCGACGCACRACAACCT?GCCTAACCTCCWTTGTAGTAGCAAATCGATCAGCCTGCCGAG??GGAAGTACTTAGGGGG?AGGCCAACTGARTGAGCAGGGGTCCCCTARAAGCGGC?AGATT?CYCGCAGGCCAMGAGCTCTTTTCCTT?ATGGWT?TGTTTASGTCCAMYTTTGAATTGTTTRGGGGTAGGGGGCTTGACCACTTATATCCGCAGGTTAAAGCGCGT??TGATTAGCGAGASGCCGGCAATCGGAYGAGCAGACTC??GCGCCG?GGTAACTGGAGCCCCT?CCCCCTCAGCGT?TTCCTCCACGYG?TACACGTCTATCGCCCATTAAAGGCATTTATTCGATAGGAA?AGAC?TC?GR?CAAGGCAC?TGGAG?GCGAMGGGCTTC?GATGCGCTAA?AACGGAACCGCACAYCCAAYGAGCA?RCCCTTTTTACCACA??GA?CTYGCYGT?CAGCGACGA?GGGAMC?ATA?GCTCTTTGCCTCCGCACACCGTACTGCATR?A?AYTAWAC?TCCGGTC?GGAGCTCTGGGACCGCACGCGGGTTGGTGCCTGGAACCGTGTCTTCAAAGATTCGGTTAGATACAACTCTCGT?CGATCGCCCTCGAC?ATCCGGAGTGTACCGCGKTCCWTACAAAAAACAAGYTGAATGTATCTGCGTKTACCCCGATATCTG?C?ATRCAACCCCTCTCGTCGGTGCAGCCG?CAGATG??CCTGCTCCGAAGTRGCTTGGCTTCGTATTCARRCGAGYGCTTATGCGGCCACATCGACCCC
TTCGACS?CT?GAYGTTGCACTTATTCGACATCGACCG?AGAC?GG?TAAACCCAATGGATCGTTTGTCSTTAC?TGCCGR?GCTTRCTA?ACTGTGGAGGGRCGATCGKTGCCGACGA?TACTGCGGRTKGTCTGGAACGGTACTCATTCGCTGAGCGTCGCTA?AATGTCCAACGTGCATGTGGACACCGGGCCCAGAGTACGACTGTGACA??GAG?GCGTG?CCYGAAGTT?ATACA?CTGCCCTACGGGCCGGTAG??TCGCTGGCTACTATTTKAGGGTGTACTCC?GGGATCGCRTCACCATCTCGC?GTCCACCACACTAARACAGGGGACCATCAGG?CKYGTGTTGKGCCCCCTTACCGA?GCTTGCTSACGTCCCGAAGTGCGGAGGT?GAGTAAATCTACATTCRTACTGAG?CTCTATCTCAGTATCGATGTCGAGCGCCC?GMCT?TTCTACGR?ATTTGCGKATCTAAYTGCG?CCTGCCCGATGCGAGTCATCGAGCGAAGGCGTACACACTARTAGCCAGCTCAACCGCAACCCCTG?C?GTTCC?TTATCCGRCAGGCGGCGA?AAGCGACAAC?ATAC?AGAGCCCTCCACYTGGCAGTCTCAGCTCCGGGGGATGGTGT?ATCGAGCGAACGCCTCTAGCTCGTTACAGGCCACCTCGCAMMGTGCGGCGTCYCCTTTGCGAACTGGCCGGCAGTAGGCAACCC?ACCTG?ACTGGGTGCAATATTGGAAAGTCGGTGGGGTGCGAGAGACACTCAAGATGAACTGTYCGCCCGGTCACCCAGCCA?CTCCGACC?ACTCCTC?C?CCARC?AGAATACGTCTATGTGGCCGGACCAGCGGTCTGGACAT?GTTGGCCG?CTAGSCCCAGCGCTATM?CGGGMGTCCTAGTAWGGGAGTTGCA?TCGTCTATTGAACGCTAACCATAATCGCGTGCRGACTAGAAACGYCCGACGCCGAGAGCGGRGGTGTTGYGTCTTT
CGTGGGGTCTACGGTCA?GGTCYAGATGCT?TCATACGCTGTGCGAC?GCCATTGTTCACAGCTACGTTCGGGTTATGTTCCT?GGGCGGCAGA??CTTG?CACGTTGT?TRTAGACCAGCCGCSAGCAGGCCCGGTCGGCYCT?GGAM?CACTATC?GGGGSCG?CTAACCGCAGCTAGTTCGATGCTTG?AYCGTGGGATCGGTGGACCCCYA?TGCATTCGCCCCCATATACCGGG?CTGAGGG?TG?GATGTGCTATMMCGCGARGGCGTAAAGTCCGRTTCCTGGGGCGCCAACGTGGTAC?CC?YCCCAGTCGGTAGACCGACCCACGTGGATGCGCTAGCCCGATCTAGAT?YGACTGTTCGAG?TAG?GGAGCTATAGGACGTGACAACGARTGTGGGCTCTTCARWTCTGACAAT?TTGCGCGTGGATCTGA?CACGCAGTCATTCGCTACACCTG?CCGCCGCAGTGGCGCACTCGGTGGAC?GTACAACTAGCGCTCG?TMCCCATGYTTCACCGGAGCAGGAG?GCAGCAAGGCTCGAGTAG?CGCGAAAC?A?GAGGGTCCTCCCAAAAGGGAGTCTTCGGGTCACYTGACCCTGTCCCAACGAGTA?CTATTCGAACGACCACTTCTTGCTT?CTTCGGCGATGCTGAACGCRAYTCYCTCGGGAACAG?CA?TGCG?AACCAAAG??CCATTAGT?T?AGCGGCACCGGCCATCATACCGATGAG??TTARACCATCAT?C?AGTGCAGGCAAGAGAGGACCTCGCC?GTGAGCRGTCGTTGAATGARTTGCGTY?CCGAGCTGAGCCG?C?GTGCCGCG?CGGGC?MGGTCTKCCCGACTC?AACGTTCT?AC?TCCGCGCCTGRCAMAGCCRGCCTYGGGCTC?TTGG?ACCTGGATGTGTRAAGCGCAGGGCTGCMT?TATGRCACACGGGTTGCGAKTTAGGACGCCGGAGCCAGCCTTT?AG?CCCTGGTGCAGAGA?CA
TCGAGAAYAAGCCC?GCGG?GACA???ATAYMGA?GGCGRCCTAGGAGAAGGT?CGCTKCAACGGAGCTACKACKCT?CGTG?TTCTGGAACSGAACC?ACAAGATAGACYTTGC?TCG?TTAGC?GATCGA?TCGAGGGGCA?CRTT?ACGGACTCCAGGCATMCAGGCTTATCCACAYACGATCCGCC?CAATTGGAGGTCRCC?CATG?CGTCCGGAACACTAGGTGTGGTC?GTC?CGCTGAGATGA?CGCTMGCCGTAGT??TAG?AAG?CGTAAAGAACWTGCACAGATRAAGGGGGA?TGGYGATACGCGCCTCCARG?GCMTGGTAATTCTCAGCTTACACC?CCA??CGCCGCTAAATTAC?ATAAT?AGAAAGTCYCGGAAGGCATCGARAC?ACTT?ATATGGCGTTCACTTGCCCGAATGGCGCATTTACT?CCTGCACCACTTGCT?GCCATCCTCCCCAMARGGAATGCGCGAGGGGATYGG?G?TAGAAGTGCAGAACAGCCCCT?GGATTTAATGYTCTAGASGT?CCTAC?TC?GCTTCGT?ACATAG?TAGCCGWTTGAGAAYCCAGGCAGTCCCGCTCCT?TATTGCGTRGWGTTATGACTGTTACAACAGGCAGGGCCGCAGGCCCTATCGCGTCGGGTGACCCTCATATG?GTA?CAATATCTACCTACGATGAGGGACTGCGGCTGCTYAAYGCTTTGT?CGGCTGTGCTCGTCCCAACKTWAC?AATAGGT?GACAACCGGCGGCGATATATTACCGCCCATACGCCTCCGACGTCTATTRTTGTCGGACGCGCTACAAT?CATGACTGGMAGAGTRSTTCAGGGGGCGCCACTGTGGAGCCACG?CCCGATTACC?GC?TARGGCTGCGGTC?TTATTGGCACCGACTGRACCTCCCTACACGGACTTGTGTAAGC?TTCGCACCRAACGAWTGG?CACGGTGTCATTC?GACCGAGCATACGCWATCATCGGAAT
GCTCTCTGATACCAYTATGTGAGG?TTTCCTGAAYGGGGACGGAGRAATGTCCGCG?GWATCGCTAGMCTGG?GCAAGCATGATGGCKTGTAARTACTA?CGC?ACCCCGRGACCYGATGATAGGGACACGTATCGTGGGCRG?GAYGCWGGGTGGGAGGGTCTGCA?AGAGTCTAACT?CAATCRTGGGCGCAGGTGTATCCTAAGAY?GTACATCGCAT?YCCCGGGGG??YTCAACGGAGACCRCGGCACCGTTGGCCTGAGG?AATAGACTGTCGGAATACSACGTATCGCGCTGAGGTCG?ACTCCGCGGCCAACCCGRGCMCTTTGGTGCACCTGACGRCGRGATTCAYAARCTCTCA?CCTTCCGGATCTGCATGCCTGACT?AGCACCGTT?AGAGGACATGCGCTRMWGGGAYAGTACGGATCTWGGCTTGATGGGGYAGAACT?CGGACTATACYCATAARAGCGTCCG?A?GCCGT?GKGYWATCAAMCWACACATAAAAGCGGTAATTGTYCCCGTTGGYGTGATGTAGYCGKTGTCATCCGCACCCGACTG??AGCCCC??GGGGGA?AGATGCGGGA?GCTCAC?GAA?AGMTCCCTGGGAGYGTCTAGC?ATCGCACACTTA?CT??GGCTAGCCGACATCGKCA?TCGCTAAATAGCGGAGTAAATTCGTAAGATCGGCGRGCGMCACTRGGCYCRRGAAC?CCT?GCRTTTGARACACGGGTATCCGGAGTATCCGGACGCATCTGTCYGACCG?CTCC?GATACTACTAAATMCTTCGGTGGGCATCTGACGGTGGTRC??AGTYACGCATGTGAACCCCCAGTACACATGACATYAAAYAAGATTATTCCATACASTGTGAGAATCCTGCGCCTGTKTGG?TCTAAGCTACMACTTGCGACTAACTGGGCGGGTCATG?CCGGCTG?TGGCATG?ATGGCGG?T?TAAAGAAATTGCTG?G?KATTTTCTCGCTGATGCCT
G?AGGGGGACYC?GGCCTCTGGTGGAGTGCCAGTCAAGA?GAGAC?GACGGTGTCMTAGC?GCGGGCCTTCCGAAATTCGTATRCRCGATACTGATGGWAAAT?CCGMGGG?CCCGCCATTAGGY??TGTTTCCTGTGACAAAGYCGCCTGTTATAA?ACTAGATAGR???TTGAAGCACCCAAAGG?CGCTTC?ACCGGGC?GGCCCACACCTCG?GRCCATTGCAGTAGCCGGACGTGCCGGC?AGCTKACCGTGGCAC?TACC?TGCTACC?GTTCAGRGTCG?GGTTCGTGC?AGAYCGCC?ACATTAGTGTTGAC?TGGGGAG?GGACACA?ACTGTRACATC?AACATCTGGTGGGCATACTGGYACCCCGTGGA?TGGA?ACATCCCCTACG?CGAAGCTCAGTGTCACA?A??GCCCCYTAGGCCTGCATGCCTRCCCACGGAAGCTGTTAGG?GTGGGGCTCCTGCCCTT?CCGCTG?GA?TA?ATTCCYAMATCAGCAGAGCCACCGGATTTTGGC?MGAG?AAGCGCCTAGGCTGCGTYGAGCGCGCCTC?TA?A?GA?GAAAAACCAGCAASTGCT?CGCTG?AGCCGCGTGTCTGTCCACGTC?CRAGGTAGAGTCAAAAC?CATGTGCGCTACCATACGCKAA?GTGCCC?TATYCATC?GCCTATGACGA?ATGGACT?CAGAGGTATGCGGTCCCGAGGCCTCGATCTATGCAACTTTCTTTTGAG?TACTC?TTACTTTCCCGAG?TACTGTCCCGTGATCCGGTGTGGATGC?TAT?CA?C?CGCCRTTRCCAGGAC?CMGCTCTMGCGRGTAGMTCGCCCTATTGCGTGGAGCGGTGTA?GAGGCGGATGGCCGAGATTG?SGTACTGGGCCGTTTTGAGCTCGACGTTTGYYAGYGCCCTCCTCCCCA?AC?RCACTGTT?CTKGCCGCGRATAAGACTGTCGGAACGTTGCT?C?CTAAGAGWG?AGTGTTAG?GGGGT
AC?A?CTTTCTAG?CTTTT?RA?CCCSGCTAGTGTTCGGGGGCTGTATGAAGGCCTTAYAC?C?TYMCATCATTAATTAGCATARGGGAAGGGACGCAKAR?TTTGARTCATTC?AAYGGCACAGGGCCAGCACGTAGGCGGYGTGTCTTTTGGTGGACAAGAATCTCC?TCAACRAGYTCCGTCCCAGGGG?CT?CWGGTAGCAAGCTTGGCKGC?GGCTCAGAGCTAAATCTGCA?TCCGCATWTAAG?AGCGGCATCCGATAGCTCGCCTACACGCGTGCCGAWTTAGAT?GGCGTATGCCGCGTTGCTG?RTCRRGGACGAAAWCCAMTGCG?AAGKCCCC?GGACCCTGCTGGAAACAAGG?CCG?GCGCGTGATGCT?TATGCTGTGTTCCCGCTACCCAATGSCACGTTCCC?TTTTAGGA?GC?A?GTCTGA?TAGAGTACCGCAATTGAACGC?CRTGACG?G??CGCCAGACCTTG?GCGGAGCGCTTGWTACGYACGCTTTCATCYTATCGTAATGAGCCTAAGAG?A?CCRGCCGTGTAATTGCCC?TTAC?GGRCC?TTAGCTTCATCACGCGCCGTAATYRGTGATAAAGCGAAGCGAAM?GTCTGGA?TYATGATGTC?WGGCCTACTGGCGACGGAGGGGATAGYCGT?AAC??GAGCKCATGG?CAGATGAGAAGGGAGACGACGATAACGTAGGGTGGTGGTATCG?AAG?MYCAACTGTTAGCGGGCAT?TCTTGAAAGTTTAAAGGC?CAGTATGTGR?CATATTTCCGG?GGCAGCCAACGTYGCCGA?AGAWMAGGGACTTCTCTCTGAGGTAAGTACTAGCCAGAGTGCC?TGCWAAAGCWGGGCCAGGCTGGTTGTAGGCTGTT?TATGTYCGCGRGTAAGG?GGCCCTGT?GTCMGA?TGARGCGGTG??CGCCACYTAAACCTCACCCATTTAKCTGCAARACC?GAGGTAAGC?GCGGTTGGAGAACGGGATA
CGCACCSGTGCCTCCAG?CGGTACTAAAGATTG?CTCGG?KGCTCCAT??TG?TTGGGACAGTT?T?ATTGATTCAGGTAAKCCCGG?TSTCCAATGCGASGCCGGTTGCCGTTTTGYGTCTCRRT?GGCCTGACCGAGGGTGTTAGCTGGTGCCCTGCCGCCCCGCATCCGCAAAT?GCCYTCCAGTACGCTGGCAAGC?CGTACGCTTGGTTCTGGAACCACACTTAGGCCCGATATCCGCGCGGTTGGCCCS?TAACCCTAACAAAGAAA?ATCAGTCCGGGCAAACCCCTCTGTCAATAA?TCCGCTAGCGCGGAAGTAGAGACCCACTACCCTACGGCCCCGCGCGTAATG?TCCGA?C?GT?W?CCAACCGACGACGGTCGGTRGCGTCCATCCATCAWTTCC???GCCGGA?GAGGGA?GGTGACC?GCCCTCAYTCC?TGGTGTGTGCTCGAAGCCGGTC?TGAAGCTACTGTRTCGGTACG?TC?TAGCCATGCGAGTGCCCTGASTTCG?CCCCTGTGYGTCGTCAG?GTAGCGCKCCTAGTTGTCTGGGTACC?G?GGKGAA?TGATG?CCARGAYCGCACGCGTAGT?AGC?GTTTTYCG?YC?AT?GGTTCCWCC?TAGGGT?CCCATAGGGGATGTA?GGTGCC?GMCTT?CAGGCTACCCGTGGCTTAGGKTGTGCCCGCYGCTGGGCGCACGGGAR?GAAGTGTACGC?CACACGCGCAAAGA?GTAGTATAACCCTCCGGCATGAGGCAATTACTCGMGGGCCCCTGCCCGACGCCGGCGGTCCTCCTCAGCA?ATA?CGGTTCGYGGA?YGGKC?ACGAT?CAGAATACGCGC?T?CCC?ACCGT?GAATCTAAGTGARATTGGCAGTGTGACTCG?C?GTCCCCTAAGYWACTGCTCRTTGCAGACCTCAACGGGASGAGGCTC?TTCTACAAGTCM?CTTGAACATAGGCKAGGGC?CGGGGCGCGCT?TC?GCTGAGCG
TGCTCGCT?AATCGCYAGTCACTATTGAAR??GGG?CAACAGT?ATCACGATTTCTAMCT?CCTGTGGACWCCTCCGACAGCTGGCCATGTGACCAGTATTCAATA?TAAACTCCATT?AGCTGGTCCGTGGTCWKAT?GAMCGTA?CAG?GCCGAAAGGTAGACGAAGCCCCTCAGCG??TGATGATTACATTACGTTAGT?CAGATATCGGAATCCGTRGCG?AC?CATAAGCGCY?CTTGACAGCCTCWCCGSGTRATGCCCCC?CCGCATGGTTGAAATCA?ATGT?GC?GC?ATTTCGCGGACGATGA?CACATCCGGARCTCGACGTGGGTACCYTAATC?ATGATCGACCCTGC?CT?TGGYAGCGTCTACSACCGGCCTTGTGAGCGTCGT?C?TA?TCGCTGTCGGCACAGGTAGGCARCGGTAA?AC?GYGTGGGACTGGTCCCCGTCTTTMACGTCTATCCACCCCTC?TTCCGGTA?ACATTGAGGTGGGTYA?TTCTGCG?GAA?CCTAATCAATTGCCTCAACACTGTCCCAAACCAGRGTAACACCACGCCGTC?GAMGCTTCCCTYCRGTCCATGCTGAGGACG?CACTGGCAT?GCTTGAACGCCGTMTGAAA?TT?ATAATCACTGGCCAGC?GC?TTCGACRCACACCCAGT?GTCA?AG?GGCCCCATGGGTAGTTCG?TGGGGACCT?TTGTGTAGGACTGTTTAG?CCTTGGGACCYGGA?CG?MGGGGATGGTGATCTGCGA?T?CCTATGGACYACGCCGAAAGTTCGAGGGATCGTCYGTTATGCGAAWTCGTCCCGACCC?TGA?TGCCAGGTGGCGTA?AGGTTAAGAWGCTGYTTGGAATTCTGCCC?AWACTATCTCGRCCTTTAGTGTGCCAAGTATACAYGAAGTAAAATTCTTATGTYGAACAYTT?WCCGCCC?ACGTACAA?GCGCATGGGGACTCGT?CGGCCCACGATCAT?CMCACAATGCAG
TAGACAACAT?GCGATCATCAACGA?GATAGCACTCG?ATTGTGATCCC?ACGTAGCGWKCGGWTCKTACGCGTAGAGACGG?AGACTCCAACCGCGGGGM?GCTCATCGCCYCCTTT?TTCGGCCGCTGG?GCCGTTTTTCGACCTCCGAGGAAG?AGCTGGTGTTTGAGGCTSCA?CCAAACGAA?CCCCCATTCTCATTGACAAC?CAACACTCCGTATTA?CTCG?CTTAG?TMGARCATGTCGATAAGTCG?TTTTCCCACGT?GGTGAGACCG?CGCG?TGACCCGGTTACGATG?GGCAAGTGGCG?GAGCCTCGGAGCCTC?TGATACCTAAA?CGGGATTGACTATGCA?GCCTRACAGCTATCAG?TCAACAGGACTCGGGCTCAGAAT?SGACGCTACTCAGCATTGGCTAGCACT?CAAAGTCAG?CGTAGTTGCCGACCRGGCACCGTCCACC?TGGAAGYCACCACCGCGCGGTAGGCCATA?AGGTTRGCGRG?TGCGTCATGAATCCTCAGAGTGACCGCT?TTAGCGCCGT?AGAACGTTC?CG?CGGTCC?TGTGRAGCATAATAGRCGAGCCCAAGGGGGCACC?CC?TTCAAAYCACGATA?YTTTCCCTGGATGCTGACGCCTA?CTTGACCAKGGTTACCAATTGAATCGCGCGTCRAGAACGTGGAACTCA?TG?CTGGGTCGTCWCCCTCGCCGTCTCGATAAGMGCAGTG?TACAGCTAATATMCCTTGGCGCCAGGGCGAGCCCCKGRGCCATGGGGRTTGGGGCT?CCTTTCG?AGCCAG?CAA?CACTACGA?CACGACGGGGACCCGGCGATGAAAA??TCGAGTTGCATTACCAGYCCCTTTTCC?CA?GCCA?TCTCA?TGTCGKSACCTTTACRACTCTTRCG?TTACTACACGCAAGATTTASATAGATCTTAGCGCGCCGACATCCGAGCARGCCACCTGCACGGGGGCCTTAGTCTTARTGGCAY
GTTGAATTCTT?MTTCTATGGRAGAC?CGGGCCG?GTTGACTACCTACAACTCKGCGGA?ATG?ATTCTCCACGACCTAATC?GATGACCCAAAGTCGCGACGGCTTGGG?TCAARGGAAC?CWATGCCGTCCATAACRCGCAGTGACCC?CTGCAGAAGA?CA??GTTACTGACGAGGAAACTWCAGACCGG?TCCTATGTC?ACA?CCA?TGGCC?CAACYAAKGTGGGSAACCTCGGGTCGCTGGC?CGCCCTGTGGCCCCTCACTACGTYT?CGGWC?GCGACGATTGAAAT?CCCTGACACGCCTYCCAAGTCACTGCCC?GAGACAAGATCTRGTACCACCGGKTAA?GGTATTGCAGCGCCAGTAGGGCGTARACGTA?TCACGA?GACTCCGCATCCTATGGG?TTCAGTCCTGA?GTACAGTAGTGCCC?GAGATGACKTCAAACACATGACTGAGG?CCKTATTTT??GGCCCGATTAGCTAWAAGCGCGGGCCTTGACGGTCTGAATCTCCAGCTCTACTCTTCCGTTAGCAGACTGTCCTTCTAGCCGGGCTAACCGACCTC?C?ACTGTAA?ATCTCGGTTYATGTCTACTGGTAGCTGAAACATAC?CCCTRACCATGACTCCTTCTGCAACCTRTGTAAACTAGAAGAGATWGAWTGCGAGRSGCTT?TTCCAGCGTYCCCTGTCCCGAGCCTGTGACGAACAGAGGKCTTT?GACTCCGGCACCCGACCTSCCAGGCCCSGGCGCGGGCATRCCGTGGTCYCAA?GGMTCG?CGAGAG?CGGAGATACACGAAG?AGAGCGTCGMCCGTCT?C?WTTGTATCTKTCGGTTTTCTACCCTCTGGCTAAG?CG?CTTGTGAAWCCTTMSG?AGCTC?ACCGGATCAAATTATCCGTACGGTTGAGGCACGGCACTGAGTCGCGTGC?ATGCGTCGGGACTG?CACC?TGG?TT?CAGCCG??GARGT?ATGGTCTGCGT?AGC?AC
AAAYACGTCCTCCGGGGCCWAGTCMTACCCGCG?CMACTGGTGGCGTCGGACCGGG?YTC?GTGCSACCAACCAG?TAM?AGACTTTACATTACGAT?GGGGRCTGWGTGGKATCTWCG??TGCCCCCCA?CTGCTGAYACGGCCCGCAGCTTRTWKCCAACGACGRTCATCACATCGTGAGTRACTCGTTCGAAAGCATGG?CACGGTA?CTRCAATCGACATAGCATGYATAGTATC?GGTCCGC?AACTAGCWAACCGTKTTTGCCAGCC?TCCGTGGCACCTGATCG?ACGCCCCATCGRGTCTAGCTK?TRGCTAGTTAGGCCCCC?TCTTATCAA?GGTGCTTAATAACACGAGATTA?CGTCAAGGACAA?CCACAGTTTTCARAGGTAGGCTCTCAA?TCCC?AACGTTGCGCCAGGTTGTGCGRCCGCAATA?G?A?AGATRTCGTATCGGGCTAGAAGCCGYAMAAMAGTGGAGCCACRGGG?ARCTCATRYC?RGTCGTTCCACGCATACTTCGGCTCACCCGATGCGGTCAGG?T?AGT?GCAGTGCCCAACTCGA?TGCAGAGAGAGTTGCGCGTCCATAGAGTAC?GAGGTGTACATGC?AC?GCGAAGGGCTCGRCCGAGGAKTTTG?CCGAAACCGCCCCCATTTACGCAGGGGAARC?A??GATTGGGGCGCAGGRACGCGCATCATGTAACGASCTC?GC?TGAA??CTTGCCCT?GTATCA?ACG?CTGCAGCTATC?TCGGTTTGGAAG?TMCAATCAACCACATACACTCGCAGTCG?GACCAGAAGCTG?CGAATACTGTCCMATTGCGTCTGGAGGCGGCCGGTCGGGAA?TTTGTGTGTGA?SCTGTCCGTGG?CGTCGACTTGCAAAATTT?CCGCCAGAGAGCCATGCAAA?CGCTCGGTCAACYTCGTTCATA?AATGTAT??CTATCCGGGTCTKTCTGGGTTCAAAGCCC?CGGCG?TCCT?TAATC?TAC
TGCCTCGAYGATGTCAAGC?TGGCCGGCGACGG?C?TGCAACCTG?AT?CT?ACATWAGGTGGC?AACTGCGGT?TGTG?ATA?CACCCCGT?TGYT?ACATGGG??GAGKCGGTGATTCAATGCCTCCAWCGCAG?ACCACATCAGCATMTCATCCCTAG?GRTCGATAACTGAGCAAACGRCTAGAGTCCCCCGAGCCTAGT?CTAACTA?G?GG?GCAGCA?G?TMCTCC?GGCAGGCGCAGTAATTTCCGCCAACACTGCGCTGTAAKGGTGCGGCTCCAGAG?A?CTAGGCGGTACAAAWAGCC?AGGRGC?CCACCYTCGTGGAACT?YAGT?TGCGAGGGT?GCTT?ATACGTAYGGTGCCC?CCGAACCAGCCTAGCGAGGGGCACTGTCTGCACGTTGTGCGAGTTGGCGCAAGCAGTAG?A?GMTCAACAAACCCGRGC??GACACTTAACTCGAATAGCCAAAACAGGC?GCCAAGGCGTAACGCGCG?TCAGGGGGGCGAGACGACCCGGGTTC?ACM?TCAGTTCRRAAATTTT?GCTAGGAGCTCCCACCYCTAGTTGGCCCG?TGCGGC?TCCGTCGGTGGAYYGCCGAGCGCAAG?TGGTCACTCGCGCTCTCAGGTAGMGAGTG?CTGAGGATAGCATTAAA?CATCCGAACCTYGTA?GCGCCCTGCATGGY?T?ATCCTGGCGCGARTCAAARAAACCCAGGATGACG?CGTAGCAGCTTCGGGGAAGTAATTTTTCGAGC?CATAGGGAACC?TAGRGTCGAGACGA?TGGCTAAGTTTAGTCCGGYACGGAGTG?GCATTTTTGCCGGCCTAA?ATCC?C???RTCGGCGGTGCCCYCACCAAGGGCMTAGTACGGTGGTRM?ACCTT??CCACCCTAGACCTCCGTA?GGCT?GTCGATCC?TATGGWCAGGT??TC??TCG?CTG?GGTAGTGCGGGC?RCTCAGCCCAGGCGGCGT?CATTCCT?CGCCATGTA?T
CA?GCT?TTCTATA?CTACTAT?ATGG?CC?GTT?TTCA?C?A?CGGGTTTGGGAGRCTAAC?CCGG?T?CGTAGW?TCGCG?CMCTTGGTGGTTATTG?TCCG??TCC??AATGGCATA?GCT?ASCGARC?ATTAT?GTAT?TCCGGCGCARACCTGACGC?GGTACCAYGGCTTCCCGGTCCTAC?CT?GTCCCCTGCATCATGGA?TGTGGA??CA?GCG?CCCAGTCT?TTACACTCAGCGTCCCCCRGGC?GCGAA??CGGTAACCCC?GTCYCGTC?CAAC?ACGGGA?GCC?TYATGACGCC?ACGAGCGTGTCCACAAT?GGTCTTCACA?TA?A?ATTGGATTAGT?ACCGYGGARYC??GC?ACGGATTGT??ACTCTG???TCAGTCAT?T?C?TG?TGAATGGCGACAACGGCTCTGCCC?GG??GGG?CAGGATGCCAKTCCGAGTGCAC?GGC?CCCTGG?KTTGCGAGCA?CGAGTGTCCT?GC???GCGGACAAAGGA?GMCCTAA?C?GCCTGACCTTGGCTCAGCCGGGCCTAGGGCGT?GTCGG?GCCGCTGGCC?GAAGGTAAYCCAARGTCG?GASCGAM?ATGTC?CAGG??GGGAGGCACGGGG???G?CATACGCGTGGAGGCT????CGTCCGTCGC?TCGACTGRTTGGAAATCTCCCATCGCAATCWGTACGT??AGCG?CTGGG?G?CCTGGCAT?TGGAGGG?GCGA?CCG?GT?A??CTCGCCGTAC?RTA?A??ACG?GT??CAGAGA?CGCTAGGCCAATATGTTT?AAGATGCCS?AATTC?ACC?GTTCGYG?GTAC??G?CGTRG?ACATC?CC?TGCGCAGTCTCATC?GAAAY??GAGTTAGCCGG?TGCGTTATGCGTCACCCGGTCAAAGCCMCASGACAAGGGC?GT?GATG?GGC??GGG?CA?TG?CCAACCGTAGCGGGCYGAACCGGATG?CYG?GGTCTAGCAA?A?CT?C?CY
C?GTCCCGC???AC?CCAC??RCCTGAGCCTAA??AA?TATTTGGCARCT?CGTACTA?C?CCGTAGCCCCTCC?CAGATTACCTTTCCGGACAACCGCCARC?CACTCACGG?AGGTCCCCTGC?CSCG?TGGGCGTAGCGCGTACACAC?CAAGAG?ACC?GGCCCTATGAT?CACC?GGAGCTGTTTGCCGC??CGCAAGTGGCCGTCCAGAAGTTGCRGCATCGTTTCSTCC?T?AGTCTACGA?CGGCCGAAAYTGTGGTC?TWT?CCCGCCSCAGG?YCCAC?TT?GACCAATAAARCTCGG?GTAGGGGGG?CGCAMMGRTCCRT?TGTCATMAT?CAGTGAGAGG?GGGT?GCTC?CA?TGCCAGAC?AGAAGCCACCGCGAGTATAGTAAA??C?TACGTTC?CCCGAGW?TACCGACCCC?TRACWTGAGAACGTC?GTCG?TTCTGGCTAT?GG?TGCCCC?A?GGCGTGCGGGGC?T??GAG?GTCGCCGGGCTTCGACGGCC?GARATCACGTTAAT?GGT?CC?G?C?A?TCGACGACACG?CACY?ACCAC?GATTGTRC?GG??GATGCAGATCCCG???GCGCACG?ATTTTCGCATTT?CKRCAATAGTAACTCTACCGGCCCGTAA?CWCA?GGGTCT?TGCGT?CTGCCCC?TTTACC?GGT?CTTGCGCACGCWGCCTAGA?TTCGCT?CGG?TAWTCG?CCGTAC?CTCT?CCCCTTCG?CT?TTCC?GACCAG?ATTCG?TGCATCCGACCAAC?CAGT?ACAGGRGGCAT?TRGY?ACTCCACTTCAGGA?TA?AACCGGTCGTMCGTATAGGCCCG?TCGGTAGCGATAGTCWCG?TACTCCCC?CACCA?CT?GCACGAT?TGCGC?CAG?AGCACAC?AGTG?G?ATTCCACG?C?CG??TKGTGGGAACTGCGTGGC?ATG?GGTAACCCCMACC?A?CAACGCGCG?AACCCTG?GTAAA?GTTGCTGC?C
AGGA?A??T?GTGAAAAC??C?TA??AAGTTCYCGTGACCTAAACCGTA?GGCGGSTGGGC?AAAGGTCTTCA?TCAGTT?A?TCTAG??TTGC?GCG?CGA?ATT?AGATGCT?ACCTGTGTCCATGCAGMCCTAGC?CTCGAGACTA??GTAAGGAGTGAGTT?GACAGC?GCA?C?YT?SCATTGGACCCAA?GGACACAYCGAGCCGAAY?ACTC?GGAAT?K?ACC?GT?GC?CATCAC?C?A?GT?GAA??GGATAAG?CTC?CGCTCTAAGCCTGACWTTCG?TAGGCT?GGACATAACK?CKAGTGRGGCGAAG??TACTT?CCAAC?GC?TACT??YCTAACT?AAGGYTTTAGTCAACAKACTGSTAGTGGGTACTTCTGAGGT?ACRTACCTTCA?MCCTGCACCGAA??TA??GC?GACCGAT?CTGACTAACGGAGCAG?TTKTACTTAAG?GTCTYTCGGC?TAYG?ACCTCCACTCCGAGCAA?GTAGGACGTTTGCGTCAA?GTY?MGTCAGCGCGATTGTAGCACCC?A?GC?CATATCCGGAGCGGTGA?GT?RACTGCA?GAGCAGTTGGCCAC?TAC?CRAARCTCCC?C?CG?TTTACCAACAGAAGTAGGGC?GKGTTAATCGCAAGTGTGGCGCGC?GAAAC?G?ATTGT?C??AGCAT?TCT?GTCG?GAACATCCCCCTYTCC?CGCTC?GCGGGGAAGGTKACMCACCRCC?CCCTACCCACCC????GGGTTKTGAAYGGCTCCT??GGG?TGC?TWM?CAGAGCCCCGGAGCGCGC?ATGGGGGCGGC?AAAGRCGGACCGGCAG?CCTCTGAAG?CAGC?CTT?GCGSA?SAGTAGTTCACCCAATTATGTCTCTACGCTGT?AMCCCCTATCGGRGAGCAT?TT?ATAACGGGTCT?AAG?AATGACCATTGGT?GGAAAYATGTAATAGCGGCGGTGCTGAATCTTGCCCC?TCGGRAG?ACCCWTGGG
GGACCGTAAT?ATC?GGGATC?TCGTAATTATACACR?MGAGCTTATATGC?YT?GC?GAGCACA?AGGCCAC?GAA?C?CATR?GGTTA?TACYGGGTGACKGATGAA?KCT?CCCGTTCC?GGGACCCAGGGATW?GT?ACGTCTGTGTCTCTCTAG?CACT?ATTGCAGGAACGG?CGAAAAACGGACATGAG?AGA?TC?CAGCCGTGTTACTACCRGCCCGCGGAA?CTWGCT??CCACAGKGGTTTC??GCGT?G?CACATCCGCTGCACGCGGCCATCGTGAC?GTCTGGAGCCTGACGGCC??ACGTCTCTACACGTGATGGGCTACW??C?KC?C??TG?TAAAATAGAGG?CWCTTTGAGGCATTCGRCGCACTTG?CCA?TCTCGA?A??CCY?RC?TGTATTGACYGMCA?CATTGACG?GGATCTR?GCGACGTAACGWGCTACC?CCGRTG?ATACGAGG?SGACGCCCCRACGAAGCCYCCCGTTCTGCAGGCGAAACGCGGGAYGATCCCTG?GA?TTTGAGACCGGGCGCACGTATCTAGGCCCT?C???TCTT?AACCC??T?A??AACACG?GGGA?C??CGAGT??ACAGA?GATWTTCGCAYATAGA?TAACG??CTTC?C?ATCC?AAGGGTGCTGCAGCCGC?AGT?AG?AACAATACC?CMGCG?CGGGYCTAGCCCATGCCCACCGACGGAYGATGGCAG?GTGTACMGCTGAAAARTGWTACCGCTT?CTCGTAT?CGC?A??ATRARTTA?CTGAAGGCCATCCGGCTAAAGAGCT?GGGATCC?T?GGTTAGCT?GGCCCAG?AACTCAAAGC?CGA?G?GGGTGGAC?ACTTGT?C?AGGACTGGTM?TRG?ATWAAACTCTKACCKCYATGCCGT?MTCCCGACGCTCRGAATCGCGGRGCGCCCATCA?CAT?TACC?ACAAACCG?G?TAA??AGACAGTACGGTCACTACAACG?RGTT?CAC?TCT
TA??TA?TTCG??G?TGAAC?CAAAATACACAACC?CAG?TCT?GAYATAGCCT?AT?GTCGTCATTGTAGCTC?A??A?TG?ACCGGCGTGCTAGC?GATCGTGKAGCGCAGC?TGAGGAGTGRA?CTCTTAAAAT??RYCTGTGC?GATAGGTTGCGWGGGCGAACC?AAGAGGAGTGGCAGTTACCAGCTGCCT?GTG?CACCCGCT?TCTTTGC?TTATATR?GTTCCC?GG?TC?GTTTGCGGTGGRCAGGCTCAASC?A?GGKGKGGG?TGGACTAGT?AT?TGA?CAACGGGTCGCCTCAGGGCCTTATCTCATT?WTTG??RGTGA?GGGCTTCCCATACATCSTGAYTACAC?GTG?GGACTC?CGCTGT?GCRGCC?GA?A?TACGGWACCGTCCTGAACTTCGMTTGAGGATA?CARTMGTGAACGTG?C?ACTCTGTCTTGATTAACC?C?AGTGCAAT?GACCGAGTAAGGGTGAGGCCA?TGTGTTCGTTT?CA?AG?CAGTGCG?G?TGGCAT?AGAACTGGAA?GTCCAAC?ACGGCC?CCGC?G?ATGCYC?AGGGRG?CC?TGGGCYAATTCTGCYTTAGCGCCCGAAAC?GTGCGCTAMGGCGTTTTGGTCGCTC?GTGTTGRRC?C?CCAAGAGRGGTAAT?AGTG?AGGCYGATGGCCGCATTGCGTCGGCGATGCTAGA?AATTGAKGGC?AACGG?C?TATCTTAGA?AA?A?TCCCCCAGGAGG??GGYCGTATGTGGTC?CGACA?GT?AGCACCGCGCCA?TATSCRCTCCTC?CC?A?GCC?A?CTCCGCAGCTCGCRGGGGAMAATTAAACGTCCCCCGACC?ACCAC?CTCCGK?GWGAA?TCGAAGGCG?GTGCCTTCGCT?TGGGA?RCACATATGCCCCTACTGTGT?GATCCCAG??TCTTGWCTCCG?YGGTGGCATGCATTTCGTCTG?MC?ACC?AGCCCTGTGACGGCCATTYCCGCTCGAGT
CCGGT?GAG???Y??CGAG??ACTCGA?TG?TCCAT???TGYY?T?T?CG?MC??C?TGG???ACA???CGTG???AW?C?T?ACRT????????G??CA??A??TC??T?AAG?AG??G??G??C???T??AT????G?CAM???G????Y?A?C?C?????A??AGK??A??A?C?TC?G??CCW?GG???G?A?YG?TTTGG?C???TGA??GCT??WAGCGC????T??G?CT?R????G?CG?T?A??C?C?A?A??GGC?C?TT??????TK?A?GGG???GC?GC?TA?C?GCT???WGTG??ACG?MAC??????GR?C??GTCR?GMTCG?CT??R??GCAGGTA??TACC?T???GGT??CA??G?RA???C?G????C??TG??C?T?C?TT?R????TC?CGG?C??GC??C??CY?CC??CGC??C?GMAC??GT??AGT?CGGC??G?CG??T??G?C?G?T???C?C?G?G?TM??G??G?T??CT?C?CK???RWCCA?GCC?C??AC?C?GY???T??GTGC?C?T??CAC?GG??MAGTAT?TCC?G?G?CG?G??R?CWA?A???TCTGY?????CGAGG?GCTC?C?AG?T??TAC?C?G?Y?RTCARGTGGTG?T?C?T?TTG?CC?YC?G?G?CTYCAGGG???A?G???Y?Y?TA?CG???C??GAGTAAK???GC?GGG?C?A???GTCCC???T?GY?A?GKCATG?T?C?GAG??M??????T?GT?Y?TGC??TA?ACAS???T?CG???ATAC???CR?A??TG?A?G?A?ACG?GC???GCT?G??R?CACGTA???AT??G?C??C?G????TCTCAG?GA?T??CG?GGGG??S??TT?GWYKT?ACGR??C?CA?????C?TG????G??GW?C?TCG??TAGC??AS?GT????AGAC??????TGCAM?CCT?GT?TG?A?GCGTG?A?TT?T??C??GAC??A?C?GGGAG?C?WAAS?CA?T?C
?TC??GC??AGTC?R??A???C?C??TC?TA?G?????G?AACTTT?C?A?C?TAC?MS???G???A?CCAC?GA???G?G??A?TGT??GY?TT?TC?CTCT???????G??GCTA?CC???????GG??????CCAT?CTGY??C?C??A?CG?T??CGGCT?GCCCCG?????YGAG??GC?T??A????T??C??GGG?GY??AGTG?T?AC?CGT???CCG????A?C????TC?TGTA????TACGAGCCG?CTA?ATCTGTTGT?Y?W???C?CG?CWA???CCGG?CGC????CR?CGCATCGTTCGCA?A??TT?AK??CYGC??C?TA?GC???C?C?CT?AA?T?CC?A??A?C??A??GG??AGC?S?CATT??GAA??C???C??A??????CC?CC?TG?C?T???A?T?CGGACGG?TG??T????T?C??C??T?C?C?G?C??G?CG???GC??T???CC?GGG?GT?GC?T??G?CC?C?KAC??CC??C?RG?A??GRCGTC?G?AA?AGT??AGCCYG?A??GC??A?TMGTC?G???GG???A??G?GG?YA?ACC???????G?A?G?CTCGAA?TT??C?G?TGT?CAY?R??C?CGGT??????TTG????CC?C?YTCAGC??C??AG??G?K???GT??ACT?GC???T?GGC????GCCACR?C?G?AGCA?A??C??C?T??TYG???TC???T?T?GK???GAGGTGTG?G?CCY?GG??C?ACG??AT?G???????G?G?A?C?????A?S?T?CRC?TA?T?GACCC?GG???GCC?TG???TGG?G??CGCG?C?T???MC??GC?C??GTCCC???WCACGA?G???G??CTGCC?G?T?C??C???G?GTC?G??T??C??T?C??CAAW????GG?Y??C?G??CCT??C???AWG?G??GAAKCCC?CCR?G??C?CA??GA??CC????GG???C?CCTCC?T??AC?C?G?A?C???G???
GA?CG??AATC?C???TR?T?A?YGCA?CA??G?GSC?A?T?C?A??T?CCA?R??GCC?CGG???CGC????G??CTGAC???CGCACR???S?GCTT?G?C??C?GACCG???GC??RA?A?C??G?C??TG????G?A??G?C??TAG???C?TA???AACT?G?TT??G??GCC????C?C?C?????GA?A??R??CC??S??A?GCG???K????????TTT?AG?TC?T?AT?????????CG??Y??A?C?CAGT?A?GGC??????C?????CT?G???GTG?AG?G?CG??C???CT????TY?T?T???C??A??GCCTTCGA??CGAAGGCACA??C?AC?A??T?G??G?A?C?CA???????T???GT??A?C??????TGGWC?G???AAGCGGGC?TG???C?GA??G??CGGG?????GAC?GCA??CG?GA?C?T??A???C?G??C?TG???G????S?A?AT?ACG?????ACCCA???C?T??C??C?G??C?????????T????GG?CG???CC?CTCG???T??G?MC?GCGT??C??T??TG?G???A??C???C??CAA???CC??AC?G?C??T???T?G?C?AGAC????CT????C?G?????????G?AA?A?????C???A?Y?A?C??TG??G?CC??G?TC?C?C?G?A???CAWA???AC?AG?A???C???G???CCA??CA?CYG?G?????C?G??AAT??TGT?G?C?CC???YT??A?????T???????GT???T??A???AC?GR?C?CGC?T?GRG?C?TT?G?G?????C??C?C?????C??????C??C???????T?GG??Y????G?R????T??C???T?GGG?G?T???G??????A??AGMGTC?????????C???G?CG??T?RC?SGC?TYG???C?A??CT?????CAG??G?G??CCKT???AGT???GGCCGGAYK????C?TGC?G?C?C?C??T??TYT?TG
C???????GTCR?CTG?AG???G?T?GCCA??K??G??AT?CMC?G?G?C?G?T??????C?GG??T?G?GC?A?GG?A????C???GAKTGC?CAG?CC?????A??R????ATGC????RA????C?CG???CGTGAA???C?C??R?MGT?CG?C?A????A???A?CG?G??AGGGGR?GCCGGCG??CACG???GCG?????C??C?C??C????MG???G???T????TACR?CT??G?A??G?C??CC?C?????A????R??G??R??TG????A???GC?TA???CGAGAG?TG?????CG?????T??ACCCA?C??CC?C?GAA?A?G??GT?G??G?CCG?????C?TAT???A?CCC?G?T?TC??C???????GCC???T???????????????????CC?G???G????TC????????C??CAA??GGA?CC????CG??AC????CG????C?T?C????T????T??C???C??G????C?GG?CT???A???C????CG??AMC???A??????????TT??GTG?C?C???????G????G?G??GC?????G??G??G??GG???G????C??????T????A?T????A???G?T??T?TYGC?C???????C????C?T??G?GTC?????G????????????????A??????????GC?G??GC??TA?C??????????????W???C?????????????C???A???G??????G?GG??G??Y???AAGT??C??Y???C??G??C?????C??G?G???A?A?????G??????C??GG???S???G??????G?G?CCA????????????T?????T????C?TG???G??????????????????A????A??????A?A??????????A????????GC?????G?G????????G?CCTG???RGY??CT?T?C?A??????????C????????T????A??????T?????A?G?????
A?C?T?G?C?????C??C???????C???CA?G???GCC?G???????G?????GTAM?????CG?A?C????????????GG?????G??C????G?A???????????????????G???????Y????C???G?C??????C??????A???G???A?????A??C?CC?C?????M??CC?????C?CT??G?TC?G????????????AA???T???G?AGGGTACRATGYCCGCCCCAAGGCGGSCCGGTGGGGGAGCMTCTGCARTACGTGGGACTTTYG?GCTAATACGTGTGTCACTCTCGACTCCGC?AGGGCGKGG??????C?????????T?????????????????C???A??A?????????????A??????A???????????RG??????T?????????????T???????T?C???????G?????????????????C???????T??A???????????????????A????AA???????????????TCTC??????????GC?G????A???????????C????????????????C??????A??G???C?C??T??????T?GA?A?????????????????????C?T??G??C??G????G??????GG??????G???TC???????????A??????T????C???????????????G???????????CC???????????T????????C????G??G?????AT????????G??G????W??C??????A???C??????G??A??G?????A????????A??CT????C?????C??G????????C????????????????????????????????????????????????????G?YG?????????????G????G??T???G?A??GT?????TG????G?GG?????????A??W????C?C??????????????A?????G???????????CAAG????CA????G??
????????C?G????????A??G????????T?????C??G?G?T??G??TG?GC????A??G???T??G?TC???G???T?????????G???????AG??T???????G?A????C???????T??TC?A??AA?TCT??ACKTGGA?C??C?AGC????C?C??????C????????C???G?????C????TC???????T???TC??C?G?????????????GACG?AA?G?T??C??????????R???C?G????G???A???????A?G???????W????GTG?T??A??????TG????T???C?C??T?C?GAC???????C??????????A?????G???CC?C???G?????????TC?C??G??A??????????GT?????C???????????????C?AG???C??G?W??C?????C????C?G??T??A???CT??????CG??W?????????????????????????G??C??????????????G????????????GC??????????????????C?GT??GG??G?????A???R?C?GTCC?T??????C?T??????????C????GA?GCA??????????G?T?????G????T?G??C?????A??TT??CCC?CCC?CC?T?G?CA???ATC?C????CCGA?G???C??GCC?G?TA?CC?T?A?CC?C??TG????AA?T?TC?CC????????A?T?CA?A?R??????TC??G??????G?TA????GC??TAACA??GTCKAC?TG???C??GAGT??C?GM??G??????????C??T?SG?AA????CCT?GGA?????TT?GTGT??AA?G??T?C?A??GA????TGACATGGA??A???ACGC?T?GA???CC?AAA?A?AC?R?ATKCCC?A?ATT??GGTT?YCCTR?G???CWAG???GA???C???TA??GTAGTGG?AWCC?WA?G?TCG?CGC?GR?TC?T?T?CAGCA?A
G??C??G??C?GGCTG?GCG?G???T?CA?G?GG??GG?TTAATCCGAG?GTCST??C?AAC????TT?C?CY?T??GGTC??A?TRTAG?TCG?TT?A???CG?CT???CA??C?R???CM??TT?CGGA?TC?CAA?CCCGG?A??CAGYGA?CATGCCCAT??GC?TAAAATAAAACTTCGY?T?TC?TCGGGTC?G?TAT?A??TGAC??MCG?TCG?ACCTGAG?ACT???GGGA??T?G?CTACAC?CTTGA?CAA?TA??CA?AATATACTGC?CGG??TG?TAT??G?C?ATCCRC?CK??CTCTCGG?AGAA?C?CG?A?T?CCCG??TGAC?A??CCCGRG?G???CCT?ATC???TAT?GG?YTG?C?A??TRCGGC?GAA?A?TAAC??GCTCY?GT????C?A?CK?AC?A?GGCC?C?CTRTCGC?TCGTG?AYC?GYA??TGTG?G?CGTTATC?ATAG?GAGT?G?GTAT???GC?AGTA?AGGAAATGGGYCT?GCGG?ATT?GG??GGGCCAACA?T?TGCTW????ACAY?T?AYG?TG?TGYCGGGCT?AMA?C?C?T?RA?ATCCCTT?CR?RGGG??GA?TGGTC?T?G??G?AGC?T?T?CT?C?GCTCGAA?TT??GG?Y??KGT??TTG?CYGTGAT?SAG?T?AGGTCY????TGCG???GC?GTGTCAGACG?GW?TTC?GM?CT?CATCCCMCTRGAT?G?C?C?GCC??CGCT?T?TRGG??C?CAAA?CCGA???CGAGCCA??T?T?G?GACG??GC?AG?TGG?YGA?T?GGT?GGTA?AG?ACMAC??GM?CRA?CACGCCTT??CRS?ASA?GYKAC??GGCTTG?GGG?G?TA??A?AA??GAGK???TKSCC?TTACC?K?C??GGGG??A?T?CACS??G?CGCC?GR?TCCAA?ATGCGTC?GGCGCCAG??CGCG?GG??G?AT?GC??C?CT???ATC?CGTA?A?GCG?GA?C?G?G??
?CTTAGG?CG??TTC??TA?G?GGCA???G??AGA?C?T?T???A?T???TTGGA????YGK??G?MTTAC??GGGG??TT??CCCG?GAG?GGGAC?C?????C?G??CCAG?GGCCG?T?CCC???RGK?GCCGGCAC?TAACCACC?AC?TCT?C??TACCCA?A??A???CG????TCGT?G?G??CAG?CAA?G?STCGG??TGCCRCAACG?GTGCCGGGC??T?GWTGGAATG?CG?CTG?GAG?GGAG???CG?KTGCTGG?CT?AGC?GC??T?C?TG?GC??G???CCC?G?GATC?A?TCT????TT?GGTG?????CACCTGT??TC?A??TA?CC?CG?????C????TAG?CGGCACAYCC??GCA???AG????GCCC????KTG??A??RGTA?C?AT?TAT?TACG??GC???GC??AG??TC?????T??AC?GT??T??G?A?ACGCAC?C???GTTG?GGC?AACG???T?G?GCG???A??C??YT?GCTC?A?TCGAG??C?A?C???GGT?AK?T?A????GA?WCG?G??RCACTY??GC?????A?ACAATGAGAGT?AG?CACC????Y?R???CA?CC?AA??TCCCACTT?G?GTTGG??G??RAACAGT?ACT
    234_12		TTTGACCGAGGRCACCYCAGA?TYTMRCCAGTGGTCGCTAGCCTTATCCGATGA?AGATCTTTTG?W?TAAT?AT?CAAMTTTGCMG?TA??GTAWCMGCCGYCC?SAAGACAWTTTTCCGTTAGACTG?ACC?A?TCATCTC?AA?TC?GGTGAYAMCC?T?TTCCAA?MC?GGT?RGG?YCTMGCCAT?TT??GCTCAAAAGA?AYKTGGGTSTGCTCACTGT?A?KTGCTGCCGCATCTCGGGGTGCK?ATCTCCG?GGTCGGCAGCCGTYTMGTGAACTGGC?RCACWGG?GAYCCG?TCCCCGAAG?ATYGTC?GGCCCGTCTACTTGCCG?A?GCACTCS?CTRCSCCYATGAAGAGAGGC?AYWRGAGRAATTGTTTTGTACAAG??RY?AAMTCKATTCGC?ATTTRTAAWAAKTAAAGYGGCAAC??CASGATRACT?CTCCCGG?RWYGAGCTGAAAA?AT?ACYGGGTGCT??GAGAAGGRCAGCACYG?AAT?ACA??C?GAGR?ACCCGTYASCTTCTG?R?GA?TCRCTGACGGCTATTCT??GGAYACATTGCGYG??A?G?A?GTYTGC?YAA??GAATYGACCCTT?TGGCGACGTCCRTGACT??TACGTCCG?AGTAACCCCAGYCYGGCTGC????CGCGA?AC?TRGGCRYCRCA?CGAGARAAGGGYACGT?GGG?TRCCAA?Y?AAR?CACGGG?RCTT?TRTTAGCG?GCAAGCTCGTGAYCCTACRCC?GAGGCCTG?TCTGACAG?G?C?GGCTACCGA?RG?GCATATCCCRAT?CCRCCCCR?G?GARGRRAAC?ARGAGA?CGTYCGACRA?CCCCTT?G?CCTT?GYSAWGGTC?AGTAGAGCAAGC?TCTCT??GTTATTGCGCWAGTCMGCGCGTTCCTTCAAGGARY?G?TA?CCAACS?AC??GCGARYYCTCCAGCCYC?TSTCTGKATRAAKTYCKTT?GYAG??TACTTCTC?TTCAGTC?YT
CTA?CCGCCAGGAKMTGKGGG?GC?CCCGCWGGGCATTCG?R??ACCGAKTTWCGCCAWCW??A?CAGCAMTTGCTA?ATTAGCTTWC?CGC?RTAAGCTTRC?TCTTGACATA?C?AGC?TGGCCCCTTGAYRCCCA?CGGAGTY?CTCCTTAAGTGA?TAT??TAA?AGTAMGCTTACGARA?GCT?YTAAACACGKGATW???G?AGAAAC?MGGC?TGCAARGTCTC?GATC?TW?GATCTACT?WC?TCA??TA?AGATGGGGRGCKG?G?GGYGCCCA?CKGYAGCTACT?AGTYAT??CGK?ACT?TTCC??CC?GGRCC?ACTYTMAGCTAGGGG?CGGTGCG?CCAAGGGGMCGC?TAYAAGAAT?GAGR?GTA?ACCTATGCATGT?GTA??T?GTGTCTT?T?C?WCGTTKGA?CC??GATCGCRT?GTGCGRTG?CTSAAYG?TGAAWCTTGKAWGKACATY?TTCC?GKGG?GATACMTWCGCMTRYTTACT?ATCAATWTCC?GAGAGRTTYKG?CAATTCTTTWTACGTAAMA?ACA?TTGC?GCACAYTTGCATATCGYTAGTGAAACAT?RCGTW?AGTGAGTTCGCTCAATGTACGCCTCTT?TCGTAGC?G?G?TACTCAAGACGA??GAGGCGATA?CTTSATA?G?TGCACCTACGCTAGCATGG?CCA??TAGWTGGTWCWGTYTTGCAGCGCCTTAGATGT??G?AYGAG?AC?GCT?TA?CAGAAG?TTCMYYGCTGGTW?AWC?CG?ATTATTA?AY?TTG?GTWGAATRTGATCGGTTCWMCACSGCACTSACTASKT?C?GC?SCAAGTA?GS?GTAACATGAGTCGCTCGCATTGAW??GGC?ACACTT?AGTCCAYAG?ATCG?TCT?ACRAATGT?CCTG?GTTG?AGCAKTGTCT?CARCRT?AG?CCCAGCGATTTCACGATTWYA?TWCGCCCSAGGGG?TAGT?GC?WCCAMCTA?GATCA?CTAG
STT?A?MATA?TCR?CAGCCT?KRTGCTAA?TCAC?WAAC?GTGGGTGTCGGCTGCCCWTGCTA?AATTTT?G?TCCGAATGTACWT?YGGGGTTARS?TCGA?TTT???RAGATAWCGCCCG?AC?TCCC?AAAGRGTAGT?GACGCAAGGKTA?AATTTTMAGGG?RYSCKAGA?MK?R?TKGGTAK?TGAC?GWAACA?ATGC?GCCCTGGAA?CTTTCTAA?GTCTACTCTKCTAGTAGTAATTGCTACTCCGTTT??AY?MG?TTGCAGCRC?ACA?TCCCTGCAGATRWA?GK?T?AG?AA??A?TAG?GAAG?TT?KGGCGCGAYM?C?CYW?CTGGTGGC?CTCT?GMATTC?C?TGTAC?YAAGAATCCTTACCAAC?GA?G?CCGACRCTGGG?TAGGGCCCR?GTATT?ATCGACTGWCMAGYG?CCGYGYTMCGGTACT?ACYAAAGGAGGC?A??GTTA?YGGGCWGGCTTCCCWW?GAGGG?GTGACT?CACCAG?CGTGMCAC?CAATTGA?G?GGAGGTAGT?GCCGGARCA?CYTGTTG?CTCAG?C?GATRGACTTCAAGCCGTCGYCCAGGACTYTTGTTCGA?GA?GGAGGKGCAATGGTYCGGG??CMCA?GGTGC?TGTTATATGTATAGK?CYCGT?TRTATGGCTCTCGACTCCG?AAGA??WGGGTGR?GTCCCCT?CWAAGTGAGG??RTGCT?CGCCGAGAAYC?GT?AG?GG?CW?GTWGCAGRYCCTGATCAGGTAAC?G??TCTATTGA??GC?CTGGAGCACCAAG?CGGACCGTGATCAGCACGGTTC?TT?CG?CTCGA?GCCK?TGCG?KCAMC?GTAWG?ACGG?T?YCA?CAATYC?TCCG?ATC?AGGCG?TTAGGTAGTCGGC?GGTCT?TTGGGACCG?ACG?GGGCCYATCA??CACTCCGC?TCTTGAGTS??TTT?GGCGGCTT?T?AGCCCTKAGTATGAT??GAGCGACR?TCCCA
TATCARCACGTTRTGTGY????TGG?GGCCTTG?CCTMCTG?T?GG?GA??T??R?A?TTACACCTTTTCTC??ACCACCG?CTATTTTTTSACCCCWT?AMG?A?AGACCATC?G?CGG?GSC?CRCGACCWTCWC?G?R??ATGA?GCTTCAM?TCCACAGYCRT?WT?CGGGGCGGGG?AWAWTCTCT??TGCYAATTGGC?CCRCAGCGCA?ACARTAGGGGTG????AR?TY?AWSTCRYCC?CGA?TR?TCACA??GCG?CTA?GCATCGACC?ACCCACTR?C?GGAGCGC?CTTGCT?CAA?CGGACRRKAC?CCGYYGRG?CCCRTGGTAT?GWA?ACGCGC?CGTCR?CGTCCC?KG?ACA?CCMGATARGGGTT?CTKGCYGGTTACACCCAATCC?GACGT?GMAY?RCGRGT??K?AMTKYC?C??GACGC?GGGAACTT?GAT??AGAGGYCSCG??GACT?TGTARTG?GACRCAG?M?AC?AACGG??AGCYC?TGGGT?KAGACYCTY??CGTG?TCG??GGCWKGGGMT?ACC?RKTTA?TGCAAGGACGMT?AGKGG?SMGAGATAAAAY?TCACAT?RTGACCCC?R?C?AA?AYCAGTGGGAATGA?TAGTGATGCW?GGCGC??GCYGAG?T?AGG?ACTCCTAC?GC?G??GGGCCCTAGTR?GRTAACTGCWGSTTGGCCCAATACGC?CTTG?GGCRCG?A??GG?ARTCKYTT?CATGYCG?TACACACGCC?CCAACT?CCCGGAACTT?A?GGGTGCCATGCACGGC?WCTTC?ACCCGGGCMCK?ACR?RAC?CGGACTYCGAGG?TGTCCG?G?CC?GCGAAT?GC?ATAYCCTGCTW?CTTG?GCATTCGC?MTTCTT?GTYC?TGTRT??TYCCWCAC?AT?GGRTTTATCARRAG?CAAC?GCGA?CRAGAGT???CAGCG?GG?CA??CC?GCA?RGACGM?GCCCGT?G?GA?GAGG?ACTAAA?
GT?TCGRGAGTTAT?A?TCTCTCCTG?CTCT?CGGCTAAGC?C????CTGRCT?G??GACCGCGGACGCGGCTACCCGGA?CAYCACGCGYGAAGSSAAMTC?C?TGA?RTCGGTGA?GCG??CMCTTCGG?TCAC?CKCGCAGTGGGTCCTCRAGRMA?GTGCAYTG?TCAK?GTG?GKMATARCGCACCTG?TCCAACR?C?C?C?TATTCGG?C?T?CMCYG?TAGCG?C??G?ATGAGGAC?C??AAKT?CACAGACACAGGT?TA?CYSCY?G?GTCTGKCGGGGGAC??TTT?CAYCT?TATCGATGT?YGTCTCAGTGT?GKATTMA?C?TRACACTCACT?CCCTCGTAATCAGCGAAATCTTGA?TT?TCAAT?YT??CATMGRAYTGAACCCAG?TGTAYGAGYGAGA?TG?CMATR?GTGGTCGATTAGR?CACAM?TGACC?C??WGCAACTSCAAGM?ACCY???CT?TGGMTCTGYC?G??GTG?GA?GGTTA?GCCAAACAGTCTT?C?GACKATGCTTTG?ACGRC?TGGTCTT?ACAGYMT?G?GTMTCMCGAACGG?CTGTGC?GGA?TTATCATCMAGG?TGGT?GGATCTCAGTRTCCTCTGAA?TC?CCGCAACYG?G?AGGGCGRG??A?CGGGTAWC?GRGCAYCKGTG??CG?T?ASCGCAGCTK?CS?GCC?CC?CCRCAGWRAGGCMAAA??KT??AGG?GGTMA?ACGAG?MGCCCCC?CATG?GKCGTCCA?GAC?TTCTC??C?TSCAAGAGATT?TCYC?S?TAG?ARGAACAGAGYTAGT?GGATGTAATCC?GTCGTG?CGRATCYKCGCAGTA?GGCG??G?TGCCCAC??ACCACCACGGTATCTACTCTCRYA?TGG?AGATGG?ACYGCCC?GAGAYCMGGWAGACTCTMT?ACTACKAG?GCGCCGCCGC?GTGTTCT?SA?CGG?TGCGCGYCG?RTGTCTACGMCARTGCTG?CATYAATG
TGC?TCA?CGGTC??GRYCG??AAG?G?SASYKRSACT?ATGA????AACGGAA?GACCTCYARGRGA?AGT?GCGT?A?GCCTGGGC?TGCCATCGAA?TT?CRCGTTTA?GTCCMGGA??GCTGTTWKTT?A??GA??GC?GCTTCSTAAGG?TGGMYRGAGCTC?GAACARRTAARTT??TYAYT?C?TCACRKACA?TG??CCG?CCMCGT?GTT???CGSCG?TCMGT?CG?GA?CG?CACTAGTTCRTAGGGCCC?GAGATGT?GCA?A?MCAA?TT?GGTW?CATGT?C?TAGTWCGTWACGAW??TAACCTTAGACTATAYCGCR?GTGC?T?CCKACCC?CMA?AGCCG?YC?CGA?GGCT?RCCATKAGTA?A?G?AACGCGYKTACCAACGA?C?YCGGTCCGGCG?TCG?AGCG?CCTAG?GTKCGR?AGTCG?CGCGTCTGTGGGGTG?T??GSCGAKCTGACACCC?GAG?ATCCCYTGTWCGCCTCGTACTTCGKTACGYWC?TYGC?TAAA?CTA??GAATTCCGACW???CATAAY?CGYCCMCCCAGAGYTGR?CAGGRTCTCAT?CAGCAA?ACRGTCK?TWATGCRG?GACCCGGTG?GATTGCTCGCAY?G?TAGAYAGA?Y?TYC?CYTCTAGGTAGTTTGY?TT?CTAGGCGTCGGCCC?TRCT?ARCCCAAAYC?TACC?TA??GCG?CCGRWTCY?CGCCCTATT?T?CGA?CTAGRGGGTG??GTGT?GCRCKRCA?C?K?ARGA?TGAGCAGTTWGCGTCCGRAAGCC?CT?R?C?A?CT?AGCT??TGCGGC?TTACGCAGGCA?CTGGAGGTAGCTGTC?CCTGCGCC?ACCGCG?CT?GTYCCAA?C?CTTCCRCC??CCCACCA??GCGCAGT?GC?G?TA?C?GCGCYATTATGGG?AGCA??CK?G?GSGT?GCTGCCGCCATWG??YTGCGTAG?GARCTCAKTGTCGATGGG?GT????C?AGTC
C?AAATCGGTGAYYCGTTCCTC?GAGGCCYGCAACCGGM?CATAAG?TGAA?CAASGAC?AARCGT?AATTGAGGAGA?TCYT?GACCTCCTMG?GATGAYKGRTMWTAT??TCTGTCT?CCCKACCYRTGCGMTTTCGGGAGTCGYTYRGAGGACA?GGC?C?AAC?AAC?GGGWCTGAGC?A?A?T?CGA?CGTAAA?A?TGAATGCAA?CYGWCGATSK?GGRAGCGTAATGCCACAG?Y?YAGTCGAYCR?TTAC?TGGCC?WRGGCG???AKG?CC?CAG?ACT?YG?GGACCTA??TYCCYTTTGC?CTWGGTTAC?TTAGT?CCYGTCCCAA?TCGA?CC?GCGTG??TKG?GC?CGACAGCRAAGCT?TACCTTGGATTTGAACCCRG?CT?RCCACGGGTCCYGTCGMRGRAACTGTTCC?TCTYAAARGTGTTCGMGCGAGGR?CTGKT??CGRGTCMCCATARCAAGCGGAGCTTATCGGSC?GGCACAGAT?AACATGT??GAC?AA?WC?GMCAKGGT?TGAGCGG?A???CCGACGAC?A??A?TCRG?ACTGCCA?G?T?CACSCY?G??GGSAMCAAWAGC?GAGTGGCAT?G?GACRTYGACCTCCCTGTAGCTCTWGGGGC?GCATAGCCGGCTCA?TGCGTCCGTRCGCT?KCT?GATWAGTCCRAACAA?CCCGCGK?C?RCACG?GCCG?GGACMGC?G?GG?GWTAA?GWAGWCGTGKTTGRTTRGCCCG??ATT?GCTGGC??RA?GRTCTGAC?CGGWKC?CAGAGGCCGRCCCATCG?TCGRTCGYGRAA?CAWCCGC?CCRGCC???CTTGRTTTATCRGCCCWTCRA?CGC?RCTG?RT?TRTTTGGTGAGRGTACCCTT?AAG??GGCC?CCGKC???GGT?AGCGGGCWCACC?ACGCAACCCGTTTM?CAGGCYGTATACCCYGC?T?GCACACC?CGG??GCAGAGCTCY?WAGAGAT?CGCTT?GTGC
TGATGCTT??TAYCCCCG??TC?T?CCG?AMTTAGGTG?AAWTG?GGGACCTSATATTGK?GG??AGG?TGTTR??CAATA?A?MCTAA?A?TCGAGGTG?G?CC?CGST?CCAACKAGCRCC????G?ACARCM?GCAYA??WAG?AC?AC?TATACGAT?CAA?TATCA??GYGGATACAC?GGCGGCG?CCCCRCCAYAGGAYATC?AAGAA?CGR?AGTAACA?TCTMGT?GTGATAKGTTGG?GGCGT?TGAATG?ACCTACGATGCATK?GGCCGKCCCGAAGYRAAGGCCCYYAGT?CATCYGRA?AGGC?GCCAWGTTCGCCYT?CRACTYCGCAGATAAG??GTACCGGGTA?TGAGACTC?AGATGCRMC?CCG?YAATGAGCGAGGRCGT?T?CCAATG?STGC?TCCACCG?GACCTG?TTGRGT?A?ACTCA??ACTCCC?TRAG?C??TC?GGTCGG?AC?AGAGA?AGTG?ACARCRG?CGTCGTGRGCCCCAGGRY?TAG?RC?CT?A?TGTGGGGGAGTGGCTT??CCGCTG??GGA?T?TC?A?YC??GC?C??CT?TGGAGTRGTG?TGC?AKGGA?YGCT?CAG?AG?TCTGCATACGGRACTC?GC?CAAAG?RAC?TG?TCTT?CCCCT?R?ATGGGA?CACGGGAAGTC?TCMCG?YTGTC?CT?GC?G??TAAATKTCGGCGTTCGTRATCWGTYG?C?ACCC?CTRCAGCC?TCTCGAC?CSG?GGGTCCGATCTYG??CTAACG??CGGA?YCTGAA?ATCC?TCCGG?GG?AAACGRAC?TGCCTCGCGGCTCATCA?AAGGACGTCACGTCGCCCGTACAT??GCG?GT?GCTGRG?GTC?C?TCGG?A?GRCTCCCCAATCATTCSTAGGCCGGACTCA?GGGCCT?GYCTTTC?YGC?GTCAGT?GTGTGAKGCTYYC?TAAG?A?RCGTCT?ACWM??T?YRY?GC?CGATGCTG?GATTGGGG?RC?C
GCGGCGCACC????CC?GCTTTCGCCCGKCYY?GG?CGGK??AA??G?AAGCGAGCMTG??SGG?YGGTCMACSMG?AGCW?C?GWCCAYGA?S?CTGTCCGTCRG?YGACATRW?GMATY?TGTT??CGMT?C?AATCAAA?GAG?YT?Y?G?TCCCC?GAM?GKMAY?ACCCGA?TGTACYA?RCCYCAGCTC?GTGCTRRAAACRGTWTGTCCGATM?A?RG?G?GTRCCAATATCGMAGCGGGAAKTCCRGGCGG?ACCGCG?GTTKG?GGRA?G?CCCACCT?GATAGCCCC?AR??GC?CWC?GCCGGA??RT?G?GCT?CAAGGGCCCTKAAGG?CT?YC?GTC?GTTCAWGTC?TAT?CCGCCCT?T?GCCGCAACC?G?T?YCCCGGGGCTWGTCCTT?AGGCKGGRGC?TARTGGAACACGAYACTAGMTCGAYAGWGAGAGCGGCTT?TC?ATGGCWGAGWT??GMGYC?G?GAA????CCCGGTAAACCCGGGT?A?CTGTC?AT??ACACGCRRTCCA?ATTCWTGCAG?ATCG?ATCT?TGTCAGACGGATGC?GCKATGA?GC?GCGGCCCGC??CCYARA?CYTCGGTGTTCTT?AGGCT?GTGWTTG?GA?CCCCC?GCAGGTCRAYTCGGA?CACGC?CYGTYCAGTA?CTCGGCKCCAC?GTCGGGGTTWCG?G?CAYGTCTCR?A?TCCGKRGA?MG?CACCTGTTYATGAR?GGAGT?TYGCKCC??T?GCAGACTGGAATGC?AT??TAG?GAGTC?GTRA?CAA?GTCGACCCGTKTK?CCY?G??TAGCGAGA?YTCA?AATGATGGGGKAC?CCGCCTATAAYTCAGGG?KAGCGA??CTGTTAGACTTGAATCCAGTGGMAGT?GCGA?AGTCCA?GAAC?YCCGACCCTC?YMCCTGT?CG?C?GG?CGAGC?C?TGGTWCT?ACGCGTTTGATAGAGGT?CAATCCATTCCYAACG??CGGATCCGAACT?G
CGG?GMCGACGCRC?ACGCGCACCAYCTCMCC??CAGC?AGAT?GCCCCGMCAAAAGGY?CAAAWYTTAKCTTCC?G?GT?TCT??TACGGAG?GTT?ATTATCTWCGCAGGAGCGCGGGTTAAAC?AYT?G?TGT?AGCC?GAGCYAGCTGRCCCYYCGCG?CT?AGGAC?A?CT?CA?T?TKCAGCGCKAACTACAGGG?C?TGC?TGAGGGTCGARATGCC??CGY?CCGTCCGCKA?C?CGG?CRC?TTAGRGGCCGGC?GGGS?C?T?TW?GCGCGK?GGATACTCACTTACTGYGCKCGG?T?GTGAT?ACCTRT?GSTWCGGGCAGATT?GG?GCYACTACCTGR??CY??A?AGCCGATMCTAC?CATYAACGTATCCT?GSGCT?G?TTRGC?YCGGC?TMCCGTGGG?TG??CGTAKAAG??GAYGCTCGGG?AACG?GGGWAGTGCATTGGTTACCA?CTGAC?T?AGTCGA???YC?TCG??TCG?TGGGTTT?T??YAGCT?G?AACCYCTCC?GGCYTARCGACAC?CCTWTA?YGCAGGC?CGAY?CGTTTCCG?AACG???CT?AGCTKGTGGCGGTA?TCT?C?GGARTTCTA??GGC?TCAAAGTCTRGCCG?TGACAGTTCTGTRCGCTC?CCCGATC??CCTCAGCGTGTAAWCACCCACGCCCC?TGTCACCGTRY?TCCGATGGCCATCTCG?YCCGG?M?CYGCR?GCTCC?ATRAGTGACTTCG?CAK?GCKTT?GGG?G?TC?G?ATGTYCA??CGCT?CACCRA?TTTAGYGA?CCSMRC?GCACA?CTTCGAAT?CTCGTTYCCG?GC?GGRMGTCG?GA?C?CACACAA??WGCGATGCCGCGYYCARCMAMT?TYAC?GGTCGAAGTKCCGCGCTGG??WT?YCGCGCT?CAGGG?GGCAAAGCGGCCC?GACTTRGCGTATTGT?GCYCRAAAA?GAAGCACCTCAKGCCA?GAGGCACRTCCA?GACSA
CCTAGTTG?TTCAG?AGAY?GAC?C?TTGCCGT?CC?GGA?CACAAAWCCAGAATCTTAATTGAGACG???GRTCY?GCC?TAG?CGCCARA?CGGGTCGCGC?GCTGTTCGACGG?C?AAGGAC?CG?GGAGGGT?R?CTAK??WS??AGAGAACACGTAAAGA?CGTT?TGCGGCGCCSATGGCT?CCAATACGTTCTTGCTC?AGCAGGCTTTAG??CCATYCAS?CRTTGCTYAGCTAGGGAC?GTCCCAGTMGCWACACTAAAARCRCGACGAGYACCTC?TATAG?AAGT?TTGGTATGGCGK?CY??TCTTCSGGASA?CATCKT?GACRGAAGAGYC?GCTCCKG?A???CRAGCGCTGTC?CAT?GYT?GGTC?GG??T?TGAGT??GATATACTCTAAGYWGAC?GAGCG?GACGGCTAG?AGCCAGCGGTATA?CGGTSG?CGGATTGCCG??GGCWCKCCSAA?C?TTAGTGGYGCTGCATCTAARC??WTAARC?YCATT??TGMTRASGGGACAGGC?TTGARA?CCTC??GT?TCGC?WGGCTG?C?C?TCC?CTACCT?TTCG?TTRTTAAGTCRTGGAGCTTACTCCYTTCA?GTARGGATGCGC?CTGATMGTTCGTC?AGCTAT?CCGC??AACTTGG??GTGC?GCCAS??GG?AGGRYGCACTGTGAGCAGATAGAYCAATC?SSGGAATCAGAGC??CGAATAR?GTCTGGAYAGTATGKCATGAAAYT?AGCG??CCAAK?TGATCGTGTAGSCAGAAC?GMGT?C??A?CTCCAA?TATCT?CR?C?AA?TGC?CACC??TT??ACTCGYCC?CTGTG?ACTYAA?CCGTATTACTGGYGG?CR?CYAATYCTCC?CA???CA?A?TA?GGGG?TG?A?CAGYCTA?TCGSCG??GGAGAGC?CTAGTGA?TG?CCTGCG?AGGTGTTGTGCC?TCGG?GGCC?AGC?T?CA?TCGC?TKT??C?C?AGGCGG?GA
RC?AAGGTTCCCTG?CCYC?K?GGRTTTCACMAGA???TGGAGGGCTCG?GCGACYGRCCC?TR??CAGTTCA?GATTAYRGTGC?AGTGTRTCACTC?TC?M?AYTCCGCTGCAY?CCTA?CCCTTT?ACA?STACGT?YCTSCAMGW?TYCAG?GGAMGCGGTTATC?AATTT?MCGGC?GTCCCCR?CCACT??C??AAACWYCGA?ACCCCCGTAKTSCCTGCAT?TTT?CTCAC??T?GAC?CGKAGAATGTGC??CAGYGAC?TG?CCAACTC?C?GGCT?CTCCTGGCGG?CTRAGCC?A?GTCCGA???YCT?TC??TCCC?TYTRTCTTCGMGAAACCGC?CARCGCTW?AGYGMG?GC?TG?A?SGCAK??CCACC?C??AG?TCGAGCGCAGATGTT?TCCGAG?CTGMGRGR?TGSYCCCWGA?GGAGGRCGGC?WCCCCYC?RGCT?CC??TACC?TGACGGTCCCC?TG?CTCCRGCG??CGTCGT?GAATAGTRA?CTRGGY?TYR?CCCGGCGGT?CC?CTGAGCG?TCAAA?GCGGGAAA?TGAGCAWAAC?ATTCCGCCCTTR?GCC?AGCR?CCTYKG?G?GCKTAYTGYACYTCGGYATTGAGCACCCAAGTCARATC?CGCAAGCT?GAGCCTGGT?CATCGG?TGAGA?KGRACCCACCYTA?GACTGCCCTGCGGSGT?R??AATG?TCGRCT?TYMKGY?TAYACAR?CAACATGT?CCGMGAAGACSAGGTMT?SGT?GGCRRACAACGGGTGAT??GCGAG?A??TT?GGCCCCGGMGCAKTTYA?GACC?TGCGGY?GCTA??GGG?GCCCTCCTA??TCTCCACTACTGR?CYAGAGTACAYWSGAT??GTATGCTA?GACAAACAATGGGCTCGCCGCAYMCT?CGCTGT?AAC?TCC?TAGTAC?A?CTTCCGCT?TT??TACCT?CCG?ACAGCTAGTAYCTGAGM?GTATGTCTTTCCAGAAGCCGTY
GYG?YGGCGGA?AGGGT??GAGC?GATCATATACAGAGWCCCCA??TGAG?CTGTACCCMCGGGGGAGCC?AACWA?YGGGCCTTC?T?CCCGACCTT?TCAACGCAACGGYACAGTCCTCK?KGTACTCGGGCCAAAGCTCCGAGAGACGGAGT?AAGATTMCGGAC?GGTT?GGCTGT?GTTA?RCATAMAGAGCGC?TC?GA?ATGGGCGACCTAGCSTCTGGTGG???AGTCT?CATGC?GAGT?CGKCA?ACGGGY?GGGCCCTACWGGGGGTR?CCMGSGATRCTC??GGAGTTCG?CCTCACGYAGTSTCRACGATTCTCGACGTCT??T?GTACG?MWGT?CT?CTCCR?CCCGTGWGCCGGAACMCGAAGGARGCCACGKC??CATTCCGGAGR?GA??ACYACTGCYCTTRCA?YAC?RCYA?CTAGCGCYCTC?GACG?TGGC?AGG??GTTC?GAGT?A?KTGK?G?A?T?Y???G?AACGATRG??CGACTCGCC?CAAKGGCGTKTC?AA?CAT?CCW?GYTTTT?WTGG?T?C?AGG?AC?GCTTTGCT??A?CA?RCCCG??GCTGTCTGGGACGA??AC?G??TTGCGG?GGGAA?ACTGCCT?G?TCGTA?AACTGT?ATTTAGAACCA?GCGKTGACRGTG?ACRAGCGAAACRAGRTGGAT?A?AGCGTG?TA?TAG?TTGTSTAGRTATCGTTCCMAW??RWG?GCGCGTGACAC?GGCGACATRTCG?TAC?GCGAGYCCCCTGGT?CCAG?GCTTTTCW?GAATGGAAGAGCCT?GGTC?G??YA??CC?CTYCG?GATTCCATMC??TG?CTAGCGAGCGAAGCWGCCCGCGGGGTGYTCAARA?CG?TGC?AATYTC??GTCGTT??ATC?KCGKGAGGWGKAGGGGGGGTTCGCC?CTRGG?TKAT?TGAGAWKTARACCTCCG?CGTTCATWTGR?CCA?ATCGACAT?GYATTAKCTCT?GGAC?TAGWTGG
TCCKTGRCCTTARGAG?TGGGACTYAGTTCACATC?AGGAAMTCCCT?ACT??TCCCGACACGCCMTACSCCKCTGCATTTTT?RTGGC?TGCTTSTCA?TCAGGCC?GATCCGACACACACC?GG?CATGTGGCCATACCAACCT?CT?YTT?ATWCYCTCCCCTCACTGAG?AC?ACCGCACGCCAGCTTT?GATC??TCTCYTAA?CTG?CGCGGAAT?CTTCGC?GAYRGRGRKCACCTAGKTAGCTCT?AAGYYTA?TCGAC?GTT?CGTTCATCAGCACKGCATA?ACMTCCCAACCACAMGA?AS?GCTG?AWCGMGCTYCTGCRTW?ACG?TTCTTCTCCACGRCTGAGGCCAT??CATCCCTAGT?TAAYCR?ATA??CT?STCC?GCATCGCGKCC?C?TG?TCGTGTCTGA??AGCAG?CCA?TCASGATKAKG?RCCG?GCA?CTGCGTAGGCATCYCAGGG?YCYT?AAAGGGGCGCGTTM?T??CGCMRGT?CGGCYMAACTCA?GGCCYMT?GGCATGAGGACATCAC??GAG??GTGCGTGATATGAGRCCGRCYG?CGAGGTA??GW?TTGTCG?AR??GA?T?GA?G?CGCATATGAGGGTGCAGGCACTGSGGTGATTTGTAGGAWAC?CWTCKTYTACACTTTACT?MAATGGTGTACTCGCG?GTGTCCC??GWGCGTAGCCG?CTCTCAGCAGTCAGCAAGGTCGGTYTTCG?CKG?GTCCGTA?TAYG?GTA??GAACCATGTKGCMGGCCC?CRGGCATW?TR?CACCT?TGAGGGTKC?CGTT?RTWT?CTS?TCG??CT?TAACGCMGTAAGCARTT?GTTGTTAGAAGGWCCCCGCCGAGCG?RC?AYRAAGAGC?RGCCATCCCCAGCRCCCT?KGCGTCCA?AC?TTGAGTC??TCATGTGCCCTTCCGAGC?TTA?AAGTTGWR?A?TC?CG?GGACAGGCC?TCCAGAATATAGYGCTYTYTKACACGT
GAGGCYRCCCCGTYCCC?ATCAYAA?GACGCCCT?T?CGCKGACGACM?CTYGTATAG?CGATCTG?AYMACACGCCGGTGGGCRT?CATCYCAGTGATGGCAACCG??TG?TTCAGCCMCMTTGGGCAAGG?STTYYWT?CAGGGGCTAAC?MTCCTG?ATGRAGG?CTGTGGC?GGGTACWGA?GCC?CTATAACGCGMT?GCG?ATTKATGCCGACCGCAGCGAGTTTTC?CC?TYTAGTGTTAGGGCACT??CGAGGWG?T??CG?GCATTAGATCCTTTCGCGS?G?CTTGTTGT?C?GRGACGGGWC?TTATGAATCGTMCWACGG?ACGAGYCSKGGTCTTACACCA?AATCTG?ACTTCGCAAGTTGTCGATGGCTCTAGTGCCATYCAACGTGG?CGTTST?CTGGCAT?CMGCCWCGAGCAACCKG?ACTCY?GACYCYGGCAGCW?CGGGTWAAGAKTACTTCC??CAT?TCT?CAGCCC?AYAGACCG?GGCGGAGAG?TCACGTCC?ACGTTYAGGCCGATGG?TC?ATAYTTCACCACGGG?GMGACTTGGGGMTCCG?GTCG?KTGCRACYTGGTTGAGCGA?CTG?GTCT?CGGGATGATC?GWAMCT?GACA?CGACCCGTCATCGGRTATA?AG?CCGACT?GTCTCAAACCTCC?CGCTMGCGATCCTGGGT?AAYGGC?T?RCATGAGATGAGACGG?GCAGAA??Y?A?GGA?TTTRC?G??CGTG?GACCCCAGCTCGACACCCTCYGCGKCCTGA?YGTRAGACGTCATGACCCGTCAACGCRGAGACATATTCC?TTGACGAGCGGC?MAGTGTTACCTCTCAATAAATGCCCMTAT?GCTCGCTCCCGCGCCAAATSC?CTSCACYCCCCGTTGTAATCGMTAAACAT?ATG?CRGAGCGA?CKATCGCGC?TTARCTASCGAGT?WC??GACCAAYCGCTGGGAAMCAGG??GCCCYCCCGCT??GAGTGAAGM
??AGTT?GR?AC?T?AY?GCCYGC?CYC?ACYCATT?A?TAACGMTTGCTCGTWGT?TGATACTT?SGC??CG??TCATGA?ACCAC??GA?CAWGGCGCTGCCCCAG?AGGCGCGWG?TG???CGGG?TSAC??AAC?GCCSGTCGAC?CATAGGGGTMGCGWCAACGTA??AGTGAGACGARGATCCACTGGCATCGCT?TCGG??CGT?GCCRCA?GGC?WGCTWCARWGATATCTM?KAGTWAGCTCCYG?TGAAYGCA?TCACAAYA?GGCGCGAGCTCCGGTACSGTTTGG?GSTCAGTGA?AGYCAKCTGCCG?CGG??GTMTG??CGGCGKCCCACAA?ATGTCAGCGG?TGATGTGTCTGGAAGCCGTRGRGTAGGAGAGCAGGMTATACCTC?T?AAAYTCAATACGTTGAGCGTCATGAGCT?GGGCGACCATTCTTGTT?GYTTGT??AMCYKAGTGCCCMTACCGGTR?ATTGGTCCGTC?CWCTRC?TCAKGGTTCA?GA??GTCACTTYATCCC?TGGTACTTCCGTCATGGGCAGC?KG?TGTGCGA?GCARTGG??CCACGRGCCGACCGAGCKG?Y??CG??C?CG?AGAG??GGRACTGSSGGCCAATRC?CGYKCTATGRAGACKGCA?A?GSGC?CG?TCTTT??GGCCCATTAT?CT??AGTGG?CCCWA?MACT?YYCGGCACCG?CGT?AAAMAYCGCAARGYCACGYATRAAAAR?WTWAGAGGAACCGCCGCGGACCC?TTAG?TSGC?G?CTAMGCGRCCTGCCYACA?CKACT?CGYAATGGCCSCT?GCCGCGCAACACCGTCTCYATTAAMCCGWCYAGCGTCCGCG?CGCAAT?GGTGCGAA?TG?TWTGG?CATTCTCTGACTGTAYGYTTGRTTTTYTGCGMGCAGATTAC?TTYATM?A?ARCTGRA??C?CGATAGGGTCC?S?CGYGCGCGCGTT?TGCCCKATACGCGA?G?GCGCG?CCCCC
TTYCTATCG?CTGTTA?RAAGCATCGCTTA?AGCGAGATGCCAT??ATAGGCTGTCCGAAATACTCCGY?ATTC?T?TACCCTTGCCGCCA?G?CKAAGC?CTACATCGGGGTRKGCC?YCT?GAATCTTCTAGCTAYCTGCAG?ATCCGGGAACGACATGRACAATCC?CGTAAGACGGGC?CGGCATGTGCART?GGGAT?C?G?ASATTCACCGCCYYTTGY?TCAAGG?A?CAAGYTTK?WCAYC???ACGTTATYGGCTAGMCG?C?ACCYAYATTGAATGGCAGCC?CA?GGCRTACTATTSKGRAACACG?AGTCATAG?CGGTCATAGGCGACAACCTCTCCTTWTTC?TCAGYTAG?ACAAGGGCCMT?AACGC?CAAGMCA?GCGAATT?R?TCT???CCTT??AAGCAYCC?S?CATC?TGGCY?CCGTAGGATCCC?RSYGT?CTTGKACATYA?RCAK??CCACTGAGACCGACT?YAGG?TGGTACTYTGCGCGTCMCY?AGACCCGWKGAT?TTGGYCTC?AG?AAG?TTTCCCACGY?GGACRCTCTACCRTTGGTCCCTCTG?CWRGGAGCGGYCAGRCGCAGYTGGC?GCC?TA?A?SGARCA?CCTTCA?GT?CKRWAAC?TAATGCTCYA?TGTTCCCTGGG?A?GCCTTATCTGACCY?AAA?GC?CCTCTMTAGCGWACAGTCGMCT?TAGGAGTACAMCCACRACMGWAGC?MACG?A?T?GTTC?TGMTTYAYKGCGCGTMGCTG?TGACTGGG?GCGTY?C?CTGCRC?GTCYTCAGTGCGAC?GRGCAGAGA?GCCTACGCTGGCC?AGCCYCTTACGG??GRGCTTCYCCGTCGGACYCTWTTGGYAYGT?TC?TACGTGTGRGGCA?AGACCTGCCGTGAAMTTGGCACG?CRAGGT?CTGAAGWGGG?TG??CCTGTYC?TG?TTTAAAKACCGGGCGTCCCAKGCTGACAAGGGACCCG?MATCACCAGC
C?MAAGATCCAGAAGGG?AGCGACGCAATGCCCGTCASTCA?ATCGG???GCACCAGAACT?GGTCGGT?GCTCGGTCGCAT?CCGTTAC?T?CTA?C?GAGAGGCWTACTG?GTGCGGGGCGTTGSCCC?GCG?TGA?AG?GGYAGCGTCTTCGGAGGA?AGRCAYTCGAG???GG??CGGCCGC?CRTGCATS?TCYGCCC?SA?CCAAGCTRTCACTAYTCAACACCAGCACCTGCACCGAATT?TCT?CCGTTATACGT?GCGAT?TGC?GRGTCGGG?GGTA?GYKGGTAACGGAAAYAGKC?TTGCCATT?GRAGAKTCTC?TRTAG?T?GG?CCGACGC?AGG?AG?GCCTAWCA?CGGCTA?CG?TC?ATAGGTAKCACAGTGTGTCTCCCC??CSGTG?TCC?CCSGMGGTCA?TGGGC?C??A?GT?GTTAGTGCCGGCAGCGT?ATGG?AKTACTCTMTAGACGATTACCCSATTATGAGY?TAAGCCTGGGC?CCCCC?RTRYGMAGCGA?GTCTGTAG??AGCACTCCATYATGTCAGGAT?GCGCWAGTGCKC?CA?A?GT?TAGGGCCTGAKSCACT?CGAKACCCTGTCGCYYACGCYAKCGGAGGTGGRWTWGTRCCGGARC?GCACG??GCTAGSTTKCCGTGTT?CTTSCAT?CGA?CCAC?GCA?AMCTACCGAG?CACGCTGTG??T?GAT?CCCGTGCCCTGGATAGCA?AA?CGCTGGGAA?GAGAGW??C?AWAC?GATGYACCGTKAGTC?TCYCTGACCRGCTCCCGGTCC?SCGTCCCCTYTARC?GTACTG??GT?CSGRGTATCTT??TGGTCATCTT?TAACT?TTGWCGTC?G?GGCTGATT?G??GC?TGY?TTGGATCTCCCTTTG?ACCAGGCG?CACCTGCCT?GG?CTA?T?CWTRAGWTATCYTCG?TCARCATGTGCTAGA?WGCTTATGGTG??GCTGAACGCARCAAG?MKYGACGT???
?TAGCTCC?CGTCCTR?CA?CAGTTGT?ATGKTRCRAAGT?SCGCTTCTCCTCCGCGCCAA?ACTAGACTASTT?GATAAA?ATGTTGACG?CGCTYAGC?T?TCCACTACCCG?RRAC?ACACGCGCCTCGCGCGTGACGGCC?CTAGCT?GCTGYGGTSACCG?CACTTARAGAAC?GCGT???GAG?T?RCCCGCTCAAGWAGTCAGYGAT?C?G?TGCTCT?C?CGC?RACM?TGCACCA???TGGTYRGGATT?GTATTAGCGATGYC?GGGGA?TCGYG?RGGGTAGCMCTCGMAATTGC??G?CGTCTGTCGGCTGCAAWGAR??CCGTGCTAGRKACGTCCACGAGGCGCC?GGAYTMACA?CGT?GGATAAACCGG?AAGACCGGACA?GGG?AGTWYCGC?AGGCAAGCGTCACGC?CG?TGKAARTCG?GGC?R?TGAAT?AT?GCGR??YCCCRACYYGCT?GTRGACCTCTCCCGCTG?TATGCG?C?ATGTAAACC?AGCGCAGTG??GGGG?G?AGA??YAG?T?GWCMTGAT?CT?ASCCACCCCTCR?ACRCAGCGGRGCCCTCCGGCTACYTCA?GT?TRRAAAGARCAAACCTCCTGCG??GGCG?C??ACGCGYRT?ARCCATG?KTC?CTTAGAGTCCAGWGG?GGCGCTTGTCAT?GGGTGGTCGGCGTR?CATGCGG?AGMGGT?CCMRAGT?CYGAA?GTGTYA?CCTCRCG???CCGACC?A?ATAATAGAATTTAGGYTTAGGAGGGGCGCGRGATRTCAGCTGGAACCTGCTCACG?T?ACTRATACCTGTCATACA?C?GATC??CTCCCASTAC?KAGCTCGGAGCTCGCGTTCGGTYTGCRGTCGMGAAGGTAGGGG?GGCGGAATMAGACT?G??TAAAGTTCAYAACAGGA?TAGTCGAACCT?TACTCC?GAGA?CAGRCTAAT?CCGCATCTSAWAGWRTCGGCGCG?ACATGGTG?GCCGTC?TC
T?GGCACGAG?AA?MSAARCAR?ACG?TCGC?A?TG??GGATA?TAAACG?AAGAGMA?CTCAGCTGAAGCCA??GGGGCGGGGTTATGAAAGC?GTCGAA?CCATWM?AMSCGTGGCGTAAGGA?CCCTCTCTAGAGCCGCCACGGTAGCTACGAAAGCCG?MTGACTGGCGC?CCCATCCTTTAGTCAGCGCCCCCAAG?CGG?K?KK?TGCGCAACTCRACGC?WCTTA?GTT?AAATGGAATGC?TGCRCACGMCTCGACGTAATTTAGRRYCTAAT?TC?T??CT?GRTGGTTGACGCT??YACRATTACYCTCYM?W?CC?R?T?MC??STCCGGTACGTATTWCCS?ACGAATATAG?GCCTGT?TATAKAG?GCMC?AC?KCATTGCARG?TGGTG?CCGR??SAGCARGTTCTACGTCA?AG?C??AGTYAG?ACTCCATTGATGYGACG?CGGGGGYCWGWCTTAG?CCC?G?C?TGA?AGYGARTYGKAGCA??AGCT?TGCY??GTGCCGTGCG?GCATAA?AMCACCG??CGCGGCC?GTTCKAGCTT?CCCCTT?CGG?CGRARAT?ACCCGCCT?G?TCCCGGCC?GGG?R?T?AT?G?RG?GTCTT??M?C?AT?TCGAAKCTGC??ACC?ACWAARACTACCGRGCTARWCGAC?AACTGCGAGTKGRAGCGATAGWKC?ARCWT?CTGGCRRYTCTGCGCGATGRCGYCCCT?ATCGA?TGG?G??CCGGYAG?CCCCATRAKCTGGMGGGYCGTAAATGTTT?C?G?GGATCTYTG?TYGGMT?RGCGTAA?AAC?TGAYCCTTCTCTATTWGTRGCACCAAG?AWGTGACW?CGWTATAACACTAYT?TGTT??GTGGG?AG??GCCTACGGGCT?TGKCGCGCTGCATTGCAAGYARACGGAT?TT?CGG?GTG?CG?KA?WMGTTCTTAGGGCTCACCTGYCCGRARCGGGA?GCG?CCCAGTCACCRCGT?CAAA?G
TCRTGAGGTCASCMTGYCGCMYCCCCGAACTWCG?TTAGCACAGCCCCCTTGGTC?CCTCTAACCAA?MTACCTR?C?GAAAAAGGTCATACGGCGTT???CGTKGGTW?ACTCACC??GAGGGAT?CA?CCGYAAGAGG?C?CACCCC?GAGCCGCATCCCTGT?GA?TACCAGA?WCCC?TCCAGGTGCGGAGGCGY?ATGKGAGGWGGCGG?AG?ATGA?ACRCCGGCT?AC?TCCCAGWGAGTTACAG?TTGWAGGCCCGGAGGCAGCCACG?C?GC?TTTTGTAGCWACGRGGYRATTTATTT?GCACGTGCCWAGGRCATGCTCCYAGGA?GTTTCAS?TATCGGG?CACGCCC?TCCA?TTRTCGYCTGGAACATTTATTGA?CG?C??TGCCACACACGC?CCWT?GCAG?AATGCCCARRTGCCAWGCGGCMCCGGARGCTCGASAY?TATTACTAGCACGTTGCCG?A??G?CT?GG?GGC?GACACTATGTGCCAGCGAGT?GAC?CTAT?YC?TGCCAGATTAGAGTTTCAG?CTATKGAA?TGCCYCTAAG?TTCTTKAYGG?WRAC?GTTGK?TTTCTGAGAGRCGTT?ACACTGYAGAM?GGTKA?CTAAG?ATCCCCTACTYGACCT?TACGCGWCT?TCGGG?GSTGC?CAC?TCSTACT?GCCATATCGTAAAG?CGRGMCGTGTC?TRCW??GGWCYCGCAAAATAGAT?AA?ATAA?CCGRCACACAG?GCTGCKCATGGCKKCTTCCCCACCAGCTTAGGGCAAGCGGGWYAGCTCCAMCGCTCCTTTATYTCTCG?WTGCGCT?C?TRTACCCCG?G?A?YAAC?CGCAATAGAG?AGGACTKRGAGG?WGTGGRC?AGCGTAATKCGGAGCTCAG?WTTAGACYGCCAT?CAMGAT?GA?ACCG?C?WGYCCTCTTTTTTG?AGGGTAYCWTCGCAGRAGG?GGTTTCTAA?RGGGA?GCRYAAGCTTAACATACYG
RTGYTGACS?TATTAGCGGGCTAAAGCGC?MTCYCA?CCYWCATSYRCAGAAAC?GCTAYTTCGGAGAGGGGTG?YT??AGC?AGTGRC?TTATGGRGGC??GAC?TTTTA?A?CTAAAATGATGATMGCCACGTG?A??TACTGGMCCTTATTGCACCG?G?A?KAGCWG?GC?AGA?K?GCATAKCTAT?CATTATGKTCGC?G?CTCGTCTGGGAGCGCCCA?C?AGG?GGG??YGTCGCATTGTTCAAGAGTC?GCGACCMGATCTGCGTTCC?CCGRC?A?A?TAT?AGGT?GAC?CTC?AACAG?YGCATGCTAAT?CTGTAGCAGTMAGATGATG?CTWTGC?KATCCG?TT?MCGC?CT?YAGCAGM?ACYAGGGGATMGACC?CYATGASACGGARATG??GG??TTAATC?GA?TTCGTG??GGGCGAACTCCAG?TTCGG?G?GRCGTAGTGCACYCGACATTTAAGG?GKGGTTCRCAACGCT?ASTG?GTAG?ACGTCYTTYGGTGT?ATCTGCGTC?CCGAA?AGTCCGGGCRAAGTRAACACCGWGC?RTCTT?KCCCARAC?GCY?TGTC?TG?GTGACAGCTAKACGCGAGC?GCRGCGACG??GATKCCCAC???CAT?ACTAY?T?GCGCTCCAGKGCWTAATRCA?CGTYACGMGGT?GGGTAAGACAMTT?S?CT??GGAG?ACGYTCGGGAAGGT?RGCC?AATGAGAGYYGCGTCRG?AAGCACTTGGATY?ATA?TCGAARC?GCCGGCGCGTGTGCGCCACCT?GGCAATAMKTGGGTGTCMACTAGTTTAGGGAWAG?GCCG?YCCCTACAGWCMAGAAATG??CGKYTTGM?A?TGCCCAGGCCGTG?CR?CCGCSCGRCGTATGYTCTAAAAACT?GTCACCGGTTACCGRAGCGAT?GT?GYAATCTTSC?CCCGCTGG?AAGC?GA?CTACACCGTAT?A?CTTTRCGCCTAAACGKTATCGRGGTCTGC
?GAGGGAGGTGC??KACRA?A?CCGWGTYMRCTCCTGCC??AGGGTGCGTCTGTGTYTAGGRCGTATGGTTCTYTTMT?CATSASTCRCAWGCAKCCCGARAGCT?T?ATCATATACGYCAAGCGGAGAATTRAGGW??C?A?CTTKTATCCCGSGGGMCCWAAGMCGACAT?ACGRGG??TCCTC?C?A?C?TT?AGCCATGA?CC?GTAATGTTGA?MGTTYTCATG?TGTACG?YG?CCCARTAG?CT?CC?ATCTCAAGAGGTCCAGCCYTCGCMCCAGA?AGCTGCGAGTKA?CGAATAATASGTTMGKWCCGACGAT?CSTTCCGTGA?TGCG?CAYGGGAGGGCCAAGCTKTATTAWAGCCCT??AAGACCTRYMC?SAGTTGGA?AGCCCTAGTMGTGYG?AACAGTAGT?CCCCGACGATGCC?AAAC?GARACAA?TCACA?GGGYGCGG?CGGAAGCAG?CAAAGGCCATCGGCGGCACCCC?GTAGG?TC?G?CATCCGG?T?YC?AACCAACAGGTG?GA?ACCTTRGTGTCCAYRCYC?AMWGT?GGGCT?CCCGCRGGACACTTCGGTGTCT?YCGY?TCGA?G?CCA?GAGGTACC?GCTGAGT?CCTARTGC?CRGCCG?GT?TCTCGCCTT?CTGATY?CCTGTCCCC?G?ATCGGAACTCCGC?CYCC?TA?GTGGGAATA?C?AAAMT?CCCMG?MCGGTCTCCC??CATGGTYTTRTCGGTGTTTTA?WCAASGAA?CGCCGWCAC?TC?TCATCGACTT?GTCCACAWATTRCAGCC??GAAGGG??CTCGTGGAA??ACAGGTGG?CRAAGTA?AGGCWA?TGTCCCCMGARTT?GMCRGGAAGAGRGCCACYTGCCCACCAGT?GA?CGYCTCA?GACGAAGGCG??YCCTA?ARMTGTCTCGTA?TACAGAA?CC?ATCTGC?CTTA?TRA?CGTACCGGRGGGGATT?ATA?CCCTGG?ATGTCCTCTTCGGGC
AKCGCTTCC??GCGATA?GGTYGTGAGC?CTAGMCCM?CCTGA?CTTMTAATGC?GCG?CSCGCGYACGAGCACCAAGACGCWGAMAACCTCGCT??AGA?ACTTAACKYAGCTCTTCATCCTAGGACGTC?AGGYTGAACRCWGYCCCTTTG?GTCGA?WCSGT?TAGGTCACGCAGTA??CTGTG?CAACT?TAAGTC?ACTCTCYCGCGR?GCRC?AC?ACCTAGCCTAACC?CCWTTGT?GTAGCAAATCGATC???CTGCC?AGGGGGAA?TACTTARGGGG??GGCCAACTGAATGA?CAGGGGT?CC??ARA?GCGG?RAGA?T?C?CGCAGGCCAMGAGCTCTTTTCCTTGATG?WT?YGT?T?SGKC??AYTTY??AYTGTTKRGGGGTAGRGGRCTT?ACCACTTATATCCGCAGGTTAAAGCGCGT?GTGATTAGCGAGAS?CCGGCAMTCGGRYGRGCAGACTC?RGCG?CGTGGYAACT?GAGCCCC??C?CCCTCAGSGTCTTCCTC?A?GYG?TAC?CGTCYATC?CCCATTAAAGGCATTT?KTCGAYAG?AA?AGA?GTC?GRTCRAGRCACCTGGAG?GCGA?GGGCTTC?GATGCGC?AAWA?CGGAACCGC?CA?C??ATRAGCA?RCCCTTTTTACCACW?CKAGCTYGCCGTACAGCGACGA?GGGAMCYATA?KCTCCTTGYCTCCGCACACCGTMCTGCAYGAA?A?TATWCTTCCGGTC?GGAGCTCT?GGACCGCACGCGGGTTGGTGCCTGGAACCGTGTCTTCAAAGATTCGGTTAGATACAACTSTCGTACGRTCGCCCTCGACGATCCGGAGTGT?CCSCGGTCMWTACAAAAAACMRGYTGWAT?TATCYGC?YKYMC??CGR?ATCTG?C?ATRC?ACCCCTCTCGTCGGTGCAGCCGCMAGATG?ACCTGMTCCGARSTRGCTTGGCTTC?TAT?CARRCGAG?GC?T?TGCG??CACATC?ACCCC
TTCGACS?C??GA?GTYGCACTTATTCRACATCGWYCG?AGAC?GGCT?AA?CCAATRGATCGTTT?TCSTTAC?TGCCG??G?TWRCTA?ACTGTKG?GGGRCGATCGKTRCCGACRATTACTGCGG?TGGTC?GGAWCGGTACTCATTCGCT?AGC?Y?GCTMAAATGTCCAAMGTGCATGTGG?CACYKGGCCCAGAGT?CGACTGY?W?AY?GAGTGCGTG?CCYGAAGTKCATACAACWGCCCTACGG?CCGGTAGACTCGC??GCTRCTAT?TGAGKGTGWACTCCSGGGATC?CATCACCATCTCGC?GTCC?C?ACAM?A?RASAGGGKACCATCAGG?CT?GTGT?GKG?CCCCTTACCGAT?CTTGC??ACGTCCCGAAG?GCGGAGGTGGAGTAA?TCTACWTTCATACWGRGC?Y?TAWCTCAGTATCGATGTCG?G?GCCC?GMCT?TTCW?CGR?ATTTG???ATCTAAYTGCG???TGCCCGA?GCGAGTCAKY?AGCGRARGY?TACACACTARTAGCCA?MTCAACYGCAAC?CCTG?CGGTTCCRTTATCCGACAGGCGGCGATAAG?G?CAACGATAC?AGAKCCCTCCM?YTGGMAGTCTCAGCTCCGGGRGATGGTGT?AYCG?GCGAAC?CCTCTAGCTCGTTACAGGCC?CCTCGCAMAGTGCG?CGTCYCCYTTG?GA?CTGGCCGGCRG?AGGCAACCCCACYTGTACTRGGTGCAATATTGGAAAG?CGG??G?G?GCGRGAGAC?CTC?AGAT??ACTGTY?GCCCGRTM?CCSAGCCA?CTC?GACC?AC?CCTC?C?CCARC?A?AATACGTCTATGTRGCCGGMCCAGCG?TCTGGACATTGTT?RCCG?CTAGSCCCAGCGCTATM??GGGMGTC?TAGTAWGGGAGTTGCA?TC?TCTMTTGAACGCTAA?CATAATCGCGKGCRGACTAGAAACGYCCGACGCSGAG?GCGGAG?TGTTGYGT?TTT
CGTGGGGTCTACGGT?A?GGTCYAGA?GCTATCATACGCTGTGCGA?MGCCATTGTWYACAGCTACGTT??GGTT?TGTTCCT?GGGCGGCAGAKSCTTGGCAC?TTGTGTR?AGACCAGCCGCSAGCAGK?CCGGTCGGCYCTTRGAM?CACTATCT?GKGSCG?CTAACCGCAGCTAG?WCGATGCTTGCAYCGTGGGATCGGTGGACCCCYAGTR?ATTCGC?CCCATATACCGGGGCTGAGGG?TGCGA?GTGCTATMM?GCGARG?CGTAAAGTCCR?TTCCTGSGGCGCCAACGTGGTA?RCCRTCCCAGTCGGT?GACC?ACC?AC?T?GATGCGCTAGCCCGATCTRGATGYGACTGT?CGA?ATAG?GGAG?TA?AGGACGTGA?AAYGARTGTRGGCTCTTC?RWTCTGAYAAT?TTGCGCGTGGATMTG?ACACGCA?YCATTCKCTACACCTGGCCGCCG?AGTGGCGSACTCGGTGGACRGTACAACTAGCGCTCG?TACCCATGYK?CACCGGAGCAGRA??GSAGC?AGGCTCGMGTAG??GCGAAA?GA?GAGGGTC?T?CCAAAAGGGAGTCTTCGGGTCACYTRACCCYGTCCCAACGRGTAGCTAT?CGAACGACCACTT?TTGCTTACTTCGGCGAT?CTGAACGCRA?TCYCTCGGGAACAG?CAGTSCRTAACCAAAGCR?CATTMGTATGAGCGG??CCGG?CAT?ATACCGATGAG?GTTARACCAT?A??C?AGTG?AGGC?ARAGAGGAC?TCRCCCG?GAGC?GTCGTT?AATGAR?TGCG???CCGRGCT?AGCCG?C?GTGCCGCGSCGGGC?MGG?CTKCCCGACTCC???GTTCTCAC?TCCGCGC?T?RC?MAGCCRGCC?YGGGCTCTYTGG??CCTGGAKGTKTRAMSCGCA?RGCTGCCT?TATGRCACASGGGTTR?G?KTTAGGACGCCGGAGC??GCCTT??AGYCCCTGGTGCAGA?A?CA
KC?AGAAYAA?CCCT?CGG?GACAA??ATAYAG??GGCGGCCTAGGAGA?GGTGCGCTTC?ACGGAGCT?CKAC?CTCCGTG?TTCTG?AACSGAA??WACAAGATA?ACYTTGM?TCGTTTA?CGGATC?A?TCG?GG?GC??C?TTW?CRGA?T?CAGGCATACAGGCTYATCC?CAYACGATC?GCC?CAATTGGAGGTCRCC?YATGGCGTCCGGAWCRCW?GGTGTG?TC?G?C??GCTGAGATGAGCGCT?G?CGTAGTARTAGGA?GCYGTRAAGAACWTGCAC?G?TRAAGGGGGA?TGGYGATWCRCRCCTCCARGCG?MTGGTAAKTCTCAGC?TACACC?C?A?YCGCCGCTA?ATTACAATRATGAGAAAGTCYCGGAAGGMATCGARAC?ACTYGATA?GGCG?TCA?TTRYCCGARTGGCG?ATTTACTYCCTGCACCMCTTGCTGGCCATCCT?CCCA?ARG?AATGCGC?AGGGGRTCGG?GGT?GAAGTG?A?AAYAGCCCCTCGGATTTAATGYTCTARASGT?CCTACT?C?GCTTCRT?ACA?A??TAKC?GWTTGWGAAYCCAGGYAGTCCCG?TCCYCTATTGCGT?GWGTTATGACTG?TACAACAGGC?GGGCCGCMGGCCCTAYCGCGT?GGGKGACC?TCAWA?G?GTAGSAATATCTACCYACGATGA?GGACTG?GG?YGC?YAAYKCTTTGTRCGGCTGTGCTCGTCCCAACTTWACAAATA?GTAGACAACCGGCGGCG?TATATTACCGCCCAT?CGCCTCCGRCGTCTATY?TTGTCGGACGCGCTACWAT?CATGACTGGMAGAGTRSTTCAGGGGGCGCC?C?GTGGAGCCAC??CCCGA?TAC??GCMTARGGCTGCGGTC?TTATTRGCRCCGA?TSRAC?TC?CTACACG?ACTTGTGTAAG??TTCGCACCRAACGAWTGGC??CGGTGTC?TTCAGACCGAGCATACG?WATCATCGGAAT
GCTCTCTGATACC??WATGT?AGGCTY?MCT?AAY?GGGACGGAGRAATGTCSGCG?R??TYG?TAGMCTGG?GCAAGMATGAT?GCKTRWAARYASTA?CGC?RCCCCGRGACCCG?T?A?WGGGA?ACRTAT?G?GGGCRG?GAYGCW?GGTGGGAG?GTC?GCA?AGAGTCTAACTCC?ATC?TGGKCGCAGGTGTATCCTAAGAY?GTACATCGCAT?YCCCGGGGG?TYTCA?CGG?GACCRC?GCACCGTTGGCCTGAGG?AAYAGA?TG?YRGAA?ACSACGTATCGCGCTGAGGTYGCACTCCGCGGCCAACCCGAGCMCTTTGGTGCACCTGAC?????GAT?CA?AARSTCKCA?CCTTCCGG?TCTGCATGC?TGR?TCAGCASCKTTGAGAGGASATGCGCTRMWGGGA?AGTA?GGATCTWGGCTTGRTGGKGYAGAACT?CGGACTMT?CYCATAAAAGC?TCCG?A?GCCGT?GTGYWATC?AMCWACACATA?AAGCGGT?ATTGTYC?CGTTGGYGTGATGTA?YCRKTGTCATCSGC?CCCGACYGG?AGCCCC?AGGG??A?AGRTGCGGGA??CYCACTGAA?AG?TC?CTGGGAG?GT?CAGCCA?CGCACACTTA?CK??GGCTAGCCGACATCGGCA?TCGCTAAATAGCRGAGKAAA??CGTAASATCGGCGRGC?MCACTRGGCYCAGGAAC?CCT?GCRTTYGARACMCGGG?ATCC?GA?TATCCGG?CGC?TCTGTCCGACCG?CTCC?G?TACTA?TAAATMCTTCGGTGGGCAT?TGACGGKGGTRC?GAGTYA?GCATGTGAACCCCCWGTA?ACATGACATYAAR?RAGATWATTCCA?ACA?WGTGAGAATC?WGCGCCTGTKTGGATCTAAGCTACMA?TTGCGACTAACTGGGCGRG?CATG?CCGGCTGC?GGCATGCAYGGC?G?TT?AWAGAAATTGCTGCG?GATTT?CTCGCTGATG?CT
GWARGGGRACYC?G?CCTCTG?TGGAG?GCCAGTCRAGA?GAGAC?GACGGTGTCMTAGCTGCGGGCCTTCCGAAMTTCGTAT?CG?GATACTG?TGGWAAATCCCGMGGGMCCCGCCATTRGGYK?TGTTTCCTGYGACAAA?TCGYCTGWTATAAGACTA?ATA?A?C?TTGAAGCACCCAAAGG?CGCTTC??CCGRGC?GGCCCRYACCT?G?G?CCATTGCMGTAGCCGGACGT?CCGGCCAGCTKAC?GTGGCAC?TACC?TRCTACC?GTTCAGAGTCGTGGTTCGYGC?AGAYCG?C?ACAT?AGTGTTGAC?TGGGGAGAGGAMAYWGAYT??RMCATC?AAMATC?GG?GGGCATAYTGG?ACSCCGTGGA?TGGA?ACATCCCCTACGCCGAAGCTCAGTGYCACAYR??G?CCCYTAGGCCTGCATGCCTRCCCACGGAAGCTGTTAGGCGTSGGGCTCCTGCCC?T?CCGCTGGGA?TA?ATTCC?ACAT?AGCAGAGCCA?CGGA?TTT?GCCM?A??AAGC?CCTAGGCTGMGTYGAGCG?GCCTC?TA?AGGATGAAAAACCAGCAACTGC??C??TGG?GCCRC?TGTCT?TCCACGTCTCRAGGTAGAGTCA?AAC?CATGTGCGCTACCATAC?CKAAGGTGCCCATATYCATCTGC??ATGACGAAATGGAC?TCAGAGGTATGCGGTCCCGAGG?CTCGA?CTA?GCAACTTTCTT?TGMRCTACTC??T?CYTTCCCG?G?TACT?TCC?GTGATCCGG?GWGSAKRCGTAW?CAGC?CGCC?TTGCCMGG?C?CMGCTCTM?CGRGT?G?TCGCCCYATTGC?TGGAGCGGTGT??GAGGCGGATG?CCGWG?TT??SGTACT?GKC?GTTTTGAKCTCGWCGTTTGYYAGYGCCCTCCTCCCCA???CRCACTGKTMCTKGCCGCGRATAAGACTGTCG?AACGYTGCTGCACTAAGWGWG?AGTGTT?G?GGGGT
AC?A?CTTTCTAG?CT??T?RA?CCC?G?TAR?GYTCGGGGGC?GTATGAAG?CCTTAYAC?C?T??CATCATTAAT???CATARGGGAAGG?AMGCAKAR?TTTGARTCATTY?RA?KGCACAGGGCCAGCACKTA?GCG?TGTGTCTTTT?GWGGACAAGAATC?CCATCAACRAG??CCGTCCCAGGG?G?T?CWGGWAGCAAGCTTGGCKGC?GGCTC?GA??W?AATCTGCAATCCGCAWWTAWGTAGCGGCATCYGATAGCTCGCCT?CACGC?WGCCGAATTA?MTAGGCGTATGCCGC?TT?CTG?RTCR?GRA?GAAAACC?MWGCGC?AGKCCC?CGGACCCTGCTGGAA?CAAGGTCCGAG?GCGTGATGCT??ATGCYGTRTYCCC?CTACC?AAT??CA?G?TCCC?TTTTAGGA?GCRA?GTCTGA?T?GMGTACCGSAATTGWAC?C?MRTGACG?G??CGCCAGACYTTG?GCGGAGCG?TTGWTACG?ACGCTTTCATCYTAT?GTAATGAGCCTA?GAG?ACCCRGCCGYGTAAT?GCCC?TTACYGG?CCKTTAGCTTCATC?CGCGCCGTAATY?G?GATAA?KCGAA?C?AR??GTCKGGA?TYATGRTGT?TWGGCCTACTG?CG?CGKAGGGGATAGYCRKYAAC??GAGCKC?T?S?CAGATGAGAA?G?AGACGACKATAACGTAGGGTGSTGGTATCGGAAGTMYCAACTRTTAGC??GCATGTCYT?AAAGTTT?AAGGC?CAGTATGTGG?CATA?TTCCGG?GGCAS?CAACG?CGCCGA?AGAWAAGGGACT?CTCTCYRAGGTAAGTACTAGCSAGAGTGC??TG?WAAAGCWGGGCCAGGCTGGTTGTAGGCTGTTGTATGTYC?MGAGTAAGGTGGCCCTKTGGTCMGAMTGA?GCGGTGCGCGCCACYTAAACCTCACC?ATTTAKCTGCAAGACC?GAGGTARGC??YGGT?GG?GAACGGGATA
CG?ACC?GTGCCTCCAG?CGGTACTAAAGATYG?CTYGGAKGC?CCAT??T???TGGGACA?TTGTYATTGA?TCAGGTAAKCCMGG?Y?TCCAATGCGASGCC?GKTGCCGTT?TG?GTCTCRRTTGGCCTGACCGAGGKTGTTAGCTGGTGC?CTGCCGCCCCGCATCCGC?AAWGGCCT?SCAGTACGCTGGCAAGCRCGTA?GCTT?GTTCTGGAACCA?ACTTAGGCCCGATA?C?GCGCGGTTGG?CCS??AACCCTAACAAAGA?A?WTCAGT?CGGGCAAMCCCCTCTGT?A?TA?CTCC?CTWGCGCRGA??YA?AGA?CCACTW?CCTACGGCCC?GCGCG??AT??TCCG?KC?GT?WCCCAAC?GRCGAC?RTCGGT?GCGTCCATCCA?CAWTTCCC??GCC?GACGARGGA?GGTGACCKGMC?TCAY?CC?TGGT?TGT?CTCGAAGCCGG?C?TG?AGCTA?TG??TCGGTACG?TC?TAGCCRTGCRAGTGCCCTGAST?CG?CCCCTGTGYGTCGTCAGAGTAGCG?KCC?AGTTGTCTGGGTACC?G?GGKGAA?TGATGGC?ARG?YCGCACGCG?AGTGAGCGGTTTTYCG?YC?AT?GGTTCCWCCYT?GGRT??YCATAGGGGATGTA?GGTG?C?G?CTTGCAGGCTACCCGTGGCTTAGGKTGTRCCCGCYGCTGGGCGCWCGGGAG?G?AGTGTACGCCCA?ACGCGCAAAGA?GTAGTATA?CCCTCCGGCRTGAGGC?ATT?CTCGMGGGCCC?TGCC?GACGCCGGCGGTCCYCCTCAGCAAATATCGG?TCGYGGA?TGGG??ACGAT?CAGAATWCGC?YTTTMM??ACCGT?GRATCWAAGTGWGWTTGG?AGTGTGRCTCG?Y?GT?CYCTAAGYWACT?CTCRTTGCAG?CCTCARCGGG???AGGCTCCTT?TA?AAG?C?ACTTGAACA?AGGCTAGGGC?CGG?GCGCGCT?TCTGCTGAGC?
TGC??RCT?ARTCGC?AGTCACTATTGAARC??G??C?ACA?T?A?CACGATTTCTM?CT?CCTGTGGACWCCTCCGA?AGCTGG??ATGTGA??AGKATT?AATAGTAAAMTCYATT?AGCTGGTCYG??GTCWKAT?GACCG?ACCARAGCCGAA?GGTMGACGA?GCCCCTCAGCGCCTGA?GATTA?ATTACGTTAGT?CAGATATCGGAA?CCGT?GCGGAC??ATWWGCGCY?CTTGAYAGC?TMT?CG?GT?ATGCCC?CCC?G?MTGGTTGA?ATC?TA?GTCGCCGC?ATTTCGCGGACGATGA?CACATCCGGARCTCGACGTGGGTAYCYT??TCMATGATCGACCCTGC?CT?TGGYAGCGTCTACSR?CGGY?TTGTGAGCGKCGTGC?TAGTCGCTGTC?GCRCAGGT?GGC??CGGTAR?ACC??GYG?RAC??GTCCCCGTCTTTMACGT??ATCCAC?CSTC??TCC?G?AGACATTG?GGTGGGTYAYTTCTGCG?GAAGCCTMATYAATT?CCTCA?CRCTG?C?CAA??CAGRGTAAC?CCAYGCCGTCGGMMG??TCCC?YCRGTCMATRCTGAGGACGCCACTRG?AT?GCTYGA?CGCCGTM?GARAATTYATAAKCACTGGCC?GCTGC?TTCGACRYACACCCAGT?GKC??AG?GGCCYCATGGGTAGTTC?G?RG?GACCT?TTGTGTAGGACTGYTTAGACCTTGGGACCYGGA?C??MGGGGATGGTGAWCWGCGAYT?CCTA?GGAC?AC?CCGAARGYTCG?GGGATCGTCYG??ATG?GAAAT??TCC?GACCC?TGATTGCC?GGTGKMGTAAAGRTTAAG?WGC?GYTTGG?ATTCTGCCC?AWRCTATC?CG?CCTTTAGTG?GCCAAGTATACAC?AAGTAW?ATTCTTA?GTCGAA?A?TTG?CCGCCCTACGTAC?A?GCGCMTGGGGAC?CGT?CGG?CCACGATCAT?CMCACAATGC?G
TAGA?AACAYMGCGATCAT?AACGA?GRTAGCA?TCGCA?TGY?ATCCC?A?GTAGCGWKCGGATCK?WC?CGTAGAGACGG?AGWCTCCAACCGCGGGGMCGCTCATCKCCCC?TTT?T?CGGCCGCTG??GCCG?TT?TCGACCTCCGAGGAAG?AGCTG?TGTT?GAGGCTSCAGCCAWACGAATCCCCCATTCTC?TT?ACAAYACAACACTSCGTR?TAACTCG?CTTA???MGAGCATKTCGATA?G?CG?TTYTCCCACGT?GGTGA?ACCG?CGCGCTGA?CCGGYTACGATGGGGCAAG?GGCGMGAGCCTCRGAGCC?C?TGATACCT?AA?SGGGATTGACTATG?A?GCCT??CAGC?ATCAG?TCAACAGGAC?CGGGCTCRGAAT??GAC?CY?CTCAGCATTGGCTAGCRCT?CAAAGTCAGCCGTRGTTGCCGACC?GGCACCGTCCACCGTGGAAGYCACCACCGCGCGGTAGGCCATA?A??TTRGCGRG?TGCGTCAYGA?TCCKCAGAGTGACC?CTG?TA?CGCC?T?AGAACGTT?CCG??GGTCC?T?TGRAGCATAA?AGRCGA?CCCAAGGGGGCACC?CCGTTCAAA??ACGATA???TTC?CTGGATGCTRACGCCT??CT?GACCAKGGT?A?CAATTGAATC??GCG?CRAGAA?GTGGAAMTCA?TG?CTGG?TCGTC?CCCTCGC?GTCTCGATRAGMGCAGWGCTACAGCTAATATMCCKTGRCGCCAGGGCGAGCCMCTGAGCCATGG?GRTTGGGGCT?CC?TTC???GCCAGRCA?GCACTACGA?CACGACGGG?A?CC?GCGATGAAAA?CYCGAGTTGCWT??CCRGYMCCTTTTCC?CARGCC?TTCTCA?TGT?GKSACCTTT?CRRCTCTTRCGMYTACTACG?GCA?GAWTTASATAGATYTTAGCGCGCCG????C?GAGCARGCCACC?GCAC?GGGGCCKTM?KCTTARTGGCAY
RTT?A?YTCTT?MTTCTATGGRAG??GCGGGCCG?GTTGACTA?CTA?AACTC?GCGGATATGTATTCTCCACGA?CWAATCG?ATGAC?CAAAGTCGCSACKGCTTG?G?TCAARGGAAC?YWA?GCCGT?CWTAACA?GCAGTGACCC??TGCWGARGA?SA?G?TTRCTGACGAGGAAACTWCAG?CCG??TCCTATGTCGWCACCCATW?GC?GCAACYAAGGTGGGSAACCTCGGGTCGCTGG?ACG?CMTGTGGCCCCTCACTACGTYT?CGGAC?GCGACRATTGAAAT?CCCTGACACGC?TYCMAAG?CA?TGCCC??AGACA??ATCTRGTACC?CC?GKTAA?GGTRTTGCAGCRCCAGTAGG?S?TARAC?TA?TCACGAGGACTCCG?AT?CTATGGGATTMAGTCCT?A?GTACRGT?GTGCCCGGAGATGRCGTCAA?CACA?GACTGAGG?CCKT?TTTT?GGGCCCG?TTAG?TAWAAGY?CGGGYCTTGACGGTC?GAATCTCYAGCTCTA?TCTT?CGTTAGCAG?YTRYC?TTCTAGCCGGGCTMACCGACCTC?C?AC??TAATATCTYG?TTYATGTCTACT?GTAGCTGMAACAT?C?CCCTRACCA?GAYTCCTTCTGCAAC?TRTGTAAACTWGAAGAGWTT?AWT?CG?GR?GYTT?TTCCAGCGTYCCMT?TCC?GAGCC?GTGA??AACAGAGGKCTT??G?CTCCGGCACCCGACCTSCCAGGCCC?GGCGCG??CATRCCGTGGTCTC?A?GGM?CGYCGAGAGA?GGAGA?ACMCGAAGAAGA?CGTCG?CCGTCTGCCATTGT?TC?KTCGG?TTTCTA?C?TCTGGCTAAGCCG?CTTGYGAAWC?TT??G?AG?TCGA?CG?RTCAAATTATCCGYAC?GTTGAGGCACGGCACTGAGTCGCG?GC?ATGCGTCGGGAYTG?CACCM?GGCTTACAGYCG?TGARGT?A?GGTCTGCSTGAG?CA?
AA?CACGTCCTCCGGGGCCWAGTCCTACC?GCG?CMA?TGGTGGCKTCGGACCGGG?CTCCGTGCSACCA?CYAG?TAMGAGA?YT?RCATTACGAT??GGGR?TG?GTGGKATCTACGC?TG?CCC?CA?CTGC?GAYAC?G??CGCAGCTTRT?TCCAACGA?GRTCATC?CATCGTGAGTRACYCGTT??AAWGC?TG?GCACGGTATCTR?AATCGA?ATA?CAWGYATAGT?KC?GST?CGCC?AC?AGCWAACCGTKTYTGCCWG?C?TMCGTGGCA?CTGATCG?ACGCCCCATCGRGTC?AGCT??T?GCTAGT??G?CCCCCTTCTTATCAA?GGTGCTTAATAACA?GA?ATTA?CGTCAW?GACAAMCCACAG?TTTCAGAGGTAGGCTCTCAA?TCCCWAACGTTGCG?CAGG?TGTGCGACCGCAATAAG?A?A?ATATC??ATC?GGCTA?A?GYCG?AMWAMAGTGGAGCCAC?G?G?ARCTCATAYC?RGTCRY??CACGC?TACT?CSG?TCACCCGATGC?GTCAGGRTCAGT?GCAGTGCCCARCTCGA?TGCAGAGAGAGTT?CGCGTCCATAGAG?ACG?AGGTGTACATGCCAC?GC??AGGGCTCG??CGAGGAGT?T?SCCG?AACCGC?CC?A?TTACGCAGGGGARGCAA???ATT?GGGCGCAGGRACGCGCAT?ATRTAACG?SCTC?R??TG?AA?CTTGCCCT?GTAYCT?ACG?C?GCAGCTATCTT?G?TTT?GAA?AT?CAWTCAACCACATRCACTCGCR?TC?ARACCAGWAGCTGTCGWATACTGTCCCATKGCGYCYGGA???GGCCGGTCGGGAA?TKTGTGTGTGACSCTG?CC?TGG?CGTYSACTTGCAAAAT?TT?C?CCAGAGAGCCATGC?RA?CGCTCGGTCAACC?CGTTCRTA?AATGTATA??T?TC??GGTCT?TCTGGRTTCAAWGCCC?CGGCGGT?CTTT?ATCATAC
TGCC?CGAT?ATGTCAA?CTWGGCCGGCGAC?G?C?TGCRACCTR?ATTC?GACAT?AGGTG?C?AACTGCGG??TGTGGATA?CACYCCGTCYGYT?ACATGGG??GAGK??GTGATTCAAT?CCTCCA?CRCAG?ACYACATCAGCATMT??T?CCTAGAGR?CGAT?ACTGAGCMAA?G?CTA?AGTCYCCCG?GCCTAGTCCTAACTA?GR?G?GC?GCA?G?YMCTCC?GGCR?GCGCAGTAATTTCCGCYR?CA?TG?G?TGTWA?GGTGCGGCTCCM?AGCA?CTA?GCGGTACAAAA?GCCTAGGR?CGCYAC?YTCGTGGAACTGCA?TT?GYGAG?GT?GC?T?ATACGTAY?G?GCCC?CCGAACCAGMC?AGCGAGGGGCACTGTCTGYACGT?G?GCGAG?TGGCGYAAGCAGTAGTAAGMTCAACAARCCCG?GC?C??CACTTAACTCGAATAGCCAAAA?AGG??GCCAAGG?GY??CSCKCGGTCARG?GGGCGAGACG?CCCGGGTTC?AC??TC?GTTC??AA?YTTT?RCTAGGAG?TCCCA?CYCTAGTTGG?CCGGTGCGG??TCCG?CGGTGGAYTGCCG?AYGCAAG?TGGTC?C?CGC?CTCT?AGGTAGMGAGTG?CTGAGRAY?GC?TTAAA?CATCCGRACCT?G?AGGC??CMTGCATGGYCT?ATCCTGGCRCGAGTCRAARAAAC?CAGGATGACGTCGTAG?AGCTTCGG?GAAGTAATTTTTCGAGC?CATAGGGAA?CTTAGRGTCGAGACGACTGGMT?AGYTTAGTCCGGYACGGAGTG?GCATTWTTGCCGGCCWAR?ATCC?CTACA?CGGCGGTG?C??CACCAAGGG?MTRGTACRGTGGTRMGACCTT?CCCACCCTAGACCTCCGT??GGC??GYCG?TCCTTATGGTC?GGYTCTCTM??GTCTG?G?T?GTGCGG?C?RCT?A?CC?AGGCGGYG??CATTCCT?CGCCATG????
?A?GCT?TT?TATA?CTA??ATAATGGGCCGGTT?TTCA?C?ACC?GGTTTGGSAGGCTAA??CCGGAT?CGTAGW?T?GCGSCMCTTGGTGGTTA??G?K?CG?TT?C??AATGGCWTA?GCT?ASCGARCGA???TCKTRT?TCCGGCRCA?ACCTK?CGC??GTA?CAY??CTTCCCGGTCCT?C?CTGGYCC?CTGCATCRTGGA?TGKGGA?ACA?GCG?CCCAGTCTGTT??ACTCA?CGTCYC?CRGG??GCRAA??CGGTRA?CCC?G?CYCGTCKCAACGACGAGA?GCC?TT?TGACGYC?ACGAG?GTG?C?AC?ATCGGTCTTCACAAT??A??TTGGAT??GT?A?CGCGGA??C?CGC?ACGGATWGT??AYTCTGACA??AGTC?T?TCC?TG?TGAATGGCTACAACGGCTCTGCCC?G??AGGGCCAGGAYGCC?TYCCGAG?GCACTGGC?CC?TGG?KTTGCGAG???CGAGTGTCCTAGC??TGC???CAAAGG??GMCCTAAACAGCCTG??CTTGGCTCAGCCGGGCC?ARGGCGT?GTCGG?GCCGCYGGCCY?AAGGTMAT?CAAR?TMG?GAS?GAA?ATGTCKCAGGTAK?GAGGCA?GGSGACGR??ATACGCG?GGAGGATG?G?CGT?CGTCGC?TCGACTGRTT?G?AATCTCCCR?CG?AATCWGTAC?T?A?GCGYCTGGG?GACCT?GCAK?TGGAGGGCGCGA?CCGTG??RA?CTCGC?G?AC?A?AAAGCACG?GT?CCAGAGA?CGCTAGGCCAATATGTTT?AA?ATGC?SGAATTC?AC?AKTTCGYGGGTACGCG?CGTGGCACATC?YY?YG?G?AGT??CATC?GAAATAAGAGTTAGCCGGTTGCGTTA?GCG?CA?CCGGTM?AAGMCMC?CGACA?GGGC??T?GATG??GY??GGGRC??TG??CAA?CGTAGY?GGCTGAACCGGATG?C?G?GGT?T?G?AA?A?CTGC?CY
C?GKCCCGCACCAC?CCAC??R?CTGA?Y??AARG???TATTTGGC?RMT?YGTACTA?C?CCGTAGCCCCTCCA?AGATTACCTTTCCGGACA?C?GCCAR??C?CTYA??G?AGGTCCCCTGC?CC?R?WGGGCGTAGC?CGTA?A?AC??AA?AG?ACC??GCCCTATGATCCRCC??GA?STGTTTGCC?CGCCGC?AATGGCC?TCCAGAAGTYGCRGCATCGTT?CST?C?T?AGTCTACGACCG?CC?AAACTGTGGTC?TWTCC?CGCC??AGG??CCACATT?GACCAATAAARCTCGG?GYAGGGGGGGCGCACAGAW?C?T?TGTCAT?AT?CAGTG??AGG????T?RCTCRCA?TGC?AGAC?AGAAGCCACCG?KAGTWT?GTAAA??C?TACGTTC?CCCGA?WTTACCKACCCC?YR?CWTGAGAA?GTC?GYYG?T?CTGGCTATCG??YGCCCC??G?G?GTGYGG?G?TT?AGAG?G?CGCCGGGCTTCG?CR?CC?GAGAT?AC??TRATGGGTGCC?G?C?RMTCG?SGACACGG?ACYCACCAC?RATT??GCAGGTTG?TGC?GAT?CCG?GTGCGCACGCATTTYCGCATTT?CGGCAATAG?AACTCTACCGGCCCGT?A?CTCAGGGGTCT?TGCGYCCTGSCCC?YTTA???GGCG??YKCGCA?GCWGCCTAGAGTTCGC??CGGATAWTCG?CC?TRCG??C?ACC?CT?CG?CW??TCC?GACCAG??TTC??TGCATC?GAC?WAC?CAGT?AC?GGR?G??T??RGY?ACTCCACT?CAGGA?TA?AACCGGTCGTMMGKWTAGGCCCGSTCGGWASSGATAGTC?CG??ACTC?CC?CA?CA??T?GYA?GATGTGC?C??AS?AGCACACGAGTG?G?ATT?C?CR?CACG?G??RTGGGAACTGCG?GGC?ATG?KGT?ACCCCMASCAACCAA?GSKCG??A?MSTG?GTAAWGGTTG?TGC?C
AGGA?A??K?GTGAAA?CC?C?T???A?GKYCYCKYGACCTAAACC?TA?GG?GGSTGGGCGAAAGGTCT?CAATCAG?T?AYT?TAG???TGC?GCG??GA?ATT?AGATGCTAACCTGT?TCCMTGCAGMCCTAGC?CTCKAGACTA??G?AAGG?RTGAGTTAGACAGC?GCA?CGYTAS?AT?G???CC?A?GGACA???C?A?CCG??Y?ACYCCGGAAT?KAACC?GT?GC?CAT?ACGCCA??T?GAR?G?GAT?AG?C?C?CG?TCTAAGCCTGACWTT?GYTAGG??CGR?CATAACK?CTAGTGGGGCG?AGCYTACTT?CCAAC?GC?TA?TT?YC???CT?A?GGY?TTRKTC?ACATACTGSKAGTG??T?CTT??GA?GT?A??TACCT?CAAMCCYGCACCGRACTTA??GC?GACCG?TC?TGACTAACG?AGCAG?T??TR?TKAAG?GTCTCTCGGC?TAYG???CTC?ACYM??AG?AAAGTAGGACRTTT??GTCAA?GTY?MGTC?GCG?GAT?GTAGCACC?????CACATATCCG?AGCG?TGR?GT?RACTG?A?GAGCAGTWGGC?ACT?ACTC??AGCT?CC?C?CG?T?TA?CAACR?A?GTA?GGC?GKGTTAATCGCAAGTGT?GCGCGCTGAAACCGGAT?G??C??A?CATATCT?GYCG?GAACATCCCCCTYTCCTCGCTC?GMGGGGAAGGWGA?CCR?CRCC??CCTACC??CCC?AG?GGGT?GTGAAYGGCTCCT?GGGGTTGC??A?GCAGAG?CCCGGM?CGCGCCRT?GRRGCGGCT?AAG?CG??CCGGCAGAY?TCGGAAG?CA?C?CTT?GCG?ACGAGTAGTTCRCCCRATTATGT?YCTAC?CTGT?AMCCCCTA?C?GRGAGCAT?TTT?TAACGGGT?T?AAGT?ATGAS?ATTGGT??GAAAYA?GYRAT?GCGGCG?TGCTGARTCTTGYCCC?TCGGRAGTA?CCWTRGG
GGA?CG?ARTGRTC?GGGATC??CGTAATTATACA?G??G??CTTATATGC?TT?GCMGAGCACA?AG?CCASTGAA????A???GGTTACTACTRG?TGACGGATGAA?KCT??CCGTTCCTGG?A??CAGGGATWYR??WCGTCTGTGTCTCTCTRG?CACT?AT?GCAGGA?YGGY??ARAAACGKACA?GAG?AGA??CGC?GCCKTGY?TCTACCAGCCCGCGGAA?C?WGCT??CCACAG?GGTTWC??GC?T?GTCACAYCCGCTGY?CGCGGCCAT?GTGACCGTCTGGAGCCTGA?G?CC?AACGTCTCTACACGTGA?KGGCTACW?CCATC?CTGTGGTAAAAYAGA?GYCAC?TTGAGGC?T?CGRCGCA?TTG?CCA???TCGAA???CCY?RCCTGTATY?ACYGMCA?CATTGACGAGGATCTG?GYRA?GTAACGWGCTACC?CCGR?G?A?ACGAGG??GA?GCC?CRACGA??CCYCCYGW?CTGCAGGCGAAAMGCGG?A?G?TYCC?RCGATTTTGAGA?CG?GMGCACGTA??TARGCCCTRCGTCTCTT?AACCC??T?A?TAAM?????GGA?C?ACGAGTT?AC?GA?G?TTTTCGCACATAGA?TAACG??CTTC?CCATCMCAAGGRYGCTG?AGCC?C?AGTAAG?AACAAT??CACCGCG?CGG??CTAGCCC?TGC?CA?CG?MSGAYGRKGGCA??GTGTA??GCT?AAAARTG?TACCGCT?TCTCGTAT?CGC????ATGARTTAC?TGAAG?C?RT?CG?CTAAAGAGCTRGGGATCCT??GGTTAGCT?GGCCCAG?A?CTCAAAGCGCGA???GGGTG?AC?ACTTGT?CSAGGACTGGTM?TRGCATTAAACTC?T?CCKCCWTGCCG??MTCCCGACGCTC?GAWTCGC?GGGCKC?CATCA??ATTTACC?ACAAA?CG?G??AA??AGACAGTACGGTCA??ACAACG??GTTGC??YTCT
K??TTA?TTCGG?G?TGAAC?CAAA?TACACAACCGCAGCTCTAGAYATAGCCTGAT?GTCGTCATT?TAGCTCAAC?A?WGGACC?GCGTGCT?GCAGA?CGTGKAGCRCA?CYTG?GKAGTG?AGC?C?TAAAAT??RYCTGTGC?RATAGGTK??GAG?GCGAACCTAAGAGGAGTGGCAGTTACCMGCTGC??CG?RGCACCCGCT?TC?TTGCTTTRTATR?GTTCCCWGG?Y??GTTT??GGTGG?CAGG?TCARGC?A?GGG?KGGG?TGGACTAGTA?TCTGACCAACG?GT??CCTCAGGGCCTTATCTAA?TGT?TGACRGTGA?GGG?YTCCCAWACATCSTGAYTACAC?GT?TGGACK??C?CYGT?GCAGCC?GAC??TACRGWACCGTCCT?AACTAC?CTTGAGGATA?CARTMGKGAAC??R?C?ACTCTGTCTT??TTAACC?C?A?TGC?ATG?ACCGAG?AAGG?TGRG?CC?MTGTGTTCGTT??CRCAG?CAGTGCG?G?TGGCWTTAGAACTGGAA?GT?CAAC?ACGKCYTCCGC?G?ATGCC?CA?G??G?CC?TGGGCYAAYTCTGCTTTAGCGCCCGRAAC?GTGCGCTWMRGCGTTYTG?TCGCTC?GTRTTGRRC?Y?CCAA?AGRGGTAATCAGTR?AGGCTGATGGC?GCATT?CGT?GGCRATG?TAGA?ARTTRRK?GC?AACGGGC?TATCTTW?A??A?A?TCC?CCAGGA??GGGGYCGTATG?GGTCCC?ACA?GTGA??ACCGCGCC??TATSS?YTCCTC?CC?A?GCCCA?MTCCGCAGCTCGCRGGGGA?A?TTAAACSTCCCCCGAC??ACCAC?CTCCGK??ASAA?TCRAAGGCGGG?GCCTKCGCT?TGGGA?GCACATATGCCCC?ACTGTGT?GATCCCAGGGWCTYGWCTCMRGYGGT?GCA?GCATTTCGTCTGMACGACCAAG?CCTGTG?CGGCCATT?CCGCTC??G?
Y?GGT??A??G?TA?C?AG??A?T?G??TGGTCCAY????G?YAY?TGCG??C??CWTGGG?A?CA?C?C?TGGGCA??C?TM?C??T?G?G???G?GCA??AC?TC??T?AM??AG?????G?T????T??AY????GG?A??Y??????YAA??TC?A???A??AGK?????RGC?TC?R??G?W?GGYA?G?AC?GTTTTG?GC??G?GA??GCT??TA?CGC???CT?G?????A??K?GGCG?T?AK?YTCT??A??GG????T?T????Y??WAGGG?????C??C?TAGCAR?T???AGTG??ACG?AAC?????CGRCC?CG??R?GM?CG?ST??R???C?GKT???TA?C?W????GTR?C???G??A?ACC?G???TC??TG??CC??C????GTG?R?C??GGA???GC??C?C?T?CC??C?C?GCTGCACG????GAGTGC??C?CGGCGYTTCG????G?TG??C?C???GT?MC?G??GG????T?CC?KG??RW??AGGC??CG??C?C????GC????TGC?C?TC?CACC?G??AA?CA??WCCGG?G?CG?GT???C?A?A?T??CT??????CC?AG?T?CTCCC?AG?T??TAC?C?R?Y?RT?ARGTGG??AT???K?T??Y???C?AG?G??TCCAGG?G??A?G???YG??TA?CRG?????G?GT?A?GG?GC?RG?TC?A?C?GTCY????TAGC?AYGG?A?G?TCCTGAGA???????CT?GT?Y?TG??ATA?A?AC??A?GCG??YA?ACA???R?MT?TG?A?G?A?ACG?GC?G??C?K???A?CACGT??C???A?G?C??CGGCG?GT?T??GCGA?T??CG?GGGG??C??T??G?Y?TRAC?A??C?CAWT?GACATGT?GGG??GTGCG??G??TAG???AS??TR??A?SAC?????ATGCRM??C??G??TG?A?GC??G?ACTTGT??C?CG?C?C??C??GG?G???W?RSGCACTCC
?TC??G???AGTC??G?????C?C??TC?TA?GR?AA?G?AACT?TG????C?TAC?CS???G???A??C???GA???GTGA?A?TGTG?GY?TT??CTCTCT???????G??GC?A?CY???C?G?GG??????CCAT?Y?GY??C?C??????AT?????C?AGC??CG??AG?TGAG?A?C?T???????YT?C??GRG?GY??AGTGC??AC?CGT???CC???T?AGCC???TC?TGTA??Y?TAC?AG?CG????TATCTGTTGT?T?????CGCKTCTA??AC?GGG?GC????C?GSGCA??G?T???A?AKMTT?AT??CYGC??C?TA?GC??CC?CRCTSAATT?CC?M??A?C??A??G?GGAGG?SCCAT???G?AA?C??GCT?AGG?A???CA?CGTG?CCY?Y?A?TG???ACGGCTG??T?C??TGC?????TG?CSAG?C?????G??C?C?CT?G?C??GGG?GTCG?CT??GACC???KA?T?C??????G?A???RC?TCT??AA?A???GA?CC???A??GC?CACTC??C?GT?TGGC?????G?GGG?A?AC????????G?A?G?CTC?AA?TTY??CG???TC?RY????CCCGG??????C?WGR??G?C??GTTCA?C???C?AGC?R?T?G?GT?TRCT??C???T?G?S?A?TGCCGC????G?A??ACR?CC??C?T?TT?G??G??G????T?G?????AG?T?TGGG?CCT?GG?GY?ACG??AT?G?T??TGYG??CA?C???????G?K?CR???AY??G?CCC?GG??TGCC?TG??ATGG?G???GCG?CT???CCC?C?C?CC???CC????WCAC?AGGT????MC?G???G?T?CT?CA?AG?G?C?GG?T??C??T???R?AAW????GG????CCG?GCC???C????WGC???G?AT?CC?CC?GG??CGC????AC?C???C??G?CMC?CCTC????TACACCG?A?C??A????
GA??GTGAATCGC?T?Y??TC???GC?T?R?AG??SC?A?T?C?ATR??CC??G??GC?GC??????GC??????R?KG?CS??CGC?CA??????CTT?GGY?G??GAY?G???G??AR??A????????TT???????AAK??C??TAG??????A??CA?CT?G?TY?M???GCC???C??C?C?????G?G???R?G?C??S??AT?CG??T??C?GGA??T???TGGT?????T?G?????CTC??C?AAA?CTCRG?MATGGC????C?C?AC??C??GG??GTG????G??G??C???CT?G??T?C??TGS?C?T????CC???GMTG?GAAG?CA????CCA?A???K?G???G??C?CA??C????T??G??R?A?CR?????TGG??CG???AAG?G?G?RKG???C????GG??CG??????A?A??GC?G?C?G?A???T?G????C?G??C?T??A?G???CS?A?????CG?CA?AA??CA???C?T??CATC?G?CC???????GTTT???R??CAAG?C?GC??GACTT??GTCC?GCGT??C??T?ATG?GACG???CT??C??C?AC??C??????G??C?TG?CT?G?C??RCC?CT??T?G?M??GG???C?A??G?AAC??CT??????A?Y???C???GC?G?CCT?G????C???R????????A???AC?AG?A???C???G???SCA????G?CG?G?G???C????RA???TG??GGC??C?G?????A?????T????????TT?A??S????A??R??M?CGCY????G?C?W?GG?G?????C??C???????C????G?CG?CC???A??T?GG??CG?CRG?R?A?????C???TCGGGY??TGC?G???CT?A??A?MG????G??G???????G?C???T?GC?SGC??Y?C?CCGA??CT????C?AG??GCGAAC?K????AGT?C?G?CCGGAC???G?C???C?GC?CC?CCYT??T?T??K
CA???TGT???A?CTGCAG?T?G?Y?GC??CCK??G??AT?C?C?G?G???G???M?C??C?G???????GC?ACG??ARG??C?T??A?TGCGCA??CCG??CTWC?RG???AWGC??A?G??T??CAC????C?TG?A?C?C?C??R???T?CG?C?A???S?K?T??C??GR?AGG????GC?GGC?T?C?CG???GCG???????ACG??GC?C??MG?G?GT??TAC??TA?RGCTR?G??C?G?C???CGC???M??????A??G?TA??TGG??????GG?CTACA?C?WGAG?T?G?G?????G?C?T???CCCACC??C????SAA?A?G???TG???G?CCR??A?C???A????A?CC?CG??A??G?C?G????CG?????T?C??C?????G??GC?????CS?CC?G?G???C???G?T??????AA??G?A?C??????GC??Y????CG????C?T?A??GTT????TYG????C??K??????GG??????A??CC??C??G??W?C???A??C??????KTTM?GTR?C?C??T????G???A??G??R??????G??GG?G??GG???GG?C?A??A??GT??A???T?????A??G????T?T?G??CAG?????C?G??C?T?CG??TCA???????????T????C??C?A???G?T???C?C?GG?GCCTTAYC????????????A?W?G??T???A?M??C??GC????C??G??????G?GG?CG??Y????AGT?????????C??G??C??????????G?????????G?G?G????????GA?G?G??G??????SCG?CC??A?G????????T????????C?C?????C????C?????????CT???A???G????C??ATAG?????????????C????G?CG???G?G??????????CCY????RGY???TT?ACT???G??????GC????????????K??????????G??A?GC?TG?
R?C?T?G?C?G??AC??C???????C???CAGA????CC?K?A??????TG???????T?T???GC?GC??G?C???C??????????RGTCG?????A???G?M?T?????G??C??G???????C???C?C??G????????C?T???C???GG?????????A?CC?CC?C??????CG?C???????CT?????C?G????W???????A????T??C??AGG????GA?GT?CGCC??A???C?GSA?G?TGG?G??GC??C?GCA?TA?GTGGG?CYTTT??GC?AA??CG??T???AYT??CG?Y??Y??T?G?????GGGTSGAACCAGTCTTCA?TCCCGCCYCAGGCTTTYCTGCAATACGCTCGATAGGGCAC?TTATAMTTAGMTCRTCGGYGAGAGTGGCGGTGTAGCATKATTGGGAWCMGG??AGTGRKGCRGSTCGTCCATGCCCGMCGGGTAGACATCATCTMCTGGGCCCGGWAYGC?ACCCSGA?GCGAGK?G??TC??G???????GC?G?????????????????????????????????C??????A??G?K?C?C?????????T??A?A????????????G??????????T??G??C??G??G?G???????G??????G????C???G???????A???C??T????C?????????????W?????????????CC???????????T?????C??C?Y??G??GG?????T?G????A?G??G????W??C??????????C??????G??A??G?????A????????A??CT??????????C??G????????C??C??????????G?????????G??????????????????????????????Y??????C???????G????G??T???G????G???????G????G?GG?????????R?????????Y??????????????A?????????????????C?A?????C?????G??
????????C?G???????CA??G????????T?????C??G?GG???G?WT??GC????A??G??????G?YC???????T?????????G????????GG?T???????G?A????YT?????GT?ATC???TAA?TCT???CKTGGM??????AGC????C??????????T??????C?G?G???C?C??C?TC???????T???TC??C?G??????T?T????GA?GGA????T??C??????????????C?G????G???A???????ACG?????T??????G?G?T??A??????TG????T???C?C????C?GAC?G?????C?C????A???A?????G???CC?C???G?????????CC?C??G?A???C???G???G??????C?????????????????AG??ACT?G?A??C?????C????C????T??A???CT??????C???AC????????????????A???????G??C????A?????????G????????????G??A????????????????C?GT??G???GG????A?????C?GTC??T???C??Y????????????C????GA?GC??????A???AG???????G??C?T?G??C?????A??TT?ACCM?CCCACC?K???CA???WTCTY?C??CCG???T??G?CGCCTG?TA?CC???AGC??C???G?A?GAA???TC?C????T??????T?C????G?R??A?TC??GG?GC??G?TA????GC??TAACACGG??KAY?T???GC??G?G????TG???GC????GC??????T?SG?AA???CCC??GGA?CT?CT???TGT???A?G?TT?C?A??GA????TGACA?G?A?GA?C?ACG??TA?A?CACCTAA??A?ACAGAATGCCC?AKRTKG?GG?T?YCCTGC?TATCWAG????A??TC?TGTAGYGTA?TGG?AWCC??ACGGTCGGCGCAGR?TCGT????A?CAGA
G??CC?GC?C?G?CTG?GCG???C?Y?CA???G??GGG??TAATCCGAGCGT?ST?MCGAAC????TT?CTCY?W??GGT?????TGTAG?TCG?TTGACTMCGCCG?CCCA??C?GCCCCMG?TTGCGG?GTC??AARC?CGG????CAG?GA??ATGCCCATC?GCGYA?AATA???CTTCG?CT?TC?TCGGGTCGSCTATYAG?TG?CACMC??TYG??CCTGAG?ACTG???GGA?GTCGYMTAC????TTGW?CAA??A???AAAA?ATACT??TCGGGTTGGTMTC?G???A?CC?C?YK?CCTCTCGG?A?AA?C?CG?A?TACCCGRATGACAA??CCCGR????G??C??ATC??A?AKAGGTYT?AC?AA?T?CG?C?GAA?A?TAAC?Y?CTCCC?T??T?CCARYG??C?AAGGC??CCCTRTCGC?WCGKG?AYCC???W?TGTGT??CGTTATC?ATAGCGAGTCGAGW?T??TGC?AGTAGAGGAAAT?GGYC??G?GG??TW?GGK?GGGCCRAY?GW?TGCT?RY??ACA??T?AYGATKA?GYCG??CT?A?AGC?C???RMCATCC?TT?CA?RGGGMTGAGTG?TC?TGG???GW?S?TGT?C???CG?TCGAAATT?AGK??TAKGT??TTG?C?GYGAT?CA????AGGTCC?TG?TGC?GT?GC?GTGTCAGA?GCGW?TYC?GAG??ACATCCC?CT?G?T?????CCGCCWGCG?TTT?TRRG?G?TCATAAYCGA??Y?GMGCYRT???TGK?GAC?A?GCTAG?T?GW?GA?YAGGT?GGTATAGGACMAC?RGC?CAA?CACGC?TT??C??CA?A?GY?ACGWGGC?T???GK?G??A?GA?AA??GRGK?TATKSCC?T?A?C?G?CG?RGGG??R?TACACSCGGYCKCC?GR?KY??A??TG?GYC?GGC?CCAGTCCGCG?GGCCG??TAGC?CC?M???GATC?CGT?GA?GCGGGAGC?GCGT?
?YTTAGGCMG???Y?C?TAC?GGGCA?C?G?GW?AAC?T?T?TGA?T???TYGRA?GT?Y?KG?G?AWTACT?GGGGC??T?G?CCGGGA??GG?ACACG?????SS?CC?GG?RGCC??TRCCCCYCRGKGGCCGGCA??T???CRC?GACCYC??C??TA?CCAA??C????C???GATCGT??GG?GC?G?CAA?G?S?CGG?GTGC?GCAACG?GTGCCG?G??CT?GWTG?AATG??GTC?GG?AG?GG?GMGCCGCGTGC??G?CTTA?C?GC??T??GTGAGY?R?T???CCGG??ATC?AT?CTS?CGT?C?GTGTC???CACCK?TC?TCGAC?TWCCCGCG?CR??CMG??T?G?CGGCACACCC?T?C?T?GAG???AGCCC?T??KTG??A?G?GTAA?GRT?T?T?TAYGA?GC????CTTAG??TCCTA??T???C?GT?YT??G?A?ACGCAC?Y?T??TTG?GGC?AACG??CT??T?CGC?????C??YT?GC?C?A?TYG?G??C?A?CCTGGGT?A???YA???AGAGWCG?G???CRCT?CCRC?C???ACA?AATGAGA?T?A??CAYC???TT?????C??CC?AAGGTMC?ACYT?G?GT?AG?AGC?AAACA?TAACT
    234_9		TT?GRCCGAGGRCACCYCARA??YT??CCAGTGGTCGCTAGCCTTATCCG??R?WAGAWCTTTT??ATY?ATTAT?CAACTTTGCA??T?C?GTWWCMGC?GYCC?C?AGASAATTKTC?GTTAGACTGGACC?A?TCATCTC?AA?TCCGGTGAYAMCCAT?TTCCAACC?AGG?CAGGK?CT?GC?ATATT?RGCTCAAAAGAWATKTGGGT?TGC?C?CTGTYAC?TGMTGCCGCAT?WCGGGGTGCGT??CTCCG?GGT?G?CAGCCGTYTA?KGAAC?GGC?GC?CAG??GACCCGGTCCCC?AAG?ATYGKCCGGCCCGTC?RCTTGCCG?AT??ACTCS?CTGCCCC?ATGWAGAGRRA?T?TAAGAG?AA?TGTTYTG?AYAAGTGACTAAMTCTAT?CGC?ATTT?TAATAAKTA?AGTGGCAAM?ACAGGATRACT?CYCCCGGA???GAGCTG?AARA?TGAC?GGRTSCTC?GAGAAGG?CAGCACYGCAAY?AC??GC?G?GR??CCCGTTACYKGCTGKAGGACTCRCTG?CG?C?WTTC?W?GGAYA?ATTGCG?GGTA?GTAAGTYTGCK?AAA?R?WTYGRC?CTTATGGCGA?GYCCRTGRCT??TACGTCCGGAGTRACCCCAGYCYGGCTGCRK?TCGCGAAAC?TRGGC?YC?CA??G?GARAAG?GY?CGTGRGGTTACCAR?Y?A?GGCACGGG??CTTA?RWTAGCGA?CAA?CTC?TGATCCTAC?C?AGAGG?CTGCKCTGACAGCGGCCGGCTACCGA??G?GCATAKCCCRAW??CRCCCCGCGARAA?G?ATCTW?GA?AG?GTTCGACGAK?C?CKTYGCMCYT?GTSAA?GTCGAGTAGAGCAA?CCTC?CTAT??TATTSCGC?AGTCCGCGCGTTCCTWC?AKAARCC?YTMGCCAA?S??C?TGCGAGYYC?CC?G?CCCGT?KYTGTATRA?K?YCKTW?GTAGCWTACTTCTCTTTCAGTC?TT
CTATCCGCCAGGAGCTGGGGGT?C?CCCG?WGAGCATTCGYATAACCGATKT??GCCAACW?AATCAGCAMTTGCTA?ATTARCTTWAGCGC?ATAAGCTTRCG?C?TGACATATCTAGCGT?GCYCCTTGACRCCCA?CGGAGYT?C?SCTT?AGTGAAT?TACTAA?AGTAMGCTTACGAR??GCT?TTAAACACGKGATT?AGGAAGAAAC?MGGCTTGCAARGTCTC??AKSATTGGWTCTACTAWC?TCAGGTA?AGATG??GRGCGGGGGGKCGCCCR?CKG?AGCTAC??AGTYATC?CGT?ACT??TCC???C?GG?C?CACTTTAAGY?AGG?GGCGGTGC?A?CAAG?GG?MGCGTAYAAGAAT?GMGRTGTAGACCT??GCATRTK?TA?GTTSTGYCWTT?WCAWC??T?GACCCTAKATCGCAT?GT?CGRTGCCYCAATG?TGA?T?T?GGA?GKRC??T?TTCCGRKR?TGATAYMTWC?CMTRTTTACTGATCAM??TCCRKAGAGGTT?T?ACAATTCTKTATACGTRACATACACTTGCGGCACAYTTG?ATATCR??AGTGAAAYATRGCGTACA?TGA?TTCGCT?MATGYACGCCTCTTCTCGTAGCRGAG?TACTCAMGACGAG?GWGRCGAYACCTT?ATAWG?KGCRSCTACGC?AGCA?GGACCA??TAGATGGTTCWGTCTTG?AGCGYCTTAGGTGT?CGCATGAGGA??SY?R?ATCAGAAGKTTCMCTGCTRGTAAATYGCGAATTA?TA?AYCTTGA?K?GWATRYGATCGGTTCWCCACCGCAMT?ACTA?KTTCTGCASCAAGTAC?CGGTAACATG?GTCGCTCGYATTGAT?YRGCMAC?CTTAAGTMCAT?G?AWCG?TCT?ATAARTGTGYCTGARTTGCAG?AGTGTCT??A?CAT?AGRCCCAGCGATTTCAC?AT?WTA?TACGCCCS?GGRKGTAGTAGCCACCAACT?G?RTCAACTA?
ST?TATAATA?TCG?CAGCCTG?A?GCTAARTCRCAWAACGGTSGG?GWCGGCTGCCC?TGCTM?AATTTT?GTTC?GAATGYACWTGYGR?GT?AASMTCGAATKT?ACAAGATAWC?CCCGTWCTTCCCAAAAG?GTAGTYGACGCA?GGKT?C?AT?TTAAGRGTGYGC?AGAYCKCA?TTGGTAK?TGACTGWAAC?TATGCMGCCATGGAAKCTTT?TAA???CTRCTC?KMTWGTAG?AATT?CTAMTCCGTTTGTAYAMG?TTGCAGCRCTACWYTCCSTGCA?ATAAA?GTGTCAG?AACA?CTAG?GAAGGT???AGCGCGRC??CGCYAACWG?YGG??CYCT?GCATTCRCC?GTAC??A?GARTCSTTAY?AACAGA?GGMCGACGCTGG?CTAGAGCCCGGGYATTG?T?GACTG?CMAG?GA?CGYGYT?C??T?CT?ACYAAA??AGRC?AGCGTTA?TGGG?WGGCTTCCC??TGRGGGAGTG?CTACWCCMG?CGTGACACTCAAT?GACGA??AGGTAGTC?CCGGAGCA??YTGTTGGCTCAGTCWGATAGRC?TCAAGCCGT?GCCCAG??CT?TTG?TCGA?RAAGGAGGKGCAAT?G?CCGGGCCCMC?KGGTR?ATGTTATA?GTATAG??CCCRTC?GTMT?GCYCT?GACYCCG??ARARGAGGGK?G?GTCCC?TCCTA?GTGAGGC?RTGCTC?G??RAGAAYCAGT?AGRGG?STTGYWRCAG?CC?T?ATY?GGT?AC?GA?TCTATTGWA?GCT?TGRA?CACCAAGCCGGACCRTG?TCAGCACGGKTCG?TTM??CTC?ATGCCGATGCG??CACCWG?RAG??CGG?TYYCAACAAYYCTTCYGGAWY?AGGCG?TTAGGTAGTCGG??GKTCTCTTGGGACCGKWCGTG?GCCTATCA??CACTCC???TCTY?A?TGATTT???GC?GCTTG?AWGC?CYGAGTAT?ATTCGAGYGACRC??C?A
?AT?AACACG?TGT?YGY??AY?GG?GGCCTTG?CC?MCT?CTCGG?GAC??GCG?A?T?ACACCTTTT?TCAG?CCACC??CTATYTTTTS?C??CTT?AAGAACAGACCATCG??CGGCGCCGMACGAC?ATCTMG?YA??AT?A?GYTT?AMCTCCACARTCRTG?T??GGGGC?GG???AAW?CTCTCCT?CYAATTGG??C?RCAGCGMAAAC?RTAGGGGTG?GGCRGATYCW?STC?YCCRCKACTG?T?ACA?GGCGGC?AY?CATMGA?CAAMCCACTGRM?GSA?CGC?YWTGCT?YAA?CGGA?RGGRCG?CGCTGAG??CCG?GGTAWTGTAYACGC?CACG?MGG??T?CC??G?AYACC?AGAT?RG?GTTAMTKGTTGRTYACA?CCAA?CC?GACGT?TAATTAC?GKT??GCAMTKTCS????ACGCGG?GWACYTGGTTRTA??GG?CCCGG??A?T?TGTAR?GAGACA?AG?C?ACCGACGGA?R?CYCR?GGGT?GAGA?TCTT?TCGTG?TCG?A?GCTGG?GCTTACY?RKTTART?CAA?GACGMTG?GTGGCSCGAGATRA?AY?T?ACATTGT?AYCCC?ACC?AAKACCA?TGGGAATGARTRGTGATGCTGGGC?C?CG??GAG?T?AGGGMCTCCTAC?GYCK?GGGGC?CYAGTG?GGT?AYTG?TG?TWGGCCC?AY?C?C?C?T?GRRCGCR???TGG?AGTCKYTT?CATGT?G??R?ACACGCC?C?AACT?CCCGGAAST?AAT?GGTGCCATGC?CG???TCTTC?ACCC?GGCMCKTRCAAAAC?YG?ACTCCG?GGCTGTCCGR??CCCRCG?A?CGC?ATA?C?T?CT??CT?GTGCGTTCGC?MTTCT?CG??SGTGKGT??TTCCW?AYAAT?GG?YTKAYYA?GRG?CAAY?GCG?GCRAGA?T?TGCAGCG?GG?CAGCCCRGCA?RGAY??AGCCMGT?G?GA??AGGRACT?RAG
GT?TCGGGRRTTGT?AYT?TCTC?TK?CKCTACGGCTMAGC?M?Y??C?GGCTAGA?GACCGCGGACGC?GCTAY?CGGA?CAC?ACGCGCGAAGSSAAATCC???GATGT?GGTGACGYGG?CMC?TC?GTT?AC?C?CGCAGTGG?TCCT?A?GACAR?TRCA?TSCTCAG?GY?CGG?AT?RC??ACCT??CCCRACRTC?C?C?YATTCGGA?TT?CMCTG?TAGCG?C?T?CATGA?GA?TCAG?AT??C?CAGACACWGGTCTA?CTSCY?GAGTCTRKCGGGAGA?CCT?TTCA?CTATATCGATGTTTGTCTC?RT??YGKATTCA???TGACACTCACT?C?CTCGTAATMAGC???ATCT?GAGTTATC?ATACTT?C?T?G?ACT??A?CCAGTT?TACGAGCGAGA?TG??MAT??GTR?TCGAT?AGR?YA??MCYGM?CGCYRWGC?ACWSCAA?C?AC??CGRYTWTGGATCYGYCCG??GTRT?A?GGTTAG?CC?AAC?GKCTTRCTGRC?ATGCTWTG?AYGRCA?G?TCYT?ACAGCMT?G?GTA?CCCGA?CGGAC?G?R??G?G?TTMY?ATCCA?GGTKGT?G?A?CTCAGTATCCTC??AAAT?ACCG??ACCG?G?AGGGCG??TA????G?TATCGGRGCAC?GGYGC?CG?TCASCGCAGCW?GC?TG????CC?CRCMG?RAG?C?ARMGAGT?M?GG?GGTMA?ACGARTC?C?C?CACATG?G?C?TCCACGRCGT?CTCC?Y?TSCAA??GATT?T?CCGGGTAGTAGGAACAGRGYTAGTCRG??G?AATC???TCGTG?CGAATCTTCGC?G?AAGGC???G??GCCCAC?G?CC??CACGG?AT?TA?Y?TC?YA?TGGTRGRT?G?ACCGC??GG?GA?CCGGWA?A?TCTA?G?CT?CKAGSGCGC?GC??C?GTGTTCT?CA?CG?TT?YGMGTCGTRT?TCTACGCCAA?GYTGGCATCAATG
TGCCT?A??GGWYGYG?CCG?GRAGTG?CACYKGG?CT?ATGA?GA?AA?GG?M?GACSTC??GGRGA?AGT?GCGT?A?GCC?GGGCRTGYCATCGAA??W?C??G?TTACGTYCMGGA?MGMTGTTTGTY?G??SAG?GCTR?TTCCT?AGSYTGGMC?GA??TCTGAACA?AT?AGTW??TTATT?CGTCACRGACATTKA??CG?CCCCGYGGWT?G?CGCY?ATCCGTTCG?GWCCGAC?CTAGTWCGTAGGGCCCYGAGATG??GCA?A?ACAA?WTCGGTTG?A????CATMR?T?GTWA?GAAKATAACCC?AGACTAT?TC??GGRTKC?TACCK?TCCTCM??A?CCGYTC?CCCGG?CTWA?CATGAG?A????G?ACGCG?GTAC?M?CG????Y?GGT?CGGCGTWCG?ARC?RCYKAG?G?T?G?CAGTAS?CGCKTCTGT?GGGW?CTYTGGCRAK?TGACACC?T?AGSATCCCCTGTTCGCC?CGTACTTCGKTACG?WC?T?GCT?AAA??TAA?GARTTCCG??W???CA?AAT??GTCCAC?C?GMGTTGG?CA?GRKCTCATTCAGCAACACGGTMG?CA?TGCGG?GACCCGGTG?GM?TGCTCGCA???GTGGAYAGAGCRT?CKCC??TAGGTA?TTT?CGT??CT?GGCG??GGCCCC??CTGAG??CAAAYCKT?MC?TA??G?GK??GAWTCTGCGCC?TATTWTACGAGCTAG?GGGTGGA?TSTTGCG?KGC?C??GC??GAGTG?GCAGTTA?CGTCCGRAM?YCACTAG?CMMCCTRAG?TA???CGGC?TTA?GCAGGCAMCTSGAGGTAGCT?TC??CTGMGC??ACCGCG?CT?G?TCCA?????TW??RCC??CCCACCA??GCGCAGT?GYCGTT?CC??CGCCATTRTGGGAAG???KSKTGAKSGTYGCTG?CRCM?TTGG?C?KCGTAGCGCGCTCAKT?K?RRTGGGY?TGGMGCCAGKC
CGA?ATCG?TGWCCMGT??CT?WGAG?CCYG?AACCGGMY?ATAAG?TGAA??A?SGAC?MRRCGT?AWTTGAGGAGAGTCCTGGACCTCCTMGYGATG?YGGATAWTATRG?CTGTCTKCC?GACC?ATRCKMWTT?GGG?GTCR?T?GGAGGACA???C?C?A?CT?ACAGGGWCT?AGCCAMAATACGA?CGY?AACATT?AA?GM?AGCYGAC??Y?KSGGGA?CGTAATGCCACA?SYYCAGKCGAYCATTTACGTGGCCTARRGMG?GAAKG????CA?AACTGY?RGGR?CTAT??Y?C?TWT?C?C?AGGTKACKTT?GTA??TRTCYCRACTC?ATCCCG?G?G?GTGG?G?ACRACRGCR?AG?TATACCKTGGATTTGAAC?C?G?CTT?CCACRGRTCCTGWC?C?GRRACT?T??C?T?TY??AAGYG?TCGM?T?AGGRGCTGGTC?CGRGTCAC?A?RG?AA??RGAGCTTA?CG?CCGG??RCA?AT?AAY?TGTYCGAC?AACWCMGMCR?G?T?T?A?CGG??MS?CCGA?KACCAGARATCGGGAC?G?CAAG?TTCACGCCCGRAGGSAMCAATA????AGTGGCA???TGACRTYGR?CTCCCTGTAG?TCTWGGGG?GGCATAG?C?GCTCA?T?C?TCCKWRCRC?R?C?GG?TTAGT?CRAACRRCYCCGCGKCCGGCACG??CCG?GGACCGC?GCG?G??T?W?GWR?WCGTGGTTG?YTRGY?CGG??TT?R?T??C??RA??GT?TG?CAMG?AG?ACARAGG?C?RCCCA?YG??CGGY?GTG?M?RYATCCGCYCCA?C?YGC?TTGAT?T?WCG?CCC?T?RAYCRC?GCTG??TT?GTT??GY??GGG?AC??TTTAAGCTGGCC?C?GTCCGTGGT?AGCGGGCWCRCCCACRCWACCC?YTTC?CA?GCTGTAKACCCTG????GCACACC?CG?AAGCAG?G?TCTATA?AGATRCGCT?YGTGC
TRATGCYT?AKAT?TCCGR?TYA??C?G?A?TTAGGTGC?AWTGG?GGRCCT?ATATTGGWGGT??GGT?GYTRT??AATAYA?CCTARGAATC?AGGY??G?CCC??CTCCC?ACGAGCGCCCY?TGGACAGCC?GCAYASTWAGCACCM?AT??ACGAKGCAATTATCACCG?SG?TACAC??GCGGCG?C??CRC?RYW?GAYATC??AGAA?C??CA?TAA??TT?TCGTCRT??TA?GT?GGARGCGTGTGAACG?ACCT?C?ATGCATGYGGCS?TC?CG?A?YG?AGG??CCYAGT?YATSY?RA?AGGCAG?CAAGT?CGCC?TGCAACT??GCAGATAAGT?GTA?CGGG?AG?GRGAY?CGAGRTGCGCC?YCG???A?GAG??AG?ACGKCTG?CA?TGYSTGC?TCC?CC???A?CWS?TTGAGTGA?AMTCA?GACTCY?CTGAG??GWYC?GGTCGGW?CAA?AGA?AGKGCACAGCRR?CGTCGTGGGCCCCRGGRC?AAS?RCA?TARCTGTGGGGGAGTG?CTT??CCGCW?A?R?AGT?T?CACTCTAGCCCTWC?CY?G?GTGG?GCTGC?A??GMM?GCTCCRGCAG?TSWG??TACGGAACTC??MA?AAAG??AC?T?A?CTTKC?CCTCGAAYGGRAT?AC?GGAAGT??TYMCG?CTGTC?CTGGCC???TAAATGTCGGC?TTCG?RATC?GTTGYC?ACC??CT??AG?C?TCTCGACGCGGAGGGTCCGA?CTYGY?YTAACGT?CGGACY?TG?ACATCCCTMCGGTGGTAA?YGGACAYGMCTCGCGG?T?ATCATAAGGACGT?A?GTCGCCCGTACATC?GCGAGT?GCYGAGGGT??CCWCG?AA?GGCTCCC?RATCATTC?TAAGCCGGAC?YA?GGGCCTAGYCTT?C?CGCCG?CAG?YG??TGAKGC?CTCGTAAGAAGG??WCTCASTCT?TTTR?GGCCCGATGCT?TG?YTGGGGCGCGC
GCGG?GC?CCT???Y?AGCTT?CG?CCGKCCTGGGGCGGTWA?A?G?GAAGYGA?CATG??GGKTC?GTCMAYCMGCAG?A?CYGW?CATGRG?CCT?TCCGTYAG?YGACAT?T?GCAT??TGTTG?CGMT?CCAATCGAACGAGCCTT???CTCCCCCGRM?GG?A??ACCCRATTGTACTARRCCTCRGCW?RGTGC?GGA??YG?TTWGTCCGCTACACA?GG?GTRCCAATAYCGMAGCGGGAATTCCRG?CGGTACCGCGTGT?TG?GGRA?GGCCCM?CTGG?TAGCCCCGAR?YGMGCWCCGCCGGAGG?TGG?G?T?CA?GC?YCC?T?AGGC?TYYC?GGCYGTTCAWGTCGTATGCC?CCCTGTC?CCG?WACCYGTKA?C?CGGGGY?TGTCCTT?A?G?TGGRGCTTAGTGGAACACRACAC?AGMTCGGTAG?GAGAKCGGCTTMTCAATGGCTGAGAT?GGCGCC?GGG?ATGMGCC?GGKRAACC?GGGTTAAC?RTC??TCCA?ACG?RRTCCA???WCW?GCAGAATCGYATCY?KG??A?ACG?ATG??GCK??GATGCCGCGGCC??CRGCCYA?A?MTWCG?YGTTCTT?A?GC???WGTTTG?GAGCCCCC?GSAGGYCAA?TCGGWTCACGC?YYGTCCRGTAGCT?GGCKCC???GTC?G?GTTWCGYKGCACGTCTCG???TCCGTRRA?MGKCAYCTGTTYATGAGAG?A?T?TCG??MC?ATAGCASACT?GR?T?C?ATRCWA??GA?W?TRT?A??AA?GTCG?C?CGTKTG?CCYTGATYAGCGA?AC?TCACAATG?TGGGGGACYC?GC?T?TAAYTCAGGG?G?RCGAGA?TGYTAGACTTGAATCCAGTGGMA?TAGCGA?AGTC?AAGAACMT?MGACCCTCG??CCTKTA?GGC?GGYCR?GCCC??GGTWCT?ACGCG???GA?RGAGGTTYAATCCWTTC?CAAC??TCGGA?C?GWACT?G
?GGT?MCGAC?MACR?CGC?C?CC?YCT?CCC?G?AGCGAG?TT??CCCR?CAAR??GYG?AAATCTTM?CTTCCTGGGT?TCTCCTAC?GAGAGTTTMTTATCTTCGCA??AGC?C?GRTTAAAC??CW?G?YGY?AGCC?GAGCTAGC?G??CCCY??CGAC??AGGA??M?C??CA?TC?GCAGC?C?A?CTRC?GGGCC?TGC?TGAGGG?SGAARTGCC??CG?GCC??CCGC??CC?CKGGC?CTTYAG?GG?CG?YASG?C?CC??TACGCGCGKTGRATG?YCACTTACTG?GCTCGGATT?T?AT?R?CTGTAGSTWCGGGCAGATTCGG?GCYACTRTCTGGT?C?TCA?AGCCG?TM?TACA?AT?AWC?YA?CCTAGC?C?C??TTGG??Y?GGCRTMC?GTG?G?TG?C?G?A?AA?TCGAY??T?GGG?AACGAGGGTAGTGCATT?GTTAC?A?CTGACTTTA?TCGATYGYCTYCGW??CG?TGGG?KTTT?RYAG??T??W??CTCTCC?GGCTTAR?GA?ACC?CTATAGY?CARG?GC?ACCCST?TC?GGAA?S?CGCT???CTTGT?GSRGTA??C?T??G?ARTTCTAC?GGC?TCAA??TCTGGCCGATGACAGTTCT?TRMGC???C?CGATC??CCT?AGCGTGTA?A??C?M??G?CCCCTGTYRCCGTRTATCC??TGGCYATCTCG?CCCGGGM?CY?C??GCTCCAAWGA??GA??TC?MCAK?GCTTTRGGGCGCTC?GAATRTCCA?TCR?TKYAC???CTTTAA?G??CCCM?CC?CACATCTTCGAA??CTCGTKTCCG??CCGGGCGTCGTGAGC?CA?A?MAGGAGCGA?GCCACG?TC?RCAA?TTYCACC?GTC?A??T?CCACGCT??CCTYCCYGCGCTACAGGGRGGYAAA?SGGCCCCGACTTGGCGT?TTGTC?MCCRA?AM?GWA?CAC?TYAK?CCAAGAG?MACRTCCAGGACSA
?Y?AGTTG?T?CAGCA?AYCG???SGTTGCCGTACC?GGA??ACAAAACMACAATCTTCATTRAGA?G??CGRTCYGGC???AGCCGCC?RAA?RGGTCGCGC?GCTGTTCGACG?CCCARGGACGCG??GAGG?TGAGCTAT??AGG?AGAGAACAC?TAAAGAGCGTTC?GCGGYGCMCATGGCTGC?AAKRCG?TCTTGCTM?A??AGGCT?T?G?TCC?CT?A?TCGTY?CWTARCTAGR?MC??TTCCAGTAG?TAAACTA?AA?C?CGACGAGYAC?T??TAYRGCAAGTRTTK?TAWGGCRGTCYYYTCT??GG?MGATYMTMGT?RAC?GAAGWGYCT?CTCCGGCACYC?RAG?GMTGT?YCAT?GTT?GGTCYGR?CT?TSAGT?AG?TAT?CTCTAAG??GAC?GWGYGAGAC?G?TAGCAKCCAGMGKTATACCGGTGG?CGGWTKG?CG?CGG?TCG?CS?AAYGT???TGGYG???CATCTAAAC?AWT??G?TCCATT?T?G?TAACGG?ACAG?CGTTG??A?CCTCG?GTG??RCCWSGCTG?CG?Y?CCGCT?CCTG?TC?ATTGTTARGT?R?CGAGCTYATTC??TTCA?GW?AGGATGC?C?CTGATMGTTCGTCTAGCTAT?CCGCAGAA?TTG?A?GTGC?GC?AGT?G?TAGGRTGCACTGT?AG?A?A?AKRYY?AT?GCSGRAAT?AGAGC?GCGAATAATG?CGG?AYA?TAT??CA?GAR?YTAAGCG??CCGAT?TGAT??TGTAGS?AGAACG??GTGCW?A??TCCAGCTATTT?CAACGAARTGC?CACCGCT?TGACTCGTCMTCTGWRMACTTAAA???TATT?C?GGCGGY?A?CCAA?YCTCCKCAGGC?R?A?TW??GGGATG?ATYAGCCTA?TC?CCG??GGWGAG????A?T?ARTG?CMTGCGAAGGT?TTGTGCCCT?GG?GGCCW?GCC?G?AMTCGYATKTT?Y?CCAGGCGG?RR
RCCA?GGTTCCCTGA?CTS???GGG?TWCA?CAGRCA??GGAGG?MTCGCGCGACCGR?CC?TAGCCAGTTCAKGATTA?GGTG??AGTGTRT?R?TC?TC?MAACTCC?S?G?AYYC?TACC?SGTTCACAR?YACGT?YCTSCAMGA?TTCAGYGGA?GCGK?TA?C?A?W?T?MCGGCGGTCCCCARS?ACTWG?RCAAACTYCGACACCYCCSTATTCCCT?YATKYTTCCTCR??GTA?W??CK?AGAATR?GC?GCAGTGRCGTGRCCAA?TCC?CG?CT?CTCCT?GCGGACTRAG?CCA?GTCCRWGKGC??A?C??K??C?TTTGTCTT??MGA?ACCGCACA??GC?TCAGYGMGCGC???TA?SGCAGRCCCAMC?CG?M?GTCGAGCRCAG?TGTW?T?CGAGRCTGMGGGRCTRGTCCCWGAGGG?GGGCGGC??CCC?TCCA?CT?CC?YTACCGTGACGGT?CCCATG?CTCCR?CGWCCGTCGT?GAAT?GW?AGCYGRGYYTYG?YC?GGCGGYTCCGC?GAGC??TCAAA?GCGGGAAA?YG?KCAWAACCAYTCCGCYMTTRAGCCCRGCRC?CTYGG?G?GCKTR?T?CAC??CGGCRTTGAG?ACCCAA?TCAAATCACGCAAGCT?GAGTCTGSTTCATCGG?TGAGAA??RACCMACCCTAT?ACTGCM?TKSGGSG??G?MAATGAT?G?CTTTTMTS?CTAC?CRG?CARCATGTRCC?CG?AGACSARG?CT?CGTGGGCGRACA?YGGGTGAT??GCGA?TA?CTT?GGCCCCGGAGC?TTT??KGA?C?TGCGGYGGCTAA?GGGCG?CCTCCTA??TCT?AACTACTGRCC?AGAGTAMWTWCGMT?AGT?TRCTAC?A?MAA???T??GCTCGCCGCACC?TYYGCTGK?AACCTCCKTAGTRC?WACT?CCGCTT?T??Y??CTGCCGGACARCTAGTA?CTGAGCRGT?TGT??YWCCASAAGY?G?T
GYG?CGGCGRMGAG?GTY????CCGA??ATAT?CAGAK?CCCCAW??GAGACTGTACCCCCGGGGGAGCCGAACWATCGGGCCTTC?T?YCCGAYCTTGTCA?CGCAACGG?MC??TCSTC?TTGTACTCRGGY?AAAG??CCGAGA?ACGGAGTAA?GATTMCRGACCGG?TTG?CT?TGGTWAGA?AT?CAGAGCGC?TCCGMAATGGGCGACCTAGCC?CTSGTGG??AAG?YT?CMTGCGG?GT?C?TC??ACG?GCRGGGCCC?ACWGGGGGTR?CCMGSRATACTC?G?RAGTWCG?CCT?AMGCA?TSTCRACGWTTCTYGA??TCTY?T?GTACGGCT?T?CTCCTCCG?CCCGTKAGSCGRARCMCGA?GGA?G?C?CGG???CATKCCGGAG?A?RGT?CCRCTG?CC?TACATYACT?CCA?CTWGCGCC?T?TGACGG??GCC?GGACGT?C?KAGTCAAGTGKCG?AATGY?C?GKAACGAT?GCGYGACTCGCC?CAAGSGC?TTTCTAACCWT?CCT?GYTTTTCTTGGAT?CCRGGAA?CGC?TTGC?AGAKCA?GCCCGS?RCT??CTGGSACG?ACACCGCG?TGCKG?GGGAACACTGCCTGGGTCGTATAACTGTSATTTAG?AYCA??YGTYGACGRTGTACRAGCGRAACAAGGTGGATAACAGCGWGAT?ATMGGTTGT?TAGATATCGW?CY?AT?GG?GGGCGCGTGACAC???CGACATRTCS?TACC?CGAGCCCCMTGGT?CCAGA?CT?TTCW?RA?YGGAAGAGC?TG?GTC?GC?T?YTCC?CTYCG?GRTTCCA?????TG?CTAGCG??CGAAGCWG??CG?G?GGTGYTCAARAAC?CTGC?AATCTCM?GTCGTTY?RT?TKCGKGAGG?G?AGGGGGGGTTCG?CGCT??GCTKAT?TGAR?T?TARACCTCCGCCGTTCATWTGG?CCATATCG??AT??T?K??GCTCTAGGACMTA?W?GG
?CCTTG?CCK?ARGAGATGGGACTYAGYWCACATCCAGGAA?T?CCTA?CY??YCCCG??ACGCY?TAC?CC?CWGYAKYTTTTR?GGYTTGCTTST?ACTCAG?CCTG?TCCGRC?MA?RCCYGG?CATSK?GYC?YACCMA?YTAYT?TY?TATTCCCTCCSCTCACT?WG?AC?ACCG?ACGCCA?CW?TCGATCG?TCT?TTAACC?G?CGCG?AATGCKT?GC?GAC??RGRTCAC?TAGKTA?CTCT?AAGTCTAATM?A?CGYT?CKTYC?TCARCACTGC?T??RCCTCCCWACCACACGA?ASGG?TSAAACG??CTTCT?CGTWC??GATTC??C?CCACG?CTGRGGC?AWA?CMTCYCTAGT?T?A?CGGATAG?CK?S?CC?GCAT?GCGGYCTCCTGGT?GTGTCKGAKCAKM?GA??A?KYRCGATTMTG?ACCGSGCRKCT?CG?AGG?ATCTCAGGGMTCCTYRAA?GGKMGCGTTA?T?TCGCMAGTCCGGCTMAAC?CACGGCCCCTCSGCRTGRGGRC?TCAC???RGKMGTGCGTRATAT?AG?CCG?CYG?CGAG?TAGTGWTTTG?CG?ARTCGA?TGGA?G?CGCATAT?AGGG?G?AKG?ACTGSGGTGATTTGTAG?RWACTCTTCKWTTACACTTTACTCMAAT?GTG?ACKCGCG?GTG?CCCTTG?GCGYM?CCG?CTCTCAGCAGKC?GCAAGGTCGG?CTYCGA?GG??TCCGTARTAYGAGYAR?GAA?CAT??KGCMGGCCCTCRGGCWTWTTRCCACCT?TGAGGG?GCGCG?TR?T?TACTCGTCG??CT?TAACGCCGKAAGCAAT?CGTTGTTAGAAG?WCC?CG?CGWGCGCAC?A?GAAGA?C?RGC?ATCCCCAGCG?CCTCTGCGTCCA?RC?TT?AR???G?CMTGTGCCCTTCCGRGCTTTAGAAGTTGWRTACTC?CGCGGAC?GGYCATCCAGAAT?TAGTGCTCTYTG?CACGT
GAGGCYGCCCCGTTCC?GATCA?AAGGACGCC?TRT??GCKGACGAC?GCTCGTR?AGGMGATCTG?ATAACACGCC?G??GGCATG??TCY?AGTGGTGGCAACCG?GWGCTTCAGCACCATT?GGCWAGGCSTTT?WTCCAGGGGCTAAC?ATYCTGC?YGGAGGKCTSTGRCCGGGTACAGAAGCC?C??TAAYG?GM?TG?GAATTTATKCCGACC??AGCGAGTTTTC?C??TYYAGTGTTAGGGCACT?ACGAGGTGCT?CCGSGC?TTAGATCCTTTMG?GSCGCCTTGTYGTTYCGRGACGGGTCMT??TGAATCGTCCWACG?GACGAGYCCGGGTCTTACACCAAAATCTGTRCTTCGCAA?TTGT??ATGGCTYTASTGCCA?CCAACGTGR?CGTTST?CTGG?ATCC?GCCAC?RSCAACCG?GRCYY??GAC?CCGGCAGCTYCGGGTTAAGAGTACTTC??SCATATC???AGCCCAATAGACCGCGGCGGAGRGCTCA?GTCC?AC?TC?A??CCGATGGCTSTA?AY?TC?CCRCGGGTGCGACTTGG?GMTCCGGGTCG?GTGMAACYT?GTTGAGCGACCTG?GT?T?CGGGATGATCSGWA?CTGGACAACGACCCGTYAWCG?GTATATAG?CCGACTCGTCTCAA?CCTCCACGCT?GCGAT?C?GGGT??ACGGCTTG?C?T?AGTTGA?ACGG??CAGAAW?YTAA?GACTTTRCCGKGCGTGTG?CCCCAGCYSG?C?CCCKCCGCG?CCT?ASYGTGAGACGT?ATGWCCCRTY?RCGC??AGRCATATTCCCTTG?CGAGCGGC?MAGTGTW?CMTCTCAATAAATGCC?MTAKCG?TCGCTY?CGCGCCAAATCC?CTSCWCYCCC?R?TGTARTC?CYA?ACR?RA?G?CGGA?YGAT?GATCGYGCGTW??CTA?CGAGT?WCG?GMCC?ATCRYYGGGA?AMAGGGGG?C?T?C?GC?WAG?R?GRAG?
A?AGTTCRGA?YKT?ATCGCCYGC?CYCCACYCATTC??TAACGCTTG?TCG?TGT?TGATA???WSGCA?CGA?TCRWGAMACCAC?TGATCATGRCGCTG?CYCAGTAGGCGC??GKY?G?TCGGGYTCA?TKAAC?GCCSGTCGAC?CATAGGGGTMGC?WYAACGTA??AGTGAGAC?A?GATCCACTG?C?WCGCTCTC?GCKCGTGG??RCAAGGCR??CT?CAATGATATCT?AGAGTWAGCTYCTGTTGAAYGCMTTCA?AAC?C?GC?CG?GCTCCGGTACGGTTTGGTGST?AGTGA?AR?CATCTGCCGCCGGTTGTCTGACC?GCGG?CCACAA?ATGTCAGCGGRTG?TRTGTCTG?ARGCSGWGG?R?AGGAG?G?A?GMTAT?CCTC?TGAAAYYCA?TACG?TGAKCGTMATRA?CT?GGGCGACCATT?TTGTTCG?TTGT?CAC?TKAG?GCCCCTACCGGT?CA?TGGTC?GTCCCWC?GC?T??KGGYTCCAGAT?GTCACTTTATCCCKTRGTACTTCCGA?ATGGGC?GC?KGSTGTGCGAAGCAAWGGACCCMCGAGCCGACCGAGCG??TCCCG?YC?CGTAG?G???GAAYTGSG?GCCAATRCGCGTGCTATG?AGACKGCAAM?GSGC?CGATCTTTYG??YCC?TTAK?CT??AGT?G?CCCWAAMAC?CY?CGG?ACYGGCGTTA?ACA?CGCAAGGYYACGTAWGAAAAGC?TTA?AGGAACCG?CGCGGACCCTTTAG?TC?CGGACTACGCSAMCT?MCYACATY?ACT?C?CA?TGGCCC?T?GC?GCGCAA?AC?GT?TCTATYAA??CGTCTAGCGTCCGCG?CG?A?TWGGTGCGAAGTGATWTGG?MATTCWYT?ACTGTACGTTT?RTWTTYT?CG?GCAGATTAC?TTCATA?A?AAC?GAA?GCACGATAGGGTCC?SCCG?GCGCGCGTTGT?CC??ATRCKCGAYGKGCGCG?C?CCC
YTT?YMTYG?CTGTTAARARGCAT?GCTTAYA?CGAGATGC?AT?TATA?GCTG?YCGRARTACTCCRYTATTC?TCTACC?TTGCCGYCR?G?CTAAGCCSTGCATC?GGGT??GCCSCCTTGAATCT?CTAGCTAC?YGCAGAAT?CGGGAACGACWTGRACAATCC?CRTA??ACGG?CATGGCATGTRCRGT?GGGA??CYGTAC?TTYACCGCC??TTGY?TCAAG??AGC?AGCTTG?ACAYCCC?ACGTTATYGGC?AGMCGCC?A?CY?TA?TGAATGGCAGCC?C?CG?C?TACTAT??K?AAAYACGCAGTMRTAG?CGGTCATAGGCRA?AA?CTCTCCTTTTTC?TC?GTTAG??C?AGGGCCCTGA??GCTTAA??YATGC?AATTAG?YCT?TACCY?GGA?GCAYCCTSACATCCTGGCYCCCRTARGATCCCGGG?GTTCTY?GACATYA?RCAGGTCCACTGAGACC?ACTTYARGGTGGTACTTTGCSCRTC?CTCAGACC?G?T?RTG?T?G?C?CAA??AAGG?YTCCCACGTCGGAMAC??TACCRTTGGT?YCYCTGGCTRGGA?CG?TCA?ACGCAGTTGGC?KCCYTACAGG?WACACCCTTCACG??CGGTAASATA?TGC?CCA?TGTTCCYTGGG?AAGCCTTATCTGA?CTAAAATGCYC?TCTATA?CRWACAG?CGCCT?TAGGAGTA?AMCCACAAC?GAAGC?MACGCARTMGYTC?TGMKTTACGGYGC?TM?CTG?TGAC??G?RGCGTYAC?CTGCGYAGWCYTCAGTRCGACCGGGYAGAGA?GCCTACGCTGGMCKAGCC?CTTACGGA?GAGCTWCTCCGTCGGAC?CT?TTGG?R?GTC?C?T?CGTGTGRGGCATAGASCT?CCGTGAGC?TGGCACGTCAAG??CCTGAAGTG?GCT?CTCYT?TYCATG?T?TAAAGA?CGGG?GWCCCATGYTGACAAGGGACCCGC??TCACCAGC
CCAAA?AT?CAGAAGSG?AS?GA?GCRATGCCC?TCAGTCATATC?G??MGCRCCAGAACTCGGTCGGTCRCTCGG?CGCAT?C?GTTAM?TTCTAAC?GAR?RGCWTACTGAGTGCGGGGCG?TGCCYCC?C?MTGA?AG?GGYAGC??CTTCGGA?GATAGACAYTCRAK??GGG??CGGSCGCGC?TGCATG?TTCGCC?KGWGCCAAGCT?TCACTACTCAACAYCR?CACCYGCACCGAAWYYTCYCSCKTTRTACGT?G?GAT?WGCTG?GTCG?RCK?TAGGT?GGTA?MGG??ACAGKC?T?A?CA?T?GRA?ATT?KC??ATAG?T?GGGCCGAC?CGARGKAGY??CTATCRTCGGCTATCGYYCWATAGGTRGCACAKTGTGTCYCCCCC?CSGT?GTCCACCCK?GGTCA?T?GGCGC?GAAGYCGTTCGTGCCGGCWGCG?G?TRR?AGTMCTYTMTAGACGRTTMCCCS?TTATGA?T?TAAGCCTGGGCC?YMCC??TACGCA??GAAGTCT?TAG?AAGCACTCCA?CATGTCAGGATGGCRC?RGTGCKS?CAY?YGTGT?G?RCCY?A?CCACTGCGATACCCTGTCGC?CACGCCAGCGGMGGTGG?ATTGTRCCRGAGC?KCACGKAGC?AGGTYKCCGTGTT?CKTSCATCCGACCCACTGCACAMC?ACCGAGRCA?GCT?TGGTTGRATA?CCGY?CCCTG?AWAGCW?AAGCGCTG??AAYGAGAGW????RWAYTGATGYACCGTTAGT?CTCT??GA?SRG?TYCCG?TCCGCCGTCC?CY?TAG??GTA??GA?GTGCCGGGTATCTTGATGGTCAT?TYYTAAYTATTGTCGKCYGAR?CWGATY?G??GCGTGT?TWRGA??TCCCTTTGRAC?RGGCGGCACCTG?CY?GG?CT?TT?YATRAGWTATCTT???TC?RYATGT?CTAGAATGCTTATSGKGT?GCYGAACGCAGMAAGTCTCG??GTG??
TTAGCTCC?CGTCCTGACACCAGTTGTTATGGTRCRA?GT?CCGCTTCWYCTCCGCGCCAA?ACTAGACT?GT?GGWTAAAC?T?TTG?CG??G?TYAG?TTAWCCACTACCCG?GRRC?ACACGYGCCTCGCGCGTGACGGCC?CTRGCT?GCT?CGGTGR?C??CRCTTAAAGAACAGCGYCR?RAGGTTGCCC?CTCAAGAAGTYARTGA?A?CGGKGCTCTGCGCGC?RAM??TGCACCA?KATGGTCRGGRTT?GTA?TAGMGWTGYCAGGGGACTCRTGARSGGTAGCACTCGCAATT?CY?GA?GKCTGT?GGCYG?A?WGA?T?CCGWGCYA?GGACG?C?ACGWGGCGCCCGGACTAACA?CRTRGGATAAACCGG??AG?CCGGACAGGG?A?GT?TC?CTAGGCAAG?GTMACGCGCGTTGGRAG?CG?G?C?R??GA?T?ATAGCGATCYCCCRACYYGCT?GTARACMT?T?CCGCT?TTATGC???GATGTAAACCCAGCGCAGTGTTGG??C??A?AA?YA?CT?GAYCTGATTCTCACMCWCCCCTCG?AC?CA?CGGA?CYMYCCGK?TACTTCACGT?TRR?RAGARYAAACCWCCTGCG?TGKCGRC?CACGCGYAT?ARCCATS?TCC?C?TWGRGTCCAGTGGCGGCGCTTGT?ATCGGGTGGT?GG?GT?C?ATGCGG?AGMGGTCCCC?RGT??CGAA?GTGTCACCCTYRC??GTCCGACC?AYATWATAGAWTT?AGGTTTAGGAGGGGCGCGAGATRTCAG?TGGAA?CTGCTCASGA?CACTAAT?CC?GYCATWCA???GATCKGCTCCCACTACGKAGCTCGGAGCTC?YK??CGGTCTGC?GTYGCGAAGG?AG?GGKGGCGGAATCAGA?TTG??TAAAG?TCA?A?CAGGARTAGT?GAR?CT??ACK?CTGAGACCAGACTAAT?C?GSATC?SA?AGWR?C?GCGC?RAC?KGGTGGG?CG?C?TC
TG?RCA?G?GCAAC?SAARCA??A?GTTCGCT??TGGT?RATA?TAAAC??AAGA??A?CTCAGCKGAAGC?A?CGG?GCGGGRTTRTGA?ARY?RTCGAA?CC??ACGAMGCGTGRCGTAAGGA?CC?Y???TCGAGCCGCCR?GGTAGCTWCGAAAGCCG?CTGACYGG?G?CCCCATC??TTAR?C?GMGCC?C??AG?CGGMKGKKTT??SCAACTCAACGC?TC?T?ARTT?AA?TG?A?TGC?YG?ACACG?CTCGACRY?AT?TAG?R?CWAAT?TCCTA?CTTGATGGTTGACGCTARTACRR?TACYCTCTCTA?CCWAAT???MTGKYCGKTACRYMT?ACCSAACG?ATATAGGGCCTGT?TW?AKA?RG?CCGACRGCATT?CRR?KTR?T??CCGGCCGAG?AAGTTCTACGTCA?AGACGCRGTYAGTACTCCATTGATGCG?CG??GGGG??CTG?YYTAGSMYC?G?CCTGAGAGYGAR?TGGRG?A?GAGCTATG??WCGTGCCGTGC??GCATAR?ACMACC?G?C?CGGCC??TTCKAGCTT?CYCCTT?CGGAYGRAAATAAC?CGCCTGG?T?CCGGCC?GGGAG?T?ATCG?R?MGTATTTCCCY?ATTTCGARTCTGCC?R?CC?CTAAGACTA??GRGCTAGTC?AC?AMCTGCGAGTG??AGC?ATAGAG?GR?CATMCTGGCAAYTCTGCGCGATGACSYCCYT?AT?GA??GR?GTCCCG??AG?CCCCATAWTCTGGCCGGCCGTAMATGTTTY?T?GGGRTCT?Y??TCGGMTW?GC?TAA?AAC?TGATSCTT?KCTATTWGTRGCACCAAGGAAGTSWCWC???TATAA?ACTAT?STKTTTRGTGGG?ARA?GCCTA?GGGCTGTGGCGCGCTG?ATTGCAAGCM?ACGGAYRTT?C?GRRTGACGAGRYAM?TTCTTAGGGCT?A?CTGYCCGRWACGGGMAGYGG?CCAGTCWYCG?G?CCAAAAG
TYRTG??GTCAC?A?GCCGCATCCCCGAACTWC?TTTAGCRCAGCCCYCTT??TCACC?C?ARC?AR?CTAYCTGAC?GAAAAAGGYCWTGCGGSGTTCAACGTGG?TTTAC?CACCT?GAGGGAYCCA?CCGY?AGAGGGCS?A?CCCAGWGCCGCATCCCTRT??W?YACCA?A??CCC?TC?AGGTGCGGAGRCGYAAAGT?AGGAGRCGG?A?CATGAWACGCCGGSTC??GTCCCTG?GAGTTACAGTTTGWWAGCYC??AG?CAGCCA?GCCTG???TTTGTAGCTACGGGGCAAT?TA?TW?GCACGTGCCTRGGGCATACT?CC?GGAAGTTTCAG?TATC?GGCCACGYCCTTCCACTYRTCGYCTGGAWCATTTATTGA?CGYSGGTGCC?CACW?GC?CYTTGGCAGGAATGCC?RART????WGCRGCACCG?ARSCTCGRGAYTTMTTACTAGCACGYTGC?G?ARTG?CTYKGGGGCAGA??C?ATGTGCCA?CGAGTTGAC?CTATATC?T??CAGAWTAGAGTTT?AGGCTATGGAAAT?CCCCTAAGSTTCT?GAYG?CW?A???TTRKGYTTC?KAKAGGCGCT?ACACTG?AGA?CKGTTAKC?AAGCATCCCCTACTYGRSCTCTA?G?GTCTATCGGGCGST?CTCA?TTCCTACT?GCCATATCGTAAAG?CGRGCCG?GYCGTGCTCAGG?CYCGCWAAATAGATC?A?ATAAT?CGR?ACACAGTGCTGCGCAYGGCG?CT?CCSCACCAACTTAGGGYC??CSGGAY?GCTYCAMCGCTCCTYTATT?CTC?TTTGC?CTAC?TRGACCCCG?GCACYAACA?GCAATA?AG?AGGACT?RGARGGAGTGGGC?ARCGT?ATGCGGAGCTCAGGATTAGAMYGCCATCCAMGWWYGATACC??CTT?TCCTCTTKTTT??AGGGT??CWTCGCG?GA?R?GGTTTCTRAM?GGRAMGCRTA?GCTYAA?AT??CG
RT?CTGACG?TATTAGCGGGCTAAWGCGCW?TCYCAA?CTTCATSYGCAGAAA??G?TA?TTCGGRGAGGKGT??CTCGAGCCA?TG?C?K?ATGGGSRCA?GAC?TTYYATA?CTAA??TGATGAT?GCCACGTG?AAG???T?GCC?TTWK?GCWCYGGGGA?KRGYWGGGCAAGATT?GCATAKCTAT?CATTAYGTTCG??GAYTCGTCTGGGAGCGC?CAGCTAGG?GGGT?CGTC?Y?WTKYTCAAGA?TCGGC?ACCCGA?STG?GGTCCGCCGGCGA?ATTAT??GGT?GAC?CTC??A?AGGCGCATGC?A?TGYT?TARCAGTMAGATGATGGCTWTGCAKRTCCGSTTCACGC?CTR?RRCAGM?ACCAGRGGATMGA?CTCCATGAGACGGA?ATS?WGG?T?TAATC?GACTYCGTGGTGGGCGAACT?CAGTTTCG?CKCGRCGTA?T?CACC?GACATTTMA?G?GKRG?TCA?RACGCTCACTG?GTAGCACGTCCTTYGGTGTTA?CTG?GTCCCYGAACAGTCCGGGC?AAG?RAACACCGAGY?RT?TTRK?CCAGACGSC?GTGTCAWG??TGACAGCTRKACGCT?GC??C?G?K?CG?G??T?CCCA????CATCA?TAC?TCGCGCTC?AGGGCATA?TA??CCGTTACGCGGT?GGG?ATGW?ACTTTGCCT?R?GA?CACGYTC?GGAAG?T?RG???AATGAGA?TC?CGTC??AAAGCACTTGGATY?ATAGT??AARCGGCCGGCGCGTG?GCGCCAMGTCGGCAATAMG?GG?TGTCAACTAGT?TWGGGAAAGGGCCGGCCCCTACAGWCMAGAAATGGTCG?YTT???AGTGCCCAG??CGTG?CAACCGCSCGGCGTATGTTCKAAAA?CTCGTCACCGGT?ATYGRAGCGATC?TAGTAAKCTTGCACTCGCTGG?AAR?C?A?CTACACYRTATCWASTTTGCGC?T?AAC?GTATCGRGGTCTGC
KGAGGGAGGTGCG?KACGAG?ACCGTG?C?GCTCCTRCCCGAG?GTGCGTC?GTGTTW??GA?GTRTGSTWCT?YYCWTCATGAGTCGCAAGCA?CCYGA?AGCT?T?ATYATATACG?CA?GCGRAGA??TRAG????C?WACTW?TATC?CGGGGGMCCTMAGACGACAYGAC??GGCKTCYTCCCA?CCAY?GAGCCWTG?CCCGGTAATGYTGA?M?TTYTYATGCTGTRCKA?GRCCCA?TAGGCTGCC?ATCTCAA?A?GWCCAKCMCTCGCMCCAGATAGCTG?GAGTTACCRAA?AMTACGTTM?GTM?GACGATCCCTTCY?TGAMKKMG???TGGGARGGCCAAGCTGT?KTAAMGCCC?GGAARACC??TAC?GART?GGACARC?C??GTCG?GCGGAACAGTA??CCCCCGACGATGCC?ARMC?GAGACAA?TCACA??RGCGCGGKCG??AGCAR?CA?AGGCCATCGG?AGCA?CMCYGTAGG?TCTGYCATCCKGCTM?CAAACCMACA?GTGRGA?ACCTTRGTGTC?MCA?CSTAMAGTKGGGCT?CCCGC?GGACA?TTC??T?TCT?CCGYR?CGA?RGCCR?GAGGTACCG?CT?AGT?C?TAGWGC?CARCCGAGT?TCTCGCCTTCS??ATYTCCTGTCCYC?G?ATYGGAACWCCGCACTCYRTAAGTGGGAAYATC?AAAMTACCCMG??YGGTCTCCCYTCAT?GTYTTRWCGGTGTTTTW?ACAACGAMK??CCGTTACG?C?TCAYCGACTTTGTCCRYAAATTRCAGCY?GG?AGGG?YCTCGYG?AAYTACAGGK?GCCGAAGTA?AGGCTA?TG?CYCCMGAA?TAGAC?GGAAGA?AGCCAC?TGCCCACCAGWGRATCG???CAAGRC?AA?GCGC?YC?TA?AACTG?CTMGTAGTACA?AAGCC?ATCTGC?CTT??TGATCG?ACCGG?GGGGATTG?T??C?MTGG?ATGTCCT?TTCGGRC
RKCGCTT?CACGCG?TARGGT?GTGA?C??TA?ACCMGCCKKARCTYMTG?TGCGGCR??SCKCGYACGWGCWYCAA?A?GCAGAMAACCTMGCTMAASA?RCTTARC?YAGCT?TT?ATCCTAGGACGTCTMGG?TGAACACW?TCCCTTTG?GYCGASWCCRTATA?GTCAYGCAGTR??CTGTGTCGACT?TARGTC?ACTYY??CGCGRC?C?CAAC?ACGTAG?CTAACCTYCTT?RTAGTAGCARAYCGATC??CCTGCCGAG?GGG?W?TACTTAGGGGG??GGYCAACTRA?TG?GCAGGGGTC?CC?AGA?GCGG?AAGATTCCTC?CRGGCCAMGRGCYCTTT?CCTTGATGGAT?YGWTTA?GGCCAAYTTTAA?YTGTWKRGGGGTAGGGRRCTT?ACY?CTTATATCCGCAGGTTAA?GCG?GT??TGAWTAGCGAGAGGCCGGCA??C?GRCGAGCRGACTC?G?CGCCGTG?TAA?TGGAGCCCCT?Y?CCCTCRGSGYCTT?CTCCACGYG?TACA?G?C?RTCGCCYATTAAA?GCATTTAKTC?A?AG?A?GAGACGTC?G?TCAAGG?ACCTGGAS?GCGACGGGMTTC?GA?RCGCT?A?A?CGGAASCGCACAT?CAWCGA??A??CCCTTTTT?CCA?A?CGAGCTTGCCGT??AGCGACGAA?GGACCYATA???TC?TTG?CTCCGCACACCGTACKSC?YGA?CAYTAWWCTTCCGGY??G?AGCTCT?GGACCGYAC?CGGGYW?GTGCCTGKAMCCGTGTC?TCAAAGATTCGGTT?GATACRACTCTCG?ACG?TCGCCCTCGAC?ATCCGGAGTGTACC?CG?TCMTTACAAAAAACMRGTYRAATGTATCYG?GY?TACCCC?ATATCTGCC?ATG?RA?CCMTYT?GTCSR?GCARCCGC?AGA?G?AYC?GMTCCSAAGTRG?TTGTCTTCRTAKTCARR?GAGCGC?TRTGCGGCCAC?TCGAC?CC
?TC?ACS?CT?GRYRTYG?ACTTATTCGAC?TCGWCCG??GACCGGATMAACCCAATG?ATCGTTTG?C?TTAC?CGCCGG?K?TWRCTAGA?TGTGGAGGGACGAY?GGTGCCGAY??TTACT?CGGGT??TC?GGAACGG?ACTMATTCG?T?AGCRY?G?WAAAAT?T?C?AMKTRC?TGTGG?CACYGGGYCCASAGTAC?ACTGYGACACGGAG?GCGTG?CCCGAAGTTCATRC?MCTGCCCTAC?G?YCGGTA?ACKCRSYGGC?GCWATKKGAGG?TGTACT?C?GGGATC?CAT?RCCATC?CGY?GYCCAY?ACAC?AWRA?AGGGGR?CAWCWGGRCTCGTGTT?TGCCCCCTT?CCGATG?T?GCTSAC?TCCCGAAG?GCGGARGTG??GTRAATYTACAT?C?TACWGRGMCTCTATCTCA?TATCGATG?CGAG?GCC??G?CTTTTCTACA?MA?TTGCGGATCTAACTGCGGC?YGCCCGA?GCGAGTCATCGAGCGA?GRC?WACACAC?ARTAGCCRGCTCAACYG?MACYMCTGGCGGT?CC?TTAT?CGRCAGG?GGCGATAAGCG?CA??GAYA?GMSA?CCCTCCACYTGGCAGTYTCAACT?CGGGGGAT??TGT?A?CGMGCGAAC?CCT?TAGCYCGTTACAGG?CACCTCGCA??GTGCGGCGKCYCCYTTG?GAACTGGCCGSCA??AGGCAACCCCACYTG?A?TG??TGCA?TAYT?GA??GTCGG?G?CGTGCGAG?GACACTC?AGATG?ACTRTYYGCCCGGTC?CCCA?CCATCTCCGACCA?C??C?CGYGCC?GCYAGAATACGTCTATGTRG?CGGM?YAGCGGTCTGRRYAT?GTTGRCCGCCTAGSCCCAGCGYTA?M??GGGCGTCC?ARTAWGG??GTTGCAGTC?TCTMTTG?ACGSTAACCATAA?CGCGTGCRGACTAGARAC?C??GR?GCCGAGRGC?GAG?TG?TGYGTCTT?
CR?GGGGTCTACG?TCACGRYCCA?ATKCT?TCA?AC?YT?TG?GAC?GCCWTTGTWYACAGCTACGTT??GGYWATGTTCCT?GG?CGGCAGATSCTTGGC?C?TTGT?TRYAGACCAGCCGCSAGCAGGC?CGGTCR?CYCT?RGACTCAC?ATCTGGG?C??CCTAACCGCRGCTA?TTCGAY?CYTGCATCGTGGG?YCRGTGGAC?CCYA?TGCATT?GC?CC?ATATACCGGGGCTG?GGG?TGCGATGTGC?ATCACGCGAGG??GTAAAGTCCR?TT??TGGGGC?CCAACGTG?TAC?CCA?CCCAGTCG?TAGACC??CC?ACGT?GAT?CGCTAGCCCGATMTAGATGTGACT?TTCGA?ATRGA?GAG?TATAGGACRTGACAAYGAR?STRGGCTCTTCARTTCTGACAAT?TTGSGCGWGGMTCYGWAYACG?AGCCATTCKCTA?ACC?G?CCGC?G?ASTGGCGCAC?CGGTG?AC?G?A?AACT?GCGCTCKA?MCYCATGTK?CA?CGGAGCAGGAG?GCAGC?AGGCTCG?GTAG?CGCGAAACGATGAGGGTYCTCCCAAAAGGGAGTCTTCGGG?CMYCTGAYC?TSTCCYAWYGAGT?GCTATTCRA??KACCACTW?TT?MTTRCTTSGRC?ATGC?GAACGCRATTC?CTCGGG?AC?GGCAGTGCR?AACS??AG?GCCATTAGTA?GAGCGGCACCGG?CAT?ATMCCGATRAGM?KT?GACCATCAYGCCAGT??AGG?AAGAGAGGACCTC?C?CGTGAGCG?TCGTTGAATGARWTGCGTTRCC?AGCTGRGCCGCCSGTGCCGCGGC?GGY?MGG?CT??MC??CTC?A??GTTCTAACG?SCGCGCCT?ACRCAGCCGGCC?TGGGCTCTTTGG??CCYRGATGTGTGAAGCGCAGGRCYGC?T??ATGRC?CRSGGGTTGCGA?YTAGGACGCCGGAGC?AG?CTT?AAGYCC??GRT?SAGA??TCA
TY?M?ARCAAGMCC?RCGG??A?A??CATAT?GA?GKCGGC?TAGRAGAAGGY?CGCTGC?ACGGAGCTACTAC?CTCCGTGKTTCT??AMCGGAACC?A?AAGAT?GACYTTGCATCGW?TAGCGGAT?GA?TCGRGGGGC?GC?TT?A?R?WCTC??GGCATACAGGCT?ATCC?CAYACGATCC?CCYCAATKGGAS?Y?GC?CTA?G?CGTC?G?WACAYTAGR??T?RTCTGTMCCGCTGAGAYGA?CGCTMGCCGTAGTARTAGG?AG?YGTRAAGAACWTGCACAG?TAAAGKGGGARTGGYGATW?RCGCCTCCAR?CR?ATG?T?ATTCTCAGC?TA?ASC?CCA??CGCCGCTAAATTACAATAAT?AGAARGT?Y??GAAKGMRT?GARA??ACY?GATATG??GKTCACTTGYCCGAATGGCGCATYTACTCCCTGCACY?CTTGCTGGCCATCCTCCCCACW?GGAATRCGCGAGGGGATYGG?KGKAGAA?T?CAGA?CAGCCCCT?GGATTTAATGCTCTAGASGT?C?TACKYCTGCYTCRTCA?ATA??TAGYCGWTTGAS?MTCCAGGCAGTCCCGCTCY?CTATTGCGT?GAGTTATGACTGTTACWA?AGGCAGGGCCG?AGGCCCTA?CGCGTCGK?KGACCSTCAWAKK?GTAGCMA?ATCTACCYGCGATG?GGGACTGCGGCTRCTTRAYG?K?TGTRCG?CTGTGCKCGTCCCAACT?WACM?ATA?GT?GASAACC?GCGGCGATATATTACCG?CCATACGT?TCC?RCR?CTATTRTTGTCGGACGCGCTACAAT?CATGACTGGCAGAGTGS?TC?R?GGG?GC?ACTGTGGAGCCACG?CC??A?TACC?G?A?ARGKCTGMGGTCATTATTGSCRCCGA?TSRACCTC?CT?CACG?AY?TGYGYAAGC??T??CAC?RAMCGAATGGCCACGGTGTSA?TG?GACCGAGCATAC?CWATCATCGGAAT
GCYCTCTGATACC?YTAT???AG?CWTTCC?GAACGGGRA?GGAG?AATG?CCGCR??AATCRCKAGAMYGG?GC?A?CATGAT?GCGTRTAAR??CTA?CGCG?CCCCGGGRCCCG?T?A?AGGGACR?G?ATCG??GGCRG?GATG?W?GGTGGGAG?GTCTG?AWAGA????AACTCCAATCGTGGKCGCAGGT?TATCC?AAGA??GKACATYGCAT?T?CCGGGGGG?YTCARCG?A?ACCGC?GCACCGTTGGCCT?A?GG?AT?GACTG?CR??ATACC?CG?ATCGYGCKG?GGTCGCACTCCGCG?CC?RC?CG?GCMCTTTGGTGCAC?YGAC??SG??ATTCAYAARSTCTCA?C?TYCCGG?TCTGCATGCCTGACTCAGC?SCGTT?AGAGRASAT?CGCTRCW??GAT?GTA?GGA?CTWGGCTTGRTGGGGY?GAACT?C?GACTATA??CATAARAGC??CCGGA?GCCGK???GYW?T?AR?CWACACAT?AAAGCGGTAATYGYTCCCGTTGGCGTRATGTA?CCRTT?TCATCSGY?CCCGA?TGG?AGCCC?TAGGKKGA?AGAT?CG?GA??C??ACTGRA?AGATCCCTGGGARYGT?CM?YCATC??ACACTTA??KTAGGCTRGCCGACRTCGG?A?TCGCTAAATAGCGGAGKAAA?TCGT?ASMTCG?CGGGCGMYACTG?GCTC?G?AACGCCT?GCATTTGAGAC?M?GG?ATCCGGARTAT?C?GACG?WTC?GTCTGA?CGYC?C??G?T?C?ACTAAATMCTTCGG?GGGCAT?TGACG?KGGYGC?KM?T?AYG??TGTGAACCCCCAGTA?RCA?GACAYCAAA?AAGATWATTCCATA?A?TGTGG?AATC?WGCGCCTGT?TRG??CTAAGCTA?MAC?TGCGACTAAC?GGRCG?GTCATG?CYGGCTKC???CAT?YATGGCGGMKT?A?GGAAATTGCT?CGTGA?TTTCT?GCT?ATGCCT
GTAGGG?GACYC?AGYSYCTGGTGGAGKG?CAGTMRAGAAGA?AM?GACGG?GTCM?AGCTGCRGGCCTTCYGAAA??CGTATRC??GATACTGR?GGWAAAT?CCGA?GGACCCG?CAT?A?GYG?TGTTTCCT?T?AC?AAGTCGYCTGWT?TAAGACTA??TA?A?C???GAAGCACCCA?AG??CGCTTCAACCGGGCCGSCCCA??C??CG?GA?CATTGCAGTA?SCGKACG?GCCGG?CA?CTKA?CGTGGCAC?TMCCGTRCTAYCTRTTC?G?GTCGTGGTTCGTGC?AGAYCG?CGACATTAGTG?YGAC?TGGSGAK?GGAMRYWG?YTRTRMCATCTAACATCYG??GGG?ATAYYGRCAM?CCGTRGA?T???TACATCCCCTAC?CCGAAGCT?A?T?Y?AY?YA??G?CCC?T?GGCCTGCATGCCTACCCACGGAAGCTKYTAGGC?TSGGGCTCCTGC?C?T?C?GCTGGGWCTA?ATKCCYA?ATCAGYAGAGCCAC?GGATTT?GRC?MGAG???GC?CCTARGCTGC?TY?ARCG?GCCYCTTAGAGG?TGRAAAACCAGCAACT?C?GCGCTG?AGCCG?GTGTCTGTCCACGTC?C?A?GTAGAGT?AAAAC?CRTG?GCGM?ACCAT?CR?GAAGGTG?CCRTAYCYATCAGCCTA?GRCRAA?TGGACYTCAGAGG?ATGCGGTCCCG?GG?STCGAT?TATGCAACTT?C?TTTGAGCTRCTC??T?CTTTCCCG?G?TRATRTCC?GTGAT?CGR?GTGGAKGCGTAT?CA??T?RCC?T??CCAGG?C?C?GCTCTCG?GAGTAK?TCG?CCYATTGCGTGGAGC?GTKTA?GAKGCGGATGGCC?AGATT??SRTACTKGG?CGYTTTAAKCTCG?CGTTTKTY?G?GCC?TCYTCCCMAKAC?RCACTG???CT?GCCGCGAATAAGACTGTCGGAACGYTGCT?CACTAAGAGWGSART?TT?G?GGG?T
AC?A?CTTTCTA?ACTCTT?GA?CCCG?CCA??GTTCGGGGGC?GTATG?AGGC?TTACA?G?RTYMCATCA?TRATT?GCRTA?G?GAAGGG?CGCAG?A?TTTGAATCA?TCC?AYGGCACAGGGCCAGCACG?AGGCG?CGTATCTTTT?GTGGACAAGAAT?TCC?TCAACRAG?TCCGTCCCAGGGG??T?CWGG?AGC?A?CTT?G?KGCGKGCTC?GA?CTA?ATCTGCAATC??CWWTTAAGTAGCGGCATCTGATAGCTCGCCTACA?GCGWGCC?AATTA?AT??GCGTATGCYGCRTT?CW?CATC?RG?ACK?AM?CCAM?GCGC??G?CCMC?GRAYCYTGYTGGAAACAA?G?C?GAG?GCGTGATGC??TATRCTRTGTTCCC??TACCCAA??S???G?TCCC?KTTTWGG?CGC?A?GTCTGA?T?GAGTACCGCAATTG?MCGC?MRTGACG?GG??GC?AGACCTTRGG?G?AGCGCTTGTTACGYACG?TTTCATCCTATCGTAATGAGCCTAAGRGTA?CCRG?CG?GT??TTGCCT?TTACYG?RC?TTTAGCTTCA?CACGC?CCG?RATTGGTGATAAAKCGAAGCG?RCCGTCKGGA?TTAT?A?GTC?AGT?CTA??GGCGAC?KAGGGGATAG?C?KTAACS?GAGCGCRWGG?C?GATGAGAMSGG?GAC?ACKATA?YGTAGGGTG?T?GT?TC??AAR?CCCARCTGTTA?CG?GCATGTCTTGAAAG?TTAAAGGCGCA?TRTGTGR?CATAYYTCC?G?G?CAGCCAA?GTCGMCGA??GRA?AGGGAMTTCKC?CTGA?GTAAG?ACTAG?SAGA?TGCCATGCTAAAGYTGGGCCAG?CTRGTTGWAGGCTG?T?TATGTCCGCGAGCAAG??GGCCCT?TGGTYAGA?T?A?GCGGTG??CGCC?CTYMRACCTCACCC?TTTAGCTR?RAGACC?SAGGTARG??GYGGTT?GAGAGCGGGATA
CGCAC?GGT?CCTCCAG?MGGTACTAAAGA?YGTCTTGGAGGCTCCAT??TG?TTRG?ACA?TYGTYATCG??T??GG?AAGC?CGG?T?W?C?ATGCKAGGCYGGTTGYCGTT?TG?GTCTCGGTYG?SCTGA?CGMGGGTGTTAG?TGGTGYCC?GCCGCCCCGCATCCGY?AAWGG?CYKCCAGTACGCT?KCAAGC?CGTA?G?TTGGTTCTGGAAC?A?A?YTAGG?CCGATA?CCGCG?KGT?GG?CC?A?AACCCTAACAAAGAARCATCAGT?CGRGC?AM?CCCTCTG?SAATAR?TCC?C?AGMRCGGAAKCA?AG?CC?ACTWCYCKACGGCCC?GCGCG?AATGGTCCG?KCTGYTA?CCA??CGRCRACGGTCKGTRGCGTC?WTCCA?CAWTTCCC?GGCC?GACGAGGGA?GGT?ACC?GCC??CAYTC?CTG?TGTGY?C?CGAAGCCKG?C??GMAGCTACTG?GTCGGTACG?TC?TAGCCGTGYGA?YGCCCTG?GT?CGA?CTCTKTRCGYCGTCAG?GYAGCGCKCC?AATTGTSTGGGTACC?G?GGKGAA?TGMTS?CCAR?AYCGCWCGCGTAGT?AGC?GT?TTT?GGCCC?TTG?WTCCT?C??AGGGT??CYAT???GGATGTA?GGTGCC?G?CT?GCAGGSTRCCCGWRRCTTA?GTTGYGCCCGCYGCTGGG?G?ACGGGAG??ARGTGTACGC?CACACGCGCA?RGAAK?AGTATAACCC?CCRGC?TGAGRCAATTACT??CGGGC?CC?GCC?G?CGCCGGCGGTC?YYCTC?GCA?M??TCGGTTCGYGGACTGGG??ACGATCCRGAATAMGCGCTTTM???ACCGT?GA?TCW??GTG?GATY?GMMGTG?GAC?CG?C?GTCYCCTAAG?AACYGC??RTYGCAGACYTCARCGGGASGAGGCTC?TTCTACAAGYCCACTT?AACATA?GC?AGGG??C?GGGCGSGCTC?CY?CTGA?CG
TGC?CRCT?A?TCGCTAGTC?CTWTT?RAGT?GGG?CAA?AGTC?YCACGATTYCTM?C??YCTSTGGACACCTC?GA?AGCTGG?CATGTGA?YAGTATTCWATA?T?AAMTCCATT?AGC??GTC?GT?GTCTGWT?GRCCGTA?CAG?GCCS?AAGGTAGACGA?RCCCCT?AGCGCCTGA?GATTACMTYACGTGAGTACASATATCGGAA?CCGTGGCS?AC??WTWA?CGCYTCTTGAC??C?TCT??GSGTGATGSMCCT?CCG?A?GGYYGAAM?CATATGYCGCCGC??T?TC?CGGACGATGA?CACAT?YGGAACWC???TTG?STACCYT?ATCMATGA?CGACCCTGCMCT?TGGYAGCGTC?A?CACCGGCCTTGT?WGCGTCKTGCWTA?TCGCT?YCCG?RCA?GT??GCA?CGGTA??A???CGTGGGACY?GTCCCCGTCTTTC?CGYCYAT?CACCC?TS?Y?CSGG?A?ACATT?AGGTGGGYTAY?TCT?C?CGAA?CCY?AT?AATT?CC?CA?SACT?TCCC?AA?CAGRGTAACACCACGCCRTCGGAMGCTTCCCT?CGGY??ATRCTGAGGA?G?CACTGGCAT?GCTTGAACGCCGTMTGAR??WTYATAATCACT?GCCAGC?GCG?T???CGCACACCCAGT??KAAGAGAGGCCCY?TGGGTAGTTC??T?G??ACCTTTTGTGTAGGACWGTT?AG?CCTTGGGACCYGGA???ACG?GGATSGTGATCWGCGGCTGCCTWTGG?C?AC?C?GAAAGTTA??GGGATCGY?C?TYRTG?GAWTTCGTCC??ACCC?TGM??RCC?GGTGGCGTA?R?G?KAAG?WG??GTTTGGAAY?CTG?CCCA?ACTA?CTCGR?CTTTAGTGTGCMAAGTATACCC??AGTWWAATYCTTAYGT?GAACA?TT?TCCGCCC?ACG?ACAARGYGCATGRGGACKCGTCCG?C?CACGATCAT?C?CA?AATGCTG
TAGACAAMAT?GCGATCATCAACRA?GATA?C?CTCG?T?TGTGAKCCYC??GT??CGAKCGGWYCKTACGCRTAGA?ACGGCAGWCTCCA?CCGCGGGGA?GCT?ATC?CCTCCTTT?T?CGGC?GCTG??GCCG?TTTWCGACYTC?G?GGAA?CAG?TGGTG?TTGAG?CTCMAR?CAW?CGAA?MCCCCAT?CTC??TG?C?MC?CAACA?TSCGTAT?AMCTCGTCWT???TAGAGCATGTC?ATARGTCG?TTTTC?CACGTCG?TGA?ACCG?CGC?CTG??CCG?TT?CKAKG?GGCWAGTG?CGCGAG?CTCG??GCCTC?TGA?ATCT??A?CGGGATTGA?TAT?CA??YCTGACAGCTAT?AGTT?AACAG?AC?M?GGCTCAGA?TT?GWCG?T??TC?G?AWT??CTA??A?T?CAA?GTCAGCCGTAGTTGC?G?CMRGSCACCGYC?WCCGT?GAAGYCAYC?CCGCRCGGT?GGCCATA??GGTTGGSGAG?TGC??CAYGAATCYTCAGAGTGRCCGCT?TTA?C?CCGT?AGAAMGTTYCCGG?GGT?CCTRTG?R?CATAA?AG?C?RGCCCARGCRR?CR?C?CC?TTC?AAYCA?GRYA?TATTCCCTGGAT?CTGACG?CT?T?YTGACCAG?GTYA?C??TT?AATC?CGCGYCAAGAA?GTGGAMMTCA?TG?C?GGGT?GTC??CCTCSCCGTCTCGATAAGCGCAGWGCTACAGCTAATATCC?TTGGCGCCWG?GC?AGCC??TG?GCCR?GG?GGTTGGGGCTCC?TYTCG??RCCAGRCAG?CAC??CGA?MACGRCGG??ACCCGGCGATGAAAA?CTCGAGTTGC?T??CCAGCCCCTT?YCC?CA??C??TYCTCAWTGTCGGSACCTTTACGACTCTTR?RAYCACT?C???YAAGATTT?CATRG?TCWTRGCGCG?CGA?R?CCGAGMARG?CACCTGYACGGGGGSYKTARKCTTAGTG?CAC
RTT?AA???TTTCTTCYAT?GR?GACGCGGGCCG??YTGACTACCTA?AACTCKGCGGAWAT??ATTCTCCACGACY?AAT??G?TGACYCARA?TCGCGA?GGCTYG?GGTCAARGGAACAY?ATGCCGTMC?TAACR?GCAGTGAC?CTCTGCWGMAGR?CAAKGTTACTGACGAGGAAACT?CAGACCGG??CMKA?GTCGA?ACCCAT??GCCGC?AC??RGG?GGGCAACC?CGGGTCGY?GGC?CGSCMTRTGGCCCCTC?CTAC?TYT?CGGACGGCGACRAT?GA?AT?CC?T?ACACGY?TYCMAAGT????GCCC??A?ACA?SATCTAGTACC?CCGGTT?AAGGTATTGCAGCGCSAGTAGGGSGTARACGYA?TYA?GR?GACTCCGCAT?CTATGGG?TTCAGTCCTGA?GTAC?GTAGYGC??GGAKA??RCG?CAAA?A?AYGWCTGAGGTCYGTATTT????GCC?GAT?AG?TAAAAGYGCRG?CCTTGWC?GT?WGAATC?CCMGYTMTAYTCTTCCG?T??CAGAYTRTCCTTCTAGC???GYTMAC?GACCTC?CYAMTGTAATATC?CGKTY?ATGTCTACTGGTA?CTGMAA?ATACTCCC?RACCATGACTCCT?STGC?MMCT?TGTAA??TAGAAGAGWTT?AATGCG??GSGCTT?TTCYAGMGTYCCCT?TCCCGA?C?YG?GA?GAACGGAGGKCTTT?G?CTCCGGCAC?CGA?CTSYCAGGCCCSG?CGCG?G?ATGCCGTGG?CYCTA??GC?????G?GR?ACGGA?ATACACG?AGR?GAGCGTMG?CCG?CTGC?WTT?T?TCTKTCGG?TYTCTA?CMTCTG?CT?AGCCG?CTT?TGAAW??TTA?GGAG?YCGA?CGGRT?AAATTATC?G?ACGGTTR??GCACGGCRC?G?G?CSCGTGC?MT?C?TCGGGACTGWCAMC?TGGTTTAMAGC?G??GAGGTTATG?TCTGCGWRAG?TAC
AAACWCGT?C??SGGGGCCWAG?CMTACCCGCG?CCACTGGTGGCGTCGGA?CGG??CTC??TKCSACC??C?A?GYAM?AGACTTT?CRTTACGAT?GGGG??TGTGTKGTATCTACGCYTGCYCMCCAGC?GC?GACACGGCC?GCAGC?TA??TCCRRCGACGGTCATCACATCGTGAGTA?CTCGTYCS??AGCATGGGCAY?RTA?CTRCA?TC?ACATA?CATG?ATRGT?TC?GSTCCG?CAA?T?G?WAR?CGTKTYTG?CWG?C?TMCGY?GC??CT?ATCGTACRMCCC?T?GAGTCTAGCTK?TRGCTAGTWRG?CC?CC?TC?TATMAAGGGTR?TTMATAA?AY?AG?TTRG?GTCAARGWC?AC?CACARTTTTCAAM??YAGGCTCTCAA?TCCCAAACGTTGCG?CAG?TTGTGCGRCCGCWATMA??AT?GAT??CTTATCG??CT?GAAGCCG?AAAAMAGTGGA?CCACGG?GTARCTCAT?CC?AGTCGT?SYACGCA?ACTTCSGYT?ACCCGATGC??TCAGG?K?AGTCGCAGTGMCCRACWCG???GCAG?GAGA?TTG?GC?TCCATAGAG?A?GGAGGTGTACATGCCAC?GC??AG?GCTCGAC?GAGGAGTTTR?MCGAAACCGC?CC?ATWTAC??AGGG?ARGC?A??GATAG?GGCGCAGGA?CGCG??T?ATGTA?CG?SCTC?R??TG?AATCTTGCCCT?GT??CAGAYGCC?GC??CTWTCTTC?GTTWKRAA?GT?CAATC??CYRCATRCACT?GC??TC?AGA??AGW?GC?G?CGWATACTGTCCAATTKCGT??GGAGG?GGC?GGTCGGRAA?TTTGTGTGKKAC?CTGTCCRTGGCYGTYGAC?TRCAAAATKT???G?CAGAGAGCMATGCAR??CGCYYG??CAACCTCG?T?ATATRATG?A?RA?T?TCCGG?TCTKT?T?GRTT?AA?GCMCCCG??GGT??T?TAATCA?AC
YGCCTCGAYGRTGTCAWGCTTGGCCGGYGACGG?CGTGCARCCTG?ATTCTGAC?TAAG?TGGC?AAC??CGGTT?GTGGATA?CAY?CCRTCCG?TAACAY?G????A?KC?GTGA?TC??TGCCT?CA???CAG?ACCACRTCAGCAYMT????CCTA??GA?CGRYAACTGASCAAA??GCTAGAGTCCCCC?RGCCTAGT?CYAACTA?GRGGAGCAGCAKG?T??TCCG?GC?GGCGCAGYAACTTCCGCCA?CACTG?G?TGTAA?GGT?CGGCTCC??AG?ACC?AKRCGGTA?A?AW?GCCTAGGG?CGCCACCT?CGKGGAACTG?AGT?TGYGMGGG??GCTTGATA?GTAC?GTG?CCRCCGAACCAGCC?AGC?AGGGG?ACTGTC?GCAC?TTGTGCKAGTYGGC?CAAGCAGTAG?A?GATC??CRMA?CCGGGCT??A?ACTTA?CT?GAATARCCAAAA?A?GCA?SCARG??G?AAC???CGGTCARGGGGGCGA?ACRACC?GGGTTC?RCMTW?RG??CA?AR?TTGT?GCTARGAGCTCCCACCYCYAGT?SG?CCG?T?CG??T?CCG??GGTGGA?T?YCGAACG??AG?T?GTCRC?CGC?C?CTCWGGTA?MGARTG?CTGWGGAY?GCATTA?A?CAT?CGAAC?T?GTAGGCG?SCTGMAT?G????RTCC??GCRC??GTCGM?GWAA?CCAGGATGA?R?C?TAG??KCTT?GGGGAW?TA?TTTKTC??GC??AKAGGGAACC??AGRGTCG?GACGATWGGCTR?GYTTAGTCCGGYACGGAGTG?GCATTWTTGCCSGCCTAA?ATCC????CRTCGGC?GTG?C?TCACC?WGGG?CY?GTACGG?G?T?C?ACCTYTTCCACCCTAGACCTCMGT??GGC???TCGATY???ATRGTMAG?TGC?CG?T??T?TGGGGTAGTG?GGTC?A?T?AG??CA?GM??YGT??ATT?CT???C?MTG?A??
CA?G?TGT??TATATCTAC?A??ATSG??CGRTTATTCR?CCACCGG?TT?GGGA??CTAA?CCC?G?T??KTA?ATTC??GSCCCYT???G??TA??G?KCCSGT?YC?GAATGRYA?AC??TGA?CGAG?TAYTAT?G?AT?TC?GGCGCAGACCYGACGC?GGT??CA?G?C?TCCCGG?YCTAC?CK??Y?CCCT?CATCA??KACTG?GGAG?C???CG?C?CAGTCTGTTAC??T?A?CGTCCC?SAG?CCG?GAAGAC?GT?ACCCC??T??CGTC?CAAC?A?GAG??GCC?TY?TGWCG?C?ACG?G?GTGY??ACAA??GGTYTTCACAAYAAGTMTTGGATTAGTTACCG?G?A?C?A?SCTAMGGATT?TA?ACTCTG??AT?ARTC?T?T?CGTG?T?AA?GGCGACAA??GAWCTGMCCTG???G???CARGATGSCA?T?CGAGTGC?CW?KCACC?T?G??TTG??AG???CGAGTGTCCT?GC???GC???CAMAGGA?GC?CTAAACAGCCTGAC?T?G?CTCAGYCGGGCCYAGGGC?T?GT?GGCK?YGCYGGCC?GAAG?WAA?C?AAA??MG?R?SCGA??A?STCKCAGG?G?GGAGGY?YGGGG??S???ATACGCG?GGAGG??G??GCGT?SGTC?CGT?GMCTGGT??G?MATYTCCCATCG??AT?WGTAC?T??AGCKCCTGGG?GAYCT?G??T?TGGMGGG?GCGA?C?G?G??AAG?TCGCCGTACTATA?AG?ACG?GTGCC??AG??CG?TAGGCCAATA?GTTT?AA??T?C?CGAATTC?ACCAGTTCGT?AG?AC??G?YGTAG???AYC?CYG?G???AGT?TCATC?GAAAC???RRTTAGC?GGYTGC?TTATG??TCA?CCGG?CAAAGC?MC?SGACA?GGG?????GAT??GGCA?GGGA?M?T??CCAASCGTAKYGGGCY?AACCGG?TKGC?G?GGT???GCA??A?CT?C?CC
??GTCCCRCA??ACCCC?C?AG?CTGAG?C?AAR?ATTTATT?GGYARCTCCGWACKA???CCS?AGCCCCTCM??AGWT?WC?TTTCC?GA?A?CCGCCAA???AC?CA?GGKAGGTC?C?TRCGCCCRRTGRKCGYAGCGCGT?SA??C?CAAGAG??C??GKCCCTATGWT?CACC?GGAGCTGTTTGCCGCT?Y???MGTG?CCGT??AGAA?YYGCRGCAT??T?TCS????T?AGT?TA?GATC?GCM?AAA?TGTG?TCCT?TCCGCGCC?CAGG?TCCACATW?GACCAA?AARACTCGG?GYAGGG?GG?CGCAAMG?TCC?T?TGTCATAAT??AGT?GGAG???KGT?GCTAACA?TGCSAGAC?AGA?GCCA?C???AGTA??GTAA??C??TACGTTC?CCC?A?TTT?CCGA?CCC??AASATRAGAA?GTC?GT?GT??CTGGCTAC?G??TGCCC?AAG?GCGTGYGGG?C?TT?GAG?G?YGCCGGRMTTCGA?G?CC?GCGATCACGTT?AKGGG?RCCTGC?AAM?CG?S?A?ACGG?A??MACCAMG?ACT??GCAG???KATGCAGATCCCG?G?GCGC?C?CRYCTT?RCACTT?CG?CAATAR?AACTCTACC??YCCGTAA?C?CAGGGGTCT?TGCGYCCTGCCCCAY??ACC?GGCGCTT?CGCA?GCAGCCTAG??TT?GC?CCGR?TRTTCGCCCGTGC?CTC??CCCCTT?GG?TCT?C??G?CCAG?ATTYG?TGCMTC?GAC?AAC?C?GTCACAGGAGGC?T?T??Y?ACT??ACTTCAG?A?TA?AA?CGGTC?TACG?A?A?GCS?GCT?GGTA?C?AT?GTCACG???MT?YMCC?ACCR???AGCACGATGTG??CCCAGAAGCAC?CGAGTGG??RTTCCRC??C??G?GT?GT?GGAACT?CGTGGC?AT??GGTAACCCC?ACCWRCC?ACGC?CK?AAC?STGAGTAAA?GTT?CTGCAC
A?GA?A?CK?GTGRAAACTAC?????A????CTCGC?ACCTAA?CC?TA?GGC?GSTGGG??AAAGG??KYCA?T?AG?TGA????GGCTTT?CT?C??CGAGATTAAGAWGCTAACCTRT??C????CAGAYCTAGCGCTC?AGA?TA??GTAAGG?GTRARCTRGAC?GCCG?A?C?TTASCA??G?ACTCRACGGASACAYCGAGCYG?AY?A?Y?CGGAR???A?CCGGT?GCA??TCAC??CA??T?G?A?GGGA?AAG?CTC?CGCTCTAAGCCTGA?WTTCGCTA?GCA?GAACATRAYGTCKAGTGGGGC?AAGCCYAMTTT?CAAC?GC?TA?T??YCWARCTGAWGGY?TTAKTCAACA?ACT?GTAG?GG?T??TTCTGAGGTAACGYACC?TYAAMYC?GCACCGRA??TA?AGC?G?CC?A??CT?ACTARC??A??AG???TTR?TTAAG?GTCTYT?GGC?TWYGG?CYTCC?CYC?GAGCAAAGTAG?ACRT??GCGTCAA?GTC?CGTC?G??CGAT?GTA?CAMCC????CTTATATCYG?W?CG?TGR?GW??AC?GCACGRGCAGTT?GC?ACTKAC?C?AA?C??CC???CG?TTT??MAAY??AAG?AG?G??GKGTTAATCGCAA?TGYG?C?SRCKGA?ACCG?AT?G??C?GAGCATATCTGRYCGGRAACATCSC?CKCTCCACGCTC?R?GGG?AAG??KACACA?C?CCY?CCTACC?A?C?TAG?GGGTT?YGAA?KKCTCCTA?G?GTTG?CTWMGCAGA?CC???GA?CGC??CAT?GGG?MG?C?AA?GGCG?ACCAGCA?MC?TMTGA?GTCA?CTCYT?GCGGRC???TA?TTC?CCCAATTATGTC?CTACGCT??CACYCCCTAWC?GAGAGCATCTTTA??ACGGGT?T?AAG?AATGA????TGRTCSGA?ACA?GTAAT?GCGGCGGTGCYGAATCTTGCMCCGTC?GAAGTA?CC?T?GG
GGAYMG?A?TRRTC?GGGATCT?C?TAATT?Y??A?GT?AA?CTTATA?GCC?T?G?ASAGC?CA?AG?CCASTGAA???C?TA?GGTTACTACTGG?TGACKGA?G?A??CT?CCCGT??C?GGGACCCA?GGAT?TGTAWC?T?TG??TCY?TCTRG?CACT??TT?Y?GGAAC?GYC?AAAAACGGACAT??GRA?A?TCGC?GCGGTGT??CTACYR?CSCGCGGAA?CTTGCT?ACMACAG?GGTYTCT?GC?T??Y??C?TCCGCTG??CGCGGCCATCKTG?CC??CTGGAGCCTGACG??SCAAMGTC?CTACA?GTGA?G?GC?ACA?CS?TC?CT?TGG?AAAATA?MGGCY?CTTTGAGG?AWYCG?CGCA?TT???CA?T?T?GAAW??C?CTGC?TKTATY?ACYGCCACCATKGACG?GGATCT??GYRA?GTA?CGA?C?A?C?CCGGTGRRTACGAGG??GACG?CSCRACGAAG?CYCCYG??CTG??GRC?AAACRCKGGATGA?CCCTR??A?TT?GAGACCG??CG?ACGTATM?AGGCCCT?CG??T?TTCAACCC??T?A??AAC?CG??GGA?C??CGAGTATAC?GA?GAT?TT?GCAYATRGA?TAR?????KTC?C?ATC??AAGG?YGCT?CAG?CGCMAGTAA?CAAC?ATW?YA?C?CS?CGG??CTA?CCC?TRCCCACCKACGGAY?AT?GCA????GTA?AGCT?AAARAT??T?CC?CT?T?TCGTAT?CGC????AK?AR?TA?CTGAAGGCCRY?CG?CTAAA?AG?T?GG?ATCC???RRKTAG??YG??CCAG?AA?WYAARGCGCG?G?CGGG?G?AC?ACTYGT?C?AGGACT?GT??TRGCATAARA?TCTTAMCTCY??GCYGKG?T?CCGACGCTGAGAWTCGY?GGGC?CCC?TCA?CAT?TACC?ACAAA?CGC?CTRA??AGR?A?TACGGTC?C?ACAACG?AGTT?C?CTT?T
KA??T??WTCG??G??GAA??CAAAATACRCAACCGCAGCTCT?G??AT?GCCT?AT?GT?GT?A?T?YAG?TC?AC?A?WGGACC?GCG?GM?AGC?GATCRTG?AGCRCA?C?TG?GGARWG?AGCT?TTAAAAKGCAY?TGTG?GAATAA?TT?CGTG?GCGAACC????AGGA?TGGCAGTKACCCGCTR?C??G?R?CA?CC?CT?TCT?T?CCTYRYRTGTGTTCC?TGG?YC?GT?T??GGT?G?CAGG?TCA?GCTA?GGKGGG?G?T?GACTAAWAATCTGACC?ACGGGT?RGCTC?GGGCCTTA??TCATT??T????A?T??K?GGCTTCCCA?ACATC?TGAYYA?RC?GT?W?RACTC?CKC?GT?GCRGCC???CAGTACGKWA?CGYCCTGAACT?C??TTGAGG?TA?CA??CGKG??CGTG?C?R?TC?GT?TTGATYARC??CCA?YGC?ATGGACCGAGTAAGG?T?RGGCC??TGTGTT?GW?T?CR?AG?CAGT?CG?GGWGGCA??AG?A????AA?GTCCAA?AACRTCC??CGY?GGATGC?C?A????GTCC?TGGGSTWAYT?TGC?TTAGCG?C?GAAAC?GTG?GCTA?GRCGTTY?G?TCGCTC?GTATTGG?C?Y?CCAR?AGAGGT?A?CAGTG?AG?CTS?T??CCGC?TT??G??GG??ATG?TAKA?AATTGAG??C?A?CGG?C?TA?CTTA?AA?ATACY?C?C?A?G?G?GGGG?CG?ATGT??TCCCGACATGTG???AY?ACG?CGCTATSC?Y?CCT?TCC???GCC?ATCWCCGYAGCT?GCGGGGGA?A?TT?AACST?CCCCGA??ARC?ACCCTCGGG???GRAGTCGA?RGCGGGTGCC?TCGCT?TGGGA?G?ACA?ATGCCCCGACTGTGWGG?TCCCAR??W?TTGW?TCCG?TG?YGGCA?G?ATTTCG??TG??C?ACCAAG?C?TGTG?CG?CCAWTTCCGCTCG?G?
C?G???????GGY??C??G?CAATMGA?TG?T?CAC???TGT?ATGTGCG?MC??C?TG???AGCAG??C?TG?GC???C?T??C??TC?G??ATK?G?MTTAC?TY?G??AAGGAG??G????Y????TG?AY??C?G???CC???A???T?AT?TC?AC?GA??AGKG??G????ATCAG???CW?GG?A??G???GTY?TGG?C????G?AGG?T??TAGCGC?C?????G??T?RR?K?G?CG?W?CKGCTC?A?AT?????CA??T??AGY?KAWGGGGSTCG???C???G?G??AT?T??TG??ACG??AC??????G?CC?????R?G??CGTC?CGRA???A?G???C?ACCG??????TR?C???G?G????CTG?CA?C???G??C?????T??G?R??YC???K?CG?G?A?Y??C??CC??C??T?C?GCACG?G???AGYGC?G??CG??G?????GA?TK?TG???C???GG??M??G??G??G?CT?C??KG??RA??AGG??????A????GC?TC?????GC??????CA??????MAKTW????CG??G?CGARY???C?A?R?C?ACTGCW???C?GA?C?GC??TCGAG?T??TACCC???YC?T??R????T?AT????T??GCCYCT?AGCGC?T??????GA??TGA?WYGT?TA?CG?A?C?GGA??AAGGGG???R?G???A???G?C?C?G?TA?C??CG??ATK?TCCTGAG??C????TCT?G??Y?CG???T?CACAC?AGT?C?????T????C?A?M?GTG?A?????AC?C?CC?T??TGG?T????C??A?CA?????Y?C?CGG?G??T????GM?A?T?TCG?G?GG??C?A?TTGTYGTA?C?R??C?CA?TG?AC???T?GCG??G??????CGG?AG?C??C??TG?T?AG?Y?A??C?YGYRAGCCTGGTCTG????CG?GYA??TGT??GTTGAC?CA?C?GG?AGCCGWA?S??ACTCC
?T?C??CC??GTC???????A??CG?TC??R??R????????C?GT???A???T?C?CS??TGAG?A??CAC?GA?T?GTGA??CTGTG?GY??T????C?C????RGTAG???CTA?C??T?C?GC?G?G?Y??C?AW?C?G???C?C????C?A??TC??CTRGC?T?G??AGATG?GC?GYTTGCAG?TMT?A?TKGG??GYG?RGT????AC?CGT?CGCC???TC?AC????T?CT?TA????CACGA??CG??T?T?T????TGT?Y?????YACKTCTAC??Y?G??CG?GG??C??SG??TCGTT?G?R?A??T??A??R?CGS??CC??TGC?????CA?TSAATTTCCRM?A???G?A?G?GGAAGG?SCC?C???G??????T?CTG??????C?SC??GTG?C?TTTTA?T??GGACGG?T??ATG??TT???????T??CCAG?CGCR??G??TGCG?T???C????RCGTCG?CT????C??T?GA???CC??C?AG??C???C?TC?G?A??AGT?G?GC??G?A?AGY??ACTCGTC?R???GGCC??????GR????ACC???AG????A????TCG?A?T?C?CC??T??C?R?AG???CCGG??C???Y?T?????CSG?G?T??G?????AAGCGGCTAG?GT??A?T???????A?GC???TGC?G?RTCGGCAG?A??CCCKGC?TGTT?GCGG??G??T?TYRK??GGARGT?TGKGGC?Y?G?R?C?A?G??AT?R?T???G?G?????C?????GGCM???GC??AY?AGACC??GG???GC?CTGG?ATG??G?????G?S??T???CG?G??CC??T??C?A?A?ACGA????????C?G??????????CAG???GTC??G?TC???ATGC?ACCAA?C?GGG??T?CCG?GCT???CCA?TAGCR??GAAKYCY?C??GGA?C?C???GAC?????C???G?CCC?CTC?TT?T?CA??G??G?A?C?C?G
????G??AATSGCA?ATG?T?ACT???T???????SCAGA???TG?R?GCC??????YC????G??C?CT?????A?KG???????C??A????C??TT??AC?GCC??CCGTARG??A?A?AC?GGG???T????????A???A?T?TA?T????TA?G?A??TAG?TT?C?????C?YA???CAC?????GA????R?C?C??G??A??CGGT??T???RA??T?Y??GR???TY?W?G???AGC???CC??AA?CT?RGWCR?GGC???TC?C???G?C??G??G??GAAG??G?R??C???YT?G?TT?CT???GGC?T???GCCT???C?G??A??G?W?AGACC??AWY?K???C??????CA???????T??G???G?T?R???R?T?GA?CA???AAG?SGGCAT???A??G??????C?G????A??????C?G?C??G?????C?AC?????????T?GMAGA???G?A???A??G??A??A??YA???C?T??CA?C????C??C?T?CG?TT?R?G??C????M?GCTCGACTT??G????GC??G???????TGT?A???CT?T??C????ACCGC?C???AG?Y????G?Y?G??G?AC??C??????W?CAG??????A???AAA???CGG?C???A?C????????????CCT???T??CGCCG??????G?????R?G?G?A????C??R???CC????AG?CG??G????C????RAT?GTG??GGCSC?T?G?????????R?G?A?T???T???TG?AC??A??G????S??C????G?CGWT???GG???????T?C?TCAWC??T???C?AC????A??TC????CGMCG????A??T??C?GATC?GG???W???G??T??GA??A?AGT?A????G???C???R?S?T?T?GC?G?C???GY??C???ACT??G?CCAR???CR????G???YA??AYCG?CC?GACKA?GCYA?G????CTC?C????G??T???
?????T???T?G?C?GC?G?TC?GYAGC?A?CK??K?CATCC?C?GCG?????TG?????CCGGT?T??CGC?GCG??A?GY?C????A?TG?A?A??C?G?CC?????GC?WAWG???A?G?C?CG??C?TT???TG?A???????GRG??TC?G??AAAC????G?A?C??GG?A?GGG??GC??GC???CACGST?GCG?G???C?AC??C?CA?A?MG?????T?T?YWG?????CT?CG?A????CGG?C??????CA????G??????A?TGG???WC?GG?CTA?A?C?AGAK?A???GA?C??G?C?TTA???CACCAGC?C???AA???G??G?AG??G?C?G?????C??W?K??A?CC????CATTR?CT?T??????C?G?Y?CA??????C??A???????CS??CG?????WC????????C?GCMA???GR?CCA???CG?GA????ACG?C?C??T??????????????C?CY?T?G?A??C?GG?CT??T??T??C???CG??AMC?GYAG??C???????C??G?G?C?C?A?GG?C?CG????G?C?CCC???G?????G?C?GC??G?????G?????????G?A????GA???G???AT?T?GC???G?????C????C?T??G???C?YSC?GG???T??????????WAA???GT?CG????G?G?CC?TA?CA?C????TA???AS???G????CA?A?????GC???A???GC???????GG??G?GYW?CAA?TTGY?G????CC?GC?CG?????Y??CG?????????G?G?GGSGYC??G????SAG??????????AG?CR?A????R????CT?T????????C??G??CGT???????T???????A?AA??G????C??A?A?????C????M??????????C????G?GG????C???G???G????G???CT?TA?T????CCGGT??Y??????G?T?????C?G?TAT?AG??A????T??
??C?T?A?C?G???C??C?C?C???C???CAGG?G??CC?KCG??????GG?CG?TA??TT????C??C??G?CY???R??G??????GGTMG????????????M???C??RG?????CC?T??AC???CC?T??T?A?C?????YC????????T?????C???C?Y?CC????G?GATR?CT???T??CT????CC?G??A?????????AR???C?????A??GG??????Y??????C?MG?C?GG?C?GT????G??CA?AC?CART???G???WC?TTYGS???AA?A???????CAC?C??G?C???G?T??G??????GTCR??C??R?????AT??????CC????CTTC?C???A??????T???TG?G?????CTAWA????TC?CG?CG??G?G??T???????TAA?A?T??TGG?AWCCG??G?G?G?G??AG?TC????A???M?G??G??T??AC?TCA?C?????R???AG?A????AA?C?S???G?G???YGT?YCCAGGCGRCGTGCTKCYTCWGATT?AGAARCCTTCCGACTGTAGYTCRCGTMGCAMCCGGKT?GCGYWGCGAGCTGGAG?WSGTGGCWCCAWGTCGCGGGGCA?CTGGCCCGSGGACRACCATCGGACT?TGGCACACTGMGTCACGCRACGGSCT?GWAAMCGGCGGCATGCCAWKGTGCKTGGRW?GCYTCG?K??????T?????C??C?T???A?G?????ATTG????A?G?AG??T????C??????A??????????G??A???G????A????????A???T????C?????C??G????????C?????????????G?????A?????????????????????????????????????????????????G????G??Y?????A??G??????T?????G?GRC????????A??T????C???????????????CA?????????????????CWA?????CA????G??
??????????G???????CA??G????????TY?????T?G?G?T??G?TTG?GC????A??????T????Y????GG???A???????TG??C????AGG?W???????G?????Y?T????GGT??T??A???A?TCTA?ACGTGRA?C??C?AGY????C?C????????T??????C?G?G???C?C??C??C???????????TC????G??????C?T???G?A??G?A?G????C??????????R??????????G???A????????CG?????T???????TG?T??A??????K?????T??????????C?????G?????Y?C?????G?????G??G???CC?C??????????????C?C????????????G???RT?????C???????????????C?AG????T?G?W?TC??????????C????Y??A????T??????CG???C????????????????A???????G??C????A?????????G????????????GS?????????????C????C?G?T??G??G?????A????????T???T???C??C????????????S?????A??C??????????AG?T????????C?T?G????????A??T??AC?C??YCA?C?T?G?CA???A?CT?????CCGA?GT??C?C?CCTG?TA?CCGTWA?C??C?TT??A?GA??T?TC?C????T????A?T?C???????G?M?TC??G??????G???????GC?G?A?CACGGT?KA??TGC??S?C?AGT??CTGC??G??????C?????C??GG??A???CC???G?A?CC?C?T??TGT???A??????C?A??G???G?TGASATGGA?GA?C?A?G?????ACY??CCAAA?A?A?AAAA?GCCCCA?RYKG??GWT??CCT?C??A?CAAG???TA??Y???GTAGTGT?G??G?AWYC?A?CGSTC?GC?C???A?CG??T?C??CW?M
G?????G??CC?GCTGAGCGCG?C???CAAGA?G??G???TAATCCGAGCGT?ST??C?AAC???GTT?C?CY?T??GGTCTC???R?AGTT?GTYT?ACTM?G?CTG??CA???GGCCCCAG?YTSCGGAG?CT??ARGCCGK??G?CAG????C?TGS?CAT?CGCGTAMAAWAAAACT?CGTCT??C?TCG?GTCGS?TATTAGK?G?CACACG?TC??ACCTGAG?ACTGAG?GKA?GTSG?C?AC?CACTTG??CAA??ATY?AAAATA??CTG?TCGGGTTG?TA?C??GC?A?C?AC?CKC?CTCTC?GCA?AA?C?C??A??ACC???ATG?CAM?TCCCKR??G?G?CCT?ATCA?A?AKAG?TYTGWCAAAGT?CGGC?GAR?AATA????GC?C??GT?G?GC??R?G???CA??GC?TC?C?RT?GC??CGK?TAC?CGCAWGTGTGT??CGTTATCG??A?CGASTCG?GTA?AG?GC?AGTA?AGRAA?TGGS?C??GCGGCATT?GKKGGGG?CARCAGW?WGCTTGT??RCAYYT?ATGAYKA?G?C?G?CY?RCAGC?CAYC?ACAT?CCT??CRCRG??MTGAGT??TC?TRG????T?CG?GT?CT??C?CTCGAA?T?TA??G?A?KG??WT???CTRT?RT?SAGG???GGT???T?TT??G??CGC?GT?T?AG?C?CGT??T??GMG?T?CATCCC?CTRGR??G?Y?C?GC?A?CG?TYT?TG?GC?C?YAT??CYGA?CYC?MGCCRT???T??CG??GA??C??G?TGGWCGA?Y?G?TGGGTATRG?ACA?CC?GC?CAACCA?GC?TTC?C?SYAC?GGT?ACGT?GCT?GRGGK?G??A?GA?AA??GRGK?T?T?SCCCT?AYCCK?C?YRGG??CA?TACACSC?G?CGCCG?R?TCC?A?AT??GY??GGC?CCAGT?C?CG??G?CG??TAGC?CC?CT???ATC?CRT?GA?RCG?GAR?GG?G??
ACTTARGCMG??TTC???A?GG??C??C?G??AGAA??T?T??G??T???TYG?MG?T?YGTC?GCMTTACT?GGGG??TT???CCGG???AGG?A?AC???????SCCC?RG?G?CCG?T??CYCY?RGK?GCCG?CAC?TAACCAC?R?CCYC??CGATA??YA?ATCA???CG??GA?CGY?RGG???A?A?AAGG?GTCG??GTG?CA?R?CG?GTGCCGG?CAC???????AA?G??G??T??S?GTGGAG??C?G??T?CWGG??TT?GC?GC??T?CGT?AGY??GT??CCC?G?GATC?ATTCTCCCGT?CG?T?TC?C?CA?CT?T?G?CKACGTW?CCGYGA????CCG?G?A???GRCACACCC?WG?RT?GA?C??AGCCC?TC??TGAGA??GG?AA?GAW?TAT?T?CGA?GC???TCTAAG??T?CT?CG?G?A??G???TR?S?AC?CG?ACTCG?TG????GGCGAAC?GR???G??C?CTG?C????TTC???C?A?T?G?G??C?ATCCTG?GTA??GTTAA?GAGAGTCGG??CGC?C?C?CGC???C?ASACAATGAG??T????MACC??C?YA?G??CA?Y??AA?GTCCC?CTT?G?RT?GG??G?A?A?CA??AAC?
    246_13		TTTG?CCGAGG?CA?CCCARAYWTT?ACCASTRGTCGCTAGCCTTATCCG?TGATAGATCTTTTG??TTAATTAT?CAACYTTGCAG?TA??GTAWMMGCYGCCC?CAARRC?ATTTTC?GT?AGACTG?ACCTA?YCATCTC??A?TC?GGTGA?ACCC?TATTCCAACCCMGGT?AGGG?CT?GCC?T?TTGGGCTCAAAA?AWRTKTGGGT?T?CTCACTGTYM?KTRCTGYCGCATCTCGGGG?GCG?ATCTCCG?GGT?GGCAGCCGTYTAGKGWACTGCCTACACAG??GATYC??TCCCCGAAG?ATYGTC?GGCCCGTC?ACTT?C???AY?CA?TCGTYTGCC??CA?GAAGAGAR?CTWTWAGAGGAATTGT?TTG?ACAAG?GAYAAACTCTA?TCGC?ATTTGTAATAAKTAAAGTGGCAAC?WCA?GATAACTCCTCCCGG?RW?GWGCTGAAAAARTGACYGGGTSCTCAGAGAASGRCAGCACCG?AATTACAGGC?GARA?A?CCGTYACTT?CTGGR?GAYTCRCTGACG?CTA?TYTA?GG?TACA?T?CGYG??A?GTAAGTTTKCGYAAA?GAATC??C?CT??YGGCGCCGTCCRTGRCTAKTA?GTCCGGAGT?ACCCCAGYYYGGCWGCRK?TCGCGAGACYTAGGCRTC?CAA???GARA?GRGCACGT?GGG?TA?YAA?T?RARGCACGGGCGCTT?TATTAKCGA?CAA?CTCGT?ATSCTA?RCCAGAGGCCTKCTCTGWSAGMG??CGG?KACCGA?RGRGCAYATCYC?AT?CCGCCCCG?G?GARGGRA?CTAGG?GAG?GTTCGACGA??CCCTTYG?CCYTGGCG?W?GTCGAGT?GAGCA?GCCTCTCTATGTTATTGCGCAAGTCMGCGC?TTCCTTCAA?RAGCMGCTMGCCAAYCT?CATGC?AGCYCYCCAGCCCCGTSTCTGTAT?AAT?T?KTTKGYAGM?TACTTCT?TT?MA??CATT
MTATCCKCCAGGAGCTGGGGG?GCTCCCRYAG?GCATTCGT?TAACCGAKTTT?GCCAWCWRAATCWGMA?TTGCTA?ATTAGYTTWMGCGC??TAAGCTTGCG?Y?T?ACWTATCTASCGTKGCCCCTTGRC??CCACCGGAGTTCCT?CTTAAG?GA?TGTACTAAAAGTAMGCTTACGARAAGCTW?TAAACACGGGATW?AKRAAGAAAC?AGGCTTGCAAAGTCTCGGATGCTTTGATC?AYTAACCTCA?GTAYAGATGRGGRGCK?GGKGGCTCC???CKGYAG?TACT?AGTC?T?YCGT?ACTATTCCC?YC?G?RCCCACTCTMAGY?AGGGG?CGGTGC?A?C?AG?GGCCGC?TATAAGAATWGAGRGGTAGACCTATGCAWGTKGTAG?TTGTGTCTTTTTC?ACGWT?GA?CC?AG?TCGCATCGTGCGGTGCCTSAATGYTGA?TCTTGGA?TKGCATYCTTCC?GKGG??ATACCTACGCATGYTTACTRATCAATAACCGGAGAGG?TYK??CAW?TCTTTWTACGTRACATAC?CTTGCGGCACA?YT?CAT?TCGTTRGTGAAACATARCGTW?AGTG?GTTCGYTCAATGTACGCCTCTTCTCGTAGCGGRGTT?CTCAAGAYGA??GAGGCGA?A?CTYCA?AWS?TGCRC?TACGCCA?CATGG?CC?C?TAGWTGGTTCWGTCTT?Y?GCGCCTTAGGTGTY?GCAYGAG?ACGGYT?TA?C?GAARK?TCMCTGMTGG?A?ATCGCKAA?TATTAGATATTG?GKWGAATRT?ATCGGTTCACCACCGCACT?ACTAS?T?CT?CA?CAAGTAAGSGGTAACATGAGTCGCTCRCATKGATCCGGCAAC?CTTAAGTMCAT?G?ATCG?TCTTACRAATG?G?CT?AGTTGCAGCAGTGT????ARCATCAGRYCCA??GATTTCACGWK?ATACT??GCCCSW?GGGGT?RTAGCCW?CMMCTA??ATCAAC?AG
STT?ATMRTA?TCRTCAGCMT??ATGCTAAATCA?AWAACG?TSGGTGTCGGCTGCCCTY?CTAAAATTTT?GGYCYGAAT?TACWTGYGGGGT?ARSMTC?A?TTTAACA?GATAACGCCCGTACTTCCC?AAAG?GTAGTYGA?GCAAGGGTACAATTTTAMRGGTGTGCKAGA?CG?A?TTGG?A??TGAC?GTAACAYATGC?G?CCWSGAATCTTTCTAA?GT?TRCTCTTCTWGTAGTAAYT?C?ACTCCGTTT??A?AMG???GCAGCGC?ACACTCCCTGCAGATAAATGGGTCAG?AACAACTAG?GAAGGTT??RGCGCGGCMACGCYAACTG?TGG??CTCT?GCRTTM?CSTGTACCCAAGA?TCCYTAYCAACAGAAG?MC?ACGCTGGAC?AGA?CCCG?GTRTT?ATCGACT?ACMAG?RMCCG?GCT?CG?TMCTGA?YAAAGGAGGCTARCG?TACYG?GCTGGC?TCCC?T?GRGGGAGTGA?TACWCCA??CGTGMC?CTCAAT?GAYGAGGAGGTAG?CG?CGAAGCA??YTGTT?GCTCAGTCWGATAGAC?TCAAGCCGTCGCCCAGGACT?TTGTT?RA?GAA?GAGGTKCAAT??TCCGGGC?CM?A?GGTRC?TGTTATAKGTATAGT?CCCRT?TG?ATGGC?CT?GACTCCG?AAGAG?AGGGTGGCGT?CCCTMCTA?GTGRGGCCG?GCTCYG?CGAGAACCAGTC?GGG??SW?GTAGCAGRY?CTGATC?GGTAACYG?CTCTATTGA??GCTCTGGAGCACCAAGC?GGACCGTGATCAG?ACGGTTC?TTTC?CCTCGA?G?CGGTGC???CACCAGTAAGGASGG?T?YCAACAATTC?TCC??ATC?AGG?GATTA?GTAKTCGGCGG?TC?CTTGGGACCGKACGTGGGCCT??CA?GCACTCCGCGTCT??AGTGATTTTGGGCGGCTT??RAG?CCTGAGTATGATT??AGYGACRCTCCC?
?ATCAACACGTT?TG?GYT?AY?GG?GGCCT?G?CCTMCTGCYCGG?GACCTG?GTACT?ACACCTTTTCTCAG?CCACCGRCTATTTTTTCAC???TTTACGRA?AGACCGTC?G?CGGC?CCGCACGRC??TCA?R?CGG?AT?ACGCYTCRACCCCACARTCRTGWTG?GGGGCG?G???A???CTCT??TGYC?ATTGG??C?RC?GCG?A?ACAATAGGGGTGARGCA?ATYCAT?TCA?CC?CKACTG?T?ACAGGGCGGCT?Y?CATCGA?C?ACCC?CTG?CGGGARYGC?CTT?CTGCAA?CGGACRAGACG?CG?TGAGCC?CGTGGT?WTGAACACGC??ACG?CG?CGTYCCATGTACA??CAGATAGG?GTTACTKG?YGGTTAC?C?CAATCCTGACGTTTAAYTA??GGTA?KCAMTKTC?CATGRCKTGG?GAACTT??AT?WAG??G??SC???GA?TGTGTARTG?GACRCAG?CAACCRATGGATAGCYC??GGGT?GAGACCCTTATCGWG?TCG??GGCWGG??CT?ACC?GKTT?GTGCAA?GA?GATG?GT?G?GMGAGATGAAAC?GCACATTGTG?C?SC?RC???ATRCCAGTGGGAA?GAATAGTGATGCWAGGCGC??GCCGAG?T?RGG?ACTCCWACGKCCGA?G?G??CTAGTGGGGT?ACTGCTG?TTGGCCC?AT?C?C?C?TGRGRT?CGCAYTGGTAGTCKYTT?CATG??G?TA?ACACGCCYCCAAC?GCC?RGAASTTW?TG?GTGCCATGCRCGG?TWCTKC?ACCCGGGCCCGTRCAAAAC??GGASTYCG?G??TGT?CGRKTCCCRCCA?TCRCGATR?CCWGSTWCCT?GTGCGTTC?MCATTCTTCGT?CGTGKGT??WTCCTCAC?ATAG?RTTTATC?RGAGGCAAC?GCGAACGAGAGTA?GCAGCG?GG?CA??CC?GCATGGACA??RCCCGYCGAGA?GAGG?ACTARAG
GTGTCGGGAGTTA?CAYT?TCT?CTGGCTCTACGGCTAAG?CATTCGCTGGCT?G???ACCGCGGACG?GG?TA??CGGAACA??ACGCG?GA?GGG?AMTCCC?TGATG?CGGTGAC?CGG?CCCTT??G??CACGC?C?CAGTGGGTCCTCRAGGMAAGTGCATTS?TCAK??C?C?KA?TARCGCACCT??CCC?ACGYCGCTC?TM?TC?GM??TGC?CT?CTAGCG?CCTG??TGA?GAC?CA??AT?TYACAGACACAGGTCT?GC?GCYA?AGTCTRKCGGGGGAC?CTYTTCA??T?TATCGATGTTY?T?TCAGT?TTGTATY?A?CGTRACA?TC?CT?CCCTCGTAA?C?GCGWTGTCTTGRSTTA???WTA?TT?CATMGGACT?AACCCAG?TGTACGAGCG?GATTG??CAT??GTG?TCGAT?AGGGCACACCTGACCGC?RWGCAACTSCAAGCCACC????CTTTGGATCTGYC?GTCGTGT?AGG?TTGGGC?AAAC?G?CTT?CTRACGATGCTTT?G?CKRYATGGTCTT?ACAGCM??A?GTA???CGAACGGACTGTG?TG?R??TAT?ATCCAGR?TKGTTGGATCTTA?YRTCCTC??AAATC?CCGCAACCGTGCAGGG?GRRTAA?CGG?TAWCGGAGCACCGGTGC?C??TCASCGCAG?T?GCC?GC???CCC??YAG?GAGGCCAGAGAGTG?A??CGGTMWYASGAGTCGCSCCCACATGT?TCGTCCACGGC?TYCT???T?TS?AAGAGATY?T?CCGGATAGTAGGAACAGAKTTAGT?GGATGK?ATCCC?TC?TG?CGAATCTTCGCAGTA?G?YG??G?TGCCCACG??GCTCCAYGG?AGCTA?T?TC?YA?TGGTAGATGGTACYGCCCGGRGA??AGGAAGACT?TATGACT??GAGGGCKCC?CCGCGRTGTTCYCSAGCGG?T?C?CGTCGTATGTCTAC?CCAATGCTG?CAT?AATA
TGCCTCA??GGTCGYG?CCGAGAA?TG?SACY?RG?C?T?TGA???CAACKG?CGGACCTCYARGGGAGAKTCGCGTGA?GCCTGGGC?TG?CATCGA?ATT?C?CGATTACRTCCMGGA?A?CTGTYTGTYTA??SAGG?CKG?TTC?T?AGGYTGGC?GGAGCTCTGAA?A??T?ARTA?TTTACTAT?TCA?AGMCATT??ACCGCCCMCGTGGTTA?ACGC?G?TCCGT?CGGGT?CG?CACTAGTTCGTAGRGCCCYGAGATGACGCATA?ACAAG?TTGGTWGCA?KTCCAT?GCTC??WACGA?KATRACCTTAGRC?ATAYCGC?GGTTCKT???T?CCC?CC?CAGCCG?T?TCC??G?CWTACCATGA??AGAG??AACGC?CGTAC?AACGA?CKTC??TCCGGCGTA?GGAGCG??CTAGC?GTC?G?AGT?GTCGCGTCTGTGGG?T??T??GGCGAT?TGACACCCT?AGGATCCCYTGTTCGC?TCGTACTTCGKTACG?WC?T?GCTTAAAC?T?A?GAATT?CGACAG??CATAAT?C?TCCACC?A?AGTTGGTCAGGRTC?C?TYCAKC?WCA??GTCG?TAAT?CGG?GMC?CGGTRCGMT?GCTCGCA?????GGATR?A?CATCC?CY?CTAGGTA?TTTGTGTTCCT?GGCGT?GGCCCC?ACK?A?C?CAAAYCKTACC?TATCGCG??CGATTCTGCGCC?TATT?T?CGAGCTAGRGGGTG?AGTGTTGCGCKACACC?KCARGAGTG?GCA?TTA?CGYCCGGAM??CAC?A??CA?YCTG?G?TA???CGGC?T??CGCRGGCACCTG?AGGTAG?TGTCCCC?GCGC??ACCGCGACTCGTCCCAAA?CCTTCC?CC??CCCACCA??GCGCA?T?GYCGGTA?C?G?G?CATTATGG?AAG?AGGCKTGAGGGT??CTGCC?CC?TTG??CT??GTAGCGAGCTCAGTGTCG??GGGC?TG?AG?CAGTC
CRAAATCGGYGACCCRTTCCTCTKA?GC?YGCAAC?GGA??ATAAGA?GA?C?AACGAMCA?R?GT?AATTGAGGAGAGTCC?GG?CCTCCTAGYGATG?CKGATCW?ATG??YTGTCTKCCCKACCCATGCGMTTTCGGGAGTCGCTYAGA?GACATGGC?C?AACTAACAG?GACT?AGCCA?AAT?MGAWCGTAAA?ATT?AAW?CMA?C??A??ATGKGGGRAGCGTAAYGCCACAG?TYCAG?C?RCC?TTTACGTG?CC??RGG???GAATRC?CACAGAA?TGT?ARGACCTATCTCCCYT?GGCGCTWGGT?AC?TAAGTW?STGTCC?AACT?GATCCCGCGTGRG?TG?GCACRRCAGCGAAGCT?TACCTTGGW?TTRAAC?CGGTCTTACC??GGGTCCT?TCGMGGRAACTGTT?C?T?KYAAAAKTGTTCG?GC?AGGGGCT?GTCCC?RGTCMC?ATAG?AAGCGGASC?TATCGG?YKGG?ACA?ATGA?Y?TGT?MGAC??ACACM?C??KGGT?T?AGCGG???GRCYGAYKACT?G?AATCGGRAC?G?CAAGTTTCAC?CY?G???G?A??AATA?C?GAGTGG?AT?A?GA?A???A?CTCCCTGTAGC?CTWGGGGYAGCATAG?CGG?TC?MTGCGTCCGT?CGCTGTCT?G?TTAG?CCRAACGGCCCCGCG?C????ACG?G?CG?GGACAGC?GCGG?G?T?A?GAAGAC??GGTTGATTGGYCCG??A?TGAC?GGC?AGAKG?T?TG?CACGG?KCAC?GAGGC?GACCCAY?G?T???TCGYGRA?RCATCCGC?CC?GCTCG?CTTG?TTTAWCGGCCC?TCAATCGCGGCTG?RTTTGTT??GTGASGGTACCCTT?AAGC?GGCC?C?GTC?RTGGTCAGCGGGC?CACCCACGCWACCCGTTYMTCAGGC?GTAKA?CC?G??TCGCAC?CC?CGGAWAYAG?GCTC?ATAGA?R?RCGCTT?GTGC
TGA?ACTT?A?ATC?CCG??TC?TTC?GGACTTAGGTG?AA?TGG??GACCTGATA?T?GTGGT?A???TG?TATTCAATAYA?CMTAAGA?T?GAGGTG?GTCCCC?C?CCC?A?G?GCGCCC?CTG?ACARCCG?C?TACWWAGCACSACATCTACGAT?CAATGA?C?YCGCGGATACACTGGC?GCG?CCCCGCCAYAGGATATCGAAR??TCG?CAGTAA?MYTCTMGTCGTGATA?GTYGGR?GCRTGTGAACGRACCT??GATG?ATG?TGC??TC?CGAAGCGAAGG??C?TAGTGTW?CTGRATRGGCGGCCATG?ACGCCCTG?RACT?CG?AGRTAAGT?GTACCGRGTMGTGAGACTC?AGATGCRCC?CCG?CAAYKAKCGAGGACGG?T?CC?ATG?CTG???CCRYCGCGACCTGATTGAGT?A?AC?CACAACTCCCCT?AG??GT??TRGT?KGWACAA?AGACAG?G?A?ARCGR?C?TCGT?GGC?CCAKGGC?TAGGGCA?TARCT?TGGGGG??TG?CTT?ACC?CTGARGGA?T?T?CA?CCTA?CCCTWCT?TGGAGTAGTGCTGC?AG?GMACGCT?CAGCAG?T?TRCATACGGGA?TCTGMACAAAGG?A??TGA?CTTTCCCCTCGAACGGGAKSACGGGAAGTC?YCCCR?CTGTC?CT?GCCGA?KAAATGTCGGM?TTCGTRAT?WGTCGYCA?CCC?CTACAGCCCTCTC?ACGY?GAGGGTCCGATCTCGY?CTAACGWGCGGACYCT?AACATCC?TCCGGTGG?AAAYRGAC?TGC?TY?CG?CTCATCA?AAGGACGTCACGWC?CC?GTACATC?GCGAGTGGC?GAGGGTCACCTCRGAA?G??TCCCC?ATCA?TCSTAGGCCKGAC?CA?RGGCCYATTCT?TC?CGCCGTC?GYCGTGTGAKGC?CCCGTAAGGA?GCGA?T?AS?MTR?TTRC?GCCCGATGCT??GATTGGGGC?CGC
GCGG?GCACC?GGCC?W?CYT?CGCCCGGCCYAGG?CGGKTAA??GG?AAGCGAGC?TGTSGGGTCGGTCCACSMGCAGCW?CTGW?CATGAG?CCTGTCCGTYAG?YGACATRTGGCAT?CTG?T?MM??Y?C?AATCRAACGAGCCTTT?GCTCCCCCGAM?GGAA?CACCYGATTG?ACCA?RYCTCAGCTC?GTGC?GRARACGGTTTGTMTGC?A??C?G?G?GTA?CAATATCG?A??GGGAAT?CCGGGCGGTACCGCGTGTTKG?GG?A???CCCACCTG?ATAGCCCC?AG??GCGSTMCGCCGGAG??TGG?G???C?G??GCCCTT?AGGCCT?YCTGGCCGTTCAWGTCGTAT?CCGCCCTRTCSCCGCAACCYG?TAYCCCGGGRC?TGTCCTT?AGGCTGGAGC?TAGYKGAACACGACACTAGMTC?ATAGAGAKAGCGGY?TCTCAATGGCTGAG?T?GGCGYCCG?G?A??MGCC?GGKA??CCCGGGTT?AC?GTCCA?CCACACG?RATCCA?ATTCWTGCA?AAWCG?AT??GTG?CAGA??GATG?CGCTA?GATGM?G??GCCCGC??CC?AAA?CTTCGGTGTT?TT?A?G???GT???TG??A?C?CCC?GCAGGTCRAYT?GGATCACGC?C?GTCCAGYTGCTCGGCTCC?A?GT?GGGGTTACGYGK?AC?TCTCR?AC?CCGTA?A?MGKCACY?GTTC?WGAR????GT?TCGCGCCGMTAGCRGACTGG?ATGY??TR?TAG?GA?T?TG?AAGYA??GTC??CCCGTKTTACCYTGGTTAGCGAGACYTCAC?ATG?YG?GG?ACCCCG?CTATAATTCAGGG?GRRCGASACTGTTAG?TTTG?RTCCAGTGGC?GTCGC?ACAGTYCAAGAACCTCCGACCCTC?TACCTKTM?GG?CGGCCG?GCCC?TRGTWCTCACGCGT??GAWAGAGGT?CAA?C?ATTC?CAAC?R?CGGA?CCGAACTGG
[truncated: 2,620,984 more chars]
