# Supplementary material for: Phylogeographic Patterns Are Strongly Associated With Biogeographic Patterns in the Irano‐Anatolian Global Biodiversity Hotspot
Source: Mol Ecol. 2026 Apr 29;35:e70355. doi: 10.1111/mec.70355 (PMC13126619; doi:10.1111/mec.70355)
Supplement: Supplementary file 1 — Appendix S1: mec70355‐sup‐0001‐AppendixS1.zip. [file MEC-35-e70355-s002.zip › Tanacetum_kotschyi.nex]

#NEXUS
BEGIN TAXA;
  DIMENSIONS NTAX=47;
  TAXLABELS
    254_5
    254_6_sub
    254_7
    254_8
    255_10_sub
    255_11
    255_12
    255_9
    257_13
    257_14
    257_15
    257_16_sub
    271_21
    271_22
    271_23
    279_25
    279_26
    279_27
    279_28
    283_DT4
    283_DT5
    283_DT6
    283_DT7
    293_33
    293_34
    293_35_sub
    293_36
    389_53_sub
    389_54
    389_55
    389_56
    405_46_sub
    405_47_sub
    405_48
    405_DT11_sub
    405_DT12
    439_41
    439_44_sub
    439_DT10
    439_DT8_sub
    439_DT9
    448_37
    448_39_sub
    448_40
    448_DT1
    448_DT2
    448_DT3
    ;
END;
BEGIN CHARACTERS;
  DIMENSIONS NCHAR=50973;
  FORMAT
    DATATYPE=DNA
    MISSING=?
    GAP=-;
  MATRIX
    254_5		GCTCGWTTAGACGGCSGYGAGAGYTACAYTTGGKRACGCAGGGGCGGARCTCTCACWCYGGTACGATAACTATGTAATAGRA?T?GGCACGACCCMTTT?YCCRRT?YAMTGWGART?T?GACACWCMYGGTGGGAT?GCAW??GTTCGATA?TA?YTAG?ATTCC?AAGTATA?AGGTTCGCGT?ACARGKCW?GAAW?RGTRCCTCCYGCWTTGWTGG?KAGCGT?CWG?TCTGCYTTK??GGA?ATACATGTCAYWMGAT?GC?KGCGGATCCCCRGCCGGAAGAGWTSACAKCCACTCTYTTGCY?TAGTCAAAAG?CCATAGYAGTGTM?RRTWGATTA?CCTG?CTCTMTCCKTGTAMG?YRTCCACCGGTYACAGGTTATTTARACGTT?CATGC?CAGAAAAAYCGTGCCTGGT?ASCCTAGCG?TTA?GTSTT?TRMCAG?GTTTACCTTCATMGTTTGATCAYYCCYARRCSGCCCTAASGGWGTCGKC?CCTTTATYCGMGATTTCTC?CACCARKYGGYGTC???TTAYWTAGRCCGRSAMRWATARYGGGCAGTGAYGGCCYRTWAKTT?TCA?CGAGGYA?GMGGA?RAMCYGGTTCCTA?AGA?TMCGAWAASA?CTCAYAG?CGCGRTTYCAACGCTYCCCCCKRAGTGCATMCGACCCTAYGTCGGACGCACCA?AGGT?TM?CWTWCCGKACCATMARGRG?ATYKAGYGMW?YAT?TAAATYGGTA?G?CWARTAACTAACCTGMCRTGACYRAG?TGRTAAAGYCTWCACGTACKCGTCT?RGAYCCASGT??YGCATGTAAA?AACATA?WGGCYRA?CCGRMTRWC?GSCYGTYSC?RYWWTWWCTTWCGCAAAACAKTTTWWGG?TTTCGAC?T?T?TCAATGCGAGCCGAATACGAATKASACA?TGYTCGTCAAMGT?CTCCGGCGCGRCCCWCTTYGTCAMACW?TTGGRAGCATCTSGTCCGGMC?GTAYTCA
RYTCTATAAGAAAACAYTGA?CATTAAGYGRCKGWGCG?AYACR?CTATC?TATCTTYGCGYTGTYSGRACACWCAAYTAAYGCGTARAYRM?GRCGAASCC?GCC?CCT?CTAAGACCTTGYTGWTCAT?CKT?K??TCY?T?GGYGAGTTCGCAAAAGCCAGAAC?TC?WATGACGRCAGG?TM?CSSC?AAG?AGAM?RAGCYCGGATWTSRG?CGTCGTRC?CACTCATTSYTYCGRYGCTACMGYCCGACCKYTRGT?CRTCG?AAKCWTRCRAGAKTRWGCAR?CCTGCAGA?TA?TGRTGAR?RRYARCWTMTCTGY?GC?G?T?CACTGCC?AGAWTMKGYA??CCRCAGKWAGTAWGCGGAATCWGCYCAYG?WYAAA?TTMGGGTGCCGGMCGRTC?GTGA?RGTCCAGACCCTAAGAGRGCCRAAGACRATGC?AAATCGT?WAGACGTGTTACAAAAA?KAWRTGACTTTYGTCC?ATT?TKGGACGATAAGGTKGATACRTWCGRAATGAGCTKTTTCGSAGGAGRGYCT?AWAGA?TTRTTGGCCCY??GAYAT?AAKATCTGTACCA?RTCGGGA?TAGACRRWRGTATWG?AGKAATCG?ACGCKMGTAKGTRGRCAATCG?CYWAC?TATYRWGGTTCGAACAGTACCRGGTAA?GCWCAARCCCGGATTG?CAR??AYTYGCACRGRAA?TYTCCTCACAGAC?TGRGG?AGGGG?CRTAAA?CGCTTRWCMMTC?CRGC?CTGRYCTGGACYTTGTAGACMTCAMTGYCKCRACCCAGTGA?ATRAGAYATTM?CYCCA?RARTTCATSAG?ATGGTTAGG?AGTCTGGRTTCWYCTTRGAYTGGAC?GSAWMAGCCAAYAATCCAG?TT?CWTAAATGS?T?AGAAGAWRT?A?GMAAYRYGRWMGAAWGWCTCW?CCAWAKCAGGAATC?AAGGRYTCCG?GT?GKGTRGTCGRA?AGCCGACRGYTTGYC?RGRCAAR
GGATRAA?GTGAYGYGCAW?GCMGKAWGA?CATAGTWAAATCATATAGCCRGAWASTRAGTTTWG?GGGYGWCACGGTYTYCAGTTT?MTATM?C?WTGS?T?GTTCCACT?WYGCCA?TCCAGCRARAA?C??CK?TA?WACGAGG?G?TTCCAGCTAMAAGAATGAACGMATGGAMRWCTGATARGCGAGTGGGYTGMTCTC?ACARCACMAKGWCGGAGGCTACSA?ACT?GGTCMYCTYATCYC?CGTCACTTG?CAR?AATCTTGCAGR?C?A?CWATGYCTGGTAMRCGTGYTGACSCTTT?YG?GAGGAMCTAAGG?TW?ACTCAGTCAC?TCATAG?T?AYTYAGAGTTCGCTCT??A?AAACTTCCGRM?GRGR?CTCTRA?GCTCRATATKAC?KART?CAAA?GTTYRTGCGTKA?KGAYGACCARGC?ATG?CTCGATATRGAYCGCCGKG?CYYGR?G?MTYKYMGTTY?GRAC?TGGC?GWCACGA?WGTGATGTTCTAA?TTGCTT?CG?GGYW?TGCGAGYTYC?GGCGTRKCAGCGGTGTCWCC?RCTTA?TCT?TTCARGYTTTATTGT?GWTKGAGKCGACTCKATAGCCTC?WACCKGGGCGGGAGYTACGAYAGKCAAAKA?AYGT?ATTAAAGTACGCAWMCCTW?TAMTACTGTCYK?TGYRCCGGWTCTTWYGGGRC?TCGCGAACAGCARMGACACGTAAARATC?TRCAATGTASGAARAYGATGTRAAACYYACRCYCCARAGG?CGAMRTTTAYGAATRAYGCGCK?AGGCGKYCWAAGCAKCM?TAYAC?M??AATCTGACACAWATGAAAACGWCGYGTY?ATTG?GAGTATAAKT?AKGGYACCCA?Y?YTW?CT?RATTCCCACGATTGWYACGWTCYCGWMTTCRAMGCMCAA?ATTCAGWYGTCCGCGAWWCGTCTTAYCCWTYCGTAGGSGCGCGCGAYACCTAAGTTATAAACAG?ACCCCAGC
GGCTAAG??GGTACCGYTTATGCCTT?RGGTCCTCAYGACCGCCGAAAGGGGGTGTG?AAYGC?TTCTTGGGCWACAATAG?T?RSTGGTM?RGTSCC??YCACGAGGTTAGGTYAKAGGTGCKTYCAWCCCGGCYACR??CRCGAATTGTATAGGG?AGGGAGT?GCCTYGGCRACMGGAMARCACGTTGRARGTTRTCTYWAAA?TTGCMGG?TTYGCGTMGCYGTTGKTCAM?TAT?TATTCTATAATGCCTAYCYTATTCSAGCACGGTCGAACCG??CACCCTGG?TCA?GGACYTCATGAC?CCTT?GGMTGTGGGCCCTAC??RAARAT?AAA?C?AGGACGTCACT?GTTTRTAGTCCT?RWKGGCCAGTSGACRTT?CTAGGCTCYTGKATRCTTTGTCCACARTTCGTWCG??CCGGGTAAAGRGRTACAYGCTTATACRTAR?RCGCCRTAGCAGCAT?AWCGMATGAGYGCGCATACAWG?T?A?GGTTCYGCCYYCGGAYTCGACRTGTC?CTGAATATGTCG??CCGTGCTCATTGA?GCTWTCTGCCG?GCACCTAWGTRCRMACATACGTCGTGCGCGGTCRTTGATTCTACGGTACYACTTTACGTAAGCAKCGAGMTGACGTGCA?GMYCGGGYCCCTCAA?TTAATWGCTTTTGTAAAGKA?CCG?GA?ACTCCCGGTYTTTKAGGCTTTTCCAA?TT?GAGTGATTC?ACGCCCMATCRGAATATCTGGGAACGACARCAGMGCC?CTTCGGS??YTCCGGCCTRCRCSGAGGGCCSGCGA?CCC?GGRYGYCAGCWTCGGTTGY?TTTACAWGAGWAGGGCTAGCCACYATTKGGACGAGAAAYAAYTTGRGTMGTGCTTAGCATAAWCYKACG?TGTGKYATCTTAGTTACA?ACSTA??GCYYRCTTACGTTARTTGTARAW?GGAAYCGGGYCGC?AAGGKGTACGCWACTMACCCGACYYTT?YGATTTTAAGYC
AGGCATGT?CTR?CCAAATAMCCATATSTCTATGYTCTAGCGGGTWGGTRGGTTTTGCSMC?WGCACGATRAYRCG?TGGCAGGGCAKACAGAGACTAACACTTCGCGGCAGATTAGGA??TAAG?TATRGW?TGCWATYGACTTACGRTGCCTYTCACAARCGAYAGCTGATCCCGTAATGG?CR?AAGTAGTGCYTGGYTCATTTTAGTAAAAYTGTCTRCAGGCTAG?AGGCAACMAAA?TGCY?TMC?TGAACTWTC?RGCAAGCRGYGSAATACC?ATTTSGTTTGGTACAGAMCATTTGCCAAG?G?CAGGTCTARAMGATC?TACTCTCTTTTTACTAAA?GWCCTGACCGTGCTGTRC?SYYCGGGTACCTCTCYC?KAGAASCWGTTGAAAGGGTAGGR?TRG?GG?MCAGRCAATRCKTGCRGGTGCTAAGAGTCAGCTCCGGK?T?TGGAGAACRGTCMGCCCAGGCCACCWGGGATGGCGTGACCCCAGACTAWAGGCGGGAYCGGRRCWMCTCYMYGTCATTCCTTACAGGYYATTTACCGGTGTCCGGC?GTGTTCTW?CGCGTGGGCGAATCYGAGT?CRAAGAWATR?SAGGGGTAAA?RAGAYGAGASCA?CGCCAGCY?YTAGMCCC?G?ATA?TGTCCS?KAGTTTACKCAGCRGTTAGGT?GASTAGCMC?TTTAKTCAGKAACYRAAATCAT?CCGC?YACTAC?AKCACRGTCAGAGACAA?WGC?TTGGGCA?G?TTG?GGTG?TGAGGCTTATGGGYACGYYGCC?AATTTACCKASCAA????AGCGCTTGTGGCRCGTTCACCCAAAGCAAAGACYCCYC???AGTAGCCGTACGTRCCGGAGATTGRRAGTKTC?GTGCCCCGRGTGGKARGCYCCACCGACMAAACAAACGTTGTTAGC?AATWGATYGGCTCGGCTMCARGGTYRACCMAAG?WTTTYGRAWTAYGGCGGTTYAYTTACG?GAGAKAYAWC
SAMAGGCTGACAC?CCAGGGGAGCCGTT?CRT?RGGGCCTCA?CGTCATT?GAAA?CCC?TAMATCGAT??CA?RTGG?CCCGATAA?AAAWATATCCTCAGGTAAAAT?AGA?CTCSAGACTRACCAAC?CGATATCAAGGYCTTRYSTKCGGGATGC?TT?MGARTCTCGGRTGCTTTTAAG?CGGYCGRTTA?TTGAACCTTGTACYGCCA?ATCGCCTTGCGCTTATACGCTACRG?CGC?ARCTAGCATTGRWGGC?CGTTTGCCACAACGTGTAACACCCTGCGCCRGAAGCTCTCYCCCGTARCCAACCMAGRTGTTACGTGAGRGCYTCAGCATARCTTRGCAGRGCAG?TACKYASGGT?CCCAACCTCAGTAAARGTGTMGTYGARCAYTCCGTCCGAACAYGAAAATGKACAYGCATAGCCAWAAAAGCATACTCCCGAACGCAGGT?ACG?ATR?CCAGCTGCCCTACGSTACCTC?TGCKTCGGTCTT?KAAK?GAGATCWCTAGCCTCCAGCTTTTGGACGAYT?ATGGA?ACGCGATARGTMAACCTTTACTCTCAAGTCAGGAACCCTGTACTGCTAGCGATTTCGARCCATCGTGCGATWCTACTCTCCATGGAWTCGAMACGTCRGKGGWGTGCATCGTAGRCKYCACCCGATC?TAAYGCCGACRTGYTGMAARWAAYACCTGAACWCCTGCRR?YCAA?CCTC?TCACTTGRWTCGWYCTGCCAATC?GGTWTTATC?TAAACCAAGTTGACYATTRCYAAGRCACG?GCAAGCATATCCTACG?RGKGAG???TCACGTGRTKGTTGAAT?TTC?CTG?CAGAAACGTAGTAGCCWCATAGGAYGAGCCAMCACCGGCAAAYMCGAGGTAAYRYA?AACATCAAGAAKATATCCG?TATCTGCGATCMYCGAAYGTACCAT?RTTACGTTGTCG?AGAGTCTCAGGCGACGCAGAATGTGATSCG?CASAATACMA?TT
CTT?GCACYWGRAACACTGGGTTTRYTYRAGCSYWGTSSCCCATCCGRTTGTTYCTCGRCC?AAGCAWTYYAACGCKTSSCTYMTA?CAWGGTTCTAAATGTRTTGT?AGA?STYACA?TGGCYTRATTTAGTAGATSTATTAGGCGTTCTTYAAACTGATTAA?TCTGCGGA?GGGRATC?TCACTGAYRCTACGCGWCATGT??CCTTTKSCCAYCGGCGAATCYCG?GCTKATCTG?KTYRCCCCTCAG?GYACAC?CTT?CMCCCGCTRTTT?AGAT?TA?AWCYGMAGGCGGTCAATGCWGTAT?AMAATCGCACACAACACAGTTGGG?AMGGARYWGTATCATGGYYYTAGCGGTGTAGYCTCTATC?AG?GCAATCTACTGT?GYTT??GCCTCTACCRGCATTCTTTTGCTTATCYTTTACTYGCAAT?TGCGCTTCACCGKATACTCGRATCYTCAC?CAAATAATCCTGGGCTGR?TGGGGGAGGCKAT?GACGCTAACGGTGGTGSGGC?YGRTGT?GAASTGGGGGGATCYTATCGYWTACAGAAAYAC?TTRAWTTTTYC?RATCTC?YG?TACTGWTCGGGG?TATYCRGGCCTGCGTGACA?GTA?GCGG?T?AYTAWACCAAGACCAATT?CCATGAGRAAGCCATTGGTYATCTCCAACCCCGSCK?A?TARAGC?GACTGGAGYATWATGCACAC?TCTGTR?GGMGACTKTGRGSGCCGR?GTCGG?AGACAYRY?TCAGMRACCTATCCGSTSTGATTCGYCA?CGCAT?RAAAATCGCTCGTTATCTTGCACACCRACACY?GAMTCGCACCGRAATGCGACTKAAATYYYA?CRGCGCGCCGAGTCGCCCTYRGCTTGTCAAARG?CCGAKTCATTGAACCC?GCCCCTACGATCCCGGTATGA?TTCTGGCGTTRATTCGAGCTGCGYCATGTGGGTRATTATRA?AGTCTGCGTT?GGAGGGGATT?GWC?C?CC
CGGTGACGAT?CACCGG?CATCCTG?CGMTCRA?CAGA?AGTTTCCCGTGTTCGCGG?TYTC?YMCGTGAYTWAGAYAG?GRAATGAAGA?TWSMAYGRAMTCCCGATG?SGGAGAGTACSTG?GAGA?TMAAA??RCYGGAGAAAAGGCACTAMAACAYCCCATGAAGCYMTCC?GAGG?GACAAGGTTCCGCTKAA?GCAGGCCRGRATCARCGCTAATAAGAGATCCRRCAATACAMAACGWRGACCRGACATTRATGCRCGTCGGGAAWTTACCT?TKARTGACGAAGCCCMCTYGGRCRAGWTGTATWWGKTYGSTGWCACMTCCTGATGRGRCMRAGTATRAGACCCMRCATAYTTAYCGARAAACAATGWCTC?GAGAGCT?GGGAA?YGTTTCCATTGMACCCRYGC?CKAATYGTTGRCA?WAATRACTYRCAAGTCAWCCT?TGRGGRGC?T?AYCG?CGGWATAA?ACGAAAGGTCGGCCGYGKTRAGCAWCGCCARGTCAWT?RACC?GGACRCAGTTAATATMGA?CCC?GCRCRTCAACAATCTTGTYMCCGAAYAAK?TMCTGTCTCTCGM?CTGATAG?TCATTCATAGTGTWTCACCCCGCGTCGGA?TGATCTAGAAAGR??CARTGCTRGGGTCGGCATCGCCATTTTSGACCCGTTGCAATGTGAATCGATCACTGAGTTACCGCASCATCTGTCATK?W?CCGTTCGYCACCAGGMTRTACGTTYCCTCCTCCGCCAYGGTCGAAGTYGCAATAAWYATGTCGCGCGAGCGRGCATGCCTGATA??TACCAGCTRCTGGACCGCGATT?A?YCCCCGACCCAGATYACCAACGK?GRCTAA?ACCAGTGCGTRCTCGTCTGCACGTRGATGCCACTCAAAGGCYGACRGTACTGCRGRAGARCCTGAAAYGAYATGACATRYGCCG?G?GTAAGAACGCCTA?GTAACCATCTCGGGTTGAACATATTGTGGCYGACTW
TTYTTY?ATTASTAK?AGATTCCCAGCCTCC?GACKTCCRCCGYTCTKTMGGAATTCTATTATGACACTCTGTGAGAACTRCAGCCGAATGTCRAWACACGGAGACAG?AAGCT?ASACAAWTAAGT?RAAGCCMCTGTCKYT?GCGGGCCTGTACWTGTTRTSACAACTCGATGCGCRCGTATC?TAATATCGGTCCCCCCTAGGTAACGGATTCMAGGYATTWGGAGGGAYAACT?AGTTWCWTCR?ATGTTAAYCAGGGGTAAGA?GTTTMTCCATAGAGARCGAYMA?TRG?ATGTCCCW??GTTGGACTACTAGKWTACACYMCATC?KAAATCGCYYAATYACRGGAGGTWGTAACGGTGGCCTGCGCCACRTGYYGAC?CCAGTATGGATGACGGGCCGGAGCAACGCGTGCCACTTATTGRTACATTCKTCACG?GTY?RWATWCAGCCTTTGAAWCGCGTTARCAA?ACAKGCTGCATCCTA?GCGATCTTTGCTARCTTATGCGTACCT?GGCGGACGAGARTCRGC?TGCCWGCAAAGCCACC?CAMCTCGCTAAAARGTATAATCGRTAGTCCA?YGAAAGCGAGT?ACGCT?ATGCYCGA?ASYSGTATTTTTARGC?GGGTARGACCCGRTTA?TAGCCGAKWGCTGGAGTCGGCYYTTCACGCKAGGTAGGACAAAAAC?GATT?ATRGTAAAGTKGCRAYCCGTAGATGTCCCYGGCTGG?RCGRAGCCYGTCCTTRYCCGCCCAGGGCKCAGAAARGTCCTTACGCATGTTACACCTCAGCGAWRCACYTKCTCTGGCACMGGAGTGTTACCYGACYCACGCAGTCATGTTTTTCTCAWC?CTCWAGGGTCTGTACATGAAAGARTTCYC?TCCCGCCCRGGCCC?W?TCAATACACATYGC?YCA?TGGA?ATTTAGGG??AAATCAGACCCTYGG?YGACGCTTYCAR?YKTR?TCGMTTCGATTGTCTCGGMKTTGTCAC
GATGTATGGKCARATGCGGCCTAARCGC?MAAATTGAGCCGTAGGGCGGGARCCGCRTGGGCACGY?TGCATGMRAGC?GCTGCCTCRTCAA?AAGACTGGAGCAACRTAGAGGGT?KACAATGTAA?ACAGTCATTAACTAA?CACCCAYAGCGACGTTTACTAACGGYCM?GRWCCACTRCKTGCGGYTTYAS?KCGCTRAGGCGCG?YTAAGRATGTCCAWCCTCCWTGGMGATG?GTTAAYGCTGGGAA?GCT?YGGGAYTACTSGCGAGGTCAG?RGCGTGAAACGTACGCGAAMTTTTGGTTM?TGGGAAGRGTTGAGATGTS?ACGGRGCATACGCCMC?CTMCATGGYTTKTTMAGGCMAGGATAYGCGGGTACGGWGAGAAGGTGCGGTTGGG?GGTYTGGATYACCGYCGTMCCGATCGAMAAYTACCTTGGTCTGGCWRCTWTACTCGCAAGATCGTTTARGYCTGTCACGGGTGA?TAAGGMAGTGT?GGAGTAGMTYCYRGGAWGGARGAGGACA?CGCGC?YYGGCGCYWAGYAGTCGCTCGCCTTTGGWAAGTGCW??CACAGGCATGTGCGTATAAGCAACKA?CGGCAA?TGGGCTG?GGTGACATACKATTCTACTGGGAACCCCTCTAGC?GCYGGK?GGYT?GWCTATATCGGAATCMGTCCGGAT?CYGWTGGCACCTAAGTGGATGTAGAGGAMACTCTTCG?RCWG?GCARGTCARCTGCGYGGGCCGGATTTCCGGTCGATGRGTCTYYCYATTT?SAAARCYACCGAW?AGGTAAT?GCATGGGATTAGTTCARAAACC?TCAGCCGCATAGACKAG?RTCACGCGGCGA?TGTYAGCGTCWGTTTCGTCTCTCTRMYRAAGGAYCCCGTATGCGMGASATCTKCCKGAACGAACACRCGAAAGGACAACGRAGCATGYGATCMCGGCCAWCAGAATACTAACA?KGCAGGGKAGCGYTGCTGCTTGCCACTGG?
GAGCCRC?YTAAGAATTTCCTRYCATAT?GGWGAAAATTTRCTCACGAGGACTAT?TGCTGCACAACTTAAAGGTAAGGMGGGGGC?TAGGGTYAATGTAATA?YCY??AGAGCTTGRAGGTCTATARCC?GG?AG?RGMYTGATGTACATCCTTAAAAKGGAG?CGGCCYGCRAA?A?GATT?TWATGATAACGGSGGTG?C?RAAGGAGGTTTTKGTGTGAACWCTAARTRCGACAGT?CGRCTYA?GCGA?AGTRTCAGACCYGTACTCATAATTATAGCCGGGGG??GGGCTGGGRTATTACCRCCG?TGTTAACCRTGGCTCGC?AARTYRAAATKGAGCAGRCTCWTAATGTTAYAA?GGSGTYGCTTTRGRGCTGMGAGGATCTGCCTCGAAAATTATRSGYGACGG?TAWY??TKTACTCYGTGYTGCACCRGATTCMGGCAGAGGSKRGGCAAMATATCTCGGTATGATARTTCGCGTCCCS?C?A?GGTAGGTCAGTATGCTTTWAAAAA?GCCRTGKTACTTCAGAGYYCACGAKAGCRCGAAAGAYASCA?ARAGCTCTC?CGC?AGGG?GTTCYYRCAGA?TGWGTWTCTCACCACTTAGATTGCTGACATCAATATG?AGCGCAAAGTA?TATTTYTRCYTRCCGCKGCAAATACCACTAGCAGATATGG?TTGCRACTGARRTWATGAAWGACASGAGCCKCTRCCCTMT?G?TAAKATAACSTT?TRTGGCSGTYATTCATTCTTG?TTACCCRACCTTCTACCGGGWTGYCCCC?CTGAAYAGCTACRGGYCAGGTAACAGGAGAMAYTWTGGTGGGGGTR?GAGACACTACYTCCTAGGTACGATSG?AGWTCTGTCT?ACTAACYAGTCAGCRATCMCCATGTG?MAAATGACGGCMGGTTGARCGCACTTTAGAAGCTCAATGWCTAGYGGACAACTMTATAATSCGGACTTT?C?KCSGCAGGCCAYAAG?KAGGRGY?
CCGWACCCGCTGTGCATTYGAATTTCTCWGCWGRTTTGAASGTGCAGAT?AAGTG?CYCAGTMCTCGC?T?GCTCGGATCTGGTATCGTTTA?GCCTACMGTCGGCAGATACGGTAGAAGGACCCCGAAACCGCCAAGTACAAC?CMGTRRGTCTACTTAAGATTG?ACTCGCAGRCCGAGGCAGCATAACCYGG?CCMCWGGYGTTGCCYACCGTTTTGAGG?GCCATATGGA?RGATATTCGGCCGMMCTAARSGAAAACAARGTT?CACCTCACGTTAAGWGTRASTGTRTTGAYTYGGACGAACATCGTMGGAGC?CATTCCCTA?TCCGTCCCGMCRCTRGTCAAATCCCTYCRRCTCTTGAGGCGCWAAAGGTRGGA?TM?GGATARCTATCAAMACCTKGAGRACGAAATGAGGATYRA?AACA?CCAGCACAGGGCGCTGGAA?TTACGCATG?GCGGAGTCATGGACAMCCRGCACTAGGTCA?T?CG?CTRGGACTTTCKATAARTT??CGCATSGCGTCCTYTAYAGAGMAYCRAGTY?TACTTTYAACCSAGACTAGK?YTCKCYCGCCCAACCCWATATRGGTSGAGKTTAACCTTCATCCGGGGAGGYTTAYCAGMGCTATTATGGTCTCC?GCG?AAAGRTSRGTATACGGGGTAAAGWTACTG?TTTGGCGCACTTGAGCGGAAAGATTAT?GGTTCACAAGACTCAAMTTGTRGGTCGAWTGCACCACGACWYCGC?GTACMAGAACRATGGATGGTCACCGTCGTACA?GTGGTTGCTC?CCGTGGTCKGCGTGCYATTWKCATGATGCATTTCTAGYCGKRCYR?AGACAGA??ATTATTAGCKAATRTTTK?GTGTCCTCATCCGGGAGTATACGACCACTATTTGTAAAATGA?GTATAGCCTGTTMACGKCGYGCRCTCTGCACGCAGYCA?TTG?RTTAACTCGTCTGGGACAACTARCTGCATKGATTAGCTAGTA
GMGCAAGCTCCCCAGCAGGTAAGTT?RGAGTAGAGY?ATTCAS?CCC?GKTTGYCGRAACGGCGATWTCTCCCCCAACGTCCA?CTAMACACGGTTTRATG?GTTTTSGATG?CYCGTWTTCYGCCG?CTWGWTAT?ACWATGGWGAACSATCGY?CAKAYCATACATTCGCYAGTTGTCCGGAGTGGATCTCTAMGTG?GTT??GTC?CAC?TGCTAWTGGGCGTTTCGCAGAAGTGWCACATGSAWGYTGTCCC?RGCACCTGAARCCARTKGYWRCCCAAGCTATRGACTGAAGGGRCRCGAG?GGTGGAAATT?GACYAACCAC?ATTGCCAGACARGAT?ATACTGGCAAGGTYYTTTAT?TGCCGACCCGGAYAYCTRGTCCGCM?ATTTCGGACCTACRCGRTTCAMCTCT?GCGGCGTRTATCTTTTYCTC?CGYGGAGGG?ATATRGRGA?CCAAAAAGGAYAARCT??YC?ATGGGTGTTRGCTACGWGTGGTGACCACAATAGGTAC?CCCKTCCTCGATCTC?ARAKTGRCCTTTGAAWGGCARWYAACKG?TGRWTRGTGTRTGGGCG?R?GTGACCYACGATTAA?CSCC?AAGTGCAGGTCGG?CATTCTCAGSCARCCYCAYCGTTAA?TY??GGCCWACTAAAAGC?GGTAGAGTGATACCTGACAACGGGGCRCCCYC?GCACT?YAACMTGAYG?C?GGATTATAAAATRGGCCCATC?GGGGGAGCCCCTT?CCTCATACCCTGCGCARTWTGAGATCTGTCAGGTATCACACCTGCWYATAWA??TTGYCCTCAAMGTC?GAA?TG?GWACATMTATTYARTGGAGKTGGAAACGYGCAGACGCGATYARAAGGSA?CTAGCCTAGAGGCGGA?RTGGGCTCATGTCGGTG?CCWTTGYGTTCM?YCCTTWARCTCTGGCTCAGGTCTCTCRGCCCCCTAGTAGT?GTMCGAGGCCCAWTCCCCACCGGTCGCACGTCR
TGGGGCCYGGCTSGTWCWGGATTGCTATCAMAAACCARTCC?TAGA?ACGWCRGCAACGKRCCASSCYGGGCGCCYTATCTTSCTAGCCCTYRTTGGCMGAGRTTCTACG?TCATCTTGTGGGAGG?TGGAGTTGC?CCAACGGGAAGTGAACGCG?TATTCATGTCAGARCGYYGCA?ACACTGGGCCCGGCCGAACCG?GTAAGGCGYGRCAGRCCGTGRCAGCCGCGATYRCATACGCGTCAWTCATATGTAA??CGGCACGAGC??WACCYGGTCGGCGCGRCGRTYTCGCATTACG?AAGGKCTCTAGAWAC?ACATTTGTCAAGCTGA?AACGTTKAACAG?CAAAATTGCTCAGRTATAA?CACYTGAW?AAGTAAMCARGAGTCTCCTGCGYAGRAGGSGACCKCRGA??TACGCCTYTGCGAACAKTCTAGTCCGACATTGCGCTCCGCGTTTTTGTGTTCMTTCKKTGTAATTCARRTGYGTGG?ATRGSGCACCCCACCCYCRSAYCCCARAAAYAGYGWCGAACCGMCGCAGTACTTAA?YCATACRTSGCTATAAGAAGTATCCAGCCRARTGMCCCTTTCAACYC?ATAATCTATAGAMT?T?CCTRGYGACCCTCTCWCWCAGCT?TGTTYCGCRGRTAATGCAGAGCRYAC?G?TTAGCTTCGGGAYCGTCACGGYGCTGTSGGAMT?GCATRAATC?GGACTC?C?AGCGA?TCTATY?CCCATCGMTAG?TCTRC?CAGGWW?GGATCG?CCC?AWCTCAGTTAGTWCCYGTATGGAGCGCGGACCACKTCARCASCGTTTCCYTC?GARACAATARGGCCCCGTTC?GGCATATAGGGWATCGGGTTRACAGTCMSCTGTCTTGACGAGAACAAAGGACTACYCGGCTGGGGTGCGGCC?CRGAC?TRGACGTTRRCGGGTG?TGTCGTSGATACGACCGAGACAAGGKWCCCRACGCCTAGGGTAGTTYCGTTGTACAAT
GCTACYYCCTATGCCTGGWATTGTGCCCAGTAAAAWTYRTGTGGGATT?CCGTRMCGGATTGCCCCCCAGCCTCAGACGGAGGCCACRACACCTTCGTGGAWCGCCAGTCTCYGTTA?ATGTCTTR?TACC?W?TGATATAAGTGC?GYWYCCACACGTTACA?YCTGTGGGCAGCTGTAA?CGCCAGAAGRCG?GGCCAGGCCYTAAGTCYGAGATAGAATCTAGCRGGGACGAAAGACACCCAC?GCTGTAA?ATAACAGGGCRGRAT?CYACYATGYACCTAWGAATGTGAG?TATCCTTCCATARCTGTAAGAACCTCCAAACGGCGGAATYCACCTAGTTAACCGGTTCAYTAATWCATTCGCGCAATTTCCGACTCGCCCSTYC??AACTGGGTGGATTCCCGCAGTTCTCCRCTTACGTCATWCYCAAGCTGCGCGWTCRCTTWCGACY?ATCCGTAGC?CCGATGCYGTTCTCMATCAGGAAAAGAG?CTGCGGCWAYACACATCTGAGACACCTCTCCCGGGKTCGGARACGCTTACTGT?GTRTGGTC?WGAGGSTACG?TT?CCA?YTARMTCT?AGTGATCYGMTRYGTGGGGRCARGATAATGCTAA?YGT?GRYGTAACTTYTGCRWATCG?KT?CAGGTGYATCA?CC?TGCATAGTGGCTGCTWYCGCTCTGAT?CAGCAC?CCGGGAGCGTAATCACGT?GWGGCGACTTGTTGGGCMGTSG?AATYGTAATAGAGTTTMACT?KTSACSGTCCTCWGT?CATAGAGGCGY?WAGCG?ACAKTACA?YGK?CAGWGYC?AYCG??CTGGGCTGCTTGCGCWCCCACATAAMCGAAAG?CRTYCGYTC?TTTCCATGCTGGTCTGCCCWT?GGCTGAG?MCAMT?ATGGAAGGCTACCGGAG?TCCKGCACTAGSTGATCCGMTCCCTTYAGTTGCAATCYT?CACCAGC?GAAAMCTCAGGARWRCTCRCGGGTCTGACCARC
GCTGA?TTWTATTGTATGAAKAGAG?SGTGGTCGGAAARRGGGGCTGGCGCAAGGTGTAMCAATATATGRCT?GCAAWCGTATTGCARRTTCT?TRGGGCYTMCATRAGYCACCCAGRKCKCGAGTGCAMTGATGAGGTACATSTCGGCGTAGATACAAGCGAATGTCCCAACTW?GGTTCCGATG?C?CAYCAYGAC?CSWTGTCCGAAGWGATACGCGRYAAGAWGGTCCAGACTCTCCGTGAC?TGTCG?CTTGKGTGGGTCCAYMG?CCAGTCCTWAGKMRTTTCCGAAAGWAAGCTTAGMCSYGCGTACTC?TGTTGT?TGAWTGCTACAGAGATCATCTRATTGGTCTACYCATGTCTAGGTGTYTCCYTCGGGCCCTTGKCATTGCTACAGCACGCATGGTMCAAAWGACAGTCGTAAACTCACACTGCGCWACCRCGAYAA?RCAACATTACCATRGCG?YR?GTAMCCGACCTGCACTGACGGGAAACA?CAGCGCACG??GCTGATTTGAGCCYAGGCTAACATWCCCR?RG?TTAAK?GGATTCCTGGCCTAG?CACTGTAT?TTAC?GGTTGGCTTACGGCAAGTGGCRWTTRG?ACAYTGAAGTTCCGRCTGA?TGCGACTAA?AAATAAG?CGCCGGYGTCGGMGGCAACC?GTRCTACGCGGAGCGGCSTATKCGGTCGGGTYATG?TGT?TCAAACTGACATARTCGCGGCGCATGTGCTGGGGGGTYT?AG??GYTCKKCGCKTCA?RAAW?GCG?TTGTT?TTGKTA?T?C?TTCGRCGCCTGCAGG?RATGGCCGRCYCGGAWCACACCCTGTGGGCTAATCAAGTC?GACTTAGTCYAAATCGCGTTC?TAKGGCKTRCCACTTTGCTRCATCGTAATCRTACCYGGGTCRTCAATTTAGTWCARGATYCATAYACAA?GGAAGTTGGCMGAYTGCCCGCYAGGACCTGGATTAKRCTTAGCCTTAGCCGCWAGYTCGGG
TSTCTWGGCTAGCTCWYCCGAGRG?CCGCAAYATGGCTYCTTYTTC?GGGCGTT?GGAK?ACACG?AATCT?T?TATTCGTTGT?TGTCARCAAYGATMAG?GGCWCCCRTTTGAAACGATSTCGCGGAAGTGGCYTAR?RTAG?ACCAAWWCTCCRMMGCRTRATWCGACTCCGTTTCAAGCCAMCACAGATTACTG?ACCAGRGCACRTACCRAATGTTAACA?TTTTAGGCCGATCACATGACACTYCCCGTCTTGAWTGCTTAATGARAAT?CCCYMAACA?GCTAAGGAAACAAYTSYGAAYATAGTCYCAT??CAGGTSCCCCAATACGG?CCCTCTGTTCRTGTCGCRGGTAAKMTC?CATTTRAAAGCCTTCGCT?C?GTA?GCATCATAAAT?RYCCCC?GCACTCRCTYCKAMRAAACTCACCAACTTKKTGGTTT?GKTCAGGTAARGACCYGGGGCTAGGCA?CACACATGWAWTACCTAAGTTGTMCTMCTGAGTATATAWACTCGGAAAYGACYCTRGYAWA?TGCCCRTG?ATAGKAACGCTAACGATCCYTGGCTGGGCGGAACTYCCAKGWCGATAGGTTRYAAGT?GCTRGACAACATTCRTACGGGGCTACAGTGGGG?CWAGACACTTTACCAGGGTCAACT?GAACCCTTGCGACAGC?R?RTACCARTWARTTGGCGKTATACCTCRACATCAYCTACCGGGTGAYAA?ATACAAAGYTTCARAGGCATAGCTT?GAACCAACGYTTAATGGACGC?CACCGACGMACCGGWAT?TCTWCCATAAGA?TGCCCCCATTAYATCCCTAGGCTAAAYCRGCCYTTCTYGTCGATTRCARTTACCAGTTCGAT?AY?TCTGYTGKT?CTCACRACTGATAYTCCRCCCCACTGA?TASYTC?RT?YGCGTGTGTCMTTATKGTATAATTCYTCRRTTCCGAGCY?T?CTGCC?ATTRWA?WAATGGCCTRAGGKGGAGTKT
TCTCGTC??GACMCGATCGAGACYCAGGATGG?GCGGGACG?T?CKSTGTATG?CYCC?GCAGGTGWTWACGCCGGG?GGGAC?TGGA?CAG??CAGTCCTAGGTGTCGTGYATACGASCCYAAGATATTAGCAACTCAT??TYTGAGCCGACGRGTATTCGC?GAGG?TTTGC??KCCATGTASCACA?CMTATGACTGCCATCAGAGWAAGAAACTACCT?TYACCGYATAGCYGTAC?TAAACAAACRC?ARCCATTACTATTAAAGGGTCCCTATAATCTACTAGTATAKCGCTRTACCRTAGGRTAKG?TYCYRKTCARYCKTCTCCCTGAGTGMRGSGTACTCTTGTAGCTCYGCATAGCCG?TTWACGTGGCCAGTGAGAAATTGGTGT?TCCTGC??CATCAGACCTGAGCRCCTGATGGAGACTGAGASARCGGTGYAWTTTTTCKGKGCGY?TC?TYGG?TWY??GAAAGGTATCYCGWTKKAG?CACSGGGATTGAAGAMAGTCTTTSSGCAGGGGYGCCTTTACARGCTTTAGGACACGACGGAGAACCGTACGATAAACGCGTCRSWCYMCCRRTGCTACTCTATGTGCGAGMRACCAYCGCGRATGTAATAGAGA?GTG?TCMAGACWYGGCGGTGGAACGTG?CCTCACCGCCAGTCTAGTTCGCGTTTTAAMR??TGGGTTGTAAS?AAGATTATATTATRGCTGCGTCRTG?T?GATCCTYCYRCAGTGCCCC?CACATGWTAGGG?ATTTG?AAAGGCTAGAATTARGAGSCGCCCCS?AAAGAGTACGTGRGGKGTTGAGGGCGCMCCGTAGATAAACCGCCA?GGRTCCGCC??GTCGTTAYCGCCT?CG?C?AASGMCAGCCCATT??ATCGTTCCTCTGGCTAAGCTTGA?GCTYTGM?CCGGTCGTCGATCTGGGSTGAACMGACTCYCGGGCTTGAAGCATGCAGGGGTCTGGGAACWMTWT?RCTRATYTTTATK
TATRTTY?TYAYCATGTCSAGTCCCGGTTAAAGCMGCCCATGC?ACAAYAGAAGCGAGWWGACYGACGACTMGTTWCCTTGTGTCTGGARACGAGTGTCCTAGGTYAGTTCCCCTCTCCCWRARATCATGTCTAGGACKYSTGRCCYTGKAGTGGTYGGGCGGGCRAGAA?TTAACAGTAACTC?GTGAGGGGARGTTT?KTTYGTCAAATTGCTGATYCACTYACTGGAMAGYR?RARYTTTACTTAGGC?GGTGTAT?TTR?AAATCCCYGGYCTACKRRAAYG?TWCWCAACAGCTTYCGACTM?GCGTTACTTGACGCKTWCTT?CAG?GCAGRCATCAGTGGT?CCCGTMKACGTCGTTGGCCA?TCAAGTARGTGWYGTTGGCTCTWCAGCAAGCGCKGWG?YTGARGAATAAT?GTAG?GTCAACGCAACGC?ACCAAAGRGTTARAAYCTK?GGTCCATCCRCGTACTTAATYC?GGYACTCTCKATYTCGTTTATCTACACCAGATRYCA?GACGRGG?CCCAYCGTCCTTTYCCRGAGTATAYACTTGGGTAMCCCCGAATTTTTATGAGC??GCG?CCCRAAGCTACC?GTG?GRAAGATCSCTAAYGGTT?CGCTGYCGGWYGYTACAGGGTTCGTTKGCTGYGACCWTGGGGATACACGCGCGAMAAGGTTTGCATK?A?GT?C?ACARYGCAGSGTCTAYCAGCYCACGARA?CAC?TCGGTYC?RAAGTAYCTCGA?ACGGWCGTT?AAYACCGCTRATGRG?CCGG?CGGTTGAATC?TGAGCTTCGC?WYCA?GKCGA?TWCTGYTCACT?GKGY?GARSACA??AGTMCGGAC?CAGACCAACCYYGGACTCCACACCCYAGWGCCKY?C??AACGCACRACCCTTCG?GTGCCG?AYTTGGCWGCACT?WGGACRGCTGAKTCACGTTGAAGCTTCGGGAA??CTAAGCKG?SCACTACSGGCACGGGRRATACCAAGGCY
RTAGGATC?GARCTACAAATGG?AGACATCCY?TARGAACGTGCC?ATCTGGYGTCA?TAACYGTCGCACTCACTTCCTCCAGGTCT?ARTACC?ATCACCTCY?AAGTAAGAR?CT?CAGCGAGGGARTWAGGATTAAC?GTGTGCCCAAAAGCCAAK?WTTMMAGTG?A?TGGTYTRCCTCATYGAGATTGGRCGCCGTGTSCAC?CCAGCCMGGCGCCGGGAYAAA?AAGCATW?TGACTGRTACACAGYCTG?CAGTACKAWC??TGGACAGACCATCGAGGTAACRCT?GTGCTCAAYAKGAATCA?TGCCAAGCYC?TRGTACCACCGT?AWCGGR?GCWACAGAGCGGAGCGACG?GACGTAGGACTGCTYCGCATCTAAACCWCACTTGACAYGGCTGAAA?Y?KCCGATACCCTAGGK?AGCCCATGCTAGGTRAT?ACCTTCGTAWGCCTCCAGGGCCRKCCRKACKCGGRCAYMACTAAGYGCCC?AAACCYCACGCCTGAGCTATTAY??T?TRTATCYGGGAGCTT?C?CCTCACAST?GCAGGGTAWCMGCCGWGACGGCAC?ASCAATCRTCGTCCTACAATGCRGYRGTGCAAGCGC?TACAACAAYCCAGM?GACCTWCKARTCTTCATC?TTAGCCRCGA?GYGATCTGCMGCAKGAYATGAAGGCCGGGTGAYCGAATTAGCYRCCCYTATRGATAG?TTTCRATTGYGAAATTTGS?CCCGTGYTCTGAGGG?A?CCGGTGACRCCAGATGRTA?CGTGGGCWGCGGATCGGSCSCTC?GAGTCTCCCAGTTCRAYGGTAYACYMTGCTAAGCCCGATACSCGTCG?AGRTCGACACCCYAAGMCAGARRCGGT?AMGGGCATAGGTTTCAYRC?CTTYCAGTTGRCW?ATCCRATWKACRGGCTTAACGARTTCGT?GAYTATGTGTAKYGGCTCA?CGATAGATCGC?TACAGCTAAGGATGC?GG?GCAAAGTTRCG
AYTGYAAGRATCTC?CYAGCGTAYCA?AACACTGCGATATGACRGGAAGTTCAGCGGCCCYGCYWCCGGCCYAGCCCT?GGGTAAGAGACTCAACATGYTACTCTCCAK?AAAGRCCAWTTCCGGMGAAAKAYGTAAGGG?GAGC?AGG?TAGTAAATGAGCAGCGGCG?TGACA?GAATAAYRCCCCTCGTTA?CTGYACACTGGGTCACYGTRARGACTCTTGATGGTGTGGGTCACTTAATCGAKKTCTACGTGA?AAAGTCYCAGTATCAAACRTTGCACCACRTA?TCGTCTTCGCTTGGCTGCRAAATASCGAARCTGATTGTGTAAGC?KTGGGTAAGMTAAG?CCTCTGYATGCRMKGCCGGWTATCGCCAATGCYCGAYAAGCGGACGAATTRTGTGAGTAGTTGTGAACTGAAAATYASATTGGTCAATGYCGACACAGTGAYCCACATTGGAAGSGTCTWAAKGSTTACCTGTAAGCAYTS?CGGTRA?GGCAACTATAGCMG?CTRTACCMCACARTWGTRYATCTTCTTAGGATTAGGKGATTCCGTTGGTSGTCTCTAGTASYTCAAGCAAGGTATRAYCGTTGGTGTCCCT?AGAWMGAAGTCTGGGGTATCGRTGGCCACACACAYAGACTTTCAYTAGGAAGA?WCCGAATAGATTAAGCAYA?CAYAACAAAGGYTGACTCATTGTTCTGGTAGMGGGGTGMTACAGTGCA?TGTCWGTACST?AK?CTTTAATAAC?CWTYCCGCTCG?G?WGGTTACTTRWAGGCAYGATGGGGAYGGCTTTGATACCYGTRGGCACGCCYAGYGCRTTCTTAGTSTA?AYGGG?TG?CAAATCGGCTATACAGTTAGGGGCGCCC?TAC?GTATCAAAGC?ACATAGYCGTGMCATAATTGCCCGCAGGACCCGCAACRTACMT?T?ACGTTTT?YAYTCCCTG?CAGCCCC?ATTGGCAAAATGACATCYACAGGATTGCCGC?AGAC
GCACYARGAG?GMGGTGAYTRAGCCW?CTGAGCATTCCGRCGTRCMRACTTGTCAAGACTTTCRWYGAG?ACGGGCTTGTCTCTTGGTTCACR???TCAAGGATGACC?TATACGCGMCTSCACACTTAACCT?CGCAGAGTGAGATAACAGT?TWCGGTTCYGYATGAWAGRTGTRTRC?CAGCACGGCTA?GGAG?MTAGCCCGCTCAAGTCGAASTCCGKAT?CGTTAGGCTC?CTTACTCGAAGRCCRCCATTMAT??YCYAACGCAYSCTATCRRCCYCCGCTCCAAAGCTGKYCGWTCTCRTAGATATACGT?CTKACTATAGTTCTARATTTAGTCGGRACGWTATAG?CTCGCGCKCAGGTCTCGGTCGWTGTYTTRCGCACTGSAGYTWACGAAGRTCAAGCTCCCAAATCGAA??CCAGTGAGGTGATTGCKCA?ACCCCAATCCATC?TTTCARGTGGTCTGATGAGCGCCCTCTCGAGGGTTGCGATACACTCCAT?ARGAAGCTGACCGCGGGGC?TAGCCTGTCTGYTC?TGCWCCGMTGCCGYT?CTGCAGCGASCTC?KGWAACGATACGTGCATTGACCCAGTYGCCT?YC?TRCTTCGG?CY?CCTCTAGTSCYAAGGCTGCCAGCAGTCTGGRGCACAAAGRTAYACCTGAGCGAA?AATWCAGCCGCCGCA?GGGATAGTTA?TTAACGG?GCTCATCGCGAYCCCCTCTACCTTCAAT?GCGWA?T?GCAACAGTACCTGACC?YW?GTCAAATATGGAGGTGCCCYTACCAKCGTCGGAGCSCAAAAC?ATCAGGGCTTCTCCTTT?RTCRTCCGAGACWGCAAWTSAYRCGWCTGT?GGCACRGYATAGTTGACCGATA?ATCTCGRATGCGTGAATGTACCTWTCCAGCYTCTGARGGKTTAAGCCTCCCGACCCG?GMTGGWTWYGCGGATCYRT?GTGTWGAAC?RATGARGCTATARCGSAGACCTAAAGCCA
?GCT??RCTKGTGRCACACCATGTSTYAAGRGCCAGTTAGATCTCGGTTCA?TAGACCTKYCTTGTATCAYGAGGCACGTCGCGAARTAACGCACCCTAAAAAACTACTCAAAATTKCGGRAACGTAKA?GRCTSATCTCCTTCTACT?CACGACAAAC?CCMTRGTCKTGCGCAAATCGRGARCMTTGRTAC?TATCCWAMGGGGCGCGTTAGCGA?GACKTAMGGGGATGYSTTT?ACTCTAAAAC?AGGGCTWCAGTTGCGRCATGTTTTGTRTYACTTARCAAACCCGG?CCYCYWCAKTCTGARKCGT?TTTGGRTTACTGCTGTCCACCCGCARRCGTAATAGCCAATCTCAYRGAGGYATGYGGAGTTGCTSCCCGCGAGTACAC?GCGCGCTGRCCGGGCCGTGTYGCGACTY?GCCATWCRCGTGTYGYCCACCGCTGTATATGCGTYAAAATCCGGTYCTCGAAGTCTCKG?TSCR?TCCTGGC?ATYYRAGA?CGAATAAGGRTCCCAAAAAT?CGCRTTTTCAG?GTTGGAAMACCTCATATTAGGTY?ARMGAATRGTGYGCGGGGCGAA?TACGTCTTGTWGT?GTRACGAAYTTTKTTGWGGWATCTGAAGTGATATGCGRGTGWATCSATTA?CGCTSCTCAAATCCGCT?GCACTWGGGCAGAAGTGGTTWCCARTGGCTMT?MGGATGTYCASTACRGCACCT?GCGTAGCTGTAATT?C?GYTGGCWKGMACTCRTYC?ACACKCT?GTCTWCCYCGA?TARGGCAWTGRAGTGGGAGGCMCTRTACTTCCTCGTMACG?TCGMTATGTA?C?CCTCCCTTTGGGGRCAA?TGARAAGCGGKA?GWTGGGRATTAC??RKGGTSGR?GCWTT?TACCTCCG?TARGYCRTTGCACCTRCCTTTGGCAATGW?G?A?CMTCCAGA?RGTMCAYCCAGRKRATGAGRTKTGCTYGRC?GYCCATTTWCGCTCCCYYAGTTCRG
GTWCATCCG?CCCGCMTYT?CCACTMGCTGRRT?RTCRGTTY?ASG?CGAAARACGGATAG?YRCTTGCGACKGCTAAGTASCRCTTGRATACYCASCYAWCCAGCCYYGCCMAAGACSAGTGA?GKGTCA??GWTRAYGCGWY?TYCAAC?CATWGACMYRCGAWTYGMSTRRCGCAR?GGCRCCAC?GGG?CYRMATGC?ATCTCGACCAY?CYGRA?ATGCTT?TTKAAKGTGCACYGCCARAACT?ATGA?AGAACYGAGT?TAWWT?AGC?GTCGACGGTGT?CTCGCTAGACKGAGYGCCWTC?MCWGTRWGCGTCGRCWWCTAACCCAMCACCCAGTAACAGTTAC?CTKTTGCCARCC?TCGAGGTC?CGTYGWCTTAYA?TCACYGTGGCAYTKTMYYAG?A?TCGCC?C?TGGAT?TRYCKG?GCT?GTC?GCGAGRGSMRGTC?GTGTW?ACGTTTRAGAGTGW?RG?TACGAGGG?CAAGCGCYCRTTA?TACTKTCYAMTGAYCGCGAW?CAGGGT?GTKCACTTCCCACKTCR?CGT?AG?RGCCGSYTC?GTCTCTCA??RRTCYGGTAAAG?TMGG?G?RSACKG?TC?CCGYAAGAACGGSY?GTATYAAG?CT?SGCC?TAAGTGSCCAG?GATKTTYCYATGTGAAYGCAS?MTRTRAGCGSAGATAKG?STCCGRCARGYCCWTRCTTGCGGR?TACACGKGR?GCTCCT?CKYWTRCTCGC?WGTYTTGA?GG?CGCCGGYCGTGGTWARTTGAGARACR?CRAACCGT?TTCAAGTYTACRCCAGCARGM?GGAR?GGAW?YTYY?CCYGA?AGTTTCYCGCGRC?G?RAARGT?TWGRTYTATTGRCTRATACKCCGAGCYATGGG?AGAKGTCGMATMGM?YT?R??CYKGCGG?AG??T?YRCCGT?RGCAACYACYAAGAACRAYCTGRAAYAAAGCC?CTRGYCGTGAYRRSMACCAGTTGGGTGATGYTA?C
TAGGGTA?TGRRAM?TCTRGCGCCAMATYC?CCTARGCASCMCCRGACCAG?CAA??CGATAR?RKGCCTTMGR?MCTCACCCYCCR?RGYAGTTCGAGTKCYGACARRAGTMCT?C?ATGAMCYYAAYTRTYGRCGWACAGG?CAC?TAK??TC?YTT?WCT??T?K?CAGG?GAAGCTA?TYW?ATCGC?A?YAAACCGMAWGRGCACATRGAT??AGRSCCGCC?CAAYAGGYCCGCAGGSWTCTCACGCMGCGACYRGCYGCRTT?CGCGTT?GACMA?CTAMCTTCGTAATTTC?GA?CCCYAGT?GWGTCRRRCCYACAGC??YG?MGCTCGYTCCRRT?K??AAAGCTGATGATGGAG?AY?A?CAAATAAA?TACTGGAKRATGT?TGGAR?G?KCCRCGGMCGGACSG?TA?RK?CCTAT?CGACG?TGTCK?GGGTKCRTSYT?RCGTGTTAGACTGTCAGWTACGC?A???R??TCAMCGCRSC?RSTARAACACCWWRATYTRTTAAYTTAYTASATRG???CAYARA?CCRAC?AAT?RTGRRYYAAGCRWCAGCCAGYCGCGKSGKTACA?GG??YTATCYC?TAKTAGGC?TACMRATSWTTGASGGCTAAAMCSRT?YTMTGCCGASCGTAYC??TTARYCTYMRTAA?AMGACAAGYCGK??TA?YCTTCTGG?CGY?A?TCAAAGRGRCGCWGTCAGCAGTTYAACCWWCCRCCGGSGAGTAW?C?TGGAATAGTYT?GTT?WTTTCRYAYWTCCMGYRTGTCCGT?YCKGSGMTSKCCYAYGCCG?WSAGMR??TT?MTCCGCTTCMSCWA?AAAAG?RA?ATCTTCWARCGCCTCTTAAYWYCTCTTACA?GRACGCAGTAA?T??CWTTAAGTYCACRCCGYGGYGGTACGWGCRC?TGWCG?A?TRCAGGSTTCARRTYRGCCCTW?A?CGGTCRC??TTCG?GA?WTMGTYGTMMAYGC?Y??CAG?TGAYCGTTAG
G?TTGTYYTCGTTRTAGTAG?TT??CATT?A?GTTGYGGAGT?GACWTACKKTR?A?MGWTYGCCG?ACGTTTCMACYACYTGCRMCA?TAWTGCCAGAARGRGRAACT?YGGA?GCA?TR?CCTGGGAAWGCGYAACGGAW?TCTGTKGC?TR??WMGCGGGGAGGTMGRTCGAAAAWGGTKTRAT??ACTRGAAC?GTCGCAGGRGK???CCKACR?ATA?GAACCCA?KTTTTGGG?TGTWTGAY?CMAACGGAAYCATAGTCGA?G?YCKTYCGC?GAKATAYGGGCTTCTCA?CACCYGTR?AYTKYYRTTGATAM?CGCRGCTCCGCC??TGCAAKTARAATGR?RCATM?YAG??TWGCGWARYC?CGTAGCKAYGYWGCCCCWCTRC?KRRKTAG?T?ASTTGC?CWYYMYYCCYATGCGCGYA?SGAAC?TG?TACTGYATAACAKYCGRCAGRCGRCYYG?CKCGYGTCR?CG?CGCC?GGYGCGAGACACGAGTCCCW?GARAS?TW?CG?CYCAACRKTCTAGGGWGGG?A?TTMTTR?RTGTAMCYGGCACWARTAMRGCGGCRTTG?T?TSWCAGCCCWRR?TG?G?CMCY?SCTCYAYWCGYCYMCG?TRTTAGC?CACACTATTYCGAGTGGCWCTGTTTAAGCTGCCCTGGCYAACTCACYCGTGGT?G?TTCCACGTGGCATTCGTCC?G?GGS??AGARWCAACACGGCTCCAATMAC?TCTTACGGGYAGGCG?GTCMACCACCGAARCCTCCATTCTTRTTAGSCCAATCACRCCMCGRCTCACTTCTAGTG?GCTACTGTAAGCAGATRATATTTATTCSACATTAGTRTCG?GG?CCGCYGSAGACWGWGACAATTKAATTTGGCTGATCAGCACGAACGYATGTRACATGGAGATYCGC?CTCACAGGGAAAAGCGAGAGTCYYAAAACCCGCGTTATGGAACACTCCC?CGGTGGTG?TYACACTTYGCCACAGW
GAGTTAGGCCGT?CGAATAGCGGAGTATCGATTCGACGTGGCYCTAGTKCYGTTCTGATTCAATGCGCAGGTRGCCACGA?GACTCTATGGCTCGCCATCCTAARTCTTWAT?TGGCARGTCCTCTCCAGKTTACAAACYAAAGAA?GCCGGTAYTAGGCGCTAGMTACGGCGCTGTTCGGCATGACGCTACTRCCWACGTWGGGGGCAACCAAGT?TTAATCCCGGGTCAAGCKCCGTRCWCWGCCTTGAGGAMTCAGAAGGACATGC?CTAATTGAAARTCAAAGYTACTCGMWGAAAACGGTTACGYGCGACT?AGATAACGACAATTACTCGTGTGCC?AYCTRAK?GACAGAGTTCYSTTCGCCAGCGASYCAGGGTGGYWCG?CTATTA??TWCCCCCACATGCCGC?CAMACAGGACCGG?TCATACG??AMTCGAAC?ACAGGTCCCTCG?CT?TCTA?TWCGCCGRGTCTAGTCGTA?TTGGGTG?CAA?GGGACCGGAACWCCTTYACGYAACTCTTTGTTSAGGC?AGTCRAAARGACGRGTCCGTCTCAGGCG?CTA?CA?TTTATYRTYTGCTY?YGTTCTYCCTAGTYA?TT??CGTCCACATGWGGGYGGGGGCCTRGTGTTTGTCCRTGATGTAGTCCTGTCCCACTACCCWGGY?GAAGRCACCAGCTCTACTRAAACTTGCTATGCCCAAACCTAAGGTAAACTGTGTTGACTACKGK?GGCGATGTAKGCGSCGGAATWWCATKAGCTC?G?TGGCCTAYRGCAGCTGRRTACR?GTCRTCAAMGGMTG?CTYGAACCCTGAGYGGTGTACYGATGAATGGCCC?AGCCCYCGYCKGGACCCTTTTAACAGGGCCWC?AATGCGCCAG?R?YRGGGTSGCGA?MTGTCCTMRAGATATGAACGARCTAGCCGTGCATCGSAACWWTAACGGTCAGWGGGKGG?AGCKATCG?GCTYTGTGRGRTTTCWCAA?CRTGTAAAT
GTAGATCTCTTGTATTCACGCGGCTGGCGWYAAGAGAYWT?GCGCCCAMATAGAG?GC?AYTAATCCKGATGYGTCTCGGGCCGACA?GTGTCAYA?GCCGCAMCGTCCGGTGCGTGA?ATYAWACTGGGACMATTKWWTGACGCGGGTCGAGGAGACTGACGCATTAGTACACTCGCTGTAGRKYACTTGAA?CARAGTCTGTCCGGGAACGGAAGTRCCCTTCCAGYTTGAAGRTCCWTTCCACACRCGTGACAGTC?ACAGACGTTGGCGYAAATWAACCTARAACCRYACGACWGCATWGTAATAMGAGTAYCC?GWTWG?ATTWGCCAWCATA?YACGATGC?TCTGGGCATCATCTTGGRACCTCCTTTAAG?G??TWACC?C?GCGTGTAGTAAGGCCTGYTTCYGGTTACTTTCTGGCACYCGRGRTAWAATGCTATACGTCAAGATCSGTWAGTACAACTATTATRCATYCGAGCACGCCGTCGTTCCTGYG?CCRGGCCC?TGA?RATTGGCGTMTTCGTTCKCAGGTGRCACCGTTCTGGGCCGAYATCCA?TCCACAYTCCGCCGTWCGCYY?AAGTT?CTGATCCMTMTGTWCGTTATAGTCYSGGCATRGGTTKGATGAGCACCAGTATAYAGAGCCACC?AACG?AGWCC?ATGGCTCCGC?CTA?GAC?CTTACGATCACTGA?ACCMARACRGT?ACCCTCCGTTGGGCACACG?GAGCTATWTAKRRTCGTGAYCGTGGYYCCT?TGCATTAAGCCATTTGYGCGTCCGCACRCTGACGAATATGTTT?CGA?TCATAATGAWTGCATCTMTGG?CT?GCGGGCCGGTTACAKKCMCC?CCCCWCYG?TACTGT?G?C?RATCACGGAGATGCACAAGTCA?GKGTC?GTTGGTAGGCCCATCWYCCCTAATACCACTGGKAGCATAMACACTGCTRTCRGTGCCTA?CGACTTCAATACCACCCATGCCCGTTTG?ATGCR
CTTG?ACAAGG?GGMACTCCKTCCACGYGGAGAACGSRGCAKGRTATAATCACGCTTTGTAAGTTGGAATTCCTATGCTTTCGAATCAYATGAGCCKYT?RKAGRARAGTATTTCCCTCATTGTGTTCTGKAGCCMATRCATTGGR?CCCTGCTAAMACCTTWCAGTRGTAGATAAGCTGGATAGACAGAGACGCGGGTGACC?TYTAACKWGCATGCAAAGCTAGKC?GACTGYGGCCATATCCCGTAAM?CCGGCTA?CAAGGGGCTCAWATGAGKA?AGSTGATCAGTGCCCTTGG?GGTC?AGCAGTTCCCAATTCTTGATGCGAGRSKGTGGTTGACGG?CTGGGCTCAATCTCTGTGCCCKGGKACTATTGCAGGRGATTACCCAATAGC??CAGACARCAAGTTTRAAGCTMYCGCGTCTGGTGCAWTT?CAA?CRAAATAGGATYGATCTTGRAGCCCGK?GRGTTTTGCGSGTTTCAAGAARGRGCAA?TCTTTATAC?TAAGATRYGA?CCGTSGGWCCCCTTC?GGRTCAGTCYTRTACGAAG?CGTGGTYTC?ACTTGCTTG?CRTTTAATCCATACGGATYCGCGTGCYTAGGTGGGCAYAGAGCCAATCCACATATRCGACTAACGTWGC?TTGG?GGTACGAGRTAYTCG?TTAACTGRCCGTACCC?AYAKACCCACCTYCM?ACTAGCCAASCGTGCAGCTACAGG??YACTCCA?TCCCCTCTTTTAYCATGC?TCGCCGGAGC?TGGYGTTTGTATYGAA?ATGY?CTCARACCTCAARYTTYCAAGYGWGCAACGCATAAGCWKSRCYAGTTGCYWTGTTTCARAGCACCGGCGGTAACYAACGGARCTGTAAGTYTSATTAGCGWTTWAACAGCGTCAACAGTSACAGTGGTRCSRA?CMRAGATGTYACYCTCAGCWTRCRGATGCTGGCCGAGCCGTTTGCGGATCAAAAAGYRGATGCAGCGATAGSGTAKKCCT?
ATGGGGCCCA?GGGCTCATACC?C?YGTCGCGGTGCAAACAATAKGTAGCGCCTR?CAGCRACACCCT?GMARRGYAYGTCGCRAACGTGTAAGGGCA?ACG?CTTTGGGAGCGAGCTCGAGGC?CAGTTAAKGGCYTTATGAAGAKAATGCCCA?GTTTCTMATCTGTCCAATTTGCAC?TATACCGGTTGMAG?CGGCTTACAGTCGTTCRCTARGGTAAW?CTA?AACMTTATARCTTKCGCAGCT?WCGKTCCCCTAGCGTCAKCRGCCTGATRGG?YATATCRCRATYATCAGTYAYTWCTGCCAY?GAYTAGGCRC??AWTACASACCGAKTA?GTWRAGGCCAKYTMGCATAGTGCMTCYA?CGTCGGTCTGACGGWATGC?CYGCTTTRTTATAGRCTCGAAAAGTCACTGTCTGGTCGAGTAAGYGAAGWTRGATGTRATCCTGCGT?ACA?AGCWWAAACARCTGGGGTGCTCATACGTA?AGTCTGGTAAAAC?C?ATTTAGGKACMYGTKAYCCGKC?GGARACCKGAAGGATCTCGGAAATWATATACGCWGTT?GG?TGCYATATCAATTGGGGTCTATATTAATATTTYGCGCCCTATATTTAGCA?GRTAAATTRGTGAGGGAGTCAGCCYATACGACGTCCTATGATGTGCCCGATCAGCGCGATCGRCTTTGTGGAYTYTGTGATACCACRGCCACGGRCSGTCCGTRCAGTAACTGAGTTARTGGCCATCTA?A?GYCG?TTGGCACRCTATYGAGAGCCTGTRMTAKCCGTGCAACATTCTGTWAAGCTTAATACTG?GAAGGGCAGRGTACGGAAGGGTWTTGCCYGCATTGGGGGCGTCGRCGTKCGGACACACCCTGTGG?TCGGCGGWTCCGGCGARAGACRG?TTTGAC?T?GCRCAGCTACCCMTAGAYCCAGTCAARAACGGTAATGWYCTATGACTCTACTTAGTRTTGAATGGCGK?C?CYRCCC?GA?GT
CCACTTCGCGTGYGAAC?AGGCWGTATTTRAGYGCTAAAGAWGACGTGTGGWGGTGCCKCA?CGTTTCGAYTRCGCCTGTAGCCK?AG?GAGGGTAGRTAMCYGAAGRCTAGTTG?CGTAATAACGRRGTGTWCGGCATCAGAGMACTGAKCCTAACTGKTGCGCCTTTTKTAMT?GCAMWCGGCTAYGAGAGCCKTYCACCCAAAGCTGAGCTGCGCGRRTYCYAACYCKTC?SGGWAG?CTAAAAYCATGCGGTCGTACATKAYTAGRTAGTAA?RYTGTRCA?TWGT?R?AAAMYAYGCGSCMYAACAAGSTYCK?GYCTAACGCATYTACTTGTGCGTCTACGYCCGAGY?RACGK?ATGYYGKTGYCTATYYT?TCGGCCYWRGGCRCCCTATTCTCCCCGCCCGMTTTYYMACCTCCSAAGAAGATG?GAGTWTGC?AGCTKCTAGGCCTTTACTRAGTMGYCYAATTCAAACTGCGGGCTTY?CGCGKGY?CTCTCACG?ARAGTARACTTCCMTAGCTSAGTTGR?TCGGYYATTRGATACTGWTAGGGARCG?YCT??GGTRARCAT?TAT?ATAACATAACTACGGTAAACGGWCAAKCGGY?ARCAGGAYATACGMGC?AATGAWGTCTCTTCGTCTG?GGGAATCGY?TCTAGACTCTACGKYCTSGC?TCCAYAC?CYTAAGTACCTAGGGTCATAGCGCTGT?RCWGTTYSTYAAAGCTGGTCRRCA?AWCCCGCCACYTARSTGTTGTATSCTTTRACCCATACRAGRAACCAG?T?AS?CGGCGCTTACTYAGCC?ACYASCCTATTAGCAY?GAC?CGCCYTAGTSGCCYGW?AACWGAGGGGCYTCCCYCAAGAWCTAMCTTGC?CC??ATACYTGTGYRGACTYTRGTGGMGTCTAATKCGCCRAGC?CRGAWY?YMC?ACGYCYCTTAMKCCTAYGCTCGGCTK?ACKWACCGGCCACCGAGTTAGYT?TTGCCYAMRAG
GTGGYCTGCAKC?RCGCTAYCGGAGMGCGATCGATTAG?TRCGRCTAAAACAGCCC?GG?GGTAGRAGC?RAT?TCYTTGCYGAGATGAA?TRATGRTRTTCCGGRACRCTRGAAYATA?GYCTCCGRKKGA?GCACRG?CAACGTA?AGGAGCGGCCTTAC?CC?GA?RCTCGCGT?TGGGCGTCCGSGAGCTARTWACTCGCCTKAGTAAACTGAGYTGACCY?AARGT?GCAA??WACT?GCAGCGCAGGKG?TRTCCTACWYGTRWACYCTTTACACACGATAAT?GT?GTCC?YTACTYGGAAACTCCAAAG?TGSC?MGYTYTCCGGTR?MTAR?YTTATGTTCAAGTTTTCATSTRGTGAGGACATGACRTGMYTCTA?ARGWTR?K?CAACTGG?TAATMRGGATCG?CGCWGG?AAA?GTCAGTTGGGM?TCTGAGTTCYWTGAATCWCTCGGTCTCTC?TCTGGGT?TCATCAGKKCGAYCRGTGCCCAGGGTCY?CY?CRT?CGTTCACTGKCCCSGKT?GTAAG?TGCGWKGYGGCCATCGMRCWATCCYAAC?GACACAKAY?CCG?ARTTTCCTGG?TGARRARR?RCCAMTCACYGYACCGCCAGRG??SGCR?AGWCGC?SRCTAAYGTC?GCCTATGCT??CTTCTTGACCRTTYGRATKGSCRACAATCGGGTTGCGATGGGCCGTA?CMGAGYCYTRRAARAGTCYYWGAYTAGTACCARCYTCGGCACCARYTACCWRC?GTMA?TTGTCAAGG?AYCGCTAGACAYGY?GAGASTGA?AGGGG?CGC?MCSRT?TTATGRTRRAGMGAYTRATA?RTTCTWR?TWCRA?GKAYCTAGC?TTAAGM?MTTTAGACACTA?TAG?TCGGGCGT?GCCYA?GGYACGRCCTTCGA?CCATG?TMYGATRTGCGT?RATACCG?CAT?ATT?AAAATCATTRGGCTC?CCYGTTRTRCWCGYCATGGGTKACYARCWTGAACC
G?TTYG?TCRCTWMTRTCAWAAGGATTAGTGTAARKRRRAAASAG?CCCC?ARTTGTTGT?MCARGTRCAGGGTGKKAARGTKACYGG?ATT?YYTAYTCG?WTAY?CAGCTGTCGCAACAYACCRYACGAMYGTTC?RCTGCRCRYTACTYCAMAACGGRTAGKTYTRCCRCAYG??CAGATYTGTATCGGYKCGCTTGTWTACG?YTARGTGGGGTTCTTGGYGGRA?CCA??TCTCCWGCKTCCTTAAGCTAAACCTAGCGATGGTATARCT?CCCAYARG?AKACATGCAYGGAAACACTGACCTATCCGTGTG?ATA?GG?RACYY?GTGAGMTACMYAG?CAMA?CGRARTTGGCGTCAGGGT?CCATAGTRGA?C?A?RAATGATCAAAWACGAAAWGA?GT?AKMYCCGTGASGKSGKGACCAGCCACGYCT?TAY?GCAAAAAAGTRCGGCTCGRACYYCTTRGCCYGAGRAG?GAGGCCTCYCAGKAG?CGGGCCYATCGGAAYMCRRCCGATTGYMATWGKCTCCKA?AYGTTCCGSGGGATGACGTTCTTCAGCGCCGACCTTATTCGRAAWCAYAGGAYTTAATCGGCATACTTATGRT?ACWWGTTCGCYACGRGKRCTAAYGYRTTCAGTAGWCGYGGTCTCRGGAGTCGAAG?CGACCGMTTCRSCACTTGTAAATCAYTTGWATGWTCTAGACCGGAAGGYGGGAKGACWTTCAYTCRTTRTAGTGCAG?CAAGAC?AGGMACTARCTGCRGAAGRCCYAGG?GAACGCCCATWGGCGMTRRACYCC??CTATYTAWAGCAGAGCCTTAYACCTGATCGA?GTGCTRCCCG?A?TCCGRGYTATCCCTTACAMTYAAACCT??CCATGCAGTWACCA?TYCCGAGMGTGTTCTTACAC?Y?TTAGATCTCTTYTTGTCTMARATGGCATCMTTCGGGGTGGTRTCCGCTA??YCGMATAYACACTAATRGGGCWTGC?GTCGC
GGATWATRGCGGTRAAGCSATCRWYGTGTT?KCACRACTGGC?GTCAYTRCTTMCTTTCGCAYCCCYCCTT?TCGTAAT?ACGGT?GTGGYTYGT??GRGAACGYTTCARCTTYAACG??TCTCGCTYAGAGAGTCAAAGGCCTTCY?CARRTTGGTA?CTTTTTYTCCAGCTCCATGGTKC?CCAA?CTAGAA?ATGCGWCT?CGWAGGGAGTCCTATTCAGTTGTG?GGRACGTCCTRMCTGCGRC?ATACGCCGGWYCATATTTGTKCTGTGCAYGCTATCACGCYGG?AWKCGGGGGACKT?CGTCGTGTAWTTTRWCYMGCCS?MGRCYGYYCACCAMAATCGGATGAACGTGYCTGWKTTKGACTYCCYATCCCGAGCTCCGC?YCCRGAACTGG?ACCGTRCCAACCAAGYTTRTGG?TCYGTCWCYCWTAYTCCGCCGYAGATGCRTA?GT?GAACGACTACAAAAAA?RTCRGGAYTAKTCAGRTGTGGSCGAYGAY?GAGTTYCGGCCCATCAGCTYGCTGAGCMC?CTGTGYA?GRMAT?GWCGTGCGAMAAA?TG?ARYAGGYAKGGAGTMTC?CAGCGAGGTTRCCCCTCMGCC?ATGARTAGGAGAGTCC?TWCTGGSGAYAGTCTAGTT?CTCCGCGGACGGTWACWAGCTCA?CCWTARRGCCRGCACTMTCCT?CCTKCMGGMATATTGCGGCACCTAKTTYSGTRGCGWCACTAGCGGGAGRATTGCATCT?GAGMAMGRG?TTCATGTCCYACCCTGTCGAA?CCYCC?RAAGCCYGCAYACCTAC?TGAGATAACCTYRYAARGCCR?CTRC?GGTTCCGGTGTTTRYAT?GGT?CRCCCGCACGGGGG?CWGGGGCCATG?TCAAG?CGGWWWAGGAWC?TCAACAAGYAR?CAGTTSCCTTCG?TAATCMCAKGC?TRGG?GTAAGTTAGCCTCCGCT?GGTGSGGAAGRTCTC??GTCCGGTGCGYRCYYCKGCGKG
MWCATCGTGKAGTYK?ATGAAGATCGRCTTATTCGTKWCRCTGGCACCTTCACGGGGKYAWKCATGGCWACGRCGTCCRTGCTCCTTAARTTGG?YTGCACGGGTAG?AC?TYTTCARTCARCT?AWTAGMGAACATTYG?CKASGCTTG?TTAA?CAATCTG?AAAATAAAAGCACYTRGGCAGA?GCRWGTTGATYAYAGCARYTCGTCGGGMTCAG?GTATTGCAGC?ASYTCTCAYTGAGACGTGATAAAAAAARATTGATTGWTRCGAGACGCCGAT?TCGG?CGAAAACCTGTTTGTCG??GGATTATAACMTTSCATTAGGGTGRTKCGTTAAKTATTACT?GRCGTATARGAACCCT?TCGTGGARGAYCCCAGGC?TACTTYGWWTACGCATYAGRGGAGRTTACCTGGRTSR?AACAAAGWACTTTGGG?CACYCGT?AGTWCGY?CG?TCCATRGGGCGCCCCTCTCC??RRC??GGCTAGAAYCARG?GTTTRAGAGCCGYAC?CKTTTYTCAGCAATMTAATRGWTTCGGTTAARGTCCTTYGYCGTCT?MGAWGGTGACCKARACGYYRGATCYCCWCTTCGCCGTATCACCTCCRTCGG?AACGGTGGTCTGCKCCC?GARCRA?RGGC?CTRMGRTTGGCMCAYCTCTAAGAGCGWATGAGGCTGTGACCCGCTTCGGTAAAKAGRCGACRWGR?CCYACGTGTACT?GATGGAGAAAAACGYSATTAGKTTCGTCRCTTCWCT?YT?YCTT?TCGTGCACYACGCCGRGGGAAG?CYARGA?TYGAGGSTCCTATCTTASTTAGTCTACR??GCCATAKCGCTAAAACGC?A?TGGATA?CTAACTTTGCCCAT?ATWTCCAGCTAATGCTAACCRMC?TGTCCTCTCGGCAARAGCCACGGGAGGA?GYTRGGAA?YAGCT?GCGAKMGS??ATGACCGCWGTGKAATTACCACSTAACR?GGGYTTTCATKGACYGMGGGC
AASTATAGCGCKCGTAGGGTTTAGY?CG?CGTCGC?CCRCCGGCTCAGGMCTCACAGYGGAY?AGSYAA?C?CT?SCCCCKGATAMGYG????AKCGA?GAGASGACCSGWSCC??TCACCAACTTAATCC?ATCT?KK?TA??TATACGAACAGTTYATGGGATTTRGGGTGGG?AGCT?CGTCCCRCCTCYCTGTGMM?CGRAGYAAYAAGT?TGGTYGKGGA???YGK?RCT??GYRCM?GWYGA?RMAYACGATACGTGAC?YTATGGCSGMTATTTYYACCG?AG??ARATYTRATRCGGGCGGWTTTATCGATKTGGAYCAAGRCACCCCM?RCG??TAGAAAAATCKGGGGAACCGSWC?AGAGGCYACGAGTTWWRCGCWMTTT?YACGCRACTTYT?G??CWCCCATGAWCG?CTCAGKTGRTWCY???G?AYYTMTM?GTAGGTRTYACG?GYASCCTAMGTCATACGC?T?GMTGACGYC?CCA?CTGRCCGC?AAAKTATTTYYTGKTTA?CCATGAGTCGCATAAAGYRGTYAA?TAGAGGATACRCCGAWKKGAGAAAAAYAMTC?C?CTCWRTMTYGCRTTWGT?SGG?CGAYGGTTCTGGTCTCAGGTCGYWASAGAAGCAAGRACCCG?YGCTGTA?AATATGGRGSC??CTGYSGTTYAGG?T?ACGTGCGTTGTKRGGCTGTGGRCGTCCTTYKTTACC?KGGTTKGTCACARCGTK?ARTYCAKGGC?GGGGMATCGTACCGGR?GACTACTAGMCCGTTAWTGGCTCGTCYAWCAKSRGTKTTCGTGTCYAGGTCTTCRSTCACTTAATTATCGYATGAGACG?CAGRTC?RTG?GGTYTGGG?TA?GAGCGGTACAGAGAYGYATRA??TGTTYGGGTTGGAYYTTT?GCWRTTMTGC?GGACTC?YCWTMAAA?CWCTKYGC??GCGCAAMGGACYAACGGCCTRTCCTGGATTG?AAGT?YA?GT?GAACTYTAYR
CTR?CTYYACACCCCATTTCGCGAYGGRATGAG?GMCTCKGYTGGCARGSAA?MTGGCTTAGGAGGAGGGG?CRCGCATTAG??TCATAKWAARG?TGTASACTCRCA?TY?AYTCCASACY?RCYCCGGTGC??CRAMGTCATACCATTCGACC?G?RRMARATCRTTYTATYRTGGTCAGGCYCARTGCAGGCKTMCT?RCCTAARTCRTMGT?GCACTAMCCY?GG?GRGCAA?CRYACCGYCCGY?WACARATRAAAAGCAAGYGKCAACTGGRATKGTAAAKATWRRGCCA?GT?CYSTCCACSTCRAGAACCTAYTCGAG?GGAC?TGARTCGGTTRAGARGT?T?GCCAARCCAGAGAAACTRGAT?TT?TTARCATGRTRCT?CGCGGGA?ACTAGAGGG?CCCC?YACTGTAGAGAACA?CR?AAGGYTGYGGCRY?CCG?TMTTYCAAGG?WTCTGAGTCCCCTAACACWTCC?YGGTATTGAGCAGCATCGAATTGWGMGTRTRGTATYKACRKGGAYYGTAAGGCTYCSGYWTCCTYKWATCGTACTGT?CTCTGGGATCGGTTTACGTAGCAGGCCRGRCAGCCATAGCTYTG?RGTTAKCAGTGAMTTTAYRAATGCCTCCKCYGCGGCYGGCACGTATCATA?CWACAGACGATCTTCARYA?CGGMAAGTACTTSTG?GY?YGAC?YTCRCCCRCCYTCCCGCGCGGACAAGTCGACWSGK?CYCT?GTARAGACCT?YAGTA?TWCATGCTG?TCTRWGCT?RCCCGAWGY?GT?C?YGGGGTGTTC?CYAGYTWAT?CTTARTCTTCR?GCTMRTGAAAYGGTCAACCYCTGGTSRAACATAYCRATACWTG?AGCTGGAGGMG?AATTCCGAT?CGTAG?TYCK?ACTCCTCAATAT?TCCCCC?A?AWACGRTWGWGYRCWYTTMG?MGGAATTWARGGT?YACTGCGYCCGGGCY?TCAGACGCGGCGCYTKAKGGAYG
CTAGCRCGTGCTCACMC?CTAYYTYCGCM?AC?CTT?CTCYWACYC?AGCGACGRGTTCRWCGGGTCTGRGGGCTWYRT?CATAGY??YKGGGTCGTTAAGTACKACYGATGGGGYGGTYATGGRCRAR?CAGCAAAGAGTRAA?RACCCGGCCGCCGAGGAM?GAKA?ACTTMCCCCRGTCATTY?GCCACTR?AGTGGGA?AC?GCMTRTCSTGYTCCC?GTRCTTRCC?GAAMAGCGCGGYCTTCTTCTYTC?T?AARCGG?WCGRGWCGCTGCGCGACWGACY?TGTGTGGCTRGCGYRTRCATCCATTAWKGCCGAATC?R?C?RCCRCGCGACACCRGTMRKAGTGRAAGKTATGCGGRSGGCT?GGGGGCTCGTAYYTCGATCTGTCGTARAGGCRA?CAAMGYGCGGAGMGCTCTGC?A?AY?T?GTACAYTCTGG?CGWGAWGRTRRAGCMAGAGCTYCRCCACGTKAATGTRCGATCYCATTATCTGAWTYGATRMCGWAATRTTYKYAGAA?AAGTTGACRCMGGTGCCGGGG??CSGCCCYG?ACCTTCGAATGATGGAGRCAGGYATCRCTCWAY??YTTCCTAGTAACTGTGYGCGTGTWGTAGT?CTTCCGTGTGGGGTKTGCAAAGCYACAAA??TTSG?ASTCGCC?STGAAATGGTMCGGCCRTCTTMTGATATTWACTKGCGGY?GY?AAGWGGGG??TGGGRCYYRTTGTTAACATGYGAYTAGRYAWTAAATTGTAC?G?AATCC?CAACGTATTCGAGA?ACYWTAAK?AGCGCG?AGATGGGA?TAATCGARATGRAYCYAWRATATGTATGARASTTAM??YACYGATAGGY?MTCWAAT?CGW?CSMAC?RWTSAAAGATCGCG?KTGGYG?TGWCGGTRTGRCGGRTAC?T?CAGG?CA?GKYYGCCCCGGGC?TCYSGTGCCGGACA?ACTTATTGCRGGAGCAGCTCGCGTAKSCCCGR?AGGGTRCGT?TA
MTTWCCG?TGKAGYCGTGCTGA?CCC?TAAGGCC?AAATGAGGCGCCTCG?ACT??ATCTTGGW?GG?AGYCGGAAGSARACRG?YCMMGTYCG?AYYTGCCGCGCAGGCACGYRRYTATGGTGTG?CTGGG???ATTGARCGAMYGR?GAATCGTCCTA?GCCGGGRCRTACCCTAAGTY??GAACCKKAAACTCTAGAARCGCY?GTAMTYWTAMCGSGCAC?GCT??MAATTGTYYGCAKYTTRTKAACMAAT?CSGTGTGTCTMGCAGTTAAGWGTT?TC?CACCCGCGGCATGYYTTCCGATAT?GTGATRTTGAATCCGAGC?GAGRCCGCAA?GCTGCTGARTGGYTGWATCCKGAAWGG?YRCTYYGWYCGRACGTAWTCAGTGATACA?CC?CGACTACKTGGAKTCKGGA?TTCATAMGASGCAMTCGCCRTAGTGRAGTCRGACTGAGTTCATAAAYGCGYGGGTTTGTYTCAGKGTYGGCGTC?ATAAGTAGGCCGAAGTA?T?AGACAATSTTTCATAGRGT?ATAGWMG?ATGACACKATAA?AGRTTCTCAGGAATTCCTACCCCTGGAACGTTYTTAAAWGTCCCCCTTTCCYRTCGAM?ATC?CCTGASAWATTGYYCACYCAAGS?W?CCT?ATCGAACACY?CTCCCACCCGCYCCC?C?CATGCGAATACCACGCRCWCCCATATTGYCTCAGGGCATSCTWGCCAYGGKAACCYKCGTTRTGCCGCWGCGS?G?YATCTCTTSAATMKTTAGARGCCTGGAGSTGCCA?TAGWTTGTACGTG??TGGCC?GCTAYGGGTGCGGTGAKTGTYGYGYAGTTG?CAAGCKTATYTCMAYCTGTYTC?TKY?ATY?GATTTTTGCGG?CTCTAA??ACCTCAYAAATGCGTAGCMGCCAA?CTTACTTTAGGTCKTT?ACGRGG?AGATTACTATRCTCRCCWGGTGGWCCAGCCTGAWATACTYAGGCWWCCCAGCAAGCTA
?RACGATAGCGCAAATT?RGCAGTGAAAGTTGTTGTCCGAAYGGTMCYTGAAGATTTCTGT?GGGTCTTGAYA?TRGCATT?TAATTRSCTGGWTTKTAAGTCTA?TMCGGRAGGCTYCWRTGCCCTG?GTMGTCAGGCCWTTGGTATGGAAWCC?GTTRTCCACACTATTAGTATCAGTRAC?CCTTAAAACCTGCTWCAC??CRGYG?TGGRGYWGACCGTTACTWGAGMTTTGWARATTTGCACAWCCTTCGGCTCAATAGCAGAGKGTYGRGAAAACGCCCCMGAACCCCGAGCGTGTCAGGCGAA?GAY?CTACAATCKGTAGTCATTC?CCGAAGCCGAGGCTTA?CTATGCTTTTTGTCCCKTGMCTRYGAATWACGCGCACR?TGACAATAYTCGAAGGG?GTTKAGACRAYAMTTTAGGAACGTCTAST?GTKCCTG?GC?CATRGGTCCYTTTGGTC?CAGCACTTCAATTGCGAGCRGRRAGGGGWCCCRTCCACAGTTCGTCCCGTGTCCRYKGATAATTRCGTACACT?AGATCGGGCGTAGAKTMCCATACGTG?TMRCTAGACACACGACTGCGTGCA?GGCGGGTGTYTTACWGTCTTASCCGTCCATGAC?TGCTCGCAAC?GAATCAAAAAGGCGCCWGRGTGTAGCTCCYCAATCCCCAAGCTCTTYGGGTTGGGRCCCTTAGWCGCCCAACTCTCAARTAGTTTGCAGTCTCTGGCATATGACCARGAGYGGCCATTCTAAT?AWAGATGTAGCTGCACACSCTGCAGGGTCTRATAGAGTRTYCCT?CTTASMGC?MRGTWRTTCAAACATCACT?AGGCCCGGCG?GCTGARGGCGYGT?YGYAGTSTTAGTACARATYAGA?TG?CCAAGCCCAGGGTAGAG?GCTAAGAAGAGT?ACGYCTAACMG?GGC?TCCTTGGAAAACC?CGAGYGCTYCGGGACTGT?CTWGAGGCGTAGCTYTGT?TATGKCGAGWASA
GTT?TYGCAS?TRAGAAGCT?CTTTCTTAGG??KTCGGGACTGCGTACAAATYGGWGYGCT?ATCKACTTCT?T?CGATGAATGGRGKAATGTRATGACAWCAAACCTTAAAG?CGATCCTYATTTGCAARCTCCCSCGGCATGGRCTTCCAATATCACATCYCATGKCGRTRMTGTGGTRTTGCYGTAGCGC?CACT?AAGGTACCCRTC?CGATRCCWACACRAACC??AGTAACT?TCTTACGCTYGGARTCTACATGGGCCCTKTTCGAATGGTCGCGATAYCTGC?ATATTCCGRA??CACGATCTCACAGTCCTTGGCGCGCGCTTTAATGCGGGGAGTCTTAG?TACACKTGCTAGAAAAGCCCGC?TTG?CGGGTARGACCCCTGCACACTCCGYCAA?TCTGGCCGA?TCATTCCAGCAMGAGGGGTTTGWGAGWCATTGTGRAAAGGCTGG?ATCGTGAAACYAAAGGGGYTA?ATTTRCAGGRATTGTTGCGGAACAAGTCTWCGTCTGAGAAGTATGAAGCCTGMGAYAGTYAGGTGCTGTTAGTAGRA?GTGCGTTTGAAAAGRTAAWTTCTAWCGAATARWAGTTAACWGGCGC?CGTAWTTCAAGTCTCGAATCA?AATGAC?GYATCCARATCRAAATTGGWTGGWTKYTGCAAAGTTGTTGCACTYCTAACAGTATCGGCGWGCC?ACTYATTYCCKGGACCTYTGTGCTGATCCTAG?TWGGCATTTGAYGCGC?TW?CAGTCTAACGTASGCTAATAAGYTG?ATMGCATGCCTGTTATCGC?AYGGTCTGYGGWGGACATTGGTTTCA?TACCGTCCCTGCGTTAYCGTYGCCAGGM?AGGGTTMCCCCTGCCCCCYARGATWCGTGATACCGATGGGGYTTTYGKTTGGAGAAGGAGMAAGGTCATTATCCTGCGCACTTTCCGTGYGGMTCTTAMACGTTGCAGCCYTARGCGGAGTCAKAMGTRCCGGG?TCTCGCR
CTC?GGGTA?AACAWTCCATCCTTCGAAGCATACTGGCGRAG?TTCTTWSA?TATA?CTCGGYYTCA?ATCGRTYCGTTTGCTA?TACT?GAMTCRATGTTMAGCATAACTCAAGTTT?GATAGA?TAGCAGGTGA?AGA?ACGT?CKC?CWCTTAGTACTRKRTGACM?TGAGCGGTRTACTACAATCCTG?TAC?ACAAGTTTCAAT?TTCTWTACTGCCGTGR????????????????????????????????????????????????????????????????????????????????????????????????????????????????????????????????????????????????T???????????????????????C?????????????????????????????????????????????????T??????????????????????????????????????????????????????????????????????????????????????????????????????????????????????????????????????????????????????????????????????????????G????????????????????????????????????????????????????????????????????????????????????????????????????????????????????????????????????????????????????????????????A????????????????????????????????????????????????????????????????????????????????????????????????????????????????????????????????????????????????????????????????????????????????????????????C??????????????????????????????
??????A???????????C????????????????????????????????????????????????????????????????????????????????????????????T??????????????????????????????????????????????????????????????????????????????????????????????????????????????????????????????????????????????????????????????????????????????????????????????????????????????????????????????A????????????????????Y??????C???????????????????????????????????????????????????????????????????????????????????????????????????Y???????A???????????????????????????????????????????????????????????????????????????????????????????????????????????????????????????????????????????????????C?????????????????????????????T???????????????????????????????????????????????????????????????????????????????????????????????????????????????????????????????????????????????????????????????????????????????????????????????????????????????????????????????????????????????????????????????????????????????????????????????????????????????????????????????????????????????????????????????
??????????????????????????????????????????????????????????????????????????????????????????????????????????????????????????????????????????????????????T?????????????????????????????????????????????????????????????????????????????????????????????????????????????????????????????????????????????????????????????????????????G??????????????????????????????????????????????????????????????????????????????????????????????????????????????A???????????????????????????????????????????????????????????????????????????????????????????????T????????????????????????????????????????????????????????????????????????????????????????????????????????????????????????????????????????????????????????????????????????????????????????????????????????????????????????????????????????????????????????????????????????????????????????A??????????????????????????????????????????????????????????????????????????????????????????????????C????????????????????????????????????????????????????????????????????????????????????????????
?????????????????????G??????????????????????????????C??????????????????????????????????????????????????????????????????????????????????????????T?????????????????????????????????????????????G?????G???????????????T????????????????????????????????????????????????????????????????????????????????????????????????????????????????????C????????????????????????????????????????????????????????????????????????????????????????????????????????????????????C???????????????????????????????????????????????????????????????????????????????????????????????????????????????????????????????????????????????????????????????????G?????????????????????????????????????????????????????????????????????????????????????????????????????????????????????????????????????G??????????????????????????????????????????????????????????????????????????????????????????????????????????????C???R?????????????????????????????????????????????????????????????????????????????????????????????????????????????????????????????????????????????
????????????????????????????????????????????????????????????????????????????????????????????????????????????????????????????????????????????????????????????G???????????????????????????????????????????????????????????????????????????????????????????????C????????R???????????????????T????????????????????????????????????????????????????????????????????????????????????????????????????????????????????????????????????????????????????????????????????????????????????????????????????????????????????????????????????????????????????????????????????????????????????????????????????????????A??????????????????????????????????????????????????????????????????????K?????????????????????????????????????????????????????????????????????????????????????????????????????T??????????????????????????????????????????????G???????T??????????????????????????????????????????????????????????????????????????????????????????????????????????????????????W????????????????????????????????????????????????????????C???A?????????
???????????????????????????????????????????????????????T?????????????????????????????????????????????????A????????????????????????????????????????????????????????????????????????????????????????????????????????????????????????????????????T?????????C????????????????????????????????????????????G????????????????????????????????????????????????????????????????????????????????????????????????????????????????T???????G??????????????????????????????????????????????A?????????????????????????????????????????????????????????????????????????????????????????????????T??????????????????????????????????????????????????????????????????????????????????????????????????????????????????????????????????????????????????????????????????????????????????????????A???????????????????R??????????????????????????????????????????????????????????????????????????????????????????????????????????????????????????????????????????????????????????????????????????????????????????????????????????A?G????????????????????????????
?????????????????????????T???????AG?T???G?????C????????????????????????C???????????T????G??????T???????????????????????????C??????????????????????????C???????????????????????????A????????G???????????????????????????????????????????????????????????Y???????A??????????????????????????????????????????????????A?????????T??????????????????????????????????????C????????????????????????????????W?????C???????????A?????????????G???????????????T?G?????????????????????????????????????????G?????????????C?????????????????????T??????????????????????????????????????????????????????????????????????????????????????????????????????????G?G??????A??????????????????????????Y???T?W???????????????????????????????????????????????????????????????????????????????????????????????????????????????????????????????????????????????????????????????????????????????????????????????A??????????T?G????????????C???????????????????????????C???T??????????????????????????????T???????????????????????????????????W??????????A??????
???G?????????????????????????????A???????A?????????????????????????????????????????????A???C???????????A?????A?????????????GC??????????????????????????T????G??????????????C??????????R???A?????????????????????????????????????????????????????????T??????????????????C??????????????????????????????Y???????????????????????????T??????????K??????C?????????T??????????????A???????????T????????????Y????????????S????????????????????????G????????????C??????????A????C????????????????????????????????????G????????????????????????????????????????A????????????????????ACG???????T?T??????????????????????????????????G?????????????????????????????????????????????????A???????????T???????????????????????????????A???T???????????????????????????????????A???????????????????G??????????????????????????????????T???CA??????T??T?A???????????????????????????????A?G????????T???????????????????TG????????????????G???A???????????????????????????????????????????????????????????????????????????????????????T?????????????????
??????????????????G??G???????T????????????????????????????????????????T????????????????????????????????????????????????????????T??????????????????????G?????????????????????????????????????????????????????????TA????A?????????G???????????????????????????GK?????????????????????????G???????????????????????????C?????????G?????????????????????????????????T????????????A????????????????A???????????????G?????????????????????????????G????????????C?????????????????R????????????????????G????C???????G????????T??A??????????????????????????????G??????G?R??????????????????R?????T?????T???????????????????????????????????????????????????A????????A????????T??????C?????????????????????????????????????G????A??C???????????????????????C????????????????????????????????????????????????????????????Y???A???????????????KC?????????????????????????????????????R?????A????????????????????G????????????????????????????????????????????????????T????A???????????????????????M????????????????????????????????????????????????
??????????C????????????T????????A??????????????????????????????????????G???????????G????A????T??T?????C?????A????????C??A????????????A??C???A??????C?????????????????GAC??????????T???R????????A?R??????CT?????????????????????????????????AG???G?????????????TR??????????G????T?????GG?G?A??G????G???A?C?????G?T???Y?RG????????????GC?????CT?????TT?????T?T???GA??R?C???G?GA?AA??GA???C?G??T?T?C?G???A?????T??GTACRT?R??K?CY??GA?TAGTCA????GGTR??CGAG??T??G?CGG????C?T???TCRAG???CGTAT?GT??GCTC?G?CA?A??A?TA???C?GG?CTAG?C??A?GYTT??T?TTG??AA??A?CGA?GATA???ATG??A??TC?TAA?GYTGTAAATC?C????C?ATG??CGT?ATGTA?G?A??GCG?A?A?G?????A??GG?C?T?G?AACTACR??TAA?CYTCA?C?TG?TA???GCGCGCGTAWGMY?AG?TTTC?GGCWG?ACT????R???C?CA?TCAGR??GG?SAYGA?RG???????CGG?TASA??CA???TAT?CTRCARAGAMCGG?YAGCCY?RGGCY?AAAAG?TGT?C?CCTT?TGAWTT?AYTTACMSATR?TCAT??C?GGT?AARCGCTRTGKCY?AC?CCGTTTCCYA???C?A?GSACC?GTT?A?AAG?GTCKA?TAGASYR?CGCC?ACCYCC?TCASCT?A?CTACAGCYAAMMCMC??RCAGC??YCAGCTGT?A?MCAGCG?TG?TAA?CTYRRTCCCGGG?CT?T?RYCCGT??G
    254_6_sub		G?T?GWTTAGACGGCSGT??GAGYTACAY?TGGG?AMGCAGGGG?GGAAYTC??ACWCYGGTACGA?AAC?AT?TAATAG?A?TTGGCACGACCCCTTTRTCC?RTAYA?TG?GA?T?T?GACACWCMCG?TGGGATWKC?T?GGTTCGATAYTA?CTAGTATTC?AAAGTATAAAGGTTCGCG?RAC?RG?C?CGAAAGRGTRCCTCCYG?W?TGW?GGTKAGCGTYC?????TGCYTTTCYGGAGATACATG?CAYAMGA?GGC?KGCGGA??CC?RGCCGGAA?AGT??ACAKCCACTCTYTTGC???AGY?AAAAGGCCA?AGYAGTGTMWAATAGATTAYC?YG?CTCTMT?CKTGTAMGGYATCCAC??GTCACAG?TTATTTARA?GTTWYAT?CACAGAAAAATC?TGCC?GGY?A?C?WMGC?S??ATGY?T?GTACCA?YGT?TACCTTCRTMGTTY??TCAY?CCCAR?M?GCCCTAA?GRWGYCGKCWCC?TTATCCGCGATTTCTCMCACCA?KCGKYGTCTCWTTAY?TAGRCCGACAMGW??AGYGGGCAGTGAYGKCCY??AAGTT?T?A?CGAG?TAGGM?GARGAMC?G?TT?CTA?AG??TMC?AWAA?W?CTCA?AGWCRCGRTTYCAACGC?YM??CCGAAGTGCATMCGMCCCTAYGT?G?A??CACCA?AGGT?TMRCW?TCCGKACCAT?A?GRGSATYGAG??CTGYAT?TAAAT?GGTAWGYCAARTAACWAACCTGMCRTGACCGAGGTGRTAAAGYCTAYACGT?C?CGTCT?RGA?CCASGTT?YGCATGT?AARA??AK??W?GYYRAWCCGRCTGWCRGSCTGTTSSCA?WATWACTTWCGCAAA?CA?TTTAWGG?TTTC?AC?TGT?T?AATGCGAGC?GAATAC??ATKASRCA?TGTT??TCAWMGT?C?CCGGCGCGACC?WCTTY?TCA?ACTTTTGGR?GC?TCT??TC?GGMCMGTACTCA
G?TCTRCAAG?AA??ACTGA?CATYAAG?GGCGGTGCGAAYAC??CTATCA?ATCT?YGCGYTGT??GR?CACT?AACTAAYGC????AYGCWGACGAASCCYGCCACCTWC?AAG?CCTTGCTGW?CATGCGTKK?TTCY?TAGGCKAGTTCGCAMAAGCCAR?AC?TCATA??A?GR?A?GYT?G?SGC?AAGGAGACTGAGCCCGRAT?TC??GCST?GKRC?CACTCATT?TTCCGRYGCTACCG?CCRACCTCTRG??CRTCGC?AT?WTAC?AGAKTRWGCGARCCTGCA?A?T?KT?RTGARAGG?AAC?TCTCTGCAGCYG?T?CACYGCCYA?ATTMGG?A??CCRCAG?WM??AAGCGGAATCAGC?CA?GTTCAAA?TTMGGGTGCC?GCCGATC?GTGAAGGTCC?GACCCTAAGRSRGCCRAAGACRA?GCGAAATCGTYAASACGYGTTACAAAAA?GAT?TGA?TT?YG?CC?A?T?TKGSACGAYAAGGT?G?TMCGT?YG?ARTGA?CTGTT?CG?AG?RGAGY?TRATARA?TTGT?RGCCCTA?GAYAT?MAKATCTGTACCARRTCGRG?TTAGACRRWRGT?TTG?AGGAATCGC?CGCKMGTWKGTGGRCAAT?GRC?WACKTA?YATGGTTCGAACAGTAC?RGGTMA?GCAC?ARCC?GRW?TGCCAACW?YTYGCACGG?AATTC?CCT?ACA??CGTGRG?CAG?GGTCRTAAAGCGCTT?WCMMTCACRGCTCTG?YCTGGACCTWGTAGRCATC?A????T?RACCCAGT?A?ATRAGA?ATTMW?YCCAWRWRTTCATCAG?RTGGTT?KG?AG?CTGG?TTCTTC?TRGA?TGG?CCGGAWAAGCCAACAATCCAG??TW?ATAAATG?T?CAGAAGAAGTG?GGCAAT???RAMGMATGWCTCWWCC?WAGCAGGAATCMAAGGG?TCCGAG?MGKGTRGYCGRAC?GCCGAYGGTTTG?CW?SRCAAR
GGATGAATGTGAYGCGCATGGCAGGAWGACCAT?GT?AA?TCA?ATA?CCRGATASTRASTTTTGGGGGYGWCACGRTYTTC?G??T?CTA?CTC??TG??T?GTTCC?C?AWCGCC?T?CCAGCRRGAAGCCTC??YAGWACGA?GCGTTTCCAGCTAMAA?AATGAMCGMAW??AMRWCT?GTAAGCGAGTG??YTGMTCTCTACAR?ACCAK?WCGRAGGCTAC?AYA?TCGGTCAYCTCATCY?T?GTCACTTK?C?R?A?TC?TGCAGR?C?ACCWATG??YGGT?AGCGT?TTG?CSCTT?A?GTGA?G?MC?AAGG?TWR?CTCAGTCACG?CATAGSTRA?TYAGAG?TMGCTMT????AAACTTCC?RA?RRGRC???TAACGCWC?ATAT?ACTKAGTGCA?RA?TTYGTGCR?GARKGACGA?CA?G?GATGCCTCG?TATAGAT?GCCGGGRCYCG?MRCMTY??AGTTYYGAA???G?CASWCACGATWRTGATGTTCTA?YTTGCTTC?GRGGC?WTGCGAGYT?CMGGCGTR?CA?CGGWRTCWCCWR?T??YT?TT?YCA?GYTYTATW?TSG?TTGAGKCGACTCT?YA?CCTC?WACCTGGGCGGGAGCTACGATAG?CA?WK??AYRTGA??AAAG?ACGC?WACCT?KT?MTACTGTCTKYTG?RCCSGW?CTTWTGGG?CGTCGCGAAC?GCA?MGACACGTAAARATC?TG?AATGT?GG?AARYGATGTGAAACYCA?GCY?CA?AGG?C?AMRT?TA?G?AT?ACGCGCK?ARGCGKTCTAAGCAKC??TAYAMACYYAAYCTGACACAWATGAAAAC?WCGYGTY?ATTG?G?GTATAAKTYATGG?ACCCA??AYTWC?Y???TTMCC?CGAT?GT?RCGAT?YCGWMT?C?AAGCMCAAMATTYAGTYGTCCGCGAW?CGTCT?ATC??TCCGTA?GS?CGCGCGAYA?CTAA?TT?W?A??AGKACC?CAGC
G?CTAAGMC?GTACCG?TTATGCCTYGRG?TC??CAC?A???CCGAAAGGGGG?G?GYAAYKCSTTC?TG?GCWA?AATA??TTR?TGG?MW?GTSCC?AT?ACG???TTAGGTYAGAGGT?CKT??AACC?RGCYCC?AACGCGA??TGTA?AGGGCAGGG?GTCGCCTYGG?RA??GGA?ARCACGTT?RARG??A?CTCW?AA?TTACC?GGTTCGCGT?RCTG?TGKTCAM??ATWTATTCTATAATG??TA?C?TAT?CSAGCA??GTCGAA??G??CACC?TGGYTC?CGGACTTCATGAC?C?TTYGG?TGTGGGC?CTACC?R?AAATGAAAW?A?GGRCGTCACCK?T?TR?AGTC?T?????GCCA??CG?C?TTCCYAGGCTCC?GKATGCTWT???CACA?TTCGTACGT?CCG?GYAAA?RGGTA?ATGCT?ATA?GTA?WACGCCRTAGCAGCATAAWCGMA?GA?TGCGMRTACAAG?T?AA?GTT?YGCCC?YGGAYTCGACATGTYM??GAATATG?CGT?C?GT?YTCAWTGM?G??WT?TGCCGRGYA?C?ATGTRCRMACRTACGTCG?GC?CGG?CRTT?ATT?TACGGTACTAC?TTACGTAA?C?KCRAGMTGACGT?CAMG?TC?GGYCCCTCAARTT?ATWGCTTTTG?AAAGKAT?CGCGA??CTCYCGGYCTTTGAGG?W?TT?C???TT??AGTG?TTCCACGCCCMATCRGAATATCTGGGA?CGACARCAGMGCCGCTTCGGSY?YTCCGGCC?RCRC?GAGGGCC??CGA?CCC??GR?GYCAGC??CGG???CTTTYACAWGAGAAG?G?TAGCCACTATTGGGACG?GAAA?AAYTTGRGTC???CT?AG?ATWAWCYTACG?TGTK?YATCYTAGT?ACA?ACST?CTGCYYRCTTWCGTTA?T?G?AGAAKGGAA?CGG?Y?GCTAAGGTRTACGCAACTCACCCGACY?TTR?GATTTTAAG?C
AG?CA??TCCTRCCC?AATACCCAT??CTCT??GTT?TA?CGG??WG???GGTTTTG?CMCY?GCACGATRAY?CGTTGGCAGGG?ATAC?GAG?C?AA?ACTTCGCGGC?GATT??GA?TTA?KYTATAG?MTGCWA??GACTT?CGR?RCCKYTCACAAACGACAGCTGATCCCGTAATGGYCGYAAGTAG?GCYTGGYTCATTTTAGTAAAAYTGTCTRCA?GCTAGYAGGY?ACMAA??T?CC?T?CATGAACTWTCARGCAAGCRGYKGAATACCMATWT?GTTTGGTACAGACC???TGCCAAGR?MCA?G??TAGAC?A?CGTAMTCT?WTTTTAC?A???GWC?YGACCGTG?TGTRCASCYCG??TACCTC??TCR?AGAA?C?GTTGA?AGG?TAGGR?TR?T?GRCCAGRCAA?RCKTGCGG?TGCTAAGAGTCAG?TC?GGG?TAYGGASAAC???C?GCCCAGGCCACCA??GAT?GCGTGAC?S?AGACTAWAGGCGGGATCRRGRCWACTC?MYGTCATTCCT?ACAG?TTA?TTACCGG?GT?C??CSGTGTTCTWKCGCGTGGGCGAATCTGWRT?S?AAGATA?GTGAGRGGTAAAAAAGAY?AGAGCAR?G?CAGCTS??AKCCCCA?C?TAMTGTYCG?K?GTT?ACGCAGC?G??AGGTTGAS?AGC?CY?TTAKTCA?G?AC?RA?ATCATGCMG?AYACTAC?AKC?YRG??AGA?ACA?TTGC?W?GGGCAGGWTTGGGGT?TTGAGGCTTATGGG?ACGYYG?C?AATTT?C?GASCA?T?SCAGC??T?GTGGCRCGT?CA?CCAA????ARGA?Y?CYCT?A?GTAGC?GT?CGWGY?GGAGATTRRRA?YKTC?GTGCCCCGA?TGGKARGCYCCRCCGRCMAAACAAACGT?GT?A?CYAA?TGATYGGCTCGG?TMCARSKTYRACCMAAG?WTTTYGGATTAY??CGGTT?G?TTACGMGAGAG??AWC
SAMAGGCTG?CACCCCAGG?GAGCCG?TTCR?TRGG?CCTCA?CGTCATTY?AA??CCCATAMRT?GAG?R?A?ATG?RCCC?ATAAA?A?W??M?C??CAGGTAAWATRA?AWC?C?AGACTGA?CA??AC?A??YCAAGGYCTT?TSTKCGGGATG??TT?MGAGTC?CGGR?GCTTTTAAG?CGGCCGATTA?TTG?ACCT??TA??GCCAR?TCG?CTTGCGCT??T?CGCTAY?GACGCWAR?TAGC?T?GGWGGC?C?TT?GCCACA?C??GTAACACCCTG?GCYRGAAGYTCTC?CCCGTAACCAACCMAGGTGTTACGTGAGGG??TCAGCATAGCTTGG?AGRGCAGCTACGYASGGT??CCA??CTCAGTAAAA?T?TMGT?GARCAYTC??TC?GA??AYGAR??T?KACAYGC?TAGCCAA?A??GCATAC?CCCGAACG?A?GWAACGAATRSCCAGCTGCC?TAMRST?CCTCGTGCTTCGGT?TTTK?AKWGA?AT?WCTAGCCT??AGCT?T?AGACGATT?ATGGARAYG?GATARGYAAAC?TTTACTC?CAAG?YAG?AACCCTGTACTGCTRGCGAT?TCGARYCAYCGTGCGATTCT??TCTCCA?GGAWTCGA?ACGTCRGKGGW?T???TCGTAGACGYCACCCG?TC???ACG?CGACR??TTKMAARWWAY?CCTGA?CWCCTG?GR?TCAACC?TCRTC?CTTGRWTCGWCCT??CAA?CAGGT?T??TCWT?AACCAAGT?GACTATTRC??AGACACG?GC?AGCA?ATCCTR?GY?GGG?GK???CA?GTGR?K?TTGAATMT??KCTGCCAG?MA?G?A?T?G?C?CRWA?G?YGAGCCAMCACCGG?AAA?MC?AG?TA?T?YACAA?ATCAA?AA?AT?YCCG??AT??GCGATCCT?GAAY?TAC??TAATTACGTTGT?GC?GAGTCTCAGGCGACGSAGA?TGTGAT?CGACACAATACCRGTT
CTT?GCACY?GRAACACTGGGTT?GYTYAA??C?WGTCGCCCATCC?RTTGT?YCTCG?CCTAAGCAAT??AAC?CKTSCCTCMTA?C?W??TTCT?AAT?TRTTGTYAGARS?YACA?TGGC?TA?TYTAGTAGAT?TAT?AGRCGTTCT?TAAACTGATTAAS?CTGC?GA?GGGGATCRTCACT?AY?C?A??CGACATGTY?CCTTT???CAYCGGCG?ATC?CGSRCTKATCTGSTTYRC??CTCAG?GY?CACACTTTCM?CCGCTATTTAAGA??TAR??CC?MWGG?GGTC?A?GCT?T?T?ACAAT?G?A?AC??CACA?TTGGGGA?GG?GYW?Y?TCA?G??YYTAGCGGTGTA?TCY?TA?C?AG?G?AATCTA?TGYCGYTTK?GCCTCTACCAGCATTCTTYTGCTTATCYTYT?CTYG?AATA??CGYTT?AC?GKAT??TCGRRTCYTCACRCAAATAAT?CTGGGYTG?YTRGGGG?GKC?ATC?ACGCTAACG?TGGTGSGGCAYRATGTCGAASTGG?GGGATC?TATC?YTTACAGAAA?R?TTT?AATTTYYCT?A?CT??TGATACT?W??GGGGAT?TYC?GGCCTRCGTGACA?GT?GGCGG?T?A?T?W?CCA?GACCA?TTACCA?GAG?AARCCATT?GT?RTCTCM?ACCCCGGC??AATAAAGCS?ACTG?AGCA?TATGCACAC?T??GWRAGG?GA?TKTG?GGG?CGRCGTCGG?AG?C?YR??TC?GMRA?CTATCCGGTSWGAT?C?YCA?CG?AT?AAAAATCGYTCGTT?TC?TGC?CACCAACACC?GAMTCGCACCGRAAT?CGACT??AATY?YAACRG?GCGCCGAGTCGCCCTYRG?TWGTCAAARG?CC?A??CA?TRAACCCTGCCCCTA?GATCCCG?TATGAWTTGTGGCGT?R?TTCGAGCTGCGCCATGTGGGT?ATTA?R?CAGTCTGCGTTYG?A??GGATTAGTCKCACC
CGGT??CG??ACAC?G??C?TC?TGT?GMTC?AGC?GA?AGTTTCCCGT??TCGCGR?TCTC?YMCGTGAY?WAGAY?GWGA?ATGA??MA?TGCAYGR??TCCMGA?GA?G?AGAGKACST?CGAGA?TMAAARA?CYG?AGAAA?GGCACTRCAACA?CCMA?GAAGCYMTCCMGA?GGGACAM?GCT??GCTKAA?GCAG?CCR?RATC?RCGCTAATAAGAGA??CR?CAATAC?MAACGWGGA?CRGACATT?WTGCRC?TCGGGAAW?TAC?TCTTAATGACGAR?CCCM?T??GRCGAG?TG??TWAGKTYG?TGTC?CMTCCTGATGGGRCC?A?TATG?GACCA?RCATAYTTATCGAR?AACAATGWCTCRG?RAGYTYGGGAA?YGTTTCCATTGMRCCYRC?C?CK?ATT?TTGRC?YTAATRA?TTR??AGTCA?CCT?T??GGAGC?T??CCGCCGGAAT?AGACGA?A?GTCGGC?GYGKTRAGCAACGC?AAGTCAWTGAACC?GGA?R?A?TT?ATATCGARCCC?GCAC?TCA?CRAT?T??T?MCC?AA?A?G?YACT?TCTC??GACCT?ATAGCTCATTCA?AGTGT?TCACC?C?CGT???AGT?ATCKA?AAAGRCACA?TGCTAGTGTCGGCATC??CATTYTGGACCCGT?GCAAYGTGAATCGAT?A?WGC?WTACCG?A?CRTCTGTCA?KT?GCCGTTCGCCACC?GG?TRT?CGTTYCC?CCTCCGCCAY??TCGA?G?YGCAATAA?YA??TCGCGCGAGCGRGCATGCCT?ATAMGK??C?GCT?CTGGAC??C?A?TRACYCCCCG?CCCAGATTACCA?CGGYR?CYWA?ACCAG?GYGTACTCGTCTGC?C?TAGAT?CCACT??A?GGS??ACRGTACTG??GGAG?R?CTGAAAYGACATRACAT?YGCCG?G?GTRMGARCGCCTAMGTAA?CATCTCGGGTTGAA??TA?TRTG??Y?ACYA
TTCT??YA?YAGK?KGAGATTCCCAGC?TCC?G?CGTCMACCGT?CYKTMGGAATTCTATTAT?ACACTCTGTGAG?ACTGCAGCCGAATGTCGA??CA?GGAGACAGAAA??T?ACACAA?TA?GTC?AAGCCMCTGTYTY??GCGGG?CTGTA?W?GTTAT?A?RACTCGATACGC?CG?AT?GTAATWTCG?TCCCCC?TWGG?A??G?ATTCMAG?YATT??GAGGGA??A?T?AGTTTCWTC?GATGTTAAY??GGG??MAGA?GTTT?TCC?T?GAGAGSGA?MA?T???ATGTCCCWRCGTYG?A?TACWAGKTTAYA?YM?ATCTGA?ATC?C?YA?TTACRGRAGGTAGTAACGGT?GCCTGCG?CA?GTG??GAC?C????AT?GATGACGGGCCGGAGCAACGCGT??CACTYGTTG?TACATT?KTYACGM?TCRGAATTCAG?CTT?G?AWCGCGTW??CAA?ACAKGYTGCATCCTA?GCGA?CT?TGCTAA?TCATG??TACCTGG?CGGACG?GAATC?GC?TG?C?GCA?AGCCA??G??MCTC?CTAAA?RGTATAA?CGR?AGTC?AG?GAAAGCGAGTCACGCTCATGC?CGA?ACTS??ATTTTTRRGCSGG???R?ACSCG?TTA?WAGCCGWGT?C?G?AG?C??C?YTTC???CKA?GT?GGA?AAAAAC?G?TT??TAGTAAAGTKGYRA?CC?TA?ATGTCCCCGGCTGGAAYGRAGCCYGTCCTTRYCCG?CCAGG??TYAGAAA?G?CC?TAC?C?TGTTWCACCTCAGC?MARC???T?CTCTGGCAC?KG?GTGTTACCTG?A?CAC?CAGTCATGTTTTT?TCAWC???CWAG?G?CK?TACATG??AGARTTCCCRYCC?GCCCR?G?CCATATC??CACACATYGCM??A?T?GARATTT?GGGGAAAATC?GACC?T?G??YGACG?TTYCAAGCG?RGTCG?TT?GATTGT?TCGG?TTTGTCAC
GA?GTATRG??AAATRCGGCCTAAA?G?GCAA?TTGAGCC?TA??GCGGGARCCGCR???GCACGTKT??ATGMGAGCTG?TGCCTCGTCAAGAAGAC??GAGCMACRTAG?GGGT?KRCA?TGTA???C?GTC?TTAACTAAACAMCC?YAGCGACGTT?ACYAACG?TC?MGRTC?A?TR?KTRCGG?T?CASK??GCYRAGGC?CGMCT?AG?ATGTCCAT?CK?CT?GGC?A?GT?T?AA?GCTGGG?A?GCTATGG?ATYRCTSG?GA?A?CAKCRGCGTGAARCGTACG?GAA?T??TGGT?MAYGGGAAGRGTTGAGA??TSYACGGRGC?TACGCCM?C?TCCATGGCT?T?Y??GG?MAGGATATGYGGGTACGGWGA?AAGGTGCG?TTGG??GGTYT??AT?ACCG?CGTACCGATCG?MA?TT?C?TT?GWCTKG?W?CTW?AC?CGC?MG?TCGTTTARG??TTTCACGGGT?A?TAAGGC?GKGTCGGAGT?G?TYCYGGG?WGGARGAGG?CA?CRC?STCCGGCRCYWAGTAG?CSCTC??CTTTGG?AAGTGCWAYCACAGGCATG??C?TAWAAGC???GAG?GGCAA?TGGG?TKYGGTGACA?ACTATTCTACTGGGAACCCCTCTAR?TGCTGGGGGGYTRGW?TATATCGGAATCAGT?CGGAT??TGATGGCACC?AAGTGG?TG???AG?AMAC?CTT?GARC?GGGCMAGTC?RCTG?GYGGGCC??MTTTCY?GTCGATG?GTCT??CCAT?KTSWAARCY?CCG?WGAG?TMATA?CATG?GATTAGT?CARAA?C??T??GCCGC?TAG?C??G?R?CACGCGGCG?GTGT?AGCGTCT?TTTCGTCTCT?TRCYAAAGGA?C?C?TA??C??GAC?T?TK?CGGAAC?AWCACGC?AAAGGAC?ACGG?GC?TGC??TCMCGGCCAACARA?TA?TMAC?AKG?AGGGKA?CGCTGCTGC?TGCCACWGGW
GAGCCGC?Y?WAGAA?TWCCTRTCATAT???TGAAAATTY?C?CACGAGGAC?ATCYR?TG?ACAACYT?AA?GT?AGGAGGGGGCY?AGGG?YAAT?T?ATA?CCY??R?AGCTTGRMGGTCTATAAC?C?G?AG?AGACT?AT?T??ATC?TTAAAAKGGARGC?GYCYGC?AAYA?GATTRTWATGAT?ACGGSGGTGCCGGARGGAGGTTTT?GTG?GAACW?TAART?CGACAGT?CG?CTCA?GCG?TAGTRTMAGA?CYGTACTCATA?TTATAGCCG?GG?MGGG?CTGGGGTATTA?CRCCGGTGTTAACCR?G?CTCG?YAAGTC?AA?TGGAGCAGR?TCTT?ATGTTAYAARGGSGTC?CTTTGGRGCTGMGAGGA?YTG?YT?GAGAATTA?ASGTGA?GG?TAAYA?TGYACT?TK?G?T?C?CCG?ATTCCG?CAGA?GSKRGGCAAMA??TSTCGGTATGATAG?TC?CKTCCCS??KA??GTAG?TC??TAT?CTTTAR?AAAAGCCATG?TACTTMAGAGYCCAC?AKA?CGC?A?A?MYM?CRCAG??C??T?ACGCRAGRG?G?TCY???AGAKTG?GTWTCT?ACC??T?AGATTGC?GACATCAA???GC?GCGCAAAGTA?TATTTYT?CTT?CCGC??CAAATACCA?TAGCAGATATGGATTGCAACTGAA?TWATG?AW?ACA?GA?CCGCT?C?YTCT?GWTAA?ATAAC??TKT?TGGC?GTYATTC?TTCTTG?T?RCC?RACCTWCT?CC?GGWTGYCCCA??T?AWYAG?TA?AGGYC?G??AAC?GGAGAC??TTTG?TGGG?GT?TGAGA?ACTACYTSCTAGGT?CGATSGK?GWTC?GTCTR?CTAACCA?TCAG?AATCMCCA?GTGGMAAAT?AC?G?MG?T?GA???CACTTTARAAGCTC?ATGWCT??T?G?CAACTCTATAATSCG?ACT???CATC?G??GGC?A?AAGRTAGGGGYG
CYGTA?CC?CTGTG?AYTYGAATTTCTCTGC?GRTTTKAA??TGCAGA?TAAGTG?C?C??TMCTCGC??TKCTCGG?TCT?GTRTCGTTTA??C??ACCGTC?G?AG?TA?GG?AGAAG?ACC?CGA??C?GCCAA????AACCCCGTRA?TCT?CTTAA?ATT??ACTCGCA?G?C?A?RCAGCATAACCYGGGYCMCT?GYGTT??CY?CCGTYTTGAGGGG??RTATG???RGATATT?GGCCGMMCTAAR?GAAAACARRGTT?CA?CTCACGTTAAGWGTRAG?GT?TTG???CG?ACGA?CATC??AGGMGC?C?T?C?CTAGTCCGTCYCGMCRCTRGTCAAA?CCCTYCG?M?C?T?AGGCGCWAA?GGTGGGAM?MTGG?TAR?TATCAA?AC?TKGA?RA?GAAATAAGGAT?GA?ARCAACC?GCAC?GGGCGCT?GA?WTTACGC?TG??CGGAGT?A?GGAC?????GSACTA??T??KTT???CT?GGAYT?TCKATA?RTTTAY?CA?CGCGTC??YTAYAGAG???CGAGTYWTMC?TTC??CCGAGACTAGK?TTCGC?CGCCCAACC?WA?ATRGGTSGAG?TTAAYCTT?ATCCGGRGA?GYTTA?C?G?RCTATTAT?GTCTCC?RCGGAAAGAT?G?TATACGGGGTAAAGWTACTGATT?G?C?MA?T???G?G?AA?GAT?AT?GGTTCACAAGA?TC?ACTTGTR?GT?GAWTGCACCRMSACWYC?C?GT?CMAGAACGATGGATGG?CACC?TCGTACAAGTGGTTGYTC?CCGTGGTCTGCGKG?CATTW?CAT?ATGCA?TTCTAG?YG??C?R?AGACAGA?TATTATTAGY?AA?ATTTTA??GTCCTC?TSCGGGA?T?YMCGTC?ACT??TTGTAA??TGAAGT?TAGCCTG?T?A?GTC?TGC?CTCTGCW??MAGTCWTTT?CRTTAAC?CGYCT?GGACAACY?R?T?CATKGAY?AGMTATTA
GAG?WAGC?C?CCMGCAGGTAAGTT?RGCGT?GA?YTATTCACTCC?A???TGCC?AAAC???GATTTC?CCCCCAACGT?CA?CTAMACACR?TTKR?T?CGTTTYSG??G?CTCGT?TTCCG?CGYCTTGWTAT?A?WATGG??AACG??CRTYCAGW?CATACA?TC?CYAGTTGY?CGG?GYGGA?C?CT?CGT??GTWA??TC?C?C?TG?TAWTGGRCG?TTCG?M?A?GT?TCRCWTGSAAG?TGTCCCYRGCA??T?AAR?CAGTK?T?R?CCA???TATGGACT?A?GGGACRCGA??GGC?GA??TTCG?CCAW?CACGAT?G?CAGASARGA??ATACT?GC?AGGTT?TT?A?TYGMC?ACC?GGATMC?TRG?CCGCM?ATTTC??AC?TA?RCGR?T?AMC?CTTR?GG??TRT?T?TTTTCCTCAYG?G?R?KG?A???RG??AGCCAAAAASGAC?AG?TWT?CY?TGGR?GTT?GCT?MG?GY?GTGAC?ACAA???G?AC?CCC??CCTCGAT?TCCAA??TK??CWTTGA?AGG?AAWYAACT??TGGWY?GTGT??GG?CG?RCGWGACC?A?GATT?AMCS?C?M?GTGCAGGTCGGRC?T??TCAG?CAGCCYCATCGTT?WTTY?CGGCC?WCT?AAR?CK?GTAGAGTGATAC?TGA?AACGGG??GCC?CCWGCACT?YAAC?TGATGCCAGGA?TA??AAATGG?C?CA?C?GG?GGA?CCCCTTGCCYCA?ACCCTGCACAGTWTRA??TC?G?Y?GGTA?CACA?CTGCWCAT?WA???TGTC?TCA?M?TC?RAAATGRGTAC?T??ATTC?GTG?AGKTGGAA?C?Y????AYRCG?TYAAAA?GCAAY??GC?T?G?GGCGGR??WGG?CT?AT?TCGGTGACCT?TGYG?TCATYCCTTW?RC?C?GGMTCAG??C?CTCA??CMCCW?G??GTAGTAC??GG?C?A?T?C??ACCGGT?G?ACGTC?
TGGGGCCY?GCTS?TTCARGATTG???TCAM?AACCA?TCCRTAGAYACGW?RGCA??GKASC??CC?GGGCGC?TTAT?TTCCT??C?CT??TTGGCMGAGGYTMTWCRTT?AT?T??TKGGA?GTTGGAGTTGC?CCAACG?GWAGTGAAM?C?G?A?YCAT??CA?ARCGTYGCA?ACWCTRGGCCCGGCCGAACCG?G??AG?C?YGGC?GACC?TG?CAGC?G?G??T?CATACG?G?CAAT?AYAWGTAACACGGCACGAGCGC?AC?CGGTCG?C??RRC?G?YTYGCATT?CGM?M?G?CTCTA?AW?CRACATTTG?C?AGCTGATA?CGTTK?ACAGGCAA?AYTGCTC?GATATAA?C?CC?G??W?ARTAA?TA?G?GT??CCTRCG?AGGAG?CGACC???GARY??CG??TTTRCG?AC???C??RT?CGA?ATT?C??T?Y??GTYT?TGTG?T??TTCT?TGTARTTC???TGCGTGGAATRGCGMACCCCACCCT?ACA??CCARAA?C?G?GWCG?WCCGM?GCAG??CTTAA?C?RTACAT?GCTATAAGAAG?ATACAGCCGA?TGCCCCTTTC?ACTCKATAAT?TAT?RAMTMT??CY?GYRAC?CYCTCWCTC?GCTTTGTT?CG?RGG??A?GCAGAGCGY?C?GTTT?GC?YCGGSA?CGTCA?GGCGCTGT?GGAMTAGCATRAATCGGG?C?CK?GAG??A?TC??TCGCCCA?CGMTAGMTCTACM?AGGAACGGAYCGTCC?CRWCTCAGTTAG??C?YRTR?GG??CGC?GA?MACKTCMRC??CGKTTCCCTCC?A??CAATAAGG?CCC?TTCAGGMATAT?GGG???CGGGTTRACART??SCTGT?WT?AC??GAACAAAGGACT?CCCGGCTGGGGTGC????SCA?WC?TR?ACG?TGRC?GGTGC?GTCG?C?ATA?GAC?GAG?CA?GGKWC?C?ACGCCTA?GGTA?TT??GTTGTACR?T
GCTMCC?CC???GYCTGGAATTGT?CCCAG?AAAWATYATGTGGGATK???GT??CGGATTG?CCCCCA?CCTCA??CG?A?G??ACRACACTT?CGT?GAT?G?CAGTCTC?GTTARAT?T??TRATAC??AGT?ATATAAGTRCA?YW?CCA??CGTTACAAYCTGYGGGCAGCT??AAG?GCMAGAAGACG?GGCCAGGC?TTAAGTCYG??A?AGAATC?AG?R?GGR?G??A?AMAC?CACAGCTGTA?GATAA?RGGGCRGAAT?CYAMYAT??ACC?AWG?AT?T?AG?TATCCTTCCATARCTR??AGA?CC?CYAAACGGCGGAATT?A?CTARTTRA?CGGTTCATTAATW?WT?CGC?C?AT??Y?G?CT?GCCCSTYC?G?A?T??GTGGA?TCCC?CAG?TCTC????T????CRTACTC?ARCTGCGCRWTCRCTTT?GACY?AT?CG??G?G?CGRT?CTG?TCTCAA?YAGGAAAASAG??TRCGGC?AYA?A?ATCT?A?ACACCTCTC?CGGGKTSG?AGACGST??CTG?A?TGT??TCKWSAG?S?ACG?TTGCCA??T?RMTCTTAGYGAT?TAAW?TGTGGGG??A???T?AT??TAAT?GT?G?TG?AACT?YTGCAAATCGGTT?CAG?T??A?CA?C??TGC?TAG?GGCTGCTWYCGC??TG???CAGCAY?YC?RGAGC?T?AT????T?GWGGCGACTTG??GGG?MRTC?CAATCK?AAT?GAGTTTMAC??G?CACC?T?C?CAGT?C?TAG?GG?GC?W?GCGSACAGTACAYYG?GCAGT?TC?A?C?TCC??GGCYKG?TS?GCWCCMRCATAAM??AAAGA??TTCGT?CGTTT??ATR??G???TGCCCWT??G?TGAG?A?ACTCATGK?AGG?TA?CG??GCTCMTG??CTAGSTGATCCGMT?C?TTTAGTTGC??T?CTMCRC??GCY???AAC?CA?GAA?RCTCAC?GG?CT?ACCARC
GCTGA?TTTTATTG??TSAA?AGAGASG?GGTCG?AA?RA?GGG?TGGC?CAAGGTGTACCAATATA?GACT??CAAWCGTA?TG?AGATTC?ATGGGGC?T????AA??CACCCAGGTCGCGAG??C??TGATGAGGTACA?STC?GCGTAGATACA?RCGAWTGT??YA?CT?TGGTTCCG?T??CTCAYC?YGACC??A?GTCCGAAGW?A?ACG?GG?AAGATGG??CAG?CTCT?CGTGAC??GY???CY?GKG?G?G?CCM??GGCC?GT?CT?A?TCRTTT?C?A?AGAAAG?WT?GMC?YRC??ACTCC?GT?GTTTRAWTGC?ACAGAGAWC?Y?TG?TTG??CTACTC??GTC?AGGTGTYTCCT??GGG?CCTT???AT??CTACAG?ACGCATGGT?SAAA?GACAGTCG?AA?CTCAC???G?G?W??CGCGAY???R?A??R?TASCA?GG?G?YRAGTAA?CGACCTGCAYT?A?GGG???CA?C?G??CACGGAGCTG?T??GAG?C?AGG?WA?CATWCCCRAGGTTTAA???GATTCC?RGCCTAG?C?C?GTATWTT??GAGTTGGCTT?CRGCAAGTGGCGT?TR??ACA?TGAAGT?C?GRCT?RCTG?GA?TAATAAA?AAGACGC??R?GTCGG?GGCAACCTG?ACTACGCG?A?CG?CSTATTCG??CGKGTCATGGTG?ATCAAACTGW?R?MRT?GCGGCGCATGT?M?GGG?G??YTSWGC?GY?CTKY??TTCAR?AAA?GCG?TTGTT?TTGK?ACTCCR?TC???GSCTGC?GG?RMTGGCCGR?C??GA?C?CA?CC??TGRG?T?ATCAAGTCYGA?TTA?TCY?ARTCGCGT?C?T??GGCTTRCCACYTTGCTGCATCGTA?TCRTA?C?GGGTC?TCAATT?A?TACA?GA???AT?TAC??T?G?A?TTG?CMGATTGCC??CCARGA?CTGGA?TA?RC?TA??CTTAGCC?CWAGCTCGG?
??TC?AG?C?A?CT?TCCCGAG??ACC?MAATATGGCKCC?T?T?CCGG??GTT??G?KTR??C?AAATCTC?ATATTCGTTGTCYG?CAACAAT?WTAA?WG??AC?CATT??AAA?GATC??GCGGAAGT?KCYT??WA??GCACTAATAC???GMCG?G??ATTC?ACTCC?TTTCAAS?CA?CAC??AYTACTGTAC?AGG????GTACC?A?TGTTA?CA?TTT?RGG?CGATCA?ATG?T??C?CCCG?C?TGAATGCT?A?TS?AAA?ACCCC?AA?AAG??AAG?WAACAA?Y?CGAACAT?GTC?CAYA?CAGGTCCCC??????GGTC??TCTGTT??YGTCGC?GG??AK?T??CATTTGA?AGTCTT??CTTCYGTAC?CAT?A?AAA???Y?C?CGG?ACT?RC?CCK?MR?AAC?CACCA?M?TG?TGGTTTAGT??WG?TAA?G?CCTGGGGCTAGGCA?CACWC?TGTAATAC?TA?G??GTACTACTGA?TAY?TA?A?TCG?AA?Y?WCYCTRGT?A?CTG??CRTGG?T???MAC?CT?ACGATC?YTGGCTGGG?AGAACTCCSATG?CGA?AG?TTACA?GT?SCTRG??A?CATT?GTAC?GGG?TAC?GWGGGGA?TAGACACTT??CCA??G?CAAC?TGAACCCTTG???CAG??AARTACC?GT?ARTTG?C?KTATA?CTCRAC?TMATYY?C?GRGT??Y?T?AK?C?RAG?T?C?G?SGCATA?CTTRGAAC?AA??YTTA?TGGACGC??ACC???GCACCGGWATCT?TWYC?T?A?A?TGC??CCATTA??TCCC?MRGYTAAAYYR?CCY?T??CGTC???TRCAATYACC?G?TCGAT???GT?TGY?GG??CTCACAA??GA?ATT?CRC?C?ACTGA?TA?TTCTG?GY?CGTG?GT??T??TGGWA?GAT??TTMRRTTC?GAG?TST?CT?CC??TTA???AAAT?G?YT???GG?GA?T?T
T?T?G??MCRAC?CGATCGAR?C?CAG?A?RGGGCGGGACR?TGCKST??ATG???CCKGCAGG?G?T??CGCCGGGW?GGACT?G???CAGAGYAGTCCTAGGTG?CGT?CATAC??S?CTARGAT??TAGCA?CTCA????CTGA?YCGACG?G?ATTCGCAGA??GTTTGCCGTC?A?GTA??ACA?CA??TGRCTGY?ATCAGAGTAAGAAACT?CCTATC?CCGTATA?C??TACATAAA?AAAYGCR??CCATTACT?TTAAWGGGTC?CTATAAT???CT?G?ATAG??CTRT?CCAT?G?AT?GGCT?CTGKTCARTCKTC?CMCTRA??GC?GCGTAC??TTG?AGC?CTG?ATAGCYGCTTT?CGTG?CCAGTGAG?AATYGGTGTTTC?TGC?MCAT?A?AC?YGRRCACC???TGGA?WCW?AGACAGCGGTGTAW??T?TCGAGG?GYGT??TC?GA?WT?GGA?R?K?AT?YCGW?G??GC??Y??GG???GARR?AR??CW?TC??CAG?G?CG?CYT?ACARG?TTTAG?ACMCGA?KGAGAACC?TWC?ATA?AC?CGTC?SA??MCCA?TGCT??T?T???T??G???A??CACC?CGR?T?T??WA?A?RRG?GYTCAAGACATGGCGGT?G?ACGTGMCCTMA?CG?C?R??T??T?C?YGTT?TAAMAC?TGGGTTGTA?GAAAGAW?A?A?TA??G?T?CG?CR?GKTCGWTC?TTCYGCAGTG?CC?TC?CATGATAGG?YATTT?TAAWGGCYAGAATTA?GA?SC?CCCC??ATAGAGTACG?GGGGTGTTG?GGGCGCMCCG?AGAT?AACC?CCA??GATCCGCCA?GT?GTTAYCGCCT?CGKCSA?G??CAG???ATTYWR?CGTTCCTCTGGSTAAGCTTGARGCTYTGMTCCGGTCG?Y??TCT?GG?TGAACMGAYTCYCGGSC?TGAAGCATG?A?GGGTCTGGR?AC??TWT?ACTAATYT?TATK
?ATA?TCATYA?CATGTCS?GTCCCGGT?AAAGCC??CCATGCTACAAYAGAA?YGAGWAGA?YG?CGACTAGT????T?GTGTCTGG?RACGAG?GTCCTA?GYT?GTT?CCCYCTCCC?RAR?TCAYGTC???GA??TSTG?CC?TGKA?T?GTCGGGCGGGCRAGAA?TT??CAGTAA?TCTGT?A?GKG?RGT?T?GTTYGTCAARTTGCT?A?Y?A??YA?TG?AAAGCAGGARCT??ACTT?G?CCGGTG?ATWT?R?A?ATCC??G?YCT?CKG?AAYGMT??WCAWC?GC?T??GACTAYGCGY?AC?TG?CGYGTWCTT?CAG??M??RCATCAGTGG???CCGT?TACGTCG?TG?YCATTYAAGTA??TGAC?TTGGCKCTAC?GCAA?C?CK??G???GAAGAAT??T?G?AGRGT?MACACMACGCR?CCAR?GRGTTAAAAY?TT?GGTCMATC?RYGTACTTAWTYCY?GTACTCTCT?T?TC?T??ATCTAC?SCGGRT?YCAWGACGRGGC?CCAYCGTCCTT?YCCAGA?TATA?ACTTGGRTAM?CCCGAATT?TTATGAGC????G??CCRA??C??C?A?TGT?AAAGATYSCTAACGG?TACGCTG?CGGTT?YTACAGGGTTCGT?TGYTGT?A?CTT?GGGATAC?CGC?C?AMA?GG?TYGC?TTYAA?TGCCACARYGMAGGGTCT?CC?GCYCACGAGAW?ACSTCGGTYCTG?ARTAYCTCGA?ACGG?CGT??ARY?CCG?TAA?G??CYCGGKCGGTTGAAYC??GASCTTCGCYWYCAYGKCGA?TWCTGYTYAC?G?TGT??AASACA??AGTC??G?CYC?GACCAAYCCCGGACTCCA??CCCCAGWGCCKCCCA?AACG?ACRACCCTTCGWGTGCCGCA?TTGKCTGC?CT?WGGWC?G?TGA??CACGTTGAARCTT?GGG?AA?CTA?G?K?CSCACTAC?G??AMGR??RATACCAAGGCY
?TAGGATCKGARCT?CAAATGGTARACAT?CYR?ARGRACGTGC?CA??T?GTGTCACTWACYGTCGCACTCAC?YCCTYS?GGTCTAARTACC??T?AC??CYYA?G?AAG?A?CWACAG???G?G?R?TAG?ATTAACTGTGTGC?CAAAAGCCAAKAWTTCAAGTGR?A?GGTT???CTY??YGAG?TT?GACR?CG??T?CACYCCAG?MARGCGCC?GGACAA??AAGCATTTTGACTGGTACACA??CTGA?AG?ACKAWCYWTGGACAGACCR?YG?GG?AACRCTGG?GCTC?AT?GG?ATCA?TG??WAGC??WTGGTACCACCGTRAWCGG?T??AA?AG?GCGGAGYG?CGWGACGY?G?AYT?CYYCGC?TCTAA????YACTTGAC??GGC?GAA??YGG?C?AT?CCCTWGGK?AG??CATSC?AGGTAATYACCTT?GTATGCC??CAGGGCCGK??AGACKCG?GC?YMACTAAG?GCCCYAAACC?CACGCCTGRG??ATTACAYTYTATATCYGGGAG?TTWCTCCTCACAG?TGCRGGGT??CMGCCGWGACG?CACYAC?A?TCGTC?TCC?ACAAT?CRGYGG?GCAA?CGC??A?A??AAY??AGCAGACCTT?TA?TCTTCATCTT???CCRCGA?GTG??CT?CAGCAGGAYATGAAG?CCRG?TGACCGAATTAGC?GCCCYTA?RGATAG?T?TCGAT???GAAATTT?S?CCCGTGTTC?GAGG?WA?CCR?TGACRCCAGATKGTA?CGTGGGCTGCGGATCGGSCSCTCAGAGT?TCYCAGTTC?AYGGTAY?CYAYGYTAAG?C?GAT?CS?GT?GT?G?TCGACACCCYWAG???GAAG?RRT?AMGGGCAKAGGTTTCAYRC?CT?YCW??TGRC?SAT?CAATWTACRGGCY??AC??RTTCGT?GAYTATKT?TAKYGRCYCA?CGRTAGATCGCKTAC??CTAAGGA?GCRGGGGC??AGTTRSR
AYTGY??GAATCTCTCCA?CG?AYCAGAACACTG?G??ATGACGGGAAG?WCAGCGRCCCTGCCACCGG?CY?GCT?T??GGTAAGARACTCAACATSTT?YTCTC?AKRA?AGRCCAA??CCGGM?WAAKACGTAAGGG?GAG?MAGG?TAGTAAATG?GCAGC?G??AT?ACAT?AATAACRCCCCTCGTTAR?WG?AC?CTGGG?C?C?GTA?RGACTCTTGATR?TG??G??CACTTAATCG?KT???ACGTGAAAAAGT??CR?TATCAAACGTTGCACCA?AT??TC?T?TTGGCTTGG?K?CGA?AT?SCG?AGC?GCTTGWGT?AGC??TGGATAAGMTAAGKY?W?TGYATG?GMKGCCGGWTAT?GCCATTG?YCGACAAG?GGACK?A?T?TGTGAGTAGTT?TG?A?TG??AAT?ACATTGGTCAAT?YC?AYA?A?TGAYCC??A?TG?AAG?GTCTWAAKGGTTACCTRTARGCAT?CCC?GT?AA?GCAAYTA?AGCAG?CTATACCACACARTWGT??ATCT?CTTAGGAT?AGGKRAT?CCGTTGGTGGTCTCT?GTACY?C?A??AAGGTA?AAYCGTTGKTGTCYCTG?GAWCGRAGTCT??GGT?T?GRTGGCCACACAC?T?GACTTTCAYTAGGAAG?CWSMGA?YAGA?TAAGCRYATCATAACAAA?G?TGA?TCATTGTTCTGGTAGM?GGGT?M?AC?GTGCRMTGTCW?TACS??A?WCTTT?AT???TCTTCCCGCTCG??KTGATTACTTGAAGGCAYGATG?G?AYRGC?TTGATAC?YGTGGGCACGCCCA?YGCRTTCTTAGTSTA?AYGGGRTGTCAAA?CSGCTATAC?GTTAGGGGCGC?CGTACTGTAT?AAA?CTA?ATAGTCGTGMCA?AWTT?CCCGCAGGAC?CGCAACGTACM??T?ACGT?TT?CAYTCC??G?CAGCCCC??TT?GCAMAATGACWTCY?CA?GA?T?C?RCGAGAC
?CAC?AR?AGGGCKGTG?YTGAGCCWRC?GAGC?TTCC?RCGT?CAAR?TTATCAA?ACTTTCAWYG?GK?CG??CTTGTC?CTTGGTTC?C??RTTCA?GG?TGACC?TA???G?GC?TSCAC?CTTA?CCTWCGCAGAGT?AGA??ACAGTCTWCGGTTCYGTATGAAAGRTGTATRCTC?GCACGGCTACGGWGYC?A?C?C?CTC?AGTC?AAST?CGGAT?CGTTAGGCTCMCTTAMTCGAAGRCCRCC???A?T?WYCTAA?GCATC?TATCAACC?CCG?TCCAAA?CTGT?CGTTCTCRTAG??ATACGTYCT?ACTA?AGTTCTAAATTTAGTY?G???GWTAW?GRCTCGC?CKCAGGTC?YGG?CGAT?TYWTRCGC??TGSAG?TTRCGAAGR?CAAGC?C?C?AAYCGA?GRCCAG?GA?GTGATYGCKCARACC?CRATCC?TCC?TTCWRGTGG??TGATGAGCGCCCTCTCGAG?GTTGC?ATMCACTCCATTAGGAAGCTR?Y?GCG?G?CYTAGCCTGT?T?Y?CW?GCACCGMTGCCGYTGCTGCAGCGA?CTCCK?TA?CGATACG??SAT?G??CCAGT?GCYTA?CATGCT?CGG?CYGCCTCTAG?SC?AAGGCTGCCASC?GTCTGGRGCA?A?AS?TAYACCTGAG??AAAAATWCAGCCG?C?CATGGGATAGTTARTTAACGGAGC?CATCG?GAYC?C?WCTAC?TTCRATKGCG?AG??GCAACA?TACCTGACCA??RGTCAAATAT??AGGTGCCCTTAYCATCGTCGG?GCSCAA?ACTAT?AGGGC?TCTCC??TRR??RTCCGAG?CWGCAAATS?YAC?WCTGTGR?CACGGCAT?GTTGACCG?TA?ATCTCGAATGCGTG?ATGTACCTATCC?GCTWCKGAAGGTTTAA?CCTCCGGACYCGGG?TGG??WT?CGG?T?Y?TKGTGTWGAM?TRATGARGCTATA?CGSAGACYTAAAGCCA
RGCTT??CTGGTGA?ACAC?ATGTCTC?AGG?CCA?CTAGAT?TCGGT??A?AAGACCTK?CTTGTATC?TGAGGCAC??CGCGWAATAACG?A?MCTAAAAAACTACT??AAATTTCGGAA?CGTAG??GRCTSA?CT?CTTCTACT?CA?G?CA?ASG?CC?RG?CKTGCGCA?AT?G?GWRCCKT?RTA??TATCCAACGGGGCG?GTT?GCGAAG?Y?TAMGGGGATGYSTTY?ASTCT?AAAMWAGGGCTACAGTTGCGG?ATGTTTT?T?TYA?TT??C?AACC?GG?CCY?YWCA?TCTGAR??GTCT??GGR?TACTGCTGTC?A?C?GCA??CGT?ATMGCCAATCTCAYRGAGGYATGCGGAGTTG?TS?CC?CGAG?ACACSGCGC?C?G??CGGGCCGTG?YG?GACTYGGCCATWCAC?TGTCG?C?ACCGYTGTRTATGCKWY?A??TCCG??YCTCGAAGTCT?TG?YSC?KTCCTGGC??T??G?GATC?AAT?AGGAT???AAAAAT?CGCGTTTTCRGRGT?GGAWMA?CT???A?TAGGTCT??M?AAK?G???G?GGG??GA?RTACG?CTTGT?GT?GTRW?GAATYTTKT?GW?GWA???GAAG?G?TATGCR?G?GWATC?ATTAAC?CY?C?C?AATCCGCT?G?ACTAGGGC?GA?G?GGTTA?CARTGSCTCT??GGA?GTYCAS?AC?G?ACCTTGSGTWGCTRTAR??CC?GCTGGCWKG?ACT?RT?Y?RTACKCTAGTC?A?Y?CGAW?AGGG?AWTGAAGTGGGGGGCMCTGTACTTC??CGTA?CGSTCGCTAY??A?C?YCTCCCT?TGGGGGYWACTGAGAAGCGGK?TGAT?GG???TACGCRTGGT?G??KCATTT?ACCT??S?TAAGC?ATTG?ACCTACCTTTG???R?GATG?ATCM????G?TA?TCCAC???GRK??T?ARATKTG??CG??A?TCCA??TTCGCTCC?C?AGTTCGG
GTACA?CCGCCCC?CMT?T?C?AC?CGCT?R?TAGTCAG?TC?RC?A??ARA?A?GGAT?G?YRCTTGCGAC?G??AA?TASC?CTTGAA?ACCCAS?YAAC?AGCC?CG??MAAGACCAGTG?Y?GGYCA?AGAT?AT?CGT?YT?C?AC??ATAGACA?RC?AATYGM??GGCGCARTG?C??CAC?G?G?CCRMMTGCC?TCT?GA?C?YWCY????ATGC?TM??KAA??TGC?C?GCC?G?AC??ATG?GAG??GYGAG??CAA?T?AGCYGTCKACGGTGTGCTCKCT?GA??GA?TGC?AT?GCC?GT?AGCGTCGGCAWCTA?CCCAMCACCC?GTAACAGTTA?G?TTTTGCC?GC?S?C?AG?TCGCGT?GWC??ATAY?CAT?GT????CTTYA?CAGTWA?CGCC?C??C?ATATAY??GC?CTGG??T?CGAG?GS?R?G??RT?TWA??GTTTR?GAG???GA??TACG?GGG???A?CGCYCGTTAGTA?TT??YACY?A?CGCG?W?CAGG???GT?CA?TTCC?ACKTCGCCGTAA???GC?G?CT??G?CTCTCA?T?AW?CGG?AAAGGTC?GW?S?CAC?G?TCYCCG?AAGAAC?G?T?GTA?Y?AG?CT?CGC?C?AAGTG?CCA??G?TTTT???A?GTGAAYGC?S?ATR?RAGCG?G?ATA?G??TC????ARGY?C??RCTTG??GGTTA?A?GKGR?GCT?CTACTY?TACTCG??WGT?T?GAS??TCGCC?GTC?T?G??ARTTKAGAGAC?RCRAACCGT?TTCAAG?YAACAC?R?CARGAG?GAA??GAAK?????TCT??TAGTT??YCGCK??GGTR??AGT?TWGAT?TAT??GC??ATAC??CGAGCYATG?GYA?A?G?CG?AT?G?YCGCRTRCC?G??G?A????G??Y?GT?RGC?ACTACYAA?AAC?AYCTRGA??RAA?C?RCTGGC?GT?ACR???ACCAGCTGA?T?ATGYTA?C
?AGGTTRC?GAA?MTTC?RGC?CCA?ATTCCMCTA?GCACCMC?RGACCAGGCA?GACG??AGARKGCC?TCGGSCCTCACCCCCCAMA???GTTCGA??TCT?WCA?G?GT?C?ACWAT?RCCTCAATTATTGRCGAACAG?YCAC?TAKY?TC?C?TTA?TG?TGKR??GG?GAAR?TAYTT?AA??G??AR?AAAM?G?A?G???ACATRGATR?AGAGC?R??CCA??RRG?CC?C??G??TC?CAC?CAG?GACC?GC?G??TTCC???TTKGGC?WC?YAM?TTC?TAA?TT?RGAGCCCY?GT??WG?MARAC?C?CAGC??CGTCG???G?TC?AGTC?CW?ARGTT?ATGATGG?G?ATT?R?ARATAA?GT?CT?GA?RAT???T??R????KCCRCGG?C?RAC?G?T??R?CCY?A?CCGACG???T?KRG?GT?CGT?YTGA?GTG?TA?ACWGT???WT?C?CRA?GM??W?CA?T???S?YRG?AR?A?ACCATG?T?TG??R?TTTA?TAGAT?GGCTCAYA?ATMCGR?G?A?CGYGRRYTAWGCA?YAG?CAGC??CG?GG?T?CA?G?TGY??T?Y?KTAGYA???WT?YMR?T??YTG?S?R?YAAACCGR?AYTMT?CCGACCGT??CA?T?ARYC?CCA?AWGA?????AGYC?TT?TASYCTTCTG?ACGY??RTCAAAG?GRCGCTGT?AGCAG?TY?ACCT??CG?CGGCGAGTAWACYTGGAA?AGTYT?G?TT?TTTCATACTTCCAG?GTGTCCGTM?C?GS?ATSK??TAYGCCG?WSAGAAST?T?ATCYGCTTCCSCTAY??AA??RAGM?CTTCW???GC??C?T?AYTYCTCTTACATGAACGCARYWA?T?T?A??AAGT???CACCGTGGYG??ACRT?C??R?G?CGYAGTRCAGGGT??A?GT?RG???TACARCGGTCA??TTTCGAG?TA???T??WA?A??CKY?ACAGTTGA?CGT??G
G??T?T?T?C?T?ATAGTAGC?T?GYMTWGATGT?GY?GAG?GGRC?T?CGKTRYATCGWKTGC?GMA?GT?TCMACY?CT?G?RMCWKYA???CCA?AAGGGG?A?C?WCGG??GCA?T??CCTGGG?AAGTGTA?CGGA??TCTGTT??ATR?KWAG?GGG?AG?T?GRTCG?A??WGRTK??ATACA?T?GA?CCGTCGC?KGA???AMYCKA?RCAT?AGAA??CAAT??TTGG?YT?T?A?RCTC?AACGGAA?CA?A?TC?AGGYTCT?T?GCAG?KATAC?GGCTTCT?AYC?CCTGTRC?YT?C??TTGA?A?GCGC?R?W?CGCCART?CAATWAGAA?GAG??A?ACC??T????CGW?RY??C?TAR?TAYKY?G?CCCAC???GGRATTAGGTYACT???TCAC?ACTCCYA??CG?KYATSGAAC?TGTTAS?GYATAACA?YC?RC?GGCGACC?GAC??GCGTCR?C?GCGCCG?RY?CK??ACRC?AGTCC?T???R?SATW?C?TCCC?ACRKTC??GGGTGGGA??TTATY?TRT?TAACCGGCA?TAGTA??GCG??RTT?STG?GWCAGC??TA?A?G??YC??TT??TCCACTCGYC?ACGGTRTT?GCCSACACTA?T?CG?G?GGCW?TGTTTAAGCTGCCC?GGCYA??TCACC?GT?GTC?RTT?CAC??G?CAT?CGTCCT?YG?SC?AGA??CA?CACGGCTM?AATCACATCTTAC?GGYAGGCGT?TCCACC?CCGAMGC?T?CATT?TT?T?AGSCCAATCACRCC?CGACTCACT??TA?TG?GC?RCYG?AAGCAGATRATWTTTATTC?ACA?TAGTAT?G?GGGCCGCTGSAGACWGWGACAATTGRAT??R?CTGA??AGCACGAACGCATGTRACATGGAG?TYCGC?CTCAC?G?GA??A?CGAG?GTCYYAAAAM?C?C?TTA??SAACACTCCCACGGTGG?G?T?AC?CTTC??CACAGW
GAGTT?GGCCG?CCGA?TAGCGGAGYATCGATTCGRC?TGGCY?TAGTKCCGT?CTGATTCAATGYGCAGGT?GCCACGAGGACTCTA?GG??CGCCA?CCTAAGTCTTT?TGTGGCAGGK??TCTCCAGGTTAC?AAC??AAGAMCG?CGGTMT?AGGCGCTA?MTA?GGMGC?GTTCGG?ATGACGC?ACT???WA?GT?GG?GGCAACCAA?TRTTAATCCCGG?TCAAGCKCCGTRCWC?G?CT?GAGGAMTCAGAAGGACATGCTCTR?KKG?AAATCAAAGTTACTC?MWGA??ACGG?TAY??GSGA?T?AGATAACG?CAA?TACTYGTGTGMCMA?CT?AKARACAGAGWTCYSTYCGCCAGC?ACTCAGG?TGGYWYGA?TATTAAC?WC?CCCACATGCCGC?CAM?CWGGACCGGTTCATACG???MTCGAACTACAGGT?C?TCGTCY?TCTA?TACGYCGRGTCTAGTYGTA?TTGGGTGCCAAG?GGAC?GGA?CWCCTTYA?GTAACTCT??GTTSA?RC?AGTCAA?A?GACR?GTCCGYCTCAGGCGWMTAY?AR?TTAT?GTTTGCT?GTGTTCTYCCTAGTYACTTATCGTCCRCAKGWGG??GGGGGCYT?GTG?TTGTCCA?G?TGTAGTCCTGTCCCACT?CCCAGGY?GGAGACAC?AGC?CTAS?RA?ACTTGCTAT?CYCARAC??RAGGTAAACT?TGT?SACTA??GKSGGCGAT?TAK?C?SCGSAATATCATGAGYTCSGRT?GCC???RGCM?CTG?RTAYRKGTCATCAAMGGATGR?WYGAACCCTGA?Y?GTGTACYGATGAAT?GCYC?AGCCCYC??CKGGACCCTTTT?ACASGSCC?CRAATGCGC?WGYRCTRGGGTCGCGAG?TGTCCT?RAGATATGAACG?R?TAG?C?TG?ATCGSAA?WTT?ACGGT?AG?GG?TGR?AGCGAT?G?GCTTTGTGGGGTTTCW??AMC?TGTA??T
?Y?GA?C?CTTG?ATTCACGCGG?TG?CGT??AGAGAY?TAGCGCC??M?KASAGAGC?AC?AATCCKGATGYGTCTCGRG?CGACARGTGTCAY??GCCGC?CYGTCCGG?GCGT?A?ATT?AAC?SG??CAA?TKTATGACGCKG?TCGAG?AGACTGA?GCATTR?TA?ACTCGCTGTAGRTYACTT?AA?CAA?GTCT?TCC?G???M?GAAGTGCCC?T?CATTTT?AAGGTCCA?TCCACAC?CGTGAC?R?CTA?A?ACGTTGGCGYAAATTAACCT?RAR?CRTACGRCWGCAT?GTAA?AMGAGTAY?CGGWTWGCATTAKCCAWCAT??CACGATG?AT??G?G?ATCA?CTT?GAACCTCC?TTAA?A?ACTW?CCCCAGCGWGTA?TA?GG?CTG?TT??GGTTAC??T?TGGC?C??GGG?TA?AATGCTATACG????GA?CC?TWAGYAC?ACTATT?TACATYCGAG?ACGCCGTCG?TCCYGYGGCC?GG?CCATGATA?TTGGC?TATTCGTTYKCAGGTGRC?CC?TTC?GGGCCGA?A?CCAAT?CRCATYCCGCCGTW?GCYYK?AGTTCCT?A?C?CTATGTTCGTTAT??TCCG?GCAT?GGTTKGATGAGCACCAGTATACAGAGC?AC?TAA?G?A??CSCATGGC?CCGCRCTAGGA?CC?TACG?TCA??GAMACCAARACRGTWAC?CTCCGTTGGG?ACACG?GAGCTAT???TGRTCGT??C?GTGG?YC?TTTGCAT?A?GCCAK?TGYG?GTCCGCAC?CTG??GAA?ATGTT?ACGATTYATAAT?AWTGCATCTATGG?CT?GCGGGCCGGTTAY?KKCMCC?CCCCWCYGT?ACTGT?GTCSAATCACGGRGATGCACAAGTC?C?K?TMGGTT?GTAGGCCCATCWY?C?TAATAC?ACTGGKAGCATAMACAYTGCTRTCRGTGMCTA?CG?C?TCMRTA?CACMYAT?CCCGTTTGGATGCG
CTTGTA?AAGGMGG?ACTSSTTC?ACGYG?AGAACG?RGCA??RTAT??TC??GCTTTGTAMGTTGG?ATTCMTATGCTTTC???T??CAT?AG?CKYT?RKAGRAAAGTA??WCCCTCATTGTGTTCT??AGCCMATRCATTGG?C?CC?GCT?AMACCTT?C?GTRGT?GATWAGCYGGATAGACAG?GA?GCG?GTGACC?TY?R?CGAGCATGCAAAGCTAGKC?GACTG?GGCCATA?CCCGTAAMACCGGC?AGC?AGGGGCTCAWATGA??ATA?CTGATCAGTGCC?YTGG?GGTCK?GCAGTTCCCAATWCTTGA?G?GAG?SG??GGT?GA?GG??TGGGCTCAA?CT????GYCC?GGGACT?TTGCAGGR?ATTAYC?AATAGCSMCAG?CARCAAGTATRAAGC?MYCGCGT?T??T?CAWTTGCA??CAAART?GGATTG?TCTTGRA??CCK??G?GTTTTGCG??TYTCAAGWARGRGCAA?TCTTT?TAC?TA?GATAYGAGCC?T?GG?CCC?T?CRG?RT?AGT?YTA?ACG??GACG?GG?TTCTACTTGCTTRCCRTTT?ATCC?TAC???T??G??TGCCT?GGTGGGCA?AGAGCCAAYCCACATATRCGACTAA?GTTG?Y?TGGWGGTACGR?RTAYTCG?T?AACTGGCCGT?CCCTAYA?A?CCACCTCCMRACTAGCC?ASCGTGC?GCT?CAGGY??AC?ACAYTCCCC?CYTTYAYCATG?CTCKCCGGAGC?TGG?GTTTGT?TY?AATATG?YCTCAR?CCTCAA??TTYCAAGY?WG?AA?GC???AGC?KGRCTAGTYGCYTTG?TTCA??GMACCG??G??A?CTAACGGAACT?TAAG?YTCAYT?GYGTTTAAACAGC?TCAACAGT?A?AGTGGTRCCRACC??R?ATGCCACYCT??GCWT?CRGATGCT?GCCGAGCCGTTTGCGGAYC?AAAAGT?G??GCAGYGATAG?GTA??CCTT
ATGGGG?CCAAGGGCTCAT?C??CG??TCGCGGTGC??A?AA?AGGTAGCGCYTRGCAGC?ACAC??TAG??GRG?A?GTCGMRAACG?GTAAGGG?A?ACG?CTTTGG?AG??AGC?CGA?GCMCAGT?AAKGGCCTTATG?A?AKAATGCCCATGTTT???AYC?GTC??ATTT?MACAYAT?CCGGTT?M?GGCG?CT???AGTCGTTCRC??RGGTAA?ACTACAACA?T?TARC??KCGCA?CTRWCGGTC?CCWAGCGYCAKCGGCCTKRTRGGYTATATCGC?ATTRTCRGTYACT?CYGCCATTGAY?AGGSGC?SATTRCAGACCGA?TATGTWAAG?CC??CKMRCATAGTRCATCY?ACGTCGGTCTGACGGAA?GMACYGCTTTRT?AT?G???CGAAARGTC?CTGT?TGGKCGAG?AAGYGA?RTT?GATGTAATCCTGCGT?RCACAGCTWA?ACARC?GGGGTGCWCA?RCGTAYAGTC?GGTAAAACYC?AT?TAG??ACMCGTKACCCGGCWGKAA?CC?GAAGGATC?C?GWAATTATATACGCWGTCA?GC?GCTATAT?AA?T??GG?CTATATTA?TRT?TYGC?CCCTRTATTTAGCAYGRTAAAT?GG?GAGGGAGTCAGCCY?TA?GAYATCCT??G?TGT?C?CGAT?AGCGCGATYG?CYTTGTGGATTTT?TGATACCAYRGYCACG?RCSGTC?KTACAGTAACTGAGTTARTGGCCATCTATARGYYG?TT?GCA??CTAT?GRG?GYCTG?AMTA?CCG?GCAACATTCK?TTA?GCTTA?T?CTGRGAA??GCAG?G??C?GAAGGGTAT?GCCY??ATTGGGGGCGTYGR?GTKCGGAC?CACCC?GT?G??CGGC?GWTC?GG?GAAAG?CRGGTTTGACGTGGCRCAGCTMCCCATAGAYYC?GT?AARWACGGT?ATGA?CTATGA?TCTACTTAGTRT??AATGGCGGACGCCACCCKGRTGT
?C??TTCGCGTGYGA?CG?GGCWGYAYTTAAGTG?TAAAGAAGACGTGTGG?GGT?CCGCACCRTT?CGAC?RCGCC??TAG?CK?A?AG?GGGT?GRTACCYGAAG?CTAGTTGTCGT?ATAACGRRGTGT?CGG??TCAGAGCAC?GA?CCTAACT?TTGCG?CTTTTT?A?TTGCAMTCGGCTAYG?GAGCCKTYCAC?C?AA?CT?A?CTG?GCGA?TCCTR?YCC?YC?SGGWAG???AAAACCATG?GGT?GT?SATGAYT?GATAGTAA?RCTGTRC??Y??TGAAAAACCATGCKSCM?W???A?STYCKCG??TARC?C?TY??CTTGTGCGWCTACKYCCGAGT?A?CGKYATGYYGKTGYCT?T?TTCTCGGC?YTRGG?RCC?TATTCTCCCC?CCCGATTTYYMA??TCCS?AGAAGATG?GAGTWTGC?AGCTGC?AG?CCTTTACTG?GTC?YCTAATTCAAAYTGCGG?C??C?CGCRTGYYCTCTCACG?ARAGTA?ACTTCC?TAG?TSAGT??AC?CGG?C?TTRGATA?T?WTAGGGA?CGGC?T?G?G?RARC?T?TATTATAACATAACTACGGT??AC?GTCA?K??GCAARCAGRAYATASRMG??AATGAWGTCYCTTC?TCTR?RGGAATCGY?TC?AG?Y?YWACGKYC?SGC?TCCAYMCCC?TA??TAC?TAGGGTCAT?RCGCT?TTA?AGT?YCT?AA?GCWGGTC?RCA?AWCCCGY?ACCT?RST?TTGTA?CCT?TR?CCCATACAAGRAACCA?TTCASYC?GCGCT??CTCA?CCAACT?GCCTA?TAGCAY?GACT??CCTTAG?CGCC?GT?AACA?AGGG?C??CCCTYAAGAWCTAMCT??CWCC?AATACC?GT?Y?GAC?YY?GTGG?GTCWRATTCGCCAA?CCC?GAW??CMCTACGYCYC?T?CG?CWAT??TCGGCT?A??K?ACCGGC?A?CG?R?TAG??ATT?CC?ACRAG
KTGGYCTG??G?CR?GC??YCGGAGM?CGATCGATTAG?T??GGC?AAA?CAGCC??GG?GGTAGGCGMR?AT?TCYTTGCYGA?ATGA?RTRMTGRT??TC?GG?ACGCTR?A?YATACGYCTCCG?KKGRRGCACAGGC?A?GT?KAG?AGCG?CCTWAC?CCTG?ARCTCGCGTTTG?GCGTCCGCGAGCTAATWACT?G?CTTAGTAAACTGAGY?GAC?T??A?GTC??AATTWACTGGCAG?GCAGGKGR??YCC?ACWCGTGWACYCTT?ACACACGATAA??GTGGTMCCYTACTCGGAA?CTC??A?R?TGCCCMG?TCTCCGGT??MTARYYTTATGTTCAAGTTTTCATST?GYGAGGACAAGACATGCY?C?AG?RGWTG?K??AACTGS??A?TC?GGATCGRC?CWGG?AAARGTCAGTTG?GA??CTG?GTTC?ATGAATCWCTCGG??WCTCCTCTG?GT??CATCAGKKCGA?CRGTGCCCA?GGTCYYCCWCG?GC?TT??CTKTC?CGGK??R?AAGCT?CG?TGCG?CCA?CGCRCTATCCYAAC?CACACAKA?CYC?CARTTTC?TG?YTGMAGARRA???RATCACTGTACC??CARR?RYSGCRA?GWCGC?SRC?AAYGTCGGC?TATGCT?W?TTCTTGA???T?Y??A??GGCRACAATCGG??TGCGA?GGGCCGYAYCM?AGYCYTRRAW?AGTCTTTGAYT?GTACC?ACCTCGGCA?CARTTAC?ARCC?TCA?TT?TCAA?GYAY?G?TAGACMY?Y?G?GASTGA?AGGGGGCGCGM?GATGT?ATGGTGR?G?GAYTRATACR?TCTWRTTWCRATG?AYYT????TTAAG??MT?TAKACACT??TAG?TCG???GT?GCCTAGGGYACG?CCTTCGA?CCATGCTMYGMT?TG?RTGAAYACC?CC?TGAT?KARAATC?TT??GCTCWYCYGYTA?ACWCGYCATGG?T?ACCAR?WT?AAC?
GC?YCGTYCGCTWATRT?A?AAGGA?TAGT?TAAR?GRR?A?SA???C?CAA??TGTTGT?MCAAGT?CA?GGTGKGAARGTKAMYGGCATTTYYTAYTCGA?TACACAG?T?T?GCMACACACCR?AC?AMY?T?CW?CTGCACRT?ACTYCA?AACGG?TAGTTYTGCCRCAT???CAGATCTGTATCGG?KCGCT?G?ATACGTY?AG?TGG?GTTCT??GTG?RACCCAWWT?TCC?G??TCC?T?AGCTA?ACCTAGCRA?GG??TARCT?CCCAY?RGGAGACATGCAYGGAAACACTGA??TATCCGT?TGTA?A?GKWGACY?GGTGAGAT?CMCAG?CAMARCGRARTTGG?GT?AGGGTCCCRTAGTRRAKCWA?RA?TGATYAAAW?C?A?AWGA?GT?AKMYYCR??RSGKSG?GA?C?GCCACGTCTRTACWGCAAARAAGTRCGGCTCGGMC?Y?TT?GCCTGAGA?G?GA?GCCTC?CAG?A?CCG?GCC?ATCG???YMCAGCCGAKYGYM?WTGKC?M?KA?WYG??CC?GRGG??G?CG?TCTTCAGCGCCGAC?T?ATT?GA?AAC?YAGGAY?TAATC?G?ATRC?TATGGTGACW?RTTC?CYAMGAGGRCT?AY?TRYTC?GTAGWCGYGGTCTC?GGAGTCGAAGC??A?C?ATTCAG?RCTTGT?RATCRTTTGTATGA?CTAGA?CGGA??GYGGG?KGACWTT?AYTCRWTRTA?TGT?RGCAAG?CGAGGMACTAGCTGCAGA?GR?CYAGGTGAACG?CCA?WGGCGATRAA??CCA?CT?T?YAWAGCAG?GCC?TACACCT?AGCGAR????TRCCCGWA?TCCGRGCTAT?C?TTACA?TCAAAC????CCAT?CAGTTACCACTYCCGAGMRTGTT??TA?ACG?GT??G?TCTCTTYT?GT?YMAR?TGGCATC?TTCGG?GTGG?R?CYGCTARGYCG?ATAYACA?TAAT?GGG?WTGC?CTCGC
GG?T?AT?GCGGT???GCSAT?R???TK??ATCACGACTGRCC?TCAYTGC???CT?T?GM?YCCC??CTTTTCGTAATCACGGTWG?GGYT?GT??GRGAAC?YTTCRRCTT?AACG?YTCTCG?TYA???AGT?AA?GGC?T?CT?CA?RTTGGTW?AWTT??YTCCW?Y?CCAT??TGCMCCAAGCTAGA?WATGCGWCT???AARGGAGT?CT?TTC??TTG?GYGG?RCGTCCTRM?TGCGRCAAT?CGCCGGWCC??G?TTGT?CTGYGCA?GCT?TCACGCY?G??TTCGKG?GAC?YGMG?C?TGTAWTT?ATCT??C???MGRCT?YY??CYAMAATCGGATGAACG?G?CTGWKTTKGACT?CC?ATCCCGAGCTC?GC?YC?AGAA?TGGY?CC?TG?CA??C?AGYTTATGGRTC?GTCWCYCT??CTCC?S??Y????GC?TAAGT?G?ACGACTA?A?AWA??R?CRGG??TAKTCAG?TGTGGC?GATGAYCGA?TTTC?GCCCATC?GCTYGCTGA?YACACTGTGCA?GAAA??GWC?TG?GA??AA?TGCAAC?KGYATG????MTC?????KAGGTTGCCCCTCC?CC?A??ART?GGAGA?TCCWTTCTGGCGRCAGTCTWG?TGCTCCGCGGACGGTWAC?AG?TMAGCCTTAG?GCCRGCAC?MTMCT?CCTKCM?RAATATTGCGGCA??TAKTTTGGTAGC?T?A?TAG?G?GA?A?TTG?A?CTRGAGCAMGAG?WWCATGTC?C?C?CT???GAAR?CYC?CR?GGCCYGCAYAC??A?ATGAG?TAACCTYRYAM?GC?AG?TRCYGGT?CCGGT?TTTATA??G?T???C?CGCA?RG?G??C?GKGG?CATGWTCAAG?CGGWWAAGGAT?CTCAACAAGCAA?CAGT?S?CTTCG?TA?YCACAKGCWTR?G?GTAAG?TAGCCTCCGC?GGGTKSGGA?GATC?CY?RTCC?GTGC?T?MY?CGGYGKG
MWCATCG?GGA?TYKWATGAAGATCG?CTTATT??TG?CRMTGG?ACCT??RC?GGGTCAWKCAT?G?AACGRCGTCCRTGCT??TT?A?TTGGTYT?CACGG??AGTACTTCT?CARTCAGCTGAWTAGMGA?CATTCGY?GA?G?TTGCTTAA?CRATCTG?AAAA?AA?AGCAC?TRGGCAG?SGCRW?TTGATYAYAGMARYTCGTCGGAATCASYGTATTGCAGCGASCTC?CACTGAGACGTGATAA?WAAA???TGATTGW?RCGAG?CGCCGA?CTCGG?CGAAA?CCTGTTTGTCGCRGGA?TA??ACMTT?CA?TAAG?TG?T?CG???AKT?TTACTWGRCGTATRRGAACCCT??CGT?GARG??CCCAGG??TACTTYGATTACGCATCAGRG?AGRTTACCTG?GT?ATAACAARGWACTTTG?G?CAC??GT?AGT?C?Y??G?T?CATRGR?CGCCCC????CS?RGC?KGGCTAG?A?CAG?YGTT?AARA?YCGYACCCK?TYYTCAG?AAT?T?AT?GW?TCG?TTAARGTC?TTYGTCGTCTYCGATGGTG?CCTARACG??RGAT?Y?CTCYTCGC?GTATC?C?TC?RTCGG??AC?KTGGTC?GC?CC?GGAR?A??RG?CGCT?M?ATTKGCMCAYCT?TRAGAGCGW??RR?GCT?T?AC?CRCTTCGG?A??KAGRCGACRTG?K?C?A?GTGT?CTKGATGGAGA?AAACGYSAWTAGKTTCGTMR?T?CTCT?Y?A???T?TCGTG?ACYGCGCC?GG?GAA?TC?A?GAGTYGAGGS?CCTATCTTACTTAGTC??C??TGCCATAKCGC?ARAA?GC?AYTGG?TATCT?A?TTTGCC?RTR?TTTC?AGCTAATGCTAACCRCCKT?TCCTCTCGGCAAGA?CCR??G?AG?AYG?TRGGAARCA?Y?AGCGAGAGGWYA??RCCGCW?T?K?ATTA??ACSTAACG??GGY?T?CAYG?A?TGMGGGC
AMC?ATAGCGCTC??AGG?T?TA?Y?CG?C?TCRCCCCRCCS??T??GG?CTCMCAG?GSAYR??C?AA??Y?C?GCCCCGGA?A?GYR?TRCAGCGRCGAGAGG???CG?SCCA??CA???ACTTAAT?CMATCTMKGRTAG?T??A?GAA?A?T?Y?TGGGAT?WA?GGTGG???G?TCCKTC?CRCCTC?C?GTGM?CCRAAGTAACAAG?CTG???RKG??AYMCGG?GCTC?G?RCA?GA?GATRAACA?GAT?C??G??CTTAT????G?T?TTTC?ACCGA?G?C?GATYTAATGY?G?C?GT?T?A?CG?TK?GGA???AGRCRCC??AAGCGY?TAGA?AAATCG?SG???C?RCW?MRGAGGCTACG??K?WT?CGCAM?TTR?ACGC?AC??TTGGT?CWCCM??GA?CG????AG?T?RTWC?G??GA?YYTMTMWGTAGG?A?T?CGYGCACCCTA?KTCA?AMGC?TC?CT?ACGYC??YAGCKGR?CGCGA?AKTATT?YCTG?TTATCCAWGA??CGCMTAAAGYGGTCAAYTAGAGGATACR?C??W?KG?G?AA?ATA?T?CC?YTCTGTMTY?C??TWGT?SG?A?G?YGGTTCTG?T?T?AGGT??T?A?AGA??C??GRACC?GY?GCTGT??AATATKG?G?CRGCTRTCGTTYA?G?T?ACGWG??TTGT?A?GYKGTGGACGTCCTT?KTTACC?TG?TT?GTCACA?CGT??ARTY?AKG????GGGA?TSRTACCGG??GWCTA?TA?ACCG?TATTG?CT?GTCY?ACAK??GWTTT?GTGTCCAGGTCTT?GSWCACTT??T?A?CGTAT?A??CG?SA?RTCYRTGSGGT?TGGGTTA?GA?CGGTACAG?GA??YATRA?GT?TTC??G?TGG?CTTTTCGCTRTTC?GCYGGACTCG?CWTAAAR?C?CTG???GYGCR?MA??GACTA?C?GCC?RTCCTGGATTGAAM?TCYAC?T?GAA???TA?R
CTAMCTYT?CACC??A?TTC?CGAYGGR?TGAGTGMC??G??TGGCA??GAAAMTKGCTTA?GAG?A?RGG?CRY?CRTTARGC?CATAKWAARGCTGT?SACT?RCA?TYWAC?CCASA?Y?R?YCC?GTGCYC?RAA????W?C?ATT?GACC?G?RA?AG?TC?TTYTATCAT?GT???GYTC?GTG?AGGCKT?CT?ACCT??RTCATMG?CGCACT?CCCYAGGTG?G?AAACGYACCGYCCGY?WA?A?AWR?AAAGCRAGY?K?ARCT?GRATKGTAAAKAYAR?GCCA?GY?CYSTC?ACCTC?A??ACCTAYTC?AGT??A?RTGTRTCGGTTRAGAAG?WT?GCCR?R?CAGAKA??CTRGATG?TRTGARC??GG?RCTY?GCGG?AYRCTRGAGG?ACCCCA?AMTG?AG?GAWCATCG?AAGGYTGCG?CAYR?CG?T???YCAAGG?ATC?G??TCCCCTAACAC?TCC?YGGTATT?AGC?GC?TCGAA?TG?GMGTGTRG?AT?KACGGGGAYYGTAAGGCTT????WT?CTYG?ATCGTRCTGTRCTC?GGGAYCGGTTTACGTAK???GCC?GRCAGCCATAGCTTTGK?GYTAKCAGY?M??TTA?GAATGCCTCCK?YGCGGCTGGCA???ATC?T?AC?AC??ACKATCTT?AR?ARCGGAAAG??CTTSTG?G?C?GACGYTCRCCCRC?TTS?CGCGCGGACAAGTCGACW?GGKCTCWAGTARAGACCT??AGTAKTWCATGC??RTCTRAGC??R?CCG?TG?TRT?CGYGG?GTGTTCCCYAGYT???GC?TA?TCTTC?MGC?M?TGAA??GG?CA?CCYCT????G?ACAWACCRATACWTG?ARCT??AGGMGT?A?TCCGATTCGTAGAYY?KAACT?CTCAA?GTGTCCCC??RCAWACG?T??AGYRCWYTT?GACGGAAT?WARGK??YACTG??YCCG?GC???CAK?CG?GGCGCYTKAGG?AYG
CTAGC??GTGCTCACM???T?YYTYC?SCGACATYT?C?CC??CYCAARCGACG?GTT?R????GTCTG?GGGCTTY??CCA?AGC?Y?GGGGTCRT?AAG??CTAC??ATGGGS?GGTY?TG?GCRAGWCAGC?AAGA?TRAAAGAC?C?GCCGCCGAK?AM?GAK?TACTTM??CCRGTCRT?YTG???CTRKAG?G?GA?ACT?C?TRTCSTG?TC??W?TACT?GCCC?AR?AGY?CGGC??KC?TCTYT?C?GAAACGGY?CGRGTCGCTRCGCG?CT??CTTTGTGT?GCTGG?GY?TRCA?CCATTAWKGCC?AAY??GGCW?CC??GCG?CACCRGT?AK?GTGRAAGGT?TGCGGRGGGCT?GGGGGCT?GTAYCTCG??CTG?CGTARAGGCRAWCAAMG?GCG?AGAG?T?TGCRAGAY??R?TACAYTCWGGKCG?GATG?TRA?GCMAGAGCT?CRCC?C?TKAATGTR??ATCCCATT?T?TKAWTYGAT?MCGWA?TR?TYGCA???SAAGTTGACGCMGGT?CCGGGGCYYGGC?CT?YACC?TCGAAYSATGGAGRCAGK?ATCA?T?WMYT?YW?CC?A?TAACT?TGYGC?W?TWG?AG?GCTTCCGTGTGG?GTK?GCAAAGCYAYAAA??TTSGAAGTCGCCA??GAAATGGTMCGGCC?TCT?MTG?TA?TWACTK?CGG??GYYAARAGGGGGCYGGGACY??TTGT?AASATGYGAYTA?ACAWTAA?TTG??CTGGAATCCT?A?CGTAT??GAGMWA?YATAGGK?GC?CG?AG??GGGAYTAATC??RAT??AY?YAW??TAWGTAT?ARA?TT?MC??A?YG?TAGG?ACT?WAAT?CG??C?MACKA??C?AAGA?CGCG????GTGKTGTCGGTRTGR?GGAKACGTRCAGG?C?Y?TCYG?CCCGGGYY?CYCGTGCC?GRCAGA?T?ATT?C?GGAGCAG?TCGYGTAG?CC??GMAG??TRCGT?TA
MTTACCGCTGKAGCCRYGCTGA?CCCGTAAGGCCGAAACGAGGCGSC??GRA?TG?A?C?T?GTYGRWAGYCG?AAGS?RACAGTYCMAGTT?GAAYCTGCCGCG??GG?ACGY?RY?A?R?TGTGYCTGRGC??W?YGARCGA?YGRAGAATCGTCCTAGGCC?GGAC?TACCCTAAG????GWACCKK??MCTCTAGAA?CGCY?GT?M?CA??CCG?GCAC?G?T?Y?AATT?TYYGSAK?TTR?T?ACCAATCCSG?GTGTCT?G?AGTTAAGTRTTR???CACCCGCGGCA?GY?TTCCGATATY?TGWTATTGAATCCGAG?R?AGG?CGC?A?GCTGCT?WRTG?YTK?A?CCKGA??G?SYACT?CGAY??GACGT?TT?AGTGA?ACAY?CACGACT?C?TGGATTCGG?AATTCATA?GASGCACTCGCC?TA?TG?AGTC??AC??A?TTCATAAA?GCGYGGGT??GT?T?AG?GYYGG?GTC?ATAAG?AGGCCG??GTA?TC??A?AA???TTCA?AGRGTR?TAGWAGARTGA?AYK?TA??AGA??CTCA??AATTCCTACCCCTGGAACGTTYTCAAA?G??CCCC?TTCCY???GAAAATCCCCTGAGA?R??GYCCA?YCA?GSRWWCC?AA??A?ACACCCCTCC?AC?CGCY?C??CMC?TGCRA?TACC?C?CRCACCCA?ATTGYC?CAGGGYAT?CTWG?CAYGGG??CC?KCGT?G??C?GC???GGC???ATCTCTTCAAT??TW??A?GCY?GG?GST?CCA?TAGWT?G?ACGT?MGTGGCCGGCT?TG??TACGG?GAKT?T?GTGYAGTTGGC?AG?GTAK??CAAYC?GTYT?YT?YCATYTGATTT?TGCGG?C?CTAAC?ACCTCACAAA?GCGTAGCMG?CAATCT?ACTTTAGGTC?TTRAY?GRGGAGATTAC?A?ACT?RCCAG?TKGTCC?GCC?GATATA?TCAGKC??CCCAGC?A?C??
??ACG?T??YGCAAA?KYGGCAGT?AAAGTTGT?GTC?GA?CGGT??YTGAAGATTTCTGTAGGGTC?T?ATAC??GCATT??AAW?GS?TGG??TK?AARTYTA??CC?GRAGGCT?AARTGCCCTGCGTA??CA?GC?W??GGT???GAAWCC?GTTGTCCA??CT??T?GTAYCAG?R??TY?TT???A?C?GY?A?AC?MCAGYGTTGGRGCT?AC?GTTACT?GAGM?TTG?AGATTC??ACAAC?T?CGG?TCAATAGCAGAGTG?C?RGAAA?CRCC??CG?A?C?CGAGCGTGTC?GGCKAARGAC?CTACA?TCT?TAG?CAT????CGAA??CG?G?CTTAACT?TGC?TTTTG?CY?KWG?CT?TGAATWAY?C??A?RCT?WC???AYTCRA???G?RTTGAG??AAYAAT?TAGGAACGTCTAC?A??K???G?G??CA?RG?TCCYWTT?GTCW??GCR?T??AATTG?GAG?GGG?AG??GWC?CA??CACAGTTCGTCCCGT?TC??YGG??ARTT?CG?A?ACTTA?ATCGGG??WAG?G?A?CATA?GTRCTC?CKAGACACACGACTG?G?GCAGG?CGRGTGTCTW?CAGTCTTAC???T?CATGA?TTGCTC?CAACT??AT?AAAAAGGCGCCTGRGTGTAGCT??C?AATCCCCAA?C?YT?TGGGTT?G?GCCMTTW?A?G?C?AACT?T?AAATAGTTT?CGGTCT??GGCA?ATGA??G?G?G?GGCC?T??T??TCA??GAWGTWG?TGCAC?CS?TGC??GRW?T?ATAGAGTGT?CCT??TT?C?GC?ARG??G?TCAAA?AT?ACTY??GCCYGGCG?GCTGA??GC?C????G?AR?STTWGTACAGA?Y?G??TGCC?AGGC?CRRG??AG?GCG??A?G?A?AGTAACGT?TAAC????GCTTCCTTGGAAAA??ACGAGCG?T?CGGGA??GTACT?G?G?C?T?GC?YTG?GTA?GGCGAGTAG?
GT???YG?AGKTRAGAAGCT????T???AGGTCT?CG?GAC??CGTACAAATTSG?G???TTA?C?AC?T???TG??ATGARTGG?G?AAK??R?TGACA??AAACY?TAAAG?CGATCCTCW?TTG?AA?CTCCCSCGGCATG??CTTCCWRTA??A?AT?CC?TG?CG?YA?TGTG?TATTG??GTAGCGCYCA?TCAAGGTA?C????ACGATRC?AACACR?AC?YT?GTAA?T?WCTC?C??TTG??RT?T???T?GG?CCT?TT?GAATGG??GCGATCTCAG?T?TA?TCCG?A?CCA?G?TCTCACA?TCCYTGGCGCGC?CTTTAA?GCGGGGAG?C??AKGT?YA??T?CTAGAAA?GCCTRC??TGA?GGGTA?GRC??CTG?A??CTCCGT?AAC?CTGG?CGAYTCATT?CAGC???AGKGGTTTG?GWGTCATYGTGAAA?GGCTGGRATCGTGAAACYAAAGG???TAC?TTTGCAGG?WTT?TTGCGGAAC?AGTCTTC??CTGARAW?TA??AA?C?TGMGAC??TYA?GTGCTGTWAG?AG??AGTGCGTTTGAAAAGRK?AWTTCTA??RAA?R?TAG?TAA?T?G??CGCGTA?TTCA?GTCTCAAAK?A?A??GA?T??AY?CA???CA?AATTG?WTGGA?G??GCA?AGT?GTTGC??TC?TAAC?G?ATCKGC?TG?CGA?T?ATTYCCG?GACC??TGTG??G?TCTTAGYWA?GCATT?GRY?C?CC?TC?AGWCT?A?GTAS?C???W?AG?TGGATMRCATGCCTGY?AWC?C?ACGGTCT??G?AGGACA?TGGTTTCATTA?CGTCCCWGC??TAT?G?CR?CAGGCG?GGG??CCC?CTGCC?TCT?GGATWCRTGATACCG?T?GGGCTT?TGGT?G??GAA?G???AAGGTC?T?RTCC??CGCACTATCCGYGCG?A?CTTA?ACGTT?CAGCCYTARGCGGA??CAGA?G?GCCGGGRTCWCGCA
CTCT?GGTA?AACAWT?C?T?C?TCGAA?CATACT???G?AG?T?C????AY?ATA???C?G??TCATAT?G?T?CGTT?GCT??T?C?GGA??CA?TGT?CAGC?TA?C??AAGTT?R?ATAG?TTAGC?GGTGAGAGAYTCRWAC?C?C?CTTAGTWCT?GA?G?C???GAGC?GTAT??TACRATCYT??TA?A?C?A?TTTCAAT?TTCTATACT?CCGTGGYRCTCGCCAAA?T?G?RWCATRCYGGATTKCTYCSGACTMGGGCTWA?C?ACYTGGGCYCC?Y?G?CTGTATTGTAGTCTTCCC??CAC?TTYGGC?CCCAGTCCAYKWGCCTCTGGTAGGCCACAGCGAAATTGRAGGGGGAATAGAAMA?KARWCATACTRYTTCY?TSTWWCCGTGKTWACACAWRAAAT?TGGGRAYCAGAYTTCCGGCAACGTTGCCTG??ACAT?AGCATW?TYTCYTSCAACAATCACAY?CGCGG?SGGGTYCGKM?CACKG?TGTGATRGTRCCYAGAGAGCCCCGGGAWCACMGAAYMCGATAGCAGGACCTCGAATAGG?CCTACGGGCYGTTTATACTCAGGM?ATGCTTTCMGGA?GCTTTA?TYAT?CRSAAAGACATGTTTA?TCRGGTTCTTARGKGATATTAKGAGAYRTG?T?AGATGAR?CCGGAGAGGAGCKRTGY?GGAGGCCAGCG?TGRAGGA?GCACTCCTACAAGTGTCCAGTAATTWRTAWAGTATCAGWRGWGGTCTAACGCAGAACAYYAGRACGTRCC?GCTGGTTCGAKCAGGGY?GTTCGGTGTACTGAGTCWCRYY?GGACCTCAGGGYWGTAGCTYGCACRGTY?GGWGACAGGMAGTTTCGTGTW?CWGTAAGGCGTTGACCAATWGARCAGYMATATGTTTCCGGAACTCGTGCTGTCCTGGAGCCGTAG?GCTYCGKAACACRAGTACA?AMC?CGACCYTTCGCRGWRCGGAGC?TTGCTTTTCACT
TCTACAGGTCATGCGY?CMAATAAYTATTCCWGCTCGRTTCKAATCGGAAAYCGGACCTGARCCCCTACCAGRAGGGCCGCTTACGGGTTGTTCGCYYG?ARACCYTCGTT?AARCATGATTGGAATGMYAGTCACCCGACACCTAAAMAAGAGAAACCCGGTGCAATCTTCGGCMGAYAGYTCGGT?CATGTRAACAGACAGWTCGKATCYTGCACGCTTGGCKY?AAGCTMSGCMACYGGACTCYRC?AGGATGCACTGGAYCTYAATGAGCGTATTCCG?CCTRCGTGRT?ACCWCGCGYTTGGCCAGKACYAGCC?TATTAAGGGWCTAAACRGAGYA?MCAAKGGACGGC?TATAGT?TYGTGTTAYCCCGTSGCGCTGACCG?AAGTCACCTACMYGAACACA?AYTRTTGACC?AGGTCCTGSGTAAGCACCACCAAAGAGCTGT?TGTGTGGTATACGTAC?R?AAGYSGCTAGCAGTGCTAGTGKAGATYGT?AAGAGCCGWAGRRTCKAR?GYASAGCCATA?TGTTG?GAGAT?CGCWGAGRGA?CYTCCTAAAAAGACCGYCTAWYGARGARAATTTC?CCGSGGCTCCGGGAGGCCCAAGGRGCT?RCTCAGTTCGTYAA?ACT??TGTTGCTCGTACGY?GGCACCTSACACGGT?GGT?WCCWRKGCTMTGCTGTGGCCAACCACAWTCATAAGGRGTCACTCACATACRMGATA?TWAMCTTAGCYAAAMCGSCATTCTGMCTCACAACTTAT?CAGGGKACGGTGGCAACATCAWWGCATACGAAAGKTTCGAGTGYGRGRCACACT?ATCCTRGGGCGAYTGAWGTGCY?AYTMA?CACATGGCTTTCGACGWT?GTATAAGCAACCTTAYCCAC?TC?AGCTTTGCG?TGRTTGGYGTAAGGCT?CATTCTTCCGTCAACGTRAACCYTGGCAACGCWAGTCCATGYCTTTCSGG?G?TRGTTMGGTTCGGCCAGCCCCCW
GTGAA?GGGTGCCTSTCATAAGAAAGAAGTCGTARCTTCAAAGTTATC??CAGSCACATTTCAATATACGMG?YACGACCGTTCSACATSGGCAGGACAGGTGA?GWYCYGAAGGGTGCTAYAGCCGTAGY?CCGGAATWGG?TAGAYC?WTRTGGCTAYACGGCAGACAYAGAYCTAGCTACGSTCGAACTAGTCTCGC?CCAAACTWKACTCGACATAGTGTCACCGCRGTAATCGCCTCMRACCATGGACGTCGACTRATC?AKCTAGCGC?TGTACG?YAGGTGTGTAGGTTCWA?CAATMCTGMTCACTCGCCGC?TTTAG?C?GAMAAYTAGCCGCTA?YTCCCRWGYCAGTTGGGCCCAT?TMCATAGACGTCGGAGCAKGTCG?CCCCTGTAAAG?ACTCA?TATTTA?AT?AGACGA?GCRTRTCCCGTC?G?TGK?GCGTAACGAATCAG?MGYCACATAMTATTTCTTWTTGTGTCGGCTYACCCCCATATTTCWCCCAR?TWT?ACACWTGGTAA?TCGAAYT?AT?CATTCGRTA?GTTATCGAACGGCG?TRTCG?GAGAGACCCGATGTACTACRGTAATCGTTYCGCGAMTMCACTAWCACCAAATGGTCGCTGAATAAYRAGCYACTACGCCGGATGAYAACGAAAT?AAGKRCTCTAYCGGAATTCACAAAAGCGCRAC?GCA?STCRTTGC?ACGGYWTW?RRCRGGTGCATGG?ATYCCCYGGATAAAAAAACGCTGGKG?G?RCGYCCCATGGT?CAGAGTTGTCGGRTRGGTGMCCAGMGGMCGCWWAT?TCCCYTAATCATGRTGCACGRRTGGGSTRCAAGAGCWSCA?GCTGWATRTTTTCCR?RGTTGCCCCWCCWACTGMYTCTCCTTAGGCAAGYGTS?CGACCYTTC?TG?ATTTTATGGARGGAGGTCMATCACGGRGTATCGGYTTTKCAAYGCCTGGTAAACTCTATCAGGKGGACCCCGACA?TTAG
GCRCGGACTTGCCWGATCGG?GTTCGT?CCATGCCGACAGAATCCATCGGTCYTC?GCCCAAGACTTCGT?GCCCWTA?GAGTACCAAGTCGC?ACACTCGGCAGGTGGAATGAGYGCTTGGCYCAAAACGGTTCWGGT?GGA?GTCCTCRAAGAATTTTTGCGRA?TGTAYGGGCCGAGAACCMGTTTRTACA?SCGYCCAYCCCCCGGTCGGCCCGGTAATTTGCYCGACYGYTCA?TGCTGGCGAGGGGCCGATCCGTA?ARGTGGTACATTGRACTGGGAGATGGCG?GKTCGCCTCTGATCA?AC?ACCCMCKAGA?CAYCGGATTATATATTCACCCTTAAGAGGATATCGTGCCCA?KAGTAARAACCTGACGCGAATCAACC?CCTAAAC?GG?GTGT?GTCTRATTYGWGCAWTTACGTGAGGCATTCCGTACAAACACTATYTCYRGTC?GCCAATGCAACCYCCATTACYCTAGCGCGGA?GGYTCGAAGCCAAACACTGTCTCTCTMARTAGGCCAAGCAGAATCTTGGACTACSCAAAA?TAGCTGWAWGAATTCGGTT?T?CCTGCCRCGCAAYACTGCAGGCCCCGG?CTCTATRGAGACCTAAACCAGTGCCARAYAGTGACGAATACAGGAATCTAGCARYYGMTACRAATCCTCTCCTCGTTTYTAATAGC?C?GCCACGCAT?RTACGCGTCTGTASTATAGCGGAGCMWCCCAGCACCGTWCCGGTCRCAGCAACGGCWCTCTCG?CTAGCC?CTWCGTAGATAAAAAACTCGGCGTAGCGTMCACY?ATATG?CCCCCTTATTTCC?CTAC??CAKAGATTATGRTATTCCTCYAGCATTWTGACGCGTCCCTAMCAT?TAATCCATTCWCKGAGCACCTATACTMCYTTCWRGYATGC?CCGTGACTGCGATGTGTTACKTTTACAGGGACCAAGGAYTCTYGATTCACCGC?RCCCCTTYCGTTTRYGGRAGGG?AA
CAAATAYYC?GAT?WYTCGTTGTGATCAMGTGCGTCCTAGGAYCRGG?GTWCCGTTGCTTGGMGAAAACAACGGATATGYGGRAAAATTYGATATGGTGGCGYCCAACTCGT?GG?ATACGRWTCGCGGGTMRAGATCATGCCWCATTCAGGG?GARCACC?AYGGGGGTCTWG?T?????????????????????????????????????????????????????????????????????????????????????R??????????????????????????????????????????????????????????????????????????????????????????????????????????????????????????????????????????????????????????????????????????????????????????????????T????????????????????????????????????????????????????????????????????????A????????????????????????????????????????????????????A??????????????????????????????????????????????????????????????????????K?????????????????????????????????????????????????????????????????????????????????????????????????????T?????????????????????????????????????????????????????A?????????????????????????????????????????????????????????????????????????????????????????????????????????????C??????????????????????????????????????????????????????????T?????????????????????
???????????????????????????????????????????????????????T??????????????????????????????????????????????????????????????????????????????????????????????????????????????????????????????????????????????????????????????????????????????????????T??????????????????????????????????????????????????????G???????????????????????????????????????????????????????????????????????????????????????????????????????????????????????????????????????????????????????????????????????A?????????????????????????????????????????????????????????????????????????????????????????????????T????????????????????????????????????????????T????????????????????????????????????????????????????????????????????????????????????????????????????????????????????????T????????????????????A???????????????????R?????????????????????????????????????????????????????????????????????????????????????????????????????????????????????????????????????????????????????????????????????????????????????????G?A??????????????A?G????????????????????????????
??????????????????????????????????R?T?????????C????????????G???????????C???????????T????G??????T???????????????????????????C??????????????????????????C???????????????????????????A????????G???????A???????????????????????????????????????????????????Y???????A???????T??????????????????????????????????????????A?????????T??????????????????????????????????????M????????????????????????????????T?????C???????????A?????????????G???????????????T???????????????????????????????????????????G?????????????C????????????????????????????????????????????????????????????????????????Y??????????????????????????????????????????C????????????G????????A??????????????????????????C???T?T???????????????????????????????????????????????????????????????????????????????????????????????????????????????????????????????????????????????????????????????????????????????????????????????A??????????T??????????????????????????????????????????C???T????????????????????????????T?T???????????????????????????????????T?????A????A??????
???G?????????????????????????????A???????????????????????????????????????????A???T?????A???C?????????????????R???????C?????GC??????????????????????????T????G?????????????????????????R???A??????????????????????????????????????????????A??????????T??????????????????C??????????????????????????????T?A????????G????????????????T???G???????????????C???????T??????????????A???G??????????????????????Y??????????C????????????????????????G????????????????C???????????C????????????????????????????????????G????????????????????????????????????????A?????????????????????CG?????????T??????????????????????????????????G?????????????????????????????????????????????????A???????????????????????????????????????????A?????????????????????????G??Y?????K????A????????????????????T?????????????????????????????????T???????????T??T?A???????T???????????????????????A?G????????T?????????A?????????T???????????????????????????????????????????????????????????????????????????????????????????????C?????????G???T?????????????????
?????????????????????G???????T????????????????????????????????????????T?????????????????????????????????????????T??????????????T?????????G????????????G???????K???????????????????????????T?????????????????????TA????A????G????G???????????????????????????GG?????G???????????????????G??????T????????????????????C?????????G???????????????????????????????????????A??????A????????????????A????????T??????G?????????????????????????????G????????????C?????????????????R????????????????????G????C???????GA???????T????????????T????????????????????G??????G?A????????????????????????T?AG??T????????????????????????????????????????????????????????????A????????T??????C?????????????????????????????????????G????A??C????????????????A??????C???????????????????????????????????????????????????????G????C???A????????????????C????????????????Y????????????????????R?????A???W????????????????G????????????????????????????????????????????????????T????A??????????????????T????????????????T???????????????????????Y????????????
??????????C????????????T????????A??????????????????????TA??????????????G???????????G????AR???T??T?????C?????A?????????C?A????????????A??C??TA??????C??????????????????A???????????????R????????A?R??????CT????????T????????????????????????AG??KG???R?????????TA?G????????G??????????KG?G??ACG???TG???A?C???G?G?T???CCRG????????G???RC?C????T????G?T?T???TA?????A??RGC????????AA??GA???C????T??A??G???A????GTG?GTAC?T????TGCTAA??TT???CA????GGW???CGAG??T??G?CGGG???C?TC???CGAG??G?G?A??GT???C???GTCA?A?G?C?AA?AC?GG???AG??CC??G?T???T??TG??AAA?A??R?CGAT???TATG?TA???CTTAA?G???TAAATCMCR???CA?TGG??G??ATG?A???A??GCG?AGR?GA??AGA?G?G?C????A?AC??CA?G?AAS?TTCA?CGTG?T????G?GCGCGTATG????G?TTTC??GCWG?ACT?G?????GC?CA?TCAGAGAGG?CACGA?GG????CG???G??AC??CCA?CCT?TCCTACAAAGAM?GG?T?GCCYCGGGCTGA??AG?T?TK?TCC?TATGAA??GAY??ACAS??RYTCWTCTCCGG?GAAAC?C?RTG?CC?ACGCCG?TTCCYA??TCCA??S?C??GTTRA?AAGCGTCK?ATAG?SYATC?C?TAC?CCCGTCMSCT?A?CTACAGYYAA?M?????AMAG??RYCAGC??TCAGA?A???T?G?TAA?CT?RGT?CCGGGM?TGTY?CS?G?C?G
    254_7		G?T?GTTTAGACGGCSGTGAG?GYTA?AYT?GGG?MCG?AGGGG?GGA?C?CTCACWCYGGTACGATAACTATGTAATAGRAAT?GG?ACGACCCCTTTRYCCR?TATAMTG?SAGT?T?GACACWC?YGGTGGGATWKCATM?GTTCG?TA?TAGYTAGTATTCCAAAGTATA?AGGTTCGCGT?ACARGTCWCGAAWGRGTACCTCCYGCWTTGW?GGTKAGCGTYC?GYT?TGCYTTTSCGGARATACATGTCAYWMRAYGGCRGGCG?ATCCCCRGCCGGAA?AGTTG?CA?CCACT?TYTTGCY?TAGTCAAAAGGCCAKAGYAGTGTMWARTAGATTRTCCYGRCTC?MTCCKTGTAMGGYRTCCACCKGTCACAGGTTATTTA?A?GTTWYATGCACAGAA?AATCGT?CCTGGC?A?CMTAGCG?TTAYG??TTGTACCAG?GTTTACCTTCR?CGTTTGATCAY?CCYARA?CGCCCTAASG?WGTCGKC?CCTTT?TC?GC??TTTCTC?CACCAR?CGGYGTCTCATTA?TTAGGCCGACAMGWATAGYGGGCAGTGATGGCC?GTWAKTT?TCACCGA??YAGGMGGA?RAMC?GKTTCCYA?AGAA?MCGAWAASA??TCATAGWCGCGATTYCAACGCTTMC?CCGAAGTGCATM?GMCCCTATGTCGGA?GCA??A?AGGTCTAGC?TTCCGKACCATMAGGRGGATYGAGYGMTGYATRTA?ATTGGTAWGCCAARTAACTAACCTGCCRTGAC?RAGGTG?TAAAG?CTW?ACGT?CTCGTCT??GATCCASGTC?TG?ATGTA?ARAACAT??AGG?TGAWCC?RCTGTC?GCCTGTTSCCR?WATWACTTWCGCAAAACA?TTTA?G??TTTCGACTTGT?TCA?TGCGAGCCGAA?ACGAATTASACA?TGTTCGTCAWMST?CTCCGGCKC?GCCCACTTYGTCAAAC?TTTGGRAGC?TCTSG?CCGGMCMGTAY?CA
GTT?TACAAGAAAAMACT?AACATTAAG?GGCKGTGCGAACACR?YTATCCTATCT?YGCGCTGTCSGRACACTCAAYTAAYGCGT?GATRCWGRCGA?SCC?GCCACCT?CTAAG?CCTTGC?GTTCATGCGTKK??TCY?TAGGCGAGTTCGCAMAAGCCA?RA?GTCWTAYGACGR?AGG?TMGCSGC?AAGG?GACTRAGCCCG?AT?TC?GGC?TCGKGCCCA?YCATT?YTYCGAYGCT??CGYCCGACCKCTRGTYCRTCGCAAKCWTACRAGAKTRWGCGAGCCTGCWGAW?AKTGATGAGAGGCARC?TCTCTGCAGCYG???CACTGCC?AGATTAGGCA??CC?CAGGWMG?AAGCGGAATCAGCTYA?GKTCAWA?TTM?GGYGCCGGCCGATCCGTGAAGGTCCA?ACCCTAAGRGRGCC?AAGA?RATKC??AATCGTY?ASACGTGTTACAAAAAGGATRTGACTTTYGTCCGA?TTTTGGACGATAAGRTKGATMCG?WYGAARTGAGSTKTTTCGSAG?AGRGYCTRATA?AWTTGTKGGCCCYR?GAYA??AAKATCTGTACCAGRTC?GGA?TAGACRRTAGTATTGT?GGAATCGCACGCK?GTWKGTGGRCAATCGGCCWAC?TATYATGGTTCGAACAGTACCRGRTAA?GCACAARCCCGGA?T?YCA?C?AYTYGCACAG?AA??CTCCT?ACA?ACGT?GG?CAGGGGTCRTAAAGCGCTTAWCMMTCACRGCTCTGRYCTGGACYKTGTAGACATCAATGYCGCAACCCAGT?AMATGAGA?ATTA?CYCCA?RARTTCATCRG??TGGTTAGG?AGTC??GRTT?TTCTTRGATTGGAC?GS?AAAGCCA?CAATCCAGKTTTCWTAAATG?TTCAGAAGAART???GMAAY??GRA?G?A?G?CT?WWCCAWAGCAGGAATCMRAGGRYTCCGAGT?GGGT?GTCGRA??GCCGAYGG?TTGYCARGRCAAR
?GATAAATGTGA??C?CAWGGCMGTAAGACCATAGTTAAATMATATA?CCR?AWASTAACTTTWG?GGGYGWCACGGTYTTCARTTT?CTATC?CMWTG??T?GT?CCAC??WCGCCWTTCCAGCRAGAAGCMT???TA??ACGAGG?GTTTCCAGCTAMAAGAATGAMCGMAWGGAMAACTGATAAGCGAGTG??YTGMTCTCTACARCAC?AKGWCG??GGCTA?SAYACTCGGTCAYCT?ATCYCTCGTCACTTK?C?R?A?TCTTGCAG?CC?ACCAATGY?YGGTAMG?GT?TTGACSCTT???GTGA??MACT?ARGST?RASTCAGTCACRTCATAGST??YTYAGAGT?CG?TC?AAR?AAACYTCC?R??R?GRCCT?TAA?GCWCRATATTACTGAG?GCAA?A?T?YGTGCRT?AGKGAYGACCARGCGATGC?T?GATATRGATCGCCGGGRCTC??MR?CT?K?AGT?YCGAACCTGGCASWCACGA?WGTGATRTTCTAA?TTGCKTCCGRGGYWTTGCGAGYTYC?GGCGTRTCAGCGGWGYCACCW??TTWYTCTYTTCARG?TTTATTGTSGWTKGWGTCGACTCTAYA?CCTC?AACCTGGGCGGGAGYT?CGATAGKCAAA?AYA?GTGATTAAA?YRCGCAWMCCTTKTRMTACT?TCTK?TG?RCCGGT?CTTTYGGG?C?TCGCGAACAGCMAMG?CACGTAAARATC?TGCAATGT?GGAAGACGATGT?AAAC?YACGCYMCAGAGG?CGA?RT?TAYGAATGACGCGCK?AGGCGGTCWAAGCRKCCKTAYACA???AAYCTGACACAWATGAAAAC?WCGYGTYTATTGRGAGTATAAKT?AKG??ACCCAA?RYTW??YTAATTCCCACGATYGTYR?G?TCYCRTMTTCRAMGCMCAAMATTCAGTYGTCCGCGA?W?GTCTT??CCATCCGTA?GSGCGCGCGAYAMCT?AGT?ATAA??AGKACC?CA?C
G?CTAAGCCGGTACCGCTTATG?C?YGRG?TCCTCACGACCGCCGAAAGGGGGTGTGTAAYGCCTT??TGGGCWA?AAT?GYT?R?TGGTCAAG?SCCGATCACGAG?TTAGGTYAG?GGTGCKT?CAACCCGGCY?C?AACRCG?AWTGTA?AGGGCAGGGAGT?GCC?YGGCRA?MGGAC?ACACGTT?RARGTTATCT?WAAA?TTACCGGGTTCGCGTCGCTGTTGKTCAMA?ATWTATTCTA?AATG??T?CC??RTTCGAGCAC?GTCGAA?CGGTCACCCTGGYTCGCGGACTTCRTGACACCTT?GGCTGT?GGCCCTACCTRAARAT?AAA??M?GGAC?TCACYKGTTTRTAGT??T?RWT?GCCA??SGRCGTT??TAGGCTCY?GKATGCTTTGYCCAC?RTTCG?W?GTTCCGGGY?AARG?GTA?A?GCTTATAYRTAAWRCGCCRTA?CAG?ATAAWCG?ATGAGYGCGMRTACAWGCT?AAGGTT??G?C?C?GGAYTCGACATGTCAC?GAATATG?MGTGC?GTGCTSATTGMMG?TWTYTGCCGRGCACCTAWGTRCRMAC?TAC?TCGTGCGCGGT?RTT?ATTCTACGGTACY?CTTTACGTAAGCAKCGAGMTGACGTGCA?GMTCGGGYSCCTCAAGT??ATWGMTT?TGTAAAGKATCCGCGA?ACTCCCGG?CTTTGAGGCWTTT?CAAYTT??AGTGATTCCACGCCCMATC?GAATATCTGG?AACGACARCWG?GCCGCTTCGGSY?YTCCGGCCTRC?C?GWGGGCCSGCGAGC???GGRYGYCAG?W?CGGTTGCTTTTAC?WGAGAAGGGCTAGCCACTATTGGGACGAGAAATAAYTTGRGTC?T?CTTAGCATA??CTGACG?T?TG?YATCYTAGTTACAYACST?CTKCCY?C?TWC?TTARTTG?AGAATGGAAYCGG?YC?C?AAGGTRTACGCWACTCACCCGACYTTT?T?ATTTTRAGYC
AG?CA?GTCCTACCCAAATA?CCRTAT?TCTATGTT?TAGCGG?TWG??RGGTTTTGCCMCCWGCACGATRAYRCKTTGGCAGGG?AKACAGAGACTA??ACTTCGCGGCAGATTA?GA?T?AWK?T?TRGTMTGCWATYGACTT?CGRWGCCTYTCACAAACGACAGCTGATCCCGTAATGGY?G?AAGTAGTGCYTGGYYCATTTYAGTAAAAYTGTCTRCAGGCTAGTAGGCAA?MAA?TWGCC?T?CWTGAACTWTCAA?CAAGCGGYKGAATACC?ATTTSGTTTGGT?CAGACCATTTGCCAAGRGMCAGGTCTAR?CGATCGTACTCTC?TTTTACTAAAYGWCCTGACYGTG?T?TRCASCTCG??TACCTCT??C?KAGAACCWGTTGAAAGGGTAGGR?TRGTGG?CCAGRSAA?RCGT?CG??TGCTAAGAGTCAGCTC?GGGYTTYGGAGAA?RGTCMGCCCAGGCCACCW?GGAT?RCR?GACCCCAGACTAWAGGCGGGATCGGGR?WACTCYAYGTCATTCCTTACAG??TATTTACCGGTGTCCGGCSGTGTTC?WKCGCGTG?GCGAATCTGWGT?SGAAGA?AKGTGAGGGGTAAA?A?GAY?AGASCA??GCCAG?T?CTA?CCCC??CATAMTGTCC?AGAG?T?ACGCAGCRG?TAGGTWGA?TRGCCC?YTTAK?CAG?AACCGAAATCATGCCGCAYAC?AC?A?CAY?GTCAGARACA?TTGCYWTKGGCAGGWT?GRGGTGTTGAGGCTTATGGGYACG?YG?CRAATTTACCKASCAAT??CAGC?CTTGTGGCRCGTYCAYCCAA?GCAARGACYCC?CTR?AGT?GCCGTAC?TRY?GGAGATTRRRA??KTCGGTGCCCCG?GTGRKARGCYCCRCCGAC?AAACA?ACGTTGTTA?CYAA??GATYGGCTCGGCTMCARSGTYRACCMAAGCWTT?CGGATTAYG?CG??TY?YTTACG?GAGAG??AAC
SACAGGCTGMCACYCCAGGGGAGCCGYTTCRTTGGGGCCTCA?CGTCRTT?GAAA?CCCATAMATYG?GSRCARATGGRCCC?AT?WTAAAWATMTCCTCA?GTAA?AT?AGATC?C?AGWCTGACCAACACRA??YCARG?YCWTG?STKCGGGATGC?TTWMGARTC?CGGGTGCTTTTAAG?CGGCCGRTTA?TTGAACCT?GTACYGCYAGATCGCCTTGCGCTTATACGCTACR?RCGCWARCTAGC?TTGRAGGC?CGTTYGCCACA???TG?AACACCCTGCGCCR?AAGC?CTC?CCCGTAACCAACCMAG?TGTTACGTGAGGGYY?CAGCATAGCT?GGSAG?GCAG?TA?KYASG?TMCCCAA?CTYAGT?AA?KTGTCGT?GARCAYTC?GTC?GA??AYGAAWWTRKACAYGCATAGCCAAAAAAGCATA?TCCCGAACGCAGG?AACGAA?R?CCAGCTGC?CTACGSTA?MYCGTGCTTCGGTCTTCKAAKWG?GATCW?TAGCCTCCAGCTTTTRGACGA?TY?TGGARAYGCGATARG?AAAC?TTTACTCTCAAGT?AGGAACCCTGTACTGCTAGCG?T?TCGAA?C?YCGTGCGATTCTA?T?TCCATGGAWTCGACACG?C?GGGG??TGCATCGTAGRCGYCACCCG?TC?TAACGYCGACRT?YTKM?ARW?AYACCTGAAC?CCTGCRR?YCAACC?TCRTCACTTGRWTCGTCCTG?CAATCAKGTWTT?T??TAAACCAAGTTGACTATTRCC?AGACACGKGC?AGCAYATCCTRCG?AGG??GKTR?CACGTGRTKGTTGAATMTT?TCTGCCAG?MACG?RGTAGCCWCATAGGAYGRGCCAMCACCGGCAAAYMC?AGGTAA?GCACAA?WT?AA?AAKATATCCGG?ATCTG?GATCCY?GAAY?TAC??TARTTACGTTGT?GC?G?GTCTCAGGCGACGGAGAAWGTGATCCGACACAATA?CAGTT
CTTTGCACYWGAAAYACTGGGTT?GCTYAAG?CCWGTSSCCCATCCGRTTGTTYCTCGACCCAAGCAATYCAACGCTTS?CTYMTAWC?TR?TTCTAAATGTRTTGT?AGARSTYACA?TGGCTTRWTTTAGTAG?TSTATTAGGCG?TYWTTAAACTGAT?AASTCTGCGGARRGGRATCRT?ACTGAYA?TACGCGACA?GTT?CCTTW?SCCAY?GGCGAATC?CG?GCTGAYCTGSTTYGCCC?TCAG?GY?CACACTT?CMCCCGC?RTTTAAGA??TARAW?Y?MWGGCGGTCAATGCTGTAT?ACAATCGCACACAGCACAGTTGGGGAAK??GYTGTAT?ATGGCYYTAGCGGTGTA?TCTCTA???AGGG?AATCTACTGYCG?TTTCGCCTCTACCAGCATTCTTYTGCTTATCYTTTACTYG?AATATGCG?TTC?CCGKAT?CTCGRRTCYTC?C?CAAATAATCCTGGGCTGAYTRGGGGA?GCKAT??ACGC?AACG?TG?TGSGGCAYGATGTYGAACT?GGGGGATC?TATCG?TTACAGAAA?ASTTTRAATTTTY?TRATCTC?TGRTACTGWWCGGRGATATCCRGGCCTGCGTG?CA?GTAGGCGGCTSAYTAWACCAAGACCAATTACCATGAGAAAGCCATTGGTTATMTCCAACCCCG?CT?AA?AAAGCGGACTGGAG?AT?ATGCAC?CKTC?GT?AGG?GACTKTGRGGG?C?GCG?CGG?AGACACACCT?AGM?ACCTATCCG?TSWGATTC?YCA?CGCATGAAAAATCG?TCGTTAT?TT?C?CACCAACACC?GA?TCGCACCGRAAT?CGACTKAAATYC?AAC?GCGCG?CGAGT?GCCCTYRGCTWGTCAAARG?CCGA?YCATT?AACCCTGCCCCTA?GATCCCGGTATGAWTT?TGGCGT?RWTTCG?GCTGCGYCATGTGG?TRWTYWT?ACAGTCTGCGTTYG?AGGGGATTAGTCKCACC
CG?T?ACGA?ACACCGG?YATCCTGTCGMTC?AGCAGA?AGTTTC?CG??TTCG?GG?T?TC?TMCGTGA?TWA?AY?GWGRAATGAAGAAYWSCAYGRA?KCCMGATRRSGGAGAGTACCTS?GAGACTMARARARCCGGAGAAAAGGCAC?ACAACA?CCMA?GAAGCTMTCCM?A?GGGMCAM?G?TCCGCTKAA?GCAGGCCRGRATCARCGCTAATAAGAGATCCGRCAATA?AMAACGAGGACCRGACATTRATGC?C?TCGGGAAW?TACCTSTKA?TGACGAAGCCC?C?YGGRCRAGWT?TAWWWGKTTGSTGWC?CMTCCTGATGGGRCMRAGTAT?AGACCMARCATAY?TATCGARAAACAATGWC?CAGAGAG?TTGGGAAG?GTTTCCATTGMACC?RCGCTCG?ATT?TTGRCAYTAATRACT?GC??G?CATCC??TG?GGAGC?TA?YCGCCGGAATAAGA?GAAAGGTCGGCCGCGKTR?GCAACGC?ARGTCAWT?RACCYGGR?G?AAT??A?ATMGARCCC?GC?C?TCAACAAT?TY?TCMCCGA?YAAKGTACTGTCTCT?GACCTGRTAGC?CATTCA?AGTGTWTCACCCC?CGTCKGAGTRA?CKAGAAAGR??CAG?GCT?GKGTCGGCA?CGCCATTTTSG?C?CGTTGCAA?GTGAATC?AT?A?TGMGTTACCG?ASCRTCTGTCAT?Y?RCCGTTCGCCACCAGG?TA?ACGTTYCCTCCTCCGCCAYGGWCG??GW?GCAA?AAWYATGTCGCGCGAGCKRGCA?GCCTGATAMGTACCAGCT?CT?GAC?GCGATT?ACYCCCC??CCCAGATTA?CAACGGCRGCY?A?ACCAGTGY?TRCTCGT?TG?ACGTAGATRCCACTC?AAGGCYGACRGTACTGS?GGAGARCCT?AAAYGACA?RACATRYGC??RGAGTAAG?ACGCCT??GTAACCATCTCGGGTTGAACAT?TTGTGG?Y?ACYW
TTCTTCTATYASTAKGAGATTCYCAGC?TCCAGACKTC??CCGTTCTTTMGGAA?TCTATTATGACACTCTGTGAGAAYTGCAGCC?AATGTCGAAACA?GGAGACAGAA?CAT?ACACAAWTA??T?GAAG??MCTGTYK?TCGCGGGCCTGTACA?GTTRTCACR?CTCGAT?CGCA?GTATCSTAATWTCGCTCCCCCYTAGGTA?CGGATTYMAGG?ATT?GGAG?GATAAYTTAGTTWCTTC?GATGT?AAYC?GGG?TAAGAKGTTT?TCCATAGASARCGACMAATGGKATGTCCCWR?GTTGGACTACTAGKTTAYA?YCCATCTGAAATCGCTY??TTA?R?G?GGTAGYAACGGTGGCCTGCGYC???TG?YGAC?CC??TATGGATGAC??K?CG?AGCAACGCGT?CCACTYATTGRTACATTCKTCACGCGTC?RAATTCA?CCTT??AAACG?G??ARC?AGACAKGYTGCATCCTATGCGATCT?TGCTARCWYRTGCGTAC?TGGRCGGACGAGA?TCAGCTTGCCWGCAAAGCCACCGCAMC?C?CTAAAA?GTATAATCGATAGTCCAGYGAAAGCGAGTCACGCT?ATGCTCGA?ACTS?T?TT?TT?RGC?GG?TARGACCCGRTTA?TAGCCGWKT?CTG?AGTCGGCCYTTCACGCKA?GTAGGACA?AAWC?GATT?ATRGTAAAGTK?CAAYCCGTAGATGTCC?CGGCTGG?ACGRAGCCYGTC?TTRCCCG?CCAGGGCT?AGAAA?GTCCTTACGCATGTTWCACCTCAGCGMARCACCTGCTCTGGCAC??G?GTGTTACCTGAM?CACKCART?ATGTTTTT?TCAWC?CTCWAG?GTCK?TACATG??AGARTTCCCGCCCCGCCCRSGCCCATATCAA?MCACATYGC???AT?RGA?ATT?A?GGGAAAATCAGA?C?T?GG??GACGCTTYCARGCGTRGTCGATTC?ATTGTCTCGGCTTT?TCAC
GATGTATGG??ARATGCGRCCTAAAYGC?CAAA?TGAGC?GTAG?GCGGGARCCGCATGRGCACGYKTGCATGMR?GC?GCTGCCTCRTCAA?A?GACTG?AGCAACATAGAGGGTGKRCAATGTAA?ACAGTCATTAA??AARCAMCC?TAGCGACGTTTACYAACGGTCMMGRTC?ACTRCKTRCGGYTTCA?G?CGCTRAGGCGCGMCTAAGAATGTCCAWCCKCCTTGG??ATGT?TTAAYGCTGGGA??GCTATGGGATTAC?CGCGAGAT?A??RGCGTGAAR?GTACGCGAA?T??TGRTTAAYGGG?A?G?TYGAGAYGTSTACGGRGCATACGCCMCCCTMCA?GGCTT?TT??GGCMAGGATAYGYGGGTACGGWGAG??GGTG?GGTTGGG?GG?YTGGAT?ACCG?CGTACCGATCGAMAW?TAC?TTGGACTGGCAR?TWTACTCGCRAGATCGTTTARG?CTK?CACGGGTGA?TAAGGCAGTGTCGGASTAGCTYCYGGGA?GGARGWGGACAYC?CGSYCYGGCGCCWAGTRGT?SCYCGCCTTTGGWAAGTGCWAYCACAGGCATG?GCGTA?AAG?AAC?AG?GG?AA?TGGGCTKYGGTGACATACTATTCTACTGGGAACCCC?CTAGCTGC?GGKGGGCTRGWC?ATATCGGAATCMGTCCGGAT??TGWTGGCA?CTAA?TG??TGTAGMG?AMACTCTTCGARC??G?CMRG?CAGCTGCGYGGGCCGGATTTCYGGTCGATG?GTCT?YC?ATTKTGA?ARCYACCGAWGAGGTAATAGCATG?G?TTAGT?CARAAAC?CTYAGCCGCATA?ACTA?KATCACGCGGCGAGTGTYAGCG?CT?TTTCGTCTCTCTRM??AAGG??CC?GTATGCG?GAC?TCTKCCKGAACGAWCACG?GAAAGGACAAYGGAGCATGCG?TC?CGGCCAACAG?AT??TAACAAKGCAGGGTA?CGCTGCTGCTTGCCACTGG?
G?GCCGC?T?WAGAA?TTCCTRTCATAT?GGTGAAAA?TTGCTCACG?GGACTAT?TRC?GCACAACTTAAAGGTAAGGMGGGGGCYTAGG?TYA?T?T?ATAACCY?M??AGYTTGRAGGTCTATAACCCGGKAG?AGA?Y?ATGTACATCCTTAAA?KGGAGGYGGYCYGCRA??AYGA?T?TTATGAT?ACGGSGGTGCC??ARGGAGGTT?T?GTG?GAACW?T?ARTRCGACA?T?CG?CTCARGCGATAGTRTCAGA?C?GTACTCATAAT?ATAGCCGGGG?AGGGSCTGGGRTATTACCRCYGGTGTTAAYCRTGGCTCGCYAA?TCRAAATGGAGC?GRC?MTTAATGTTACR?RGGSGT??CTTT?GRGCTGMGAGGAT?TGCTTCGARAATTAYASGTGACGGWTAWYA?TKTACT?YG?G?T?CACCGGATTCCG?CAGMGGGKRGGCAAMA?WTSTCGGTATGATAGTTCGCGTCCCG?C?A?GGTAGGTCR?T?TGCTTTAAA?AAAG?CATGKTACT?CAGA?Y?CACGAKA?CGCRAAAGMCAC?ACARAAC??T?ACG??AGGG?G?TCTCACAGAKTGTGTWTCTCACC?CTTAGATT?C?GACATCAATATGCAGCGCAAAG?ACTATTTTT?CTTACCGYTGCAAATACC?CTAGCAGATATGGATTGCAACTGAA??AATG?AWGACAGGAGCCKMTA?C?YCTCGWTRA?AT?AC?TT?Y?TGGCCGTYAYTCATTCTTGTTTACCCRACCTTCTACCGGGWTGYCCCC?CT?AAYAGCTA??GGYCA?GTAAC?GGAGAMAY?T?G?TG???GTRTGAGAMWCTACYTCCTAGGTA?GATSGKAGATCTRTCTRRCTAACYA?TCAGCRATCMCCATGTGG?AAATGACGGCMG?TTGAGC?CACTTTAGAAGCTCAATGTCTAGTGGACRACTCTA?AATS?GGACTTT??AKCSGC?GGCCATAAGATAGGGGYG
CCG?ACYCGCTGTGCAYTTGAATTTCTCAGCW?RTTTKRA?GTGCAGATTAAGTGGCYCAGTMCTCGC?KTGCTCGG??C??GTRTCGTTTA?GCCTACCGTCGGCAGATA??GTAGAARGACC?CG?AACCGCCAAGTACAACCCCGTR?GTCT?CT?AAGATT??ACTCGCA?GCC?R?GCAGCATAACC?GGRYCCCTGGYGTTGCCC?CCG?YTTGAGGRGCCAT?TGGA?GGATATTCGGCCGMMCTA?R?GWAAACARRGTT?CACC?CACG?TA?GWG?RMSTG?GTTGACTCGGAC?ARCAT??TAGGAGC??A?TCCCTA???CGTCCCG?CRC?GGTYAAAKCCCTYCGAMKC?T?AGGCGCTAA?G?T?GGA??ATGGAWAACTATCAA?ACCTGGAGA?CGAAA?G?GGATYGAC?GCAACCAGCACAGGGCGCTGGAAWTTACGCATG?GCGGMGTCATGG?C?MYCAGCACTA??TCATTTC??CT?RGACTTTCKATA?R??TAY?CATCGCATCCTCTAYAGAG???CGAGTYWTCCTTTC?ACCGAGA?TAG?YTTCKCCCGCCCAACC?AATATAGGTGGAG?TTAAYCTT?AKCCGGGGA??YTTAYCAGA?CTATTATGRTCTC?GGCGGAAAGRT?G?TATACGGGGTAAAGWTA?TGATTTG?CGC??TTGAG?GGAA?GAT?AT?GGTTCACAAGA?TC?ACTTGTR???Y?AWTGCACCRC?ACWTC?CT?T?CMAGAACGAKGGATGGTCACCGTCGTACAAGTGGTTGYTC?CCGTGGTCTGCGTGCCAYTWTCAT?ATGCA?TTCTAG?CGTGC?R?AGACAGAATATTATTAG?GARTATTTTA?TGTCCTCA?SCGAGAGTT?ACGW?CACTA?TTGTAA?AT?AAGT?TAGCCTGTT?ACGTCGTGCRYTCTGCACGCAGYCATTTRYRTTAACTCGTCTGGGACAACTARCTGCATKG?Y?AG?TAGTA
G?GCWAGCTCCC?AGCARG?AAGTTMRGCGT?GAGYTAT?SASTCC?A?TTTGCC?AAAC?GCGATTTCTCCCCCARCGTCCA?CTA?ACACRGTTKRATGC?TTTYSG??GYCTCG?AT?CCGCCGYCTTG?TAT?ACWATGGWGAA?GA??RTYC?G?Y?ATACA?T?GCYAG?T?Y?CG?AGTGGATC?CTAC?TG?GTWAT?TCTCAC?TGCTATT?G?CG?TTCGCAGA?GT?TC?CATGS?AGCTG?CCCCRGCA?CTG???CCAGTGGYARC?CA?R?TATGGA?Y?A?GGGACGCGAGGGGC?GAA?TTCG???ATCCAC?AT?GCCAGRCARGA??ATACTGGCAAGGTTTT?TW?TTGMCGMCCYGGATACCTRGTCCGCMCAWTTCGG?C?TACRCG?TT?AMCTCT???GGCGT?TATCTTTTCCTCTCGTG?A?KG?AT??RGR?AGCC?AAAASGAYAARCTWTTCYATGGR?GTT?GCTACG?GYGGTGAC?ACAA?AGGTACGCCCKTCMTCG?TCTCYAA??TGA?CTTTGAAAGGCAAWTAA?TGTT?GWYGGTGTRTG?GCGYAC?WGACC?ACGATTAAMCSCCRAAGTGC?GG?C?GRCA?TCTCAGCCARCCT?ATCGTTAATT??CGGCC?WCTAAA?GCK?GTAGA?TGA?ACCTGA?AACGGGRC?CCCYCWGCA?T?YAAC?TGATGCCA?GATTAT?AAA?G?GCCCA??KGGGGGAGCCCCTTGCCYCA?ACCCTGCACAGKWTRAGATCTG?C??GTATCACACCTGCW?ATAWARYTTG?CCTC?A?GTCAGAATT?GGWACATMTATTC?GTGGAG?TGGAAA?GY?CAGACGCGWTYAAAA?GCAAC?AGCCTAG?KGC?GAC?TGGGCT?ATGTCGG?R?CCTTT?YGTTCATCCCTTWWRCTCTGGCTCAG?TCTCTC?GCC?CCTAGTAGTRGTACGAGGCCCA?TCC?CACCGGTCGCACGTCR
TG?GGC?Y?GYTSGTT?ARGATTG?TA??A?AAAC?AATC??TAGAYACGW?RGC??CGKA?MACCCY?GGCGC???AT?TTCCT?GCYCTYRTTGGCMGAGGTT?TWCGT?YATCT??TG?GAGGTT?GAGTTGC?C?AACGG?W??TGAACGCG?YATYCATGTCA?ARCGT?GCAGACA??RGGC?CGGCCGAACCGG??AAG?CGYGGCAG?CC?TGACAGC?GCGATY?CATACGCGTCAWTCATATGT?ACACGGCACGAGCGSWACCCGGTCG?CGCRRCGGTYTYGCAT?ACG?AAGGT?TCTAKAA???ACATTTGTCRAGCTGATAACGTTKAACAGGCAA??TTG?TCWGATATAAWC?YYTGA???ARTAA?TARGAGTC??CTGCG?AGGAG??GACCK?GGA?YTACGC?TTTGCGAACRKTC??RT?CGWCATTGC???C?CCGT?T?T?TGTT??TTCTT?GTAATTCA??TGYGTGGAAT?GCGCA?CCCACCCT?ACA?CCCARAAAY?G??WCGAWCCGM?RCA??ACT?RA??CATACATCGCTATAAGAAG?AT?CAGCC?AGTGCCCCTTTCAACTCGATAA?CTRTAGAMT?TTCMT?GYGACCCTCTCTCT??GCTTTGT??CGCRGRTAATGCAGAGCGYRC?GTTTAGCTTCGGGAYCGTCACGGC?CTGTSGGACTAGCAYRAATCGGGAC?CK?GA?C?AGTC?ATCGCCCATCRM?AG?TC?RCMCAGGAWCGGAYCGTCC???WC?CRGTTAGT??CY?TATGGA??GCG?ACMACT?CMRC?CCGTTTCCCTCCGARACAATAAGGCCCCGTTCRGG?ATATAGG??GTCGGGTTGACAGTCMSCTGT?WTGAC?AGAACAAAG???TWCCCGGCTGG?GTGC?GC?SCA?ACRTRRACGTTGRCGGGTGC?GTCGTSGATA?GACCGAGAMAAGGTTC?CGACGCCTAGGGTAGTTC?GTTGTACAAT
GCTAC?YCC?ATGCCTGGA?TTGT?CCCMGWAAAA?TY?TGTGGGATTSCC???CCGGATTG?CYCCCAGCCTC?GACGRAGGCCACRAYAC?TTCGTGGAACGCC?GTC?CYGTTAAAT?TC??AAY?C?CWGT??TATAAGTACA?YWYCCAC?CGTTACAAYC?GYGGGCA?CTGCA?GCGCMA?AAGACG?GRCCAGGCCTTAAKTCCKAGATRGAATCTAGCRGRGACGAAAGAMA??CACAGCTGTA??ATAA?AG?GCRGAATCC??CYATGTACCTAWGCATRTGAGYTATCCTTCCATARC?GTAAGA?C?TCCAA?CGGCGGAAT?CA?CTARTTAASCGGTTCWTTAAT?C?TTSGCGCAATTTY?GACTCGCCCGTYCY?AA?T?GGTGGATTCMCGCAG?TCTCC?CTTA??TYRTWCTC?AGCTGCGCGWTCACTTTC?ACYGATCCG?AGCGCCGATGYTG?W?TCAATCAGGAAAASA?T?TGCGGCAACA?A?ATCT?A?ACACCTCTCCCGG?GTCG?AGACG?T???TG?A?TGTGGTCKWGAGGS??CG?TT?CCAACT?RMTCTTAGYGATCTRAWGTGTKGG??YAGGATA?TGTTAATCGTCGRTG?AAC?TYTGCAAATCGGT?ACAGGTGTATCAACCGTG?AKAG?GGC?GCT??YGCTCTGA??C?GCAYCCCGGGAGC?TAAT?ACGTYG?G?CGACTTG?KGRGC?RTCGCAATYKTRATAGRG?TTM????GT?A?C?TYCTCA?T?C??AGAGG?G?AWAGCG?ACAGTACA?YG?GCARTGTCAA?CGT?TTGGGCTGCT?S?GCACCMACATAAMCGA?AGACGTTCGT?CGTTTCCATRCTG?TCTG??CWTCRG?TGAG?A?AC?CATGG??GG?TACCG?AGCTCMKG??CTAGSTGATCCGM??C?T?TAGTTGCAATCYT?CACCAGCC??AAAC?CA?GAAWACTCA?SGGTCT?AMMAAC
GCTGA?TTTT?T??T?TSAAGAG?GAGGT?GT?G?AAARAGGGGCTGGM?CWAGGTGTAC?AATATAT?ACT??YAAWCGTA?TGCAG?TTCWATGGGGCC?C?ATAAGYCACCCAG?TCGCGAGTGCA?TG?TGAGGTACATG?CGGCGTAGATACA?GCGAWTGT?CCARCT?T?GTTCC??TGCCTC??CAYGACCCGATGT?CGA?GWGA?ACGCGG?AAGRTGG?MCAGACTCT?CGTGA?T?GTC??CTTGKG?GGGTCC??CGSCCAGKC?T?AATCRTTTCC?A?AGAARGCWT?GMCSTGCGTACTCC??T?GTT?RWWTGC??CWG??A?CRTCTGATTGG?CTACTC?TGTC?AGGTGT?TCCTY?GGGCCCTTGKCR?TGCTAC?GCACG?ATGGT??AAAAGACAGTCG?AMAC??ACACT?YG?WGCCGCG?T?A?R?A?CRTTACCA?GG?GGC?AGTAACCG?CCTG?ACTGACGRGAAACARCAGCGCACG?A?CTGATT?GAG?CTAGGCTAACATWCCCRMGGT?T??G?GGATTCCTRGCCT???CAC?GTATWTTACGRGTTG?CT?ACGGCAAGTGGC?TTTR??ACACTGAAG?TCMGGCTCACTGCGACT?ATA?TTAAGACG?CGG?GTCGG?R?CAACCTGT?CTACGCG?A?CGGC??ATT?G?TSG?GT?AT?GTG?WT?A?ACWGA?R?ARTCGCGRCGCATGTGMTGG?GGGTCTCAGMGGYTCKK?G?TTCARRAAAKGCGTTTGTT?TWGKTACT?CR?TCRGCG?CTGCAGG?RATG?CCG??CCGGATCRCA??CTGTGG?C?AATC?A?T?TGA???AGTCYA?RTCGCGTTCGTAGGGC?TACCACYTTGCTGCATCGTA?TCRTA?C?GGGTC?YCAAT??AGTA?A?GATCCATG?ACA?TGGAAGTT?GC?GATTGCCCGCC?GGA?CTGGATTAGRC?TAGMCTTAGCYGCWAGCTCGGG
T?TC?AGGCTA?CTCTCCCGAG?GACC?CAATATGGCTCCTTTTTYCGGG?GTTAGGAKTA??CGRAATCTYTATATTCGTTGTCTG?CAACAA??A?AAKTGG?ACC?AT?TGAAA?GATGTCGCGGAAGTG?CCT?A?ATAGCACTAATWCT?C?MCG?GT??TTCG?CTCCGTTTCAAG?CAA?A???ATTA?TGTR???GGGC?CGTACYA???GTTAACAYTTT?A?GCCGAT??CATGAYACCTCCCGTC??GAATGCTTA?TGAAAATAC?CC?AACA?GCTAAG?AAACAAYT?CGA?CAT?GTCCCWYA?CAGGTCCCCCAAT?CG?YCCCTCTGTTC?T?TCGCAGGTAAGCT?GCATTTGAAAGTC?TC??TTCYGTA?GCATC?TAAATM???CCCGG?ACT??C?CCK?MRAAAC??ACCAAC?TG?TGGTTTRGT?CAG?TAAAGAC?YG?GGCTAGG?A?CA?ACA?GT??TAC?TAAGTTGTACTACTGA?TATA?ATA?T?GGAA?YGACTCTGGTAA?CTG?CCATGGATAG?AACGCTAACG?TCCCT?GCTG??C?GAACTYCSATGWCGATAGGTTA?AAGT?SCTRG?CAACATTCGTRC?GGGCTACAG?GGGGACTAGACA?TTTTCC?GRG?CAAC?TRAACC?TTGCGACAGC?AARTACCAR?AAATTGGCGKTATA?CTC?ACATCATY??CCGRGTGAY?W?AKACAGA???TCWGAGGAATAGC?TGG?ACCAA?GYTTAATGGACGCACACC?A?GCACC?GWAYCT?T?CCAT?AGACTGCCCCCATTA?ATC?CTMGGCTAAAC?R?CCTTTCT?GTCGATTGCAATTACCRGTTCGMTA?CGTMTGY?GGK?CTCACAACTGATATTCCRCCC??CTGA??A?T?CTRTGYG?GTGT??CC?T?TG?WATAATT??TCR?TTCCGAGCTCTGCTGCCGATTATATTAATGGCYT???GGGGAGTTT
TCT?GTCACGACCCGATCGA?ACCCAG?AWRG?GCGGGACG?TGCGCT?TATGA??CCKG?A?G?G?TAACGCCGG???GGACTTGGA?CAGA?CAGTCCTAGGTGTCGTGYATA?KASCCTAAGAT?TTAGCAACT?ATG??CTGA?CCGACGRGTA?TCGCAGRGGGTTWGCYGTCCAT?TA?C?CATCA?ATG?CTGCCATCAGAGTAAGAAACT?CCTA?C?CCGCATAGC??TA?ATAAA?A?AYGCR?ACCATTACT?TTAAWGGGTC?C?ATAATCTACTAG?ATAK?GCTRTACCAT?GGRTAGGYT?CYGGTCAGTCKTC?CMCT?AGTGCAGCG?AC?CTYG?AGCTCTG?M?AGCTGCTTT??GTG??CAGTGAGA???T?GTGTTTC?TGCT?CAT?AGACCYGRRCACCK??TGGAGACTGAGACAGC?GTGTA?T?TT?CKGGGCGYGTY?TCKGATWT??G?A??GTATCYC?W?GGAG?CA?G?GG??TGAAGAARGTCW?TCGG?ARG??CGCCCTTACARGCTTTARGA?ACGAC?GA?AACCGTAC?ATAAACGCGTC?SA?CCCCR?TGCT??TCTAT?TACG?G?AACCACCGCGR?T?TWATAGA??GR?G?TCMAGAC?TGGCGG?GGAACGTGMCCTCACCGCCAGT?TA?T?C?Y?KT?TAAMAC?TGGGTTGTAAGAAARAT?ATATTA??GCT?CGTCA?G?TCGWTCCTTCYGC?GTGCCCCTCACRTGATMGG?YATTYGYAAAGGCYAR?ATTAGGAGS?GCCCCGRAAAGAGTACGTGGGGTGTTGAGGGCGCACCGTAGATAAACMGCCR??GATCCGC??WGT?GTTAYCG?CTACGKCCAAGGACAG?CCATTTW??CGTTCCTCTGGSTAAGCTTGAGGCTYTGMTCCGGTCGTCGATCTGGG?TGAACMGACTCYCGGGCTTG?AGCAT?CA?GGGTCTGGG?AC?ATTTTACTRATTTTTATG
?AT??TCATYATCATGTCSAGTCCCGGTKAA?GCCGCCCATGCTA?AACA?AA?YGAGWAGA?YGACGACTAGT???CTTGTGTCTGG?RA?G?G?GTCCTA?GTTAGTT?CCCYC?CCCTRARATCATGTC?AGG?CTTSTGR?CCTGKAGTGGTC?GGCG?GCRAGAAYTTAACAGTAA?TCTGT?A?GKG??GTTT?GTTTGTCAAATTGCT?ATYCACTYACTGGAMAGCAGR??YTTTACT?AGGCCGGTGTATWTT?TAAATCCCYGGYCTA?KRGAA?GMTW?TCAACAGC?T?CGACTATGCG?TACTTG?CGCGTWCTT?CAGRGCAGACATCAGTGGTM?CCGTMGACGTCGTTGGYCATTYAAGTA?GTGWCGTTGG?KC??CRGCAA??GCKGTGTTYGAAGAATA?TYGTAGGG??AACGCAACGC??CCAAAGRGT?AAAA?CT??GGTCCATCCRC?TACTTAA?YCYGGTACTCTC??TTTC?TTYA?CTACASCAGRT?YCAWGACGRGGC?CCAYCGT?CTTTY?CRGAGT?T?CA?YTGGGTAMCCCCGAA?TTTT?TGAGC?YGCGGYCCAAAG?T?CCWGTGT?AAAGATCSCTAAYGGWT?C?CTGTC?GTT?YTACAGRGTTCGW?KGCTGTG?CC?TG?GGATAC?CGCGC?A?AAGGTTTGCAYT?AAGTGCCACARYGCAGGGTCTACCAGCYCACGA?AW?ACSTYGGTCCTGAARTAYCTCGAGACGGWCG?T?AAYACCGCTAAYG?GCCYG??CGGTTGAAYCMTGASCTTCG?YWYCACGKCGAATWCTGYT?AC?GGTG?A?AASACAA?AGTCC?GACYC?GACCAACC?CGGACTCCA?ACCCYAGWGCCTCCCW?AACGCACR?CCCTTCG?GTGCCGCACT?G?CWGCACTRWGGACR?CTGA?TCACGTTGAARC?TYGGGAAACCTAAG?KGYSCACTA?SGG?A?GGG?RATACCAAGGCY
?TAGGATCKGAACTACAAATGGTAG?CATCCC?TARG?ACGTGCC?ATCT?GTGT?ACT?ACYGTCGCACTC?CTTCC?CCAGGTCTA?GTACC??TCACC?CYYAAG?AAGAA?CTACAGCG?GGGAG?TAGGATT?ACTGT?TGCCCAAAAGCCAAKAATTMMAGTGR?A?GGTTTG?CTCATYGAGATT??ACGCSG?GTSCAC?CCAGCCMGGCGCCGGGACAAA?AAGCATTYTGACTGGT?C?CAGYCTGRCAGTACKATCYWTGG?CAGACC?TYG?GGTAACRCTGGTGCTC?ATAGGAATCACTGCCAAGC???TGGTAC?ACCGTRAA?GG?TRCWACAGAGCGGRGYGACGWGACGT?GGACTGC?YCGCATCTAAAC??YA?TTGAC?YGGC?GAAA?YGKCCGATACCCTAGG??AGCCCATGCTAGGT?AT?ACCYTCGTAWGCCTCCAGGGYCGKC?AGACKCGGRCATMACTA?GC?CCCYA?ACC?CACGCCTGAGC?ATTAC??TYTRTATCCGGGAGCTT???CCTCACAG?TGCAGGGTA?CCGCCGWGACGGCACYA?CAATCGTCGT?C?RCAAT?CRGYGGTGCAAG?GC?TACACCAAY?CAGCAGACCTW?TA?TCTTCATCKTT?GC?RCGACKTGATCTGCAGCAKGAYAT?AA?GCCGG?TGACCGAATTAGCY?CCCYTAYRG?TAG?TTTCR?T?GYGAAATTTGSYCCCG?GTTC?G?GG?WACCCGGTGACRC?AGATKGTAKC?TGGGCT?CGGATCGGSCSCTCAGAGTCTCCCAGTTCRAYK?TAYACTA??YTAAGCC?GAT??SC?TCG?AGRTCG?CACCCYAAGCCAGAAG?GRT?AMG?GCRTA?GTTTCAYRCTCTYYCAGTTG?CT?ATCCRATTKACRGG?Y?WMCGARTTCGTAGAYTATKTGT?TYGRCCCRCCG?TAGATCGCKTAC??CTAAKGATGC?GGGGCAA?GTTASG
AYTGCAAGRATCTCKCCAG?GTAYCAGAACACTG??A?ATGACRGGAAGTTCAGCGRCCCTGC?WCCGGCCYAGC?CT?GGGTRAGAGACTCAACATGYTAYTCTCCAKAAMAGACCA?TTCCGGMG?AAKACGTAAGGGYG??C?AG?ATAGWA?ATGAGCAGCGGCG?TGACATGAATAACGCYCCTCGTT?R?T??ACACTGGGTCACYGTR?GGACTCTTGAT?GTGT?GGYCWCTTAAT?GATTTC?ACGTRARAAAGTCYCRGTATCAAACG??GCACCA?AT?CT??TC??S?CT?GGCKGCG??ATASCGAAGCTG??TGTGTAAGCTGTGG?TAAGCTAAGTY?TCTGYATSCGAK?CCGGWTATCG??AWTGCYCGAYA???RGACGAATTRTG?GAGTAGTTKTG?ACTG?AAATYACA?TGGTCAATGYC?ACAC??TGAYCCA?A?TGGAAG?GTCTWAAKGGTTACCTGTARGYAYTCCCGGT?AA?GC?A?TATAGC?G?CTATACCMCACA?TWGT?YATCTTCTTAGGATTAGGKRATYCCGTTGGTGGTCTCTA?TASTTM?AGCAAGGTATRAY?GTTG?TGTCYCTGAG?TCGAAGTCT?GG?T?TCGA?GGCCACACACAY?GACTTTCACTAGGAAGAYWCCGAATAGATTA?GCAYATC?TAACAAAGGYTGACTCATTGWTCTGGTAGMGGGGT?CYAYAGTGCA?TGTCTGTACSTRATAC?TT?ATA?CTCT?CCCGCT?G??K?GATTACTTGAAGGCAYGATGGGGAYRGCTTYGATACCTGTRGGCACGCCYRGYGCGTTCTTAGTS?AGAYG?G?TGT?AAATMSGCYATACAGTTAGGGGCGCCCGTACTGTATCAAARCTACATAGTCGTRM?ATAWTTGCCCGCAGGAC?CGCAACGTACMYYT?AC?TTTTR?AYTYCCTG?CA?CCCC??TTGGCAAARTGACATCYACA?GATTGCC?C?AG?C
G?ACYAR?AGGGMGGTGAY?GAGCCW?C?GAG??TTCC?GCGTRCMARCTT?TCAAGAC?TTCRTY?AGKACGGGCTTGTCTCTTGGTT?AC?R?T?CAAGGATGACC?TATAY?CGCCT?C?CRCTTAA?CTACGCAGAGTGAGAT?ACAG?CTWCGGTT?YGTATGAAAGATGTATRCTCAGCACGGCTACGGWGTMTAGCCC?CTC?AGTCGAASTCCGGATYCG?TAGGCTC?CTTA?TCRAAGRCCACCAT?AATT?YCYAACGCATC?TATC?ACCYCCGCTCC?AAGCTGTYCGTTCTYG??GATATACGTCCT??CTATAGTTCTARATTTAG?C?GRAC?ATAT?G?CTC?CGCKCAGGTC?C?GTCGAKGTTTTACGCA?TGSAGYTWACGAAG??CAAGCTCCCAAAYCGAAGRCCAGTGAGGTGA?YGC?CW???CCCAATCC?TCCTTTCA?GTGGTCTGAT?AGCGCCCTCTCGAGGGTTGCGATMCACYCCA?TAGGAAGCTG???GCGGGGC?TA?CCTGTCTGYYC?TGCTCC?MTGCCGYTGCTGCAGCGA?CTCCK?TAMCGATACGTGCATTG?YCCAGT??CCTAYCATGCT?CGGYCY?C?TCTAGTSCYAAGGCTGCCAG?AGTCTGGRGCACRAAGRTA?ACC?GAGC?AAAAATWCAGCCGCCGCATG?GATAGTTAATTAA?GGRGCTYA?CG?GAYCCC?WCTACYT?CAAT?GCGWAG??GCAACAGT?CCTGACCRTAGGTCAAATATG?AGGTGCC?TTACCATCG?CGGAGCCCAAAACTAT?AGGGC?TCTCC?YTGRTCGTCCGAG?CWGCA?ATSR?A??WCTGTG??CACRGCATAGTTGACCGATA?ATCTCG?ATGCGTGAATGTAC?TATCCAGCTWCKGAAGGKTTAAGCC?CCCGACYCGGG?TGG??WC?CGGATYYRTTGTGTTGA?CTRATGARGCTATARCGSAGA?YT?AAGCCA
?GCT?GACTKGTGAC?CACCATGTCTCAAGRGCCAGYYAGATCTCGGTTCA?AAGACCTKCCTTGTA??A?GAGGSACGTC?CGAARTAACGCA?CYTAAAAAACTACYYA?A?TTTCGGAARCGTAGWTGRCTSA?CTCCTTCTACTACA?GAC?AACG?CCT?GTCGTGCGCAAATCGGGAGCCTT?RTA??TATCCWA?GGGGCG?GT??GCG?AGAC?TAMGG?GATGYGTTT?ACTCTAA?AM?AGGGCTWYAGTTGCGG?A?GTTTT?T?TYACTT??CAAACCCGGRCCYCYACAGT??GAR??GTST??GGRTTACTGC?GTCCA?CYGCAR?CGTAATAGCMAATCT?A?R?AGGYATGYGGAGTTRCTSC?CGCGAG?AC?CSGCGCGC?G??CGGGCCGTG?YGCGACT?GGCCATWCACGTGTCGYCCACCGTTGTRTRTGCGTCAA?ATCCGGTYCTCGAAGTCTCTGTYGC??TCCTGGC??TCCRAGATC?AATAAGGRTC?CA?AAAT?CGCGTTTTCRGGGT?GGAA?ACCTCATATTAGG?CTAGMGARK?GTGCGCGGGGCGAA?TACGWCTTGTWGTTGTAACGAATTTKKTWGA?GAATC?GAAGTGAT?TGCGAGTGWATCSA??AAC?CTSCTCAA?T?CGCT?GCACTAGGGC?GAAGTGGTTACCART?GCTCTYCGGATGTYYASTAC?G?ACCTTGSGTAGCTGTAATTCC?GCTGGC?KGAACTCRTCCRR?ACKCTAGTCTA?Y?CGAT?AGGGCAWTGAAGTGGGRGGCMCTGTACTTCC?CG?ARCGSTCGCTAYGTA?CCYCTCCCTTTGGGGGYWAYTGAGAAGCGGK?TGATGGGR?YTACGCRTGGTSG?C?CATTT?ACCTMYG?TA?GCCATTG?ACC?RCCTTTGGC?R?GA?G?A?CAYCCAGATA?TMCWCC?AGGG?ATGAARTTTG??CGA?A?TCCATTTTCGCTCCCCCA?TTCGG
GTACATC?GYCCCGCAT?TMCCAC?CGCTGRRTAGTC?G?TC?RC?R?RA?ARACGGAT?GKYGCTTGCGAC?GC?AAGTASC?CTTGRATACYCAS?YAACCAGCCTCGCCCAAGAC?AGTGA?GGGYCA?AGATAA?GCGT?YTTCA?C?CATAGACATRC?AA?CGM?TRGCGC?RTG?CR?C?CT??G?CC?MMTGCC?TCTCGACCA??CYG?AAATGCTTMT?KAA??TGCA?YGC?AG?WC?KATGAGAG??S?GAG??YAA?TY?GCYGTCKACGGTKTGCTCGCTAGAC?GAGYGC?AT?GMC?GTAAGCGTYGR?ATCTAWCCCAMCACCC?GTAAC?GWTA??CTTTTGCC?GC?STCGAG?T?GCGTTGWCT??TAY?CATYRTGSC??TTTA?CAGTAMTCG??TCRTGGATA?AYC?GCGCTRGT?TGCGA?RGSCG?GC?GT?TW??CGTTTRAGAG?GAGAGWTRCG?GGGCCMAGCG?YCGT?AGTACTKT?YACT??TCGCGATYCAGG?YCGTKC?C?TMCCACKTCGCCGTAAG???C?GCCT??GACTCTCA?T?AW?CGGTAAAGGTC?GW?S?CAC?GTTCYCCGYAAGAACGG???GTATC?AGCCT?SGCCC?AAGTGSYCAG?GATTYTCCTA?GTGAAYGY?CMMTRTAAGCGGG?ATA?G?GTCCGRCRRGC?CA?RCT?G?GGGTTACACGK?RKGCTC?TACTYATACTCG?TWG??TTGA?RG?CGYCGGT?GT?GYTARTTGAG?GAY?RCAAACCGTCTTCAAG?YAACRCCRGCARGMG?GA???GAAKT??YA?CTGATAGTTGC?CGC?ACGGTRRAAGTRTTGATTTATY?GC?GA?ACGCCGAGCYATGGGYA?A?GTCG?AT??CYCGYGTGCYGGCGG?A????G?RCCGTCRGCTACYACTAAGRACGAC??RRAA?RAA?C?RC?GGC?G?GACRASMACC?G?TGRGTGATGYTARC
TAGGTTAC?GARAMTTC??GCGCCAAATTCCMCTA?GCACCAC??GACCAGRCARKACGA?A?ARGGCC?TCGGSCCTCA??CCCCAMAGCAGTTCGA??TC?GACAGGR???CTRCWATGGCCTCAATTATTG?CGA?CAGG?CAC?TAG?CTC?CT?TA?TRCTGKR?AGG?GAARYTACTT?AATCG?AAR?AWAMCGMM?GGGCACAT?GAT?WAGASCCR??CCA??R?G?C?GCRGG??TCTCAC?C?RCGACC?G?TG?GTTCCGCGTT?GGC?AYC?AM?TTC?TA???T?GGA?CCCYA?TWGAGTMRR?C?C?CAGC?RCG?MG?T?GCTC?A?TY?CWAARGTWGATGATG?AG?AYT?RC?RA?AA?RTACTGGATRAT?TMT?RARR?YKCCRCGG?CGGACC?RTAA?GCCYYA?YCGACG??G?C???RGTTCGTGY?RR?GTGTTAGAC?GKCA?WT?C?CRA?GMGAWYCAA??C?SC?RGTAR??CAC?WTG?T?TRTTAA?TTA?TASATGGGC?CAYA?AYCCGRCGAATCR?GRRTTAAGC??YAGCCAG??GCGKGGTT?CAGGGTGYT?T?Y?KTA??AGG??TACMG?TCT?TGASGRC?AAACCGR?ACTMTGCCGASCGT?TCA?TTARY???CATAT?AMGAC??G?CGTT?TASCCW?CT?GACGYY?RTCAAAGGGRCGCTGT?AGCAG?TY??CCT?CC?CCGGC?AGTAWA??TGGAATAGT?YYG?TTTTTTCATAC?TCCAGY?TGTCCGTMC??GS?ATG???T??GC?G?WSAGAAG?WTYA?C?GCTTCCSYTA?RAAA??AAG?TC?TCW??CGCCT?TT?ACTYCTCTTAC?TGAACGYARTAAGTRTCATWA?G??CACACCGYG?YGR?ACGTACRMGTGWSGCARTRCAGGSTT?A?GT?RG??CTACA?CGRTCA??TTTCGAGATA??GT?GTAA??GCKC?ACAG?YGATCGTT?G
GR?T?TT?YCGTTATAGTAG?TTTGCATWGATGT???GGAGTGG??AT?CGGT?CATCG?KT?C?GMACGTYTCAA?CACT?G?R?CA?TA??GCCAGAA?GRG?AACTTCGGA?GCATTG?CCTGGG?AW?TGTAACGGAA?TCTGTT????G??WAGCGGG??G?TAGRTCGRAGAWGGTTT?ATAYA?TGGA?CSGTCGYAGGRGGGAM?CKA?RCAT?AGAAS?CA?T?TTTGGSY??T?TA?CTC?AA?GGAA?CATAGTCGAGG?TCKTT?GCAG?GAYACGGGCTTCTCAYC?CCTGT?CACTTY?ATTGA?A?GCGC?RCWCCGC?A?TGCAATWAGAATGAGA?A?MCC???TTA?CGWARYC?CGTAGCTAYK???CCCCW???CG?RATT?GG?YAS?TGCTCA?TMTYCCY?T?CGCGCATSGAACCTGTT?C?GTATAACATYCGRCGGR?GACCYGACTCGCGTCRCCG?CGCCGG?YGCGMGACACGAGTCC?TAG?GASAT?TC?TCCCAACRKTCT?GGGWGGGA?CTT?TYGTGT?TRACCGGC?CTA?TAM?GCGGYRTT?CTGTSWC?G?C?TAG?????CC?CTT?CTCCAYTC?YCTAC?CTGTTA?CC??CACTATTYCGAGTGGYWCTGTTTAAGCTG?CCTGGCYA??TCACC?GTGGTCGR?TCCACGTGGCAT?CGTCCTGYG?SCRAGA?WCA?CACGGCTMCA?T??CATCTTACGGGTAGGCGTGTCCACCACCG?AGC?TCCATT?TTRTTAGSCCAATCACRC?MCGACTCAMT?CTAGTG?GCTRCTGTA?GCAGWTRATWTTTATTC?A??TTAGTAT?GAGGRCCGCTGSAGACWGWGACAATT?RAT??G?CTGA?YAGCACGAACGC?WGTRAYATRGAGATYCGC?CTCACAG?GAAAAACGAG?GTCYYAAAACCCGC?TTATGGAAC?CTCC?ACGGTGG?GYTTACGCTTCGCCACAGW
GAGTTAGGCCGTCCGAATAGCG?AG?ATCGATTCS?CGTGGCTCTAGTKCCGTTCTGATTCAATG?GCAGGTGGCCACGA?GACTCTA?GGCTCGCCAT?CTAAGTCTTT?TGTGGCA?GT?CTCTCCAGGTTACAAAC?AAAGAACG?CGGTATAAKGCRCTAGMTA?GGCGCTGTTCGGYATGACGCTACTACCTAMGT?GG?GGCAACCAA?TRTTA?TCCCGGGTCA?GCKYCGTRCWCAG?CTTGAGGAMTCAGAAG?ACATGCTC?AAKKG?AAATCAAA??TACTCGMWGA?AACGGTTACGTGSGACY?AGATAACGACAA?TACTCG?GTGCCCA?CTGAKAR?CAGAGWTCYSTTCGCCAGCGA?YCAGG?TGGYWCGAC?ATT???KWCCCC?ACATGCC?C?CAAACAGGACC?GWTCAT?CGC?ACTCGAA?TACAGGT?CCTCGTCTTTCTRM?ACGYCGGG?CT?RTYGTATTTGGGTG?CAAG?GGACC?GAACWCCTT?AYGYAACTCTTTGTTSA?GC?AG?CAAWAAGACG?GTCCGTCTCAGGCGWMTAY?AATTTATTGTTTGCTT?TGTTCWY?CTARTYACTTATCGT?CGCA?GWGG?TGGGGGCC?GGTGTTTGTCCATGATGT?GTCCTGTCCCACT?CCCWGGYMS?AGACACCAGC?CTACTRA??CTTGC?ATGCCCARAC?TAAGGTAAACT?TGTTGACTACGGKSGGCGA?GTATGCG?CGGAATWWCATGA?CTCSGGT?GCCT?TRGC?GCTGRATAC?GGTCATCAAM?GA?G?C?YGAACCCTGA?CRGTGTAC?GWTGAATGGC?CAAGCCCYCG?CGGGACTCTTTTAACAGGGCCTC??ATGCGCCAGTRCTRGGGTSGCGAGMTG?C?TCRAGATATGAACGARCTAGCCR?G?ATCGSAACW?TA?CGGYYARW?G?TGG?AGCKATCGGGCTTTGTGGGGTTTCWC?A?CGTGTA?AT
RTRGATCTCTTGTATTCACGCGGCTGGCGWCAM?AGATAT?GC?CCC??ATAGAGAGC?AC?AATCCKG?TGYGTCTCGRRCCGACAAGTGTCAY?WGCC?CAM?GT?CGG?GCGT??RATTAWAC?GGGACMATTK?ATGACGCKGGTCGAGGAGACTGA?G?ATTA?TACACTCG?TGTAGRTYACTTGAA?CAAAGTCTGTCCGGG?AC?GAAGTG?CCTTCCA?TTT?AAGGTCYATTCCACAC?CGTGACAGTC?ACAGACGTTGGCGTA?ATWAACCTRRARCCRTACGACWG?ATWGTAATAMGAGTAYCCGGW?WGCATTWGCCAWCATAGYA?GAT?CATCTGGG?ATCATCTY?GAACCTCCTTTAA?A?ACTW?CCCCRGCGWGTAG?AAGGCCTK?TT?YGG?TAC?T?CTGGC?CYCKGGGTA?RATGC?ATACG??AA?ATCCG?AAGTMCA?CTATTATACATYCGAGCACGCCGTCGT?CMTGYGGCCRGGCCCATG?TRATTGGC?TMTTCGTTY?CAGGTGRCACCG?TCTGGGCC?AYAT?CAAT?CA?AT?CCGCCGTWCGCYCKAAGTTCCTGATCCMTATR?WCGTTATAGTCYGGGC?TGGGTTK?WTGA?CACCAGTATAYAGAGC?ACCT?ACGR?GAC?CATGGCTCCGC?C?AGGA?MCTTACGATCACTGAMACCMA?ACRGT?ACCCTCCGTTGGG?ACACG?GAGCTATTT?K?RTCGT?ACCGTGGTCCYTTTGCAWTAAGCCATGTGTG?GTCCGCAC?CT?R?GARTATGTT?ACGA?TCAYARTGAWTGCA?CT?TGGWCT?GCGGGCCGGTTACATKCMCC?CCCCWC?GTTACTGTGGTCSRATCACGGAGATGCACAAGK?AYGKGTM?G?TGGTAGG?CCATCWCCCCTAATA?CACTGGKAGCATAMACACTGMTRTYRGTGM?TAGCGACTTCAATAT?ACCCATGC?CGTTTGGATGCG
CTYGTACAA?GMGK?ACTSSTTCCACGYGGA?AACG??GCATGRTATAATC??GCTTTGTAM?TTGGAATTYMTATGCTTTCGAATC?YATSAGCCKYTRRKAGRAARG?ATTT?C?TCATTGT?TTCTGKAGCCMAT?CATTGGAYCCCTGCTAAMAC?T??CCGTRGTAGAYAAGCTG?ATAGAC?GAGASGCG?GTGACC?TY?AACGAGCATGCAAAGCTAGKC?GACTG?GGC??TATCCCGTAAC?CCGGCTAGC??GGGGCTCAAATGAGGATAGSTGATCAGTGCC?YTGGSGGT?KAGCAGTTCCYAATACTTGATG?GAG?SGG??GTTGACGGTCTGGGCTCAA?CTCT?TGCC?TGGG?CTATTG?AGGRGATTACC?AATAGCCMCAG?CAACAAGTTTRAAGCTMYCGCGKC??G?GCAWYTG?AATS?AARTAGG?TTGATC?TGAA???CGK?GRRTTTTGCGS?TTTCAAGTAAG?GCA??TCTTT?TACATAAGATRYGARCCGTSGGTCCCCT?C?GG?T?AGTMYTATACGAAGACG?GGTTTCTACTTG?TTRCCRTTTAATCCATACGGAT?CGCGTGCCT?G?TGGGCACAGARCCAATCC?CA?ATGC?ACTAACGTT?C?TTGGWGGT?CGRGRWATTCGYTTAACTGRCCGT?CCCYACAGACCCACCTCCMGACTAGCCAAGCGTG?AGCTACAGGC?CACTCCA?TCCCCTCTTTTA?C?TGCCTCKC?GGAGC?TGGTGTT?GTATYG?A?ATGC?CTCAR?C?TCAAGYTTYCAAGYRWGCAACGC????GCWKGRCYAGT?GCYWKGYTTCAR?GCACC?GCG?TAACTA?CGGAAC??TAAGT?TCATTA?CGATTWAACAGC?TCAAC?GTCACAGTG?TRCCRACCMAR?ATGTCACYCTCGG?ATGCR?AWG?TGGCCGAG?CGTTTGCGGA?CAAAAAGYGGATGCAGCGATAGSGTATGCCTT
?TGGGR?CCARGGGCTCAT?C??CRTGTCGCGGTGCA?ACAATAGGTAGCGCCTRK??G??ACACYCTA?A?RRGYACGTCGCRAACGTG?AA?GGCAMACGGCTTTGG?A?CGAGCTCRA??CMCAGT?AA?GGCCTTATGAA?ATAATGCCCA?GTYTCCCATCTGTC?AATTTGMACA?ATACCSGTTGC?GGCGGCTTA?AGTCGTTCRCTAAGGTAATACT?CAACATTATAAC??TCG??GCT?WCGGTCCCCTAGCGTCATCRGCCTGATRGGCTATATC?CR?T?AT?AGTYACTT?TRCCAYT?AYTAGGCGC?GATTACASAC?RA?TATGTWRAGGCCA?YKM?CATAGTGCATCT??C??CGGTCTGACGGAATGC?CCGCTTTRTTATRGRYTCGAAAAGTCACTGTCTRGTCGAGTAAGYGA?GWTRGAT?T?ATCCT?CGTKACACAGCTWAAA?ARC?GGGGTGCT?AWACGTA??GTC?GGT?AAACYC?RTTTAGGGAC?CGTKACCCG?CT?KAAACCGGAAGGATCTC?GAAAT?ATATACGC?GTTA?GCTGCYWT?TCAA?TGGGGTCTATATTAA?ATYTTGC?CCCTRT?TT?AGCAYGRTAAA?TGG?GAGGGAGTCAGCCYAYACGACGTCCY?T?ATGT?CCCGATCA?CGCGATCGRCTTTGTGGA?TTTGTGATACCACGGCCACGGACSGTCC??ACAGTAA?TGRGTTARTGGCCATCTATAGGYCGYTTKCCACGC?ATCGGGAGCCTG?AMTA?CCGTGCAACATTCTGTTAAGMTTA?T?CTG?GAAGGGCAGAGTACGG?AGGGTATTGCC???ATTGSGGGCGTYGR?GTTCGGACACACCCTGT?G?TCGGC??WT?CGG?GAAA??C?G?TTTGACGTRGCRCAGCTMCCCMTAG?YCCAGTC?ARWACGGT?ATGWYCTATGA?TCTACTTAGTATTGAATGGCG?ACGC?ACCC?GAYGT
CCA?TTCGC?TGYGAAC?AGGCWG?ATTTAAGTG??AAAGAWGACG?GTGG?GGTGCCKCA?CGT?TCGAYTRCGCCTGTAGCCK?AG?G?GGGTAGRT??CYGAAGR?TAGTTGWCGT?ATAACGR?G?GTTCGGCATCA??GCAC?GA?CCTAACT?TTGCG?CTTTTT?AAT?GCA?TCGGCTATG?GAGCCKTYCACCCAAAGCTGA?CTG?GCGARTYCT?AYCCTTC??GGWAG?CTAAAACCATGCGGT?GTASAT?AY?AGRTAGTAA?R?TGT?CM?YW?TGAAAAACYATGCGSCAC?AC?AGSTYCK?G?CTAR??CTT?T?CTTGTGCG?CTAYGYCCG?GTRRAC?GYATGY?GKTGYC??TYYTCTYGGCCYTRGGCGCCCTRTTCTCCYCGCCCGATTTYC?A??TCCSAAGAAGATGGG?GTWYGC?AGCTGCTAGGCCTTTACTRAGTCGYCTAATTCAAAYTGCGG?C?TY?CGCGTGY?CTCTCACG?ARA?TARACTTCCATA??TSAGT?GR??CGGYYTTTRGATA?T?WTAGGGAACGGCCTGGGGTR?RC?TMTATTATAACATAACTACGGT?AACG?TCAAT?G?YAARCAGGAYATACGMG??AATGAWGTC?CTTY??CT??GGGAATCGT?TCTAGA?TCT?CGKCCYSGC??CCAYAC?C?TARGT?CC?AGGGTCATAGCGCTGTTRCWGT?YS?YAAAGCTGGTC?RCA?AWCCCGYCAC??ARS?GTTRTATSCTTTRRYCCATACAAGRAACCAGYTCW?YCGGCGCTTACTYAGCCAACTAGCCTATTAGCACAGACTCGCCTTAG?CG?Y?GW?AAY?RAGGGGCYTCCC?YAAGAWCTAMCT?GCWCC?AAT?CYTGT?YAGACTYTAGTGGAGTCTAA?KCGCCAAGCYCAGAW?KY?CTACGYCYCTTRCKCCTAYG??CGGCTTAA??AACCGGCCACYGARTTAGTTATT?CCCACRAG
GTGGYCTGCAGCCRCG?W?YCGGAGMGCGATCGATTAGTTACGRCTAAA?CARCCCAR??GGTAGG?GMAAAT?TCYTTGC?GAGATGAARTR?TGRTRTTCCGGGACGCTGGA?YATA?GYCTCCGGK?GARGC?CAGGCRACGT?TAG?A?CGGCCTWAC?CC?GAARCTCG?GTTTGGGCGTCCGSGAGCTAATWA?TCGCCTGAGTAAACTGAKY?KAC?T?AAGGTCKCAAGTWACTGGCAGCGCAGGKGRTRTCCTACACGTRWACCCTTTACACACGATAATAGTGGWCCCYTACTCGGAAACTCC?AA???GSYCMG?TYT?C?GTGAMTAAC?TTAT?TTCAAGTT?TCATSTRGYGA?GA?AWGACRTGCYTC?AGARGWTG?K?CAACTGS??AATCAGGATCGAC?CWGG?AAAGGTCAGTTGGGAATCTG?KTTC?WTGAATCWCT?GGTCTCTCCTCTGRGTTWCATCAGGKCG??CRGTGCCCAGGGTCYCCC?CGTSCGWT?ACTKTC?CGGKT?G?AAGCTGC?WKGYGGCCA?CGCRCWATC?YAAC?GACACATA??YC?SARTTTC?TG?YTGAA?AARA??CAATCACTG?A?CGCCAG??RYSGCRAAGWCGCTSGCTAAYGTCGGYYTATGCT??MTTCTTGACCRT??G?AT?GGCRACA?TCGG?TTGCGATGGG?CG?AYCMGAGYCYTGRAWAAGTCYTWGAYYAGTACCARCCT?GGCACCARTTACCAGCCGT?AATTGTCAAGGCAY?G?TAGAC?TGYGGAGACTGA?AGGGGGCG?GMCGA??TYATGGTGRAGMG?Y?RATACRTTCT?RTTWCRAYG?AYYTARCWTTAAGC?MTTTAK?CACTA?TAG?TCGGRCGT?GYCTAGGGYACGGC?TTCGA?CCATGCTMYGMTRTGCGTGAWYACCGCC?TGATTKAAAATCGTTRGGCTCWYCTGTTRTAC?CGYCAT?GGT?ACCAR?WT?AACC
GCYTY??TCGCTWATGT??WAAGGATTA?TGTAARKGARAAMS?GAMCCC?A??TGTTGT?ACAA?T?CAGGGT?KGAARGTKACYGG?ATTTYYTAYTCGA??ACACAGC?GT???AACAY?CCR?ACGAMYGTTC?G?TGCACAYTACTYCAM?ACGGRTAGTTYTRCCACATGGGCAGATYTGTA?CGGCTCGCTTG?ATACGTC?AG?TG?G?TTCTCG?TGGRAMCCAAWT?TCCWGC?TCCTTAAGCTAAACCTAGCGATGG?ATARCTYCCCAYARGGATACATGCAYGG?AACACT?A??TATCCGTGTGTA?AAGGARACYY?KTGAGATACMYAGYCAARGCGRARTTGGCGTCAGGGTYCCRTAGTRGAKC?AS?AA?GATCAAAW?CGAAAWGATGT?AKMYCCG?GASGKSGTGACC?GCCACGTCTGTACW?CAAAGAAGTR?GGC?CGRAC?YCTTRGCCYGAG?AGCGA?GCCTCYCAGTAGC?G?GCC?ATCGGAAYMCAGCCGATTG?MRTWG?CCCCTA?ATG?TCCGGG?GATGACGTTCTY?AGCGCCGAC?T?ATTCGR?A?CACAGGATTTAATCGGCATACTTATGRTG?CWAGTTCGCYACGA?GRCTAAYGTRTTC?GTAGWCGYGGTCYCGGGAGTCGRAG???ACCGMTTCAGCACTTGTRAATC??TTGTATGATYTA?A?CGGA?GGYGGGAKGACWTTCAYTCGTT?T?GTGTARGCAAG?CGAGGCACT??CTGYRGAAGRCCYAGGTGAACGCCCA?WGGCGATRAAC?YCA?CTAT??AWA?M?GAGCCTTA?AC?TAATCG??GTGCTRCCCGWAWTCCG?GYTATCCCTTAC?CTC?AACCTA?CCATKCAGT?AC?ACTYCCRAGMRTGTTCTTA?ACGYGTY?GATCTCT?YTTGTC?MA?ATGGCATCATTC?GGGTGGTRTCCGCTA?GCCG?ATAYACACTAATRGGGC?TGC?GTCGC
GG?T?ATAGCGGTAA?GCC?T?RA??T?YT?TCACRMCTGRCC?TCAYTRC?T?CW?T?GCRY?C?C?CTTTTCGTAAT?ACGGTAGTGGYTYGTYYGGGAACGCTT?GRCTTYAACG?YTCTCGCTYAG?GAGT?AA?GGCCTYC??CARRTTGGTWR??TTTTYTCCAGC?CCAT?RTGCMCCAAGCTGGAAAA?GCGWCTCCGAA?RGA?TC?TATT?A?TTG?G?GG?ACGTCCTRM?TGCGRCA?TACGCCGGWCCAT?TTTGTGCT?TG?AYGCTATCACGCY?GRATTCGKGGGAC?T?CGTCG?RTAA?TTRWCYM?C??AMGRCT?YCC?CCAMAATCGSAT?AAC?TGYCTGTKTT?GACT?CCCATCCCGAGCYCCGC?YCCAGAA?TGGYACC?TGCCAAC?AAGCW?ATGGRT?YGTCWCYCT?ACTCCGSCGCA?ATGC?TAAGTRGAACGACYACA?WAA?SR?CRGG?CT?KTYAGR?GTGG?CGATGAYCGA?TTYCGGCCCATCAG?TCGCTGAGC??ACTGTGCAYGRAATCGACGTGCGACAARMTGCAACA?GYATGGAG?MTCCCA?CKAGGTTGCCCCTCC?C??ATG?RT?GGAGA?TCCATWCTGGCGRYAG?CTWGTTGC?CCGCGGACGGT?ACWAG?TCA?CCWTARRGCCGGCAC??TCCT?CYTKC??RAATAT?GCGGCACCTAT?TTSGTRGC?W?ACTAG?GGGAGA?TTG?ATCTRGARCAMGAGGWW?ATGTCCYAY?CTKTY?AARCC?C?YRA?GCCYGCAY?C??ACATGAG?T?ACCTYRYAAGGC?RR?TRC?GGTTCCGGTGTTTAYATGGG?TCRC?CGCACGGGG??CTGKGGYCATGATCAAGACGGTWWAGGATCYTCAACAAGCARWCAGTTSCCTTC?YTAATCMCAKGC?YR?GR?TAAGTTAGCCTCCG?CGGG?GCG?A?GA??TCCRRTCCGGTGCGY?CYCCGGYGGG
MWCATCGTGGAGT?GWATGAAG?TCGACTYAWT?GTGW?RCTGGCAC?TTCRCGGKGKCAWGCATGGCWACG?CGTCCRTGC?CCTT?AA?TGG?YTGCACGGGYAGTACTTYT?CARTCARCTGA?YAGCGA?CATT?GYSTACGCTTGC?TAACCRATCTG?A?AATAA??GCACTTRGGCAG?SGCRWTTTGATYA?AGCA?YTCGTCGGAATCA?YGT?TTGC?GCGASCTCYCAC?G?GACGTGATAA?AAAAAATTGATTGATRCGAG?CGCCGATCTCGGGCGAAAACCTGTTTGTCGCRGGATTA??ACMT??CA?TA?G?TGRTKCG?T?ATT?TTACTWGRCGTATARGAACCCTW?CGT?GARGAYCCCA?GSRTAC?TYGWTTACGCATCAGR?G?GRT?AC?TG?GTSATAACAAAGWACTTTGGGRCACT?GTAAGTWYGYCYGCT?CATRG?GCGCCCC?CTCC?KRGC?K?GCTAGAACC?GKCGTTTAARAG?CGCAC?CKTTT??MAGCAAT?T?ATAGWTT?GGTTAAGGT??TTY?YCGTCTCCGATRGTGA?CTARACGYYAGAT?Y?CTCTTCGCMGTATCAC?TCCRTCGG??ACGGTGGTC?GY?CCCGGARCRAYRGGCGCT?CGRTT?GCMCAYCTCTAAGAGCGWAT?RGGCTG?GACCCRCTTCGGTAAAKAGGCGACRTGR?CCTAC?TGTACTTGATGGAGAW??ACGYSATTAG?TT?GTCACTTCTCT?YTAYCTT?TCG?GCACYACGCCGRGRGAA?WCCAGGAGTYGAGGCTCCTAT?TTA?TT?GTCTAC?T?GCCATAKCGC?AAAACGCYAYTGGCWATCT?ACTTTGCCCATRATWTCCAGCTAATGCTAAC?RMCTT?T?CTCTCGGCAARA?CCATGGGAGGA?GTTRGGAAACA?C?W??GA?AGS?C?T?RCCGC?GT?K?ATTA??ACSTAACG?KGGYTTTCAY?GA?YGMGGGC
AMCTATAGCGCTCGTAGG?TTTAGT?CGR?GTCGCCCCRC?GG?TC?GGCCTCACRG?GCAY???C?AA???C?YGCCCC?GRTAC?TG?TR?MKCGACGAG?SG?C?CG?SCCA?TCA?MRACTTAAT?CCATCT?TGATAG?TATACRAACAGTT?ATGGGATTT?GGGTGG?AAG?TYCKTCC?GCCTC?CTGTG??YCRAA?TAACAAGTCTG??YRKG?GAYMCGG?GCTS?GYGCAAG??GA?RMACACGAT?CGTGAC?TTATGGCGGCT?TTTCYA?CGAAGACAGATCTAA??Y?G?C??T?T???CGATKTGGA?C?A?R?GCC?CAARCGYKTAGA??AATCGG?G??AC?GCWYMAGAGG?TACGA?T?WT??GCAMTTTATACGC?ACTTYTGGT?CTCCM?TGATC?R?T??GTTGATWCY???GAACTTMTMA?TA?G?RT?AC?YGYACCCTA??TCATACGC?TC??TGACGYCGCYA?CTKRCCGCGA?AKTATTTYYTGGTTA??CATGAGTCGCMTAAAGTGGTCAAYTAGAGGATAC?CC?AW??GAG?AA?ATACTCCCKC?CWGTCTY?CGTTWGT?SGG?CGAYGGTTCTGGTYT?AGGTC?T?A?AG???CAAGRACCC??YG?TGT??AATATKGAG?CRGMTGTSGTTYAGG?T?AC?TGC?TTGTKAGGCKGTGGACGWCCTTTKTTA?C?TGGTTK?TCA?ARCGTKYARTYCAKG???GGGGAATCGTAYCGGRRGACTACTAGMCCGTT?TTGGCTCGTCYAWCAKS?GTTTTCGTGTCCAGGTCTT?G?TCACTT?ATTATC?TATGA?ACGYCAGRT?C?TG?GGTYTGGGTTASGAG?GGTACAGAGACGYATGAYGTATTCK?GWTGGACYTTTCGCWRTTMTGCYGGACTCGYCTTAAAGRCWCT??G?K?GCGC?ACGGACYAAC?GCC??TCCTGGATTGAAM?TCYACGT?GAR?TCTACR
CTA?YTTT?CACC??A?TTCGC?AYG?R?TGAGTGMCACG??YGGCARGGAAACTGGCTTAGGAGGAGRG??CRC?CRTTAG?CTCATAGWAARGCKKT?CACT?RCAATYW??TCCA?A?C??MYCC?GTGC?CCRAAGTCATACCATTCGACCCG?GRCAGATCGTTYTA??ATGGTCAG?CYC??TG??GGCGTACTRACCT?ARTCATMGTCGCAC??MCCY???TGRGCAAACGYACCGYCCGY?TA?AGAWRAAAAGCRA?YRKCAAC??GRAT?GTAAAKAYAR?GCCA?GTTCYSTC?ACCTCAAGAACCTAYTCGAGTG?A?RTGTRTYGGTTRAGARGTWT?G?YGMR?CRGAKAAACTR?ATGTTRTTAR?A?GR?RCTT?GCGGGATACTAGAGGGACCCCAYA?TGTAGA?AACATCRRAAGGYTGCGGCAYRCCGSTMGTYCAAGG?AT?TGAGT?CCCTAACAC?TCC?YGGTATTGAGC?GC?TCGA?TTGWGMGYGTRG?AT?KACGKGGAT?GTAAGGCTYMS?TWTCCTYKWATMGTRCTGTGCTCTGGGATCGGTTTAC?TAGC?GGCCAGACAGCCATAGCTTTGT?GTTAKCA?TG?M?TTAYRAATGCCTCCK?YGCGGCTGGCACG?ATCAT???WACAGACGATCTTCAR?ARCGGARAGT?CTTGTG?GYC?GAC?YTCRCCCACCTTCMCG?GCGGACAAGTCG?CWSRK?CTCTAGT?RAGACCTC?AGTATTW?ATGCTGRTCTRWGC?KRCCCGAWG?TGT?CGYG?GGT?TTCCCYAGYTWATGCTTARTCTT?AMGCTCRTGAA?YGGTCAWCCYCT?GTSGAACATAYCRATACWTGRAGCTGGAGGMG?AATTCCGATTCGTAG?TY?KAACTCCTCA???T?TCCC?CWA?AW?M?RTW?WGY?CWYTTCK?CGGAATTWAAG??CYACTGCGYC?G?GCY???AGACGCGGCGCYTKAGGGRCG
CTAGCRCG?GCT?RCMCCCT?CYTCCGCCGACA?TTCCTCCAA?YCAAGCGACG?GTTCR?CG?GTCTGAGRGCTTC???CRTAGCGYYGGGGYC?TTA?GTACKACTGATGGG?CGGTYATGRGCRAGWC?GCAAAGAGTRAA?RACMCGGCC?CCGAGGRMRGATATACTT?CCCCAGTC?TTYTGCTACTGKAGTG?GARACTGC?TRTCCTGCTCC?AGTRCTTRCCCGAAMAGCGCGGCCTTC?TCTCTC?TG?AACGGT?CGRG?C?CTGCGCG?CA?ACTTTGTG?GGC?GGC?YGTRCATCCATTAAK?CCGAAY??GGCWGCCRC?CGACACCRGTC?KAGTGRAAGGTATGCG?A?GGCT?GGGGGCTCG?ACYTCG?TCTGTCGTAAAGGC?A?CAAMGYGCGGAGAGCTCTGCRAGAYTWRGTA?AYTCWGGGC?WGATGRTAAAGCMAGAGCTT?RCC?CRTKAATG?A??ATCCCATTATCTG?WTYGATRMCGWAATG?TTGCAGAASA?GT?GACGCMGGT?CCGGGK??CGGCCCT?YACCTTCGAATGWTGGAGGCA?GTATCRCTCWACK?CTTCCCAGTAACTGTGYGCGWGTWG?RG?RCTTC?GTGTGGGGTK?GCAAAGCYACAAA?TTTSGA??TCGCCASTGAAATGGTM?GGCCATCT?MTGATA?TAACTKGCG?YGG?CAAG??GG?GCTGGGA?Y?GTTGTTAACATGYGAYT?GACAWTAA?TTGT?CTGGAATC?WCAACGTATT?GAGMWACYATA?GTA?CGCGCAGA?G?GA?TAATCGARAT?AAYCCAWGATATGTATGARAG?TAA?T??C?G?TA?GYACTCAAAT?CGWTCCMACGAT?SAAAGATCGCG?GTGGTGKTGTCGGTRKGR?RGRTAC?TRCAGGGCAY?KCYGCCCC?GGCCTCYSGTGCCGG?CAGAC?TATTGCRGGAGCAGCT?GCGTAGCCCCGRMAGGGTRCGTRYA
MTTW?CG?TGGAGCCRYGCTGARCCCSTAAG?CC?AAACGAGGCG?C?CGRA?T?YATCTTGGTCGGWAGY?GRAA?S?RAC?GTCCM?GTTCGAAYCTGC?GCGC?G?CACG?RRT?ATR?TGTGYCTG?GYT?WTYGARCGA?YGR?GAATCGTCCTASGYCGGGAC?TACCCTA?G??T?GAACCKG?AMCTCTAGAAGCGCYGGTAMTYATAC??CGCAC?GCT?Y?WATTGTYYGCAK?TTRTT?ACMAATCCSGTGT?TCTAGCAGTTAAGTGTTRTC?C?CCCGCG?CATGYYTTCCGATATYGTGATRTTGAATCCGAG?GGAGGCCGC???GC?GCTGARTGGYTGTATCCKGAATG??YACT??GAY?GGACGTATTCAG?GATAC?YCCACGACT?C?TGGAKTCKGRAMYWCATAC?A?GCACTCGC?RTAGTGRAGTCR?ACTGAGTT?ATAAA?GCGYGGGTTTG?CYCAG?GYYGGCRTCKAT?AGGAGGCCG??GTA?TMAGACAA?STTTCATAGRGTR?TAGWAGARTGACAY?ATA?YAGA?TCTCAGGAATTCCTACCCCTGGA?CGTT?TCAAAWGTCCCCCTTTCCYR?CGAAAAT?CCCTGASAAATTGYYCACYCAAGS?W?CCTAA?CR?ACACCCCTCCCACCCGCC?CC?CMCAYGCGA?TAC??CGCRC?CCCA?ATTG?CTCAGRGCATSCTAR?CACGGG?ACCYKCGTTRT?CCSCAGCGGCG?CATCWC?TCAATMGTTAGARGCYTGG?GSTGCCAATAGWTTGTACGTG?GTGGCCGGCT?TGGGTACG??GAKT?TYGTGCAGTTGGCAAGCGTA?CTCAAYCTGTYTCCTKYCATYTGATTT??GCGGYC?CTAACWACCTCAYAAATKCGTAGCM?CCA?TCTTACTT?AG?YC?TT?ACGGRGGAGATTACTAWA?TCRC?AGGTGGTCC?RCC?GAT?TAC?CAGKCT?CCCA?CAA?C?A
CRACG?TAGYG?AAA?KYGGCAGTGAAA?TTGTTGTCCGA?CGGTMCYT?AAGATTTCTGTRGGGT?TTGATA???GSATTG?AATTR?CTGGT?TTTAAGTCTA??CCGGRAGG?TY?AGTGCCC?GYGTAGTCA?KCCWTYKGTMTAGAAAC??KTTGTCCACACTA?T?GTATC?GTRACTCCTTAAAACCTGC?AAAC?MC?GYGTTG?R?C??ACCGTTACTWGAGMTTTGW?GA?TC?CACAA?CT?CGG?TCA?TAGCAGAGK?TCG??AAAACGCCCCCGAACC?CGAGCGKGTC?G?CGAA?GACCCTACAATCKGTAG?CAT?C??CGAAG?CGAGGCTTAA?TATG?TT?TTSTCC?GTGACTRTRAATWAY?CGCATRCTGWCAATACTCGARGGG?GTT?RGACA?CAATTTAGGAACGT?TAC?A?TKC??RCGC?CAT?GGTCC?WTTGGT?WCRGCRCT?CAATTGCGA?CGGR?AGGG?WC?CATCCA?AGTTCGTCC?GTGTCM?YGG?T?ATTGCGTA?ACT?A?AT?GG?C?TAG?GTACCATASGTRCTCGCTAGACACA?GAC?G?GTGCAGGGCGGGTGT?TW?C?GTCTTAC??GT?CATGA?YTGCT?GCAA?TGAATCAAAAAGGYGCCTG?GTGYAGCTYCCCA?TCC?CAA?C??TTTGGGTT?GGGC?CKTAGA?GCCCAACT?TCAAA?AG?TTG?GGTCTC?GGCATA?GAC?R??AG?GGCYAT??TA?TCAWAGAW?TAG?TGCACACSCTGC??GGTCT?ATAGAGTRTTCCTCCTT??CGCMARG?TG?TCAA?YAT?RCTY?GKCCYGGCG??CT?AAG??GCGTC?GTAGTSTTAGTACAGATT?G?TTGCC?AG?CM?A?GG?AG?GC?CTAA?AAGAGTAACG??TAACMGCGGCTTCCTTGR?AAA?CACGAGCGCTCCGGKACTGTACT?G?G?CGT?GCT?T?T?TATGGCGAGTAGM
GT?GYYGCAGGTRAGAAGCTT???TCTTA?GTCTTCGGGACT?CG?ACAAATYGG?G?G?TTR?CGACTT?TTTG??ATGAATGGRG?AATG?A?T?ACAA?AAACYTTAAAGT?GATCCTC?YTTGCAAACTCCCGCGGCATGG?CTTCCWATATCACAT?YCATGTCG?TA?TGT?GTATYGCTGT?GCGC?CA?TYAAG?TA????TCACGATG??AACAYRA?CYCTAGY?ACT?TCTY?CG?TYGG?RT?T?C?TGGGCCCTGTTCGAAT?G?YGCGA??TCWGCT?TMTTCCG?ACCCACGATCT??CAGTCC?TGGCGCGCGCTTT?ATGCGRGGAGTCT?AGGTAYACKT??TA?RA?AGCCCRCGTTGAY???T??GACCCCTG?A??CTCCGT?RACTCTGG?CGA?TCATTCCAGCA??AGTGGKT?G?GW?TCATT?TGRAA?GGCTGG?ATCGTGAAACCAAAGGGGYTWCATTT?SAGG??TTGTTGCGG?AC?AGTCTT?G?CTGARAW?TA??AAGCCTG?GA?RGTYAGGTGCTG?TAGTAG?A?GTGYGTTTGAAAA?RK??WT?CTA??GAATRAW?GTYAACTGGC?CGC?TAWTTSAAGTCTCAA?G?ACA??GA?CGCATCCA?ATCAAA?TTGGWT?GA?G?TGCA?AGT?GTTGCACTYCT?ACAGTA?CGGCRTGCCGACTCATTYCC??GACCT??GTG?TGWTCYTRG?T?GGCATT?G?Y?CGYC?T?CAG?CT?A?G?ACACTAR?AAG?TGG?TMGCA?RCC?GY?ATCACTACGG?CT?TG??GGACATTGGTTTCA?TACCGTCCCTGCGTT?TC?TC?CC?GGCGAGGG?TC?C??T?C???CT?GGATTCR??ATACCG?T?GGGCTT?YGGTTGGAGAAGG?G?AAGG??AWTATCYT?CGCACTWT?CGYGCG?ATCTT??ACGTTGCAGCCT?AAGC?GW??C?GAMG?GCCGGG?TCTCGCA
CTCT?G?TAGAAC?WTCCATCC??CGAAG?ATACT??C?GAGGTTCT?TCAYTATAR??C?G?CTCAWAT???Y??GTTT?CTAGTAC?GGA??CA?TG??CAGCAT??CTCAAGT?C??ATAGA?TAG?AGT??AGAGAYTCRTRC?CTC?CTTAGT?CTAGAT?ACCCTGAGC?GT?T?CTACAATCYT?TTA?AACAAGTTTCAATY?TCTATA?TGCCGTGGY??TCGCCAAA?TAGCRTCATRC?GGATTKCTTCSGACTCGGG?T?ACC?AC??GGGCTCC??TGYC?GTATT?TAGTC?TC?CCAC?CGTTY?GCYCCC?GTYCAY?WGCC?CT?GTAG?YCA?AGCG?GA?TGAAGGGGGAATAGAAMA?TA?WCA?WCYRCTTCCC?CTWWCC?TGKTAACACA???AAT?TGG?RA?CAGACTTCCGGCWAC?TTGCC?GRRA?CTRAGCA?T?TYTCY?S?A?CA?T?A?A?CCGC?GTCGGGTCCG?MRC?CKGRTGT?AT?GT?CC?AGAG??C?CCGGGATCAC???AT?CGATAGCAGGACCT?GAATA??RC???CGGG?CGYK??TAYT?AGGMCATGCTTTCM??AT?C??TACT?ATG?AGA?AGACMTGT?T?GTCRGGT?CTTAGGTG?T?TTATGAGATRTGGT?A??TGARR????AG?G?AGCKRTGC?G?AGGC?AGCGMTGR??GC?GCACTCCTACA?GT?TC?RGTAATTA???WAG?A?CA?W??WGGTCTAACGC?RA??AYYAAAACGTGC?GGCTSG?TCGAKCAGGGT?KT?CGGTGYACTGAGT?ACRTY??GAC?TC?GGG?AGTAGCT?G?ACGGT??G?WGACAGGCAGTTT?GT????CWG?AAGRCGTTG?CCAATAGAAC???MA?A?GT?TCCGGAACTC?TGY?GTCCGGGA?CCG??G??CT?CGTAA?AC?AGTA?ATA?C?CGMC?Y??CGCRGTRCGGAG?GTTGY?TTTCAC?
?CTRCA??YCATGCGCGCMAA?AACT?TTC?TGC?CGRT???AATCGGA?A??G?ACC?GMGC??CTA?CA??ASRG??GCT?ACGGGT?GTT?GC?YG?AAACCCT???TTAARCA?G?K??G?ATR??AG??ACYCGACACCY?AAMAAGAG?AA?CCGGT?CART?T?CGGCCGAYAGYTCGGT?C?T?TRAAC??ACAGW?M?KATC?TGCACK?T???M?C?A?GCTCG?CCACYGRWC?CYGCYA??ATGC??TGGA?CY?W?TGAG?G?ATTCCGGCCT?CGT?ATMGCCACRCGYT?GGCCA??ACYAGCCATWTTAAG?G?Y?AAAY?GRGT?TACAA?R??C??C???TAGTC?YGTA?T?TCMCG??G?GCT???CG?AAGTCA????CM??AATA?AA?C?GTTRACC??G?T??TGCRTARGCACCAC?A??GAGMTGTCT?YGTGGTAYACGTRC??K?A??CG???RC?GTGCYR?YG?A?AYYGT?AAG??C?GTAGRRTC?A?T?C?G?GCC?T??TGTTGCG????CC?CAGAGGRAC??TC?TARAA??ACC??CT?WYGAAGAAAATTTCY?C?C?GCTC???GA?RCCCA?GGR??T?ACTCCGT?CG??A?CAC?C??GTTGCTCGTACGC?GGCACCT?ACAC??T??GTTACCAGKGCTCTG?TGTGGCCRACCACAW?CATAA?GGGTCACTCA??TACRMG??AT???CC?TAGCYAA?ACGGCATTC?GM?TCW??ACTTATACMGG?KRCGGY?GCMACATC????CATACGAAAGGTTCRAGTS?GRGRC?CA?T?A?CCT?G?GCGAYTGAW??G???ACTMAKCAC?TGGC?TTCG?Y?W?TGT??A?GCARC?TWACYC?CKTCG???TTTGCGTTG?TYGG?GTAAG?CT?CATTCTT?C?TCAA?GT?A??CTTGGCA???YTAG?CCAT?YC?TT?G??KGMTRG?T?GGTW???CCAGCCCCCW
GTG?AGRG?TGC?TCT?ATAAGA?A?AAGT?GT?ACTTC??AGT?ATC??CAGSCA???TTCAA?ATA?G?GY?ACGACCGTTCSACATSGGCAGGAC?GGT?A?GW?CYGRAGG?TRCTACARCC?T?GYT?C?G?ATW???TAGACCTWTRTGG??AC?CGGC?GACATARACCTA?C?ACGG?CGAACTA??MTCGC?CCAA???????TCGA?AT?GTGT?AC?GCRRTAA?CGYCT?CR?CCATR??CG?CRACTAA?CGRGCTAGCGCG?G?ACG?Y??GTGTGYAGGTK?WATC???MCTGATCACTCGACGCG?TTA?MCT?TAAAYTAGCCGCT?RYTCCC?A???A?TT?GG?CCRWC?ACATAGAC?TCGKAGCATG?CGSCC?CTG?AAAGCACT?A?TATTTA?ATAAGACGA?RCRTRT?CCGTCAG?TGKGGC?TAAC?AATCA?CAGTCA?AT?MCA?TTCWTWTTGTGTCGGCTTACCCCCAT?TTTCW?CC?GG??TYA?AC?TGGTA?T?C?A??TCGTGCATTCG?TRGGTT?WC?AACGG?G?TRT?GCGA??G?CCYGA??TAC?AC?GTAATMGTTCMG?GA?T?CACTAACACCAAATG?W?GCT?AA?AACRAG?YA?TACGCCGG??GA??ACGAAATGA??GRC?STAYC?GAATT??CA?AA?CGC??CA?CA?ST?G??GCCACGGYWTWMRRCRG?T?CATGGGATTMCCCGGAT?A?AAAA?GCTGGKGRGMRCGY??CATGGT?C?GA?TTGTCGRGTAK??GMCCAGAGGMCGCWWATRTCC??TAA?CATGGT?C?CS??TG??STRCAAG?G?WS?ATGCT?AATG?T??CC??GGTTGC?CCWY?A??T?MCTC?CC???GGCRA?Y??S?C??CC???CYT?YATTTTAT?GAA?GAGG?CMA?CACGGAGTA??GGCTTT?CAAYGC???GTAMAY?CT??CAGGGGGACCCCR?CAGT?AG
KCRCGGACTTGCCTGATCGGCGTT???A??ATGCCG??AGAATCC?????WCC?CTG??CAAGAC?TC?T?GCCCATT??WGYA?CAARTC???ACA??CRG?????A?AA?RAGCGCT?GGC?C?AAACG?TTC?K?TR??AWAW???CG?A?AATTT???CGAATTRTA???G??GMGA??C??TTTGTA?ATSC?T?CAYCCTCC???CGGC?CGG??ATATGCYC?ACYG??CA?T?C?GGCG??GGGC?GATCCG??M?A?T?GTACA?TGG?CTKG??GATAGCGW??TCG??TC?RA?SAY?CAAC?C??GAGAYCACC?GCTW?TAT?TTCACC?TTAAGAGG?T??C?TGC?CA?KAG?AC?AACCTGAC?CGAAT?AACCMCCKA??C?GG?GTGTYG??TR?TTTGWGCA?TTACGTGA?G?ATTCCGTAYA?ACRCTR?CTCTAGTCRG?CA?T?CAACCCCCATTACYC?AGCGCGGAG?GCT?GA?GCC?AACACT?TCTCT?YAA?TARGCC?AGMAGAAT?TT?GA?TRCCCA?AA??AG??GWRW?AAT?CG?TT?TG?C?G??GCG?AATACTG?R??C?CC?G??TCT??G?AGA??T?AA????TGCC?AATA?TG?YGAAY?CA?RRATY?A?CARCY??TACR??T??TCTCCTMGTTTY?A??AGCT?TG?C?CGCATGATACGCRT?TG?ASTAT??C?GAR??TCC??GCA???T??CG?TC?CAG?A?CGGCTCTYTC?C?TAG?CTCWWCGTA?ATAAAAAM?T??GYG?AGCGWM??CTRAKATG?CCYC?TTA?TTCCY?K?CCW?ATA?A?TAT?RTAT?C?TC?AGCATTWTG?C?CR??CCTA?CATGTA?TCCATYCT?GGAGC?CCYAT??TA?YTTCA?G??T?C?C?G?GACTGC?A?GTGTTACK?TT?CASGGAC?AAGGAT??TCG??TCACC??A???CCTTYCGT?TR?GGAAGGGTAA
??AA?RCTCAG?T?ATTC??TGWGGTCAMGTGCGT??YA?GAYCRGGWGT?CCG?YGC???GCG?AA??A?CG?ATATG?GG?AAAGTTTGATATGGT?GCKYC?A?CTCG?YGGC?TAC?AWT?GCG??TAAAGAT?ATGC?WAATTC?G?G??ARCA?CA?YG?GGGWC???W?CATTATGCGTACCGSTCTTWG?CCA?RYAGTAAACYGTTTGGGKCKGGC?CWWTAAGGACCTYTCCRSCCTCATYTCGRC?ACMRRGCTRATCGG?YTGGMCGGGTCCWTGCAMCY?AATGCCRATACGGAGGACGAACTCA?ATAG?CGATACWCRAKCGYGACTKTAGATGTCGTTGGMGGYGAGATARAAAGG?CMCGTGGCCCGCAGTTSTTCCTCACTCTGCGTTCAAAGCTGCACYAAGGTTGGTCGGATGCTAGCTAR?TCTAAY?CTCWAGAWCCGGTATGCCGTTATMGTGG?GGAKAACGGAGGCTGTGAG?TCGCGGGCAAACCTTTAT?STGGTTCCACCAACATGAYCGTCTKAGTGATTATTTGGAAATACTGAYTRGTGCA?TTGTGGT?GRTGGCGTGCAGAARCGATAGCGGCGWYGGGCACWTAGGCTGTCGTTGGRARTTAAWACGCTRTTTTCGGGCKGTATGTTCCAACATAGCCCATCGTACCAAGTTGCCGCCATATTA?TTGCAATACTGGCAAARTCCCTTRYCACATCCGACGGTTTATACTGSTAGTAGGCTYACRGGCTAGGTCCTTCYTYTCCAAGYGCCSTGCACTC?TATCTGTC?GGACGGMYCTTTGKGTAGCTAGCCAARGGGCGATRGACGC?AGCYCTYGCKTGGATTATC?MCGGAAKTACCCCTTGAGGGCAMTTGGATCTGACGYAGTG?GTGGGATMAGTAAYYTGCAATATGWGYGGTTCGCG?CM?ACAGGGTTTCYAAGCACTCYCGGCTCCCGCTTGACTTRGAAA?TGCAG??AAGCAR
GCTARCTKCGGTGTGSYTCTGGATCCATTACATCAGTGTCGTGTTATCYGAGGTC?TSGATCATGAGTRGGKTAGAGCCAACCGTSCTGRAGTATTCTGGGTCGCGGATTGTATRAR?TTTGGGTCGGGCRAYCGCCGGGGAAGAAAAAGTGAGCCCCA?GCCCGGCACACGAAGRTGGGAGGACAAATCCCAA?TCGGRGTCATGTGGGACTACTGCTCTA?GGYCCTCCTCTATTCYCGCGATAGA?TCCGAT?ACCYCGCCAGCGGAAGCCTACGACCGGAAGKCTCCGT?GTTYAYGGCGG?CSCTGA?GGACGGACTTTGGAATG?TATGT?CTCGTCTATAAGRGCC?GCTCCGYGAAACCGATRTAAGTAATCGTGWACCCYTCGCRTAAGTGAGGTCTTACARAGT?TGCGGGGTGGCAGYTACGRTATACGCRGCYTYTCTGAACTCCC?GAAGCTGCCGASACTATTCCATC?GTTACGCAYY?AACTYCGGCTRGRACTCGCAAGGAGAMMCGAACAGCCTYTCTAAMTAATTCTCYAGGCACTGTGG?AATTAGCTCGA?GTGGTCAG?ACACATCCCAATYWYASGGCCRGWAAGGATMMCAGTWACTGC?TAGGA?TTGCGATRATSCGTATCRAACACWCTAGTCATTGTCAWAGG?CTCGKYGYCCCCCKTCWGST?AGCACGCTGGAGGTTGGCTAATAATAAGCTCCCGTTSTRCGTRAAGT?G?CCTMTT?TCTCGCTGTGATWA?A?TCATTCRTTAGCCAGACCGACCGTRYRATWGCWCGGAGR?AAGGRTGCTKGTTTGCTRCYCTRAAGTRCGCCTAWGTGGGCACAGGGTTGCGAGRCCCATCWGCGAGTCTYTCCYAGGCGTATRCTCGTGT?ACGA?CSCCCCGCATTGYGAYTGACGCTTGCTTTATCTGA?GGAGATAT????G?A????????????????G????????????????????????????
?A????????????????????????????????G???????????C????????????G???????????C?????Y?????T????G??????T???????????????????????????C??????????????????????????C???????????????????????????A????????G???????A?????????????????????????????????????????????????A?Y???????A??????????????????????????????????????????????????A?????????T??????????????????????????????????????M????????????????????????????????W?????C???????????A?????????????G???????????????T?G?????????????????????????????????????????G?????????????C?????????????????????T??????????????????????????????????????????????????C??????????????????????????????????????????C????????????G????????A??????????????????????????C???T?T???????????????????????????????????????????????????????????????????????????????????????????????????????????????????????????????????????????????????????????????????????????????????????????????A??????????T??????????????????????????????????????????????T????????????????????????????T?TG??????????????????????????????????T?????A????A??????
???G?????????????????????????????W???????A???????????????????????????????????A???T?????A???C???????????A?????A???????C?????GC??????????????????????????T????G??????????????C??????????R???A??????????????????????????????????????????????A??????????T??????????????????C??????????????????????????????Y???????????????????????????T???G??????T??????C?C???????T??????????????A???G???????T????????????Y????????????C????????????????????????G????????????C???C????????????????????????????????????????????????G????????????????????????????????????????A????????????????????ACG???????T?T??????????????????????????????????G??????????????????????????????A??????????????????A???????????????????????????????????????????W???T?????????????????????G??C??????????A???????????????????G??????????????????????????????????T????A??????T??T?A???????Y???????????????????????A?G????????T???????????????????TG????????????????????A?????????????????????????????????????????????????????????????????????????C?????????G???T????A????????????
??????????????????G??G???????T????????????????????????????????????????T?????????????????????????????????????????T??????????????T?????????G????????????????????G???????????????????????????T??????????G???T??????TA????A????G????G???????????????????????????GG?????????????????????????G??????T????????????????????C?????????G?????????????????????????????????T?????R??????A??????????C?????A????????T??????G?????????????????????????????G????????????C?????????????????R???????W????????????G????C???????GR???????T?????????????????????????????????G??????G?R??????????????????????????AG??T???????????????????????????????????????????????????A????????A????????T??????C?????T????????R??????????????????????G????A??C?C??????????????A??????C???????????????????????????????????????????????????????G????C???A????????????????C????????????????Y????????????????????R?????A???W????????????????G?????????????????????????????????????????T??????????T????A??????????????????T????????????????T????????????????????????????????????
??????????C????????????T????????A??????????????????????TA??????????????????????????G????AR???T??T?????C?????A????????CC???????G??????A??C??TA??????C?????????????????GAY??????????????R????????A?R??????CT????????T?????????????????????????G??KG???G??C??????T??G????????G?A?????????????AACG???TG?C?A?C???G???T???C?GG????????????GC?Y????T????G?T?T???T?T???GA????C??????A?AA??GR?G?C????TWTAC?G???A????GT??GTAC???G??TGCTAAGATTA?TCA????GGWG??CGAGT?T??G?CGGG?????WC??TC?AG??GCG?AT?GT???CT?TGTCA?A?G?ATAA?A??G??CTAG??CCA??YT???T??WG??AAA?AT?G??GATAT??ATG?T?C??C?TAA??CT?T?AATCAC????CAATGG?CGTYAT?TA???A??GCG??GATGA?GA?A?G?G???T?GA?ACTAC?KGT?A?YYTCA?CGTG?T???AGCGCGCRTAW?MT?AGTTTTCGGGCWG?AC?KG??R???C?C?YTCAG??AGG?C?CGA?GG?G??CG?M??G?AS?GCCA?CCT?TC?T?CAAAGA??GGCTAGC?YCRGGCT?MAAAG???T?C?CCTTATGAW??G?YTTACMS?TRCTC?T?TC?GGTGAAAC?CTGTGGCC?AC?CYG??TCC?A??TCCA?GSACCG?TTRA?AAGCGTCG?ATAG??CATCGC?TACCCCCGTC??CTGA?CTACAG??AA?MCA?CCRMAGC?RCCAGCT??CA?MCA??GTTGRT??CCTCRG?Y?CG?RM?T?T?RCG?G??RG
    254_8		??TYG?TTAGACGGC?GT?AGAGTTACA?TTG?G??CG?A?RGGCGGRRCTCTCACW???GT??GAT?ACYATGTAA?AGRAAT??G?ACGACCCCT?TATCCRRTAYACTG??ARTCT?GAC?C?CMY??TGGGATWKCAT??GTTCGATACTAGCTA?TATTCCAA?GT?TAW?GGTTCGCG?GACARGTC?CGAAWGAGTRCCTC?CGCW?YGWT?GT?AGCGTYC????C?GCYTTKCYG?A?RTA?ATGT?A?WMGAYG?CRKGCGG?TC?C?AGCCGGAA?AG?TGA??TYCACTCTTTT?CY?T?GTC??AAGGCCATA?Y?RTGTCWRRTWGAT?AYCCYG??TCTMTCCKTGTAMG??RT?CAC?GG??ACA?G?TA?TYAAA?G???Y?TGCACAG?A?A??CRT?CC????MASCCWAGC?SYTAYGY?T?G??C?AG?GTTT?CCTT?RTMGTTT?RTCAYYCYCA?A??GCCC?RW?G??G?C?TCW?CTTTA?TMGCGA?TT?TC?CACCARKYG??G?CT?ATY?YT???R?CGG?AMGWATA?YGGG?AGTGACG??C?GTWAGT?ATCACCGA??TAGGMRGAAG?C?TGKTTCCTA?AG?R?M?GAWAASA?CTCA?A??CGCGRTTY?AACG?TTCCCCCKAAGTGCAYMCGMC??TAYGTCGGR?GC?CCAMA?GY??M??WT?YCGTACCAT??R?RGSA?YGAGYG?WKCAWATA?AT?GGTAAR?CAARTAAC?A?CCTGCC?YGA??RAGK?RATAAAG?CT??MC???C?CG?YT??GA?CCASGYCTYG?ATGTRAAAA?CA?AGWG???RA?CCRRCTGA??GCCYGTTGCCRYTATT???T?CGMAAAACA??TTTTGG??TTC?AC?TGTCTC??TGC?AGCCGAATR?GAAT?ACA?A?T?CTC?TCA??GTRCTCCGG?G?G?CCC?C?TTGTCA?ACTTTTGGGAGCATCTS??CCGGMCCG?ACTCA
G?TCTAYA?GAA?AMA?TG?WC?TTAAG?GGY?GTGCK?MYMYASCTATC?TAT??YY?CGYT??YSGR?C?????AYTAAYGC?T?RATGC?GR?GAA?CC?GG???CT?CTAMR?CC?T?CYGW?CATGCGTTK?T?CYWTAGGCGAGTTCGCA??AGYCA?RRC??CAW?YGACGR?AGGYTCGC?SCWAAG?AGACTG?GCYCG?AT??C?G?CG??GTR??CACYYATT?TT?CG?YGCTA??G?CCGACCKYTRGTCCGT?G?AATCWTACGA?A?TR?GC??RCC?GCAGW???KT?ATGA?ARGCARC?TCT?TGCRGCTG?TTMACTGCC?A?A?TA?GCA?KCCR?A?K?AGTAAGCG?AATCAG???A?GTTC?AA?YWAGGGT?CC?????A?CYGTGATGGTCCM?A?M?TAAGAGRGCCAAAGACAA?GCR?AAT?GT?AAGR?GY?TTACA?TAA?GAT?TRACTTT??T?CRA?T?TKGGACG?TAAGGT?GATACGT?CGAAATGAG?TKTTT?G?AGGRGAGCCTAATAR?WTTRT?GGCCCYATGA?RW?AATATCTGT?CC?RRT??R?A?T?G???RTRGTATTGW?G?ARTCGCACGC??GTAKGTGG?CAAT?GGCCTACTTA?Y?TGRT?CGAAC?G?ACCRRRTAA?GCACA?RC?CGGA?T?YYRRC?A?T?G?ACR?RAA??CTCCT?ACA??CGTR?G?CA?GGG?CRTAAAGCGC??AWCC?TCA?RRCTCTG?TCT??ACC???T?GACATCAA??YC??AAC?CA?T???ATR?GA?A?T??CYCCAW?WATTCA?CRG?A?GG?TAG??AG??T?GRTT?TTCTTGGA?TGAAC?GSA?AAGCCAA?AATCC????TACWT??A???TTCAGA?GAAGTGAGG?RAYR??R??GMA?GACT?WWCCAAAGCAGGRATCCR??GRYTCC?AGT?G??T??T?GRM??G?CGAYG??TTG?CA?GRC?AG
?GATAARKGTGRCGC?GAWK?C?GKAW??C?ATAGTTAAATCAT?T??CCR?A?ASTRMGTTTWGRGGGYG?CAYG?TY??CA?TTYGCWA???CC??G??T?GTYCC?CW?WCGCCATTCCAGCRAGAA?CATC??TAG?AC??GK?GTTT?CAGCTAMAAGARTG?MCGMA?G?A?AWCY?RTAAG?RAGTG??T?GCTCTCTACA?CAC?AG?TCG?RGGCT?YSACRC?CGGTC?Y???A?CCCT?GT?ACTTKR?A?GA?TCTTGCAGGCC?RTC?ATG??TGG?A?GCGT?TT??CSCTTTRYGT?AKGMM?T?AGGGYWGA?TCAG?YACGTCA?AGCTG?YTYARAGTTCGYYCK?R?MA?ACTTCC?RM?RARGC?T?T??CG?WCR???TT?C??A??G?AR??G?TTGTK?R??MG?????A??ARGC?ATGCC?CGATATGG?Y???CRGG?CYCGAMGCCTY??AGTKYCG?A?Y??GC?SWCACGWTTGTGATGTTCTAAY?T?CTTC?G??G??TTGC?A???TC?KGCGT?GCAGCGGW?TCWCCT??TTW?TCT???CA?GYTTTATT??SG?TKG?GTCGACTC?AYA?CCTC?WASC?GGGCGGGAGC??CGA?AGTC?AW??TA?RTGATTA?AS?RCGC??A?CTT?T?MTACTG?C?KTTGCG?CSG?TCTTWYGGGGCSTC??GA??AGC?RMGWCACGTAAAAATC?T??A??GT??G?ARRYG??GTGMRA?CYA?RYYMCARAG?????AGTTTAYGAAT?RCGCGCK?AGGCGGTC?AAGC??CCGTATAC?CYC?AYCT?RCACA?ATGAAA?CCWCGYGTTT??TG?G?GTAT??KT?A?G??TCYYAAC???WC?Y?A?TTC?C?CG?TYG??R?GWTC??GWM?TC???GCCCAA??TTY?GTYGTCCGC????C?T??TA??CATYCGTA?GSRCGCG?RAYACCTAAKTT?T?A?CAGKA?CCCA?C
G?CT?AGCC?GTACCRCTTAYGCC?TGRGGTCCTCACG??CG?CGAA?GGGGGW?YGYAAYKC?TT??TG?GCAAC?ATAG?T???TGGT??RGT??CRAY?ACGAG?T?AGGTYA?AGGTGCK?CC?W?CCGGCTMC?AACRC?AATTGTAKAGGG?AGGGA?T?GCC?Y?GCRACAGGA???MACG?T?RARGTYA?CT?W?AA???ACCGGRTTCGCGTC?CTGTTGKTCR?AY??WTATT?TAYAATG??TA????AT??SWRCACG?TCGAA?CGGKCA?CCTG?CTC?YGGACTTCATGAC??CT?TGGCTGK?GGCCCTAC?TR?ARATR?AAA??AG?RCGTC?CYKGTTTR?AGTM?TAAW?G?CC?GKSGACR??CCT?GGCYYY?GK?TGMT?T??CCAC?GTTCGTWCG?TCCG?GY?AARR?GTA?ATGCTYATA???AAWAC?CCGTAGCMG?ATAAACGAATGAGYG?GM??ACRWGYTGAW??TTCYG?C????GMC?CGACATR????TGA?TATG??GTGC??T?C?CATY?A?G?TTT?TGCCGRGCA?CT??GTRCRMA??TAC?TC??GC?CGGTCGWTGATTC??CGGTA?TACTKTA?GTAAGCAKCRASATRR?GYGCACGAY?GGGYCCCTCAWG????TWGMTT?TGTAAAGKATC?RCGWGAC?CCC?G??TTTGAGG?AWTT?CA?YTTT??GTGA?TCCACGCCCAAKC?GAA???CT?GGA?C?ACA?YWG?G?CGC?TC??SY?YT???GCCTRCGY?GAGGGCCGGCGRACC??GGRYGYCAK?T?CGG?TGCTT?TA?AWGARAAG?G?TMGCCW???T?KGGACG??AAA?AAY?TGG??CGT?CTTAG?AT??WCTG?CG???TGG?ATCY?AG?TACAC?CSTACTGCYCRCTTA??T?A?TTGCAR?AKGGAA?YGA?YCGCYAAGGTGTACGC?ACCMA?CCGAC?TTTGY?RTTTTAA?TC
AGGSR?R?CCTRCC?AR??ACCCATAT?TCTATGTT?TA?CRGG?WGGTRGGT?TTG?CMCY?GCAC?ATGACRCGTTGG?AGGG??TACAGARAC????ACT?CGCGGC?S?TTRKGA?TT?AGCTATRS?MT??W?TT?ACTWA?GR?GCC?CTCAYWAGCG?C??CTG???CCG?AATGG????A?GTA??GCYTGRYTCATTTYAGW?AAAYTRT?TRCAGGC?AGTAGGCAA?MA?A?TRCYY?MSATGA?CTATC?RGC?AGCRGYG?A?TACC?A?TW?GYTT?GTACAGACCATYTGCCAARRGMCAGK?CYA??CGATCGTRCT??C?TT?TAC?AAA?GTC?TGAC?RTG?TG?AYASCTCGGGTACCT?T??CAKAGA??CWGTT?AAAGGGT?GGR?TRRTGG?CCA?RSAA?RSG?GCG?G?GCTRARA?KCAGCT?CGG?T?WYGGAGA???GTCM?CCCAG?CCACCW?GGA?GGC???ACCS?AGACWAA?GGCGSGATC?RGR?WMCTSYMYG?C?TTCCTTA?AG?YTATT?ACCGG?GT??GSC??TG?TYTW?CGY?TGGGCRMA?YTGWRTC??AAGA?A?GTGAGRGGTAA??R?GATGAG??CARCGCC?G?TCCTA?CCCC?RC?YAM?GWCCS?KA??TTACGCAGCAG?TAGGT?GAS?A?C?CYT?TATTCA?G??CY?A?ATCATGC?GCAYACT???AK?AYRGYCA?ARACA?TAGC?W??GGCA?GT??GRGG?GTTGA?GC?TATG??YACG??GCCR?ATTT?CCK?S?MA??GCAGCSC?TGTGGCGC?TT?A??CA???SWA?GACY?CCCTG?AGT?GCCGT?CGTGC?GG??ATTGRR?G?GTC?KTG?CCYG?GTGGKARGYYCCRYCGRC??AA?AAAYGTTGTTAGCCAACTGATYGGMYCGGCTAC?ASGTYGACCMAAG?WTT?YG?ATTA???CG?TTC??YTACGC?AG?GAYA?C
SA?AGGCTGMCACCCCAGG?GAGCCG?T?CATYGRG?CCTCA?CGTYATTY?AAASCCCATAMATCGA?SRCA?ATG?RC???ATAA??ARW?TATCYTCAGGTAAWATGASA?CTCS?G?C?GACCAMCAC?A???CAA??YYWTR?CTGC?GGATGCATTT???GT??CGGR?GCTTYTAAG?CGGCC?RT?AT?TG????T?G?AC?GCCA??TY??C???CGCWYATA?R?T?CRG?C?YAA?C?AGC?T?GR?GGC?CGY?TGCCA?A?C????AACACC?TGCGCC??AAGC?CTCTC?CG?ARCCA??CCAG?TGTTACSTGA??GCC?C?G?ATAGC?TG?SAGRG?ACY?AC?YWS?GT??CCAA?YT?AGYAA?R?T?TMGT???RCAYTC?GTC?????A??AR??Y?KA?AYGC??AGC?RAAA?AGCATA??CCCRAACGCAGG??ACG?A?RSCC?GCTGCC?T?CGSYA?C?CGT?YTTCGGTCTT?G?A??G???TCWCT?GCCYCC?G?TTTT?GAC?A?TT?TG?AG?YSCGATAAGTAA?C?TTTA?TCY?AAGT??GGAA?CC?GTAC?GCTAGCGRT?TCGAG?C??CGY?CGRTTCTACT?TCCAT?GAA?M?A?ACGTCRG?G?T?T??ATCGTA?A??YCACCCG?TCYT?ACG??GAC?T?YYKC??R?WAC?C?TGAACTCCTGC?G?YCAA?C?TC?KCACTT?GWT??WCC??CSWA??AKGTATT?TC?T?AACCAAGTTGA??AT?GCY?AG?CACG??C?AG?A???CCTR?GT?GGGR??TR?CA?GTGRTGGTTS?ATCTY?KCTG??AG?AACG?R?TRGCCW?ATAGG?TGAGY??M??CCGGCAAACCC?AGGTAA??TACAACA?TAA???TATATCCGG?ATCTGC??TCC??G?AYSTAC??TARTT?CGTTGTCGC?G?GTCTCAGGCRACG?AGAAT?TGAT?CGACACAATACM??TT
CKT?GCACY?G?AA?RC?GGGT?TGYTCAA??CCWGT?S?CCAT?C?RTW?TTTC??GRCY?A?GCAATC?W??RC?T?S??YMTRAC?TG?TTCTWAMTGT?T???Y?G?AGTY?CWATGRC?TR?TYT?GTAGATS?A?TAGRCG??YT?YAA?CTGAT?AASTCT?C?G??RGGGM?M?KCA?T?AY???ACGCRACA?GTYY?C?TW??CCA?CG?SG?RYCYC??G?TK?TCTSCTTT?Y?CCTCA?SGY?CAC?YT?YSCCSCGCT??T?RAGRT?T?AAT?CGMWGGCGGTC?AT?CTGTAYY?CAATCG?CC?CAG?ACA?TTGGGGAMKGAG????ATCA?RG?CY?AGCGGT?TAGTC??TRY???GGG?AATCWR?TGYCGC?K??GCCT?TWCCA?CATYCTTTTGYTTATCYT?T?CTYG?AATA?GCGCTT?ACC?GAT?C?CGRRTC?TC?CRC???TAGT?CTGG?CTG??TRGGGGAGGCKATC?A?GCTAACG?TGGTGGGSC??G?T?T?GAASTGKSGGGATC?T?TCG?WTAC?GAAACACTYTR?ATTT?Y?TA??CT??YGRTAYT?TTCGG?G?T?TCCAGGCCT?CGTG?CA?STA?GCRG?TGACTA??YC?A?ACMAATT?SCATGAGRAAR?CATTGGTCATM??CA?CCCCG?CTGAA?AAAGCS?A?TGG?GYA?TAT?CAC?C?TC?GW??RG?GAC?TTG?GS?CCGRCGTC?G?AGACACAC?TC?GMAA?MTATCCGGTC?RR?TCGY???CRCATRRA?AATC?CTCGT?AT?TTG??CACCRRCACCSGA?TCGCAC?GR?AW?SGAYTKM?A?C?CAAMGG?GCG?CG?GTCGCCCTYRG?TTGTC?RARG?C?GA?TCA?T?AACCCTGCMCCTA?GATCCCGGTA?GAWTTSTGG??T?R?TTM??GCTGC?YC?TGTGGGTAAT?AT?RSW?TCTGCGTT?G?AGKGGATT?RTCT?A?C
CGGTSACGA?ACACCGGCCATCCYGTMG?TCA?GC?GA?AGTTT????T??TCGMGG??CTC?CC?G?GAC?WAGAYAG?GRAATGA?GAACWGC??GRACTYCCGAT?AGRKAGAGT?CCTS?GAGA?TMWAA?AGC?GGAGMAAAGGCA??ACAACAYC?MATGAAGCYMT?CM?A?GGG?YWMGG??C??CTKAAYG??GGCCRG?ATCAG?GCT???AAGAG?TCCRRCAAYAYAMAA??W?G???RGACA?TAATGCRC?T?GGGAAW?T?CCT?T?A?TGA?GAR?CCCAC?Y?GGCRAGW?G?AWAWGK?YGSTGW??MMT?CTGATGRGGCM?AGT??RAGAC??AR?AYAT??AYCGARAAACARTG?CT?AGAGAG?T?GGGRA????YTMCA?TRMACC?A??CTSG?ATT?TT?RCA??AA?R?CTCRC??GTCWWC?TRTGAGKRRYWTRAYCG?CGR?AYA?GA???R?GGT?GG?C?CGGTR?GCAA?G?CAAGTCAWT?RAC?YG?R?G?A??WR?TATMGARCCC?GC?CRT?AAC?ATC???TY?CCG??YRAGGT?CTGTCTCTC?M?CTGATAGC?CATYCA?AGY?TTYC?CC?C?CGT??GA???ATCKARAAAGRCACAG??CW?KTGTC?GMATC?CCATTT?S??CCCSTTGCAA??TGAATCGAT?AC?G?GTTWC?G?ASCRTC?GTCATT??GC?GTTCGYCACCRGG??A?ACGTTYCCYCCT?YGCCAY??WY???G??GCAMTA?WYAT?TCG?GCGAG??RGCA?G?CT?ATA??T?CCA?CK??T?GAC?GC?AWTAA?Y?CCCG?CCCAGATYAC?A?CG?CGGC?WAGA?CAGTGC?TRCTCGT?TG?AC?TA?AT?CCACTCAA?GGSYGACRG?ACTGG?GGAKARC?TGAAA????A???C?TGYG?CGAG?GTAMGA?CGCCY?AG??A?CATCTCGGGTTGA?MATATY?TG??C?AC?W
TYCTT?T?KYAS?AT?AGATTCY?A?CTTCC?GWCGYC?AC?GT?CYK?M?G?ATTCTATT???ACA?Y?TGTG??A?C?GCAGCC??AT???RAA?CACGGAGACAGAAACMTGACACAA?TAAKT?G?A??M?YTGTCTTT?GCK?GGCWGTA?W?GT??T?ACR??TCGAT??GCGCGT?TY?TAA???CG?TC?CCCC?AGG???CGGATTYAAGG?RT?AGKAG?G?T??CT?A?T?TCT?C????GTTAAYC?GGGGT?AGAKGTTT??CY?TAGRSARS??C?AA?G??RTGTCCCWGCGTTGRACTAC?A?KTYA?A?YCCATCT??W???GC?????TA?RKG?GGTAGYA?C?GTGGCCTGCG?CA??TR?Y?ACW?C??G?TGGATGA?GGTC?GGAGSRA?GCGY?CC??TYATTGRTACATTCKT?ACGMGTCGGAA???A?C?TT??A?WCG?GTW?RCWAGAC?KGC?G?ATCC?A?GCGATCT???CTARCTYATGCGTACCTGGRC?K?CGAG??TCAGCYTGC?TG?ARAGC?AC????MCTC?CT?A?ARGTAKAA?CGA?AGTCCA?C?AAA?CGAGTC?CG??CR?G?TCGARA?YS???T?AT?AA?C?GG??A?GACCCGRT?A?T?G??GA?TGYTG?AGW?GGCY?TTC?C??GA??TAGGA?AAA?WCMGATY?ATR?TAAASTKG??AYC??TA?ATGT?CYY?GCTGG?AC?AA??CTGWC?TTACCC??CCA?GGCTCA?AAA?GTCC?TACG??T?TT?CA?MTMAGCGM?RC??YTKCT??GGCAC??GGGTGTTACYY?ACCC?CKC?GY??T?TT??TCTC?ACACTYT??R?TCT?TACATG??AGARTT?Y???YCCGC?CR??C?CATAT?AAC??ACAT?GCCTCA?TAGA?ATT??GGCG?AW?TCAGAC???CGRGTGACG??TYCAG?C?T?G??G?T?CGATTGT?T?GGCTTTGT?AC
GA?GTATRG?C?AA??CGG?CTA?AY??GC?AA?TGAGCC?T?G?G???GAGCC?CRTG?GYACGTTTGC?TGCR??CTG??G?CTCGTCAAG?AGAC?G?AGCMACATA??GGGT?T?CA?TGYAA?ACAGTM?TTA?C?????ACC??T?GCGACGTT?ACYAACR?TCM?G?TC?A?TRYGTGCG?YT?CAS??MGCTR?GGC??G?Y?????ATGTCCAT?MT?CT?GR?G?C?T?TTAAYG?TGGGA??GCT?TGGGA?TAC?GGCG?G?TCAGC?RCGTG?A??GTACGCGAAMT??YRR??AA??GGAA?RGT?G?GAY?TGYAC?GRGC?TA?GCMMC??TMCA?GGY?TTTTC?GG?MAGGATA??CG??YACG?AGAG?A?GTG??GTTGG?YG??CTK?RTCACCG?CG?MCCGATCG?CAA?T?C?TT?G?CT?GCWGCTWTACT?G???GATC?TTTAGGY???TCWC?G?TGA?TAAGGCA??R?CRGAST?GC?YC?GGG?TGG?AG?GGAC?CY?CG?TCCGGCGCY?AGT?GT?GC?CGCCTTTG?WAAGWGCTA??ACAGGCATGT?CGTA?A?G?AWCK?G?GGCAA??G???TGYGG??ACA?ACT?TTCTAC?GGKAA?C?CTCTAR??GC?GGKGGGYYRGT?TA?A?CG?AATCAGTCCGGMTK??GWTGGC?C??AA?TG???G?A?AG?AMAC?CTYCGARC?G?GCMAGTM?R?TG???GGGCCG??C?TCY?GYCGATK?G??TTCC??TTK?GWAARCCACC?R??AG?TAATA?CAYG?GMTT?GTTCA?AAACCC??AGYCGCAT?GACT??KATCACGCG??G?GTGTYARC?TCTGTT???YCTCT?Y?MY?A?GGACC???T?TGC??GAC?TCTGCYT?AAC?AACA?GCGAARGGMC??CGGAG?AT?C??T?C?GGCCAACA?AA????M?C??GGCAGG??AGCGC?GCTGCTT?C?RCWG?W
G?G?CG??Y??A?A?TT???TATCAYATTG?TGA??A?TT?C?CACG??GACTA?CYRC?GCACAACTTAAA?STRAGGMG?GGGCTTAG?GTYA?TGT?ATAA??Y?MG?AGCTTGRAGGTCTATAACYCGGTAG?AGA?TGA?G?ACA?C??T?AAAT?GAGG?GG?CYGCRAACACGATT???ATGAT?ACGGSGG?GCCGGARGGAGGT?TTTGT?T?RRCA?TAART?C?AC??TT?G?CTYA?GCG?TAGTAYCAGR?CYGTACTCAYAWTTATAGCCG?GG?AGGG??TG?GG???T??CR?CGGTGTTAA?CRTGGCT?GCYAA?TCRA?RTGGAG??GRCKCTTAA?GTT??AA?GGS?TYGC?WY?GRG?TGMGAGG??CTGCYTCKA?AATTA?ASGYGA??GWTAATA?WKTACT??G?G???S?CCGGATTCMG?C?G?RGGK?GGCAACAT?TSTMGGTAT?ATAG?T?GCGT?CC?WCT???GTA?GTC???ATGCTTYWARMAA?GCC?????ACT?C?GA?YYCA??AKA?C?CR??A???A?MA?AGA????TCA?GCRAGGG?G?TC?YRCAGAGTGTGT??CTCA?C????AGATTGC?GACATCAA?ATGMAGCGCAAAGYAMT?TT??T??T?A?CGC??CA?ATACCA?TAGCAGATA?GGAWTK?AACTG?????A?GA?????AS?A?C?GC??CC?TCT?GWTAA??TAAC?TT?Y?TGGY?GTYATTCAW??TTGWT?ACC?RACYWT?TACC?GGWWR?CCC??CT?AAYAGCTA?AG?YCAGGTA??W??AG?MR?T?????GRG?GT?TGAGACWCTWCYTCCT?GGTA??ATSG??GATCT?TCTRRCT??CYAGT??G?AA?CMC?RT?TGG?AAATGACGGCMG?TT??GC?CWCYTTA?A?GCTCAAT??CTAG?GGA?AA?T?TATAAWS?R?ACKT??CM?CC?M??G?C??AAG?TAG?GGYG
?C?TA?CCG?TRTR?AYYYGAAT??CTCWGC??ATTTG???GTG?AG??TA?GTG?CYCAGTCCTCG???T?CTCGG??CTAGTRTCKTTTA?GC?TACCGTC?GCR?ATA??G?AGAMGGACY?CG????Y?YCAAK???AAC?C?GTA?GTCT?CT?ARGMTT??AC??GYW???C?A?GCASCATAACCYG?RYCMCTGGYGT?GC?Y?CC?T?TTGAGGRGCCAT?TG?RGRKA?ATT??RC?GM?C?AAR?G?A?ACAARG?T??A?C?CA?G?TA?GWGTRMGTGT?TTGACT?GGACGA??ATC?TAGG?G???ATTCCC??G?CCG?CCCGMC?CTGGTCAAA?CCCTYCG??TC?T?AGGC?CWAA?G?T?GGAATATG??TRASTRTCAA?ACCTGGAGRACGAAAT??GGATCGA???CA?CCAGC?MAG?GCGCTGGAA?TYACRCA?GAGC?GM?T?AK?G?CA?CY?GCTCTAG?TCAT?TC?GCTGGGR?TTTCKA???RT?TAY?CAW?GCG?C?TYTATA?AG???CGARTTTTMCTTTY?WC?GA?A?T?GG?T?CK?CCGC?CAAC?CAA?AT?GG?SGAKGTTARCCTT????CGGRGA?G?G?AYCAG??CTATT?YGGTC??CRGCGGAAA?RTS?KTRTACGGRGTAAAGTTAC?RATTTG?CRC??TTG?G??GARWGAT?ATY?GTTCACMAG??TC?ACTTGTR????GAAT?C?CCRCSA?WYCGCYGT?CMA?AACGATGGATGGWYACC??C???SAAGTGRT?GCTC??CGTGGT?TGCGTG?CATTWTCATG?T?CATT?YTAK?CR?RCYR?AGACAGAATATTAT?AGCGAA?ATTTTA?TGTCC?CA?SYG??AGTA???GACC?C?A?TT?TAAWATGA?GT?TRGCMTGT?MACGKCGY?C??TCTGC?C?CASTYAT?Y?CGT?AAC?CGTCW?GGRCAACYARCTGC?TTGAY??GMTA?W?
G?G?AAGCTCCC?MGCA?G?AAGTTM?G?G??GAGT?AT?CASGC??AGTTTGCC?A?ACG??GATWYC?CCCCCA??GTYYA?CT?AAC?CR?T??GAYGYRTTT?GG???YCTCG??TTCYG?S?YCTTGWT??GAC?A??GAGARSSAT?GTYCAGAY?ATACM?TC?CCAGWTGYCC?GAGCGG?TCTCTMCGT?KGT?A??T?TCACGTGCTAWT?GACG??TC?CM?A??TGWC?CATGG?WGTTGTCCCCRG???C?GAWA????TGRTWA??CA?ACTATGGA?T?A?GGGAC??RAGGGGC?GRA?TTCG??CA??CACG?T?GCCA?RC?RGA?GATACTG?Y?AGGTT?TTTA??TGCC?CCCC?K?TA?C?GGT?CGCM?AWTTC?GAC?TA?R?G?TTYACCYCY?GCGGC?TGT?TCTW?TCC?CTCG?RGAGTGGA???AG??RGCCAA?AACGR?A??CT??TC?A?GSRT?TT?G?T?C?TKYG?WGAC?AM?A??GGT???CCCKTCC?CG?T?T??A??KT?ACCTTTG?AAG?MM?WTMAC?G??GGWYGGYGTR?GGRC?TRCGTGACCTAC?ATT???CSC?GA??TGCRGGT?GGRCA?TC??A??C??C?TCA?C?TT?ATT??CGG?Y?WC?W?A?GCK?GTARARTGA?AC?TGA?AACGGGG??CCCT?TRCA?TGY??CCTGATGCC???AT??K??AA?G??CCCAT??G?GGG?G?CCCT?GCCYCA?AC?CY?C?CAGK?TA?GWTCT??C?GG?A?CACACCTGCW?ATA?AGT?TG?C?TMAA?GT?AG?R?TGRG?ACMT?TAT???GYGGAGGTG?ARAC??GCAGACGCGA?YAAAA?GCAACT?GCCTA??GG?G?ACRTGG?YYCATGTCGR?G??S??TGCGT?CAT?CYTTWAR???KGGMT?AG??CW?T?AG?CMCCTA?TAGT?GTACGAGGYCC?TT?C?C??CRGTCRCACGTCR
TGGGGCCY?GYT?STTCAG?AKTG???TC?CA?AC?ARTYCR?A?AYA?GWCRG?????KA????C?YGGGCGC?TTA?CTTSCT?G?YC?T?TTGGC??A?RTTC??CR?TYATCT???GGGA?GTTSGAGTT?CC?CWASGR?AAGTGAA?GC?GYA?TCAYGTC??AG?GTCRC?RAC?CTRGG?CY?G?C?AACCR?G??AGGYG?G?CR?ACC?TGA?AKCC?CGAT??CATACG??TCAAT?A?ATG???CASGGCA?G?G?GC?ACCCGGTCGGCGCRGM?G??TC??A?TACGMAA???CTYTAK?TA?GAC?TTTGTCRAG?TG?T?AYGTTKA?CM?GC?A??T?GCT?W?ATWTAAWC??CTG?????ATAA??A?GA?T?TC?TGCRY?GGAGG?GACC?C?GA???ACGC?TTT?CGAA?RTTCT?R??CKACATTG?K??CY???T?TTTG?GTT?MTTC?K?GTARTTC??GTGYGTGGAA???C?MACCCCAC?CY?ASAYCCCRRAA??????TCG?WYCGM?ACAG?ACT??AG?CAT??A??GCT?T?AG?AG?ATA?AK?C?A?TG?CCC?YTC??CTCKATAA??TA???MMTMTYCCTA?Y???Y??CT?WCTCAGC?T?GT?CC?CRGRT?AT?C?GAGCGYRCT?TTT?GCT?CAGGA??GTCACGGC?CTGTSGGA?TMGCATRAATCK?GRC??G???G?GAGTC?ATCGCC?W??R??AG?TC?RC??A?R?WCG?AYC?TCC???WC?CRGTWAGT????RTAT??A?C?C?GA?CA?KTCMG??GCGTTT?CCTCCG??ACWATAAG?Y??C?WTC?GG??TWTAGGG?G??RGG??GACA?T?CSCT??CTTGAC??GA?CR?AG??CTWC????CTR?GGTGC?????CAGWCRTRGACG??AG??G?TGCCGTC?T?G?TA??AC?GAG?CAAGG???CCR?SGCCTAGGGT?RT??MGTTGTACAAT
GC?AC?YCM?ATGC?YGG??T?GT?CCCAG??AAWA?YATRTGGGRTTSCCGTGMCGGATTGCCCCCCAGCCKC?G?CG?AG?C??CAAYAC?TTCG??GAW?GC?AGTCTCCRTT?RA?????TRA?ACY?WGTG?TA?A?GTRCA?YW?CCAC?C??TAC??Y?TGTGGGC?GC???ARG??CMG??WGRCG?GGC??GG?YTTAA?T?Y??G?YAGA?TCWAS??GGGA?GA?A?A??CCCAYAG?TG?AAGATAACAGGGCG?AMT?C??C?AT???C??AW??AT?TGAG?TATCC??CCATA??TGTAAKAAC??C??MAC??C?GAATTTA??TARTTAA?CGRT?CW??AA?WCWTTCGC?CWATT?CCGACWCGCCCS?CCTG?RCTG?GTGGATWCCC?C?G?TCTC??CTT???TCATWC??ARRCTGCGCGWT?RC?WTCAACC?AY?????GC?C?GRTGYTS?T?TCAATCAG?A?AASA???T?C?GC?AYRY??A?CT??GACAYCTCTCC?GGGKTCG?ARACGCW???T??A?Y?T??T?KWG?G?GTRCG?TTG?CAA?W?RMTCT??G??A?CTG?T?TGT??GG?CAR?AT??T?YTRAT?GTCGGTGWAAC??YTRCAA?TY????A??GGTG?A?CM??C?TG??K?G?GG??K?T?T?GMT?W?A?CCAGC?C?C??GGAGC??AATC?CGT?SAG?CGR?TTG?T?RGC?RTC?Y??T?K??ATAGG?T?TC?C?WKT?AC??T?C?CAGTCY?TA?AG??GC?W?GCGSACAGTACA?Y?GGYA?TGTCA??C?T???GGGCCG?TTG?GCWCCM?CA?A?MCGA??G?CG?TCGY?CG?TTCC?TR?YGG?CT??C?T??G??Y?AGRM?A??CATGG?A???TACCG?A?C?CMTG?A??AGSTKATCCGMT????TTAGTTGCAAT?CT?CRC?AGC?GAAAAM?CA?GAAWAC?????GGTCTGACMAA?
G?TGA?TT?T?T?GT?TSAAGAGRGAC?T?G?????AAGA?GGG???GC?CAAGGTGTA?CA?T?TAY?RCT?GCAA?CGTA???CA??TTCTATG?GGC??C???A?GYCAC??AG?TC?Y??GY??A?TG?WG?GG?ACATSTC?GCGT?GM?ACAARCG?AT?T?CYA?CY?Y?GTT?CK???CCTCA?CAYGRCCCGA?G?CCGAAGWGA?RCGCGGYRAGATGGTMM?G???C????TG???TGTCGGC?T?KG?GGGTCCM??G??CA?TYCYWA??CR?TTCC?AAAGAAA?CT??GACSYGCGTACTCC??T?GTTTRAWTGCTACA???MTC?T?TRRTTGGTCTAC?CA?RT?YAGGT?TYTCCT??K?GCCYTTGKCATTGCTACAGCACGY??GG?MC??A?GMYA?TCG?A?ACTCAMAC???G?W??C?CGMTAWYR?A???TWAC????G?G?Y?AG??A?CSACC?G?ACTG?CGRGAG?CA?C?GC?CACGAA?C?G?WT?GWG?CTARG?TA??A?T??CG?AGTTTAWGG??ATYCCTRGCCY???C?C??T?T?TTACG?GTT????TACGGCA?GTG?C?T??RGRA?AC?GAAG???C?RCTSA???CGAC??ATAA?TA?S?SG?S?GYGTC???R???ACYTG??CT?CGC?GA??G?CS?A?GCGGTCG?G??AT?G?K?AT?AA?CTR??R?AR??GCGGSGCATGTG??R?GG?GTT?CWGCGG?TCTK??CKK??ARAAA??CGT?TG?TRTWGKTACTCCRTYCRR?GSCTGC?GG??MTG??C?A?CCGGAT?ACA??C?GTGGG?YAATC?AGTCY?W??TWG?CY??RTCGCGTTCGTA??G?TTRC??CYT?RC?GCATCKT?M?CATA???GGGTCGTCA????AGT??A?GATTCAT??AC??TGGAA?TTGGC?GATTGY?Y?C?AGGA?YTGGA?YA??CA?ARCCYTARCCGCAAG?TCGGG
T?T?WAG???AG?T?TYMCG?G???CC??AATAWGGC?CC?TTTT?CGGG?G?T??G???AC?CGAAA?CT?TATATTM?T??T?YG??AAY?W??ATAR?A?G?AC??ATTWGAAA?GWYS?CKCGG?AGTRGCY????ATAGCAC?AATAC????MMGC?T???TCGA?TCC??TT?AAG??AMCA???MTYA?TGT?CCAGG????GTACC???WGTTAA?A?TTT?AG??CGATA?CATGAYA?C??CC?TC?TG?WT?CTTAA?G?A?A?AC??C?AA?AAGCTAAG?AAACAACY??GAACAT?GTY?C??A??AGGTC?CCC?A?RCGGYYCCT?WGTTCRYGTC?CA??CAR?MT?G??TT??A?AG?C?T???TYC?GTRCG?AT??TR??TMRY?CC?GG?ACTM??TCCK?MR?AAC?YAC?AAC?Y?GT?GTTTA?TT??GG?A??GA??YRGG?C??RG??GCACAYATRTRATACC?ARGT??TAMT?CTGA?TATM?AWAYT?GRAAAT??C?MT?GTRWA?TG??CATG?ATA??MACG?T?RCG?TCYYTGG?TG?GCRGAAC?YC?ATG?????AG??TACA?GTCGCTRGACAAC?TTCGYAMRGSGYTWCAG?RGG??CTRGACAYTT??CCA?GG?CAACCTGA??CCT?G?G?CAGCGA??T??C??TW?RTTGG??KT?TACCTCGACATMATY?MC?GAGCSAY?AMAK??ARA???T?W?AGGMATWG?TTR?GACCRA?G?TTAATG?A?GCACWCC?A?GCAYC?GW?T?T?TWCCGT?AGA?TG?C?YCATTA?A????TA?G??AAAC?RGCC???C??GT???TTRCA?WY?CC?GTT?GMT???GT??GY?SG??CTC?CAACTGAKATTCCR?C???CTGA???S?TC??TGY?C??GY?Y?????WGKWR?RATT??TCRRTTCCGAG???TGCTGCCG?TTA???AW?TG?C?T?G?GGGGA?T??
TCT??T??CRAC?CGA?CGRRAC?CA??ATRG?GY?GG??G?TGCKSTGT?TGA??CCKGCAGGAG?TA?YGC?GKGWGGGAC?TRRA??AG?GCAGTC?TAGGTG?CG?GYATAC?AS?C?AAGA?AT?AG??ACTCATRT?YTGA?YCGACG??YAKTYGCA?AG??TTTGCT?TC?ATGTA?CACATCM?ATGRCTGY?ATCA?AGWAAGAARCT?CC?A?C?C?G?A?A?????A?ATARA?A?ACGCG??CCAYTACT?TTRAAGG?TC?CW??AAT??ACTA???TAK?GYTGTAC?AT?R??TAGGYT?C?GGTCARYCT?C?C?CT?A?TGMAGC?T?C?CT?GT?GC?CTG??TA??TG?TTW?CG?GG?CAGTG??AAA??G??GTTT??WGCTMCAT?A?ACCYK???ACCG????GA??CTGAGA?A??GGTGTA???TTTCKGGGC?YGTC?TCGG??WY??G?RR?G?ATC?C????GAGCCACG?GG??TGAAGA?R??CW?TCGG??G?????C?YTT?CA?GCT?TA??MM?CGA?GGA?AACMGTWCGATAA?C?CGT??SAYCMCCA?TGC??CTCT?T?T?CGAG?R???AYCG???AYGTAA?A????RR?G?TC??GACATGG?RG?G?AACGTGM?CTM?CCGYCAGTCTAST?C??G?T?T?R?ACATGGGTTGTR??AAAG?TGATAT?AT??CT?CG?CR?GKTCGWTC?T?CC?CAGTGCCCC?CACAKGWT?GGR?ATTT?TAAAGRCY?RA?TK?RGRKSYGCCSCG?AAAGAG?ACG?G?GGTGTTG?GGG?GCACCRTAGWTAAACCGCM?????TS?GCCR?G???TT??C?CCT?CR??SARSGA?AG???ATTTWRTCGTTMCTCTGG?AA?GCT?RAGGCT?TGMTYC?GT???TG??CT??G?TKAACMGACTCYCGGGC?T??A?C?TG?A?GGGTCTGRG?AY?ATW?TAC?RAT?T?TATK
?AT??TCAT?A?CA??T?CAGT?C?G?T?A?A?CCGCMCRTGCTAC?ACAGMR?CGAGTAG?CYGACGRCTMGTT??CT?RK?TCTGG?AA?G????TYCTAGGTTA?TT?CCCT?TCCCTRAR??CRYGT???GGACTTSTGG?CCTGKA?T??WCG?G???GCAAGAACTT??CMGT?AC?CTGT??GGKG??GTT??GTT?GTCAA?TTGCTRAT???CT?ACTGG?M??C?G?RR?TT??CTT?G?CYGGTGTMTWTYRYAAATCC??R?YCT?C?G?RAY?CT??TCA?CAGYYT??GA?TA??CGY??CTT??CG?GKW?TT?CAGARCA?RC?TCAKTGGTA?CYGT?KAC??CGTT?GCCATTC?R?TA?G?G?YGTT?GC?C?WCRGCAA?C?CTGW?Y?TGAR???TA?T?GTAG?GTMAA??CMACG???CC?A?GGRTTA?AAC?T????TCMATCCRC?TA?T?AAY?CCGGTACTCTC?A??T?RT??ATCTAMR?CAGATR?CA?GACG?GRCCCCAYCGTCCTT???CAGAG?R?WCA?TTGRG??AC?CCGA?TTWTT?KG?GC?TG?GGYCC?AAGY?RCC?GTG?GAAAGA?C?CTAAY?GTTACG?TGTCGGTT?YYACA?GGTTCR?T?GCTGT???C?T??G?ATAC?CGCGC?AMAAGGTTTG?AT??A?GTGCCACAACGCAGGGT?TACCAGCYC?CGARAW?AC?TYG???C??AA?TAY???GA?WCGGWCR???R?TACCG?TRA?G????YGG?CG??TGAATC?TGASC?TC???W?CA?GKCGA?TTCTGYTCACTGGTGCRG?RC?CA?YA?TCC?GAC?CAG?CC?AC?YCGG?CTCCA??CCCYAGTGC?KCCYWGAACGC??RACCCTTC?T?TGC?RYACTTGGMWGCACT?AGGAC??CT?AG?CACGTTGRARCT?TGG?ARACC?AWGYK?C?CACTAMCGGCAA??G?GAYACCAAGG??
R?AGG?TCGGA?CT?CAA?T??TAGACAT?CCR???GA?CGTGCCCATCTGGTGTC??TAR?C?TCGCACT??CTYCCTCCAGGYYTAAG?AC???TCACC?CYY?AG?AAGAA?CTACAG?GA?GG?R??AGGAT??A?TG????C??AAAARCCAAG?A?TCAA?TGRAATGGTT??CCTYA?Y????TT??ACGCCGT?T?CAC?C?AG?C??GCGCC??GACAAAGAAG?ATT?TGACYGRT?CACAGYC?GA?AG?ACKAWC?TTGG?CAGA?C?TYG?GGTAA?RC?GGTG?TCMAT?GG?AKCA?TRCMWA?C??A??G?AC?A?CGTGAA?GGRTA?WRYA?AG??GA?YG?YGAGACGT?GG?C???TYCGCATC?AA?????AYTT?A??YGG??GAAR?YG?CCK???CCCT??G?TAGCCTATG?YAGGT?A?TA?CTTC?T??GCCTCCA?GGCCGKCCAKAC?CG??CA?A?CTA?GCR?C??A?ACCCCACGCCT?A?S?ATTAY?TTYTATR??YG?GAGC???CCC?Y?ACA??TGCA?G?TAWCCGC?RW?ACGKSAC????A?TC?TCGT?C??CAATG?RGYGGTGCAAG?GY?TAC?C?AA?CCAGCAGACCT??TAAT?TTC?T??TTAGC?GCGAYKYG?TCY??MGCAGG?YATR?AGGC??S??G?CCGA??TAGC?GC?CYTMY?G?TAG?TTTCRATG?TGRAATTTGSYCCYK?GTTCTGA?R?AA?CCGG?GACRMC??ATGRT??C?T?GGC??Y?GATY?GCCSCTCAGAG??T??CAGT?CGAYG?T?TACYATGYTAAG?CYGAT?C?C?T?GT??RWC?ACACCMY?AG?CAGAA??GRT?A?KGGCRTAGGTT??ACAC?C?TYYAR?T?RC??ATCC??T???C?GG???AAC?A??TCGT?GAYTR?GTGTA?YGR?YCAT?GATAGATCG??TA?A?YWAA?GATGC?GG?GCMAA?TT??G
A?TGYAAKRA?CTCTCCA?CGTAC?AGAACA??GCG??ATGACG?GAAGTTCAGCKRCCCTGCC?CC?G?CTAGC?CT??GGTAAGAG?CTCAAYAT??T?CT?TS?AG?R?AGRC?A???C??GCGAAAGA??TAAGGGT?AGCCARG?TAGT?AATGM?CA?CGGMGAT?ACA??A?TAA?GYYCCYC?TT?R?W??WCWCTG?GTCA?YGTA?RGACTCTTGAYG?TG??GG?CWCTTAAY???T?T??ACGTR?R?AAKTC?C?GTATC?AACR?T??AC?A?ATACT?GTCT?SG?TTGR??KCG?AATACCGAA??T?A?TGW?TAAGC?GTAGA?AAGCT?AGKC???TGTAT??G?G??C?SWT?TCG?C??TGCTCGW?A?G??GWC??A?T?YG?GAGTA?TT?TG?A?TG??AATYA?A?T?GTCAAT?TC?ACA??RTGAYCCAMA?TGGAAGSGT??WA?K??TTAC???KAAG?AT?C????T?AA??CAACTA?WGC?G?CTRTA??AC?CAR?AGT?YATCTTCTTAGGAT?AG??G?TYCCGTTG?T?GTCTCTAGTACTT?MA??AAGG?AT?AY?G?TGGTG?CCCT?AGAT?GRAGT?TGR??TAYCGATGGCCA?ACACAYAGA?TTTSAYTRG?AA??CWCCGA?TA?RTTA?GC?YA?CAT?ACAAAGG??GACTCAWTG?TCYGATAG?SGGGTGC?AC?GTGCA?YGTC??YA?S?GATAMTTT?ATA?MTCT?YCCGYY?GA?TTGRW?ACT??AAGGCATGA?RGGG?CGGC?TYTA?ACCY??GG?CMCG?C?RGYGC?TW?TTAGTC?A??YGGGATGTCA?W?MSG?TWTWCA?TYAGGGGCGC?C?TACCG?ATYAAAGCT??A?WGT?G??M?ATA??T?CCCGCAGGA?CCGCAACGTACMY??Y???TTT??YAYTCCCTGYC?GCTCCT?TTRSCAAA?TGAC?TC?ACA?GAT??CC?C?WG?C
??A?CAR?AG?GCKGTRATT??KCCTR??GAG?ATT?Y?RCGT?CMARCTTAT?AAG?Y?TTCRAYG?GGACGG??TTGYCYCTTGGTTCAC??GT?CA??R?TG?CCCTATAYGCG?CT?CACACTKAA?CTACGC?RAGTGAGATA?CAG?CTA?GGTT?CG?ATGAAAGRTGTAWAYTCAG?AC?GCW?C?GAGYMTAGCCC?CTC??GKC?AAGTCYG?ATCC?TTAGGCTCMCTTACTCGA?GGMM??CA??AATYA?CY??CGCATSY?ATC?ACCCYCG?TCCAAAGCTG??C?TKCTY?TAGATWTAC?KCST??C???AGTTCTAAA?TTRG?C?GR?CGA??TAG?CTC??G?KCAGGTC?CGGTCG?K?TTW??CGC?CTGC??Y?W?YGAAGR?CA?GC?C?C?AAYCGAAG?CC?GTKAG?TGA?Y?C?CWG??C?YAATCCAWCC?T?CWRGTSG???R?TGAGCGC??TC?CGAGGGTTGCGATACA?TC?A??RGGAAGCTG?CCKCGGGGCYTA?CCTGTCTGC????GC?CCR?TGCCGTTRCT??AG?GA??TCC??TAAC?RTACGTGS???GRYMC??TY?C?TWYC?T?CT??GG?CYGCCTY?RGTCCY?AGGCTGC?AGC??TCTGGRGCACAMAGATAYACC?G?GCGWAAARTWCR?CCG?M?CATG?GRTA?TTA?TTAA?GGRKC??ATCG?G?YCC??TCT?CCT??AAT?GC?WA???GCAACAG?ACMTGACC??AGGTCAAATATG?AGGTGCCMTTAYCAKCG?CGG??CCCAA??C??T?AGGSC?T?TCC?Y??R?CRW?CGAG?CWGCAW?TC?C?CGW?TRTG?GCACRG?AT?GTTG?CCGATAAATCKCGGATGCG?GAAT?TACCT??CCAGCTTC??AAGGKTTAAGCCW??SGAC?CGGG?T?????YGCGGATYTATTGT?T?GAMCKRA?GARGYTATARCGSW??CCTAA?GMCA
?GCTTRAYTGGTGA?RCR?CATGTCTCAA?GGC?AG??AGA?CTCGGTTC?R?AG?CM?K?CTTGTW??W?GAGGSA?G?CGCG??ATAA?GCAC?YTAAAA?AC?A?TC?MAATT?CGGA??Y?TA?W?GG?T?ATCTCCWTC?A???CA?GA???ACKCCCT?GTCKTGCGCWAMTCGR?WRCMKT?RTA??TAT?C?A??GGGCG?GTT?GCGAAGAC??AMGGGGATGTG??TG?C?CTARAACAAGG??TAYAGTTGC?R?ATGTT?T??GTYACT??ACAARC??GGA?CYCYW?AKT??GAR??STCT????A?TACTGC?G?CCRTYTGCARACG??ATA?CMAATCYCA?RGAG?TATG?GRAGTTGCY?CC??Y?AG?AC?CSGC??RCYG?CCGGGCCGTG?YGC?ACTT?GCCATTCA?RTGTC???C??CG?TG?RTAT?CG???A?WWCCG??T?T?GAA?TCTCKGWYG???TCCTGGCY????RAGWTC?AATAAGGRTC?C???A?TACGC?TTTTYRGRGT??G?WMMCCTY??ATTAGGTCTWRM?AAK??KGC?CGRG??GAARTW?GTCTT??WGTWGT?WCGAA?TTKG?TGA?GW?TCAGA?G?GATATGY?AGTGAATYS??TAAC?CY?CT??AA????CT?GCACTWRGGCAG??GTGGTTWCCART?GMTMTYMGGA?GTYCACTA?GG?ACC?TGGGTAGCYGTAA??C??GC?GGCTKG?ACT?RT?CR?TACTCT?GTY??CYYCGATWRGGGCA?TG?AGTG?GRGGC??T???CTTC?GCGTAAMG?TCGCTW?G?A?CCYCTCCCT?KGGGGGYAACT?AG??GCGGKA?G?Y?GRR?TTAYGC?TGGTGG?C?CATT??ACCT??G?TA?GCC?TT??ACC?RCCWTTGGC?RTGAYGAA?CM?C?AGATR?YMC?C???GAKGATGA??TKTG???G??AGTCSATTWTCG?TCCCC?AGTT???
GT?CA?C?GCCCCGCMT?TCC?AC?C?CTG??TA??C?G?T?YRS?A???R??R?G?AY??GY??WTGYGAC????A?GTA?C?YTTG?A?AYCC?S?C??C?AGC??CG?C?AARACCAGTG??GG?T?AAA?A?R?YGC????TTY??C??ATAGAYATAC?AAT??C????C?C?RTG?CACCAC?G?G?CYACMTG?C?TCT?GACCAYTCYA??AATGC?T?T?GAATGTKCW?CGMCAGAA???ATG?GAG???TGAG??CAATTCAGC?GTC?MCGGTK?RCTCGCT?GAC?G?G?G??AW?G?CAGT?WGCGTC??C?WCTAACCCA??ACCC?G?AAC?GWWAC???T?T?CC?GC?ST?GAG?TCGCGKY?WCT?ATAT?CA?CGT?GCA?TTTA?CAGK?AT?G?C???KCGATA??C?K?CG?YR?T?TSC?A?????G?TC?RT?TW?A?GT?TG?GAG?G?GASWTACG?G?GC??AGCG?YC?TTA?T??TKK?Y?C??ATYGCRAWY?AGGGT?GTKC?C?TCC??CGYCGC??TRAG?R?C?GCYTC?G?CTCT?AAK?AW?YGGYAAAGG?C?GW?SG?ACTG??C?CCR?AAGAAC?GS?CGTA?T???YCT?CGCCTTAAGTG??C?GRGRTTT?CCTA?GTGMATRC?CC?TRT?AG?G?G??TA??T??C?GRY?AG??CW?RCT?GYRGGTYA?ACGTGGT?CTC?YAC?YATA?TCG??W??CTTGACR?T??YCG????TG?Y?AGTTGAGAGW?????AACCK?STT??AR?CAAC?C??GCARGMG?GA???GA?TT???ATCTGATAGTT?C?CGCGAC?G?RA?RGTRTWKAT??AT?G?CTR??ACGCCGA?CYAWGGG?AGA???CSM?TMGMYC?CR?R?CGG??G?M???AGCRY?GT?R?C??C?RC?AA?A???AC?TRRA?T?AA?CCRC???C?RTGAC?ASMA?C?G?YG??YGATRYTARC
??GGKTAY?GAR?MTTC??GCA?CA?A??CSCCT???CAGCAC???ACCAG?CA?T?CG?TAGA???CCTT?GGS??TCA?CCCCC?MA?C?GTT??A????Y?????GA??CCT???ATG??CTCAATT?WTGGCGAAC????CA??TA?TYTCY???TA??GYTGKRCAGGRGAAR?T??TTW?A??G??A??AWAMCKM?WGRGCACA??GATGAAGAGCCR?C??AAT?GG?CC?YAGG?WYC?CAC?C??C??CT?G?TG?RT?CYGCGTT?GGCCWYCTAM?T?C?TA?T?T?RGA?CCC?AG???AGT?R??C?Y?C?G??RCGKCG?W?G?Y??AG?CTCT?AAG?T?A???TG?AG??TT?GCARATAA??TMC??G?KA?T?TMT?AAA??CG?CA?GGMC?GA?S??TAAA?CCYYA??CGACGY?R?C?R??GTT??T?YTGA?G?GTTAGASW?K????T?CGC?WR?MRMTTC?A????G??RGTWR?MCA?CATG???TRTYAATTTAYT?S?TGGGCWC?YA???CCG??GAA?CGCG?ATTAWGC??C?GCC?GC???GKG????C?GG?Y??T?T?Y?KTA?TRG??WT?CCG???TY??A?GRC?AAA?CGG??YTAT?CC?ASCGT?TCA?YT?RY?TCMRTAW?AMR?C??G?CGK??T?SCC?T????ACGY?ART??ARG?GRCGCWGT?AGCAGTTY?A?CT?CCRM?GGC?AGTAW???TGG?A?AGTYY?G?T?TTTTCAYACTTCC??CGT??CC???CC?GC??TGK???A?GCCG?WSAGAA?TWT??YC?GCTTCCS?WA?GA?AG?AA?A????CT???GCC???T?AYWTCTCTT?C?TGAACGYAR?WAGTGTC?TWARGT?CA??CCG?SG?GG?ACG??YRC??G?SG?R?TRC?GGG?T?A??T????CCT?CAGC?GTC????WTCGAG?TA??RTY??MAA?KYTYC??AGTYGAY?GTT?G
G??T?T?T?CGTTRT?GTAG????GCAY?GATGTT?YGGAG??GAC????GKY?YATC?WTTR?CRAAMG??TCA??YACTTG?RMC??T?A?GCYAG???GGG?AACT?CGGA?G?ATTR?C?TGG???W?TGTR?CGGA?YTCTST????AGA?WAG?GGG??GRT?GGTCGRA?AA??TGT?AT?C??TGRM?CSKTCGYAKGARGG?ATC?A?RCATAA?AACSCA?TTT?T?GSCYGT??ARCTC?AACRGAA?CA?AGYC??GGCTCKT??GY?G?KA????GR?TTCTCACC?CCTGT?CAYTGC?RTTGAT??GC?C??C?CCGCCART?CA?T?AG??TG??R?RT?MYRGTTTWRC?TARYCA?GT?R?K?YGYW?CCCCW?T?CG?AA?T?GRT??CTTGCT?A?TM???CY?T?CGCGYATSRAAC?T?TTAC?GTAYAACA??CG?C?G?C?AC??G?CK?G?GTCACCGGCG?CGGRYGC?MGA??C?AGTCYCT?R?G?SRTAYC?TCCCA?CAKTCT?GGGTG?G??CTTMT?R?RTG??ACCGK??CTA????RG?GK?RTT?ST??GTC?GCYYT?RR?G??CCC?YYS?????YTC??CT?C??TGTTA?CCCAC?Y???TYCGAGTGGY??TGTTY?ASCTGCC??GGCYAA?TCAC??GT?GTCGRTTCCAYG?G??ATTCGTCCTRTG?CC?A?A?TCA??ACG?CT?C?ATC?CRTCTT??GGGY??RCRTGTC??CCAC?GA??C?T?C?T?C?TG?T?G?CCAAT?ACAYMAC?ACTCA?T?C?AGTG?GCTGC??TAAGCAGATR?TWT?T?TTCCA?A??AGTRTCG??GGC?GCTGSA?ACWG?GAC?A?T?A????GGCTGA??AGCA?G?ACGC?WGT?ACATRGAR?TYCGCTYT?ACA?KGW?A??CGARMGTC?YRRAA?CC??R?TA?G??ACA?TCC???GGTGG?GYTYWC?C?T?GCCACGGA
GAGTTAG?CYGTCCGAATAG?R?ARTATCGATT???CG??GC?CT?GTTC?GT?CTGA?TCAATGCGCAG??G??C?MGAGKACTCTA?G?CTC?CCA?CSTA??TCYTWATGT??CWRGTCCTCTCC?G?TTACA?ACY?AA?AA?GCCG?TAT?AGGC?CYARMTACGGCGCTGTTCGRCAYGAMG??ACYAY??ACRTWGG?GGCAA?CAA???TWAATCCC?GGWC??GCKCCG?GCWMW?CC??G?GG?CTCAGAA?GACA?GC?CT?AKTG?AAATCAA?GY?RCTCG?WG?AAAC?GTYA??TGCGACT?A?ATAAC?A?A?TTACTCS??TGMCM??CT?ATAR?CAGAGA?CCCTTCGCCAGCRA?TCAGG?TGGTWC?RC?AT?AA??T??CC?ACATGCC?C?TAAACAGGACC?GWTCATACGCTA?TCGA?CTAC?RGTCC?TCGTCY?TCTACT?C?CCGRG?CT?GTCGT??TTGGGT?YCAAG?GR?C??GA?CAYYTT?AYGYAACTCTT?G?TS??GCAAGTC?AW?AGACGAGTC?G?CTCAGGC?A?TRYSA?TTTA??RT?KGCTTG?GTT?TYCC?ART?ACTT?T?GTCC?CA?GAGGGTGGRG?CYTR?TG?T?GWCCA?GA?GTAGWC?YGTCCCAC???CCWGGCAS?AGRCACSAGC?CTA?TRAA??TTGCT??GCC?WRAC?TAAGGTAAAY?GT?TTGACY??KG?SGGC?A??TAT?CGSCGSAA?A?CAT?AGCWCSGGTGGC???T?GC??YTGG?TACRKGTCA?CAAMG??Y?ACWC?AAYCCKGA?C??TGTACTG?T?AA?GG??CGARCCCTC??CKGG?C?C?TTT?RCRSG?CCWC?AATGC??CAG?G??GGGG?CGCGA?MTGTCCTMRWGAT?TGAACG?RCT?G?C??GCATCGCMA??TT??CG?T?AAWG??TGG?AGC?MT??GG?TTTGY??GGTT?C??WAMC?T??ARAT
??AGW?CT?T??TRTTTACGCGGCT??CRWYAAGAGA??TAGC?YCC?AATA?AGAGC?A??MATCCKGAWGC?T?TCG?G?CGAC?RG?GTCAYAW?CC?CA?TK?CCGG?GC???AR?TTAAACTGGGATMATTKTATGACGCKG?TCGA?GW?ACTGA?GCAT?A??ACACTCGCT?TAGAKY??YTG?AMCA?AGTCTGTCCGGS??CKG?AGTG?CCTT?CAK?T??AAGGTYCATTMC?CAC??GT?AMAR?CTA?ARACG?TGGCGTAAA?W?ACCT?RARCCR??CGRCWG?ATWGTRATAMGAG?AY??GGWTWGCATTW?CCAWCA?AAY??GATGYRTY?GG??A?CMTCY??GAACCTCCTW?AA???ACT??CCC?AGCGWG?AR?A??G?CTKTTT?CR?TTACTTYCTG?C??C??RGGTA?AATGCY??ACG?????WTCCRTWAG?MCAA?TATTGT?YATYCGAGCA?G?CG??RY?CMTGYGGC?RGG?C?ATGATAATTGGC?TM?TCGTTCKCAG?TGRCAC?GT???GGGCCG?YA??CR?T?C?MAT?CCGYCGT?CGCYYK?AGTTCCT?AWC?CTMTR??CGT?ATA?TC?GGRCAT?GRTT?GAYGAGCACCAGTA?ACA?AGC?ACCTAAC?RA??C??A?GGC?CC?CR??AGGACCCTT?YG?TCACYGA?ACCA???CA???ACCCT?CGYTGGG?ACACGAKMGCTATTTA?GRTCGTRA??GTGG??C??YTGCAWTAWGCCAT??GTGYGTCCG?A?RCTGAS?AATATRTT?A?GA??CACAATGAWTGCAT?T?TGGTCT?GCG?GCCGGTT?C?TG?MCC?CCC?ACYKTTAC??TRG?C?RATCA?G??GATGCA??AR????GG?TCGGTT?GYAGG?CCATCT??CCTAATACCACTGGKAGCA?MMAC?CYGCTRTCRGT?MYYA?Y?ACTTCAATA?Y?CMCATGCCC?TTTG??T??R
CTYG??CA?GGC?G?AC?SST?C?ACGYGGA?RMSG?GGCA?GA??T?WTCA?GYTTTGTWA?TTGGA??T?MTAYGC?TTCR?RTS?YATS?G?CGYTG?TA?GAA?G?ATT??YYTC?TTGT?TTCTGKA?YCMA?RCATTG??C?CCTGCTAAMR?CT???CGTRGT?GRYWARCYGRATAGASAGAGMC?CG??TGACC?TY?A?C?AGCAT?CAAAGCTAG?CW?ACTGYGGC?WT??CC?GT?A?WCCGGCTA?CAAG?GGCTCAWATGAGGAW?GS?GATCAGTGCCYYTGGGGGT???GCAGTTCC??ATAC?TGA?G?G?GRS?G?GGTT?ACGRTC?GGGC?YAATCTCY?TGCCCKGGK?YT?T??CAGGRGATTACCCAAWARCS?CAG?CA?CAA?TTTGAAGC?C?YK?GKCTG?T??AAT?GC??T??AAA?AGGATTGWTC?Y?RA??CC?K?GRRTTTT??RS?TTY?AAGTARGAGCAA?TCTYT?T?CRTA?GATACGARCC?TSRGW?CC?T?C??G?T?RGTAYTA?A?GA?G?CGYG?YTTCTACTTGCT?R?CRT?T?ATCC?TACG??TYCG?G?GCCTAG?TG?GCA?AGAGC?R?YCYACATATRCG??TAA?GT?RC??TGGAGGT?CGR?RT?TT?GCTTA???G?CCG??CC?YAYA?AY?CACCT?YMG?C?AGCC?ASCGWGCAG?T?CA??YYC?CTMCAYTCCCCTCTTT?ACCATGCCTCKCCGGA?Y?TGGYG?YTG?ATYGAATAT?T?C?????CCT?AW??TTYC??GCGWG?AWCGCGTAAGCTGSGC??GT?G?T?TG?TTCAR?GCAC?RGCG?TAACYA?CGGAACT?TAAGT?T?ATT?GYG?TY?AACA?CGTC?A???TCACAGTG?TACCRACCC?AGAT??CACYCTCGGC?T?CR?AAG??GR??G?G??GTTTGCGG?YCA?AAAGTGG?YGCAKCGATAGGGT?TK???T
??GGGR?CCAAGGGCTY?T?C??CRYGTC??GG?GCA?A?AA??GGTAG?GC?T??C?G?GA?AC?CTAG??GRGYACGTCGMGAACGTGTAAGGG?AMACGG?TTT?G?AGC?A?C?CRA???MCAGT?A?KGGCCTTAWG?A?RTAATGCCCATGTTTC?C???T?TC??ATTTGMAC?YATRCCC??TGC??G??GCTTACA?TC??TCA?TA?GRTAA?AC??YAACA?TA?AR??T?CGC??CYRWCGG?C?YCT?GCGTCAKCRG??TGRTRGGCYATA?Y?CRRT?A??AGT?A?T?CTRCCRCYGAYTAGGC?CC?AWTR?AGACTR?GTATGTTRARR?CATCTA?CATARTGC?T???AS??CGGTCTGMCGG?ATGC?CCG?TTTGTT?T????TCGAAARG?C?CTGTCTG?KYGA?TA?GYG??GWTR??TGTGA??CT?CGT?A?AM?G?TW??A?WR?W??GGTGC??R?A??TAY?GTC?GG??R?R?Y??????AG?KAC?CGTKACCCGGCTGKAAACCGGAAGG?TCTC?K?AATWATRTACGCW?T?AGGC?GMTATR?CA???GGG??CT?TATT?ATA?YWCG??CCCTA?RTT?AGC??GATAAA?TGG?GAGGG?RTCA?CCTAT??G???WC?TATGATGT?C???R?Y?GC?CGATY?RC?TTGYGGA??TTGTGATA??ACR??CA?GGGCSGTCCGTACRG?AA?TG?GT?AG?GGCCR?CTATAGG?YRYTTGCCACRCTAT?GRGAGYY?G?R?TAGCCGTGC?ACATTS?G??A?G?TTA?TACTGR?AAGGGCAGAGTAY??AAGG?T?TTG?CYGCATTG?GG?CGTYSR??TKCG?A??CAYCC?GT?GYTC?G????TC?GG?GARAGAC?GKTYYGAC?TGG?R?AGCTCYCCATAG?TC?W?TCAAAWACGG??ATG??C?ATC??T?TACTT?GT?TTG?AT?GYG?A?G?Y?C?M?G?YGT
???M?TCG??TGTGAACGAGGCWGTATTTRA??GCA??A??W?ACG????G?GGTG??GCACCGTTTCGAYTR?G?CTGTAGCCGTAG??RGG?TA?ATRMCTGAAG??T?GTTG?CGT?AT?AC??RG?GW?C?GCATC?K?G?ACT?AKC?T?ACT?TTGCG?CTTTTK?A???G?ACTCGGCTATG?GA??CTTYCAC??AAAGCTG??????GCG?R??C?RAYCCKYC?GRGWAGC??AAAAYCATS?GGW?GTAS?T?AYTA?ATAG?AA?RC?GT???GY?GT?AMAARCYR?G??SC?YWAC??G?TYCGCG?CTWRC?CTTYTAC?TG?GCG?CTAYGYCCGA?T?RAYGGYA?GY??KT?CCT?TCTTMYCGGCCYTRGG?RCCCTRTTC?CC?CG?CCGATTTYCMA???CCCAAG?AGATGG?A?Y???YYAGCTG???GRC?YTYA?TRAGTCGYCTAATTCAAATTGCGG?C?TY?CGCR?GYYCTCYCA?GCARAGT??AC?YCCA?A?CT?AG???A??CGGYCT?T?GA???T??TAGRS?GCGGC?TGKGG?R?RC???TAT?A?RA??TAAC?AC?GTA?AC?S?CART??GY?ARC?GGACAKAC?M??YA??GAWGTYYYTTC?TCTG?GGGA??C??KTCTAGACTC?ACGG?CTG????CCRYA??C?TA??T?C??AGGR?CA?RGCGCTGTTRC?K?T????AA?GC?GG?C?RCAYATYCC?YYAYY?RRS?G?T?T?TGC???GACCMATA?AAGRAA?CAGYTCW?YCGGCG?T?ACTC???MAACTWSCCTATTAG?ACAG?CWC????TAG?CG???GWGA?YARAG?GG?YTCCCYCRAGAACTAMC?T?YWCCR?AT?C?TGT???GMC?YT?GTG?AGYC?RA?TCGCCRAGCYCA??W?K?CCTACGYCT?TT?C?C?TAT??K?GGCWKA?C?AAS?GGC?A?CG?RTTAGCTRTTGCCYA?RAG
GTGGYMT??R?MCR?????YCGGA???CGAY?GATTAG?TACGRCTAAMA?AGCC?WG?RGGTAGACR??AATTT??TYGC?GA??T?AAR?RMTGGWRTWCCGGR?CRCTR?AAYATAC?YCKC?GR?GRA?GCA?AG?CAA?GT?T???AGC???CTWAC?MCWG?ARCTCG??TTTGG?CGTCCGCGAGYTARTWA???G?CT???TA?ACYGAGY?GAC?T?AAG?TCG?AA?TA?C??GCA?SGCAGRKGR???CCTACWCG??TACY?TTTACA?ACGATAMTAGTGG?MCCYTACT?GG?A?Y?CC?AAR??GCY???YTY???GGYG?MTAAC?KT?TST?CAAGY??TCATC??GYGA?G?CATGASAYGCYT???G?AGWT?KTA?AA??G?Y?A??MAG?ATCR?C?C??RA?R?RGTC?GTTGGGAA?CTK?GT?C?A?GAATCWCTC?GYC?CTCCYCTGGGT?TCATCAG?K?GA?CAGTG?CCM?GGTCY?C??CGT?CGTTM?C?KKC?CGGTTG???AGC?G?GT?GYGGCCATMG?GCTATC?Y?A?YCA??CAKAC?Y?GSARTTYY??GA?TGAA?AA???CC?MTCAM?G?ACC?CC??RGR?SGCR?AGWC?CTSG??AAYGTCGGCYTATGCTA??TTMTTGACCRTYTGGA??GSCGACA??C????T??GAYGGGCCG?MY??GAGY??TGRAWRAGT??TTGRYTARTACCA??CTCGGCAC?ARYTACCAGCC?TCAMTT?TCAWG?YAYCG??AGMCATGYGSA?AC??AMA??GG?CGCGMCGAT?TTA?GGT?R??MG?Y????AC?TTC?WRT??CGA?G??CYTAG???T?AG??MTT?AK?CACTRATAGYT??GRC?T?GYCYA?GGYACGRC?TTC?A?S?ATGC?MCGMTGTGCGK?A?TACCG???TGATT??AAAT?A?YRGGCTCWC?YGTTR??CWCGCCATGGGT?ACCAR??T?AAYC
GCT??GWTC?CKWM?GT??AAAGG??TAGTGTAARKGA?RAMSA?ACC???A??T??TGT?MCARGT?CAGGGT?KGRARG?KACCGGYAT?TYCTACWCGA???CA??GCTGTCG?AACAYRCCG?AC??MT?T?C???TGCASR?TAMTYCA??ACGGR?AGTTYTRCC?CATG?SC?GAT?T?TAT???YT?GCTT??ATAYG?Y?AGGTG?GGTT?TCGGTGGAAC?CRWWT?TC?TGC?TCCTTA?GC??AAC?TA?CGATGGTA?ARCTY?CC?CAAGGR?ACAT?CATGGAA?CACT?A?CYA?CCGT?TGTAA??G?AR?CY?KGTG?GM?A?CCA?TCAAAGCGRAATTRGCGTCAGGGT?CCRTAGTRGAGCWA??M?AGATCAAA????AAAWGATGT?AKCY??G?GAGGKCGTGA?CAGC??CGYCTGTACW??AAR?AA?TR?GG?KYGRACCYCYT?GCC?GAGA?GCGR??CCWCYC?GTA?CCG?GCY?ATYG?A?YAC?GCCGATTRYCATWGKCTCCKATAYG?TCC?GGGG??GACGYTCTYC?GCGC?GACTTTA?TCGRR?AC?CA?GAYTTAATC?GCATRCTT?TG?TGAY?WGT?C?CYACGRGG?CTWAY?TGTTCAG?A??C?YGGWC???GGAG?CGAMGMCGACCGM?T??G?ACTTG??AAT?RTYTGTATGATCT??A?CGGA??GC?GGAGGR?WTT??YT?RT?RTRRTG??RGCAA?ACGARGM?CTAGCTKC?GAA?R?YY?GG?GAA??Y?CA?WGGCG??RRAC?CC?GCT?TY?A?AG??G?GCCTYMCACCT?ATCGA?GW?CT?C?CG?AWYYCG?G?TATCCCTTAC??TC?AAC??AMC?ATKCAGTT?CCACKTCCRAGMRY?TTCT?A?A?G??TT?G?TCTCT??T?GTC?MAAAWGGC?TCMTTCGGGG?GG???C?GCT?GGCCGAATAYA?ACTAA?GG?G???GC?GT?GC
GGM??WTRGC?GT?AA?CS?TCRAYGT?Y??TCR?RM?TGGC???CAYTRC?T?CT??C?MAY?C???CTTTTCGTAATC?CGG?WGTGGYTCGTC?G?R?AC?Y?TC?GCTTYAAY?A?TCTCGMTYAGAG?GTCA??GGC?TYCT?CARRTTGG?W?CTTTTY?TCY??C?CC???G?G??CCARKCTAGA?WA?G?GACTC?KWA????G?C?T?TTC?A??K?G?G??AC??CCTR?CT?C?RCAAT?YG?CGGWCC???TTTG??CTGYKCACGCKATCACGCYGGR?TTC??G?GACKYGCG?CR?GY??T?TRTCY?G??SWAGACT?YCC?C??A??TGGGATGAAC??GYCTG?GTT?G?MTTCCYATCCCGAR?TC?GCRYCCR?A?CTGG?ACCGTGYCWA?C?AGYTTATGGRT??GTCWCY?TTA?TCCG?CGC??A?GCRTA?G?RGAACGACT?CAAWW?A?R?C?GG?YTAGTCAGG?GTGRSCGA?G??C?A?TTYC?G?CCAT?AGMWYGYTGWGCMCACT?TGCA?GA?AT?GAC?YGCGMC?RAM?GCAA???GCAKGGAGKMTCCCA??G??GTT?CCC?TCCGCCYATGAAT?GR?GAG??C?TWCTG??GGC?G?CTAGTTGC?C?G?GGA?G?TWAC?AG?TCAGC?WT?RRGCMGG?ACTMTCCT?CCT?CAGRAA?AT?GCG?CA??TA???TGGTAGC?WCA?KAGCGG??G??YTG?AT??RGRRC???GGG?TCATGTC?YWCCCT?TCG?A??CYCC??A?G?C?G?A?AM??ACA?GAGMT?RCCKCG?AA?GC?RG?TRC?GG?Y?CGGT??TTA?ATGGG??YACC?GYAC?G?GGYC?GKGGYCATGATCAAGR?GGWWAA?GATCCTCARCAAGYA??CAGTTCCCTT??YTAAYC?CAKG?WYRG???T?AGTTA?CCTCCG??G???GSGGMAGRYCTCYRRT?YGGT?YAYRCY?C?G??KG
MWCATC???K?GTTG?ATGAARA?CGAMWTAWC?GTGTCRCT?GCAMCTTCACGGK?K?AWGCA??G?AACGRC?TC?RTGYTCCTT?A?TT?GTTT?CACSGG?ART?CTTCT?CAGTCARCTGAATAG?G??C?T??G?C?MSG?TTGC?TA?CCARTCTR?AAAAYAAA?GC?C?TARG??GWCGCRW?Y?RATYAT?GMARYTCG?CGG?A?C?GTGTATT?C?GCGAG?TCTCACTG????G?GATAAAW?AAA??T?ATTG?WACG?GA??CCGATCTCGG?M?AAAAC?TGTT??TCG??GG?TT?T?ACMTTCCA?TAR??T?ATKCG?T?A?T?TTACT?GG?GTA?RRGA?CCC?WTCGTGG?GG??CCCA?GSR?AC?TCG?TTA???ATCAGRG??GR?TA????GGT?ATAA??AAGTACTTKGGGRCACY?RT?A?KACGC?CGCT?CATRG???GCCCC?CTYCSKRGCRG?GY??G?AYCAGG?GT?TA?GWG?CGYMC?C?TTTCTCMG??A?MT?ATGR??TC?GTTAAGRT??TTY?TCGTCTY??????TG??C?AAACGY??GRT?Y?C?CTTCGCMGT?TCACCTC?ATYG?TAAC?KT???CTGC?CCC?GA?C???R?GCGCTRC??TTKGCACA?CT?TARGAGCGA?YGRGGCTGTGACSYGCWTCG?TA?AK??GCR?CR?G???YTA?GTG?WCTKGATG??GA???ACGY??TTAG?TTC??CACTTCWCT?T?A?Y?T?TSG?GCACYRCGCCG?GRGM?RACCRAGAGTTGAG?C?CCTA??TTAGTTA?TYT?CRY?GCCATRKC?CTMRAA?RCYATTGG?TA?CTAA?YTT?CCCATR?TWTCCA?CT?ATG?TAACCAMC?T?Y?C?YTCGGC?ARAK??ATG?GAGGAYG?TG?G?AACA?CT??C??G?G??CRTG?C?GCWG?GK??T??C???GTAACGA?GK?TT?C?TG?A??GAGGGC
AMSTATARCRCTC??AG?KTTTAGTAYGR??TC?CCCCGC????TC??GMCY?ACRG?G?AY??G?TAAG??C?T?CCCCKGR?AM?Y?RYRC?KCGAMGA?AGK?C?SG?CCYA?TCAC?A?C?KA?T?C??TCT?KGAT?G?WRT?CRAA?AS??T??GGGAT?T??GG?GG????CW?C?TCCCAC????CTGTG???CRAA??AA?AAGTC????CRKRGGRYM?GG??YTS?KTGCA??WCGAWRA?YR??RT?C?T?ACC?TATG?C?GCT?TTTCT??M??AG?C?GATYTA?T?Y?G?Y?GTTTT??CGATK?G?A??AA?RCGCC?YA?R?GY??AG?A?AATCKG?????CCGSWYMRGAGG?TACG?GT?AT?CGS?M??T?T?CGC?ACTT?TGGT?CTC???T?ATC???T??GKTRATW??G??GA???TMTMW?T?GG???TACG?GYACCCTA?KTC???MGCRTYGCK?A??C?G?CAR?KGR?CGCGA?RKT?TT?C??GGTTA?CC???A??YGC?T?RAGYGGTYAA??AGAGG?T?CR?M?WW??G?G?AAAATAC?YC??CT??GTMCYGCGTTTGTAS??A?G??G??TCTGGTCT??G?T???AA?AG??GCA?GRACYC???GCTGT?C?ATAT?G?GGC?GCTGT?G?TY?GK?WWAC?TGS?TTG?GAGGCKGTGGA???C?TTTKTTA?C??GGTTTGTCAC?GCGTGYA?T?C?GG?C?GGG?A?T??TACC?GRAGACTA?T??MCCGT??WYGGCTC?TCCAACRK?R???YTYRTGTCCA?GTCT???ST?ACTT??TTA?CGY??SR?AC?CCRGRTC?A?GSGGTY?GGGTTWSG?GC?G?AM?G?GAYKY?YRAC?TAT?YKGGWTGG?Y?T?T??YWGTTMTGCCKGACTYGCCTT?AA??CWCTG?G?GY?C??AA?GGACYAAC?GCC?RTMCTGGATT??AA?T?YACG?R??RCYCTAYA
CTAM?TTY?C?CCC?R?TTCK??AYGG??TGAGTG?CA?G?CTGR?A??GAA??W?R?YTAG?AG?A??GK??RY?CR?TAGRCTCATAG?AAAGCT?T?SACT?A?AWTYAACYCCASA?T?ACYCCSGTG?CC?AA??T???ACCAT?CGACC?G?RRCAGAT?GTT?TA?Y?TG??C?G?YY??RTG?AGGMKT??T?ACC??ARTC?TMGT??CACT?CCCYAG?TGR?CAA?CRYACSGT?C?YKAA?AR??RG?A?G?AAGYRKC?ACTGKRATKGT?AAG?TA??GCCAYGT?CYCTC?ACCTCGA?AACCTATTCGA???G??RTGTA?CGG?T?AG???TWWGG?CRMGCCAGMKA?ACTRGA?KT??TGA????GR?RCTY?GCGGGAT?CTRGA?GGACCCC?CA??GTAGMGAAC??MRRAAGGY?KC???AYR?CR?T?G?Y??AGG??T?TG??WCC?CTAA?AC?TC??YG?TATT??GCAG?AKCGA?WT??G?GT?T?GT???KACRKGGAYC?K?AGG?TTC???T?MCTYKWA?C?T?CTGT??TCT?G?ATCGG??TA?GYA?CAGG????AC?GCC?T?GCT??G??G?TATCA?TGAA?TT????A?GCCTC?G?T??GGC?G?CA?STATM?T?ACWACAGACG??C?T?A??ARCGG???GT?C?TGTG?GYC?G?CGT?CRCSCACCTTC???C?CGGAC?R?TC?ACW?GK??T??A?TARA?ACCTCTAGTA?TACATGCT?RT?TRAG?TGRCCCGAWGCTGT?CGYGG?GT?TT?CCY?GYTWA?GCYTA?TC?T???GCWCRT?A??Y?GTCA?CCYCT??T?GAA?ATAYCR?TA?ATG??GC?GGAGGMG?A?TT?CGA?TCGT?G?TY?GWAC??C?CA???TGTCCC?CAR?A?R?G?T??WGY?CWYTT?KACGGA?TT?A?G?T?Y??Y??SCCCG?GCC?TCAG?CGC?GCR?YTKA?GGAC?
CTA?C?CGT?CT?ACMCYMTA?YTYCGCCGACA?TT?CWCCWA?YCMA?CR?CG?GTT?RWCGGGTCTG?GRGCTTY??CCRTAGCGCYGGGG?C?T?A?GTACKACTGATGGGGYGGTYATGRGCRAG?C?GC?AA?AGTR?AARRCCCG?CC?CC?A?G?MG?ATAT?CTW?CC??AGTCR?TY?GC?ACTRTAGT???AAAYTGC?TGT??TGCTC????TRCTTACCCGA?MAGCRC?SYCTTCT???C?CYT?AA?CG?TWCGGGWCGC?GCGCG?CAG?CTTTGTGTGRCTGGCGYRTRC?TCCATTWWGG?C?AAY????C?GCCRCGCGA?A??AGT?A??GTGA?AGGTATGCGG?GG?C??RGGG?CTM?TA?YTCG??CTGTCGTAR?GGCR??CA?MGCGCGG?GMGCTCTGC?RGAYYTRGTAC???C?GGGCGWKA??RTRAA?CAAGA?CTYCR?CACRT?AAT?T??GATCC??TTAYCYGA?TYG?TAMCGAART????GYAG?ASA?G?YGAC?CCGGTR???GGGMCCGGCCCT??ACCW?CGARTGATGGAGGC?GG?ATCRC????Y????TC?CR?T?A?T?TGYGC???TT??AGT?CTTCCRTGWGGGGTGYGCA?AKCCACAAA??TTSGAAGT?G?CAS?GA?ATGGTMCGG?CATCT?M??WTWYTW?CTTRCG??GG?YAAGAGGGGGCTGGG?CYC?TT?TTAA?AYGYGATTAGR?AWTAA?T?G?ACTG?A??C?T??A??TATT?GAGCWACY?T?G?GAG?R?G?A?A?G?GAYT?AYCGARATRRAYM?AWG?TA?GWAY?A?AGTTA?MT??CYGATA?G?ACTCAAA??CGATM?MA?GA??CA?AG?TCGCG????RTGKTG?AGG?G?????G??A?GTGCA?G?C???KC?GCCYC?GGY??CCC??GC?G???WGACTTATTGCRGGAGCA?CTCG??TAGS?C?GRCAGGGTRC?TGY?
CTTA?CGCTGKARCCRYGC?G?GCCC?TAA??CCG?RAYGRGGC?GCYCGA?C??YA?CTTRG?CG??AGYCRRAAG??GRY??YY?CM?TT??AA?CTGC?GC???G?CACGY??Y??T?GTGTGCCYG?GY?W?TTGAG?GAMCG?A?AATCRTCCTA?GYCGKG??RT?CC?TWMR???Y??ACCK???MC?CTRGA??C??C?GTACTY????C?CRCA??GC?YY??ATTGTTYGCAKCTK?T??A?MA?TCCSG?GTGTCTM?C?G?TAAGTGT?RTCTCACCCGCG??AT?YC?TCYGA?ATYGWGATGTTSAATCC?A??GG???CCG???C?CTG?TG?R?G?YTGTAT??GG???G??YAC?Y?GAYCRGACG??TTC?GYGA?ACAY???C?ACTGC??GGAT?CGGG?C??CATAM?AS?CAMTCGCCA?AGTG?AGTC??AC?GA?T?CAT?A??GCGCGGGTTTG?CTCAGKG?YGGCGTC?ATAAGK?GGCCG??GTA?TM?G?CMATSTK?CA?AGRGTR?TA?WMGARK?AYAYKRTA??AGATTCTCAG?AATTC?YA?C?CT?G?ACG?T?T?A?AAGT?CCCCTTTCCYA?C???ARK??C?YGA?AA???GTY?AC?CR?GSAAW?CTA??C?AACACCCCTCCYACCCGCY?CCTCMCATG?GA?T?C?ACGCRCA?C???A??GCCTCAG?GCATS??AGCMAYGGG?A?CYKCRTYGT?CY?C???GGCGGCATCTCT?SAAT?KTTAGARR???GG?GGT?CCAATAGATTGTA?GYGAGTGGCC?R???YGGGTACGG?GAK?GT?GTG?AG?TGGCA?GCGTAKYTC?AC?TGTT??CT??C?TT?GATT??TGCGGYCTCTAACWA?CTCAYAA?TGC?KAGC??CCA?TCTTACTTTAGGCC?TTRACGRGG?A?MTY?CT?WACYYRSC?GGTGGTCCAGCC??A?AT?C?C??GC??CCMAGCAA?C?A
?AACR?T????CA?A?T??GCA?TRAARGYYGTYGTCCG???GGTC??TG?AG??TTCTGT?GGGT?YTGA?A???GCAKTGTAATTRSCT?G??TTY?AG?CT?C?C?GRRAGG?TT?WG?GCCCTG?RT?G??A??C??TYK?TM?AGAWWCMC?TYGTC?A??CT??TAGTA?YAG?RACT??TT?AAA?C?GCT??AC??C?GYG?T??R?C?G?CCGW?ACT?GAG?T?T???GAT??GCA?A?C?T???G?TCAATAGCAGAGTG?C?R?AAAAC?C??YCRA?CC?CG?G?GTGTS???CGAAGGACCCT?CA?TC?G?AGKCWT??C?CGAA??CGRGG?TTA?CTATGCTT?TT?T???G??ACTR?RAA?WA??CGCAYAC???CAA?AYTCRAR????GT?GA?????YAATTTAG?AACG??TAS?AG?KC??G?GMRCA?GGG?CC?WTTG?T?A??GCR?T?CAATTGC?A?CG????G??GWC?S??Y??CAGTTCK?CCCG???CCGY?R???RTYGCGTACR???A?A??GRG???AG?G?MS?ATASGTRCTCRCKAGAC?C?SGAC?G?G?G?AGGGCGGGTGTCTT?C??TYCTA????TCCATGA?YTGCTC??AAC??AA?SA?AAAGGY??CAG?GT?YAGC??CC?A??CCSCW?GCTCTT?GGG?T??GRCC??TARA?G?CC?ACT?TC??A?AGT?TG?GGTCTC?GGCA?AC?WCC?RGAGYGGC?AT??KA?T?AW?R?TGTAG?TGYACACS?TGC?GG???T?ATA?A??G?YCCT??Y??S?GC?A?GT???TCAA?CATC?CT???GCC?GGC??GCT?ARGGCG??T???T?GT??TWG?A?AGATT?G?TTG?C?A??CM?A?GG??G?GCGYTAAG?AGAGYA?C?T?TAA?CG??GC?YCMTTGG?A?A?SACGAGYGCT?CG??AC??T?CT?????C?T?GC?CT?YG?A??GCGAGTASA
GTT???G?AGGT?A??WGCT????TC?TA?GTCT??GGGAC??CGT?CA???YSK?G?G?T??T??A?????TTG?GAT?AATGGGG?RRT??G?TG???A??RAC??YA?AGTCG?TC??C?YTTGGA?ACT?CCGCGGC?TKG?CT?CC?A?A??ACATCY?ATG??G??A?TGT?R?AWY??TG?AGCGC?YACTCAA?G?A?????CACGAT?Y?A?CAC?WAC?CGAGTTACYS?CTYMCG?T????RT?T??AYGG?CCCT???CG?RT?GTYGCG??MYC??C?AT?T?CCG?AC?CACRAT?TCACAGWCC?TG??GCGCG?TKTAAYGC??K?ART?T??GG?A?A?GT??T?GARAAGCC?????TSAC???T?GGAC?C?TG?AC?C?CC?YYR?C?CT?GMY?AYTC??TMCAG??C?RRGGGTT?R??W?TC??T??RRAAA?GCTGGAATC?TGWAW??AAAG????TWSWTTTG??G??AT???Y?CGGAACAAGTCTT?GYCTRA?AWG?A?KAA??CT??GAYAGTYAGGTG?T??TAG????ARGTRYGT?TG?R?AGR???WTTCTA??RAA?A?W??TTAA?TGGCGCGCG?A??TSA??TCTCAAAG?????TG??CRCAYC???ATCAAA?TTG?WT?GA?KC?GC?A?GT?GTTG?AC???T?ACAGYA?C??C?????KASTC?T??YCGG?AC????GTG??GWTCCT?GTTA?GCMTT?G?Y?C?T?TTCCAGTCT?AYG?A?R?TRA?AAG??G???MG?ATR?CTGTT?T?A??AYG??YT??G???GAC?T?GGTTTCA?WA?CGT??????GTT?TC?TC?CCAG?C??GGGTTMCY??T?CCCTC??GGA?TGRT?ATACCG???GGGCTT?TGKT?G??GA?R?A???AGGYC??TAT?Y??CGCACTWT?CG?G?G?AGC?TA?ACGTY?C??C?YTAA?MG?AG?CAG?M?TG?CGGG??CTCGC?
C?CT?RG???AAC?W??C?T?C??CGAA?CA?ACT??C?GAG???CT?WC?YTA?AA?T??G???CAW?T??AC??GTT??CY?GT?CTRGA?TC?ATGT?CAGC??????C?AGTTCR?ATAGA?T?GCAG?TG?GAG?TWCRW?MKC?CACT?AGT??W?GATGAC???G?GC??TRT?C?ACRA?CY??T?A?AA?AA?TTTC?A??TTCT??AC??CC?WGRT?MT??C?AW???A?CR??A??C??GATT?M?YCSG?CT??GGCT?AC??ACYTGGG?TCCCYTGTCTGTA?TGTMGT?TT??YCAC??RT?Y??YY?CCAGTT?AT?W??C?YY????G????????G?R??TGAA?GG?GAATAGA??AC?AA?C???CTGYTT??G?C???CMG?RKT?AC?CAT?A?A????G?RA?CA??CTTC?GG?AAC?TT?C?T??RA?A?GR??A?WR?YTCYT??R?CA?T??YAYYCGC?G?CGGGT?CGGM?????G?TGTGATGG?R?C?A?A???CCCCGGGAACACA?AAT??G?T??C?G???MTCGAATAGGR?????GG?C?GT??A??Y?CA???C?TGCTTTCC?GA??CT?T?CT????CAGAAA??C?TGYTW??T?R?GTK??TAGG?G?T?T?A?GAGATRTGGY???A?GARRC??G??AGCAG??ATG?????GG??AGCGMTGRA??CGGCACTCC???A??T?WC??GTAAT????AAAGT?TCA?W???GG??TAA?G?A?WAC?CCAGAACKT??YGG?TGG?TCGA?CAGGGTA??YC?GYGCACT???TY?CR?T??RA???C??GGYAGTAGCT?G??C?GTY?G?W?ACAG??AGTT??GT????C??TRAGRC???G??C?A?TGARC?GYAAT??GT?YCCGGAAC?C?TG?T??CCTGG?GCCG?AGA?CY??G??A?A?AAK???ATA??Y??MC?C??C??A?W?CRGRK?G?T?CTT?TCAYT
?CTACA???C??G?GCGCCA?YARCYR?TC?????C?RTYY???TCGG?RA?CG?A?CTG?G????TR?????ASGR????T??C?G????T??GC?Y????A?C?T??ATT?A?C??GWT?GG????A??GT?A??MG?YWC????????GA??AACC?GG???MGTCTTC?G????Y?GYTCG?T?C???TRAAC??ACAGA?MR??TCCT?CA?K??TGGC???AAGY?C??CC?CY?GACT?C?C?A?G??S????GGA?C?Y??Y????G?????C??CCT?CGT?AT??C?W??MGCTTG?CCA????Y??CC?TAW???G??A??AAAC??A?YA?ACA????A??G?YT?TAG?C??GTAT?MTCCCR??G???T??C????A?T????T??A?G?A??????C?R?TRAC???GGT?CTGCG?ARTC??C?C?AA??AG?TG?CT?TGT?????ACG?RC??K?A?CSGC??A?A???CTA?TG?A??Y??TG??G?GC?G?AGGGWC??RTG?A???CC??RT??TTG?G?GA?CCGCAGAG?G?CCT?Y?TA?W?A??CC??CTAW?G??GAAAATTTC?CC?SGGCTC??????GCC?A??GA?????MT?C?T????YA?SA??YM?GT?GCTCGTACGC????ACCT?ACACG?Y???TTWCCAR??C??WG??GT?GYCRACCA?WW?CAT?R???GTC?YTCAA????AAG?TAY??A?C?TA?CY?AAM??GCA?TC?G???C??A?CTTA?RCCGGGK?CGG?GG??ACATC??AGC?T?C???AGGTTCRAG?STGRGRC?CA?T?A?YCTGGGG?G?YTGA??C???G?CTC?G?AC?TG?C?T?C??????YGTA???GS?ACCTTAC?CACTYCGAG?Y?????TYR?TTGGTG?AAG?CTKC???C?TYCAWC?A?G??AA?CT?GGCAA???TAG?C????T???T???GKGM?RG?T?GG?T?G??CAGC???C?
G?G?A?G?G?GYC??T???AAG??A?MAGT?G?AR?T?CAAAGT?AT???CAK??A?ATTTMRA?A?A?R??C?ACG?CCGTTCSRY?T?GGC???ACRG????C?WYC?G??????RCTAYA?C????G?TYC?GA??A?G?TRGA?YTWTR?????AC?CG??WGA?AYAG?YC??RC?A?GG?CGA?????TCTC?C?C?A?WC?TG?CT?GA??T??W???RCMG?GRTA??YGYCT?CGACS???G?CGTC?ACWAA?MGAGCTAG?GY??GTA?G?C?R???TGYAGG??????CA??M?WG?TCACTCGA?GCGTT???MC??WMAWYTA?????T?AC??CC?T?C??GTT??G?CCAWY?A?A??G?CA?CGGAGCA????GCCCC?TR?AAA?C?CT?A?????TA?A?A??A?GAWG??TRT??C?TCAG?TGT?G?G??A??ARTYA??A?T?A?ATAC??TTTC?T?T?GT???GGCTCACCCC???ATTTC?C?CAG????Y?C?C???GTAATTCGR??TC?T???TTYGRTRG?T?ATC???CG??GR?GTC?M??G?G?CCCG?????CY?C?GTAAYA?TTC?GC?AMTC?W???A?A??AAATGGTC??????T?AC???C??C??CGCC?G??GA?A?C?A???RA?G?ACTSTAC?GGAA??C??AAAA?C?C??CG?CA??T?G??GCCA????T?W??RCG?GT??ATGGGAT??????GA??AMA?A??GC??GK???M?C?Y?SC?TGK?C???AGTTG??GRRTA?G?GM?C?RAAGAC?CTAA?RTC?C?T?A??A?GGT??ACS?GT??R???CA?G???W?MA?GC?????GTT??CC?AGGTTG?CCCAYCW?C?GA????CCT??GG??A????SYCG??C?T??CT???TTWT?T??AA?GAGG??MA???C?G?G?A?CG?CCTTTCA?YGCCT?GTRAAYTC??T??GG?GG?CC?C?A??G???G
?C??GGAC?TR??TGAT??GYGT???T??CATG??G???GA?T??ATC?GTCC??TGCCCA??A??T?G?TGC?CW??????????AA?T?R??AC????G?CAGG?G?AAY?A?YG?T??G??YA??A?GGTYCA???G??AT?T??TCGM??A??TT?T?C?A???GT?????C???GA?CCMGTTTRTACA??C?YC?AYCCTCC????RGCCMRGTAA?A?GCCC?A???CTCA??????RC????GGCC??TCCGT???A??GGTAC???????TGG?A?ATG?CGA??TC??C?C?RA?SAYAC??C???C??G?T?AC???ATW?TAT?TTCA?C????AGA?GA??AC??G??C?RG???A?AAA?CTGA?GMKA??C?A??MCCK???CG???GT?TCG?CTGAT?Y?WGCAW??W?GWRAG??AT?C?GT?CR?A?ACTRT?W??RG?CG??C?AT???AC??CCAT?A?C???G?GCGS?S?GCTC?AAGCC?AACA??GTC?CC??MA?W?RGCC???CA?A?T?TTGGACTACSC??A???AG??GT?A?AAT?CG??TAT???T??CGC??A?TA?TG?AGG??CC?G??T?T??RGA?AC?Y??A?CA??GCCAAA?AG?GA?GAAYAC?G??ATCTAAS???C??TAS?A?TC???TCC???YTTYTA?TA?CT??G??AC?CA?R?T??G??YCT????TAT?G??GAR?C?CSC?GC?????TCCG?TCG??G?AAC??C?????CGCCTAG??TCTW?GTAGRTAARARA??C?GC?TAG?GWMC?C??AT?T?W?Y?C?YT?WT??C?C??C?W?A?AR???ATRATA??CCTCCA?C?TTA?GAC?CATC?CTA?C?T?T??T??A?TCW??GAG??CCYAT??T??YTT?A??T?T?MRCC????CTGC?A??TRTTACGTTT??A??G?C?MAG?ATT?K????TCA?C?C??CCCC?T??G?TTATGGAA??GYA?
?AAA?ACT??G????TT?G?TG?G?TCAAGWGCGTC?Y?G????R?GAGY?CCG??GCT?GG?GA?A?YA?CGG?T??G??G??AA????G?T?T??T?G??Y?C??CTCGTCG??RT???A?YCGCGGG???A?RWCAT?S?WCATT???G?T??G?AC?R?TG?RGGT??T?W?C?T?A???GTAC?????T?WGTCC?A?YAG??AA?YKT???G??C?GGCC??WTAAG??C??CT?C?SC??C?TYTC?R?????A?R???A???GSYT?G???GGT???CG???C?GA?W????A??CG?A??A?S??C?CAC???GMCGAT??T?R??C?CGAC?G???AW??C?T??????T??GAT??A?A????CC?K?G????C??TTC?T?CT??C?C??CGT???AA?C?G???TG?RGTT?G?CRGA?G??A?CT??YTC??AC???YAAGAW??GG?AKG?C?TT?T?GTGG???A?????SA????G?????TC??G?G????C??TYATR?TGG?TCC??MR???TG???GTCY??GT????A?TTGG?A??A??G?YTRGT???TTTRT?G??GAT??C????A???R???TA?C?G?G??GG?C?CT??GG????CG????RA?TTA?WA??C??TK?T??GG?KG?ATG??CC??C?KA?C??A?C?TACCAA?????CG?YA?A?W?C??GCA??????GC???R???C???Y?????C?GACG?TKY?YR???CT?GT????TTAMA?G?TA?GT??T??C?YTCM??GC??C?T?C?CT?????MYGT?R?RA?G?AT?TTTGK?T???TRG?C?A?????GA??G??????G??CT?GST???AWT??C???G?A???A??C??T?A?G??????G?ATCT??C???GTGA?TGG???M?G????CWRC?A?AT?A??G?T???CG?S????R????T????AS??????M?G??C????TT?A?TYG??G?Y?GCMG??A????A
G?TG?C?G???TGT??YTCTG??TCCAT????T?A???TC?T??T???CGAGG??T????T??T??G????T?AG?GC?A??????CT??GG??T?C?G???CG?GG?TT?Y??RAA??????GTMG??CRA?C?CCG?GG???AA?AAG?G??????A?RCC?G?????Y??R??T?R???GA?AA??TYC?WAT????G????GT??G???A?????Y???G?C?CT?CT??A??C???CGA???AC?C??A?GACC?C?CC?G?G?????C?A?CACC??AA??T?CC??RG?????AGCGG?C??Y?AA?G??GGA??T?GGAA?G?TATGTT?T?G??T?T?????C???C?Y??C?A??C???TAT????A??CG??W?CCCT?CGCRT?GG?G?GGT???A???AG?G??CGRG??GG??G?T?C?GTAY???C??C?T????R?A?KY?CWG?A???K???AS??T??T???CCK??T?????????A??CCG?C?AG??C?????AG?A?AC?CG?A???TCWC??T?R?T??K????YRG?CR?T?T??T?A?TARCC????GT??TC??GACC??T?CC???YWT?CG?C?G?TTAA??TM??AG?AR?????C????A?T???A?AG?C?GTAT????MA?AC???????TG?M?AR?R???C???????C???K??????AGC???CWG????TT?GC??A????????T??C?Y??TRC???A??T???CCTM???T??C?C?G?K???ARAR???TT???A??CC?G?CC?A?????TR??A??TC?G?GRRW?G???G?TKG??????GC??CAA??TA?G?C?RAC???G?A?AG?G?T????R?CCCWY?W?CG?GTC?C?C??A????T?T?CT???GT???G?RC?CCC??????GT???TR??GCTTR?T??A?C??A??G?G?TATY?MRRCM?GA?C?AAAATGRTGTGGGTATGCTCTCTTCCACCGAACT?CCCG
CMGGATATATTCTGTYGC?ACCTAKCRGGCGCCRRA?AGG?A?GCA?CAMAGAATAAYC?GAATTCATCTGMAGTGMCGCGCTWGKGGGGGTRCGTCG?SRWGRGCACRGAGRTRMCAAGRTA?CAGAGGGGAM?CGGCAGAKAAGGATATAGAKAAYCAYCTWCTGAGTCCATCAMGWGYACGCTGGTA?GAYGWARTAGACGGA?TGCARGTC?TYSCGTTT?CGRCCTTCATTTGCTCACCARTCYACAATAW?GCTCWTKACTCCATGAYGAYGAA?WATSCATCGATAMCCGCTCGCGCTA?GYTA?CCTSWACRAC?TYTA?GCGTACARCCGWACCGCGTRGCGCAAC?AGGT?CTASGGAGATRGA?GAYGWGGARGCTTTTACAAC??GCRG?AG?WRCCGGYGACGAAGR?TGGC?CCAGGCTAA??G?GW?SCAKACGGATKACMGGCCTTGTGTACTCCAG?ACYGACSGTTGCTC?CGGAGCGTATCGCCTSGC?CGYTTGTRWTGCM?CTACATAAGCMGKWGGC?CYCC?GWMCAGGAGGARYYGGCTRCAACA?YACGWCAAGA?GACYGCTTACGCGCYGTCGWCCACCCACCYRAAARWTYAC?TKCAT?GGTAACWCRRTGKMAAGAAACCCCTYGAGCTYCAT?CWYGTTAATTCGYMTGAGGCACGTGGCTGCTAGCCTMCCRGGAG?GATTCCYG????????????????????????????????????????????????????????????????????????????????????????????????????????????????????????????????????????????A??????????T??????????????????????????????????????????????T??????????????????????????????T?????????????????????????????????????????A???????????
?????????????????????????????????????????????????????????????????????????????A?????????A???C????C????????????????????C?????????????????????????????????T????G?????????????????????????G???M??????????????????????????????????????????????A????????????????????????????????????????????????????????????T???????????????????????????T???G?????????????C?????????T??????????????????G??????????????G?????T????????????C????????????????????????G????????????C???C???????????C????????????????????????????????????G????????????????????????????????????????A?????????????????????CG???????T?T??????????????????????????????????G??????????????????????????????A??????????????????A???????????????????????????????????????????A???W?????????????????????G??C??????????????????????????????GY?????????????????????????????????T???????????T??T?A???????T?????????????????????????G????????????????????????????T???????????????????????????????????????????????????????????????????????????????????????????????C?????????G????????A????????????
??????????????????K??G???????T????????????????????????????????????????T?????????????????????????????????????????T?????????????????????????????????????????????????????????????????????????T??????????????????????A????A?????????????????????????????????????GG?????G???????????????????G??????T??????????????????????????????G?????????????????????????????????T?????R???????????????????????A????????Y????????????????????????????????????G????????????C?????????????????R???????A????????????R????C???????G????????Y????????????T????????????????????G??????G?R??????????????????G?????T?AR??T????????????????????????????????????????????????????????????A????????T??????C?????????????????????????????????????K???????????????????????????????C?????????????????????????????????????????????????????????????????????????????????????????????????????????????????????????????W????????????????????G????????????????????????????????????????????????????T????A??????????????????T????????????????T???????????????????????T????????????
??????????C?????????????????????R???????????????????????A??????????????????????????G?????R??????T?????C?????W????????CC??????????????A??M??TA??????C??????????????????AY????Y?????T???R????????R????????C?????T????????????????????????????AG???G??????C??????T??R?Y??????????????????????AAYG????G???R?CK??G?G?Y???C?G????????C??Y??C?YC??CT????GK??????T??????A???R????G????AA??GA?G?C????T??A??????A?????T??G?ACGT????TGCTAAGMYT??T??????G?TR???G????T??G?CGG???AC?TC?GTCRAG??GC???T?GT???C?CTGTC??A?GA?TAA???????C?A???CC????T???T???GT?AA?CATCGA?G?T?K?TATG?CWC?T??T?AC??????A??C??G???CAAT?GY??TYATGT?A?????G??G?G?TG??GAG??G?GCC??TG??A??????G?AAS??TC??CGTG?T?GM?G?G?GCGT?W??YTA?TTT?C?GGCWG?AC?TG?G??????CACTCA?????G???CGA?GG?T???GTM????RCAGCCA?CCT?TCCT??AAAGAMCGG??AGCC?C??G??G?AAA??T?TTC??CT?ATGMWT???CTT?CMG?TRCTC?T?TCCGG?GRAAC?CT?TG?SCY?CGCCG?T??C??G?TMCA??C?CCG?TYGA?AW?CGTC?RATAG?CCA?C?C??AC??CCGTC?SCT???Y?AY??YYAA?C?MC?CR?AG??RYCAG?K??YA???A?CR?TG?TM??CTYRR??CC?G?M?TG??R?S?G??RG
    255_10_sub		G??CGT?TAGAYGRCGGT?AGAGCKGCATTTGR?GM?GYAKGG?CGGR?CTCTCMCTCCG?TAYGAT?A?CTT?TARYA?AAAYKGGMA???CCCCKT?ATCCAAARTMCT?ASMATCTT?ACCCTCCCGRWGGGATAGCATCGGTYYRMTA?YRGCTA?TATTCCAARGYAYAAAGGTTY?CGWGAGWG?TCACGAAT?AR?A??TCCCGSA?TGATGGTGA??GTTCWGCWCTACTTT??CR?AGRTACATG?CR?WCGATRR?GTGMGGMT?CCYAGCYGGAAGAGWY?AC?TYCACACTCTTGMCGTAGYYMAAWG??CMT?RCGRTGKCARATTGATY?T?CTGGCT?YCACTTTGTRAGGTATC?ACCGGTCAYRK?TYATT??A?GGATAC?TRYACRGAAWWA?CRTGACYK?TARS?ATMRSGSTTATGTCTK??RACAGCRTTWAMCTTCATCGYTYG?WCATCC?CAGR?CG?YCT?WGGGAKY?GTMTCCATTATCAGMGRWTTCTCCCAC?AGGC?KTG?SYC??CACA?AGGMCKG?ACRTA??ATG?GMAGTRA?GGYCT?KA?T??AT?R?YRAGGTAGGAGGAAG?CY?GGTTC?TR?AG?A?CYKA?AACASCTCACAG?CGC?A?YTCAA??CTTC?CCYKAAGTGYAY?CGACTCTACRTCGGRCG???CACAG?TMTAAYTTTYCGTACCA??AGGAGGRT?GAGCG?TKCM?GTARM?TGGTRAGTCWRA?AACA?A??YGCYAT?ACCGAG?WGRTRAAGY??AC?YGTTYTGGTYTTGGATCCACKYCTTG?A?GTRA?RR?SRKRGWGGCTGATYYRAMTGA?GGSCCGTTGS?ATT?TTAA??TCGCAAAAAR?TYT?TGGCTCTCGACGTGTCTTA?TGYGARCCGA?TRCSAA?GASRSAAT?YTCGYC?AC?TAC?CYGGYKCGGSCYTYT?TKTC??MCTCTTGGG??CWTSTC??CMGGCCCGTACTCA
GCT?W??AMGAAA?CA?TG?AY?T?AAGT?GCKG?GCGW?CA?GS?TAT?AYA?YY?TGCGCT?TCCGGTCAYTTAACTRWTGYAKRGATAMTG?CGARCCC?G?MMYCT?YT?AGACCTY???CTTC?TGCGTTGCTTCTA?AGG?KRGTTCKCAAMWGCC??A???CCTT?TKACGGC?RGTTCGSGS?TWRGS?GACTGA?CYYGGA?ATC?KGCGTCKTGSCC?CCYATYCY?CCGATGCTA???TCC?A?CTTYGGWYYGTYG?WAT?AT?CGAGRTT?AGCG?GCMYR?WGWTTATT?ATGAGAGG??ACTTM?YTGTASCTG?W??ACYGCYCASAWTAKRCAGTYCGY?R?AA??WAGYGRAAYYTGC?CATG?TTA?AA?T?GGG??SCGSMCGRT?CGTRWA??TCCMGACC?WARGGCGGCYG?AGAYAWC?CRRWAK?G?TAAGAYGY????CRATAA??WAAWRACT?TTGTCCGRYT?K???AC?AYAAGRTTGRTASGYACGGAATSR?STGTTTC?SARGARAGCCTAAW?GWTTTGTK?GYMCTAKGR?R?G?RTATCTG?MCYAGATCRGG?TTRGAC?A?GRT?TWGTA?K?RTCACA?GSGCRWWGGYRGAC?AT?GGC?TACT?M?TATG?Y?CGMACRGTASMGGGTMAGGYAYAAAC??G???WGT??GC??TW?GCACG?GAA?TY?CCTAAC?GTCGTGGKGCA?GGGT?AWRGRGCGCTYGTC??TCAYGGCTCKGATC?R?RCC?TGTAG?Y?Y?AMWKT??CA?CCCRSTG?C?YGMGR?WYYATCTCCMTATATTCRTC?GGRTG??TAKGTAG?CT?GATT?WYCT?GGAYTG?R?CGGW?ARGCCW?Y?A?YCAGGTTTCAT??ATG?TYSRRAAGAAGTGWGGARRTA?GGA?GCRTRAYTCAT?CGWAGYAGGRA??CRATG??TCC?RSTCGGGTAGYCGGMCT?CCGRCG?TTTGTCAGGGCAAG
??RTGAAGRW?RYGCKC?TG?GMKGAAGMGCATW?WWA?RTMATA?A?CCA?ATA?TRMGTWWTGA?SGCGT?AC??TC?CCAGKTYGCWAWCTCCTKGGCYAGT?CCWCTGA?GCCWTT??AGCG?GAAAC?CCKGYR?AAMGA??CGTTT?YAGCYACAWK?ATGAAYSAATK??CAA?TRATRAACGAGYKG?T?GCWC??TACAA?ACCAGATCGGRGGCTR?GR?A?T?GKTMACYW?ATCYC?CGT?AMTYGGYAAGGATCTTGGAGA?SCAYCA?TGC?T?GYACGM?TGTKGAYCCT?GATGYGAG?CACTAARGSTA?A?TCAGTY??GCCAWG?CC?ACTTW??G?WCKTY???GRCAAAMYT?MGA?AGAGAY?Y?TAACRAT?AATATTAYTTARWG?ARG?GTTTA?KYGTGMATGRC?RCCWGG?GATRYC??KA?ATAGA?Y?TCGGSACCY?AAGCCYCT?AGTKTC?AASCT?GY?GACACGWTTRTRRTG?YYT?ACWTGCGT?CGGSGT?TTGCGA?CTCCMKGCRTA?CAGCGGT?TCACC?ACTTACYCTYTYCARR?TYTGTWGTCGTTGG??TCKMCTY?ATAAMCYCGWA??TRGRCG?GAG?YRM?AYAATC?WWGATAC?T?AKT??ASYRCGCWT?MC??TTAMTWCYGTCTTTTGCGCMSRA?CTTATGRGGCGWC?CGARCCGYMRAG??GCGTAAAA?TCYTRATMTGTG?????ACG???YGM?ACCCR?G?C?CA?AG?RCGAAGTTT?TGAATGACG?GCTG??GCSGTA?MR??RTCCGYATAM?A?CWATCTKACACRTATGAAAATGTMGTRTT?MT?GGGWGWATAAGTTAKGGYWCCCRGCACT???TTGATTC?CACGWT?GWCATGATCTC?T?KWCAW?GCCCWRAATTCAGATG?YCGCK?TATGT?TYRCC?ATYMGYWRGGGCGCT?RACWMCTRRKYT?TAAACAGG??YCMA??
GC?TA?RCCGATACC?CTT??GCCTTGGG?YS?TYWYG?Y?R?CSAA?G?GGGW?CGTAW?TCCTTC?TG?GYA?Y?ATWG?TKA??GGT?AGGTC?CGRTTACGAGGTTAGGYCAGAGGTGSGK?CRAC?CGG?TAMG?ACG?GA?ATGKATAGGGYA??S?G?CG?C?TGGCAASAGGAMGAAM?GTTG?AGGTTATMTTA??MATT?YC?SGTC??CGTCACTKKYGTTCAC??CTT?WTTTT?TAATGTY?AYY?ARYKCGARYR?GGTC?AACCGGGYACCCYRSTTYATG?A?T?SATGACMCYYWYRGCYSTG???CCTAC?TA?RGAYGAAAAC?AGG?CGTC?CTGGTKTATA?Y?CTAATGGSCCAG?CGRCGT?CCYAGG?YC?TAG?TRM?WT?TTCAC??TTC?TWCKCTCC?GGTRR?RGRRYACRCRCTTRTACGTAG?A?GCCG?AGC?GCAT?AACGAAT?AGTRCGC?C?C?AGTTGAWGKTTCT?C??Y??GACWCGAC?YRTCMC?GAAYATGTC?TG?CG???TSAWTGCAGYTTTCTGCYGGG?A?CTRTGTA?AAACRWRCKTCA?GCGC?GTC?TTGWAY???CG?TACT??YKTAYGTAAGCRTCAAGATGRCGTGCACKA?YGKGT?CCTCRWGY?AATTRM?TYTG?AAA?GATC?R?G?GACTCYY?GYYKTTKAGGCAATTT??WCT?TGA?YGA?TCCMCGCC?AATMAGAA?RTCTG?TA?CGAMAGCTGCGMC?CTYCGRCTGC??YR?CCYAYGCGRTGGGC?GGC??ACYM?KGGYGTCAG?TCCG??TGCWYWCAYATGWRWRGGG?T?G?C??CA??K?GACGAGAAA?A?TT?GA?TC?TRCYTAGCMWAGAC??GMRY?G?KG?RTCTT?G?TACR???CTRYTGCTCAY?TA?G?TAGKTGCAGGAGG?ARTCGGGTY?YC?AG?TGT?Y?SAAC?CA?CCGAMCTCTGT??TTTT?ARTC
AGGS??RC???G??C?AATACCC?TRYSTCY?T?TTCTAGCGGGTTGGWAG?TWYT?CCACCTGC?CGATGACACGTT?RCAGKGCATACAGARACT??YA?WTCGCG?SASAWTR?GACW?RAGCWA?RSTAWGGT?Y?GRCTTA??GWGCMKCTYATWA?YSACAK?TSAYM?CGTA?TGRTCGCA?GTA?TGCCTGGCYC?CTTCA??RRAATTGKC?GC?GTCTAG?AGR?RACCAAATWG?YTTC?TTGWMCT?TCRAGCRMG?ASTG?A?YACCCAT?A?R??TGRTACAG?MYATCCGYCAAAG?ACA?KT?T??CCGAWCGTGMK?T??KTTTACARWACGTCCYRACCAT?CYGYAY?CCTCGGGTGCMYTTCCCAGA?A?GCAG?TTAMA?RGYARRGC?AATGGRCCAA?CA??AC?TGCGG?K?CTAMGAGKCAGMKCSGGGTYTTGGA??AMG?YCCGYCCAGRYCA?CTG??R??GYG??WMA??AGM?WATMGGCG?SATCGGGACAMCKSTATRT?ATYCCTYRCAG?YTWYTTRCC?GAG??CGS?CSTG?TY?TGCG??YGK?CRM??TTGARTCCARA?AWAKGWCRGG?G?ARAAGRGATGRRTCCAGCRCCAG?TGCTAT?CC?RR?ACTCTGTCCG?GAGTTTACKCAGCGGTTAGGTTRRCTA?CC??T?WAGTCAKGAA?TG??ATCAY?CCKYACACTACY??CAY?GYYAGWG?CA?YA?CCT?KGRGAKGTT?GGGGTKT?GAGGCTT?TGRRCACR?T?CCG?A?TTAYCGACCAGTG?CWG?CY???TRGCACGTTC??CCW?AGCA?RGACCMCC??GRA?TAGC?G??MG?GC??SA?ATTGGA??TGTYGGK???CY?GKTG?GAAGYCC?AC?GGMCAAMCAARYG?T?TYAGYTR?TAGATTGRM?CGGYTAMR?G?YCGRCCCAAGCTTYTCG?A?TACG?YGGTTT?CTTA?GCGRGGGACATC
CWAWRGC?RACRCCYCAG?G?RG???TTTCA??GG?RCYYCAGCGT?ATTTGA?GG?CCAT?C?TYGA?GA?AAAYCRGCCC?CWA?ARAAT?TMTCCWCA?GT?A?WTGAS?TCTCGCGT?TG?C?WM?ACGR??TCAAGG?CTTGCCTGCGGGRTRCATT?CGAGT?TYGGGTGCKTYTARGTC?G?YAATYATTTG?ACCTTG?ASTR?YARTKCRCC?WKCGCWCMCGMR?T?YG?ACK?AAAGYRRCGTTGGT?GC?C?TT?R?CACA???T???ACAY?CYGYGYT??RAGYTC??TCY?G?RACCA??CCWGGTGYY???TGAGASYC?YAG?ATRAC?T?GCMGAGCRCCWACGCACRRWCCCCW?CYTCAKCAAARKTSW?GWTKAAC?TYCCG?YCGAAYACGAGAATGTAYAT?C??A?C?RTRCAWGYATA??MCCRAA?KY??GTWRCG?ATAC?YRG?TGCC??ACRGCR???CGTK?TTMGATC??C?AMT?GAGAYYAC?CGCCTMY?R?T?YTAGA?GRTYT?TG?AGACGYGAWAAGYARACCTTTAGACCCAAGTC?GGAAYC??RTA?T?C?GGCGATTCCGMGCC?TCGTG?GRYTCTACTCTCC?YRG?ATMTWAAY?TCAGGRGTAYACRTCGTWKACGT?AC?CG?TCYT?ACG??GACAC?CTKCAAGA?ACA?CTGAW?TCCTG?GAKTSA??C?TCA?C?CY??GT?CGT?C???CAATCRGGTA??ATC?T?AACC?AGTTGRCTATTGC?GAGRCACGG?CAAGYACWW?CYA??TGGGGRGGT??CACGTRGTG?YTG?RTCT?C?CTGA?ARAAACSTA?TRGYCACA?A?G?TGRGYYRCCW?C?G?AWRCCYGAGKTCA?GTWCAAT?TTAG??RTATRYCC?GTATCT?CGATCCTCGAACC?MMCA??ATWWCRT?G?CGCAGAGYCTC?GGYRA?GCAGAATGT?AW?CG?C?SA?TWYC??TT
CK?TRCRSCAGGMACR??RGG?T?G?KCAARCGCTGT?GCMCA?CS?GTTGTTCCT?RG?YTAWGCAATCT?AMG?GWC??YCAKAA?AT?GTT???AATGTGT?G??AGRACWCACWGWGGCTTAA?TTWGYAGWYGTAYYAGGYKWTCA?T?AACTKATT?AGTSTGCGGR?RRGGAWCG?CACYGAT?A?R?GCRATAYRYT??CTWATGCTAC?GGSGAG?C?CGCAYTGAYYKGCT?CGCCCCTC?GCRC?CAY?YTTTSC?CCGCTATTCRARA?RTT?AT?YGCTRGCGGKMAMC?CTKTATCACA?KC?????CAGCACAGTTG?GGACGGART?GY?WCATAGCCCTWRC?????AK?CCCYATYWWGGGCAATCTACTGTC?CYGTCG?YYCTWCC?GYATYMTYTTGY?T?TCTTYTACTTGCA?YT?GCGYTTCA?CSGR???TYGAATYCTCACGCRTW??GK?C?GG?TTR?CTGSGKR?GKCKATS?ACGCTA?MG?KRGTGGS?CATAG?G?CGAACCGKCGGGATYCTRYM?C?TA?CRAAACGSTYTGAATTYCC?WAATCYCG?GATACTSW??GGGSAT?TCCAGRC?TGC?TG?MAGCTWCGCGGMTGACTAT?TCA?GRCCMRTTA?CATGRGAATGMC?KTGGTT?W?TCMA?C??C?GC?GAATARAGCGGACWGGMGYAWWATGCAYA?T?CA?WAGGGCGACTTTRARSGCC?G?GW?GKTA?AC?C?YCTY?GC?A?M?RYMCGC??WRA??CGTCACC??ATRRA?AATC??TYGT?R?MWTKCACACYARTACYCGWCWC?CRACGAMA??CGRCTT?AAYCCCA?MGGCGCRCCG?KTCGCTCTCAG?TARTCW?AA?A?CG??YCAATAA?CCMKGCC?S?R?RAYYYCGGTAWGAAYTGTRGC?T?GTTTAGGGCT??GCC?TGTGG?KGWT?WTA?G?RTCTRCKTTCGGASGGKRTT?RTCTCRSM
CG?TGGCG?TAYACSRGMCWK?CTGYMGCTYATGCA?ATAG?TTC????GTTC?CGAGY?TCTCCYGTGRC?AASATA?TGAAGKGA?GAA?TGMACGGAC?CCCGR?GA?RKAGRG?ACCTGTGAGAYTAAAAA?GYCGKAR??ARRGCAMTR?AACWTYCCACGR??STCTCCC?AG?GGATWCGAC???SCTGA??GCAR?C?AG?ATCAGCGCTMAWAASAGMTYCAG??AYWCCAAA?GARGCCCGGR?AT?A?TGCGM?W?G?GAATYTAY??S?KW?TGRCRM?GMCCASGC??GCG?GTTGCAWAAGTTTGCTGTMRMCTCCYGAYGGGGCCAARTAWAA?A?CCC??AYATTTA?CGAAW?ASA?T?T?TCAGA?RGYT?GGG?AGT?T?TCCAYT?ARCTYA???YCG?AT??T?GGC?C?AAYARCTC??MRG?TWW?CTRTAAGG?RCATRACTGCY?AAAC??RAC?AGAGGTMGRTCGC?GTACGMA??GCCARRTCAATGAACCCGGGCGCARKW?ATRT?G?GCCCCRC?CGTC?AYGATC??GT?A?C?ARCAA?AYA?TRTYTCC?GA?CTGATAG?TCRYTC?WAGYGT??CAC??CGC?TCTG???RATCTARRMAKACWCAGWGCTRKKSYC?G?ATC??C?TWTTGGCCCCGTTGCAATK?GAATCGAT?W?WGCRTTACCRCAGY??YTGTMA???T?CYGYTMRTC?CCAGGCTA??CGT?C?MYCCYSCGCCWTAGA?GA?GTTGSAA?AATC?WG?CGAGCKAG?KGGSRCRCCTGATAC?TGCM?TC?AYTGRACCGMGA?TAACC?YC?G?CCCAGATTAYTAACG??GGCTAAARYM?GGGC?TACTCGW?YGTWCGTGGATRCCR?TCAA?GRC??ACAGTWC???AGRAKAA??TGA??TTM?A?GAY??GCGCCAAG?G?AMGWRCG??TCA?GAAT?ATCY??ARTTGAACR?MYTGGRRCCRACTA
T?C?WTCR?TRGGATGAKA??C??AKCC?CC??T?TYMARYCGT?C?T?CGGAATTCTAT??W?ATAC?CT?TGAGA?YT?YRRCCGAA?GTCAAAAYACG?A?ACA?TR??M?GA??MAAWKAGKTCRWRGCCCT?RTCGTTCKCKGGC?W?TWCACGTAAY??CGGCTC?WTG?SCGCGYAT?G?AATATCG?TCYSCCTT?KKT?ACGGWTT??AGACAYTA?KAGGSAYAMCT??GTGTC???GG?TGTTAWTTARGGR?MRGAKRT?TAWCYAT?GAGA?CGR???A??KGRKGWCCMAGCGTTRG?CTACTART?TACAMTCCAT?T??W?WCGCTTA?T??CAGAASR?ARTRA?G?TG??CTGCGCC?MGTRYC?A?TCYAGGATAGAYGA??GGCCGGAGSAR?ACGCGCCAST?ATTGGTACATTCTTYAC??GTCR?AR??CAG?CT?YG?RACGCRT?RGYTA?WCRT??T?CATMC?AKGCGATYKTW?CT?A?WT?YG?GWACCTRSGC?KACGA?A?TCGGCYKGCTTGTW?RGCCACCGCAACT?GCTA??A?GTAKAACCGRYRGYCMA?CG?ARGCGRGWYAYACK?ATGCYYGW?ASTCGWAWT?T?AA?YSGRGTMG?ACSCGGTTA?WWG?CGATTSTYRRAGTYGGCC?TTC?CG?GA??TAGAAYAMAR?CAGATY?ATAGTARAGKG??GATCYRTAT?YGTC?Y?KGCTG?AA?G???CCTKWSCTTACCCGMCCAGGG?TYAGAAA?GC?C??ACGCRT?TTACATMTCAG?GATAMACTTG?T??GGCRCATGARTGTTA?T?GRC?C?C??MACYAT?TKYT?CTC?ACACK?TA?AKTCTGTRCATGMAA?AA?TCCCA??C?RCCCGCGTYMTWATCAA?CTAYAT?GCCTCWT???AARTW????SGRA?ATC?GACCCT?GAGTGAC?CTTTY?A?CKTGGY?GMKYMGATTGTGTCGRM?TTGTCAY
GATG?ATGGGCARA?GCGRCCTRAACG??C?AAYTGASCCRYR?SGCGGGAGC?GCGWR??CAC?TTT?YCT?CG?GC?GCTGCCYCGYCAWAWAR?C?G?WGCMRAGGWGCGGGYGTAC??TGYRAAGC?GWCATTAA?Y?RGCAC??A?AGCKWCGTTTAMTMACGGYCAC?AWCCAATAT?T?Y?GTTTCRCTGCGCTA?RGCGYKCT?AAGAATGYCCAWCMTC?TTGRM?ATGT?TYA??K?T?GGAAAGCTA?GRGW?T?CTG??GAAG?YRK?G?CGWSAAG?KTWCATGAAAYT?TRRAT?ATRGRRAGGGT?GA?AT?TGTATRGAGS?Y?CRCCAC?CT?C?TKGYTTTTYCMGG?CAGRATATRYRGKYACGGAGAGMARGTGY?RYWGGGTRGTCTKRATYACYSCY?CACCGACCRGCA?CT?CC???GTCY?GCAGCTAWACTYGA?CGATC?TYTAGGCCTKTCA?GG??GATTAGGGMAR?GTCGGAS?CG?CTYCRGGRA?GAAGWRRGCACYA?GGCTYGKCRCTARGTA?TC?CCCRC?KYTG?AWAAWGCTMC?ACAGGC?TS?GC?TAAA?G?AWCGAG?G?C?MT?GGRGTGCGGC?ACAKAGG?TT?T???GKGA?CC?CTCTMAM?GCTGGGGRGTTGGTG?AY?TC?GRATCAGTSCSR?AKYTGTT??CGYCTRAGTGGA?RTARMGGAA???CTYC?WGCTGGGCAAGTAA?MYG??CGGSYCG?CT?TMCSGYCRRTKAK?CTTCMTAYTG?GA?AG?CACCGGTGRGGTA?TARC?YG?GMTTRG?TYRAAA??CCWT?RYC?CA?R????AGKR?CACG??GCGAG?G?TAGCCTYTGTTTCGTCTCTCY??TRRGGGCCCCCRTA?RYGMAWSAYCTGCCGGAA?GATC?YGCGAARGGAY?ACGGA??AAGCGRTS??GK?YA?CAG??T?MYAACRRG?CA?G?TAG?G?TGC?GC??RMCA?TG?A
GAK?SG???TAAGARTTWY?TATCRTATC??AGGAAACTTRCYCACGAKRRMTAKC?GYTGCACAACTTAAAGSTR?GGAGGGRGCT?AGGGTTR?TGTAAYAGTCCGA?KWGYTT?A?GRYCT?TAGCCCRRTAG?AGMCTTATGAW???CC?T??AMTGGAR?YG?CCCGCAAA?A?GAYT?TTA?SA?AACGGGGGAGCYGGM?GGAGST?A?GGT?CA??CTYTARAYACK?CAGTTCGACT?AGGC??TAGTAY??K?CC?G?AYCCAY?TTWAYAGCCRRGGG??GGC?TGGGG?WC?ACTGC?GGKG?TAACCGTGRCTY?CTAAGWC?A?RWGGA?C?GA?TMTYAATKTTACRR??GCAATGYTWTGGGGCTGAGAGGRTTT??CW?K?GAAWTAYRGGYR?CGGATAATAYTGYACTCTKTSTYGC?CCGARTTSCGAYATARGGGGGGTWW?R?WTCT?GSTWT?A?RGT?CGYGTCCCGAC?MT??TA?GTMAG?AKGC?WTARR??A?SCGRTGGCAATC?ARACCTYA?GAT?GCGCA?RAR??A?ARTAGAGMTCTCA?KCAA?G?GRGTCTCACAGGGTGWK?TTYYCACCAMTCMGATTGCYGACRTCA??A?GCAGCGCAAWGT?CKWTTCCT?TY?ACCGTKGYARATAYCA?TAGCAKATAC?GATTGYAA??GA?R??AKGMATG??AGG?????CTGYCCTMT?GATR?GWTAACSTTGYG?RG??GTCAYTCRWTCTTR?YTACCYGRCY?W?TACCTGGATAYCCCCC?T??TT?GG?A?A??CCAG?T?AYTGGARGCATTT?GGTRGGGGTACGAGACWCTWCCTSYWA?GTA??AYCGTAG?TC?ATCTAACT??CC?GTCA??AATYMCCRKGTGGCAA??G?Y?RC?GGT??AAMGCWYY?TAAAA?YTY??TGACTARC?SRCRRCT?TA?AAWSCRGAT???WMCKCGR?MGG?C?CRAG?TR?GG?TS
CYG?WGCCGCTGTGCWTTT?RATTYSTYTGCAG?TTTKRA??TG?AG?TTRAGTGAYCCAATCCTCGYAG?KCTY?GAGCT?GTATYGTTT?GKCCTC??GTCGRCRGA?ATG?TA?AM?GACCCC?AAMCCGYCAAG?A?W?CYYASTAARTCTAST?AA?MTYRTACTYGCWGGYC?AGGYAGYACG??CCGRA?SCCT?GTGTT?CY?A??GKCTYSGGGGKMCRTRTG?R?GKATATTCGRCCGAACYAAGSGWM?ACR?AGWTTCACC??RCG?T?AKW?TG??KGTA?T???TCG?AC?ARCMYCGYMGRM??TCA?TCCC?R?TYCGTYCCGACAYTAGT?AARTYCM?C??ACT?WT?A?GCGYTRA?GKWARGAA?AT?GRTAAG?AT?AAAACCTKGAGRRYGAAATG?GG?TCRACA?CAASTRGYA??KGRCGCYGKA?W?YACA??GKG?YRR??T?AG?GAYGCCYRSSACWA?GTC?TTTCRK?TRGGRYTTTCGAT?AGTTTATGCR??GYGWCGKTTATAK?G?ACC?AR?TTTACYKT?TWMCGA?RCTAG?TY?C?MC??CCCAACMTWGTATAGG?GGA?GTT?ACYT?TWTTCGGRG?RG?K???CAGARCTAT?ATGRTCT??GR??GAAAGAYGGKTRTACGGGGTAAGGTTA?TR?W?TRGCGMAC?TGWGYACAR??ATT?TTGGWTC?YMAR?GTYA??TKK?GAC?CGAAT??AYCG?GACTTCSS?GKWCA?GAA?AWKRGATG?WCWCCGTYGTASATGT?RY?GCTCACCGT?RT?KRY?KRCCATTT?CA?GATGCATTTTTRTCCG?RCTARA?ACAGAATAKTA?AAGCTARCATTYTAGT?TCC?CATCCGGGR?T?YAYGACCACT??TYGTAWWTK?ARKTRYA?CCTGTTAA?RGC?YGC??YCTKCTCGCAGT??TT?GCGT?AACTCGYCTAGRRCARCCAGCTRCRWTG??TMRCTA?TA
G?GYAARCTCC?MCGCRR?TARGKT?ARCKTAGAGT?ATYCACKYCMAT?KYGYCGAAACGGCRATTYCCC??CCAGCGTCY??MTAARCMC?GYTTGATGYGTTTCGGATA?CTC?TTWK?TG?CG?CTTGAYAYRACAAWGKARAA?SAYCGTTS?KTT?MTACMYTCGCCWGATRTCC?AA?TSGATY?CTA?GTGTGTTA?RY?TCR?KYGCTA?T?GACRTTTCGCCGRRKTCTCRC?TGGGTGCCG?CCCCAR???S?GAT??C?R??RT?ACCGAR?CT?WGG?CYGRASK?R?GCGWGG?G?GRRAAYTCGR??ATCYACKA?TGM?RGGS?AGATAAT?YTAGCAATGTYCTTYW?YCGCYGCCCCKTATA?CTGRTCCR?CYM?TYC??TCCT?CATRAWT?ACCT?TTRMRG?GTGKATCTW??CC?CACGCRG?GGGGAYAGGGGGGTCC?AAAA?GACRR??TTYTC?RCS?GTKTTAGYTW??TK?GRTGACTACMAT?GGTAC?YY?G?YCCCK?T?WC?AR?TCGACCWYY?RATGS??AATARCTG?KGRATGGYGYG?GGRC?TGC?TG?CCYWTRAYTA?CYCC??AAGTG?AGG?CRGAYWAYMTCAGC?A?CCTCA?C?YTMW?YCACG?CYTACT?A?GGCTGGTARAGT?AAAYCTRACAA??RGGMG?CCTTT?CRYTACAACCTGAYGCC?GGWW?AK?AAAWGGGCYCWT?GG?GGRAGCY?CTT?CYTC?TACC?TGMGM?RT??ARG?TC?GTCAGGTA?CACACCKGCTCWTAAAGYK?GC?TTM?ACKTCARRAATGRGT?C?TC?ATCCRR??GARGTG?AAAYGT??TG?CR?GATCARAWGGCA?YAAGC?TW?W?GGG?ACAW?R?CYYRTGTCRGTR?YS?YTGTGTTCM?C??TTAWGCG?GGGCTMRGGKC?CTCA?CC?CCTAGCWSTAG?A?GAGRCCC?TT?CC?AY?GRT?GMA?GTCG
T?TRKC?CKRYTGSKT?AG?ATTGC?A???AAGRCC?AT?Y?YRGA?WCGACAG?A??KGGSCT?SCCKGGCGCCTTAT?TY?CTA?C?CYTGTTGGCCGARAYYMT?C?WTCATC?WGT??GA?GYTC?AGTTRYCCC?ASGAAA??T?R?C?C?KTAW?CRT?TCRGRGTGTCRYR??CWC?????CCGGCCGAAT?R??TWAG?CG??ACAG?Y?GTRR?A?YCGYG?T?GCRTRCG??YCA?T?A?RT?Y?ACACGGC????RCGCTACYCGGWCGGTKTGGM??TCTCGC?WTACGAAM?SGCT?TAGWTMC????T?TG??AAGCT?MTAA?GKTG??CMGGMAAARYTGC??AG?T?WAA???CCWG?AWA?ATWWAC?AGAGTCTCYTR?GCAGGAR??G?CM?TG??AT?ACGCCTYTGC?CACGTTC?AGTCCKW?ATT?C?CTC?CCRTCTTTGTGYWCCTT?TTTGTART?Y??GTGCGCGRAACGGCRMAMYCC??CCTTASR?CCCAGAA?CASC?TCK?W?CGCYGCAGC??TTAASCCATACATCGYYMT?RGATRTATMTW?YCRA?TGCCCCTT?CAACYCTAT?GWY?ATGG?CTCT?CCYATTRASCCCCTTAMT?AGCKATGT?TYR?A?GY?ATGCAGTGC?TA??GKTT?GCT?YGGSWCCGTCAYGGCGCTG?CGGACYAKSGYGAA?CGGGA?TCGYK??C?A?YCTRT?RCCYWT?GCTAGCTCKAM???GGTACGGGTC?TCCMM?T??C??CWA?TTASTGYR???AG?GCRGMGC?MGT?AGCWCCSKTA?CTC?CGAA?CWAT?GART?YYGTTC??GCA??AA?RAAGT?GGGAYAACAATCCGCTGCCWT?A?GARA?CRAA?G?CTASCCAGCTGG??YGC?G?C?CRRACGTA?ACRTTAG?GRGTGYC?TCGTGGRTM?SACC?A?RCAAGGTTCY?RRCGYCTAGGR?WGTTTCG?TGTACR?T
GCY?C?TCM?MTGTC?G?AA?TRT?CMYA?TAMAWWKTAC?TGGG?TTSC?GK?MYGRATTGCYCCYCAGCCKCARAYGGAGG?TA?AACRCCY?C?TCGATCGCYA?WCTCC?YTGAWTR?CTCGAYAC?CTGTGATATARGTGCAKTACA?ACMCGT?WCAWT?WGTGG?SAGCTT?AAK?RCCGGAAGGCG?G?CCAGGCYYTARKTC?G?GAYRG?AC??AGTAG?RRM??AAGAAACCYRYRGCTGK???AY??CGGKG?GGGATYCTAM?ATGTACCKATGACTATRAGCTA?YCTTC?ATA?YW?YWWTAAC?YYYAAAC?GT?RAAT?CWA?WGGT?AACCGRTCC?YWAA???WTTSG?RCW?TY?CCGW?W?GY?CCTCCTK??CT?GRTRGATTCACRMAG?TCTCCG?T?R??YCATACY?RAGCTGC?YGA?SG?WWW?AACCA?Y?MT?RGCGCCK?TGC?S?TCTCAAAYAGGW?AG?A??MT?CGGYA?TRTACATCTGAGACAYC?YWCS?KGRGTC?GAGACGSWT?CTGKAG?GTGGTC?AGAAGCYACGMT?GC?A?TTAACTCT???TGATC?GATGT?TK?GGR??AR?TA?T?CTAA?CGTCKGTGTR?CTTCYGCRAAWYGCT?MYAK?TGCAT?ARCYGTGCATTGTGGCKGCYA?CRMY?TG?TCC?GCACTC?G?RAGCG??WTCRC?TCST?GMGG?TTRT?GGGCAGT???RAGYGY?AWWRGGTTYC?CWWTTGAYC?TCCTCA?TCCRYARA??CGCAAMGCGCACAGTAYR?TSTCYAGT??Y?T?????TT?GGCT?G?TG?GCWC?CGY?TA??SRW?MG?TG?TCAYTC??TY?C?TGCC??CYWGC?MTY?GRCTGAGRMCA?T?ATRKAG?R??ACCR?RRCTCCKGSA?TAGCTKATC?GCTC?C?TYAGTT?YAA?CCTMCRCY?GCCGMAMMMC???GAR?ACTCRY?G?YCT?A?CR?C
RC?SMG?TATGYTAAATS?AKAGRGACGTAGTYKGGAAGAGGGG?C?GMSCWWGGTG?AAC??TATAY?R??TRCWAACGYRTTGMAA?T?C?AT???R???MYM?A??CYTCC?ASATCTCGA??RY??YGATGRGGTAC?TGYCGRCGYAGA?AYAAGCSA?TGTAM?AACYTY?GTTCCGR?RCC?CGTCTTGACCCSAT?TSCRAARAG?WA?RCG?CRAGGWGGCC?RG?CA?TACGTG??T?GYCGGCCY?G?YG?R?CCAC?S?YCAG?YCTWAGKMGTYT?MGAAAGWRAK?WAAGCCGC?CKTRCTCCW?TT?TW?G?TW??AR?WG?ACW???SWARYT?RTCTWCYCAYGT?CWGGW?TCTC?TYCG???CYCTGGYGTAGCYRCAGCWCG?WTGGTA??CA?GMY??TYGTAA?CYCAC??TGC???GGCGC?A?A?CACRGMA?TACTATGGCGK??WGT?MCYS?Y?TAMW?TG?MGGGRGC??GCGGCRTAC?GW?CWGG??TGAGCYCW??C?RRCAGT?CCGCA?TTT??GKGGAATCCT?GCMY?A?C???GTGTA?T?TG?G?TGGYYCAYRGCA?RYGGCGW?YA?RA?GCCR?GG??CMGGCT?ASTGCGACTAATAA?YRAS?CGMGG?YGYCRGMGRCAACCTG??CYAYRCGAAG?G??CYATTCGGTCG?GW??TG?TK?AT?AR?CWR?CAK??TCG?R?SGCR??TGCTRGR??A?TTSWGC?GCACTTCGCKKC?A?WAWG??GTTTGTTRTTRGT?CT?C?T?CRGCGGCYTMGGKAA?T?K?CGAC?YGRATCA?ACCCYRTG??C?MRTCA??C?YGTCTTAG?CC??AKY?CGGTCA??G?G?K?GC?A?TTTACTRMATCG?AMT?ATMCCTG???MRYCRATATAGTAC?RG?WTCAT?CMCR?TSGAA?TYGGCCGAYKRYCYK?T?GG?TTT?GMTYGGGCWTMRMCYTAG?CKCAAKYTMGAR
TGTCAAG?C?AGTKYTTCCG??GA?CC??AMYATRGMKTCT?TTT??G?GC?TTT?R?GTAYMCGAAWTCTYTAKA?TC?T??TMT?T?AAYAWTGAKARGA?RYW?CCAY?TGWAA?GWYG??KYGGARKTRGCTTAG?A?AGYAMC?ATWCTC?AA?GC??AAT?CGACT?YA?TGC??CC?WMCACAG?Y?ACTGTRMCAGGGMATRTMC??AT?KTTMR??CTTT?R?GCCGRTCTMRTG?TCCTT??CG?CTT?AWT?CTCAAASAA??YASC?C?AW?AGRC?MAGR?AAC?AYTS?GAAYAYAGYYYYT??TCAGG?CCCMT?ATACG?T?CCTCWRTTCGTG?CKCRRGTAAKAT??YAKATRRT?GC?TTC??C?CCGTAYS?ATC???AWTAATT???RGCRCW?ACTYCGAAGAA?C?CACCR?CTT?TTGGTTTA?T?C?GRT?WGGAYC?R?GGCT??GTA?YA?WTWTGWR?WACTT??G?WGYCMTMCTGRGWACMTAT?TTCRGAA?TGACC?CGGTRTACTG??CGWGK?YAAKMRMSCWGACGAKCTC?GRC?GG?CARAACYTCGATGA?KATWG?ATG??AGAACC?AGACAAYWTT?AY?CAGSGYTACAGAGGGGRCWAGATACT?TTCC??G?TCAACTT?AACYCTCRTR?CAGYGAAGTWCC?GTTWAT?GAC?GT?YRC?TYGW?AT?RTCCC?GGATTS?CA?CATACT?A?TW??AG??GCRTA??KTAGGR?CR??KTYY?WTGGACGAACW?Y?AMRC?CCGRAAYCWCTACCGWAAGASYSCC??CWTTAT????CTMA?YTAARCT?GYYCT?ST?GTCG?KT?SA?T?ATCA??TSK?YGCTKTCCGTT?GGYC???CAACWGAKAYTCCACSCCA?TGAGT?CC?CTG?GTGYG?G??CCC?TATTK?RTAAKT?TTAG?TTY?R??CYSTGCTGCCRAYTAWA?T?MTG??CTGG?GK?GAGTKT
YYTCSC?AYRA?CCG??CGAGRCT????ATGGGGCAGGRC?RTGC?C?S?A?GGACCC?GCAG?TGATW?CRCCGKRAGKAMYWTGGA?MAGG?CAGKCCTAGG?GTCG?GCAY?YKRC?SYA?GATTTCA?CAGCTG??AWTCYGMGYCKACGGGYAGTYGCA?AKR??TW?YCGK??RTGTAGC?SATCMCAT??CT?CCAY??GASTA?GARRC?GC?T?TCACCGTA?ARCC??A??TA?ATACACG?AAAC?AC?ACC?WWAAAAGGTC?CTATRAYCT?Y????ATAGCGTTRTCCMRYARGATAGGC?Y?TGKWCAGYC?TCCCCCKRRKTCMGGCA?MCTCY?G???CTCY?C?CA?C?GCTTWRMG?GG?CAGT?AGARAT?GGTGWTTC?WG??CCATC?GAC?TTGACRMCTGAY?G?RAC?GAGAGARS?GTGYAATTY????RGGMGCKWCRTYGG?YT??AGGG?AKCATAC?GWT?TWGS??C?GGG?YYRWGGRAAAT?TYCCSGCAGAG?YGCCT?TACAGG?TTTAGGA?MCGACT?A?WAC??YTC?ACAAWCGC?T?GGAYTCCCAGYGCYAC?C?CTGTGCGMRAGGCCATCGCRARTGTAA?ARRGRGGTGYTMCRGACATGG?G?Y?GAAYRTKC??TC??YG??ARTA?AGTG?GTC?TKTAACACMTGG?WTGTAR?WA?G??GRTTTWMT?GCWGCKTCAYRGT?GATYCT?CCRCA?TG?CCCTYACRKGWTC?RGT?TTC?TAAT?RCTAGAATTAGGG?C?GYTCCGGRAAG?GTWCG?G?GGTGTTGA?GGCGCCC?RCAGAT?AMYMGC?RGGGGTS?SCC?TRYCAYT??YGCC?A?R?MCAA?R??RGC?CATW?TAT?G?TCCTCTRR?TR?GCTT??RGCTCYGCTYCGGY?G??GATMK?G??TKW??CGRYTCT?G?CYTTGR?G?ATGCARG?RWCTG?GTRTWAATT?RCWG?TYT?TA?G
TAT?TTCR?CWCCCCGYCCAGTCCC???TA?AGCCGCC?AT?CWGYAACMSMRGCGMRTTGMCCGAYGACKMSCTTCYT?R?GT?TGGAAACKW??RTT?T???YYARTT?MYCT??CCCTARGRT?ACR?CTTGGMCT?GTG??CTTGTA?TG???SRKC??GCAA?AACTYAACARTAMCTYTGTA??S?RAGGTCT?G?KCGTCRW?TTRY?GATTC?YYT?MKG?WAAGYARRRACTT??CYTAACCTGST?TMKA?YGYAAAYCCCYRKTCWACGG?GACGCTT?T??TCRGCT?CCGRYT?T?YGCTACTTGMCGTG?A?TTACWGAGM?GACTTMWGTRGTACC?GYATAYGYYG?TGSCC??TCAR?TAG?AG?CGTYGR?TY?AYR?C??G?GCTGTGT?YGA?RAATARTCGTAGAG?MMA??CMAY?CGRC??RAKG??CRA?R?CYTAGGTYCATCYG?GCA?TTAWCCCCSGTAYTCT?GRTCTMAT?YATC?AM?C??AAWGTCAAGAY?AGR??CM?CCGT??YTTTCCAGAGT?TWCA??TGRGKA?CCTCGRGTTA?W??GA?CC???RGC?CAMTGCWACMTRTG?GRA?G?T?GSTARCGGTT?CG?TGTC?GTTRTYAC??G??TC?TYK??KGYRACCW?GGGR?TACACGYACGAAWA?GWTYGC?TGTA??TRSCA?AACGA?SGGTYTACMMGCCCACGAGR?MACG?CRSTCCWAAAGTA??TCGAGWCGGWTRTTCARTA?SGCTA??GA?CTY??GCGR?YK?AY???RA?C?WCSC?A?CA?GGCGAATT??GYTCAYTGKTGTGGWG??MAGTRGTM?GGAYC?RR?CCGRCCT?G?ACTCCASRC?CCAGTGCC?YCCAG?ACGCR?GACC?TT??TGTGCCR?TCTWG??WG?A?TGAGGWCAA?T?ATTCMY?TWG?AGYT?CG?GAA??CWWWG?GRCCCACCWACGGCRCGR??GATA?MAAGGY?
RTWGGRTSGGAACTACAA?T??YA?ACATYCCAT?AGGMCGWGCCYRTC?KGTGKTA?TAAC?GWCGCACTCAC?T??TYSRGG?CTGAG?ACCA?T?ACCTCCCWMGC??GWRATWRCAG?T??GGAGTWASKATT?ACTGTGTGCTCWAMAACCAAGAA??CAA?TGAAAWRGTTAA?CYTA?C?AGWTGRGA?RCGRTG?GC?CTYCRGCMAA?C?CC??GA?ARTAAA???TTTT?A?YGRTWCAYA?CCTGA?AGTAMGMTST?WR?AYARACCA?CSM?RTAA?AMTKGTGYTCAA?CK?AAGCATTAYMWAGMCCAK?GT?CCA?MGT?WW??GA??AA?YAR??CGGRKY?AYGAG?CGYRRGGC?ACTTYGCR?C?AA?Y?TCACTTG??ATGGCKGMA?GTGG?Y?WTAC?CTWGR?TARTMYRT??YAGGTGATTACCYT?TTATGCCTCCAK?GCCGG??RKACTCKAGC?TAAYAAAS?GMCTCAGA?C?CACGMC?GAG?TAGTACGTTTTATAT?CR?AARYT?T?TCC?C?CASTWGCRGGGTAACMGCART?ACG??WCCWCC?GTCGT?GWCMTRCAATG?AGCRGTGCARG?KCTYA?ACARACCCWGCAGACCYACTA?TCTTCATSTTYG?CCGCRACGYG?T?T?CMGCAGGACA?RWWG?C?G?R?G??C?A??TARCTACCCTYCYAA?T?RGTYTS?A??RTKAAATYTGGCCCY?YRTYC?GA?RG?A?CCGGCGACGMYWG?TTAKATS?TGGGM?GYGGATY??CCGCYYAG?R??CC?CR?TTCGATK?TATAYCAT?CTA?GC?YG?T?YGCRYCGTW?G?CRRCAC?CC?WGA?RGAAG?GRWAA?G??CG?AR?TT?CACACTCTTT?A?TTGRCACATCCAAT??ACAG?C?TAA?GR?TTCGTR??CWA?G?GC?TTG?YTCG?SSRYAGATCGCTTAC??Y?AWGGA??CAGG?GC???GYTGCG
ACAGCA?GGA?CTC?Y?AKCG?RCC????CACT?YGAT?TG?CG?RAAGTWCAG?KGC?CYG?CACCRG?CYAGC?CTCGRGTRAGMRACTCMACG?STT?YTY?SCAGA???RA?YAAWTC?GG?GWAAG???TR?GGGYRAG?CRGK?YAGWA?ATGMGTAGCGGAKATGR?MT?AGTAA?GY?C??C?????CAGTAC?CTGRRTCACCGTAGGSMCTCTTKAYGRTGTGGACYACTTA?TCKATTY?TA?KYR?AAAAGTYTCGRTAYCWAWM??T?TACCAYAYRCTCGW??AGGCTTGACTKCGW??YACCGAARCTG?TTRTRGCAGCTGT?RATAARCTR?GGCYAYT?YW?S??AGR??TSATAYCGCYRATGYTCG?TAA?YRGWCKAAWTRTGTGA?TAATTKTGWRYTGRRAATCASA?YGGTCAATGTC?AYAMG?TKACCCMCA?TG?AAG?T??TTWAGGGYTAYCTRTAAG?AYGGCCK?TAW?RGY?RCKA?AGCMGCCWRYACCACA?R???GTGTGT?TTYT?ARGMT?R?RTG?TTYYGTYKGTSRYYTCYRG?ACYTCMARCAA??TATACCCR?T?GTRTCCCTAAGAACG?A?TYTGGRGTWTC??KGGCY?CACRMATRGRC?TT?ACT??RAATACTSCGAAYAGATTA?G?R???CATAACRA?GGTTGRCY?ATYGA?CY?ATTRA?GA?YGCY?TAG?G?RATGC?TRTR?CTGM?TMT?T?RTARCTCWTYCCGYTCSGT??G?TTA?T?G?ARGC?TGATGGGGA?ASCC??G?TGCTT?CGGRCAMGYY?AG??CAT?MYTRGYC?AGAT?G?ATGTCAA?YAGG?CWT?Y?GTYAGG?G?GYC?G?A?CR?RTCARAGCCACAT??YY??GCY?CATTTGCCCKCAGGWT?CGYRACGT?SC?TYCG?GYYTTRCW????CTGTT?G?CY?TGWTASCAMAAWRACWWCCA?AGRATTGCCGYGAGAC
?CACCAGR?G???KGTRATWA?GC?TG?TRAG?GTTCTG?CGTACAARCTTRYCA?RWYTTACA?CGAGGA?RGA?TTGTY?CTTGRCT?CCGAGTTCAAGGAT?ACCCWACAYG?G?CYCCACRC?KAACCYTSG?RRAGTGA?AYA?YAG?S?TT??T?CCG?MT??AAG?TG??WAC???R?ACG?CWAC?GAGTC?AGCYCGCTYRMGKC?A?GTCYTGMTCTRWT?GGC?CCC?WACTCRMAGG?M?CC?YT?RTCACCTARCRC?YGY??T?RACCC?YGCTYCWR?GCTG?TCGATCTCG?AGWYWTR?GTYSTGACTAYAKWCT?MAAT?TRGTY?GG???A?AWAGAC?T??RCGCARRTC?YGRTMG?T?TTA?ACG??TTGCAGT?TGYGAAGA?CACGCYCCCAAAT?GAARACC?ST?AGGTG?KYGYGC????C???WTCCA?CSTTTCAAGYGGT?TGRTGASMGCCCYCT?GAGGGTTGCGATACACCCCRT?R?GA?GC?RAYCGCAG?GMCTAACCTGTCT?CT?A?GCTCCRA?RSCGTT?CTGTAG?AACCTCM?GTRMCG??ACG?GGTTTGGTCC?TTTRCYTWTC??AYY?YGG?CTGC??CYAKTCCCAAGGCKGC?A?YRGTCTG?AGCMCACA?ATATRCYTS??CRT?WRAKAYAGCY?CCG?RYG?GRYA?T?ARYTAA?G?AG?T?ATCGYGACC?CATCT?CCT?GRATGGYGAA??GGCACCAGTACCYKWMCATAAGYCAAATATG??GGTGCCCTTAY?GK?GTCGGRGC?CWAARY?RT?AGGSSKTYWC??TTGATCGWCCGARACWGCATWTCRC??RACTRCKA?SA?GRT?AAG?YG?Y?RATARAKCTYRGAT?CGTK??WGTACTTA?CYARCTTS?G?A?GTTTAA?C??C??GAMC?GG?ATR?ATAC?MG?MTCTAYTGTGTTKMCC?AATG?GRYTATAGC?C?GA?CT?ATGCA?
AGCT?GRYTG?TRRCRCRCCAT?TCTYAAGGRCCAGT?AGATYW?GGTTYRAAAG?CMY??MTTGYWT?ACSAKKC?CKTCRAGWARYR?CGCAM??TAAMAGA?TAY?Y?AA?YYKCKAR??YGTA?WTG??TC???TTCW?CCACTWC?YSGY?RAC?CCCAGGTCGT?YGC?ACKYGGGWGC?GT?GTWCAT?KCC?AAG?GRY?CRTYRG?GAA??Y?WAC?GKGRTTTG?TYAA?TYTAAAACAAGG?CTWCRG?TGCGAYM?GTTYTGTATT?CYTG?CA??CCCGGAYCT?CACAT?CWG?ATTST?WY?RGATCACTRCCGCCC?TC?GY?A?C?YWAT?GCCA?TYTCATAGARGTATGT??AGTTG?TGC?CGCGAGTMCAYGRYCCRC?GACYGGGCCGTSTTG?AATTTGGC??TTT?CAYGT?GCC?ACYGCC??ATR?GC??TAAAWTMCR?TT?TCGAAGKYTCTGTT??RGTCCTG?CC?WC?GRGWTC?AAYAARGAGCCCAA???TGCGCG?TTTCGRGGTT?GAT?MYCTCR??YTAG?T??AGAG?ATGGK?YGCS?GGCRAAG?A?RTCTTG?TG??GTAAA?AATYTK??TGAGGTW?CAGG?GWGATATGYG?GKGAATYGATT?ACGCT?TTCAAMTSCSCWCRCACY???GCARAA???GTTWCCMATCG?TMTCAGGATG?T?ACTRYAR?ACCTWG?G?TGCYRYARTTCMC?CYGGCTGRCACT?ATTYA??R?TCTAKTYTW?CCC?RAARGG?CATTGARG?GRGGGGYC?TGYA??YCM?CGTAR?GCTCGCTATGYRCCC?STC??WTKGGGG?CA?C?RAGA?GCG?GAYKATGGGGATTAT?CGKCG?GGGCKCAT?YT?C?TMCSATA?GC?ATTGC???TGCCTTTGGCAATGWTGGATCCT?YAGRYRGTC?WCCC?RAT?AKGWGATKTGGT?RA?GK?CS?Y?TWYGCTCCC?YAGTTC?G
G?WCRTCCGCCYCGYC?CTCCCAYGCG?TGAGTRRTCAGTWCYAC?GCAAR?A?CGGAT?GGCGC?TGCKACKGYT?AATA?CACYTGAAYAYCC?CACR?CYAGCS?YGC?MAWAAC?AGCG?T?KGTCAA??W?A?C?C?WCCT?YATCTC?T?GTCCC?YSMAY??CCTG??GCTGT?GCACCACT?G?GTTACATGSYR?YTY?MCCACTYTAAARATRCTTATYGAATR??CW?CRCC?GAWCWGRTRAGRGRACTG?K?ATAWATCARCYGTCGAC?G?K??C?CGCTAGACKGAGCRCCW??G?YWGTAWGCGTY?ACATC?AA??CAACACCC?GTAAYTGTAACGYTG?TGCCAAYCCWCAAGGTCG?RTTGWC?TATA?TCACYRT??C?CTKTACYARKAC?CG?MCCGTGRAT??RCCG?CG?TG?T?Y?MSMSGGCCA??CAGTKTAAA?GTTTR??AGT??GACATRCGAGR?CCCA?YGSCC?YKRGKMCYTTYCAATGACYGC?GAT?AGGGYCG?TCAC?T?CT?CG??GC?GYAAKMG?AMK??TCWGTCTCTMAAKARTY?GGTR?ARGTCGATGCGCA??GTT?CCCRCAAR??TRGC?C?TACTGAGY?YGSRCY?TARGT?CC?W?AGAW?TTCCYATGTRMAT?C?C?AYG?ARG?R?AG?WAGGT??C?SATAAR?C???GCTTGCRGRY?R?RCGTRRTG?YC?Y??KCATACT?GCYAGTCTTGACGKTCRCY?RYCGTG?CTAGTT??RAA?CGACRAAC??Y??TSAA?T?AACAC?A?CAAGAGAG?AG?GA?TTTYCACMTSATAGTTTYTCRYGRCKS?GAA?G?G?TTRT?TAT??RYTART?CGC?GA?CTATGGACG?RTGYC?CATAGATYGCG?RCC?GCGGWAA?GA?CAT??TCAKCTACYACY?AGAMCAACCYGRAATGMMGCCAC?ASCCA?GACAAGAACCA?T?GGGT?ATACWAA?
YWR?GCATCGAAAAW?C?ARCR??ACATCCSMYYAAGC?GCMCAGGAC?A?GC?A??YR?T?G?A?GCCT?MRG?MCYY?C?T?CCRAR?Y?GTYCGARTTST?ACAAGR?YMC?GYTATGA?TYCAACTA?TGGYG?ACARGYCATRTAKY?TCTC?TW?CTGYC?GGYAG?AGAA?CTGYT?TA?WYGY?AGCAAACC?AMACAGCA??YGKWT?WAGASC?GCY?YAA?AGGCCCG?ARGCTTY?CWCGCAGMG??Y??CCGCGWTCCG?GY?TGGCCA?CTACYYTCGTAA?YTTG?WG?MS?AKCAGAGTCAG????AC??CT?CGGAGCWAGTTCC?GT?TCT?A?GCTRATRAT?GTKSRY?AGCGA????AR???YGGA?AAT?TCTGGRAAGYG?CGYGRC??AAC?GATMRA?YCC?RT?CG?CGYTA?MGAGGGT?CATGC?G?CGAGT?AAACT?TC?GATRCGYGWR?ARATTCAMTATGG?TAGTAAWACA??ATGATCTGKCRATTTA?YRGAT?GRTWCAC?GAYMCGACGM?TCGY?RATTA????A??GCCWSCCG?RGGR?YAC?G?GCGCTA?TCCGTA??GGGCAT?CCAATGWTTKWG?GCCAWACC?GYMCYATGYCGMCCRTATCACTWRAC?TCCAWAAGACRT?GAGTYRK?RTA?TCW?MYGGMSG?T?AWCM?GGG?A???WGTCW?CAG?WCAACCTTSCGCYGGCGRGTAARCTTGGAATAAT?TCRT?K???TCACRYTW?C?GTGT?Y?YGTA??KGCGMTGGCCT?TGMCGA?GAGA?G?T?CMT?CG?TTC?C?WRT???ARRGRRCCCTT?TARCGY??C??AAC???TC??ACA??AACSCMGTAAG?R?CATTAG??TCACRCCGTSSC?G?R?R??YGM?C?TC?T?GTACACGGWWMAGGTT?GCMCTTT?GC?RACACCWWT?AAG?TATMGWC?TMAACTCTTC?CA?WYKACCGTW?G
GGT?G??YYCG?TGT?RTAR?TTTG?MCT?W?RT?GCGGWGTRS?CTC?CKGY?CATM?TTTGCCR?W?G?TTCAACC?CTT?CGC??T?AATGYYWGAMGGG?GA?CT?Y?GATGCAK?GCCCYGKR?GT?YGY??CTGRATYCTSYTGC?TG?TTMGCG?GGARR?AGG?CGARGAAGRTGT?ATRCACCG?CGCCKY?G???RAGGG??T?GA?GCATAMRAACC??ATTTTTRGGTTGTA??AC??AAWCRGAAYSA??GYCR?GGCTCTKTSGCWGAGACGC?GGCTT??CAYYA??YGTACACTGCCGTTGA??CGCRCGGCTY?GCC?A??S?A?TAG??TGGGRCATCMTAGTTTA??GTAGTCCCRTAGCK?C??TGCC?C?MWG?R?AGG?AGRTCGCTYRCWSA?YMTTSYC?TG?GC?T?CGRAAC?TG?T??TGYATMACAT?CR?CGGGC?R?YTR?MKCGYGTCGCCGGCGCCG?GC?CTAGRCRCGA?TT?MWGGRARG?TAYYTY?TCAAYAK?CTAGGGTGGGWAC?TMYTA?GYG??MYCGKYACT?AY?AR?CG?CGT?GGYGT?TCRGCTYW??A?GATCCC?CYGCTCYRCW??TC??TG??GTWAGCMCAC???ATYCCKAR?GGYTSTRTYTRMGCCSY?YAGKYT?MC?C?CYYGY??TCRRTTCC?YGTGGC?T?YGTCYTGT?GCCR?KARTCAAYAYGGCTCAR?TCRC?TCTT?MR?KC?GAYG?GTCMACSAC?GAMGCA?MCMWT??TACTARCCCAATC?CACCACGRCTYWCTTCTR?TGCSC?ACTG?AWGCAGATGMTA?TTATYC?ASATWW?WGYCRARGGCSG?CG??KACTKTRA?RATTGAR?WTRGCGGATTARC?CRAGCG?AAGT?ACAYGGAGCTTCRCTCWCACAR??W?RGG?R?GAGT?C?A??AMMMACGKTAT?CAA?WMTCCCCA??TGGTGTTTAC?CTTCGCMAC??W
GAGYTG?GCCGYCYGA?TARCRGRGTATYGATTCSACGYR?CTS?A?TTC??TTMK?A?TYA?TR?G?AGG?RGCCA?GARGACTCTAKGGC?CGSCAYCSTA??TC?TATTGKGSCWGGKCCTCTYCRGGTCACA?ACTCAAG?AG?C?GA?MTTAKG?RMYA?CYACG?MKYT?W?SGRYA??MMG?YA??AT?TRCRTWGGAGGYAA?C?AAKGWTA?WSCCG?GTCAAGMT?TTTGY?CT??MG?GA?G?CTC?GA?GSACWTGCTCTGA?TGA?W?TYAAAAYTA?TCGCAAACAWYGGTTAC?T?CRAC?GA?ATMRY?WCGAKTTCTYSTKTG?CAAYCTGRTAAACAGARA?MCCTYCRCCASC?ACTYAG?GTGGTTT?RCCATTAACKT?CM??RCWTGCCGCCCAAMYTRGRCCGGWKCAYWCGC?ACT?S??CTAMARGYY?C?CGTYTT?CTRC?A??CTGASWC??GTC?YAYTTGGGTRCC?AGGRR?CCG?ARCACTWTTACGTAACTCTCTGTTCAGRCRR?TC?WT?RGRCRRGTCT?TYTCAARC?AACATSGATTYRYCATTKR?TTGTRTTCWCC?TARTCG?TWATCGTYMGYA?GAGGGY?GRGGCYWA?TG?TT?TCYATG?WSY?RT?YTGTCCCAYT?CCYT??CC?GAGACACSA?CTMTACTGAA??TTGC?RTGYYCWAAC?T?ACGWAAATYGCGYT?WCCRCGG?CGGCG??RTAG?CG?YGS?A?TT?ATKA?YWCGGA??GY?TATAG??G?TGGGTACAGGTC???A?CG?C??ACTCKAA?CCKGAGC???GTACTGATGWAARRMYC?AGYYYTSGYYG?GACYC?TWTARCRGR?C?TYA?AYG?GCCAS?GCC?GGGTSRC?A?ATGTCCT?A?G?TAYGA??RGGCTAG?CGT?CATCR?AACTTT??CGGTY?AA?GGGGRTMG?GM??GRGSTYTKYGGGG?WTC?CWRCCGTGKAR?T
?TAGACCT?TTRTRTCCACGCG??TRG?GACRAGAGA?TT?RCGCCCACAKAGRGARCAATTMATCCTGATGT?TCTCGGRCC?WCMRR?KTC?TAAGMYGY?ATKYA??GKGC?WAARAT?AAAY?SGGR?A?Y?G?ATGACSCGGAT?GAG?AGACTK?CGMRTCAG?AYWCYCGCW?TAGAGTACTT?AACYAARGTCY?TTCGG??TCG?A?GYG?CC?T?CRGCT?GAAGGYYYWTTMCGCAC?YR?GACAA?CGAYWAACGTTGGCSTAAA??WACCTAAAG?CG?ACGRCA?CWTA?TA?WAAGAGY?CY??RT?AGCATTAKCCATC?T?RC???ATGYA?TKGGGMATCMTC?C?R?RCC?YC?TTAAGWGRCKAA?C?CAGC?TRTAG?A?AGGYTG?T?YCGG?YAC?TC??G???CCCT?GGT??RRTGYYRYWCRT?ARGW?CSRK?RGTACMA?TATYGT??ATTCG??TA?GC?GTCGY?Y?YGCGGCCASRCCTWK?AYAAY?S?CGGATT??Y?C?CRKRTGG?C?CGTTYGGRGCC?AC?YCCAAYTCRCAT?C?RCCGTACGCCCGRGRKTYCTG?TCC?TMTA?TCKTTAYAGYYCGGAYAT??RTTGGATGAGCRCCRRTAT??AGR?CCACM?A?CG?AA?YCCATGGC?CCGCA?CAAGAC?CTT??GCTCACYGAC?CCAAAACATWTAYC?WCC?TTRGGCACRYGWGM?CWATWWATGGTCG?AA?CGTGGCC?YTCTKC?T?ATGCCATG?GCGYRTGCGC?C??TRACGMATAYGTTCA?GAT?YA?AATGR?TRYATCTATGG?STCGCGGGCCGKTTA?GGGYCCCCCYSCAC?KYTAC?GCGGACGAATCRCRR??AYGYACAAR??AY?KGTMSG?W?GTA?R?CC?TCTT?CCWAAYA???CTR??ARCACMCRC??TRMTGTYAKTGCYC?RYGWC?TY?R?RCCACMYRTGCC??TTTRR?TG??
C?CRY?YAAGGCG?M?C?GCT?C?AYGCGRAGAA?G??RY?TRATAAAWTMACGCTTT?TWM?TTSGARWTY?TA?GCTTTCR??TCACATGWGYCGTCGRTM?GAAAGTAT?ACC?TC?TTG?GT?CTGTWKYCCRTGCA?YGGAC?CCKRCTAACACMTAACC?WGSTAGATTA?C??AAT?GWSAGTGASRC?GG??ACCT?CTRAC??G?AT?CAAAGCTAGG?AGAC?GCGG?CTTAYCCCGTGACASYGGT?ATCARGG?GCTAA?ATGA?GAW?RCTGA?CA?TG?YCTKGG?GGTCG?RCR?TTCCYAAWASTYG?WG?G?SAGKG???YTG?Y?GCCYGGGCTCMATCTCCRYRYCCTRGK?YTMT?G?RGGG?WTYA?YCAMARRCC?M?GGCRACAAGTWT?AARCTCTYGTGKYTG?TRCAAY?KS??YCGAAA??KGATYRWT?YYG?AGCCCG?C?AG?TTTGYGGRTYYCAMRTAACAG?W?GYGTTT?WACAWA?GATACGRACCGTCGGTSYCY?TCGG?AT?ARTCTTAYAMRRARRCRCG?TT?C?RCT??CWGGCCATTTAAWCYRYACRGGYYYG?R?GYYTATGTGKRCACAGM?C?ARYTCAYATAYGCSCCTAAY?YTGSC?Y?GAGGTG???G?T??TC?C?YAAC?GGCYG?TCCCTACAKAYYCAC?TY?CGACTRGCCAMG?GTGTAGCT?CAGG?YYACTCYACTCCCCT?Y?TYACYRTG?CT??CCGGAGYKTGGCG?TTGYMTT?WAWAKRTCCWCAGAT?Y?AWGTTTCC?AGCATGMAWCR?ATAA?CTGSGCTMGTYGCTTTGT?KYAGGGCACC?GCGGT?W?TA?CRGA?YTGTAW?YYT?AYYMGTG?YTAAACW?CTY?AACA?TCAC?SK??WA?CG?C?CRASTTS?YAMTC?CGGMAT?CRGAAG??G?YYR?G?CGTT?GCGGRT?AAA?AGTGGWYKCWKYGWTAGGGTAG?CCTT
ATSAGGCCCAAGGGCT?RTACCTCA?GTCRCGK??TWWA?ARYA??TA??G?T?GK?ARA?A?A?TCTAR?GGGKTACRTCG?G?ACRT??R?GGG?A?GCGATTTTKRGAKC?M?C?CGA?KC?C?RT?A?TGRCYW?ATTRAGA?AAWGCCCAKGTYTC?C?CCTKYCC?A?TT?CACRC?TGTC?RCTGCAG?CR??TTA?AGYCGTTCACTA?GRTAAWRCTAYAACM?TATAA?C?TCG??KYYAACG?T?CCCW?RYG?CAGYGGCY??GTA?KCYAYM?CRM?ATCR?C?GKCACT??YRYCRCY?ATYTGGCGCCGWTT?CAGA?TAAK?RTSTTAA?RYC?TCTMGCATAGTATA?CCAA?G?SGGY?TGMC??AAKGCGC?GCYTT?TTATGGATT??RARGGTCA?TGTAT?K?CGWG?A?GTSAARATGGGYGTGAYCCTTCRYT?YAC?GT?A??WCTGMAGGG?TGCACAWRY?TACACTCC?RCARAR?CSYGT?TAGG?ACMC??GAYCSGTC??GA?AYCGGA?GG?KYTMGGTAAYAATAT?CRCTSTTMG?M?RC?AT??YAATTSRAG?YTAT??YAATRY??CKCGCCCTATRTTKAGY?YSATRAAGTGGY?AGGAAG?CAACCTWCRCR??GWCCYACGC?GTGC?YGRC?AR??YGATC?GCYTTAYGGATTCYKTRA?ACCACAGY?RCRKG?CG??CGW?YRGWRWTT?RG?T??KKGCCA?STATA?GCC?CC?GCCACGYKATT?GGW?CCKAKAMTAKYCGTGCA?YATTCT?YTAARCTT?A?ACTGAGWAGGGCARRRY??AGR?GRRTAYTGCCCGCAWTGSGGGCR?CGACR?TMKGAYACAYCYCGWGGTTYAKCGGTTCCGRYGA?WGATRRGWTTG???TGSYG?AGCTAYYCA?WGGTYYWGYC??GAACRG?GATGACYTATGACWCTAYT??G??TAR?AAGGYG?R?GCCRCYCGGRTK?
?AAATTCGYKYGT?AACCR?GCAGTWTYYRA??GTTAMASAASAGGTGT?RWG?Y???GY?YSRTTYA?AC?AARMYTGTAG?CGTRGM?G?KK?AGAT?C?TGA?GAYYRGKTGTC?TAAT?RCGGR??RAAYGRSCTCA?AGMACYGRTCC??ACTGTTG?G??WTT?GTAMTWGCACTCRGYAATGAGRC?CTTCCACCCRAAGYT??TCT?CGCGG?TCCYG???YT?CTG?GT??CCTAAAATC?TGCGGTTGT?CWTTWCYW?ATAAYAAGGCTRTGCMGTAGKGAAAARCC?YG?KG?ACAACRA?CTT?G??CCTWAC?C?TTTACKTGYRC?TMTMYGCC?RAGYG?GC?TTAT?YTGGTGC?Y?T?TTMYYG?C?TWA??YGC?CTACTYTTMYCRYCYGATYKTTCA?CTCCGWCGAGGAWR??ARTTYG?TAGYGGS??R?M?YT?ACYGAGWCGCCTAATTYARACTG??GTC?TC?CG?ATCTYCTCTY?CGCAG?STAGAC?TSCCYR??TGAG??RACA?GG?CWTTGGAW?AY?TT?R?SA??G?Y?TTK?STACATA???ATC??AATMTA?CT?CGGTAGGMGGACWGTCSGC?ARCARRACATAS?CCCT??TGA?GT?CCTTTA??TGTGGG??TCGTGTY??GAYWCW?CRGCCYCG?GTC??CMCCCY?AAR?AC?T?GGG?C?TG?CGC??TTAC?K?GYS???AWGCTGG?CGGYA??TY?CS??AYCAAACTGTWG?A?G?CTAGACCCA?ASRAGGA?CCWCTTCAGCCGRCGCT?AY?CAC?C?RYTTGCCYWY?AGCACA?RYWSGCC?TGG??G?YCRTGARYW?R????CTTCYCCYAAGAACT?CCT?GCASCGAAT?SYTGCATGG?C?CY?GTKS?GYCTGA?TCKYCRR??CCRRAAYKY?CW?CGTMTCTYAC?A?WWTR?K?GGMTG???GWASCRGC?A?YGAGATAGCTAT??C?CAAGAA
KTGGTCYGYAGCCG??YTATCKGAGCG?GA?YRAT?ARTTGCGGCTAAAACMRT?CTGRGGGTCAACA??RAT?TTT?YGCTG?G??SAAACAATRGWATTCCKGGWCRCWG?A?C?T?CGTCKYCRA?GRGA???C?RRCAW?KTATA?G??AA?YCTA?CAMCASA?GCTCGM?TT?GGGCGT?CGCGAGC?MAT?ACG?GCCTTA??AARC??A?T?KASCTCCAG?TYGCAAGGAAYT?KC??CGCR?GG???GYCCTRCWCG?GTAYYYT?TAYA?RCR?TRATRGTGGTA??CYACKTGGAAG?TC??MARGYGC??CRTKCTC?G?Y?AA?RRC?TT??S?TC?RK???T?AYCYGGCGA?G??A?GGGA??CCKCTGKAAGTTG?TACAR???GC?AG?CAGGAYCRRCS?TGGA??AGGTCAGTTGGGA?W?TGATTT?C??G?ATCTCTCGR?CACT?MCCTGGGTYT?AYYWGG??GACYARTGACCA?GRYYTCCY?CGTGC??WCACTGTCCCSGTTGRT?AGC?GGGTTGCGRCYATC?CRCTW?S?CGAGC?ATACATAC?CAGG?GTTCYAYGGCYGMRRAGAM?C???YYACTGC?CCG?CA?AG?TCGCAR??ACACGGGCTAATGTC?GTC?ATGC?WACTTCT?GRCCATTC????TGGC?RC?ACCGRGW???GAY?GGM?GTMCCCGARTCC?GGAWGAGTCTYTGGT?GRY?CCAA?TTCGGC??CAA?T?C?WGCC??MAAWTGTCAAGSCATCRCTAGACATGTGC??RS?GACA?GGRRA?CRCCSR?GTCAT?GTGAAGCG?TYGA?ACATT?A?GT??CGRTGTWCCKARCACWA???GCTTAAGACRYTGC?AGCT??AG??TCGCY?RKGGTATGG?YTTCGACC?AWK?TACGATGTGCRG?AW?ACYKCCWT??T?TARAATCATYG?GCWCACCCGYTA?GMTYGCC??GR??KA?CAACTKCAAYC
G?TTCGTT?RYKTMTGWMGAAAGGWCTAA?KTAAAGRRGAAAG?GRCCTCAAAYTGTTRTRCCAA?TGCAGAGT?GKRA?G?TAMCGGCRTTKTC?ACTCGRWTRYM?AGCT?YSAC?A??C?CCGCAC?RCTTT?CWACTGCA?GCWA?TCC?AAACG?ATAGTTYYGCCACA?GRSY?GR?CTGTATYRGCTTRCTWG?ATACG?CKGG?TG?G??Y?YYGRCGGAACCYGAATCT?CTGCT??C?TWAG??RAAY?KAG?RATGGWATRGCT??C??CWAG?AGA?AT?CATGGAAAYA?Y?ACCTRTCCGTGTGTAAA?GGAG?CTTKTTG?GA???CCA?TC?ARACGAAGTYRR?GTYAGGGTCCCATA?TAAAGTTACGAATGATYAAATRSGARMAGATGTAAG?CCCR?GRGGTCGTG??CAGCMACG?CTR?A?TKC?ARAAA?YG?GKCKCRGMYCTCTTA??C?GA?A??CGAG??CTCCCAKTAGCCGG??YC?TTRG?ACACAGCCGATYGCCAWTGGYCC?TATWCRC?CAGG?GGA?GACGYTC?TGASCGCYGACC?CATT?GAAAACTC?GGATTTAR?C?RCATRCTT??RGT??YAA?TTC?YT?MGRGKAT?A?CGCGCTCAGT?G??GT?GTC?SGGGAR?CGAMGA?RACCGATTMASC?CTKG?G?ATGG?YT?WATAWTYT?G?Y?G?A?GGCGGGTGSRCTY?CATWCGATATGRTGYRGGYARGCCGAGCM?C??R?TKCAGTM?GC?TAGGTKAA?GCCCMAAGRCGCYG?A?CCC?GCYRYTYAAAGAA?RGCM?YACACCTAATCGRRGTGCT???CGTAATY?GAG??AT?CCYTAC??TCAAACC?AACGRTGCAGTWRCCACTTCCGAGC?YGTTCTWA?AC?T?YY?RGTC?CTTCYYGT?TAAAA??GCATCCTT?GRRG?GG?A?CYG?TGRGCCG?ATAT?CAYTAAYGSGGCACGCT?TYG?
RGATWWYAGC?GTRWTG??RTCAWTTTG?TATYAYGACW?GTCGWYATTG??TCCTTTCGCACCCCTCCTYTTCGTMATCACGGTAGTGGCTCR?TTGARA?CGCTYC?GCTYCAACAGTTCTCGCKTAKR?W?TCA?GKRYCTYYT?CARGCTGGCAGA?W??YCT??A?YACCGTGRTTTCCCARGCTAGA?A?TGY?ACTYY?A????A?YTTYATT?R?TT?TGTGGGRCG?CCTACCTGC?GY??T?YR?CG?TC?T?GTTTGCGCT?TGCA?RCKCTCACGCCGGAATTYGG?GGRC?TGCG?CG?GY?A?TCA?CTCG?TGAAGACTGCT?ACCAAWWT?RS?TRAACA?GTCTGT?T?GGAMTTCCCAYYCCGAGS?Y?GCRC???RAAYTGGCR?CRYGCC?GCCAARTWTATRGAYCTGTCTYCGTTATYCC?C?RTGGRGGCGTARGYA?AR?GACTWYAA?A?AGGYCAGKACT?GT?M?G?GYRGSCGAT?ATY??G??TCRG?C?A?GAGMTCGCTGAGCA?ACTG?GCMCRAAA?CGACGCGYGMM?A?C?G??A?A?GC?GGGAG?CYCCCART?AGGY?GCCCCYAMRC?TRTARATAGRR?AG?CCTTTCT?GSKGCAGCCTAGTYRGYC?GCGRWYGGTTRYT?G??MWK?C?TCGA?CCAGCACTATMCTCCCTTCARG?A?RTT?CGKCAC?YATTTTGGKAR???CRCTMGCGGRGRATTTGTA?MYGGR?CACGGGGTAC?TGYC?CW?AMKGTCGAA?Y?CYCCAAGACYCGCA?AM??RCWTG??MT?A?CTCG?AA?G?CAGSTGC?GG?TYCGG?GWTTAT?TKRRTGCGCCCRCRCGARRRC?AGGGGYCRKGTYS?AGACGGAT?ARGATSCT?ARCAAGC?RWT?GTCSTCT?CGCYRMTCACAG???Y?G?AGTAWST?AGC?TYCG??GGATKGGRAARGC?T??RGTCCGST??ATGMCCC?GC?KG
ATSAT?GT?GAGTTGTATGAARATCGG?WYR??MGTGTYACTGGYACTYTCA?KG?GTYAAGCATTGY?ACRGCSTCCA?G?TC?TTAAATTG???TTCACSGGCAGCWYTTYTTCAG?CAGCT?AA?GGAGMACRYT?GCC?MCG?TT?YTTAATCA?TCTGT?AAATAAAWGC?C?YAGT?AGACRCAAT?KGWTCRT?GAMACYCGTYG???YTA?TG?ATYKCAGC??G?TCYCAYTG?SACK?AATW?ATAAAAW?TGATTGTTASR??AC?CCRAYCTCGAGCG?AAACCTGTTTGTCG?AGGGTTA?AACATTCYAWTRGGGT?ATTC?TGAA?T?TTACKTR?TGWATAGGAACCCTA??GTGGAG?MCCYCAGGS?TA??YCG?TTAMGCRTYAGAG?A?ATY?CT?GGG?C?TAACAW?STWCTTTSGGACRCTCGTCRG?ACACYC?Y?CC?TAGG?CGC?CCTC?T?GGAGCGG?GCTAGAAC?A?T?GT?YAAGTG?MGCCCC?G?Y?C?CAR?AAKCTAAYRGT?T??GTTRA??T?MTWC?T??Y?YCM?AW?CWGACCTAAACGTTASGCCCCM?C?TCGY?RTATCAC?TCCATYGGT?ACGGT?RCCTGCGC?CGR?GYAACGG?CGY?GMAAWTGGCACATM??YR??AGCSAA?AAGGCTGTGAC??GC?TCGGWAAAT??RCR?CGTKAT?CCACGW?YTYTTGATGGRG?AA?ACGTCA?TA?KTTC?Y?ACYKY?YT?TCACC?YGTSGTGC?CT?CGYCSGSGGMARACYARGAATT?RGGCT?CYA?C??AC?T?KTYTAYGYTGC?ATAKYKC?ARAAY?CCAT?GRM?AT?T?ACYKTRCC?GTGR?TY??A?YTRAWGCTR?MCGCC?TKYCCW?TYS?CARG?TCCGCRGG?GKAC?CTGG?CAA?AGY?AGY?AG?GCTTRCKACCGYTGY?TAR?TACCR?G?AACR?G?K?TTWYATGGG?CGAGGGY
?AGTMTA?YAYTC?T?RGGTW?RGYA?GA?A??RCCCCGCCGG?TCR?GMSC?A?AGTGGA?G?GGTA?GCTATTCCCCCGGA??CGC?RCA?CGC?R?AAGRCKACCGGWCCY?G?C?C?AA?T?AATCYAATCT?GKRTRGGTATMCGAA?AGKYTAYCGGATT?A?GGTGGAA?GC?CCGYCYTACCKCC??GTR?A?CGGAGYAACG??TYTGR?CGGR?G?TCY?KG?Y?CA?TGCMRGTCG?TG?AYASGRTACATAMC??TR?GGMCRATATT??TA?CGA?TG?AR?TCTA?T?C?GK?GGW??T??CGRATT?G??C??RGCACMC?AMGCGTGTAGAAAAATCGKG?G?ACCG?WCCRGAGGCTACGA?TTAWG?GCWMTTYG?ACGCRACTTTTG?TCC?C??ATGRTYGGCYMWGTT?ATAMTGARKRTCY?ATATAT?GGTAWYACGTGCAC??YAM?TCATACSCGA?GCTGM??CCGCCAGCTGA?CGCGWAAGT?K??C?YGTT????CATGMGACGCAYGRAKYRGTT?AT?AGA???TTSGCMGTA?GGGGR?AAATACTYC?GYTCAGK??CTYRYTTGTACGGAC?ACGKTTCTGG?YTCAGGTC?TTWGAGAAGCAC?AAYCMGTCG?TKWACAAY??KGARGCG?MWGTG?T?CAG?YWTM??AGSGCTR?GRGGCG?TGGACTAS?TWTTTTA?CYG?GTTTSTCR?W?CRK??AGTCY??G?CAA?GGMRTSRTRYCGGAAGASTRCTMKACCGKAATYGGCTCGTCC?ACAT?GKW?YTC?Y?TCCTGGT?YGCGCW?A?TCAATTATCG?A??AKGYTCSGGGWCC??GGGRTTA?GRYT?CR?GC?SCACAGARACKTATGACR?A?YT?GGTTGGAYCTTTCCYTGYTCT?CC?RACK?RCYAW?AAAACTMTGTGCGCKS??A?CRGATYAACG?CMTAYM?TKGAWKRAAAGWCCAYCTAGA?C?CTACA
CTA?CTTCAC??C?CACTTCKMGAYGGGAT?ASWGCCAC??Y?K?CAGRGMA?M???TY?ARGAS?A?GG?MYATR?ATTR?RC?MAT?GAA?R?MKGKAGRYTCACAAKCAWYYCYAGACTMA?CCCGKT??CSC?AAGYC?T???ATYCK?SCYRTGAC?GATCRTTCTMCC?T???TTRRYT?AGYGCAGG?KKACTGRCCTA?RTCGTAGTAGYRCT??CCCAGGTGAA?G??ARCRCSG??C?CGT??AAATAGAAA?CAMGC?TY?GCTGKAR?TGYARAG?TWA?GCC??G?TCTCTCC??CTCGASAACCTATTCRAR?C?ACA???AWC?GTTGAG?AR?TAGG??ACGCCAG?GA??CTA?W?K?T?TGTGSGTGG?GYTCAKCGG?ACAC?RGAG?KRC??CACAMAGW?G??ATY???GAAARACYKCG??ATGCC?STCG?C?A?GR?AY?WGCGTTTCMT?ACAC?TCYCTG?TATTGAKCCG?WKCGRRTTGAGCGYRTAK??Y?GR?GTG?ATCGKMAGGCYTAC?CT??CTCGAATCRTACY?TA???WKGGAY?R?TTYACRYAKSA?RYC?GGCRGC?ATAGCTYTGTGG?TWTCA?YGACTY?W?GAG?G??TYTGCT?CGKC?G?CAC?TATM?K?ACAACR?ACKA?CT?CAG?AACKKMA?GTATTTGYRT?CCTGACGTTYGCCCAMTYTCCC???CSG?CAGGTCGACAC?GG?TCT??T?AA?A??TCCARYA?TACAYRYKR?TCTAAGCCGAMCYGATG?W?TKYACSSAGTGT?YC?TAGTTTAYGCCKAG?CTTYACGCTCAT?AAATAGTMMACCCYTGRTGGA?CAWACCAWT?CTTGARGC?TGAGGAGTAA?TCCRACT??YWG??CCG??CW?CT?AATATGTCMYACA?CAARC?GKTKTGTACACYTCGRAGRAAT?AAAG?TACACTG?SC?TGG?S?T??AKACR??R?RCCYTRK?RAC?
CKAGCG?GT?CTCRCCMC?TA???CCKGC?CC??T?CYWMCWM?TC??RCRA?SAGTACATCTRG?C?RGSGGCT?TA?CCAYAGYG?CGGGRYC??TR?GCA?TAC?SA?GGSGYGGTCRTGGGCAAGTCA?C??GG?C?AAAAGA??CRGYYGCCGAK?RAGGATATASTWMMCCCAGYYATTTA?CCACTGGAS??GAAGATYG?CTGTYCTGCYMG?WGTACTTRCCMKARAAK?GCG?Y?TK?A??KCTCCT?AAR?RGYTC?GKACKYTR?R?RACAGMCYWTGT?TG?CTAGYRTATGYRGCCRTT?AGGYCGAMTCTARCTGCCGYGC?AY?C?A??MG?AGT?ARWG?YATGC?GACG?C?MGGGRGCTMRTACCKCRWTCWGTCGTA??K?CAAW??WAGCGCRSAGMGCTCYGYGAGATTTAGCA?ACG?TG?KCGAG?WGGT?ARA??AGAGSK?CA?MACGTGWATATA??AYMY?AYTATCTKAATTGATAACGAART?C?TKCMCRWSAA??CGASGCCG?T?CCGGKGCT?GGC?CTAY?CCTGY?RRTGAT?GAGGCA?K?ATCATTMACCGC?WT??T?RTWACW?TGCGC?TGTT?GRGTACTTCYGT?A?R?RKGTRC??AKYCA?A?AAYYYCG?MGTCG?CACYGAAAT?RTAC?GCCATCY??TG??A?WT?STKGCRGTGG?CAA?AGGRKAYTGSGRCTC?WYGTY?AGRTGT?AYWA?ACAT?AR?YTRTW?TGGAAYSC??AAMGTWTTCKRG?AAGTTTAAKGRKM?CGYAGATGT?ACTRRTCGAAGTRAATCCAT?WT??RTAT?AGRGTK?ACKTACC????RS?AC?CAAA?CCGW??CCAS??ACC?AAGAKC?CGG?TGG?GTT??AGGYGTGGTRGAGAY?YGCAR??CA?GTCCGCCCCC?GY?TCYCGTG??G?AAA?ACTT?TTG?GGAARCAGCTMGYGTAGCYC?KGCRRRGT???KGTR
CTTTYYGCYKGAGCTGCGT?GAGCCYSTA?RGCY?AAATAR?GC?SYYCGA?Y?RTA?CTTGG?TRRAAGTCAG?A?CAGAYG?YYCCMGWYY?AGCTYGCMG?RGARA?A?GT?ATTR?G?TGWG?MC?GGTYW?YYGAGCGAMCGGAGAATY?TTCTA?RYYGGG??GTACCC?WMGTCT??AAS?GTRAAC?CTR?AARC?GCG??AC?TWWAMT?SRYA???CTTTCA?TTGTTCA??TCT?G?GA?CCMRTA?G?TGTG?MTCGCAR?TR?GTRYTGT?TCRCCSGCRT?AYRTCTT?CR?T?TC?TSWY?TTGA?TC?K?GAGGAR??CKCGA?GCTGTY?WAT?GCK?TA?CCGGRAA?GCTRCYCTGAC?RGACGT?W?C?GYGATA?RC?G?CRACTG?GY?R?KTCGRGMA?WC?TACRAC?CA?TGKC?ATAGTG?CRTC?KACT??RTTCA?AAATG?G?R?GT??G?YT?AGKGTC?S?RTCTAT?W?TRG?CCRAAG?AY?A?KAC?ATGTT?YATRRGGTAGTA?T?GA??GA?RYTATRGT??RTTCTCAR??ATTCCY?CSCCWGRAACGWWTT?RAA?G?CCCCY??WC?TAW?G?AWA??YCCTGAGRWATTRTCCGCCCA??GAAACCWA?WCGAACACCC?YYCTRCCCGCT?CA?C??AC?YGARKASCA?AAACA?CY?CAYAGCS?CM?A?YATGCTW??MGCRG?AR?CCGCAT???RCYCCWGCGGCRRYAKTA?T?SA?YC?T??KAARCTYG?A?GTGCCRCWAGAWYR?AYGYGCGTKGC?RGCTACG?GTGM??TGWTKGT?GYRCAGTTG?CAAG?GTWGYTCMACYY?TT?CCWGCMAYTWGATWY??GCGGCCT?TM?CAA?C?C?CAAACGC??AGC?GCCRATCTTWCTTTAGGCCGTTGAYR??R?AAAW??CTMTGCYCGSTAGGWGKWCCAACCCGAWATA?TYAGGCATG?CA?YRARCTA
?AA?GAYA?Y?MAA?TKCG?AAGTRARAG?CGTYGTCCGAACKGTCCCYR?AGA?TTCTG???GGTCYWSA?A?KAG?AKTS?AATYAGCTGKAT?KY?RRTCT?CTCYGRGASG?TCAARTG?YCTGTRT?GYC?GT?CTYCK??AT?GAWAYCC?TTGTCCAY?CTA?CRRTACCAG?GACA??TTAAAAACCKTTTCA?GCC?RTGGT??GRCT?AMCRTTACCTGA?C?TTKT???T?CGYRYWA??TCCRG??CAATAGCA?AGTG?YGRA?ARGMGC???M?RR??CMSAGCG?GTCAG??K?RGGACTGTTMA?TCK?TAS?CTTTC??CRA?G??GRKCCTG?RCYAW??TK??T?CCT?KTACYYGTGARTTAC??G?MTACY?AMA?TATTTG?GGAGCRTT?R?GMGRYA?YCTRGG?AYRKCTRGWMGCT?CARCRCGYATG?GTYCTTTT?ATCA?RGCACTYYAATTGTGAGCG?GG?GGGGT??SA??C?CAG?KMKWYC?K?GYCCRTGGATWRYYRCGTACAY?W?GATCGGGCGWA??KT?SCMYACGYGY?C?CTARWCACAS?GCT?CGTG??GGGCKAGTGTCT?R?TGTCCTAGCC?T??GY?ACCTGCT?GM?ACK??ATGMAAAWGGYGCCAG?GT?TAKC?YC?TMGYCCCCAAGCTCTTTGGGTCGGGAC??KYTRACG?MTA?CT?TC??R?AGTTYGCA?YCYCTG?CAT?TG??CRA?AGCGTCYGT?CK?AKCATARATGT?GCTR?WC?CCCYGTARRGAYTA?TA??GTGTCCCTCYYT?G?GYCA?GTTRY??AAACA?CA???ARGCYCGGCR?GYTAAAKGY?YGTCYGTRGTC?TW?WA?AGATTWGAT?G?C?AAGYCMG?GGTAGAGCR?TAA??AGAG??ACRTTTAAYCGC?GC?TACTTG????AC?ACGRRCGSTTCGRKA???T?CTWR?GG?KTA?CCCKG?GTWWGTCGAA?ASA
GTTACTATAGGTAA??W?C?CCTCYC?TAGGTYKTC?GGRCWACGT?C???TTGT?RCTGTTATT?AC?TCT?TGTGMWGARTGRGGKAGK??GACG?CGAC?RAMCWT?AAGYTRWTCCTCTCTK??AAACYTCCCCGGCRTKKRCTTCCA?T?TC?CWY?CC?TGGCG?YAAWGT?RTAWT???AKWGCKC?Y?Y?YARGGTACCCGTCACGA?GTC??CRC?WACY?TAGYAACC?WC???CGCTTGGAGCCT?C?CG?G?CCTTTYCRR?TGGTCGCGATMYC?GCTATCT?CCGRA?CY?CGATCYCA?AGWCCCTGGMRCGCGCYTWTAT?CGRGGWGT?KTRTGYACACKT???RGGRRAGCCCGCGATSTYGGG??GGRC???TR?AA?SYCCGYCGA?GC?GGAC?TTTC?TYMCAGCACGARKGGKYTRT?AGWCATTG???ARA?GCTGKARCC??GAATCTAARGGG?YYWCA?TY?CR?GGATY?TCGG?GAAC?AGYCT?TS?CWRAGAT??RTKARAC??GCGRTR?TTARGTR?T?CWAGTAGG?AKTGCGT??R?RWAAA???TTTCTAWCRAACAA?AGTTMA?T?GCTC?GKTATT?GRTGWCTCGART??YAA?GWC??YAYCCAGAC??AATYWGGTT??ATTCTKCAAAGT?GTTGCA?YYTTAACA??AT?KGCAAGY?KA?TCATA?YCG?GRCC?YTGTGCKGWYC?Y?GCWAGR?ATK?GA??TTCYYTCC?GT???AY?T?CGCTART?RG?TGG??CGCAKGYC?GTTAASA?KA?GGTCT?C?GA??ACCKY?GTTTCA?TAYCGYS?MAGG?TT?YCA?CG?Y?G?C?AGGGTTCYYC?TG?A?C?TAG?ACTGGT?ATRCSR?TAGGGCTT??RGTTR?AGAARGAGC?AR?CYMWTRTCCTG?GCWST?TYCGTGTRGAT?TT?AACGTTRYA?CCT?AAGC?SWG?MAGA?G?GCCRRGA?YAC?CG
C?CT?RG?A?RAC?T?CYATCYTTCGMAG?AWACCRGSGRAGATCC?TASG?TATAACTCGKCC?CATCTCKA??C??W?KYYGR??CARG??Y?RAYGTYCAGCATW?TTCARRTWCGGA?ARAT??GCR??TAARWGG?ACGTA?TC??WSTTAGTTSWGK?TG?CAYTGAGYGATGTAYTAC??C?T?GGTACAWCWAG?TTCGRYCTTCTTCRCT?CCATGRTGCT?SMCAWAGTMG?A??A?AY?RGA?TTCKYCSGACTMRRGCTTRCC?RCT??GRCC??CTTGTCT?TA?YGWAG?CTTCCYYMYACATYTG?CCCCCRGTCCRTGAACC?CCCGTAR??CA?AGYGAGA?YGRAGRS??ARTA??ACACGA?TCAKAYYG???CCC?CTAAC??TAG?W?CR?G?GA?WTCTGGGA??C?GT?ATMCG?CAWCG?T?C?WGRRACCT?G?CATTAKTYC?T?CRA?A??CMCAC?C?CCRTCRGG?TC?KMGCRY?G?T?TA?TG?TA???AG?SWA?CC?GGG?A?AYAGRATC?GA??RCAGRWCCT?GAW?WTG?CCARCGGAC?GTGTA??C?CARGAC??GCTT?CCAAA?GCCTTG?TT?T?Y??AARGAYCTGYA???TCGA?GTCTT?????R?AYT??RAG?YG?GGTCAGATS?GGCYRRRGARGMG?KG??CA?AAGGCCAG?GA?GGRGACRGCGCK?CTGCAAGKG?C??GTRWT?WA?AAR?WATCAKAG?WG?YYCWAYRCAGWACACCG?AACKYGTCGGCK?G??CGAGCR?GGYAG?TCRGYGTACKGAGYCW?ATTAR??CCCCA?GG??GTAGCWCGTW?RGYTC?ATG?C?GGCAGTTWCG?G?AC?AATGARGCG?YGAYM?ATTRAG?A?TMA?RTRTTTCCGGAGCCCGTRTTG??CT?GAGCCRTAGTGYTCC?T?WCAGG?KCAC?GA?CTTGACCYW?C?CAGTGCRGRG?RTYGCT?TTMW?Y
TC?RCA???CR??C?CGY??AYMGT?ATT?C?AGWCK?YYCGAATCGG?GAYCK?TCCTRCGCMCC?ACCRGG???GCTG??TRC?GRT??YTMRCYT?C?GWC?CW?GW?G??GC?YRWTTGG?AAACY??TCATCCGAYW?CTGAAMARG?GRAW?G??GTRC???CTYCAGCMG?CAGC??GGTGC?WG??ARCAGA?RGAYCR?AKC??GY?Y?Y??R?C?C?AAG?T?GRYMR?TG?ACAC?AAC?RGA????ATG?AYYCTWMCGAGASTAT?CC?TCCTGYG?R?TAGC?TCGM??WT?GCCGGKACTARC?GTA?T??GG??T?AA??ARGGTAT??GRGAGACA?C?C?YA?TCTC?YAT???C?CGT?KMG????C?GWWMGTTACT?A?M?G??YASAA?TYGTTRAY???GT?YCT??GTWGTCW??AC?RWARAGATGTYTGTGT??TA?A???RCG?GA?GCC?CTRA??G???TGGYG?AGATCGT?RAG?ACTTTA?AGACTR??GC?CAGC?ATG?T?YTG???G??MYGYAGA?RAA?C?T?GTA?WARGACCGCCT?ATGAAG??AA?TTMCCCGCRG?CCTG?RGGA?CC?MGGA?T?C??T??RTYC?A?RASRCT?CKGTWGYTCG?AC?CTS?C?CCTSASAC?R?CRR?YTC?WAG?CT?AKCTRTGGC??RCYAC?TCC?T?RGRRGTCM?TCRAA?AC?A?AT?YT?RCCYTAGCCAAACCA?CAW?CT?AC?YWC??CTCATAYMGGGGACGG?AGMC?TA?CAA?GCGTACG?RAG?TTMRAG?GYGGRRYRC?CTRATCYTA?G??GACYRATGC?CTG?CTMGGCRC?T?RCTTTCG?CSATT?WATAAGG?RCC?TATCYCC?YMGA?TYKT?CGW??GTTGGCRTA??S?TTC?TTCTTYCR?CAACRT?RA?CTCG??AA?GTWR??CARTGTCTTTCC?GKGCTGGTTCGGT?TGGCCAGC?C??T
??G?AGGGGGGYTTGT?WTRAGARARAAGT??T?A?YT??AA?TCCT?TT?WKGCACTYTTMRA?ATACAMG?TAC?ASCRTTCCGCMWCG????GACG?G?GRCRACCC?AAGR?CGCYACWGY?GTGGCCCCGRA?TAGGRTRGRT?WT?RA?GCTACAC?GCTGTCATAG?TYTAGCGRMGCKC?A?TC?GTCTC???C?AGW?TW?ACYCGAC?TAGW?TCACCRCGGWAWTCGYYWMMGACC?TG?AMR?CG?MTARTCC?T?T?G?GTRTGTRCGACAG?TA?ACRGG?KCWTT?RAT???GCTCACTC?A?G?A?TTA??CWGT?AACTWRMC??T??T?CCCGT?CC??WK?TGCCY?ACKA?AT?GGCGTCGG?GCA?K?CGCYYCCTGTAAA?CWCTC?A??TTTACWT?AGAY?AT?CGWAT?CT?A?A?K??TGATGYAACKARTTRGYAGYCACRYA?TATTT?A?ATWGT?T?GGC??A??CY?AT?TT?CAC?CARATT?TRTTCT?GGTAWY?CG??CY??TGCATT?GGTAGGT?ATCG?G???S?RTGTTGM?AGAGACCCGACGTAC?A??GTAA?CGTTCCRT?ACTM?A??ATCAACARATRGAMRCTRAWTAAT?AGCCA?TACCC??GRTSAY?RCGAW??R?RGTGCY?KWCYGG?WTWCA?AWA??CGCAAMGKCAAG?YAWTG?CRCG?CWTTARGCGG?TRCA?AR?ATTCTCTG?AWAAAAAAACGCTGGT?AGCACGCT?YA?GGTYCAG?GTTGT?GGGCATG??CYCWAARGC?GCTAAAAYCYCCTAA?C???RTGCAC?GGTRGRGTASRRG?GCACC?TGC??TAT?YT?TCCGAR?TTGACCCATCWATTGAT??AM?YTAG?CRARCRTGTYS?CCCG?ATT?CTTTT?AWG?A?GGA?GTCCATCAYG?GG??KCC??TWYT?RRTGTCTGGTGAACTCAA?T?G?KGRA?CMCAACAKTTA?
TCGC?AACTT??C?GAT?G?TGTTCGTGC?A?GY?GAC?RARTC?ACCGGWCCTCTGCCC?AG?CTTYGTTG??CATA?TT?TGCC??GYCGCGACCY?C?GYAGA?R?AATGAGY??TCG?CC?ARAMT?GTCC?TGWAGG??A?CSAC?A??ACTTK?TGYGA?TTRT?TGGRC?RAGRAG?C?YTTGY??AY?C??YCACCM?CYGGT?GACCCGGCAATAY????GMCT?TWCAWTACCGRCGAG?GGCCG?T?Y?TAAARK?KGTACAT?GRA?T?GGA?ATGG?GW??TCRSCTCTAAWCRCACA?CY?CCG????CR?CRGCKA??A?GTTYACCCTTAAGR?G?TATYGY?CSTAAGATTAAAMAYCT?RCG???MWC?AYCCCCT?AA??GGC????C?TC?G??TTKTGCAAT?A?GTRRR?CA????G??CRAA?RCYR?YWC?RG?YG?CC?AT?CAACCTYY?YKA?CMTAG??CR???G?YWCG?AG?CCGRT?CTGTCT?TTCAARTRR??CR??A?G?RTT?TK?WSA?YCCA?AWGW?GCTGTRAGAM?TC?TT?ATA??TG?CG?TCAAY???GCAGGCC?CRGGY?CTATGGRGAC?YATACTARYGCC?A?C?G?GW?GART?CAGGA?YCTAAGAGYC?CTACR?TCCCTCWM??AGT?TCT??WAGCTMAGY?AC?YAC?ATWTGCGYTKGTAGYR??G?RGAGCCWCCCCGYRCC??TCCG?TCA?GGCAACGGCACTCGT?CTYWGC?GCTT?GTRRR?AARARCC?CGGCGTR?TGTACACC?TGAT?WC?T?CTCAA?TCC?CGAYCWCGG???YY?T?A?AY?TCTYCAG?GTYA??A?GCGY??CTMACWTGT?ATCCRTTCTCGGAGCG??Y?T?C?CCC???A??TA?GC?MCGY?A?TGYTWTR?GT?RYKTYTATA?ASACCARGGA?T?TCRA?Y?A?CGCGRCCCCGYCCG??TA?R?R?G?STAG
CAAATRYTCGGRWYW?TCRTCGTGGWYGA???YG???TAGCATYAS?AG?ACCS?TGMTTGGMSAA?AYRRCGRAYA??TGGAM?WGTWCG?T?YG?TATAG??CAACT?G?CRAYATG?GRATCGM?G?TMGWRR?Y?TGCCT?ATTY?AGGT?AAC?C?RACGRRGGW?T?GAT?ATTMYGYGTA?YGGTCT??GTC?AAACASYAMMCCG?TY?GRT?TGGCC?TATTRGGA??T??CCG?CYATRTCT?GGCGACCRG?CTAM??GGCCTA??CAGGT???TGCGMCY?ARAGMCR?TAC?G?RGAGGAGCTT??WT?GCC?C?A?TYAAG??C?AMT?TAGAW?TS?TTRGCGACGAG?TAAAAA?ACM?C?KGGCYCGCA???G?T?YTCACT?CGCGT?YAAAAC?G?ACY?AA?T?GA?YRGMT?CTAGCTAACCYCAMCGC?CARCAACCAGT?KTC???TATCRA?GT?GA?AA?G?A?GC?AYG??C??GS?RGCMCG?C??TATAGTR?TTCCAY?GACAGGAYCKTCT?AGT?TCTAC?T?RAWATRCCKTC?AGC????YYGAGG?GRATRGCGCG?A?A?A??AT?TYARTG?CGGG?AC?TAGGYT?CCGWTGRGARTTAATAC?CTR?K?T?G??AGGTRTRTTCMAACAGAGCCS?KCGTMCCAA?TTA?CGAC?TA?AAMTTGCAA??CKGG??A?ATCYSCTA?CA??TC?G?CGGTGCA?RCCK?YARTAAGMTYAAAGGYTAGG?TTC?CTT?TS?AARYGCCC?GM?CTGRWGT??RT?GGAAC?GA?Y?TTGG??A?C?AG?CAAAGAGCG?WGGWCKCCWRTY???GSK?TGRTTW?CGACG?RATTTCG?C?WGAGGGT?ATTG????A?CC?T?G?ACGTGGGAWAAG?GR?CWGTCRYATG?GTRRT?TATSYGATMCARG?TYTTT?AS??MY?TCGG?TCC?G?T???TTTA?RAA?KGC?GMGAGGCMG
G?CG?CTKSGATGGGS?YYTGGACMCA?TCCRY?AGTG?C?Y?TTATMCRAAGC?CCSK?TCATAA???AGT?ARAGSCAAMGGTC?TGG?G?RYTY?GACTCAT?G?TTG?MTGAAC?TTCGG?MGGRC?ACCG?CRRGG?A?RAA?A?TGAGACY??CR?SMGGCACRYG?AGAYGACAG?ACAGATT?CA?C?AGGGATGATGCGG?ACCACT??TTWACG?TA?TGCTT?A??MTCKCRATAGWY?CTGATSRCCC?GYCRGTGRWARACTGCCATC?GA??K?T?C?CGAG?TATGGCGGGCSC?CR?KGA?GRWCT???G?AYGTTATG?TTYCGC?TA?RAGARCCAG?TT?GYKAAA??GGW???AGCAWTCGTGTAMTYTT?GCR???GTGGR?TCWT?CA?AGG?TSTGRG?TS?CRR????GGT?CACGC?GCTCYT?YGAACK?CC?G?AGCTGY??ACAYY?TTTCAC?GRTTACR?RCCCAAS?CCGGYTA?A?CTCGSM?GGARACC???WCT?TCTTTCTA?CTAA?TC?CTAGRYGCTSWG?GRWTKWR?CCRWGCTGAA?ARG?YMCMT?CCMATYWTA?R??CGGWAGRSAWAAYTRTAA??R?STM?GAATTKC?AT?ATC?GTAGMA?AMACWC?AG?C?TTG?MAA??GA?TYGGTGYCCY??T?CTACCAAGC?YTMTG?GGGTTAR?TA?TA?CA?GCT?CCG?TSTAC??RGAATGGCCCCCYCYTCTCG?T???RTTAGA??YACT?GTA?GCCA??MYAA???CGT??TA?CTCGSAGAGAAG?G?GC?TGT?WGC?GYTGCAAA?TA??YMW??CT?G?CWC?GG?KT?YGWRRCC?A?C????GGTCTCCMTTARGCGTATACTCATRTGA?GRA?CCC?YS?ATAS?A?CTG??RC?TRCTKT?T?TRACGGRG?T?CTRMAGCMTG?KS?RAWATSG??TG?GTAT?CT?TGTTCA?CCGMACTA?MCG
C?GAATRTATTCTGTTGCTACCTA?TRGGCGCCGGAYRG?GGCGTA?CA?G?AATAAYCGAAATAYA?TTG?AGAGAYTTGSTATTGGRGCTRSG?CRGC?AGA?CATG??GAG?CCAAG?TAGCAGA??GG?AAAGGAAGAG?AGGWTAY?KAT??TCACATTCTGARTCCA?CAMTWRC?CRTYGGTACRWCGAARTAKGTAGA??GCAGGTCATCCCGTKT?CGGMC?TCAKAYGC?YACC?RT?CACGRT??CGCWY?KT?YKCCATGA?GAC?AAA?ATSCATYGA??A?T?CTCGCGCTAARTTTA?CTCAACGCC?TT?AK?YRT?CARC?GTACCGC?TGGGGM??C?AGG?SCWTGGGAGTTAGA?RR?GWGAAAGCTT?TMTAA?AWG?RG?AGCTRYCGGY??CGWA?A?TKGC?TCRRG?KAACAGG??TCCA?MC?GWTKGY?G?GCTTRCGYAMTCYAGY?CCKACGGTW?CACTCGK?R?STATCGCCTSGYGCGYTTRAA?KGYAGGYATA?AAACCGKAGGCTCTCSAGT?C?AGCGRGGYY?G?TGMAACAYCGCGTCGTGGGG?C?GCTTWC?YGCCKTCGTYCAC?CACCTGAWR?TTTAYYY?YATC?GTA?CWC?RWGTMRAGA?ACC?CA?R??C?TSAWTCWYRTYAATY?GTMTGARGC?CGYGGST?CTRG???MCCGGG?S??ACTC?TGRATCCTCAGACAYTYAMRCCCRRCTCTGCKTRCAYARGARACYGCGCAGARACCCRAGCRG?TCYCAYRRCTCYRRCTCCR?CCASGGTACYCTRSYRRACWAT?TGRCY?AGRAGTATTKRARARCCACCRRTYTCGTCTA?CWRWAGGA?AGCATCACCAG?YCCTTCGTGCYCGRTGGAWRTATYCRSKGTTASYGY?AGRRCCSCACC?SGGGTCAMCCTCGCWG?AYKCACGGGCTCAGYTYGTRYCCYGMTTCGCGATGTAGTRCWSCCCMGAAGCT
CCATWYTGTCCATGGKGTYCTGACCAAYYYGCCWGCTRCATWACCGGGCCWYYAYC?RCGGTCGR?TGGACCAATGGRATRCCGTSKRCARMCYGTYTGTRGTRSYYGA?GRGTCTCCGATWC?SCGRMTGGAAGAACCCASTGCAAACCTKAMCRRTAGGGAACYGAGSTMATAACCACACGCAT?TACYATTTGACTRGAGGCTMTGGCGTTGAGCCGT?CGCGTGAAGGTTAACTCCGTCAGACGAAAACGCGGGCTSCWYCATAACAAAYYCGCGCGYACGTAGGRTTAGTCCA?GCARGTAGGYTTTGG?GGACGCGTGCCAGTCTGT?TSGARCACACAAMCGTTTTTTTGGCGGCAAKRCGTKCCATGATTCATWA??GAAWCTCTCATCTGGATRCACCAYTACCTACTGTTYCAMCGAWTTRAGCKATTCTGTTTCCGTGCTAWAATTTGAGATYGGCTCCACMCATGRGCGCTTGCYCGCGTAGTAYRGTGCACRGCTTTKAACCACCC?CGATGCYCGCYCGTC?GRGSYCRGTAKGTYAGCGATWG?ATCCCATWTA?YWCAGGGGGACKCTTACAAGTAAAATAGRYRGAGC?GTCTACYRGYTGWYMGWGACACAGAAAT?ASGGAGAGCTCTCCC?GYRACATATTA?TCCCTCGGACAATTTCAGCYYACCGCGGTAKACATTWA?AWGTGGCCRCGTGACGCCGGGSACTCCRGCGCGCC?CGCGCCGTATACGRC?G?TRCCRCAARTGATCTGCTGTGGTGRCGTYAMAAAGGKACACGRCCACGYTTTCRGTACY?T?CCAACGCTTTTTCACGA?TCTCGCTRRYTCCWC?TCAAGTCMCCGCTCGACCACWGTAGTTAKCATGGGCAKKGTGRARCACTGTAGACCTACTTTTCAATCCTAACGCGATWGRGATGATGAGAKAAYCCCCCCATATTCGACCACTAKAAGCCGTK?TACAGC?CAMCATCACCRCCGCC
CTGACACGCGGACTCCCCTRTGCTWTTTG?CAC?AACCACATCGCYYYATGCACWCTWGYGAATYGGGCYYCAYMT?TCAARMYMGCARTGARGKTYATTAGGGAAGGCATGYRACGGAAATGTTK?GCAGGTCCCTRATTTC?GTCATT?TGTAAAGTGGGTCGAGTTYTTCCCCAGTT?AATACWAAGCTATCATGTCAWCATGGTTWAAGGGYGCTGACCGKAAKTGTCCATCGGAATGGTAGGACAAGAGTAYCGSGRAATCKG?MACTGACCMGTYCCCGA?RGMCAAKGAACTKGTCCTCCTCAGKAGTWTATATACCATG?GTCTGRTTGTAGG?RGCCTC?KGCGGYSTAYGCGCGRMYTWCTTSTWACYCATATTTTTTCRCAGGGCTAACCTGATGGACTCACGCCGTG?CTAGGWG?GTARTCTCTATA?TCGTMCCTCTCAGGTGKGCAGTCWKTACTCGCGCTCCAACYYATRACRACTTAGTCGACACTGRCATCCGGRTTATCGGACCMAAAACTGATACACTGCYTRTGGATCGGATRTATGCTRCWGSWGCCY?TRATYCGGGCYCGAGCGRACTGYTW?GTTCACARGCW?GAAAGSYGTKAWSSRTYTWGGGCGACRGRTWACTYTWCCCGATCYGCARCAGATCCCYGGGRCGCSCAGGCWYCRTRAAGTKCATGACCYAAAC?C?GRATGYGAA?AYAACGCGGATCYGGTACAGCAAGGRARCGACYAAWGWTGRWGCCAGWGYACMAC?KRCWCTTARGTYGYMRKCGASCGRCARAGTTKYGTAACGAACCAGGGGCCGGGCAGYTRGATAKCAGCCYAAAGCYWGYGAACCGWCTAGRAGCGTAAAGATTCGTTRTGACMCTCGAAGGTGRCTGYCATATATTCTACGTCYATCTTCWTGTGCCCGGAGCKCTGAMYYCYGWCTTTCATRACGARMTAATATGTGCCCGACTTCCAAAGCAATAAGCTCAG?GAG
CGTT?GYCGGYAAACARTACGAACGAWTTCCARCCGAGTAWCGACAGCTGGAAAG?TG???C??????????????????????????????????T?????C??????????????C??????????????????C??T???????C???????????????????Y????T?????T????????????A?????????T????T????????????????????????????????GG???R?????????T????T?????AG????A??????????AAYGA?T?G???A??G??G?G?T??CC?GG???C???CG?T?G??TC???T????G???????TAT???GA??ARC??????A?AA?????????G??T?T?C?G??CA?R??G???RTAC?T??????C?A?GAY??G???A???G?T?????R?????????GGG???C?T?????GAG??GC?Y?TTG???G?T?TGWAA?AT??C??A?A??G??C???TCCC?Y?T??G??GTW??TAA??A?C??C?A??K?T?T???WC?TCT?AA??????AAA?CC?GT?CCA??G?TTG??????AAS?A??GYG?AG?TG?AGA?A??G??CTTTGC??CTR??GGT?ASC???A?CS?GC?A??AR?G?GCR?A???T?A?TTTTCG?G?TGAA?TKGC?G??G?ACAT???GAGA?GC?ACG?A?GAK?C?GTMS??TRGA???ACCCY??C?TGC?RA?ACYGGSTMG?C?CG?G?YGCA?A?A?G?G?T??TTA?KMA?YGWC??MCCGRTGCTC???T?C??T?A???GC???GGCC?R???CGT?KCCT?GW?MCA??S?CCK?TT????A???T?K??G??A?CATSG????M?TCCKTC?C??RATYTRC?GCTRA?CCCCC?ACAGCGGCCAG??RYT?G??A??AT??A????C??AGT????GGAYY?TCA?GCGTM?G
    255_11		G??CGT?TAGR?GRC?GT?AGAGYKRCAYTTGRGG?MG?RGGGGCGGR?CTCTCACWCCG?TA?GATAAYT?TGTARY??AAAY?GG?ACG?CCC?KT?ATCCRAWRTACT??SMRTCTT?ACC?TC?CRGWGGGATAGCATC?GTCYGMTACYRGCTA?TATTCCAAAGYAYA?AGGTTY??G?GACWG?TCACGAAW?RR?ACCTCCCG?W?TGATGKT?ARYGTTCWGCW?TGCTTT?SCRGAGRTACATG?CA?WCGATR??GTGCGG?T?CC?AGC?GGAA?A?WYGAC?TYCRCWCTCTKRMCGTAGYCAAAAGG?CMT?GCRRTG?C?RAT?GATCRT?CTGG?TCYM?C?TTGTRAGGTAT?CACCKGTCAYRKRTYATT??A?GGWT?C?T?YACRGAA?WATCRT?MCYK?TARSCMTMRSGSTTATGTCT?GTR??AGCRTTWA?CTTCA?CGYTYG??CAT?C?CAGR?CG?YCTAWGGGAK??GT??CC?TTATC?GMGRWTTTTCCCAC?AGG??KYG?STCAYYA???AG?MCKA?AC?TA?AR?GRGMAGTRA?GGYC?GKA?TT??TYRY?GA??YAG?AGGA?R?CC?GGTTC?TR?AG???CYKATAACA?CTCACAGWCRC?A?YTCAAYRCTT?YCCYGAAG?GCAYCCGACTCTAYRTC?GRCG??CC??AG?TMTARCTTTYCGTA?CA??AGGRG?RTYGAGYG?TKCM??TA?A?TGGTAAGYCWRATAACTMA??YGCYATGACCGAG??GRT?AAGT?WA?AYGTTYT?GTYTTGGA?CC?SKYCTTG?ATGTAA?RR?S?TARAGG?TGAT?YRAMTGA?GGSCCGTTGS?ATW?TWAM??T?GCAAAAAR?TYTATGGCT?TCG?C?TGTCTYA?T?YKARCCGARTRCSAAY?ACA?AAWGYTCGT?RAC?TACTC?GGYGCGRSC?TYT?TKTC?AMCT?TTG?G?G?WTST???CAGGCC?GTACTCA
GYTMW??AMGAAAA?A?TG?AY?TTAAGT?G?KGWGCGW?CAYGGYTAT??YAYCTTY?CGCTRTCCGGTCA?TYAAYTR?TGYATAGATACTGRCGARCCC?G?M?YCTWYTAAGACCTY???SWTC?TGC?TTGCTTCTA?AGGCKRGTTCKCAAMWGCY?GAA??CCTT??G?CG?C??G?TCGSGS?TWRGS?GACT?A?CYYGGATATCGKGC?TCGTG?CCAC?YA?TCTTCCG?TGCTA?CCTCC?ACCTTYGGWCYGTTG?AATYAT?CGAGR?TAAGCGRGCMYG?WGWTTATT?RTGAGA??CAACTTMTYTGYASC?GCW?CACYGCYCAGAWTAK?CAGT?CGYAR?AMR?WAGYGRAAYYTGC?CA?GKTT???AYT?GGG??SC??MCGAT?CGTR?A??TCCMGACCC?ARGRCGGCYR?AGAYAWC?CRRWAKSGTTAA?ACSYRTTA?AATA??KWWAWRACTTTTGTCCGRYTWK??GACSAYAAGRTTGRTASGYACGGAATSA?STGTTTCRGA?GRRAGCCTAA?TG??TTGTTRRYMCTA?GRCRWGMRTATCTG?MCYAGATCRGGRTTRG?C?AWRRTATWGTA?K?ATCRCAYGSGCGWW?GTRGACAATYGGC?TAC?TM?TATG?YTCGAACRGTACMGGG??AGGY??AARC?CGRWYWST?AGC?MTW?GCACG?GAA?TYTCCTAAC??WCGTRGK?CA?GGGT?AW?GAGCGCTTGTC??TCAC?GCWCKGATC?G?ACYTTGTAGRC?Y?A??KT??CATCCCR??GWCAYGMGR?WYT?WCTCCMTAWATTC??CAG?ATG?TTAKGWAG?CT?GATT?WTCT?RGAYTG??C?GGW?ARGCCWMYMA?CCAG?TTTCWT??ATGST?SARA?GA??TGAGG?RRT?CGGA?GCR?RAYTCATYC??A?CAGGRAT??RAGGRYTCC?RSTCGGGT???CGGACTRCCGRCG?TTTGTCAGG?CAAG
??RTGAAKR???CGC?CATGGGAKGAAGCSCATWGWTAAATMAT?TARCCR?ATA?TRMGTTWT?R?GGCGTCACR?TC?CCAGKTTGCWA?C?CCTKG?CY?GT?CCWCTGACGCCWTT?MAGCG??AAAY?YCGGYRKAACGMKGCGTTT?CAGCYACAAK?ATGAACSMATKGRCAA?TR?TRARCGAG?KG?TT?CWCYCTACAA?ACCAK?TCGGRGGCTR?GRCA?T?GKTMACY??ATCCY?CGY?AMTYKGC?AGR?TCTTGGAGAY?CAYC?ATGC?YGGYACGC?T?TKG?YC?T??ATGY?A??C?CTAARGSTA?ASTCAGTYA?G?CA?R?CCG?CTTW??RYWMGTYM?WGRCAAACC?CMGAC?GR?RC?Y?TAACRM?S?ATA?TAYTTARWG?ARGM?TT?A?KYGTG?RTGAY??CCWGG?GATGYC??KA?ATAGA?YGTCGGS?CCYGRAGCCY??T?GTK?CGAASCT??YWGACACGATTRTRATRTYYTA?CTTGCK??CGGSGTTWTGCGA?CYYCCKGCRTATCAGCGGTRTCACC?A?TTACYCTYT?CA?G?TYTRTWGTSG?T?G?RTC?MCTC?AYAAM?CCGWA??T?GRCG?GAG??RMGACA?KC??TGAYAC?TRATT??AGYACGCWT?MCTW??AATWCTGTCTTTTGYGCCSRA?CTTATGRGGCGTC?CGA?CCGCMRAG?CRC?TAAAA?TCYTR?TMTGTG?R???ACGA?GYGA?AC?YR?G?CMCA?AG?AC?AAGTTT?TGAATGACGTGCT?G?GCSGTM?MR?CR?CCGYATAM?MCCWAYCTGACACRTATGAAAA?STMGYRTTTMTTGGGWGWATAAGTTAKGGCWCCC?R??CT???T?RATTCYCRCG?TCGWCAYGATCTC?TAK?CA??GCCC???ATTCAGATG?CCGCK?TAYGTTTYRCCC?TYMGYW?GGGCGCGCRAC??CTRRKYT?TAA?CAGG?CYCCA?S
??TT??R?CGRTACC?CTT?TG?C?TGRG?TS?T?WYG??CRCCSAAAG?GGGTGCGYAW??CCTTC?TSGGCWRY?ATWGTT?A??GGTCAGGTCCCGRTYAC?AGG??AGGYCAGAGGTG?K?CCRACMCRG?T?MGAACGCGAAATGKATAGGGYA?GGRG?CG?C?TGGCAASAGGAM?AMA?GTTG?AGG?TATMTTA??MWTT??C?SGTCCSCGT?ACT?KTGTTCAC?TCTT?WTTTTG?AATRYY??YCCWRYK?GA?YR?GGTCGAACCGG??ACCCYR?TTYRTGGACTT?ATGACACYYWYRG?T?TG???CCTACMTAMRGAYGAAA?CAAGG?CGTC?CTKGTGTATA?YCCTAATGGSCCAGTCGR??T?CCYAGGC?CYT???TGMYWTGT?CAC?GTTCGTTCK?TCC?GGTRR?RGRG?ACAYRCTTRT?YGTA??A?GCMR?AGC?GCATRAACGAATRAGTRCGC?CWCAAGTTGAWGKTTCTGC??YT?GACTCGAC?YRTCMC?GAAYATGTC?TG??GTGCTSAWTGMMG?TTTCTGC?G?GCACCTRTGTR?AAACRWRC?TCA?GCGCGGTC?TT?WWY?Y?CG?TACTR?YKTAYGTAAGCRTCRAGMTGRCGTGCACKA?CG?GTCCCTCR?GTT?AYTRCTT?TGTAAA?GATC?R?G?GACTMCC?G?YKTT?AGGCAWTTT?AWCT?K?AGTGA?T?C??GCC?AATM?GAA?ATCT?GTARC?AAAGCTGCGMC?CT?CGGC?RC??YRGCCYACGCGG?GGGC?GGCGAACY?GGGGYGTCAG?T?CG??TGCWTWYAYAWGWRWRGRGCT?GCC???AYKT?GACGAGAAA?A?TT?GRGTC?TACYTAG?MW?GWC??RMAY?GTK??RTC?T?GTTAC?Y??CTRYTGCYCA??TA?G?TA?KTGCAGRAKGGARTCGGGTYRY??AGGTGT?YKSAACTCA?CCGACCTYTGTGRTTTT?ARTC
AGGSR?ACCCKGCMC?AATAMCC?T??STCTATGTTCTA?CGGGTTK??AG?TW?T?CCACC?GC?CGATGAYACGTTRRCAGGGCATACAGARACT?WYA?TTCGCGG?AGAWTA?GAC??RAKCWA?RSWAT?GT?TCGRCTTA?GGWGCCKCTYAYWARC?ACAKCTGA?MCCGTA?TGRY?GCA?GTA?TGCCTSGYYCAYTTYARTRRAATTGKC?GC?GKCTAGTAGGCRAYCA?ATTR?Y?TM?TTGWAC??TC?AGCAMGCASYGGA?TACCCAT?TGGYWTGRTACAK?MY?TYYGCCAARR?ACA?K??T?ACCGATCGTRMTYT??KTTTACWAWA?GWCC?RACCRTG?YGTAY?CCTCGGGT?CCY?TCCCR?AGA?GCAGYTKAMA?GGYARRGCTARTGGRCCAGGCA?TA??TGCGR?KRCTAAGAGTCAGCKC?GGGTYTTGGA??AA??YCCGTCCAGG?CA?CWG?KRWGGCG??WMA??A?MY?WTMGGCG?SA?CGGGACAMCTSTATRTCATYC?TCACAG?YTWYTTRCC?GAG??CGSMCS?GWTYTTKCGY?YGK?CGMA?YTGWGTCCR?AGAWAGRWCAGGGGTARAA?RGATG?R?CCAGMRCCAGCT?YTATCC??GAMACACTGTCCG?G??TT?ACKCAGCGGTTAG?TTG??TA??C?TY?TAGTCAKG?A?TGA?ATCAY?CCKCAYACT?Y?WTCA?GGTCAGWR?CA?YA?CCTT?G??A??TT?GGGGT???GARGCTTAWGR?CACRY??CCG?ATTT?CCKACCAGTG?CAG?CY?T?TRGCACGTTC??CCW???CA?RGA?CM?Y?YGRAKTAGC????CG?GYC?SA?ATTGGAAGT?TYGGK?CCCCGGGTG?KARGYCCMAC?GGCCAAMCAARYG?TGTYAGYTR?TWGATTGGC?CKGYTMMR?G?YCGACC?AAK???TTCG?A?TACGGYG?TTT?YTTA?GCGRG?GA?ATC
CWAWG?C??ACRCCYCAG?GGAG?CGTTTC???GGGRCYYCAGCGTYATTTGAA?GYCCATRCRYYGA?GR?AAAYSRGC?C?CWA?ARAATATMTCYTCA?GTAA?WT?AS?TCTCGCGWCT?WC?A?CAC?ATCYCAAGG?CTYGCCTGCGGGATRCRTT?CGAGTTTYGGRTGCKTYTARGTC?G?YARTYATTTG?ACCTT??A?TR??ARTKCRCCK??CGCW?MYRMRYT?YG?ACGCAAASY?GC?TTGGTGGCKCGTT?G?CACA???T??AACAYCCYGCGYYG?RAGYTC?CTCY?GTRACCARCCMWG?T?YY??GTGAG?SYY?YAG?ATRRYTT?GCMGAGYASYTA?GCACRRT?CCCW?CYTCAGCAAARKT?ACGW?KAACATTCC?TYCGAATACGAGAATRTAYAT?C????CYRTRA?WG?ATA?TMCCRAA?KCAGGT?R?G?ATRC?YR??TGCC?TACR?Y????CGTK?TTCGAT??TC??MT?G?GAYY?CT?GCCTCYRRYT?TTAGA?G?TY??TGK?GAYGYGAWAAGYAAAC?TTTAS?CCCAAGTC?GGAAYC??RWA?T?C?RGCGRTTCCGM?CC?YCGTGYGATTCTACTCTCC?TGGA??M?W?A?GTCRGGGGTAYACRT?GTAKAC?TMACCCG?TC?T?ACG?SGAC?C?CTKCAAGATACRCCTGAACTCCTG?GRKTSA??C?TCATCACYTKGT?CGWCCT??CAATC?G?TA?YATCTTRMACC?AGTTGRCTATWGCY?AGR?ACGG?CAAGCACAT?CYA??TGGGGR?KT?CCACGTRGTK?YTG?AT?T?CTCTGM?ARA?ACGTAGTRG?CACATAGG?YGRG?YRCC??CGG?AWACCY?AGK?MA??TWCAATWTTA??AR?ATRYCCRG?ATC??CGATCCTCGAACCTMMCA?AR????RT?GYCGCAG?G?CTCAGGYRACGCAGAATGTRAWCCG?CASAM?WYC?GTT
CKTTRCRSYAG?MA?A??RG???WGCKCAARCGCTGT?G?CCA?CSGRTTG?T?CT?RGCYYAWGCAATCTAAMG?KWC??YCATAA?ATGGTT?T?AAT?T?TYG?TAGRACW?ACWGWGGCYT?A?TTWGYAG?YG?AYYAGGYK?TCA?T?AACTKATTWAGT?TGCGGRARRGGATCG?CACYGATAA?R?GCGAYATAYT?CCTTWT?CYAC?GGSGAR?CYCGCR?TGAYYKG?TTYGCCCCTCAGCRC?CAC?YTTYSC?CCGCTATT??ARA?RT??AW?TGCTGGCGGKMAACRC?KT?TCACARKCK??C?CA?CAYAGTTG?GGACKGAGTAG?AWCA?AGCCCTARCG?Y?TA?TCYCYA?YWWGGGCA?TCTACTGTCGCTKTCGYYTCTWCC?GYATYMTYYTGC?T?TCTTYTACTYG?AWY??GCGCTTCRYCSGRT?YTYGAATYCTCACGCA?W???KCC?GGGYTR?CTGSGKRAGG?KAT?KACGCTAAM?RKG?TGGGGCATA????CGAACCGKCGGGATYCTRTM?CTTA??RA?ACRSTYTRAATTYCC?TAATCT?G?G?TACTGTTCGGGG?TWTCCAGGC?TGCRTG?MAGCTW?GCGGMTSACTA?A?CA?G?CCMRTTA?CAT?RGRATG?C?KTGGTY?TCTCMA?C??CRGCKGAATARAGCGGACTG?AGTAWAATGCAYA?TYC??AAGGGCGAC?TTR?RSGCC?G?GWYGKTA?A????YCT??GC?A??T?YMCGSTCWRAGTCGTCA?C??ATGRA?AATCGYTYGTCATMWTTCACACCRRYACYCGW?WCGC?MCGA?A?RCGR?TT?AAY?CCA?MGGCGCRCCG?KTCGCYCT?A?CTWRTC??AAGACCG??YCAA?AA?CC?KGCCCSTRM?RTYY?G?TA?GA?YT?TRGC?T?GWTT?GGGCTR?GCCATRT?G?T?ATTA?AA?WRTCTGCKTTC?GACGGK?TT?RWCKCRSM
CGGTGACG?TAYACSRG?CWTM?TGY?G?TYATGCA?ATAGYTTC?C??GKTC?CGAKT?TCYCCC?TG?C?AA?A?A?TGAAR?GAA?AACTSMACGGACT?C?GR?GRGRGAGRG?ACCTGTGAGAYTAAAAAAGYCGKA???ARRGCAMTR?AACWYCCCA?GR??STCT?CCGRG?GGAYW?GGC??C?CTKAR?GCAG?C?RG?AT??G?GCTAAWAASAGMT?CRG?RATA?C?AA?GARGMCCRG??AT???TGCG?TW?GG?AATYTA?CTSTKARTGACR?RG?CCAS?Y??GCG??TTGCAW?AGTT?GSTGT?AM?TCCTGATGGGGCMAAGTAWA?GAY?CCGCATATTTACCGA?WAASA?TAT?TCAGA?RGYTYGGGR?G??TTTCCAYTGARCTYA?G?YSG?A?T?T?GGCW??AAYRRCTYR?MRGTTWW?CTRT?AGGRGCATR?C??C?GRAAY?MRACGARAGGTCGRYCGYGGTACGMAA?GCCARRTCAAT?AAC?CGGGCGCARKWAATRTCGA?CCC?RCACRTCAAYGAT??YGT?A??GAACAAGAYACTRTYTCC?GA?CTG??AG?TCRY?C?WAGYGT?Y?ACCCCCC???KG????ATCKARAMAKAC?CAGWGCTRG?STC?GCATC??C?TWTTGGMCCCGTTGCAATKTGAATC?AT?W?WG?GTTACCRCAGC??YT?TMATT?T?CYG?TMRT?WCCAGGMTA??CGT?CYC?CCY?CGCCWYAGACGGAGTTGCAATARTC?WGTCGARCKAG??GG?RCRCCTGATAM?T?CMMKC?AYTGGACC?C?AWTAACC?CC?GACCCAGATTATTAACGT?G?CTWAARTMAGTGCGT?CTCGW?TGTWCGTG?ATRCCRCTCAAAGRCY?RCRGTWC?ASAGRAKAA?CTGAAMTGA?AT?AYATGCGCCAAGWG?AMGWRCGM?TC??GAAT?ATCTC?AGTTGAACATAYTGKGACCRACYA
T?CTW??RKTAGGAKGAKA??CCYAGC??CCW?TCTTMA?YCGT?C?T?CGGAATTCTAT??T?ATAC??TG?GAGAA?T?YRRCCGAAYG?C?AWA?ACGAAGACAG?RA?M?GAC?MAA?KAGKT?AW??CCCTTGTCGTTCKCKGG?CWGTWCAYGTAAY?ACGGCTCGAT??SC?CGYAT?GGAATATCGSTC?SCC?TAKKT?ACRGWTTYMAGAY?YTAGKAGGSATAMCT??GT??C??CGGATGTTAWT??RGGRTMRGAG?TTTA?CYATWGAGA?CG??CARTRKGAKG?CCCARCGTTRG?CTACTAGT?TRCAMTCCAT?T??W?WC?CTTA?T?ACRG?RSR?ARTRA?GGTGG?CTGCGCC??GTRTCKA?TCYMGGAT?GAYGAC?GGCCGGAGSAA??CGYG?C?SY?A?TGGTACMTT?TTYAC??GTCR?ART?CAGCCTKTGARACG?GTTGGY?AGWCATG?TGCATMMTAKGCGAT?KTW?CTRR?WT?Y??GWACCTRSGC?KACGAGA?TCRGCYTGCTTGYW?RGCCACCG?AACT??CTAA?AGGTAKAA??G?YAGYCCA?CGRARGCGAGW?A?RYKCATGCYYGWRAGTCGW?WT?TKAAGYSGR?TAG?ACSCG??TA?TWGC?GATTSYYRGAGT?GGCCCTTCACG?GAK?TAGAAYAMAA?CAG?TT?AT?GTARAGTK?T?ATCTRTA??YGTC?C?KGCT???A?????CCT?WC?TTACCCGMCCAGGG?TYA?AAA?G?CCT?ACGCAT?TTWCA?MTCAG?GATAC?CYTGCT??GGCRCMKG?RTGTTA?Y?GRC?C?C??MRYYATGTKYTTCTCWACACK?T??AKTCTRTRCATGA?A?AATT?CCAYYC??CCCR?G?YCWWAWCAA?CTAYAT?GCCTCW?T?G?A?TW????GGR??ATCA?AC?CTCGAGTG?C???TTYAA?CKT?GY?GM?YC?ATTGTGTCGRMTTTRTCAY
GA?GTATGGGCA?W?G?GRCCTRAAC?M?C?AAYTGAGCCAYR??GCGGGARCCGCGTG???ACSTTTGYAT?CG?GCTGCTGCCYCGTCAWRW?RAC?RGWGCARMR?WG?GGGY?TACA?TGYRAARYAGWCATTAA?Y??GCACCCATAGCKACGTTTAMTMA?GGTMACGAWCCAMTAY?T?C?GTTTCRCT?CGCTA?RGCGYKCT?A?GAATGYCCA?CMT??TTGR?RA?GTGTYAA?GYTGGGAAMGCTA?GRGAYT?C?G?SGAA??CRK???CG?CAAR?KTACGYGAAAYTTTRR?TAA?RGR?AGGG??GARAT?TGTAYRGAGS?T?CRCCAC??TMC?TKGYTTK?YCAGG??AGRATATRYGGGYACGGAG?GCARGTGCGGYWGGGTRG?CTKGAYCACCSCY??ACCGAYCRGCAWCTRCCTW?GTCY?GCAGCTAWACTYGARCG?TCGTYTARGCCTTTCACGG?TGAKTA?GGMAR?GTCGGAS?CG?CTYCGGGR???ARG?RG?CACYACGSCYYRKCRCTARGTA?TC?CCCR??TYTG?WARRWGCT?Y?ACAGKC?TS??CGTAWA?G?AACGAG?GRMAM?TGGRGTGCGGY?ACATASGRTTC???TGKGA?CC?CTCTAAMTGCTGGK?RGTTGGWG?AYW??????TCMGTSYGRA??TTGT????RCCT?AGTGGAWRTARAG?A?ACTCTYC??RCTGGRCAAGT??GMTG?GCGGSY??G??TTMC?G?CG?T?AKT?TTCMTAYT??GAAA??CACCGGTGRGG?A?TARCWYGGGMTTR??TYRAAA?CCCW?AACC?CAKR????AG?ATCACG??GCG?G?GT?AGCSYYTKTTTCGTCTCT?Y??TRRGGGMCCC?RT?TRYRARWC?TCTG?C?GAM?GAACAYGCGAAAGGAY?A?GGARCAWGCGATCCCGKCCAWCAG?AT?CYAACGR?RCA?S?TAG?G?TGC?GC?TGMCA?TG?A
GAK?SGCGTTAAGARTTT??TRTCATATCGRWGRAAACTTRCTCACGAG?RMTAKC?GCT?CACAACTTAAA??TRRRGMG?GRGCTTAGGG????TG?AACA?YC?TA??WGYTT???GRYCTRTARCCCGRTAG?AGM?TTATG?W???CCTTAWAMTGGAR?YG?CCCGCAAA?ACGAYTATTAK?A?AACG?GGGAGC?GGMGGGAGST?WTGGT??GR???YTARAYACK?CAGTTCGACTYAGGCKA?AGTAY??G??CTGTAY?CAY?WT?AYAGCCRRGGGAGGGS?TGGGG?WC?ACTGCCGGKGTTAACCGTGRCTC?C?AAGWC?AARWGGARG?GA?TM?YAATKTTAYRR?GG??WTGYTWTGGGGCTGAGAGGR?YTGC?W?GRGAAWTAYRGG?AR?GGWTAATRTT?YACTCTKTSTYGC?CCGGRTTSCGA?A?ARGSGGGGTWW??T?TC?MGSTWT?R?RG?YC?YGTCCCGAC?MT??TA?GTMAG?AKGC?WTAAR??A?SCC?T?GY?MT?CTGACCTYA?GRT?RCGCA?RAA?CA?ARTAGA?C?CTCA?KCAA?G??RGTCTCA?AGR?TGTKTTTYYCACCACTCMGAYTGCCGACRTCA?TA?GCAGCGCAAWG??CK?TTYYTGYY?ACCGTT?YARATACCA?TAGCA?ATACGGATTGYA???GA?R?A?KG?A?G?CAGGARCY?MTR?CCTMTYGATR?GWTAACSTT?YG?RG??GTCAYTMAW?CTTR?Y?ACCY?RCCTWSTACCTGGATRYCCCC?CT???T?GSTA???GCCAG?T?AY?GGAR?CATTT?GG?GGGGGTACGAGACWCTACCTSYWW?GT?Y?AYCGKAG?TC??TCT??CTA?CCA?TCAG?AATYACCR?GTGKCAA???AYGRCAGGT??ARM?CAYT?TARAA?YTCW?TG?CTARCRSRCRR?T?TA?AATGCRGAY?TTA?C?CSR?MGG?C??AAGRT??GGGT?
CY?AWSCCGCTGTGCW?TTGRATTYSTYTGCAGATTTKRA?GTGCAG?TTRAGTGAYCCAAT?CYCGC?K?KCTT?GAGCT?GTATYGTTTAGGC?TMCCGTCGRCRGA??YG?TA?AM?GACCC??AA?CCGYCAAGTA?WAC?CAGTAARTCTACT?AAGM?T?YACTYGCWGGYCGAGGYAGYAC???CCGRA?GCCTGGYGTTGCCYAM?GKYT?S?GGGGCCRTATG?R??KATATTCGGC?GAMCYAAGCGWM?AC?AA??TYCACC??R?GWT?AKWGT???TGTATT?AYT?GGAC?ARCM?CGYMGRM?YTCATTCCC?R?T?CGTCCCGACRYTAGT?AARTY?M?CMG?C?C?T?W?GC?CTRA?GKWARGAAWATGG?TA?GTATC?AAAC?TKGA??RYGAAAT?AGG?TCRA?ARCAASYRGYA??KGGCGCYGKA?WTYACR?A??R?YRRMGTYAK?GAYGC?YRSSWCWAA?T??TTTCRK?TRGGRYTTTCGAT?AGTTWA?GCR??GYGWCG?YTATAKAG?AYC?AR?TTT?CYTTCTAMCGA?R?TAGGTYYC?CC??CCCAACM?A?TATAGG?GGA?GTTAACYT??ATTCGGRGAR?YKT??CAGARCTAT?ATGRT?T??GR??GAAAGRY?RKTRTAC?GGG?AAGGTTA?TR?WTTGGCGMA??T?WGCAGAR?GATT?TYGGTTCA?MAR?GTYA??TKKTGAS?CGAAT??ACMG?GACTT?GS?GK?CA?G?A?RWGRGATG?TCWCC?TCSTACATGT?GT?GCTCAC?GT?GT?KRYSTRCCATTWKCA?GATGCATTTTTATCCGTRC?AAA??CAGAATAKTATWAGC?AAYATTTTAGT?TCC?CA?CCGGGART?CAYGACCACW??TTGTAWA?KAA?KTRYAGCCTGTTAA?RGCGYKC?CYCT?CTCGCAGTC?TTYGCRT?AACTCGYCTAGRRCA?CY?GCTRCR?TGWTTMGCTAGT?
G?GYAAGCTCM?MCGCAR??ARGKTAA??KTAGAGTTATYCACGYCCAKKKYGY?GAAACGG?RAWTYCCC?CCCAGCGT?Y???TAA?CAC?GYTTGATGYR?TTCGGATRCCTC?TTWKCTGCCGCCTWGWYAYRA??AWGKARAA?SA?CGTTSAKTTCMTACMYTCGCCWG?TRTCCGRA?YGG?T??CTM?GTGTGTTA?????CRCKYRCTAWT?GACRTTTCGC?G?RKT?TCAC?TG???GC?GTCCCCARC?CG?GAWA?C?R??RTAACCGA?R?T?WGG?CY?AASG?R?GCGTGG?G?GRRAAYTCGAY?ATCCACKAT?GC?RRG??AGAT?AT?CTAGCAATGTYYTTYWTTYGCYSCCC?GKA?ACC?G?TCCG??CMWTTC??WCCTACAYRAWTCACCTYTKR?RG??TAK?TCTW??CCTCA?GCGR??GGGATA?RGGGGGCC??AA??GA?RR??TTYTCYR?S?G?GTTAGCTA??TK?G?TGACTACA?T?GGTACKCCC??YC?C?AT?TC?AA?TYGACCWYYGRATGG??AWTARCTG?KGRWTGGYGTGTKGRCGYGC??GACCYW?RA?TA?CTCC?R?WGT?MRGG?C?GAYWAYM??AGCCARCCTCATCAYTMWYTCACGGCYTACTAA?RGC?GGTARAGTGA?AYCTGACAAC?RGGMR?CCYTTACACTACAACCTGA?GCC?GGWW?AK?AAWWG??CCCTT??G?GKRAGCY?C?T?CYTCATACCMTGM?MAR?ATARG?TC??TCAGGTA?C?CA?CTGC??AT???G?TTGCCTTMAACKTCARAAATGAGT?CA?CTATCCRRY?GARKTGGAAAYG???WG?CRCGWTC?RAWG?CA?YWAG???W?WGG???AC?W??GCYYATG?CRGTR?YSWYTGTGTTCM?CCYTT?W?C??GGGCTMRGGKCTCTCA??CCCCTAG?WSTAGTA?GAGRCCC?TT?CC?AY?GGT?GMA?GTCG
?GKRKCYC?RYTGSKT?A??ATTGCTAT?AAAGRCC??TYYGTRGAYWCGACAGYAA??GR?CT?SCYKGGCGCCTTAT?TYCCTA?C?CYTGTTGGCMGARRYYMTACRWTCATCTWGT?AGA?GT?CKAGTTRTCCC?ASGA?A??TG??MGCGGTAWYCRT?TC?GRG?GTCRY???CTCT?GG?CCGGCCGAATCRA???AGGCG??RCAKRY??TR?SA?YCGYR?TC?C?TRCGC?T?A?TCA?RT?Y?ACACGGC??R?RCG??AMYCGGACGG?K?GGMGGTCTCGCWWTACGAAM?SG?T?TAGAT?CR?C?T?TGY?RAGCTGAT?ACGTTKAAC?GGMAAA?YTGC??AG?T?WAATC?YCWG??W?A?T??AY??GAGTCTCYTRCG?AGGAG?SGRCC??G??AT?ACGC?TYTGC?CAC??TC?AGTCC?WC?TT?C?CTCCCCGTCTTTGTGCWCCTT???TGTAATTYGGGT?CGCGRAAY?G?RMAMYCC?CCCYTASRY?CCAGA?AY?S??TCKAA?CG??GCAGC??TTAAGCCRTACATCG?YMTARG??RTATMYWGYCRAGTGCCCCTT?C?ACYCKAT?RWYT?TG?ACTCTYCCTAKTRA?CM?CTYA?T?AGCT?TGT?TCRCA?GT?ATGCAGTGCRYAC?GKWTRGCT?YGGSWCCGTCAYGGCGCTGTSRGAAYAGS?YGAATCGGGACTCGYKA?C?A?YCTAT?RCCYWYYGCT?GCTCKRC??RGGWACGGGTC?TCCMC?TCTCRGCWA?T??CTGYRT??AG?GCRGM?MW??T?AGCTCYG?T??CYYYCGAR?CWAT???RT?YCGTTCR?GCAYWWA?R???T?GGGATAACA?TC?SCTGCC?T?A?GAGA?C?AA?G??TACCCA?CTGG??TGCKG???CRAACGTA?ACR?TAG?GRGTG?C?TCGTSGRTMCGAC??A?R?A?GGTTCYCGRCGYCTAGGRTWGTTY?GTTG?ACRAT
GCYMCT?CM?MTGCCYG?AA?TGT?CMYMRTAMAWWKTATGTGGGATTSCCGK??YGGATTG?YCCTCAGCCKCAGA?G?AGGCTA?AA?RCCY?C?TCGATCGCTAGWC??Y?TTRAWTR?CTY?A?AC?C?GTGATATAA?T?CAKYA?A?ACACG?TWCA???TGT?G?SAGC?T?A?KC?CC?GAAGGCG?G?CCAGGCYYTARKT?Y?AGAYRGAAY?WAGT??RRRMG?AAGAAACCYRYAGCTGK?A?AYA??GGKGCGGG?T?CTAC?ATGTA?CTA?GACTATRAGCYATCCWTCCATA?Y?R?WWKAACCYYYAAACG?CGGAAT??W??WGGT?AACCGR?YC?TTAAYTC?TTSGCGCAWTYTCCGWCW?GYCCCTCCTK?ACT?GRTR?A?TCACGMAGTTCTCCG?TTAC?YCRTWCY?RAGCTGC?YGATSG?WWWYRACCA?T?C??AG?GCCKRTRCYS?TCTCA?AYAGGW?ARCA?YMT?CGG?A???TACATCTGAGACA?C?YWCCYKGRGT?G?AGACGSWT?CTGKAG?G?GGTC?AGAR?SCACG?T?GCCA?TTAACTCT?A?TGA?C??MTRT?TK?GGR??RG?TA?T?YTAAT?GTCKGTGTRACTTYYGCAAAWYRST?M?AKGT??AT?A?CY?TGCA??GTGG?TGCYW?CRC??TG?TCC?GCAC?C?G?RAGCG?AWTCRC?T?SWGGMGR?TTRT?GGGCMGTCGCRAKYK?AATW?GGTTYC?CWW??SAYC?TYC?CA?TCCRYARAG?CGCA?MGCGCACAGTAY?YT??CYAGTGTY?WT??C?TTG??CTK??TG?GCWCCCGYATA?CCGW?AGATGTTCGYTC??TYCC?TGSC??CYWGC?MTY?GRCTGAGRM?ACK?ATRGAG?RC?ACCRGRRCTCCTGSWYTAGC?KATC?GCTC?CTTYAGTT?CRATCY?MCRCY?GCCGMAAMMCS?SGARTA?TYRYSG?YCTKAMCAGC
GC?SMGYYATRT?RWRTSRA?AGRGACGTAGTCKGRAAGA?GGG???GCSCWAGGTGTAMC??TATAYKRCA??CW?ACGYRTT?MAA?TTYWAT??G?CY?CYA?A???CWCC?AS?TCTCGAGTRYA?YGATGRGGTA?A??YCGRCGYAGA?AYAARCG??TGTAM?ARCYT??GTTCCGG?R?CTCGTCTTGACCCSATGTSCGA?RAG?WR??CGGCRA?RWGG?C?GG?CWCTACGTG?YT?GY??G?CT?G?YGC??CCACMSSYCAGKY?TWAG?CGTYT?MRAAAGWRAK?WWASCCGYRCKTRCTC?T?TT?TW?G?T?G?ARYWG?AMA??YCWRRTTG?TCTWC?CATGT??WGGT?TCTC?TYCG???CYCTGGCRTTGCYRCA?CW?G?ATGGT???AA?GAY?GTY?TAARCYCAC??TGC?MWGGCRCGAYA?CAYR?M??TACYAT?GCGKT?WGT?CC?S?Y?TA?A?T??MGGGRGM?RRY?GGRTAC?GWGCWGG?TTGAGCC?W??CTRA?AGTCCCG??GTT???GKGGA?TCCT?GCMY?A?C?YYGTGTA?T?TGAGT?RGCYCAYR?C?AR?GGCGW?YA?GAYGCYRARGCTCMGGCT?ASTGCGACTAATAAWYRAG?CGMSGRCGTCGG?G?CAACCT?T?CYACR?GRAG?GG?CYATGCGGTSG?GW?ATGGTKTAT?AA?CWR?CRT??TCGC???GSR??TGCTGGR??RTTTS?G??GCTCKK?GCT???RAWAWGGCGT?TGTTRTTGKTACTCCRTYC?RCGGCTTMRGK??CT?K?CGAC?YGRATCA?AC?CCGTGGGC?AA?CA??Y???T??TAG?CCA?RKY?CGGT?R??GRG?GTGC?A?TTTRCKR?ATCGTAMTC?TM?CTG??TM?YCRATATA?TWC?RG?WTCAT?CAC??TGGAA?TY??CCGAYKRC?YKCT?GG?TYTGGM?YRGGCWTM?ACYTAG?YGYAA?CTCGRR
TGTC?AGGC?AGCKTT?CCGA?G??C???A?TAT?GMGTCT?TTT??GGGCGTTW?AAGTRCMCG?AA?CTCTAKAYTC?TTGTCTGTMAACAWT??KAA?A?R?WCCCA??TG?AA?GWYG??GYGGARKTRGCTTA??A?AGYAMC?ATWCTC??AMGCGYA?T?CGACTCC??T?C??SC?WACAC?G?Y??CTGTAMC?GGGCAYRT?CY????GTTMR??YTTT?RGGCCGATC?MATG?T??TT?CCG?CTT?AWT?CTCAAAG?A??CASC?CMAAC??RC?MAG??AAC?AY???GA??AY?GYYYTT????AGG?CCCMYAAT?YGAT?CCTCWGTWCGYG?CGCRRGTAATMT?GYATW?AAWAGC?TTC??Y?CCGTA?SCATC??RAWTA?TTC??RGCACT??CTCCG?AGAAACCCAC?A?CTT?TTGGTTT??TYCAGRTAAAGATC?A?GGCT?RGYA?CA?WYW?GWRAWAYTTWAGTTGYCM?MCTGRGWAYMTA??TTCRGAAATGACC?YGGTR?ACTG??CGWGK???RGC?MSCW?AYGAKCT?TGR??GG?C?RAACYTCGATGA?KA?WG??T??AAG??CC?AGACAAC?TT??Y?CRGSGYTACAGAGGGGACWAGAYACTT?ACC??G?TCA?CTTGA?CYCT?G?G?CAGCGAAGTWCC??TW??TYGA??GTATRCCTYGW?A?CATY?CYG?ATTS?CA?CATAYW?AR?T?CAG??GCRTAG?KTAGGR?C???KTTY?WTGGACGMACW?YAAMGC?CCGRAAYCTCT??CR?AAGAGYGCC??CWTTATA?C?CTM?GC?AAR?T?G?YCTTST??TCG?KT?SA?T?AYCAGTTSKMYG?TGTCCGYT?GGYC??A?AACAGA?AYTCCA??CCA?TGA?T??C?CTGCGTGYG?G?GCCC?TATKG??TAAKT?TTM?GTTY?R??CY?TGCTR?CG?YTATACTAMTGG??TGG?GK?GAGTKT
YCTC?????RAY?CGATCGAGRCY?R?GA??GGGCAGGAC?ATGC?CWS?A?GRACCC?GCAGG?GATA??R?CGGA?GKR?CWTGRA?MAG??CAGKCCTAGGWGTCGYGCAY?YKRS?SYA?GA?TT??GCAGCTSRYRWTCYGM?TCKA?GGGYR?T?GCARRGRG?TAKYCGT???TGTA?CRCATCMYATGGCT?CCAY??GASTA?GARACKGCCT??CACCGTA???CC?TA?AT??A?AMAC?SAAACCA?YAC????AAA?GGTCCCTAT?AYYT?Y??G?A?AK?GYTRTMCMA??GGATA?GCTY??GKTCAGYC?TCCC?CKRAK?CM?GCAT?C?CYTG?A?CTCYGC?YAGC?GCTTWRMGTGG?CAGT?AGARATYGGTGWT?C?TG??MCATC?GAC??KR?CRMCT?A?GG?GAC?GAGASARS??TGTAATTY?????GGM?CGWCRTYGG?YTY??GG??R?CAT??CGWTGKWGSC?C?GGG?YYRWRGRA?RTCTCYC?GCAGAG?CGC?T?TACAGG?TTTAGGA?MCGACTGA?AACMGY?CGA?AAWCGCKTCGGACTCCCA?YGCTACT?TCTGWGCGAGAGRC?A?C?CRARTGTAATAGRGGGGTGYTC?AGAC?T?GCGGY?GAAYGTGC??TC??YGCYAGT??ASTG?GY?TTTTAACAC??GG?WTGTA??WA??AT?R?WTWMTGG?WGCKTCATRGT?GATYCT?CC?CA?TGCCTCTYACRKGWTCAR?TWTTC?YAAW?RCTAGAATTAGGRGC?GYYCCG?R?AGRGTWCGTG?GGTGTTG??GGCGC?CC??AGAT?AMYMGC?RG??GTC?SC?ATR?CR?T?CC?CCTACRTMCAA?RA?AGC??ATWTTAT?GTTCCTCTRRCTR?GCTTRARGCTCYGMTY?GGY?GY??AWMT?G?CTKWA??GAYTC?SGKSYTTGRAGMATGCARG?GW?TG?GWRYWAATT?RCTG?TYTTT?TG
TATGTT?R?CW?CCCGY?CAGTCYCGGTTAAAGCCGCC?ATGCWRYAACMSARGCGMGTWGMCCGAYGACKMSYTTCC??RTGT?T?G?AACG??T??T??A?GTYARTTCMYCTCTCCCWA?GRTCACR?CTWGGCCT?GTG??C?TGTAGTGG??SRGC?AGCAAK?A?TTRAC?RTAMCTY?GT??GSGR??GT?TRGTGYGTCRAGTTRYYGATT???YTAMKGGWAAGYARR?ACTT??CYTARCC?G?T?TMTAYTGYAAACCCCY?KYCWAYGGRGACGCTT?WCAWCRGCT?C?GRTTMTGYGCTACTTGMCGTGTACTTACWGAGMRGRCT?CWGTRGTACC?GTMKACGYYGYTGGCC?YTCARGTAGR?G?C?TYGRCTY?AYR?CAAGCGCTGTGT?YGAARAATAATCGTAGRG?C?AM?CMACRC?RCY?AA?GGT?AARRCC?TAGGTYC?TCYG?GYA?TTAW??CCSG?AYTCT?GRTCTMATYYATC?AC?CY?RAWG?CAAGAYGAGGYCCMRCCGT?CTTTTCCAGAGT?TWCAC?TGRGGA?CCYCGARTTW?WAKGAGCC???R?C?CAMT?CTACMW?TG?GRAAG?????TARCGGWTACG?TGYCG?TTR?YAC?GG??TCR?YK??KGY?ACCA?GGGR?TAC?CGY?C?AAWAGGTTYGC?T?TAGRTRSCA?AACGM?SGGTYTACMMGCCCACGAGRA?ACGAYRSTCCWAAAGTA??T?GAGWCGGT?RTTCARTA?SG?TA??GAGCTY??GCGR?YKAAYC??RA?C?ACSCTA?CA???CGAATTCTGCTYA?TGKTG?RGARS?CAATAGTM?GGA?C????CYGACCT?G?ACTCCW?ACCCCAGTGCC?CCCAGRA?GCRCGA??CTT???GTGCCR?W?TTG??WG?ACTGAGGWCAGCTGAKTCMYGTTG?AGYT????GAA?MMWWWGTK?CCCACCW?CG?CRCGG?RGATASMAA?GYY
?TWGGRTSGGAACTACAA?TR?TA?ACATYCCAT?AG?MCGWGCCYRTC?KGTGKYA?TAACCG?CGCACTCA?WT?Y?YSR?G?CTRAG?ACCRWTC?CCTCC??MG?RAG?R?YWRCA??T???G?GTWAGK?TTARCTGTGTGCTCWACAACCAAGA??TCAA?TGAAAWGGTTAA?CYTACY?AGWTKGGA?RC?RTG?GCRCTY?RGCCAAGC??CRKGA?ARTAAA???TTTTGA?YGGTAC?YA?CCTG??AGTAMGATSTTWRSAYAG?CCA?CSCRGTAA??MTKGTGYTC?A?MK?AAGCA??RYCWAGMC?AK?GTACCA?CGTGWA?GGR?GAA?YAGMGCGGRKYGRY?AG?CGY??R?C?R?TTYGCAWC?AA??CTCAC?T??CATGGCKGAAR?TGG?Y?WTACCC?W?R?T?ATC?RT?YYAGGT?ATTACCTT??T?TGC?TCCAK?GCCGG?CRKACTCKAGC?TAACWAAGCRMCYCAGA?CYCACGCCYGAG?TA?TAC?YT?TATAT?CR?GARCT?TSTCC?CRCAGT?GCRKGGTAACMGCMAT?ACG?CWCCW?C?GTCGT?GT?M?RCAATGYAGCRGTGCARG?GCTCA?ACARAC?CWGCAGACCTWCTARTCTTCATC?TY??CCGCRAC?YG?TCTRCMGCAG?ACA?RTWG?CCGGR?G??CGARTT?RCTRCCCTYMCAR?T?RGTCTS?A??R?KAAATYTGGCCCCGCGTTC?GAGRGTA?CC?G?GACGMYAG???RK?TC?TGGGM?GYGGATY??CC?CYYAGGR???CTCRGTTC?A???TAYAC?ATGYTAAGC?YG?TAYGC?YCGTW?GWCGRCAC?CCWWG??RGAAG?GGWAACG?GCR?A??TT?CACACTCTTTCW?TT?RCACATCCAAT??ACAGGCY?AA?GA?TTCGTGR?CTA?GTGCMTTG?YTCRTS?GYAGATCGCTT??C?YWAWGGA?GCAGG?GC?M?GYT??G
AYWGCA?GGA?CTCTYCAKCGY?CC?G??CACTG??AT?TGACGGRAAGTWCAGSK?C??YGCY?CCRG?CTAGCYCTC?RG?RAGMR?CTCMACG?SYT?CTYYSCAGA?M??ACYA??TC??GMGWAAKAYG?RAGGG?R?G?CAGK?TAGWARAT?M?TAGCGGAGATGAYM??ARTAAYRYTC??C?KTA?CA??ACWCTG?RTCACCGTARRSMCTCT?KAYGGTGTGGRCYACTTAATCGATTY?TACKYRAAAAAGTY?CGRTAYCWAWM??T?TACCAYAYACT?GW???GG?TTGRYTKCGA??YAC?GAARCTG?TTGTRGM?GCTGTAR?TAARCTRAKGCYWCTRTW?S??AGA??TSATA?CGCYA?WG?TCG?TAA?YRGWCKAAWTGTGTGA?TARTTKTGW?YTGGRAATCA?A?YGGTCAATG?CGAYAMGGTKACCCACA?TG??AG?KK?TWWAK?GTTAYCTGTAAG?A?GSYCKGYRW?GGY?RYKA?AGCCGCCWRTACCACA?R??AGTGY?T?TTYT?A?GMT???RTG?TYYYGTYKGTSRYYTMY?G?ACT?MCAGCAAG?TATRC?CA?TK?TRTCCCTRAGA?CGRA?T?TGGR?TATCGRKGGCYRCACRMATAGRCYTT?ACTA?RAAKACTSC?AAYA?ATTA?GCRTRACATAACG?A?R?TGRCY?ATTRA?YYGATWRAS???YGCYATAGT??R?T?YMTRTR?CTGM?TMT?TARTA?CTCW?YCCG?TCSRTTWG?T?ACT?GTARGC?TGATGG?GA?RSCC??G???CTT?YGGGCAMGCY?AGCGC?TWCYTRGYC?AGATGR?ATGTCA??YC?G?YWTAY?G?YAGG?G?GYCCGTACCRTRTYAAAGCYACAT??TYG?GCCAYA??TGCCCGCAGGWY?YGYRACGW?SCY?Y?RCGYYTTACWC??CCTG?T?GCCCMTGWTAGCAMA?W?ACWT?YA?A?RATTGCCGCR?GA?
RCA?CAGRAG?G?KGTGATW?AGCCTGCTRAG?RTTCTGGCG?ACAAACTTRCCWWGWCTTWCAAYGAGGA?G???TTGTYCCTTGRCTYMCGAGTTCAAG?ATGACCCWAYA?G?GMCYCCACRCTTAA?CC?SGYRRAGTGAGAYAWYAGTSTW?G?TTCCGTMT??AAGATG??WACT?RGMACGGCWACR?WGT??AG?YC?C?TRAGKCGA?GTCYKG?TCCRWT?GGCT?CC??A?TCR?AGGC??CC?TT?RT?ACCTAACRCA?GYT?T?G?CYY?CGCT?CWRAGCTG??CGW?CT?GCAGWYWTRCSTYSTGA?TAYAK?C?KMRATTTAGTY?G?A??ATAWAGACTY??RCG??R?TCTCGGTMGWT?TTA?ACGCMTTGCARY?TRYG?AG??C?AGCYCCCAAA?CGAARACC??T?AGGT??TTGY?CTG??C?YAWTCCA?CSTTTCAAGYGG??TGATGASMGCCC?CT?GA?GG?TGC?ATACACCCCRTYARGA?GC??AYCGCRGGGMCTARCCYGTCT?CT?W?G?TCCGATGSCGYTGCT?TAG?RA?CTCMGGTRACG???CG?G??TT?GTCCA?TT?CYT??CA?RCY?YGGTCTGC??CYAKTSCCAAGG?KGC?A?Y?GTCTGGAGCMCACA?ATATRC?TS?GCGTAWAATACAGCYGCCG?R?G?GRTA?TTA?YTAACG?AG?T?A?CGYGACCCCATCTA?CT??RAT?GYGAA??RGCAMCAGTACCYKWM?ATAR?YCAAATATG?AGGTGCCCTTA?YRK?GTCGGARCCCWA?RY?RT?AGGSSKTCWC???TGA?CGWCCGARACAGCAWWT??C?CR?CTRYKA?SACGRYAWAG?TG?Y?RATAAAKCT?GGAT?C?TK?AWGTACYTAYCYA?CTTS?GAA??TTTAA?CC?CY?R????GG?ATA?A??C?CGRMTYTACTGTGTTKACYKAA?GRGRCTATAGCRC?G?YCT?AWGCM?
?GCTKGRYTG?TRRCRCRCCAT?TCTCAAGGRCCAGT??GATYWCGGTTCRAAAGGCM?G?CTTGYWTCACCA?KC?CK?CRMGWARYRACGCA?C?TAAAA?A?TAC?YAMA?TTKCK?A??YGTAKWTG??T?W??TYC??C?AC?WCACSRYMRAS?CCCWRGTCGTGYGCAA?KYGGGWGC?GTGG?ACAT?KCCAAAGGGRYGCGTYRGYGA?R?Y?WACGG?GRT?TGYTYRA??YTA?AACWAGGGCT?CRG?TG?GRCC?GTTYT?TRTTAA????C?ARCCCGGA?CTYCACATWCWGA?TTSTCWYGRGRTYACTRCCGYCCR?C?GC?A?CGYWAT?GCCAA??TCA?AGARGTATGT??AGTTGCTSCSCGCGAGTACAYGGYSCGC?G?CCGGGCCGTS?TGC?A?TTGG?YATT??CAYGT?GC?YACCGYC??ATR?GC??T?AAATMCR?Y?CT?GAAGKYTCTGT?G?R?TCYTG?CY?W?CGAGW?CGAAYAA?GAGCCCAA?A?TGCGCG?TTTCGR?GTT?G?TAMYCTC?TWTTAG?YC?AGAG?ATGGGGYG?SGGGCRAAG?ACRTCTT??WGTWGTAWAGAATYTK??TGA?GTWTCAGG?G?GATATGCRA??GWATYGA??AACGCT?YTCAAMTSCSCTCGCACY?GGGCAR?A??GGWTACCMRTSG??MTCAGGATGCT?ACWRYARCRCC?WG?GTTGCYR?AR??CMCRYY?GCTGGMACT?ATTY?A?RCTCTATTYTW?C?CGRW?AGG?CATTGARG?G?GRGGYCCTGTA??YC??CGTARCGCTC??TATGYRCCC?STC??WTTGGGGGCA?YYRAGA?GCGGGAYKAT??GGATTATGCGKCG?SGGCKCATTYTACCYMYSATA?GCYATTGC??STG?CTTT?G?ARTGWTGRR?CC??CAGRYAGTCCWCCC??AK?AK?AGATKTG?TC?AC?K?CSATYTWYGCTCCC?YAGTT??G
G?WCRTCCGCCYCG???YTCCCA??CGCTGRGTRRTCAGTAC?ACG?C?R?A?ACGGAT??GYGC??GCGACKGY??ARTA?C?CTTGRAYAYCC?C?CR?CYAG?GY?G??MAWRAC?AGCG?T?KGTCAA?RWTAAC?CGWCCT?YATC?C?TAGT???RYSMAYCGC?TG???CTRT?GC?CC?CTGGGGYTA?ATGSCR?CT?GACCAY?Y??RARATRCTTA?YGAATR?KCW?CRCCA??WCWGRTGAGRGRA?TGWK?MT?WATCA?C?GTCGAC?G?K??CYCGCT?GAC?GAGCRCCAWMGAYWGTAWGCGTYGACATC?AACSCAACACCC?GW?AY?GTWAC?Y?KTTGCSA??CCWCRAGGTCGC?TTG?C?T?TATTCA?CRT??CAC?TTACYARKA??CG??CC?T?RATWY?CCK??G?TR?TCY?CGASGGCCAGGCAR?KTAAA?GTTTRA?AG?GAGASWTRCGAGGGC?C?GCGCCC?YKAGG?YYTTYCAMTGA?YGC?RAT?A?GGT?GT?C???TCCTRCGT?GCYG?AA??G?A?K??TCWGTC?CTMAAKARTYCGGTRA?RGTCG?T?C?CA?GGTTYC?CR?AAR?AYGGCYC??AYTGAGY?YGSRCY?T?AGT??C?W?AGATTTTCCYA??TRMA?RCACCATGYRRG???AGRTAGGT??C?GAY?ARCC???GCTTGCRGRT?RCRC?TG?TGC?C?YACK?ATACT?GCYWG?CT??ACGGTCRCC?RYCRTG?CTAGTTG?GAR?C?ACRAACC?Y?TY?AAGTCA?C?C?A?CAAGAGRG?A??GA?TTTTCACMTSATAGTY??TC?YGRCKSAG?A?G?GWTTAT?TAT??R?TRRT?CGC?GA?C?ATGG?CAGRKGYC?CATA?MTYG?RT?CC?GCGGWA?KGA?C?TY?T?AGCTAC?A?Y?AGAMCRA?CYG?AAYGMMGCCAC?A?CCR?GACAAGAW?CA?T?GG?TGATRCWA??
Y?R?KTAYCGAAAA?TCTAGCG?CACATYCSMYYAAGC??CMCAGGAC?A?GC?AK?YR?TRGA??GCCT?M?GG?CYCACMYYCCAAR?YRGTYCGA?TTCT?ACAAGR?TMC?GCTATGRATYCAACTA?TG?YG?ACAGGTCAYATAK??TCTC?TW?CTGCCGGGCAGGAGAA?CTR???TA?W?GC?AGCAWACC?AM??RG?AC?Y??WTGWAGASC?GCYYYAATA?GCCY?YAAGSTTY?CACG?AG?GAYC??CYGCGWTCCG?GY?TGGCCA?CTAC?YTCGTA??YTYG?W?Y?CYAKC?GAGTCA???C?AC??C?GCGGAGCWAGTTCCAGT?TCT?AAGCTRATR?TRGTKSRYT?GC?AW?W?ARTMC?GGRTAAT?TCTGGRA?G?G?CG?GRC?GRAC?GATMRA?T?C?RT?CGR?GYTATM?AG?GTTCRTGC?G?CG?GTTAAACT?KCAGATACG?GWR?AGATTCAM?A?GGTYASTARWACAS?ATG?TCT?KCRATTTACYRGATGG?Y?CAC?GAYMCGACG???CGTGRATTA??C?ACRRCCWSC??C?GGG?YWC?GKGCGCT??TCCGTAGTRGGC?T?CCAAT?WTTKWGGGCCAWACSGGTMCY?TGCCGMCCRTATCACTWRACCTYCAWAAGACR?CR?GT?RT?RTA?TCW?CYGGMSGCT?AWCM?AGGGA?G?WGTCWA?AG?WC?ACYTTSC?CY?KCGRG?AAACT?GGAATA?T?TYR?TK????CACRYTWC?AGTGT?Y?YGTACCKGSGMTGG??T?T?MCGAAGAGA?GT??C?T?CGYTT??C?WRT?WAA?GRRRM?C?TCTARCGYYTC??AA?T??TCKWACA?KAMCSCMRTWAG?RTC?T?A??TTGACRCCGTGSCGG?RCG?GYGM?Y?TCGT?GT?CASGGTT?AGGTT???C?TWT??C?RACA?CWTT?RAGCTATARTC?TMAA??CTYCACA?TYKAYCG???G
GRT?G??YCCG?TRTRR?ARC?TTGYM?TRATR??GYGG?GTAS?C?C?CKGT?CATM?WTTRCCR?WMGTYTCAA?C?CTT?CGCCATTAATGYY?GA?GGGGGA?CT?YGGAYGCA?TGC?CYGKG?RT?YGYAWC?GRA?T??SYTGC??GRTWMGC??GG?RR?AGGTCGARG?WGGT?TAATRCACTG?C??SKYCG?A?RA?GGRMT?GA?GCATA?AAACCC??TTTTTRGGTT?TA?R?CTC?AACRGAAY?A?R??YR?GGCTCTKTSGCWG?K??GC?GGCT???CA?YACCYGTAC???KCCGT?G?Y??GCRCA?CTY?GCC?A??SA??TAG??TGRGACATCMTA?T??A?CGWAGTCCCRTAGCK?CGC?G?C?CWMWG?RGAAG?AGGTCGCTCRCWSA?TMTTSYC?T?CGCGT?YSRAAC?TG?T??TGYATMACAT?CGRC?GGYGACC?GAMTCGYGTCGCCGGCG?CGGGC?CTAGRCRCGA?TC?AWRGARR??TATYKY??CAAYAK?C??GGG?GGG?ACYTAYYG?GTG??MYCGK?ACTRATR???CG?CGT?G?YGT?TCAGCTYW?R???A?C?C??Y??TC?G?W?ATCT?CG??GTWA?CMCA??YTATYCCGAR??G?TSTRTTTRAGCCGC?YWG??Y?M?TCACYYGYGR?CRATTCC?YGTGGCAT?YGTCYTGT?GCCRRKAATCAA?AYGGCTCAR?T?RCRWCTT?CR?KY?GAYGYGTCM?CSAC???MRCMYMCATT??YACTARSCCAATCACRCCACGAC?YACTTCTR?TG?SC?ACTG?AWGCAGATGMTW?TTATYC?ACATWW?WGYCR?GG?C?G?TGCRKACTKTRACRATTGAA?WYRGCGGA?TA?C?CRAGCG?A?GTGACA?GGA?CTTCRCWCWCACAGG?W?R?R?R?GAGTCCTA??ACMMACGKTAT?SAA?ACTCCC?A??TGGTGTTTAC?CTTYGCMACRRA
GAGYTRGGCCGYC?GAATARCR?RGTATCGATTCSACG?R?CYGTAGTKC??TTCKGATTYAMTRCGYAGG?RGCCA?GARGACTCTAKGGCTCGCCA?CSTAR?TCTTA?TGKGSCWRGKCCTCTCCAG?TYACA?ACTMAAG?ASGC?GR?MTTAK??RMYA?CTAMGGMKYT???SG?YA??MMGCTA?TAY???CRT?GGAGGYAACCRA?KGWTA?WSCCGG?TCR?RCTY?TTRYWCT??M??GAGG?MT?AGA?G?ACWT?CTCTGA?TGA?W?TYAA?RYTA?TCGMARAMAWYGGT?AC??GSGAC?GAGATARYRWC?ATTWCTYSTGTG?CAAYCT?RTA?ACAGARA?MCCTYCGCCASC?ACTCAGR?TGGT?T?RCCATTA?CKT?CM??RCWTGCCG?SCAAACARG?CCG???CA?WCGC??CT?S?ACTAM?RGY??C?CGTYTT?C?RC?A?GCTGAGWC???T?GY?YTTGGGTRCCAAGGGR?CCGGARCACYTTTAC?TAACTCTYTGTTSAGR?GRGTCAWTAGG?CRRGTCYGTYTCA?RC??ACATS??TTYACYATTKRYTTGTGTTCWCCYTA?TCR?TWATCRTY?GCA?GAGGGC?GRGGCCWR??GTTT?TCCATG?WGY?ATCYTGTCCCAYT?CCYTGG???GAGACAC?A?CT?T?CTGAA??TTGCYRTGCCCWAACCT?ASGWAAATYGCGYTGWCCRC?GKCGGCGR?RTAKRCG?CGSAA?AWCAT?A?YWCGGR??G??TAT?G?AGYTGGGTACAGGTCA??A?CG????ACTCGAACCCK?AGC?G?GTAA?GATGWAAR?C?C?RGCYYTSGYY??GACYCTTWTARCRGRGC?TY??AYG?GCCASCGCY?G?GTGRCGA?MTGTC?T?A?SATA?GAAMG?GCTAG?CRTGCATCRCAACTTTR?CGGT?ARA?GGKGRTMGM?MY?GRGSTYTKYGGGGTWTC?CTACCGTGKAR?T
?T?GA?CTCTTGTRTCCACGCG??TRG?GACR?GAGATWTRRCGCCCACAKAG?GARC?AYTAAYCCTG?TGT?TCTCGGR?C?WCCRA?KTCMTAAGMYGY???KT?CGGTGC?WAA??TTAAACTSGG??AA??GTATGACSCGGRTCGAGGAGA?TK??GMAT?RG?ACWC?CG?T?TAGAGTACTTGAAMTAARGTC?GTTCGGS??C??AAGYG?CC?TYCRGCTTGAAGGYYYWTTCCRCAC?CRTG?CAA?CGAYWAACGTTGGCSTAAA?WW?CCT??A?C?G?ACGRCA?CWTAGTAAWAAGAGY?CCCGRT?AGCAKTWKCCATCATRR??T?ATGYA?TKGGGMATC?TC?C?R?RCC??C?TTAA??GRCKAACC?CAGCRTRTAG?A?AGSYTG??TYCGG?YACWTC???R??CCCTRGGTW?RRTGCYR?WCGT?ARGWTCSRKARGYACMA??ATYG??YATTCG??TA?GCCGT?GTTC?YG?G?CCR?RCC?AKGAYAAY?GGCGGMTTYGTTC?CA?RTGGYC?CGTTYKGRGC?KACMT?CAR?TCR?AT?C?RYCGT??GCCCK?R?TTYCTG?TCCCTMTATTMKTTAYRGTYCGGAY?TGGRTTKG?TGAGCRCCRGTAT??AGAGC?ACM?A?CGRAR?YCCATGGC?C?GCR?CAAGACCCTTW?GMTCACY?AMR?C?A?ACAT?TAYCCWCCGTTRGG?ACRCGTGMGCTATTWATGGTCG?A??CGTGG?C?CTCTGC???A?GCCAT?TGCGYRTGCGC?CRCTRACGMATAYGTYCACGA??YA?A?T?RTTRCAT?TATGG?ST?G?GGGCCGKTT?CG?GY?YC?CYSCAC?KTTA?TRCGGTCGAATCACRRARATGCACAAGGCA??GKTMSG?WGGTAS?CCCATCTT?CCWAATA?C?CTGR?A?CA??MRCACTRMTRTYA?T?CYC?GYGWC?TC?RTRCCACMCRTGCCC?TTTRRRTGY?
CTYRY?CAA?GMG?MACTGCT?C??CGCGAAGAA?G?RRC?TGATAWA?TMACGCTTTRT?M?TTSG?RWTC?TA?GCTTTC???TC?CATSAG?CGT?GRKMG?A?RGT?TY?CC?TC?TTG?GT?CTGTWKCCCRTGCA?TGGACC?CTRCTAACACMTAACC?TGGTAGAYWAGC?GR?TAGWSAGTGASRCG?GTRACCT?CTAAC?AG?ATRCAAAGCTAGK?AGACT?CGG?CWTATCCCGTGACASCGGY?AK?ARG?GGCT?A?WTGAGG?T?RCTGAWCA?TGCYCTKGG?GGTCK?GCRRTTCCTAAW?STYGRWGCGAG?GKGW?RYTK?Y?GCC?GGRC??ARTYTCYRTGYCCTGGG?YTMTYG?RGGG?WTTA?CCAAWR?CCCM?GGC?RCAAGTWTGAAGCTCTYG?GKYTG?T?CAAY?KC???CGAAAT?GGAT?R?TCCYGAAGCCCG??GAG?TTTG?GGRTTTCAMRTAASRG?W?KYCTT??T?CATA?GATACGRAC?GTCGGTCYCCTTC?G??T?ARTCTTAYAMRRARRCR?G?TT?CT?CT?KCW?G?CATTTAAWCYR?ACRGGY?CG?RTGYCTAKGTGKRCA?AGM?C?ARYYCACATAYGCSACTAAC?YTGCC?Y??A?GTRCGRG?T??TC?CTYA?C?GGCY?YTCCCTACA?A?CCAC?T?YC?ACTAGCCAAGMGTGYAGCTA?AGG?CC?CTMYACTC?CCTCYWTTA???TG??TY?CCKG?GCKTGGCG?TTGYATTGAAWAKRY?C?CAGAY?YMAWRTTTCCAAGYRTGAAWCRYAT?A?CTG??C??GTTG?TT?G??KYAG?GCACCAGCG?TRW?TA?CRGA??TGTAW??YTGAYYMGT?WYTA?A?WGCTT?AACASTCACASTRGWA?CRACC?RACWTG?Y?MYC?CGG?AT?CGGAWG?TGRYYR?G?CGTY?GCGGRY?AAAAAGTGG?YKCWKY?ATAGGGTAG?C?TT
ATS?G?CCCAAGGGCTYATAC?TCA??TCGCKKW?YAWA?ARYAG?TA?CGCY??K??GA?A?ACTCTAR?GGGGTACRTCGMGAACRT??RWGGG?ACGCGA?TTTKRGAKC?M?CWCGA??CACART?A??GRCCW?ATKRAGA?AAWGCC?AKGTYTC?C?Y?TGYCC?AYT??MACA??TRTC?RCTGCAGK?R?CTYA?AGTCG?TCACTA?GRTAAARCTAYAACM?TATAA?Y?TCG???Y?AACG??CCCCWRRYGYCAKYGG?CTKRTA?KCYAYM?CGM?ATCRYCAGKCACT??YRCCAYTGATYTGGCGCCGWTT?CAGACTAAK?RTSTTAAGRYC??C?AGCATAGTATA?CCAAS??SGGYCTGMC?GAATGCGCYGCYTTGTTATRGATTC?RAARGTCA?TGT?TRK?CG?G?A?KY?AAGATGG??GTG?YCCT?CRYTRYAC?GY?A?AACTGM?GGG?TGCACAWRC?TA?A?TCC?RYA?AR?CSYRT?WAGG?ACCC??GAY?S??CWGKA?AYCGGA?GGAKYTCGGTAAY?ATATRCGCT?TT?GRM??C?AT?TYRATTGRAG?CTATRT?AATRYYTYKCGCCCTAYRTTKAG??TSA?RAAGTGGYGAGGRAG?CARCCTAY?C?R??WCC?AYGM?GTGC??GR??AR??YGATC?GCYTTRYGGATTCY?TRATACCACAGCC?CRGG?CGTCCGA???GWRWTT?RG?TARKKGCCAKSTATA?G?CGCYYGCMACGYKAYYGGGW?CCTGKA?TAKYCG?GCARYA?TCTGYTAARCTT??TACTGAGWAGGGCARRR???GGRAGRRTA?TGCCYGCATT?SGGGCGTCGA?R?TMKGAY?C?YCYYGTGGTTYRKCGGTTCCGR?GAAWGATRRGWTTG?C?TGS?GCAGCYAYYCM?WGRYCYWGY?AA?A?CGG?G?TG?CYKATGACWCTAYT??GY?T?R?AWGGYG?ACGCCACYCKGRTK?
??AATTCGYKYGT??ACCRGGCAGTWYYYRA??GYTAMACAASASGTGTAGWGKT??YGYAY?RTTY?RAC?AMRMYTGTAG?CG?RGCG?RGKTAGAT?C?TGAAGAYTRG?TGTC?TAAT?RCGGRG?G?WYGRS?TCA?AGMACYGRTCC??ACTGTTGCGCMWTTWGTAMTWGCACTCGGCWATG?GRCCC?TCCACMC?AA??T?A?C?GCGCG??TCC?RR?CY??CTG?GW??M??AAAATC?TGCGGTTGT?CATTWCTA?RTARTAAG?CTRT?CMGTWGTGAAAARCY?Y??KGMACWACAA??TY?G??YCTWACGC??TTAC?TGYGC?TMT?YGCC?GAGYG?GC???AT?TTGGTGC?YATCTTCYYG?C?TWAGGCGC?CTA??YTT?YCGCCYG?TTKYYCA?CT?CGWMGAGGAWGG?A?T?YG??A?CKGST?RRM?Y?YACYGAGWCGCCTA?TTYAA?CTG?RG?CT?C?C?C?TGTTCTCTY?CGCAGMSTRGACTTSCCYRR?TGAGT?RR?A?GGTCTTT?GAWMAT??T?G????CGSY?TTGR?TAMA?ATA?ATY?KAA??TA?CTACGGTAR?MGGWCWRTCSGC?A?CA?RACATASGCCC?G??GA?GT?YCTTYAYCTGTGGGR??CGTGTYTRG?Y?CWAC?GCM?CG?GTCCRCMCMCYTAAR?AC?TAGGGTCATGRCG???TTAC?T?GCS??AAWGCTGG?C?GYA??WY?C????YCA?A?TGYWG?ATG?YTWGRCCC?TASRAGGA?CCWSTTCAGCCGRCGCT?A?TC?CCC?AYYWGCCYWTKAGCACWGRYW?GCC?TGGT??TYCAT?ARYWARGRG??TTCYCCYA?GAACT?MCT?GC?SCGAATA?CTGCATGGMC?CY?GTGS?GYCTGACTCK?CRRGSCC?RAAYKY?CWACGTCTCTT?CG?CWATG???GGCTKARYGWASCRGC???CGAGATAGCTAT?SCCCA?GAA
GTGGYCYRYAGCCGC?YTA?CKGA?CGCGATYRAT?AGTT?CGRC??AAACMRC?CTG?GGGTMGA?R??GATYTYT?TGCTGRGATSAAACAATRGTATTCCKG?WCRCWG?AAC?T?CG??K?CRA?GR??K??CAR?CAWC??A?AGGA??R?CCTAA?AMCASA?GCT?GM?TT?GGGCGTCCGSGAGCT?AT?ACK?G?CTKARTAARY??AKY?KA?CTCMAG?TYGCAAK?AAYT?KC?GCGCAGGG???RCCCTRCAYG?GTACY?T?TAYA?RCR?TRATRGTGGTA?YCY?CKTGGAA??TC??AARGYGC??MRYKCT?CG?Y?A??RRC?TT???TTC?RKT?WTCACCYGGCGAGGA?A?GR?RT?CC?CT?KAAGTTGTT?CAR??SGC?A??CAGGAYCRRCG??GGR??AGGTCAG?TGGGA?WCTG?KTT?YA?G?ATCTCTC?R?CACTCM?CTGGGTY??AYCWG?GCGACYARTR?CCARGGY?YCCYWCGT?C???CACTGT?CYSGTT?RT?AGC?GGGTTG?GRCYATC?CGCTW???CRAGC?AYACWT?C?C?GGRGTTTYATG?C?GMRRA?A?R?CRMYCAC?GY?CCG?SA?AGRTC?CARAGACRC??GCT?RTGTC?GY?TATGC??ACTTCTTRRSCATT?G?ATTGGCGRC?AYCGRGA??YGATSGGMCG?M?CC?A?TCYTGGAWRAGTCTYT?GTTGRY?CCAA?TTCGGC??CAATT?C?WGCCG?CAATTGTCAAGS?ATCRY?AG?C?YGTGS?GAC??ACA?GG?RM?C?CCSR?GTYATGGTGAAGCGATYGATA?RTTSWWRT??CGA?GTWCCKAR?AYWAA?C?CTTAAG?C?CTRCTAGCTCTGGM?TYGCC?R?GGTAYG?C?TTCGAC??AWG?TACGATGTGCRG?AWTAC?KCCWT??TTTARAATCATYGGGCTY?C?CGYTA??C?CGCC?TGG?YKACCAACTKSAAY?
GTTTC?TT?RCK?MTGWCGAAAGGAYTAATKTAAAGGA?AAASAG?CC??AAACTGTTGT?C?AA?TGCAKAGTSGGRAGG?TAMCGGCATTTYC?ACT?G?ATRY???GCT??C?CMA??CACCGCAC?RCYTT?CWACTGCACGYWA?YCC?AAACGRATRGTTYYGCC?CA?GR?CAG?TCTGTAT??GCTYRCTWG?WTACG?CK?G?TG?G?TYYY?GRYGGR??CYRAATCTMCWGCK?YC?TWAGC?R?AYC?AGYGA?GGWAT??CT??CCACWRGK?GACAT?CAYGGAAAC?MYGRCCTAT?CGTGTGT?AA?GGAR?CTT?TTGAGAWAACYA?YC?MR?YGAA?TYRR?GTC?GGGTCCCRTAKTRAAKYTACGAAWGATYAAAT?SGAAMAGATGTAAK?CCCRWGRGGTSG?G??CRGC?ACG??TRTA?TGC?A??RA?YG?GKCKCR?MCCTCTTAG?CTGAKA?GCGAG??CTYCCAKTAGCCGGRCYCA?TG?AACAC?GCCGATYG?CAW??GY?CTT?TW?RC?C?GG?GGATG?CGTTC?TSASCGCYGACCYCATT?GA?AAC??A?GA?TTAR?C??CATGCTTATRGT??Y?WGT?CKYT?MGRRGAY?AACS???TCAGT?G??GTGGTY?CGGGARTCGAMGASRACCGATTMACC?CTGG?GRAT???YT?WATAWTYT?GAT?GGA?GGCGGGWG?RCT?TCATWC?WT?TRGTG?RGGY?RGCCGAG?MRCT?RCTKCAGTM?GCC?AGGTGAA?GCC?AWWGRCGCYRGAM?CC??C??YTYA?A?AA?RGC??YACACCT?ATCGR?GTGCTGC?CG?AAT??G?G??ATCCCTTACA?TCAAACC?AACSRTGCAGTWRCCACTYCC??GC?YGTTCTAA?ACRTGCY?R?TC?CT?CTYG??TAAAA??GCATCMTTCGRGGYG?TRCC?G?TR?GC?GMATAT??AYTAA?GS?GCACGCT??CGC
GGATWWTAGCGGTAWTG??RTC?ATTTG?T?TYATRA?W?GYC?WYATTG?YTCCTTTCGC?CCCC??CT?TTCGTMATCACGGTAK?GG?TCGYYTG?RAAC?CTYCGGCTYCAACRG?TCTCGCKTAK?G??TCA??GGCCTY?T?CARGYTGGCAGATTY??CT?CA?YACCG?G?TTY?CCARKCTAGA?AATGYGACTYYTAA?G?AKY?TYATTC?ATT?TGTGGARCG?CCTACCTGC?GYART?YRCCGG?C?A??TTTGC?CT?YGCA?RCKCTCACGCCG?RATTYG?RG?RC?YGCGTCG?RTAA?T??WCTCG??GAAGACTGCTCACCAA?WT?GG?TRAACA?GTCTGT?T??GAMTTCCCAYYCCGAGS?YCGC?YC?RAAACTGGCRCCRYG?C??CCAARTWTATRGAY??GTCTCC?TTAYYCCSCC?TG?R?R?GTARGTA?AR?GACYW?AAWA?AGGY?AGGACTRGTCM?GTGYRG?CGATGATY?RG?YTCGGCCCATGAGMTCGCTGAGCACA?TGTGCMCRAAA?CGAC?YGCGAM?ARM?GY?A?AKRC?KGGAG?CYCCCAR???GGYTGCCCCYAM?CC?RTARATWG?RGAGTCCTTTCT?GSGGCAG?CTAG?YR?YC?GC??WYGGTTR???G??MW??C?TMGAG?CAGCACTAT?CT?C?YTC??GAA?ATT?CGKCA?CYATTTTSGKAR???CRCTMGCGGRRRAWTTGTA?MY?GR?CAC?GGGTACA?GYCCC???M?GTCGAAGT??YCCAAGRCCCGYACAMC?RCWTG?S?T?A?CTCGCAA?GCCAGSTGCTGG?TYCGGT?TTTATATKARTGCGCCCRC?CGR?RRCCWGGGG?CRKGT?S?AGA?GGAT?A?GATS?T?ARCAWGYA??YAGT?GTCTTCGCYAATCACAG?CAYRG?AGTAWST?AGC?TYCG??GGRTGSGRAARGC?TYYGGTCCGST??R?GMYCC?GY?KG
MTSA?CGT?GAGTTGTATGAAG?TCGG?WYAW?MGTGTCACTGGYAC?YTCACK??GK?AAGCATTGY?AC?GCSTCCAYG?TCMTTAAAT?G??TT?CACSGG?AG?WYTTYTTCAG?CARCT?AAYRGAGAACRYTYGCCKMCG?TTRY?TAATCAATCTGTA?AATAWAWGCWCTYAGKY?GAC?CAAK?KGATCRTAGA?ACTC?TYGGAAYCA????ATYKMAGC?TGYT?YCAYTG?SACK?RATW?ATAAA?W?TGATTG?TAS??GACRC?RAYCTCGAGCGRAAACCTGTTTGTC??AGGRTTACAACATTCTAATRRGGT?ATTCGTKAAKT?TTACTTRGYGAAT?GGAACCCTAKCGTGGAG?MCCYCA?G?ATACT?CG?TTACGCATYA???GAGATY?CT?GGG?SATAACAWAST?CTTT?GGACRCTCGTCRG?A??CYC?CTCC?TA?R?CG?CCC?C?Y?GKAGCR??GCTAGAAY?AGT?GT??AAGWG?MGY?CC?GYYTC?CAR?AAKCTAMYRGT?T??G?TRA?GTCCT?C?T?SYYTCMGAW??W?AC?TAAACGTTAS?CCCCMWCYTCGYMRTATCACCTCCRTYGG??AC?G?SG?CTRCKCCCGRRGC??CGG?CGY?RMRAWTGGCA?A?MT?TR?KAGCGAA??RGGCTGTGAC???CTTCGGWAAATA?GCG?CRTKAT?CYACGWG?TYTTGATGG?GAA??ACGTCATTA?KTT??Y?A?TK??Y?KT?ACC?YGTSGTGC?CTAYGYCSGSGGMAA?CCAGGARTTGRGGC?CCTA?CYYACYTRKTYT?YGYKGYCATAGYKCTARAAYRCCAY?GR?WA?CT?A???TGCC?RT?R?TY?CAGYT?ATGCTAAMCGCCKTKYCC??TYSGCARG?KCC??RGG?GKAC?CTRGGAAACAGYTAGY?AG?GCT??YKACCGC?GY?T?A?TACC??GTAACG?GGKTTT?Y?T?GRGCGAGGGC
??GTM?AGC?YTC?TARGGTTTR??A?GA?ATY?CC?CGC??G?TC?GG?SY?A?AGTGSAYG?GSYA?G?TA?TCCCCCGGA??CGCRRCACMGC?R?RAGACKACCSGW?CCMGTM?CMAA?T?AATCYMATCTMKGRYRGGTATC?GA?CA?TTTR?SGGATTT??GGTGG?A??C?CCGTCC?ACCT?CM?GTRAATC?GAGYAACR??TYT???CGKGRG?TCY?KG????AKTGCAR?WCG?TRMAYASGATACA?RMC??TR?GGCSRMT?TT?CT?CCGA?KRCAR?TCTAAT?Y?GGYGGW??T??CGRATW?GA?CAARGCACMC?A?GCGTGTAGAA?A?TC?K??G?ACCGG?CCAGAGGCT?CGA??TAWGMGCWMT?Y?YACGCAACTTTTG?TCC?C??ATGAWC?GCYC?GTTGAT?MTGAG?RTY??ATATAT?GGT?TTACGTG?ACCCTAM?TCATACSCR?YGCTGM?GCCGCCAG?TGA?CGCGAAAKT?KKTCCYGTT????CATGMG?CGCATGRATYRGTYAAYTAGAGGATWSRCMGTATGGRGRAA?ATA?TCC?GYTCAGKM?C?YRYTTGT?CGGA??ACGKTTCT?GWYTCAGGTC?TWWGA?AA??AM?RAYCC?TYG?TKWACAA??TGGARSCGGMWGTS?TWYAGG?TTM??WGC?YTG?GRGGCG?TGGAC?WS??T?TTT??CYK?GTTTSTCR?W?CRT??AGT???GG??ARGGGMATSRTAYCGGAAGACTA?TAKACCGKAATYGGCTCRTCC?ACAT?RKW?YTC?T?TCCWGGT?YG?GSWCA?TYAA?TA?CG?A??AGRYKCSR?GWC??YGGGRTT?GGRYTACRAGCGGYACAGARACKTATGA???AWYY?GGTTGG?YCTT?C?YTGT?CYGC??RACKC?CCAWMAAAACTMTKTGCKCKSR?AACRGAYYAACG?C?TRYCCTK?AWT?AAA?TCC?YSTASA?C?CTAC?
CTA?YTT?ACA?C?C?CTTCKMGA?GGG?TGASWKCCAC??C?K?CAGGGMAAM??R?YWA?GAS?A??G?CY?YRAATTR??CTM?T?K?A?RGMK?KAGRYTCACAA?CA?YYCYAGACTCA?CCCGKT?CCSCAAMGTC?TAC?ATYCKACC??TGAC?GATCRTTCTM?C?T?GT?TRRYT?AG?GCAGGCKKACTGRC?TAWRTCGTAGTMGYRCT?CCCCAGGTGAACG??MRCRCSG??C?YGW??A??TA?AAARCAMRCGTYARC??KRATTGTAAA?ATWA?GCCACGYWCTCTCCA?CTC?ASAACCTATTCRAG?S??C?KR?AWC?GTT?AG?A??TWRG??AMGCCAG?GA??CTA????T??TKWGGGTGGTGYTCC?CGG?A?RCTRGAG?KACCCCACAMWGTWGM?AWY????RAARACYKCGG?AYGCCG?TCG???A?R?CWYY?GCGTYYCMT?MCAC?TCYCTG?TATTGAK??GCWKCGRR?TG?GCGYATAKT???GRCGTG?AYCGKAAGGC?TAC?CT??CTCGAAT?GT?CYGTACTMTKGGAY?R?TTYACR?AKCA??YCAG?CGGCCATAGCT?TGTGG?TWTCA?YG?C?YTTT?A??G???YTGCT?CGKC?GGCA??T?TM?K?ACAA?RRACKA?CTTCAR?AACGKMAAGT?TTTGYRTRCCYGACGTYCGCCCACYYTCCCR??CSGAC?RGTCGA?A??GG?TCT?GTRRA?A?YTCCAG?ATTACAY?YTRATCTAAGC?GA?C?GATG?W??TYGCSSRGTGTTYY?TAGTTTA?GCYK?G?CTTYACGCTCRT?AA?TRGT?M?CCCYTGRTGG??CAWAYCAWT?CWT?ARGC?KGAGGAGTAATTCCRAYTCRTA????CGAACTYCT?ART?TGTC?Y?CARCAWR??GKT?TGTAC??Y?CKAAGRAAT?AAAG?TMCAC???G?Y?GG??CTT?AGACRC?R?RCC?TR??GACG
CKAGCG?G??CT?RCC?YCTACC?CC?GC?CC?CT?CCWMC??CTCA?G?RAMSARTACR?C?RGTC???SGG?T?YA?CCACWGYG??GGGGTCRTT??GYAC?ACTSATGGGGYG?T?RT?RGC?AGTCA?CA?G??CTAAA?GAC?CRGYYGCC?AK?RAGGATATA?TT?CCC?AGTYATT??RC?ACTGGAS?GG?ARATYGYMTGT?STGCYMG?WG?ACTT?CCMK?RAAKYGCG?C?TTCW??KCTCCT?AARY?GYTCGGKWCKYTGCGYRACAGMC?TTGT?TGGCTRGCGT?TRYRGCC?TT?WGGYCGAMT?T?RCTGCCGYGC?AY?C???TMR?A?TRARW??YATGCRGASG?C?AGGGRGCTMRTACCK?R??CWGTCGTAA?KRCAAAC??AGYG?RS?GMGCTCYG?GAGATTTA?YA?AC?CTG?KCGAG?WGGTRAA???AGAGSK?CA?MRCGTGWATATA?SAYMY?AYTAT?TGA?TTGATAACGAA?T???YKCM?RWSAA?TCGAC?CC??W?C?GGKGCT?GGC?YY?Y?SCTKY?R?TGATRGAGGCAGK?ATCACTMAMCGCC??MCTART?AC?GTGCGC?T?TTR?R?T?CTTCYG?GAGG?GKKTGC??AK?CA?AAA?YTYCGAMGT?G?CACYGAA?TGRT???G?CAT?YW?TGA?A?WT?STKGCR?YG??CAARAGG?K?YTGSGAC?C?TYGTYWA?RYGT?A?WMG??RT?A??TTRTW?TGGAATSYWCAAMGT?TTCKAGCAASTTTAAK??KM?CGYAGATGT?A?TRRTCGARGT??ATCCAT?WTA?GTAT?AG?GTT?ACKTACCGA??G?YAC?CAA???CGA?CSCAST?WCC?AAG?K??CGG?TGR?GTTRTAGGYGKGG?GGAGAC?YGCARGRCA?GTCYGCCCCGGGY?TC?C?TG??G?A?A?A?T?ATT???GRAGCAGCTCGYKTAGCCCCK?CRRGGTR?GKRTR
CTTTYY?CYKGAGCY?CG??GA?CCYSTAWGGCC?AAA?RAGGCGSY?C?A?CWG?A?CTTGG?TRGAAGYCR?MAGCAGA?ARY?CMMGWYY?ARCYYGCMG??GAR?CA?G??A?TAKG??GT?CMY?GGTYW?TTGA?CGAMCGGAGAATCGT?CTAGRY??GG?MRTACCCWWMGTC?CGAAGCGKRAAC?CTR?AA?C?SC??YAC?YW?AMT?S?YA??GCTTYCA?TTGTTCGS??CTT??GA?CCMRTM?G??GTGTCTMGCARYTRAGTR?TGT?TCGCCSGCR??AYR?C?T?CRRT?TCGWSWYGTTGA?TCMK?G?GGARG?CK?G?TRCTG?TGWATRGCKKWWWCCG?RAAGG?TRCY?YGAC?AGACGT?W?C?G?GAW??AC?G?CRACTG?KT?R??TCGGG?ACWCATACRAC?CRCT?KC?ATAGTG?A?TC?TWCTG?RTTCAT?AATG??CRGGT?TR?YT?AGTG?CGS?R?CTAT?WGTAGRCCRAAGTA?T?AKAC?ATGT??YA?R?GGTARTAGT?GAATGA?RYTATRGT??RTTCTCAR??ATTCC?W?SCCWGRAACGW?TT?RAAAG?CCCCCTTWC??ATYGAAW???YCCTGAG?TRTTRYCCACCCA??S?AACCTAAWCG?ACACCCCY?CTACCCRC??CM?CC?AC???AGKAC?A?A?ACWCMY??AYAGCSTCM?R?CATGCTW?CMACRGGAR?CCGCGT???RCY?CWGCGGCGA?AKT???TSA?YC?TW?KAA?CYYGGAKGT?CCACTAG?WYG?A?GCGMGTKGCYRGCTACG?G??M??TGWK??TTGTGCAGTTGGCAAG?GTW?YTCM?CCYSTTW?CWGCMAYTWGAT?YT?GCGR?CTCTM?CAA?C?C?CAAACGC??AGC?GCCRMTCTTWCTTTAGGY?GTT?AYRRGR?AAAAY?CKMTG??CGSYAGGWGKWCCAACCCGAWATACTCAGGCAT??CA?YRAR?TA
?AA?G?YA?Y?MAAMTKC?GAAGTGARAG?CGTYGTCCGAA?KGTCCCYGMAGATTTCTGT??GGTCYTGA?A?TAGSAKT?TAATYA?CTGKWTTG??RRT?T?CTCYGRGA?G?T?AARTGCYC?GTGT?SYC?GTCCWYCK??ATGGAWWYCC?TTGTCCAT?CT??Y?RTAYCAG?R?CT??TTAAAAMCYKYT?CA?GCC?GTGKT?GGRCTGAMCRWTACC?GA??TTTGT???T?CGYRYW?YCTCCGG??CAATAGCA?AGTG?YGRR?ARRMGC???CG?RCCCCGAGCGTGT????CK?RRGACY?TTMA?TCK?TASTCWTTC??CG??GCYGRK??TGARCY?TGCT??K?GTCY?KTA?YYGTGA?YTAC??GCAT?CYR?MA?TA?T?G?GGRGCRT??R?GCGAYA?YYTRGGAACRKCT?GAAGCT?CAR?GCGYATR?GTYC?TTTGRTCACRGCACTYYAATTGYG?GCG?RGAG?GGW?CSA??CAC?GTKCKWYCCKTGTCCGTGGAT?RYTGC?T??A??W?SATCGGGC?WARA?T?SCMTACGYGY?C?CT?RA?ACAS??CTGCGTGCARGGCKAGTGTCTWA??GTCCT?SCCGT?CRY?ACYTGCTCGCAAC?GAATGMRAAWGGYGCCAG?GT?TAKC?YCYT?GYCCCCAAGCTCTTTKGG??GG?RC?MKY??ACG???A?CTTTC?ARTAGT?TGCARTCYCTG?CAT?TG?CC?A??GCGKCYRTYCG?AKCA?AGATGT?G?TG?WC?CSCYGY?RGGWYTA?TA?AGTRTCCCTCTYT?GCGYCA?GTTRYTCAAACA?C??T?ARGCY?GGCR?GYTR?AKGYG?GTCY?TRGTCTTW?TA?AGATT?GAT?G?C?ARGYCMR?GGTAGAGCR?TAAK??GAGYAACRT??AAYCG??GCTTCCTTGG?A?ACSACGARCG?T?CGRGA?T?T?CTARAGG?K?A?CYCKG?GTWTG?CGAR?ASM
?T?ACYA?A?GTAAG?W?C??CTCYC?TA?GTYTTCGGGACTACG??C???TTGK?R?K?TTA???AC?YCT?TGTGMWGARTGGG?KARKGTGAYGR?RAC?RACCWT?AAGY?GATCCT?TCTKGCAAACY?CCSCGGCRTKKACTTCCARTR??ACAY?CC?TG?CG?YAAAGT?RYATT???AKAGCGCCY?C?CAAGGTACCCGTCACGAYG?C??CR??WACYCTAGYAACC?WC?C?CGCTT??AGCCT?C?YGGG?CCT????RR?TGGT?GCGATMYC?GCTATCTYCCGRACYCACGATCYCACAGWCCCTGGMGCGC?CYT?TATRCGRGGWGT?KTAKGYACACKT???AGGRGAGCCC?CGWTSAYG??W?GGACC??YR?A???YYCG?CRACK??GG???TTTC?TTMCAG?ACGARGGGTTTR???GWCATTG???ARA??CTGGAAYC?TGAWWCYAARGG??Y??CA?T??C???G?TYGTYG??GAAC?AGTCT??S?CWRAGAT??AT?ARGC??G??ATR?T?ARGTR???CWAGTAGGAAKTGCGTTTRGAAA?AT??TTTCTAWCRAACAAWAGTTMA?T?GCTC??KTATTTGRWGTCTCRART??CAA?GW?T?YAYCCAGACC??A?TWGGTT??ATK??KC?AAGT?GTT?CW?T?TTAACA??A?CKGCAAGC?KAGTCATACTCG?GRCC?YTGTGCKGWYC?YRGCWAGR?ATT?G??GTTCYYT?CRGT??RA?GT?C?CTA?W?AG?TGG??MG?A?RYMYGTTAASA?KA??GTCTGY??A??ACMTTGGTTTCA?TACC?TC?MAG??TT???R?CR?Y?G?CGAGGGT?CTYC?T?C??YCTAG?AYTSGT?ATACCR???GGGCTT?YRGTTRGAGAAGGA???ARGY?MWTATCCTG?GCWCT?TYCGTG?R?ATCTT?AACGTTRYA?CCTYAA?C?SWG?MAGA??TGYCRRG?TCACGCG
CTCT?RG?A?R?C?W??YATCYT?CGMMGCAWACYAT?GGWGATCC?TA?R??ATA??TC?KCCTCAT??CKATYC??W?KYYGGT?CARG??Y?RA?G?TCAGCATW?T?CAARTWCGGA?AAAT??G?R??TRAR?GRTACGTA?TCT?WSTTAGTTCWGKATG?CMCTGAGCGR?RTAC?ACAM??TTGGTACAWCWAGTTTCRRCC?TCTTYRCT?CCATGRTGCT?SCCAWA?T?G?A???TRY?GGATTKCT?CSGACTMRRGCTTRCC?ACY??GRCC?CYTWGTCT?TA?YGWAG?CTT?YYYM?AC?TTYG?C?CC?A?T?YRTK?RCCCCY??T?RT?CA?AGCGAGA?YGRAKRS?G?RT????C??GAGACAKWYYG????CCGS?AACM?TRG??ACA?G?GA?WTMTGGGA?YC?G?Y?TCCG??AWTG?T???W?GRACCTG??CATTRKT??CT?CR??A?T??CACCCGC??TCGGGTYCKTARCRY?GATR?RA?G?TAC?CAG?SAR?C?C?GGAACA?AGRATC?GA?ARCAGR?CCTY?AWYWKG?C?AGC?G?CCKTKTWT??TYA?GACATGCTT?CC??A?GCY?TACY??T?CAGAARGAY?TGTA?A??CG?RG?CTTA????AY??TA?RAG?TG?R?TCA?AT???GACRRGGARGMG?K??GC??A?GGCCAG?GA?GGRGACR?CRCT?CTGCAA????C??G?RATWWA?AAG?AATCA?AG?W??TYYWAYG?ARWACAYCG?RACKYGYCGGC?GG??CGAGCGRGGYAG??CRGYGYACKG?GYCW?ATTAG??CC?CA?GGYWGTAGCWCG?WCRGYTC?ATG?C?GSCAGTTWC?TGT?CYAA??AGG?GTYGAY??AT?GAR?AG?MA?RT??TTCCGGAACTCGT??TGY?CT?GAGCCRTA?T?YTCY???WCA?GRK?A??KA?CTTGACCY??C??RGTGC??RG?RTTG?T?TTMWCY
TC?RCAA?TCAT?CG?GY?CATMRTYA?T?CTRSWCK??CCK?ATCGGAGAYCT?AY?TRCGCCC??ACC?SG?SRGCTG??TACGGAT??YTMRCYY??ARACCYW?G??KRAGCW?GAKTG?WAARCY??T?AT?CGACA??TGAA?A?G?GRAW?S?GGTRCA?YCTYCAG?CGTC?GY?Y?GTK?CWG????CA?ACRG?YCR??TCYTGYTYGC??G??TC?A?G?YCG??MRC?GRACAC?AAC???A?G?AA?R?AYYYT?M?GA?MSTWT?C?G?CCT?TG?GRT?GC?TCGMRC?T?GCCRGKACTAR??RTATTR?GGGAT?AAA??GGGTRY??GRGRG?CAR?YY?CA?T??CGTATT??C?CGTSGMG?TG?CCGWWAGT?ACC?A?M?RA??A?AW?YYG?TRAY???G??TCTG????GTCA?CAC?RW?RAGATGTYT??G?GGTA?A?GTRCGGGA?GC?GCTRA?RG?G?TR?CG?AGAT?GT?RAG?ACYTTA?AGACKRR??CACAGC?AT?K?AYTG??GGR?MCGYAGAG?RAYC?TYCTA?WA?GACC?YCT?AT?AAGGAAA?TTCCCC?CRG?C?TG?GGG??CCA?GGAGYAC?MT?CGT?CG??AASRCT?CTGTTGYTC??AC?C?S?CACCTSA?A??RYCRR?YTCCWRGGCTC?KCTRT?GCC?R?YAC?T?CA??RGR?GTCMCTCRAAYACAAGAT?YTWRMCY?AGC?AAAMCA?CAWTC?GACTY?CAACT?ATACMGGGGACGGY??MMA?AYCAAAGCATAC?W?AGGTTMGAG?GYGGRR?G???TRATCYTR?GG?GA?YRATRCRCTG?C?M?GCAC?TGRCTTTCGA?GA?TGW??AAGGARCC?TA?CCCCTYM?A?TT?T?CGT??GTYGGCGTA??S?TTCAWT?TTYCR??AACRT?AATC???GYA??RTW??TCMA?GTCT?TCSG??GM?GG?TCGGTWTG?CCAGCCC?Y?
R?G?A?RGGKGCTTGT?W?RAGAAAGAAGT?GTAA?YTCWAA?TCCTMTT?WGGMAC?YTTMRAAATACAC???AC?ASCG?TCSGCAWCGG?A?GACR?GTGGCRW?CCGRAGR??GCY?CAGY?GTGGC?CCG?A?TAGS?TAGRY??W??WGGCTAY?Y?GCTGTCATAR?YTTAGCGR?K?KCG?AYC?GTMTC?C?C?ART?TW?ACYC?ACATAGWGTCAC?RCGG?AWWCG?YTCM?ACCGT??ACR?C?ACTRR?CS?K?T?G?GT?TGTRCG?CAR?TAY?C?GG?GCAWT??A????GCTCACTCKACGC??TTA?CCW?TAAACTA?MCG?T?GT?CCCGW?C??GT??KGCCT?WC?AYATAGGCGTCGG?GCA???CGSYTCCTRTAAA?C?CTC?A???TTAMWTRA?AY?ATA?GTAT????AC???Y?TGAYGYAACGARTCRGYAGYCA?RYA?TAWTTTATATAGT?TYGGC??A??C???T?TT?CWC?CARRTT?TRYWCTTG?TAW???G?A?YYATGCATTCGGTRGGT?AWC?AR?G?S?A?RTTGM?AGAG?CCCGA?GTAM?AC?GTAA?CG?T?CGYGACT??A??A??AMCARATGG?MGCTRAWT?A???GCC??TAC?C??G??GAT?ACGA??T?W?GTGC?CKWCC?G?ATACA?ATA???GCAA?GGCAAS?CATTG?CR?GRCTTWARG??G?TGCA????ATTC?C?G?A??AAAAAACGCTGGT?AGCACGY?G???GGT?CAG??T?GT?G?G?ATG?RCYCWAAGGC?GC?A??AYCY?C?AATC?T?RTGC?C?RG?GK?GT?CR?G?G?A?CC?GC??TAT?Y?TTCCGARGTTGA?CCATCA?T?GMT??AM?YTAGGCG?G?ATGTCC?CCCGT?YTRC??T??ATGGAAGGAGGTC?A?C?CG?RGTMK?SG??WCTCR?TGYCTGGT?AAYTCA??TAG?TGRA?CMCAACAGTTAG
TCGCGGACTTG???GAT?G?TGTT?GTGC???GY?GA?WRA?TCY?CC??WCCTY?GCCCTAG?CTTCG?TG??CATWGGTGTGC???RY?GCGWCMC???GC?GRYG?AATGAGY?M?YGRCC?ARAAT?G?YCTTGWA?G??A?CSWC??M?A?TT?TTG?GA?W?ATATGGGC?GAGRASC?A?TTG???A???G?YCAC?M?CYGGTCG?CCCGGY?ATAY?CT??MC??TACAWTAC?GACGAG?GGCC??T?C?TAAART?GG?ACATTGGA?T?GR??ATG??GWG?T?RSCTCTAAWCRC?CAACC?CC???A?CRCC?GCKA??A?GTTYA?CCTTAAG??GATATYGYGC??ARGAKTAAA?A?CTGRCGC?A?AC?AYCC?CT?AACKGGCG???C?TC?G??TTGWGCA?T?A??TRR?S?ACTC?GW?CR?AYRCT??YWC?RG?YRGCC?ATGA?A???YC?YTA?YC?AGC?CRCAGG?CTMGRAG?CCR???C??T?T?TTYAAATAR??CA?GA?G?ATYGTGGWSARYCCA?AW?TAGCTGTRWGAM?TC?KTTATR??TG?C??TCAAYW?TGCAGGC?CCGG???CK?T?G?GA?A?ATACT?R?GCC?A?CW??GW?GAAT?CARGRAY??A?GARYC?C?ACRWTCC?TCTCMAAGTKTC??AWARCTMA?Y??C?TACRATAYKCG?CKG??SC??T?CGGAGCMWCCC?GCRCCGY?YCG?TCA?GGC?ACGGCA?TYG??CTYTGC??CTTYG??GA?AARAACC?CGGCGTR?YGT?CAC?G?GATGAC?T??TYA??TCC?CKAYCACRKAGAY?RT?RTAYTYC?YCAG??TTWTGA?GCGT???TMACAT?T??TYCRTTC?CG?AGC??CC?T?CT?CCT?C???YAYG?A?CG??ACTGC?WTR?GTTRYKTYT?TA?ASAC?A?G?A?Y?KCR?T??ACCGC??CCCCKYC?GC?TATG?ARGGSYAG
?AAATRYTCGGRWYATT?GTCG?GGWC?A???YGTY?TAG?A??A?GAG?WM?S?TGCT??GMSAAAA?RR??????Y?C?G?M?WRTTCG?T?YG?TA?MG??CAACT?G?CRA??TR?GRWTCG??GG???ARR?YRTKCCT?ATT??RG??GA????YAACGRR??W?TWG?T?AT?MYGCGTAYYGGTCTWASWCCAA??AST?AMC?G?TT?G???TGG?C?TAY?RGGA?MT??SCGGCY?T?TCYS?GYG?????ATTAM??G?CYTG??CA?G??CW?GC?MCY?ARWGMCR?T?CKG?G?A?SA?CTYAYAT??C?G?YA?T?AAG?GC?AMT??AGAW?T??TTRG?G?Y?A??TAAAAA??CC?CGKG??YC?CATY?GGT?Y?CAC?????G?TYAAAACTG?ACT?AAKT?GR?YRGMTA?TA?CTAACCC?AMCGCYCAA?A?CC?GT?TKC???T?TCR?G?T?GATAA?????GC?R?G?GC?YGC?AGC?M?CCT?TAT??TG?TTCCA?CGAC?GGA??KT?T?AGTGTCTAY?T?RATATR?Y??C?RG????KCT?A???G?RT??CGCG?RR??A??AT??Y?G?GWCGGG????TAAGCT?YCG?WGGGAR??AATAM??TR?KTTTG?RCGGTATRTTCCAA??KAGCCS??CGT?CC?AA??RYCGAC??AT?AMTTGCAA?ACKG???A??TCYCCTA??ACATC?G?CGGTG?A?RCCK?T?GT?GG??YACRRGYTA?G?YT?WCTT?TS?RAATG?C??GMACTSAWGT??RT???AA??RAT???TGG?TAG??AGCC?AA?RGCG??GGWCK?CWR????YG?T?T?GTTACCRACG???TTWC??C?WGAGG??????G??KC??MCRT?GTAC?TGGGATAAG?GRT?W??M?T?TG??TRRK???TS??A??CAAG?T?TTT???T?C?CTCGGCTCCTG?T??A?TT???A?CKGC?G?KAGGCMG
?CCG?CTK??ATGKGGCTCTGG?CMC?T?CCGT?ARTG?C?T?TTA?CCRA?GC?CYGK?TC?TAA??G?GT?AR?G?CAA??GT??T?GGG??YTC??GC???T?G?TWG?AT?A?M?TTGG?KMGGRCGACCG?CAGGGA?GRAAAA?TG?GMCC?ACR????GCACRYGA?GATGAC?G?ACAGATT????A?AG?GAT?ATGYGG???C?CTG?TTWRC??TAC?GC?TTAC?CTCGCGATAGWTYCCGW?GGCCY?GCCAG???WAR?C?GCC??C?GAR?K?T????GA??TATGGCGKGC?C??GAKGA?GRA???T?G?AT?TTATGYT?YC???TAT?AGRRCCAG?TY?GYKAAA??RGW??RA?CAWTCGT???CTY???GCR???G?G?G?TSTT?CA?AGG?TS?GRGGTG??AG??A?AGTGYRCG??GCTYY?CY??ACK?SY?G?AGCTGYC?ACAYY??TYCA???R?TACRCG??CAAC?YCGGYTG?AACTCG?AA?GARACM???W?T??CWYTCTARCTAATTCTCTA?RYG?T?WG?KRW?KTGC??GWGCT??T?ARGRC?C?T?CCAATCWTA??G??G?WAR??AWMAYWRT?A??G?GTAG??A?TT??ATAAT?CGTAGCA?AMA?WC?AG?C?TTGTC?A?G?A??YGGTGYCCY?CK?C???YAA?CAYT??G??GG?TAR?T??T??YA?G???CC??TST????RR??TGGC??CCCC?TC?CGCWGT??TTA?A??YR?T?GKA????AG?MYAA????RT?AT?GCTCGS?G?GAAG?GCG?TKGT???C?GYT??AAAGTACRYCT?W???R??WC?GG??T?YGW?RCCCACCT?C??GTCTCCCTTAAGCGTATA?T?RTGTR???AACSCC?YSCATAS?A?CT?R?R??TRCT?T?T?T?ACGK?GATAT?RCAG?M?G?KS?AAW?T?G?ATG?GTATA?T?TGTTC???CGAACTA?C??
C?GAATRTATTCT?TYGC??CCT?KTRG?CGACGG?YAG??R?G?ACCACG?AAT?AYCG??ATAYA?TTG???AGA?TTGG?W??GG?GCTR?G??RGCRAGAGCATG?A?RG?CCAAGG?A?CAGA?A?G?AA?GGC?GAG??GGWTAYGGAK??TCA??T?CTGAGTC?A??AMTAR?ACRTY?GTRCRWCGAAR?AKG?AGA??GCARGTC?TCCCGTTT?CGGMCATC?K?TGC?CA??AR??CAC?RTAACGCTCWK?AYKCC?TGACGCC?AAW?A?SCAT?GA??A??GCTCGCGCTAARTTT???TCA??GC?????AKGTRY?CAR?CGWACCGC?TGGG?M??C?AGGTSCWTG??AGT?AG??RA?GWGAAAGC??T?MTA?YAWG?R?RA?CTRY?GGCK?C?W?GAG?G?C?TTRR?CKAAC?GG?TT?C??MCGGWT?GY?G?G?TTACGTA?T?Y?GY?CCK?CGGTWGC?CTCGK?G?STA?CGCCTCGCGCG?TT?ART?GCA??YA?AY?AACCG?AG?C??T?GAGTCCA?GMGRRG?????TGM?AC?C?GC?TCG?GGGGTC?GC?TWCGYGCC?TCGT?CAC?CACC???WGAT??ACY??YRTCKGT?A?TC?GTGTMR?GAAAC?CCA?R??C?TS?W?C?YGTTA??Y??TMTGAA???CGCGGGT?CTRG??KMCCGKGAS??AYT??TGRATCCTC?GACAYTYAMA?CCGRCTCTG?TTGCAYARGARAC?GCGCAGAR?CCCAAGCRGR?CYCAYRGCYCTRRCTCCR?CCAGGGTACTCT?CYRR?CW?TR?GRCYCAGR?G?A?TGGARA?CCACCRRTCTCGT?AAGCTAA?GGAYAGCAT?ACCA??YC?TT?GTG?CCGRT?GAWRTATYCRSK?T?ACY?CGAGRRCCSCA?C??RGGTCAMC?GCGCW??ACKCA??GGCTC??TTYGT??C?TGMT????GATGTA?YRCWSC?C?GAARCT
?C?KTYTGTCCATGGTGTY?TGACC?AYCY?C?WRC?R?ATAA??G?GMC?YTAYCRRCGGTCGGY?GGACYMATGGR?T?Y?GTGGRCAAMCCTTC?GWGGTRCYYGA?GRG?CTC?GA?WCGCCGRMT?G??GA?CCCA??GC?AACCTKAMC?RCAAG??ACCG?GSTMA?AACCA?WCGCATMTACY?TTTGACT?GAGGCTCTGG?GTTGAGCCGT?CGCGY?AA???AA??T?CGTCATACG?AA?CGCGG??TC?W??ATAA?AAAC?CGCG?GTACGT?G?R??AG?C?AGGCAGG?RGGYT??GGRGSACGCATGC??GT??G?KTSGAGCMSMCAWM?GTTTTT?TGGC?G??A?RC?TK?Y?T?ATT?RT?AAGGA???YCTCAT?T??ATRC??CACTAC?TACTGTT?CAMC?AATTRAGC?R?T?TGCTT?CGTG?T?WA?TATGAGATY?GCTC?????ATGRGC??TTGCYCGCGTA?T?YR?TGCACGGCTTYKAACCACCCC?GATGC?CGCTCGTC?GRGCYCRGTAK?TYAGCGATWS?A?CCCA?WT?YYWCAG?RG???KCTTACAAGTAAAATA?RTAGAGCCGTCTACYRGTT?WYAG?AACAC?GA?AT?ASG?WGAGCTC??Y?CGT?ACMTAT?AYTCCCTCGG?CAA?TTC???Y?A?C?CG?TA??CATTW?WAWG?KG?CRCG?GACG?C?GGSACTCCRG?KCGCCGCG?GC?GTATACGAC?A?TRYCGCWART?ATC??CTG?GG?GRCGTY?C?AAG?K?CW?GGCC?CGY?TTCR?T?AC?T?CCR??GCTTTTTCACG?YT?T?G?T?AYTCCWCTTCAAGTCMCCGCTCGGCC?CT?TA?TTA??ATGGGC?KK??GRAGCACYGTAGAY?TACTTTTCAAT?CTAA??CGATTGGGAYGAT?AGATAA?C?CCCC?TATTCG?CCACTAK???CCGTKGTACARCGCAMCATCAC?R?C?CC
CTGACAC?CGGACY?CCCTR?GCKWTTT?WC?CKAASCAC?TCR?YYTA?G?GCW?T?GY?AATYGG?CCTC?YM??T??AACT?GCTRTGARGKT?ATTAGGGAAGGCAT?Y??CGGAAATGTTGRGCAGG?CCCAR?T??CRG?CATT?K?TAAA?T?CGTCG?G?TTTTCCCCAG?T??ATACWAA??TATCAT??CAT??TGGTTWAAGGR??CTGACCGKAAGTGT?CATCGGAATA?TAGGA??A?RGTA?CGSGRAATCGGGMA?TGACC?G?TCCCGATRGMCAAKGAACTKGTCCTCCYY?GTAGTWTATATA?CATGWGTCTG?TTGTAG?T?GCCTCT??C?GYCTAYGC??G?M?TWCTTS?WA?Y?AT?TTTTTTCRY?GGGCTA?CC?GAT??AC?CACGTCGTG?YTAG?WG?S?A?TC?C???A?T?GT?CCYCTCAGGTGKGCA??CAK?ACTCGCGC?CCARC?CACGACGACTKAGTCGAC?YWRGCATCCG?RTT?TC?G?C??A?AACTGA?AC?CTG?YTRTGG???GG?TATATRCT???GCWGCC?CA?WTYCGGGCYCGAGC?RAC?GCTW?GTT?ACA?GCA?G?AAG?YGT?AWSSATYKWGGTCG?CGG?TWACTYTWCCCG?T??GCAGYA??TC?CC?GG?CGCSCAGGC??CRTGAGGTKC?TGACCYAAAC?CYGRATGY?AAAAYR?CGC?GATCYGGTACAGCAAGGR??CGACTAA?G??GRWGCCAGWGYACMRCCGA?WCTGAGGT?GYMRKCGGGC?RC?RAGTKKY?T?ACGAACCAGGGGCCG???AG?TRGATAKCAGCCCA?AGCYAGYGAA?CGWCTA??AGCGTAA?GATTCG?T?TGACMCTC?AAGGT?RCTGTCATATA?TC????TCYATYTT??TGTGCC?GGA???CTGAA?TCCKW?T?TCAY?ACGAAMTMWTATGT?CCS?A?TTCCAAAGCA?TAA?CKCAG?G?G
CGTTCGTCGGY?A?CAATACGAACGA?TTCCAR?G??GTAWCRACAGCT?GAAAGGW?GATCAAAACCRGCGTYGAYCYWGACSRCCTAGGTCCTGYAGGYAYGGTAT?AGGYCKCAYTTTCCRTCATAGGTGTGCMGCTRG?ATYCCCCCAGGTCC???????????????Y?????????A????????A?R????C??T????T?????????????????????????????????G?????????????T????Y??????G?A?????????????AAYG??T?G???A?????G???T??CC?G????????C????G???C???T????GKT???G???T????A??ARC??????A?AA?????????G??T?T?C?G??CA?R??GT??RTAC?T????T?C?A?GAY??G??AA???G?TG????G?????????G?G?????TC?????AG??GC?Y?TTG?C???T?TG?MA?A???CTAATA??G???TAGTCYC???TTTGSTGT???TA???ATCGACGAT??A?A??C?TC?TCT?AAC???G?AAATCM?G??CCA?T?GYY???AT?TAA??A??GYGGA?R?G?AGA????G?CC?TTG?A?CTA???GT?AC?TTC??CST?C????A?CGYGC?TAA?C?C??TTT??RGG??GR?CT??C?G????AC?Y??AG?G?G?C?ACG?A?G?K?CCG?MSG?TRSA?CC?CCCY??C?TRC?RAGAC?GGSTAG?C?CGAGMYGMAMA?ATGTG?T?C?KA?KAA?T?W????C?G??RCTC???T?????RA???GC??TGGCC?R??C????TCS?AGW?MCA????CCGGTTG?AAA?M?TCK??KA?A??ATS??CTAMCTCCGTC?C?TRWTYTRC?GCTRA?CC?CC???A?C?G?CAGYTRYT?G??A?CAT?RRTAAACTCAG????RGGAY???CA???G?CA?
    255_12		G??CG?KT?GAC?GC?GT?AGAGCKRCATTTGRGGACR?RGGG?CGGR?CTCTCAC?CCG?T?YGAT?ACY?T??ARYW?AAAY?GGCACG?CC??TTTATCCAAA?YMCT??GAA?CTWGAC??TMCCGRWGGGATAGCAT?GGT?YGCTAYYRGCT?KTATTCCAARGYAYAAAGGTTY??GWGA?WGGTMACGAAT?ARYAC?TCCCG?ATT?ATGGTKRG?GTTC?GCTCT?CT?TTCCR?AGRTACATG?CR?WCGATR??GTGCGGMTYCC?AGCCGGAAGAGWY?A?RTY?RCW?T?TG?CC??AG?YMAAAGGCCMT?RC?RTGKMARATWGAT?RT?C?GG?T??C?C?TTGTR?GGTAT??AC?GGTCACAK?WYATT?RA??GATAC?T?YACRGAAAWA?CAW?CCYT?TARG?AT?RSGSTTAYGTCT??TRA?AGCGTTWACCTTCAWCGYTTG??CATY?YCAGRMCG?YCT?WGGGAKY?GTCTCCATTATCMGMGATTT?TCM?AC?AG?C?GTG?SYCAYYACWTAG?CCKG?ACGTA?AATGGG?AGTR??GGCCT?KAAK??AT?RC?GAGRTAGG?GGAAG?CCTGGWTCSTR?AGM??CYKATAACAGCTCRCAGACRCGATYTCAA??CTTCYCCYKAAG?GYAYCCGAYTCTACRTC?GR?R??CCA?AG?TMTARCTTT?CGTACCA??AGGAGGGTCGAGYGCT?CMTGTARM?YGG?R?GTCARA?AACW?A??YGCCATGACCGAGGW?RTRAAGT??AY?CGTWYTGGTCTTGGATCC?CTYCT?GCATGTRA?RR?SAKRGTGGYTGA??YRAMYGA?GGSC?GTTGSYATW?TTAM??TCGCAA??CR?TYTWWGGCTTTCGACTTGTCTTAAT?YK?RCCGAATRCSAA?KACA?AA?G?TCGYCRAC?TACTC?GGYKCGGSCYWYT?T?TC?AMCT?TT???ARCWTS???W??GGCCCGTACT?A
G?TMWA?AM?AAWACA?TG?AY?TTAAGT?GCKG?GCGW?CAC?GCWA?C?YAY?T?TRCG?TRT?CGGTCA?TTARCTRATGYAKRGATAMTGGCGARCCC?G?CMCCTWYT?AGACCTY??T?WTCMTGCGTTGCTTCTATAGGCK?GTTCKCAA?WGC?RRA???CCTT?TK?CGGC?RGTTCGSGSC?WRGSAGWC?G??CYCGGAT?TCGK?CG?CGT?CCC??YYATY?Y?CCGR?GCT??C?TCCRASCKTYGGWC?GTTG?WAT?AT?CGM???TAAGCG?GCMYGCWGW?TATTAATGARA?GY?ACTTMTYTGYAGCTG???CACTGCYCAGAWT?KGCAGTTC?Y?R?AA??AAGYGRAA?YTG??YATG?T?A?AAYT?GGGT?SC??M?GRT?CGTRW?A?T?CMGACCC?A?GRSGGCYG?AGA?AWYKCAR?A??G?TAAGAYGY??T?CRATAAG?WA?TGACTT?TGT?CGR?TWT???ACS?YAAGRTTG?TACGYACR?AATCR??TGTTTCRSRRGAGAGCCTRAW?G?TTTG?KGR?MCTA?GR?A?G?RTATC?GWMCYAGATCARGRTTRG?C?A?RR??TWGTA?T?RTCRCAYGS?CRWW?G?RGACAAT?GGC?TAYTTM?TAWGGTTC?MACAGTACCGGGT?AGGYAY?AACMMG?W?WGT??GC?ATWTGCACGGRAA?YY?CCTAAC?GTCGTGGK?CA?GGGTCAT??RGCGCTYGTC???CAYGG?WYKGATC?R?RCC?TG?RG?Y?Y?AMWKTC?CAACCC?ST??C?YG?GR?WYYATC?CC?TRWATTC?TC?GG?TGRKTAKGTAG?CT?GAT?YW?CTY?G?YTG?ACCGG??AAGC?W?YMA?CCAGGTTTCAT??ATGS?YS?RA?GA?GTGWGGA?RT??GGAAG?R?GA?TCATCC?WAGCAGGRA?CCRA?GGCTCC??GTCGG?TAGCCGGMCT?CCGRYGRTT?GTCAGGGCAAG
?GRTGAAGRT?RYGCGCCTGKGMKGAAGASCATWG??A?ATMA?ATARCCR?ATA?TRM??W?T?ASSGCGTCACG?T?WCC?GKTY?CWAACTC?TKGGCYAGTT?CWC?GWCGCCWTTC?AGC?A?AARY?YCKGTAKAAMGMGGCGTTT?YAGC?A?AW?RATGAACSAATG?ACAACYRATRARCGAGTK??T?RCWC?CT?C???ASCAG?TCGGRGGCTA?GA?AC??GKTMMCYWCATCCCTCG??AMT?GGY??GR?TCTWGGAG?Y?CAYC?ATG??T?GYACGM?T?TKGMYC?T?GA?GY?AG?MACTAARGSTA?ASTCAGTYA?GYCAW????GACTTA?ARYWCKTYAKWGRCAAAMYTSCGACAGAGACSY?TAACRAT?AATATTRYTTARWG?AGR?GT?T?TK?GTG?GTGACKAC?WGG?G?TGCC??KA?ATAGAYC?TCGGGACCY?RAGC?TC?Y?GTKTC?AASCT??T?GACACKAWTRTRRTRW?YTWACWTGCK??C?GSGTT?TGCGAKCYCC?KGCGTA?CAGCKGT?TC??C??CTTAY?CTYT?CA?R?TTTATWGT?GTT?G??KCGACTYKATA?MC?CGWAS?TRG?CRSGAG?TRM?AYA?TYRWWGATACGTGATTR?AS?RC?CW?AMC?WTTAATWCTGTCTTTTGCGC?SGWYCTTATGRGGCGTCGCGRRCCGYM?AG?CRC?TAAA??TCYT?ATAT?TGG????RCG???YG??AC?CRCG?C??A?AG?RC?AAGTYTTTGAATGRCGY?CT?GRGCSGTMWMA?CR?CCGYATAM??Y?WATCTKA?ACRTATGAAAATGTMGTRTT?MTTGGG?GWATA?GTTA?GGYWCCCRGC?CTTC?T?RATTC?CRCGW??GWCATGATC?CG?AK?CAAAGCCC??MA?TYAGAT??YCGCGATATGT?T?AYC?AT?AGTW?GGGCGM?CGRC?MCTARGYT?TAAACAGGCCY?MA?S
GCYTRW?CC?GTACCR?T?RYGCC?TGGG??SYTY?YGGY?R?CSAAAG?GGGTSCGTAWYTCCTTCT?SGGY?RCCATAGT??AS?GG?CARGT?CCGGTTAC?AGGT?AGGYCAGAGGTGCG??CAAC?CGG?TA??CACGCGAAWT?KAKA?GGYA??S?GWCG?C?TGGCRA?A?GACRA?A?GTTG?AGG?T?TCT???AMATT??CASGTY??C?TMR?TKK?GTTCACCY?TTK????TR?AAT?TY?AYY?ARYK?GARYRYRGTC?AACCGGK?ACCCTRGTTYATG?ACTTS?TGACMCYY?YGG?T?TG???CCT?C?T?C?GAYGA?AACAAG??CGTC?C?GGTKTATAGY?CTAATGGGCCAGTC?R??TWCCYA?GYYCYWG??T?M?WWGYTCAC?GTTC??TCG?TCCKGGT?R?AGRRTACAYRCTTRTA?GT?G?ACGCCR?AGC?GCWT?AACGAAT?AGTRCG??Y?C??GTTGMWGGTTCT?M??Y?AGACTCGA??YRTCMC?GAAYATGTCG?G?YRT?YTSAWTGCMG?TTTCTGCYGGGCA?CTRTGT?CAAACRWRCTTCRTGCG??GTCGTTG?AT??ACG?TACT?CTK?ACKTAAGCRTCAAGAKGRCGTGCAC?AYCGKGTCCCTCRWGTTAAYTGCYT?TGTAAA?GATCYA?G?GACTM?C?G?YKTT?AG????TT???WCTW?GA?TGA?TCCMCGCC?AATC?GAA?ATCT???A?CGAMAGCTGCGMC?CT?CGG?TGCWMCR?CCTACGC?GWGGG?YGGCGA?CCM?GGG?GTCAG?T?C?R??GCWYWCAYA?GWR?AGGGCTAGCCW?YATTK?GA?GA?AAA?ARTT?GAGTC?TGCYTAG?MW??WC??GMRY???KG?RTCT??G?TACRY??CTRYT?CYCAY?TAYGKTA?K?GCAGRAG??AATCGGGTYRYY?AG?TGT?YKGAACCCA?C?GAMCTCTGT?RTTTT?ARTC
AG?S?CGCCCK???C?AAT?CCC?T?YSTCT?TGTTCYA?CGGGTTGGWAG?TT?T?YCACCTGC?CGATGACACGTTRRCAGKGYRTACAGARACT?WYAYWTCGCG?SAGAWTRGGACW?AAGCWA?RSWAW?ST?TCGRCTTA??RWGCMTCTYAYAARCSACAKCTSAYCCCGTAWTGRTCGC???TA?TGCCTSGCY??YTTYAG?ARAATTRTCYGC?GKCYAGYAGR?RACMAAA?TG?YT?C?TTGWMC??TC?A?CRMGCASTGSA??ACCCATWA?RYTTGRTACA??CY?TY?G?CAARGGA?AGKWTTRACCGATMGTGMTYT??KTTTACAAWACGTCCTRACCRTG?YGYA??CCTCGG?TRC?YTTCCCAGAGA?GCAGYTKAMA?GGYARRGC?AAT?GRCCAGG?A??A?KTGCG??K?CTAMGA?KCAGMKCSGGGTYTTGGAS?A?G?YMCGCCCAGR?C??C?GG????GYG??W?A??AGA??ATMGGCG?SATC?G?ATAA?KSTATRT?ATYCCTYACAGAYTWYTTRCC?GAGT??GSC?STG?TY?TGCGC?YGK?CGM??TTGARTCCA?ARATA??W?RGGGG?A?A?GR?ATGRRTCC??M?CCAGCTGYT?TMCCCGACAYWCTGTCCG?GAGTT?AC?CAGCGGTTAG??TR??T??CC?TT?TA?TCMKG?A?YG?AAT??T?CCGYACAC??Y??TCAYGGYYAGAGMCA?TA?CCT?KGRGAKGTT?GGGGTKT??A?GCTTAWGRRCACRYT?CCG?A?TYRYCGA?CAGTGGCWG?C??CKTRGC?CGTTC??CCW?ARCA?RGACCMCC?YGRAKTAGC??T?MGWGCY?SAKATTGGAA?TGTYG??G??CY?GKT?RGRAG?CCMAC?GGCCAAACAARYRTTGTYAGCTRAC?GATTGRM?CGGY?A?RAG?YCGRCCCAAKCTYYTCGRAWTACGGYGGTTTA?TWACGCGRGRKA?AWC
CWAAR?CTGACRCCYCA??GGAGC??TTTCA??GG?GCYYCAGCGT?ATTT?AAGG?CCATRCRTTGA?GA?AAATCRGC???MWA?ARAA??TCTC?WCMAGTAAAWTGRG?TCTCG?GTYT?A??WMYACGRTCTSAAGG?CT?GCCT?CGGGRTRCRTT?CAAGT?TYGGG?GCKTYTAAGYCGG?YAAT?AYTTGCA?CTTG?A?TR??ART?CRCCTWKC?CTC?YGCRCT?YGGACGCAAASY?GC?TTGGTGGCKC?TT?RCC?CAAC????AACACC?YGYGYT??AAGYTC?CT?T?GC??CCAR?YC?GRTGYYR?STGAG?SYC?YAG?ATRRYTTR?CAGAGYRCCTACG?ASRRWCCCCW?CCTCAKC?RARKTGWMGW?GAAC?TYC?GTYCGAATRCGARAATGKRYA?GC??MGCTRTAAAWGYAYA??MCCRAA?KY??G?WA?GWATAC?CR?YTGCCC?ACRGCR???CGTKCTTMGRT?TY?K?MTAGAGATYACTCGCCTMY??CTTYT?GACGATYYWTGK?GACGYGA?AAGYAAACCTTTASWCYCAAGT?AGG?ACCS?GTA?T?C?GGCGATTYCGAGYCATC?TGYGRYTCTA?TCTCCAYGGAA?C?A?A??TCAGG?GWAY?CRTCGTWKACGTCACCCGATCCT?ACG??GACAY?C?KCAARATAC?CCTGAACTCCTGAGAKTCA?Y??TCA?CACY?KGT?CGTCCT??CAATCRG?TA?YATCTTRMACC?AGTTGRCTATTGC??AG??ACGG?CAAG?AYWW?CYA?GYGG?GRGGTATCACGTRGTK?YTG?RT?T?CKCTGACARAAACS?A?TRGYCACATAGG?TGRGY?ACCW?CGG?AW?C?Y?AGGTM???TWCAATWT?AG?AR?ATACCC?G?ATCT?CGATCCTCGAACCTMMCAYRR??T?GTTGYCGYAG?GTCTCAGGYR?CGCAGAATGTRAT?CG?CASA?TA?C??TT
CK?TRCR??AG?MA?R?YRGG????YTCAARCGCTGT?G?CCA?CSGGTT?TTCCTCRG?YYA?GCAATCTAAMGCGWCG?YCA?A???T?RTT??WA?T?TGTYGTTAGRAC?CACWGWGGCTTA??TTWGYAGAYG?A?YAGGCGTYCA?YRAACTGATT?AGT?TGCGGR?RRGGAW?G?YACYGATR??RAGCGATA?RYT?CCTWAT?CYACCGGS?AR?C?CGCAYTKAYCK?CT?CGCYCCTC?G?RY?YAC?YT?YSC?S?GCTATTCRARA?GTTRAT?YGCWRGCGGKMAMCGCWKTATCACA?KCG????CA?C?YAGTTG?GGACGG?R??GYATCAT?GCCC?ARC???R?A??CCCYA?YWW?GGCAATCTACTGTC?CYKTCG?CYCTACC?GYAY?M?YTTG?TT?TCTTYTACTTG?AWYW?GCGCTTCR?CGGR?ACTCGAATYCYCACRCRTW??GK?C?GGGTTR?C?RGGKR?GK?KATS??CGCTA?M?GKR?TGGS?CAT?G?G?CGAACYGKCG?GATYCT??M?CTTAYCRA?ACRSTYTGAATTYCC?T??TCYCG?GRTACTSTTC?GGGW?ATCCAGRCCTGCRW???AGCTWCGCGGMTGACT?W?YCA?G?C?MRTTA?CATGRGRATGMC?KTG?T?AW?TCMA?C??CRGC?GAATARAGCG?ACWG?AGYAW?ATGCAYASTTCW?WAGGG?GACTTTRA??RCCRG?GW?GKTAGA??C?YCTC?GCAA?M???ACGST?T?AK?CGTCACCG?AT?A?RAATCG?TCGTYR?MWTGCACACCARYACYCGWCWC?CA?CGAAA?R?G?CTTMAAYC?CAGMGGCGCR?CG?GT?GCYC?CRG?T?RTCA?AA?AMC???YCAATRAACCMKGMC?CTRM?RTYCCG?TA?GAATWGTGGCRTTGWTTMGG?CTRY??CATGT?GGKGAT?WTA?GWRTCTRMKTTCGGACGGGR?T?RTCTCRSM
CG??G?CG?TAYACSRGMCAT?CTG?MGCTCATGCA?AWAGYTTY?????T?C?C??GYYTCYCCYG?G???AAGATA?TG?AG?GA?GAA?TGCACGRAC?CCCGA??AGRGAGRG?ACCTG?GAGA?TAAA?AAGYCGKA?A?ARGGC?CT??AACWTYCCACG???STCT?CC?AGGRGATWAG?Y???GCTGAA?RCARRC?RG?ATCRG?GCTMAW?AGAGMTCCAG??ATWCM?AA?GARGMCCRRR?ATYA?TGCG??WCGRGAATYTAY???TK??TGRCRMRGMCCACGC??GCGAG?TG?AW?AGKTTGCTGTCAACTCCY?AYGGGGCCRAGTAWA??A???C?C?YATTTACCGAAW?ASA?TATMTC?GA?RG?T?G?GR?GT?TTTCCAYT?ARC?YA??CYSG?ATT?T?GGCACTA??ARCTC??M?G?T???CTRT?RGG?RCATRACYGCYG?AA?RMR?C?AGAGGT?GG?C?C?GTAC?CA?CGCCA?RTCAATGAACCCGG??G?AAKWRATRTMGAGCC?CGC?CGTCAAYRATC??GT?A?CGARCAM?AYMCTGTCTCYCGA?C?GATAGCTYRTTC?TAGYGT?YCAC??CGC??CTG?GTGATCTA?RMAGAC?CA?WGCTRG?SYC?G?AYC??CATWTTGGCCCCGTTGCAATK?GAATC?AT?WC??CGTTAC?RCRGY?AYTGTMA???T??YG?TMRTCW?CAGG?TA??CGT?CC??CCYSC?CCWTA?ACGA?GTTGSAATAATCAAR?CG?GCKAG??RGSRCRCCTGATAC?TG?M?KC?AYTGRACC???AWYAACC?YC?G?CCCAGATTATTA?CGT?GG??WAARYM?GGGC?TR?TCGW?YG?WCGTRGATRCCRYTCAAMG?CY?RCRG?AC?AGRGRA?AA??TGA?MYKMYACRWYATGCGC??AG?G?AMGWRCG??TM??GAA?CATCYC?ARTTGRACRT??TGKGACCGACTW
T?CWWTCR?T?GGATGAKA??C?CAGCCWCC?G??TY??AYCGT?CYTKCGGAA?TCTAT?RT?ATAC??T??GAGA??T?YRRCCG?AYGYCRAAA?A?G?AGAC?G?RA?M??AC?MAA?KAGKT?R????CCYTGTCKTYCK?GGGCTW?TWCACGT?AY??CGGCTCGATA?SCGCGYM????AATATC?STCCSCCYTAKKT?ACGGWKTTAAGR?AYTAGKAGGGAYA?CTK?GTTTC??CGGATGTTAWTT?RGGGTMRGAKGT?TAWCYAT?GAGR?CGR?CART?GGRKGWCCMAGCGTTRG?CTMCTART?TRCACTCCATMT??W?WCGCT?A???WCAG?ASR?ARTAA?G?TGS?CTGCGCC?CGTRTC?A?TCYAGKAT?GRYGW?GGGCCGGAG?AR?RCGYG?C?SY?ATTGGTA?MTTCTT?AC?CGTYG?AR??CAGCCT?T??RACG?GTT?GYTAGWCRT?YTGCATMM?AKGCGATYKTW?CT?R?WTAT??GWACCTRCGCGTAC?AGA?TCGGCYKGC?TGYW?RGC??CCG??AC??GCTA??AGGTAKAA??GGCRGYCCA??GGARGCGAGW?A?R?K?ATGCC?GW?RGTCGT?WT?T?AA?YSGG?TM??ACSCGG?TA?WWG?YGAKTS???GAGTCGGCC?TTC?CG?GRKGTAGAAYAMAR?C?GRTY??TAGTARAGTG?YGATCYRTAT?YGTC?TCKGCTGR?A??A??C?TKWSCTTRCCCGMCCRGGG?TYA?AWAR???C??ACGCRT?TTACA?MTCAG???TAC?CYTG?T??GGCRCAKG?RTGTTA?T?GRC?CAC??MACYAT?TKYT?CTCTACACK?T??AGTCTRTAC?TGM???AA??CCCA??C?RCCCG?G?YM??AWC??CCYA?AT?GCCTCATTGG?AATT??AASGAR?ATCRGAYCCT?GAGTGACRCWTTY?R?CKTGGY?GC?YMGATTGTSTCGRA?TT?TCAY
GAYGTAT?GGCARAWG?GRCCTAAAC?M?CAAATTGAGCCRYA??GCGSGAGC?GCGTGG??A??YTTKYCT?CG?GCTGCTG?CYC??CAW?W?R?CTGGAGCAACRGWGMGGG?G?ACT?TGYAAA?Y?GWMA?TAASTARGCAC??ATAGCKWCGTTTAMTAACGG??AC?AWCCA?TAT?T???GTT??RCTGCGCTA?GGCGYK?TT?AGAATGYC?AWCCT??TT????ATGT?TYA????T?GGAAAGC?ATGG?WTTACTG?SG?A??YRG????GWCRAG?KWA?RYGAAAYTTTRRWTA?TRGRRAR?GTYGARAT?TGTA?RG?GS??A?RCCAC??TCCRTGGYTTKTYC?GG?CAGRATATRYGGKTACG?AGAGMARGTGC?RYWGGGTR?TC?KRAYYACC?CY?YAC?GAYCR?CA?CTRCC?WGGTCY?GCAGCTAW??TY?A?CRATCGTY?AGGC?TKTCA?GG??GATTA?GGMARKGYCGGAS?MGA?T?C?GG?W?GA?KW?GRCACY?CGGC?YGKCRCTAAGTASTC?MCCRCYTYTGK?WR?WGCT??CACAGKC?TST?CGT??A?G?AAC?AGCG???MY?G?G?TGCGG??ACATAGK???CT?????GA????CTCTMAC?GCTGGG?RG?TGGT?CAYW?C?G?ATCAG?CC?RA??YTGT?G?CRCCT?AGTG?A?RTAR?G?AA?C?CTYCR?GCT??GCAAGTAAGM?G?GCGGSYCGGCT?TCC?GYCR?T?AK??TYCCTAYTG?GAAAG?CMCYGRTGAGRWATTWR?WYG?R?TTR??TYRAAA?CC?TT?RYC?CA?R?A??AGKRTCACGCGGCG?RYGTTAGC?YY?KTTTCGTCTCT?CG?TRRRGG?CCC?RTA?RCRMRWSATCTKCCGGAA?GATC?CRCGAAAGKAY?ACGGA??AWGC?ATSM?GKYYA?CA???T?MYAACGR??CA?S?TAGCG?TGC?GCYTGMCACTG?A
GAKCGG??TTAAGARTTWYCTRTCR?ATC?R?GRAAAYTTRCY?ACGAKRR?TATCTGYTG?ACAACT?AAA?STA?RGMG?KRGCT?AGGGTTRMT??AAYAGYCC?A??WGYTT?A?GRYCTATARCCC?RTAGAAGACTTATGWT???CCYT?AAMTG?AR?YG?CCCGS?AA?AYGRYT?TTAK?A?AACGGGGGAGCCGG?GGGAGST???GGT?YAGRC?YTARA?ACK?CAGTTC?ACTYAR?????AGTAY??GRCC?G?AYCCAY??TWAY?GCCRRGGGAGGGC?TGGGG?WC?WCTGCCGGKG?TAACCGYGRCTY?YTAAGWCRA?RWGGAGC?GA?TM?TAATKTYACRR??GCRWTGYTWTGGGGCTGAG?GGR?TTR?YW??R?AWTT?YAGGYR?CGGATAA???TGYACTCTGTSTYGC?CCGARTTSC?AYATAGGSGGGGTWWCR??TS??G?TWT?R?AG??C?C?TCCCG??GATR?TAGGTMAG?AKGC?TTAAR??A?SCC?T?GYAAT??AGA?CTYA?GRT?GCGCA?RAR?CAGARTAGAGMTCT?A?KC?A?G???GTCTCASAGGGTGWTTT?YTCACC?MTCMGAYTGCYGACATCAATATGCAGCGCAAWG?ACT?TTYCT????ACCG?K?YARATAYCACTAGCA??TA?GGWTTGYA?C??A?R??AKGMAT??CAG???YYKCT?YCCTMT?GATR??WTAACSTTGYG?GK??GTCATTMAWTCTT??Y?ACCY?RCCTWSTACCKGGATA?CCCCCCT??TT??G?AMA?GCC?SGT?ACTGGAR??RTTT?GGTRGGGGTACGA?A?TCTWCCTSYW??GTAC?AYCGTAGWYC?RT?T?ACT??CC??TC?G?AA?Y?CCRKGGGGCAAA?G?Y?RCAGGT?SARC?CWYY?TAAAA?YTYWATGACTAGCG?RCRA?T?TA?AAWGCGGAYK?TWCCKC??MMGG?C?CRAGG???GGGT?
CY??WGCCGCTGTGCW??T?RATTY?WYTGCWGATTTKRAG?KG?AGATTRAGTGACCCAAT?CYCGY???KCTY?GAGCT?GTATCGTTTA?KC?TC??GTCGGCRGA?AY??TA?AM?GAC?YC??AMCCGYCAAG?AC??CYY?SKAARTYTAST?AA?MTY?TACTT?CW?GYC?AGGYAGYACG??CCG?AC?CCT?GTGT??CY?AM????TYS?GGGKCCRTGTG??GGKATATTCGGCCGAACYAAGGGWM?AC?AAG?T?CACCT?ACG?T?AKW??GC???T??K?????G?AC?AACMTCG?MGRA?YTCACTCC??R??YCGTYYCGACAYTAG??AAA?YYMTCM?ACTC?T?W?GC?CTAAAGKWA?GAA?AYGGAWA?GTAT?AAAAC?TKGAG?RYGAAATG?GGATCRA?A?CAASTRGYA??GG?CGCYGKR?AYYACA???K??YGRM?TYAG?GAY?CCTRSCACWAR?TCAKTTCRKCTRGGR?TTT?GATWAGTTT?TGCA??GC??CS?TTATAK?G?ACC??RTTTT?CTKTYTWMCGA?AMTAG?TYYCGMC??CCCAA??T?RTATAGG?GGAKGTT?AYYT?TATYCGGRG?A?T?T?TSAGAACTAT?ATGRTCT??G???GAAAGAYGRGTRTACGGGG?AA?G?TA?TRRWWT?GCGM?C??GWGCRSAA??ATT?TTGGW?C?TMAR??TYAA?TKK?G?S?CGAWT?CAYMG?GACTT?SC?GK?CA?GAA?RWKRGATG?TCACC??CSTASATGTGGT?GYTCACCGT?RT??RYSKRCCRTTT?CA??AT?CAKTTYTRTCCG?RCTAAA?ACAGAAT?T?A??AGCTAR?ATTYTAGYSTCCTCATCCGGGART?YMCGACCACW?CTTGTAW?TKRARKTR?A?C?TGTTAA??KCGYGCAC?CTGC?C???GTCWTTTGCGT?RAC?CGYCTAGGRCAACCAGCT?CAATGW?TMRMTA?TA
G?GYAARCTCMCMMGCRR??AAGKTAARCKTAGA?T?ATYCACKYCCAK?KYGYMG?AACGG?RAWTTCCC?CCCARCGTCCRTMTAAACAC?RTTTGWTRYRTTTCGGATA?CTC?T?WKCTGCC?CCTTGAYAYRAC?AWGKARAA?SAYCGTT??KTT?MTACMYTC?C?WG?TRTCCG?A?TSGATY?CTA?GT?TGTTAT?Y??CR?KYG?TA?T??ACR?T?CKCCGRAGTSTCRC?TGS?TGCTG?CCC?AGC?CS?GATA?C?R?KRTWACCSA?GC??WGGACYGRASK?R?RCRTG??G?GRRAAYTYG?Y?ATCYACKAT?GMCRR?C?AGATAA??CT?GCAAKSTYYTTYW?YCGCY??CCCK?A?ACC??R?CCG?C??WTYC?GWC?T?CATGAWTCACCTYYTRMG???TGKATCTAYTCC?CACKC?R?GGG?ATAG?GGGRTCC??AR?SGRCR???TTYYCTRCG?G??TTAGCTW?G?K?G?TGA?TACAA?AKGTACKCY?K?YC?C????WC?ARATYGAC?WYT?RAWGG???AT?RCTG?KGGATGGYGYGYG??C?TGC?TGACCYATRAYTAACTCC?RAWGT?MAG??CRG?YWATMT?AGCCAGC?TCATC??TMWYTCACGGCYTACT?A??GCTGGTARAGT?A?AYCTGACAAC?RGGMR?CCTTT?CRCTA?AACCTGAYG?C?GGWW??K???WWGGGCYCW?CG?RGKR?GCC?CTT?CYTCA?ACCM?GMGMAR?W?ARR?TCT?TC?GGT??CACA?CKGC?CWTA?AGYKTG???TMWA?KTCA?RAATGRGT?CMTCTWTCCRRYGGARGTGGAAAYGT?CWG??R?GA?C?RAWGGCA?YA?G?C??R?GG?G?AC?WG??CY?RTGYCRGYRMYS?Y?G?GTTCMTC?CTTAWGC???GG?TMRGGKCTC?CAR?CCCCTAGYWGTAG?A?GAGR?C??TT?CC?AYYGRT?GMAC?TCG
??KRKCYCKGYT?SKT?AG?ATTGC?A???AAGRCCAAT?YGYRGA?WCGAAAG??A?GGGSCTGSCCKGGCGCCTTA??TY?CTA?C?CYTGT?GGYMGARRCYMTACGTTCATC?WGT?AGA?G?TCKAGTTRYCCCWASGAAW??TGRR??CGKYATYCRT??CR?R?TG?CRY??ACWCT????CCGGCCGAAYCRAGT?AG?YG?GACAGAYY?TGGCA?YCGYRATC?CA?ACG??TYA???ATRTGY?ACACGGC?CG?GCG?TAMCCGGWCG?TKYGGM??TCTCGC??TACGMAM?SG??YTAGAT??R?C?T?T?Y?AAGCTGMTAACGGTG?AC?GGMAAA?YTGCT?A??T?TAATC??CWG??WA?AT?WAC?AGAGTMTCCTRCGYAGGAR?GGRCC?TGRAAT?ACGC?TYTGC?CACRTTC?ART?YGWCWTT?Y?CTC?CCRTCTTTGTG?TCCYTCT?TGTMRTTY?GGT?CG?G?AACGGSRMACCCCA?CCYTA?RY?CCAGA???RSCGTCK?A?CGC?GCAG??CTTA??C?RTACATCG?Y?T?RG?TRT?TM?W?YCR??TGCC?CTT?C?ACYC?AT?RWY?ATGG?CTCTYCC?AKTR??CMCCTTA?TYAGCKATGT??YR?AG?TAA?GCAGTGCR?ACT?KWT?GC?YYGGSWCCGTCATGGYGCTGWCRGAAYAK?GY?AATCG?GACTCGYKA?CTA?YCTRTCRCCYW??GCTARCTCKAMCY?GGW?CGGRTC?TCCMM?TC?CA?CWA?T?ASTGYR?G?A??GCRGMGC?CGT?AGCACYSKT???TC?CGAA?CWATAGART?CCGTTC??GCAY?WR?RAAGT?GGG?Y?ACR?TCCGCWGCC?T?A?G?RA?CR???G?C?ASCCARCWGG?GTGC?G???CR?ACGTAAACRTTAGCGRGTGYYGTCGTGSATM?GAC??A?R?A?G?TT?YYRRCGYCTA?GRTW?TTYCG?TGTACR?T
GCY??YTC??MTG?C?GSAATT?T?CMC?RTAAA?AKTA??TGGG?TT?C?GKAAYGG?TTG?YCCYC?GCCKC?RA?GGAGG?TA?RAYACC?TC?TCGAWCGC?A?TCTCC?YTGAWT??CTYGAYAC?CTGTGAT?TA??TGCATT??A?A?MCG??ACA?T?WGT?G??AGC?T?AAKCGCCR?AAGGCGGG?CCAG?CYYTAR?T??GAGAYRGW??C?AGY?GRRRC???AGA?ACCYRYRGCTGK??KAY??C?GKKMGGGMTYCTAC??TGTACCTATGAMTATRAGCYA??CW?CCATAGY?RTWWTAAC?YYYAAAC?G?GRA?Y?CW?YW?GTKAACCG?YYC?TWAA?TYWTTSGCGC?TTT?CCGW?W?GY?CCTCCTKA?CT???TG?ATTCMCRMAGTTCTMC?YTKR?GYCATACY?RAGCTGC?YGATS??WWWCRACCR?Y?MT??G?GCC?RTGCYG?TCTCACWYAGGA?A?CA?YCT?CGGYA?YATACMTCT?AG?CA?C?YWCS?KGRGTC?GAGACRSWTR?TGTAG?GYGGTC?AGA????ACG?TCGCCRR?TAACTCT?A?TGAYC?G?WGTGTK?GGA?ARR?TAAT?CTAA?C?TCKRYGWR?CT?CTGCRAA?YG?T?M?AG?T?YA??ARCC?TG?AT?GTGGCKGCYW?CRMY?TG?TCC?GCWCTCSGGRAG?G?WWTCAC?TCGT?GMGR?TTR??GG?CCGTSG?RAKYGY?ATARGGY?TM??TA??GAYC?T?CTCA?TCCRYARAGGCGCAACRCGCACAGTAYGYTCTSYRGTK?C??Y??CC?TGG?CTG?TTG?GCWC?CGYAKW??CGT?MG?TR?TCRTTC??TYCCATGSY???YTG?CMTT?GR?YGAGGMCACT??TRGA??R??ACCGGRRCTCCKGSAYTAGC?K?TC?GCWC?YTTTAGTTGYAATCC??CRCY?GCCGMAMMMCCAGG?RTA?TCRYSG?TCTGA?C??C
R?TSM?YYAW?YTRWATS?AG?GRGRCG?AGTYK?GAAGAGGGG?C?GMGMWAGGTG?AMC??TATAYKRCAT?CWAACGYATT?????T?CTAT???GCT?MYA?AR?CYACCCAGATCTCGA??RYR?YGATGRSGTA???GYCG?C?YAGATAC?AGCGAATGT???AACYTTGGTTC?TG?RCCTCGTC?TGACCCSAT?TSC?AARAGATACGCG?CAA?GWGG???RG?CWTT?C?TG??T??YCGRCYY?GGTG?R??CAC?SSYCAGT??TWAGTMGT?TCCGAAAGW?AG?W?ASMCGCRYKTRCTCCW?TT?TW?GAT?RC??YWG?R?W?R?CTRRYTGGT?TAC?CAYGTC?WGG?GTCTCSTY?GR?CC?CTGGYG??GCYACAGCT?G?WTG?YM??AA?GMY??TY?TAAACYCAC??TG?GAAGGCGC?A?AWCACR?MA?TACYATGGYGKT?WGT?MCCCRYYWA?A??G?CGGGRG??RRC?GGRTACKGW?CTGGWT?GAGCCYW??C????AKTCCCGCRSTTT???KGGAATCCTRGCMY?R?C?C?GTGTA?T?T?AG?TRGCYCAYGG??ARYGGCGW?CAGGAYGCYRAGGC?MMG?CT?ASWGCGACT?A?AA??RAG??GM?GRCGYCGG?G?CAACCK?T?CYAYGCGGAGCGG??YATKCGGTCGK?T??TGGTK?AT?ARACWR??RT???CG?R?SGSR??T?M?RGR??A?T?S?GC?GC?CTTC?CKK??AAWAWG?CGT?TGTTRTTRGTACTYC?TYCRRCGGCYTM?GG?A?T?K?CRACCYGRATYACAC?YY?TGG?C?ART?RR?CM???CTTWG?CC??AKY?CG?T?RT?G?G?TTGCCA?TTTRCTRMATCG?RMTCATMC?TGR?TMR?C?ATWTA?T?C?RG?WCCAT?CMCR?TSGAA?TT?G?CGGYKGYCCK?Y?GG?TTT?GMTY?GGCT?M?MC?KAGCTKTAAKYTMGAR
TGTCAAR?C?AGYK?TTCCG??RR?CCG?AAYAT?GMKTC??TT??CG?G?KTTWGG?GTRYMCGAATTCTCTA?ATTC?TT?W?TGTMAAYAWTGATARGA???WCCCAY?TGWAACGWYG?CKYGGA?KTRGC?TAG?R?AGYAMC?ATWCTC??AMGCGYA?T?CGACT?YA?TGC?RSC?WMCAC?GM?YAC?GTAMC?GGGC?TRTMCYGAT?KTTM???CWTT?AGG?CGRTCTC?TG???CTT?CCG?CTT?AWT?CTCAA?S?A?AYACC?CMAACAG?C?MAG??AAC?A?TC?GAAYAY?GYYYY?T?Y?AGGTCCCM??ATACGGT?CCT?WGTWCGYR?C?CRRGTAATAT??CATW?RRT?GC?TTC??C?CCGTAYSTATCA?R?WTAA?T?S?RG?RCW?ACWCCGAAG?A?CC?ACCA??TT?TWGGT?T??T?CWGG??AGGA?C?GAGGCT??G?AGYA?WY?TGWR?WAYTY??G?WGYMMTMCTGRGWAY?WA??TTCRGAA?TGWCCC?GKTRWACTG?CCG?GGAY??GMAMSCTGAYGATCTC?GR?TGG?CARAACYTCGATGA?KATWG?ATA???G??SC?AGACAAYWTTY?YACRG?GYTACARAGGGGACWAGAYACT???CC??GGT?A?CTTRW?CYCT?R?R?CAGY?AAGTWCC?GTT??TT?AC?GT?T?C?T?GWYAT?R?CC?CG?ATTS?CA??AKAY??AG?W??AGT?GCATA??KTAG?ACCR?CKTYYRATGGACGM?CA?YR?MGC?CCGRAMYCTCT??CG??A?ASYGCC??CATTAT???CCTMAGY?AARCT?GYY?T?ST??TCG?KT?SA?T???CASTTSKMY?MY??CCGTYSGKTC?C??AACWGA?AYTCCA?C????TGAGT?CY?CT??GTGYGTGY??CC?TATKG??TAAKT?TTMGGYTY?R??CY?T?CTRCCR?YTAWATT?ATGG?C?RGGGK?G??TK?
??TC?YSA?RAYCCG??CGAGRCY?R??ATRGGGC?GKA??RTGC?STG?A?GRMCCC?GCAGGTGATW?CR?CGG?AGGAMYWTGR?SMAGG?CAGKCTTAGGWGTCGYG?AT?YKRC?SYAR?ATWTC?GCRRCTGA?RATCYGAGYCKACGGGYRGT?GTAGRK???T?KYCKK?C?YGTAGCASATC?YAT???TGCCA??AGASWA?GARRCKRC?T?TCACCGTA?A?CCATAC?T??ATACACGSAAAC?ACYACY?T?AAARGRTC?CTATAA?C??YTA?CATAG?GTTRT?CMA??G?ATA??C?Y?TGKWCAGYC?TCYC?CKRAK??MRGCR??CTCY?G???CTCY?C?YA?CYGC?TWRCG?GG?CAGT?AGAR?TYGGTGTTT??T?CWCCATCWGAC?TKG??RCCTGAYGG?RAC?GAGA?ARS?GTGYAATTT???GRGGMGCKWCRTCGGATTY?AGG??AGYATACCGA??GAGS??C??GG?CYRWRG?AAAT?T?YCSGCAGAG?YGC?T?TACAGGCTT?AG?AMMCGAC?GA?WACC?TTC?A?A?WCGCGTMR?ACYC?CAGYGC?ACT??CTGTGCGMRAGGC?ATCGCRA?TGTAA?ARRGG?GTGYTMCRGACATGG?GKYGGAAYRTK?SCTC??CG??AGT?TAGTG?GYC?TTTAACA???GGGWTGTA???ARR?TKR??TWMT?GCWGCGTCAYRGT?GATYCT?CCACA?TGCC?CTYACRKGWTC?RGTATTC?TAAA?RCYRGAATTAGG??C?GYYCCGGRWAGRGTWCG?GGGGTGTTGA?GGCGC?CCRYAGAT?AMYMGC?R??GRTS?SCC?TGYCA?T??CGCCTACG?CCAAS???R?CC?RTWTTA??GTTCCYCTRRCTRAGCTT??RG?TCYGCTYYGGT?GY?G?WMK???CT?WAYCGRYTCTSG?SCTT?RAGMATGCARGG??CTGGGWRTWAATTTRC?G?TY??TATG
TAT??TT??CWYCCYGY?CAGTCCCG?TTA?AGCCGCCCAT?C??YAACCS?AGCGAGT?GMCCGAYGACK?SYTTCCT?RKGT?TGG?AA?K??TGTT???GGYYARTTC?YCT?TCCCTA?G?TCAYR??T?GGCCT?GTGG?C?TGTAGTG??CGR?CGRGCAAKWACTTRRCAGT?MC?YTGTA?GSKGGGGT??RG?GCGTCRWGTTRYT?RT??C?Y??MTG???AGYARG?A?TT??CTTAR?C?GSTRTM?AYYGYAAACCC?CRKTCWAYGGRGACGCTT?WYRTCRGCT?Y?G?YT?TSCG?TA?TTGMCGTG?ACYTACWGAGC?GACWKMWGTRGYACC?GCATAYGYCGYTGGCC?YTCAR?TAGR?GA?GTYGRCTCY?YR?CA?G?GCTGTGY?YGAARAATAGTCR?AGAG???A??CMA??CGRCY?RA?RG??AARA?CY??GGTYC?TCYG?GYACTTAW?CCCSG?AYTCTCG?TYTM?TTYATCTAMA?YARAWGTCAARACGAGR?YCM?CCGT??YTTTCCAGAGT?TACA?YTGRRKA?CCYCGRRT?ATW??GMGCC???R?CCC?AWGCW?CMTGT?TRRA?G??C?ST?R?GGTT?MG?TG?C?GTTRT?ACW????TC?WCG?CTGYRACCW?GGGR?TAC?CGYRC?AA?AGGTT?GC??KTA?RT?CCA?AACGMAGGG?YTAC?MGC?CACGAGR??ACGWCRSTCC?AAAGTAYCTCGAGWCGGTYRTTCAATA?SGCTRAYRARCTC?RGCG??YG?A?CA?RACCTACSCTATCA?G?YGAMTT??GCTCAYTGKTG??GA?C?MA?TRGTMCGGA?C?R?ACYGACCT???ACT?CW?RCMY?AGTGCC?YCCAGRACGCA?GAC?C?T?GTGTGCCGYTCTWG??WG?A?TGAGGWCA??T?A?TC?YGYTG?AGYTT?G?GAA??MWAWG?G?CC?ACCWACG?CRCGRSAGA?AS?AAGGTY
G?WGGRTCKGAACTAC?A?T??YARACATYCCAT?RGGMCGWGCCY?TC?KGTGKTAST?AC?GTCRCACTCACTTCYTYC??G?CTRAG?ACCRWTC?CCTCCCWMGCAAGARWTWRCA??KRG?G?G?TASK?TTRRCTG???GC?CWAMA?CCAAGAA?TCAAGTGAAAWGGTT?R?C?YA?Y?AG?TGRGACRCGRTG?GCRCTYC?G?MAA?CG?CA?GA?ART?AAR?RTTTTGA?YGRTWCAYA?CCTGA??GTAMGMT??TTRS??WRACCA?CS?AGTAA?AMTGGTGYTCAAYC??AAGCA?YAYMWRGACCAK?GTACCA?AGTGWA??GA?GAA?YAG?RCGGRGYGAYG?G?CGY?RGRC??CTTY?CRWCWAAAY?TCAC?T???ATGGCKGAA?GTGKCYKW?A??C?WGR?TMA?MYATSYYAGGTGATTACCTT?TT?TGC?TCCAG?GCCGG??RKACKCKAGC?TAWYAAASCGMCCCAGACCCCACGMCCGAG?TATTACG?TTTATAT?CG??A??T?TG?CC?CRCAGTWGCRKGG?AWCMGC?RT?A?G??WCC?CC?RTCGT?GWCM?RCAA??YAGC?GTGCAR???CTYA?ACCRACCCAGMA?ACCYA?TARTC?TCATSTTY?RCCGCRACGYG?T?TGMM?CAG?ACAYRAAG?CCGSG?G?CCGAA?T?RCTACCCYYMCAA?T?RGTTTC?AW?GTKAAAT?TGGCCCYKCGTY?TGAAGCTA?CCGKYGACGMY?G?W?AK??CGTGGRM?GYGGATY??CCGCYY?GRG?TY??CR?TTCGATK?TA?AYCA?G?T?AGC?YGRT?YGCRYCGTWRG?CR?C?C?CC?WGA?AGAAG?GGWAA?G?GCGTAR?TT?CACA?TCTTT?A?TT?RCACATCCAATW?ACAGGCYWAACGA?TTCGYRG?CWA?GT?C?TTGRY?CRCS?GYAGATCGCTTACM?Y?AAGGAT?CAGGGGC??AG?TGCG
ACWGCA??GA?CTCTYYATCGYRCCA???CACTGY????TG?CGGRRAGTWCAG?KGY??YG??ACYRG?CTAGC?CTCGGGTAAGMRACTCMACG?STTR?TYYSCAKA????ACY?A?TCC?GAGAAAG?YG?RAGGGTGAGCCRGKRYAGWA?ATGMG?AGCGGMK?TGRCMTAARTAA?GYTC?YC????RCAGT?C?CTGARTC?CYG?ARGGMCTC??K?TGRTGTGGRCYACTTAMTCKAK???TACKYRAA?AAGTCTCG?TA??WAWM??TGTAYCAYATACT?GWCG?GGCTTG?CTKC?W?RYRCCGAAGCTG?TTRTRGC?GC?GTGRATAA?C?R?KGCYWYT?YWWS??AG???K?ATA?CGCCAA?GYTYG?TA??C?GW?KAAW?RTGTGARTAATTK?GA?YTGRR?ATCASA?TGGTCAATGT???YAM?GTKACCCMCA?TGRRAGGKKYTTWAKGGYTAYCTATAAGCA??GYCKGYRWARGY?RCKATAGCMG??WRYACYACA?RG?ASTGTGT?TTC?K?RGMT?RRGTG?TTYYGTYKGTCRYCTCY?G?ACTTCMAGCAAGATA?ACCCRCT?GTRYCCCT?AGAWCG?AGTYTGRR?TWTCGRGGGCC?CACAMA?RG?CYTTSACTA?GAA?ACTSC?A?TAGATT?AGCRTR?CATAACRAA?RTTGRC?YAWT?A??YGATTRASG??Y?CT?TAGTG?RAT?YMT?TRCCTGM?TMT?T?RTARCTCW?YCCGYTCSRKTWGGT?AYT?GAARGC?TGATGGGGA?ASC???G?TRCTY??GGRCAMGYY?A?CG?RT?CYTRGY?YAGATGR?ATGT???AYC?GCYWTAYAGTYAGG?GCGCCCGTA??R?RT???AG?CACA?WGYYGTGCCAYAT?TGYCCGCAGGWY?YGCRACGWASC?TYCRCGYYTT?CWC???CTGTYRGCCY??RWYASCAAAATGACWTCCA?AGGATTGCYGYG?GM?
?C?CCAGRAGG??KGTRATTA?GC?TG?TRAG?GT?CTGRCG?ACAAR?TTRTCAWRAYTTACR?YGAGGA?R???TTG?Y?CTTGRYTYMCGAGTTCAAGGA?RACCCWAYAYG????YCCACRC?KAA?CYTGGYRRAGT?A?AYAAYAGTSTTY??TT?CGTMTG?AAG?TR??WAC???R?ACGGCWACGGA?TC?AG?CC?CTYRMGKC?A?GTCYKGMTCTRWT?GGCT?CCYWACTCRMAGGM?GCC?YT?RTYACC?ARCRCRY?YY?YM??CYCCYG?TYCWR?GCTG?TCGWTCTCGCAGWYWTACGTYSTGA?K?YAKWCT?MAAT?TAGTT??????A??TAGAC?CG?RCGCARRTC?CGRTMGWT?YTAWACKCATTGC?GT?TRYG?AGA?CACGCYC??AAATCRA?R?CCAST?AGGT?RKYGYGCWR???Y??W?CCA?CSTT?CARGTGGT?YGATGACMGCCC?CTCGA?GGYTGCGATACACYCCRT?RRGA??C?RAYCGCR?GGMC?AACCTGTCTKC??A?RCWCCGA?R?CGTTGCTGTAGCAAC?TCMGGTRACG??ACG?GSTTT?GTCC?K?TRCYTW?CW?AYY??GGTCTGC??C?AKTCMCAAGGC?GC?AGCRGTCTG?AGCMCACASATRTRCYTS?GCGT?WAAKAYRGCYGCCGYRYG?GRY??T?ARYTAA?G?RGCT?ATCGTGACC?CMTCT?SCTYSRATK?CGAAG?GGCACCAGTACCYKWC?ATARGYCAAAT?TGGRGGTGCCCTTAC?RG?GTCGG?ACCCA??RY?RT?AGGSCKTYTM??TTG?TCGWCCGA?ACAGCATATCGC?CRACTR?K?GSACGRT?WAG?YG?T?RATAAAKCTCRGATGCRT??A?GTAC?TW?MYAGCTTS?G?A?GTTTAA?C??C?CG??C?GGG?TR?ATW???GRATCTA?TGTGTTGMCCKAA?GAGRYTATAGCRC?G?YCT?AWGC?R
AGCTKGRYTG?YRAC?CRC?ATRTCTYRAGGRCCAGT?AGATYTCGGTT?GAAAG?CMYGTMTTGYWT?A?SA??C?CTTCRAGWARYA??GCACM?TAAMA?A??AYTYAMA??YGCK?R??YGTA??TGR??CW?YTTC??CCACT?C?CSGYC?AC?C?C?GGTCGTGYGCAACKCGGGW?CAGTGGTWCRT?KCC?RMGRG?Y?CRTY?GYGAAR?YTAACGG?G?T?TG?TYRA?TYTAAAACWAGG?CTTCRGKTGCG?CM?GTTYT?TRTTACY?R?CA?RCCCGGACCTTCACATWCWGAATTSTSWC?RGATC?CTGCYGYCCATC?GY???CGYWATMGCCA?T??CA?AGARGTATGT??AGTTG?TGCSCGCGRGTMC?YG?YCCGC?G?CCGSGCCGTGTTG?GATTT?GC?ATTT?C?YG??RCM?AC?GCYGWATR?GC??TAAAATMCRKT?CTCGAAGKYTCTG?TG?R?TC?TG?CY?T?YGRGTTCGAAYAARKAKCCCAA?A?TGC?CGTTTTCGRGGTT?G?TA?YCTCAWAY?AG????AGA??RTGGG?YR?G?GGCGAAG?ASR?CTTG?TG?WGTAWAGARTYTKG?TKA?GTW?CARRAG?GATATGYR?G?GAATYGA?YAWCGCTGTTCAAMTCCSC?CRCACYW??GCAGAA??GG?TACCMATCGMTMTCAG?ATGYT?ACTAY?RY?CC?TG?G?TGCYA?AR?TCMCRCY?GCTGGCACTCATTCA??RCT?TRKTCTW?CCC?AWAAGGGMA?TGA?GTG?GGGGCC?TGYA??TCM?CGTAR?GCTM??TATGYACCCCSTC?C?TKR?G?RCA?C?RAGA?GCG??AYKA??GGGATTAY?CG?CGYGGGCKCATTYTACYYMCGATARGCYRTTGC???TGCCTTTGGC?AT?WTGR?YC?TCYAGRTA?TC?WY?C?GAKGAK?WGRTGTGST??ACRKTCS?Y?T?CGCTCCC?TAGT?C?G
G?WCATC?GCCYCGYC?CTCCCAY?CG?TGA?TRRTCAGTAC?ACGRC?AR?AR?GGAT??GCGCW?GYKRCKGYT??ATA?CAC?TGRAYAYCCMCACR?CCAGYSCCG??MAARAC??KY??T?GG?CAAARW?A?C?CGWCCT?YA?CTCWTAGTCCC?YSMATC?CCTGG?GCTGTA?CA?CACTGG?GTTACATG?YA?CT??MM?AYTYTAAARATGCTTATYGAATR?TCW?CR?CR?AWCWGRTRAGRGRACTG?GAA?AW?TCAGCTGTCGACGG?G?GCYCGCT?GACTGAGCGCC?WMGAYWGY?WGCGTY??CATC?A?M?CAACACCC?GWAAY?GT?AC?C?G?T?CCAR?CC??AAGGTCG??TTG?CG?ATA?TCACCRT??C?CWKTACCARKAA?CG?MCCGT?RAT?YRCCG????TG?TCY??SMSGGCCR??CAGTTTAAA?GT?YRA?AG??AGAS??RCGAGR?CC??G?GC?C?YKAGGCYTKTYC?M??W?YGC?RW?CAGG?T?G?TCR??TMCTRCGT?GC??YAAKAG?ACK?TT?WGTC?CT?AAK?R?Y?GGYR?ARGTMGRTGC?CA??GTTYC?CRYAAGWAYRGCT???AYTRAGY?YGSG?Y??A?GTGCCS?RRGAW?TTCC?A?GTRAATRCACC?TG?RRG?G??G?WAGGT??CYSRYAAR?C?W?GC?TGCRGRT?R?RCGKRRTGM?C?Y??GCATACTCGCCAG?CTW?ACGGT?RCY?RYM??G?C?AGTTGR?AR?CGACRAACCGYS??SAA?TCWACAC?A?CARGAGAG?AG?GA??TTYCACMTSATAGTYKCT?RYGRCKS?GAARG?GW?TATTT?T??GYTRRT?CGC?GAGC?ATGGRCR?RTGCC?CATAGATYGCRT?CC?GCGGWA?GG?RCAYYGTCA?CTAC?A?Y?AGAMCAA?C?GRAAY???GMCA??RSC?R?GACA?G?W?CA?T?GG?TKATR?TAA?
Y?RGG?AY?GARAAWTC?A?C??CACAT?C?MYY?AGC?G??C?GGAC?A?GC?A?AYG?T?G?A?G?CTYMGGGCCYC?C?YYCCRAA?YRGT?CGA?TT???ACAAGRRYMC?G?TATGR?CYCAAYTAA?G?CG?ACARG?CA?RTA?Y?TCTCCTW?CTGYCGGGYAG?AGA?R?TRYTYWAAWYGC?AGCAAACCKAM??RR?AC?Y?K?TGAAGRSC?GC?YYAAYAGGCCYGYARGCTTCYCACG?AG?GAC?AG?CGCGATCCG?GYKTGGCMA?CTACYYTCGTAA?TTT?GWGY???AGCW?WGTCAG?CM?AC?TCY??GKMGCWMGTTCC?GTC?CT?ARGCT?A?G?TR?TKSR?W?GCAAW?A?ARTM?T?GA?AAT??CYGGRAAG?G??GCGRC??RAC?GATMGA?YCCTATTCGRCGY?ATMGAGRGTTCATGC?RRCGAG??ARACTGK?AGATAS?CGT??ARMTTCAMYR?GG??AS?AAWA?AS?ATG?TCTGKYRATTTACYAGAT?GRYWCACAG?YCCGACGMR?C???RATTA?KY??C??C?A?C????GGG??TC?GKGCGCT??TCCGTAGTR?G?ATACCRATGWTT?WG?GCCAAAMSSGC?CYMTGYCG?CCRT?TCA?TWRACCTCCA?AAGACRT?GAGT?GT?RTAGTCW?MY?GAGGCT?AWCM?GGGGA?G?WG?CW??AGWWC?A?YT?CC?C??GCGAG?AA?CT?GGAATAGT?T?R?TKT?T?CACRCTW?C?GTGT?Y?YGTA??KG??ATGGC?T?TGMCGAAGAGAAG???CMTC?GYTT??CTW?TGW?AGGGRR??CTT?TARC?C?Y??TAACTTCTC??AC???A?M?CM?TWAG?R?C??TARG?T?ACRCCRTSSC?G??CR??YG?RC?TCGT?GTACA?GGWWMARGT?RGCCCTTTA?C?RWCA?CWTT?AAGMTATC?WCGTMAA??CTTC?YA?WYKAYCGTW?G
G?T?G??YYCGTTGT?R?ARCTTTGYACT?ATR??GCGGAGYRS?CWC?CKGYACAT??WTTRCCR?A?G?TTCA?CYWCTTGCGC??TYAATGCY?GMARGG?GARCT?Y?GAYGCA?TGCCCY?K??G?G?GY?WC?G?A?T??GY?RCC?G?TTMGCG?GGAR?WAGRYCG????WGGTKTAAT?CRC?GGCACSGYCG?RGRAGGGR???GA?GCATA?GAA?CCWRTT?TTRGG??GTA?GAC?MAAWCRGAAYSA?A?TYRRGGCTCTKYS?CWG?KMY?CGG?CT??KCAYCA??YGTAC?CTGCCGTTGW??CGC?CRG??YMGCCTAT?S???WAG??TGRGRYATCMTAGTT?A?CGTAGTCC?RTAG???CG??G?CSCWMW???GARGTWGRTCGCTTGCW?A?TMTTSYC?TGCG????YGRAAC??G?TACTGYATMACAT?CGRC?GGT?R?CTGRMKC?Y?TCGCCGGCG?CGGGC??TAG?C?CSA?TY?M?G??ARG?TATCKY?YCAACAT?CT?GGG?KGGW?SYT?YT??GTGT?MYCGKYA?TAATAARG?GGCGTTG?CG?GTCAGCTCW??A??R?C?C?C?G?TCTR?T?GTC???G?TGTTAGCMCA??CTAT??CKAR??GYTSTRT?TRM?CCSY?YAGKYT?AM?C?CYYGT???MRATTCCCYGYGGC?T?C?TCYTGT?G?SRRKA?T?AATAYGGCT?ARRT?RM?WCTT?CR?KY?RACG?GTCC?CSRC??RMRC?TCCMWT???AYTARCCCWATCACACCACKACTCWCTTCTR?TGCSCTAC?G??WGCAGA?GMTA??TATYCGA?ATWW?TRYC?A?G?C?G?Y?CAKACTGTRA?AA?TGAR?WTGGCKGATTARC?CRAGCG?AAGTGACAYGGAGCTTCGCTC?CACARG?WWRGRMR??AG???TA?AAMCMACGK??T?S?A?WCTSC?CA?KTGGTGTTTACGCTTCGCMACARA
GAGY?R?GCCG?CYGAATARCRGRGTRTYGATTCSACG?RRCTS?A?TTCCGTTCKGA?TYAMTRCGYAGG?RGCCA?GAAGACTCTATGG??CG?CA?CSTARRTCTTAWTGKGSCARGKCCTCTYCRGGTYAYA?ACTMAAG?AS?C?GAWMTTAKG?AMYARCYACGGCKYTRW?S?R?A?SM?GMYA??RY?TACRTWGGAGGYAACC???KGWTA???CCG?RTCR?GMTYYKTGYTCT??M??GA?G?CTC?GAAGSA?WTGCTCTGA?KGAAWRTCAA?RYTA?TCRCAAAMAACGGTTAC??GC?AC?GAGATM?YRWCRA?TWCTY?TGTG?CAAYCT??TAAWCAGARA?MCCTTCRCCASC?ASTCAGGGTGGT?Y?RCYATTA?CTT?CM??RCWTGCC??SCAA?YW?GRCCGR?KCATWCGC???T???RCTAM?RGY?CC?CGTYTT?C?RCYWC?CYGASWCW?GTCGY?YTTGGGTRCCRAGGGR?CCGGARC?CTTTTAC?T?ACTC??TGTT?RGR?GR?TC?WWARG?CRRG?CT?TCTCAAGCRAMYATSGATTYRC?AT?KRYTTGTRTTCWCC?TAA?CR?YWATCATYCRYA?GWGGG??GGGGC?WAATGTTT?TCCATGAWSY?AT?CYGTCC?AYTACCYT?GC??GAGACAC?A?CTMT?CTGAA?CTTGC?RTGYTCWAACCTRA?GWAAAY?GCGYT?WCC?CGGK?GGCGR?RTAKRYGGCGC?A?TT?ATTA?Y?CGGAT?GC??ATAGCAG?T?GGTACA?GTC????ACG?C??ACTCGAA?CCKGA?C?GTGTACCGATRAAAR?CCCAAGCYYTSGYCG?GACYC?T?TAACAGRGCCT?A??CGCGCC?GCGCCRG?GT?RCRA?MT?TC?TCA?S?KATGA??RGGCTAG?CGTGCATCRCAA?TTTA?CGGTYAAAAGGTGRTMGMGMY?GRGCTTTKYGGGG?W?C?C?ACCGTG?AR?T
?T??A?CT?T?GTAT?CACGCGC?TRGYGACRAGAGAT?T?RCGCCC?C?TAG?GARC?ATTMAYCCTG?TGTGTCTC?GRCC??CMR??GTC?T?AGMYGC?A?KTM??GKGCGWAAGWTTAAAYT?G?RCMWY?GAAKGACSCGG??CGAG?AGACTG??GC??CAG?AC?CYCG?T?TAGAGTACTT?AACCAAGGTCTGTTCGGG?TCGGWAGYG?C??TYCAKCT?GAAGG?TYW??MCRCAC??RY??CAATC?ACWAACGTTG?CSTAAA??WACCTAAA?YCG?A?GRC???WTW?TAT?AAGWG??CTC?GT?A?CA?TAKMCATCAT?R????AWGC?TYTGGGCATCMTC?C?G?RCCYYC?T?AAG?GRCKAACCC?AGCR?GTAG?AAAGGYTG?T?YCGG?YACWTC?KG???CCCKAGGTW?RRTGYY??WCRT?ARGWTCSRKWRGTACMA?CAT?GT?YATTCG??TAMG??GTCGT?Y?YGY?GCCACR???WK?AYA?T?S?CG?AKT??Y?C?CAKGTGG?M?CGTTY??RGC??AC?YCCA?TTCRCAT?C?RYCGTA??CCC??R?TTCMTG?TCC?TMTA?TCGTTA??G?YCGGAYAT?GGTTGG?TGAKMRCCRRTAT??A?A?CCACM?A?CGR?A??CCATGGC?C?GC??CAAGA?CCWT?TGCTCACT?ACRCCAARACATW?AYCYWCC?TTRGGCACRYGWGCG?WWTWWATGGTCG??A?CGTGGCC?YTYT?MAT?A?GCCATGTGCGYRTGCGCAC?CTRASGMATATGTYCACKA??CA?AATG?TTRYATCTATGGTST?G?GGGCCGKTT?Y?GGYCYCCCYSCA??KYT???G?GGWCGAATCRCRRRGAY?YACAAR?SA??KGTM?GKW?GTASRCCC?TCTT??CTAAYA?T?CTR??ARC?YMCRCACTGMTG?YAKT?CCC??YGWC?TYAATA?CACMYRTGCCC?TTTRRATGC?
C?YRY?YAAGGCG?MACTGCTTCC?Y?CG??GAM?G?RRC?T?ATATATTMACGCTTTR????TT?GARWTYMTAYGCTTTC???TCACATGWGYCGT?GRTM?GA?AGTA?TAC??TCWTTG?GT?CTGTAKYCCAT?CAYYG??C?CCTRCTAA?ACCTW??CRWGGT?GAT?ARCTGRATAGWGAGTGASGCGGG?RACCT?C?AAC?W??ATRCAAAGCTAGGCAGAC?GCRGCCTTATCCCGTGACACYGGC?ATC?R?G?GCTA??ATG?G??TARCTGAWCA?TGYY?TT?G?GGT?G?RCR?TTCCTAAWACTYG?WGCG??AGKGT?RTYKM??G?C?GGRCT?MA?YTCY?TGYCCTRGG?YTAT?GCRGGG?WTYA?YCAAWAGCCCC?GGCARCAAGTATGAA?C?CTYGTGKYTGGT?CAACYKSA?YCGAAA??KGATYRATCYYGAAGC?YGG??AG?TTT?YGGRTYTCAMRTAASAG?AAGYS?TT?W?CAWATGATACGRACCGTCGGT?YCY?TC?GGAT?ARTCYYAYAMRR?R?CRCG?TT?C?RCT?KCWTGYCATTYAAWCYRYACRGGTY?G?R?GYCTA?GTGKGCACAGMRC?AAYTCACATAYGCCA?TAAY?YTGSC?T??AGGTG???RRT?YTC?CTYATCYGGCYGYTCCCT?CAKA?YCA??TYYCRAMTAGCCAMGMGTG?WGCTA?AGG?YY?CYCYACTCCCCT?Y?TTACCRTG?CTCGCCKGA?C?TGGYG?TTGTA???AAWAKRTCCTCAGAT?Y?A?RTTTCC?AGCRTGAAACGYAT?A?CTG?G?TAGTYGCTT?GT?KYAG?GCACC?GC?GT?W?TAACRGA?CTGTAAGYYTGATYMGTG?TTWAACWACKY?AACASTCACMS?G?WA?CGRC?CRASWTS?YAMTC?CGG?ATRC??AAG?TG?YYRAG?CG?TTGCGGRT?AAARAGTGGWYKCWKCGWTAGGGTAG?CCTT
?TSRG?CCCAAG?GCTYATACM?CR?GTCRC?KW??WAACAAYAG?T???G?TWG???GA?ACAC??TA??AGGGTACRTCGMGWACRT?TRWGGG?ACGCGAYT?YKR?AKCGA???C?A??CACRRT?A??GRYY??ATTRAGAKAATGCC?AKGTYTYT??C?TKYCC??YTTR?ACACATRTCGRCT?C?GK????TTATAKT?GTTCACWA?G?T?AWRCTAYAACM?TATAA?C?TCGC??YCAACGG??CCSW?GYGYCAGCGGT??K?TA?KCTATM?CGM?A?CR?C?GT?AC?W?YRYCRC???TYTGGCGCCGW?T?CAGACTART?RTSTTAA?RYCA?YT?GCATAGTATA?CCAASG?SGGY??GMC?GAATGCGCYGCYTT?T?ATGGATTC?RARG?TCAC??TMTGG?CGAG?AGGT?A?RATGGRYGYRAYCCTGCRT?RYAC?GTWA??WCWGMAGGG?TGCWMAWRYRTACACTCC?R??AAR?CSY?T?TAG?TACMCG?GAY?SG?C???R??YCGGA?GG?K?T??GTAAYAATAT?CGCTST?M?GM?RMYAT?Y?R??TGR?G?YTAT???AATAY??CK?GCCCTA?RTTKAG??Y?ATRAAGTGGT?AGG?AG?CRACCTAYA?GR?GWCCC??GMTG?GC?YGAYYAR??YGATC?GCYTTRYGSAT?CTKTRA?MCCACAGYCRC?GG?CG?CC???Y?GTRAYT?AG?TAGKKGCCAGSTATARGCCA?YYGCMACGYKA?YGGGWGCCTRKAATATYCGTGCAACA?TCT?YTAAGCTT?A?RCTG?GWAGGGCARGRT??A??MGGGTAY?GCC?GCATW?SGGGCGTCGACAYT?GG?YAC?CYY?GTGG?TYAKCKGTTCCGR?GARAGAYGRGWTT??C?T?G?G?AGCYAYCCA?WGRTYYW?YC?AGAACRG?GAT?ACYTATGACWC?A?TK?G??TWR?AAGGYG?ACGCCRCYCKGRTK?
??A?TTCG?KYGT?AAC?R?GYAGTWYYYRA??GYTAAACA?SASGTGTG?AG?Y???KY?YC?TTYMRAC?AMRMYTGTAGCCGTRG??G?KK?AGAT?C?TGA?GA?YRGTTGTCRTAATARCGG??TGWWYGRSMTCA??GMACTGRTCCT?ACTGTTG?G??WTT?GTAMTWGCAC?CRGYAATGAGRC?CTTYCACMCRAA??TRA???GCGCGGG?CCYRRCC?T?CTGRGT??CC?AAAATCWTGCGGTTGT?C?TTW?TA?RTARTAAKGCTRT??MGTWGKGAAAARCCRTG?KG?ACWACA??STTYG??YYTWAC?C??TTACT?GYGC?TMTMYGCC??AGY??ACGKT?TGYTGGTG?CY?TCTT?YYG?CMTAAG?CGC?CTAYTYTT?YCRYCYG?TYKT?CA?CY?CG??GAGGA?RG?ARTTCG?TAKYGGSTRRAM?YT?AC?GAGWCGCCTA?TTCAR?CTG??GTCT?CGC?YRKCTTCTCTYACGCAG?ST?GACKTSCMCA??TGAGY?RACA??GTCTTTGGAWMA??TT?G??T?CG?YCTKKRGTAMATA???WTC?TAAT?TA?CTAC?GTAR?MGGWCWGTC?GC?AGCAGR?CATASRM?CT???GAAGT?YCTTTA??TGTGGGA?TCGYGTYTRGR?W?W?CRGCCYCGCGTCC?CMCCCY?AAGTAC?TAGGGTC?TGRCG???TTACATTGC????AWGCTGG??G?YACRTY?CGY?AYCA?ACTGYWG?A????T?GACCCA?ASRAG?A?CCASTYCAG?YGRCGCT????C?CCC?RYTTGCYYWYT?G?ACW?RYW?GCCYTGGT???YCR?GARYWAAGRR?CYTC?CCYA?GAACTACCT?GC?SCRAATAS?TGYATGG?C?CYRGTKS?GYCWGATTCG?CRA?SCCRRAAYKYCCTACGTMT?TYACG?CWAT??K?GGCTGARYGWACCRGCCA?CGAGATAGC?AT??C?CAAGAR
KTGGTC?RYAG?CG??YTATCKGA?CGCGATYRAT?ARTT?CG?CG?AMACMGY?S?G?RGGT?GA?R??RATCT?T??GC?G?G??SAAAYAAT?GWATTCCKGGWCRCWG?AAC?TRCGTS?YCRAGGRGAKY?CARRCAA???AT?GG??A????TW?CACCASAAGCTCGCGTTTGGGCG??CGCGAGCTMAT?ACK?G?CTTAR?AAAY??AKT?KACCTCMAG?T?GCAAGKAAYT?GC??CGCR?GG?ATR?CC?RCA?G?GTAYYCT?TACACRCR??R?TAGTK?TACYCYA?KTGGAA??TC??MAGGYGC??CR?K?TCSG?TRAA??RC?TT??G?TC?AK?TWTCAYC?GGCGA????A?G?G???CCTCTGKAAGTTG?TACARC?GGCTAG?CAGGATCRRCG?TGGAA?AGGTCAG?TGGGAAW?TG?KTT?YATG?ATCTCTC?A?CACT?M??TGGGTYT??YY?G?GCG?CYA?TR??CARGGYYYC??TCGTGC?WT?ACTGTCCCGGTTGRT??GM?GSGTTGCGGCC??C?CGCTATS?C?AGCCAYACATRC?CM?GRGTTYYAYGGCYGMRRA?AM??C?MYYAC?GC?CC?YC??R?AYC?CARARAC?CGGGCT?RTGTC??YCTATGCYWW?TTC??GASCATTC??A?TGGCGR?RA?CGGGW???GAYCGGM?GTMCCC?A?TCC?GGAWG?GTCTTTGGTTGGTMCCAACTTCGGC??CAA?T?C??GCC??CAATT?TCAAG?CATCRC?AGAC?TG?GC??RC??RCAKGGRR?GCRCCSR?GTC?TGGTGAAGCG?TCGATA?ATT??WGT??CGR?GKWCCKAR???WAA??GCTTAAGACRYTRC?AG?TC?GGM?TCGCC?AKGGTAYGGYCTTCGAC?CATKCTMCGATGT?C?GG?WTACCKCCWTGA??TARAATCA?YG?GCTC?CCCGYTA?GMTCGCC??GG?CKA?CAACTTSAAY?
GY?TCGT??RY?TMTGWC?AAAGGWCTARYGTAAAGR?GAAAG???CCY?A?ACTGTTGTRCCAA?TGCAKAGTC?KRAGG?TAM?GGCATTTYC?ACTYGRATRYM??GCT?Y??CMA??C?CCGCACGRCTT??CWR?TGCACGYWM?YCCAARACG?ATAGTTYYRCYACA?G?SYRGRTCTGTATCR?CTTRCTTG?ATACG?CGRG?TG?G?TY?T?GGYGGA?CCC?A?T?TMCTGCT??CTTWAGCT??AY?KAGCRA?GGWAW?GCT??C???WAG??GA?AT?CATGGAAA??MY?RCCTAT?CGTG?GT?AA?GGAGRCT?KTTG?GA??AC?A?TCRARAYGAAGTYR??GTCWGGGTCCCATAKTAAA??TACGMA?GATYAAAWRCRAACAGATGTAA??CCCRAGRGGTCGTG??CAGC?ACGC?TRTA?TG??ARAAA?YGCGKCTCG?MYCTCTTRG?C?GA?A??CGAG?CCTYCC??T?SCCG??CYCATT??AACAC?GCCGATYGCCAWT?GY?CCT?TWCRY?CAGG?G?A?G?CGTTCTTS?SCGCYGACY?CATT?GA?AACTCA?GATTTARTC???AT?C?TA?RGTG?YAAGTTCGCT?M?RGKAT?AMCGCGYTC?GTW???GT?GTC?SGGGARWCGRMGASG??CGAT?MASC?CT?GT??ATS??YT?WATRWT?T?G?YCGGA?GGCGGGWGSGCTYTC?YWY?WTAT?GTG?R??YARG?CGAG?M????RYTKCAG?M?G??TAGGTKAA?GCC??AAGRCGCYGGAC?CCM?CT?YTYAAA?AA??????YACAC?T??TCGA?GTGCTG??CGTAATY?G?GTKATCCCYTAC??TCAAACC?AMCCRTGCAGTWRCCACTTCC?AGCGYGTTCTAA?ACRT?TY?R?T??CTTCYYG?CTAAAAT?G?ATCCTTY?RRGYGS?AYCYG?T?RGCCG?ATAT?CAYY???GS?GCACGCT?TY?Y
?GATWWYAGC??TAWWGC??TCAWTKT??TATYA?GA???GYCGWYAYTGCCT?CT?TCGCRCCCCTCCT?TTCGTAA?CMCGG?AGWGGCTCR??TGARARCRCTTCGGCTY?AACARTTMTC??KT?GA??GTCAAGGGYCTY?T?CARGCTGGCAGATTT?YCT?CAKYACCG?G?TT??CCAAGCTAGA?AA?GY?ACTY?KARRG?AKYTTYATTCAATT?TGTGGGRCG?CCTACCTGC?GY??T?YRCCGG??MT?GTTTGYGCT?TGCAYRCK?TCACGCCG?AATTY?G?G??CKYGMG?CGTGYRA?T?AWCTCG?T?AAG?CTGCT?ACCAMWATSRS?TRAAC??GTCTGT?TYGGAMTTCCCATYC?G?GSTYCGC?C??R?A?CTGG?R??RYGCC?RCCAARTA?ATRGAT?TGTCTCCSTTATYCCG?MGTGGR?RC??ARGYA?AR?G?CYWYAAWAAAGGY?AGKACT?KT?MKG?GYR?CCGATGATYGRGWYTCRGMCCA?GAGMTCRCTGAGCA?R?TGT?CMCRA????GACGYGCGAM?A?C?G??AYAKRC?GGGAG?CYCMCAR?KAGG??GCCCCYAMAC?TRTARATWGAR?AG?CCTTTCT?GSGRCAGCC?AG?YGGYC?GCG???G?TTRYT?GC?MAT?C?TCG?GCCAGC?CTMT?C??C?YTC?AGAA?ATT?CGKCAC??ATTTTGGKARY?TCR?TMGCGGRGR?TT?GYA?MY?GR?CAC?GG????AYGYC?C?C?M?GKCGAAGT?CYCCAAGRC?CGYRCA???RCWTGASAT?A?CTYGCAA?GCCARCTGCTGG?TYCGGTG?TTATWTK?R?GYGCCCRY?CGRG?GCCAGGRG??RKGTTC?AGA?GGATWA?GATCCT?ARCAWGYA?ATAGTCSTCT?C?CYRATCAYAG?CAY???ARTAWSTTAGC?TYCG??GG?TKGGGA?RRYCTYYRGTCCGGT?CATGCCCC?GY?TG
?TSATMGT?GAGTTGTATGAAR?TCGRCWYR??MGTKTYACTGGCAC?TTCACKGGGT?AAGCATTG??ACRGCSTCC??G?TCMTTAAATT????T?CACGGG?AG?TYTTT?TCAG?CAGCTAAA?RGAGAA?RYT?GCCTMCG?TTRYT??AT?A?TCTGTA??ATAAAAGCAC?YAGKCAGACGCAATYKGWTCRTAGA?ACYCG?YGG??YTA?T??ATTKMAGCSAGYTCYCRYTGRSACG??AWW?A?AAA?W?TGATTGT?RCRA?A??C?GAYCTCG?GCG?A?ACCTGWTTGGCGCAGGRTTACAACATT?YAWT?GGGT?ATTCGTKAAKT?TTACTTRGYGW?TRGGAACCCTAKCGTG?AG?MCCYCA?G?ATA??YCGWTTACGCATYAGA???GAT??CT?GGG?C?TAACAWASTWCTTT?GGACRC??GTCRGTA?RCYC?Y?CC?TA?G?CGCCGCTCYT?GGA????GGCTAGAAC?A?T?GTYYRAGTGCCGCCCCCGYYTC?CARCAAKCT?ATRGW?T??GTTAA??TC?TWYGTASY?Y?MGAW?SWG?C?TAAAC?TTASGY?C?MTCTTCG??RTATCA??YCCATCGGT?ACGG?SGYCTR?KCCCGG?RYAA?GGGCGY?GMAAWTGGCACA?MT?TR?KAGCSAAYAAGGCT?TGAC??GCTTCG?T?A?????CR?CGTKAT?C?ACGTGYT?TTGATK?AGA?A?ACGTCA?TW?GTTC?YCACYKYTYT?T?ACC?TGTSGTGCA?T?YGYCGGSGGM?RACC??GA?TT?RGGCT?CTA???TACYTRKTYTAYGYTGY?ATAKYKC?ARAAYRCCAT??RCWAT?T?ACYKTGCC?RTGRTTY?SA?YTRAWG?T?RMCRCCKTKYCC??TCS?C?R??TCCACRGGMGKAC?CTGGGAAA?R???WGY?AK??CT?A?KACCRCTGYGTARTTAC?R?GTAACR?G?KTTTTCATGG?GCGA?GGY
?AGYM?A?YRYTCRTAGGGTWYRGTACGA?AW??CC?CGC?GG?TC?GGMSY?A??GTG?A?GMG?TWAG?T??TSCCC?GGAA?CGCR?CRCCGSGR?GA?GCKACCGGACCCMG?M?C?AA?T?AATCYAATCTMGGRYAGGT?T?CGAA?AGTTYRYSGGATK???GGTGG?A?GCTCCGTCYYA?CK?YM?GT?AATCGGAGYAACG??T?TG??CGGG?GATCY?KK???CA?TGCMAR?CGWTG?A?ASGRTAC?TAM??TTR?GGCCRATATT??T??CGARK??AR?TCTA?T?C?G??GGT?TT??CGAAKTGG??C??RGC?CMCYMM?CGTGTAGAAAAATCGGGGG?ACC???CCRGAGGCYTCGARKTAW?MGCWCT?YG?ACG?AACTTTKG?TCC?CM??TGATY?GCYAWG?T?ATWMTGRR?RT?Y?ATATAT?GG?AWYACGTGCAC?CYAM?KCWTA?SCGA?GCTGAY?CCGCCAG??GA?CGCGTAAGT?KK?CCTG?TT???CATGMG?CGCMY?RA?T?GTY?AT??GA?G?TTSGCM?TATKGGGRAAAATR?T?CTGYTCAGT?YC?YRYTTGTACGGA?G?YGKTTCT?G?YTCA?GTC?TTWGA?AAGC?C?AACC?GTYG?TG?ACAA?RTGGAGGCGGMW?TGGTWCAGKYTTC??WGCRYTG?GRGGCK?TGGAC??C????TTTACCYG?GTTTSTC?CW?CRT?YAGTCY??GGCA??GGM?KSRWAYCGRAAGASTA?T?GACCGKWATYGGCTCRTCC?ACATCGKW?YTC???TCC?GG??TGCGCWCA?TCAAT?A?CSYW??AGGYKC?GGG?CC?YGGGRTY?GGRY??CRWGC?S?AC?GAGACGTATGACRTAWYY?GGT?GGRCYTTTCC?TG?YCT?CC?RACT??CCATMAAAACTMTG?GCGCKS??A?CRGAYYAAC??CMTRYC?TKG?WT?AAA?WMYMYCTASAAC?CTACA
CTACCTTY?CA?C??RCTT?TMGATKGG?TGASW?MCAC?GCYG?CAG?GMARMT?RYTTA?GAS?A?GGG??ATRCAYTR?AC?CATAGAA?AGMK?KASRYT??CAA?CAAYYCYAGACTMAMCCCGKT???SCAAM?YCRT????TCCKASC?RTGAC?GAT?RTTCTMCC?T?GW?T?RYT?AGTGCAGG??K?CTGRC?TAAGTCRTAGTMGYRCT?CCCCAGGTGR??R??MACRCSG??C?CGT??AA?TA?AAA?CAMGCGTY??CT?GAR?TG?AA?G?TA?RGCC?CG??CTSTCCA?CTCGASAACCTATTCRAGY???YA?R?AWC?GTTGAGAAR?TTGG????GCCAG?GA?RCTAGAW????T?TG?GTGG?GYTC?KCGGGATACTRGAGGK?CMCC??RCWG?WGM?ATCA?CGAAAGACCK????A??CC?STCG?C????GCW?YWGMGTT?CMT?MCAC?TC?CTG?TATTGAK?CGC?TCGRRTTGAGCGY?TAGTAYYGR?GTGGATCGTMAGGCYTA??YT?MCTCGAATCRTACYGTACYMW?GGAY???TTYACRTAKSA?RYC?GGCAGC?ATAGCT?TGKGG?T?TCA?YGMM?Y????AG?GC?TYTGCT?CGKCCG?CAC?TATM?T?ACA?TR?ACKA?CTTCAG?AACKKMA?GT?YTTGYR?RCCYGACGT?CGCCCACTYTCCCR?KCSG?CARGYYGACAC?GG?TCTM?T?AA?AY?TCCAGYA?TACAYRYK?ATCTAAGYCGAMMCGATGC???K?RCSSAGTG??Y?CTAGYTTAYGCYKAG?C?TTA?GCTCAT?AA?TRGT?MACCCYTRGTGRA?CATACCAWT?C?TGARGCYKGAGGAGTRA?TCCRACT?RYAGM?CCGARCWYCTCARTGTGTCMY?CARCAWG??GKTGTGTA?WCYTCGRAGGAAT?AARGKTMC?CYK??CY?GG???T??WKWCR??G?GC?YT?KGRAC?
MKAGCG?G??CT?RCCCCCTAYC?CCKGC?CC?CT?CY?MCWM?TCARR?RA?CAGTACA?CTRGTC??GSGGCTWTA?CCA?AG?RCCGGGGTC??T??G?A?TACT?ATGGSGTGGTC?TGGGCAAGTC?GC??R?ACTRAAA?A??CRGCYGCCGAT?RAGGATATA?TWAMCCMA?YYA??T?RCCASTGGAS??GAA??TY?Y?TGTYCTGCYCG???TACTTRCCM??GAAK?GCGS?T?K?A??TCT?CT?AARCRGYTC?G?ACK?TRCGYRACA?MCY?T?T?TGGCTRG?RTR?GYR?CC?TT?AGGYCGAMT?T?RCTGC?GY?CGAY???A??CG?AGT?AAWG?YAT?C?GA?G?C?MGGGRGCTMRT?CC?CRWTCTGTCGTAA?KRCAAAYA?AG?GCGS?GMGCT?YG?GAGATTTA??AMACGCTG??CGA?AW??TGARG??AGW?STYCA?CACGTGWATRTA?SAYMCCAYT?TCYKAATTGATAACGAARTAC?TGC??AWSAA?TTGASGCCGRW?CCGGKGCT?SGCSCTR??CCT?Y?R?TGATRG?GGCAGGCATCAYTMAACGC?WG??TRRTW?C??TGC?C?T?TTAKR?TACTTCCG?GWGG?GTGTRC??AGCCA?A?AAYYY?G??GTCG??ACYGA??T?RTACGGCCATCYWC?G??AT???CTTGCR??GGYCAARWGGRKRYTGSGACT??TYGTT?AG?TG???TWM???RT?AR?TTR?ASTGGAA?SCW?AAMGT?TTCK?GCAASTTTAATG?K?R?GYAGA?GK?ACTRRTCGAAGT?AA?CCAT?ATAWRTAT?AGRST?AMCKTACCGAW?RSYAC?CAAATC?GWWCCC?S??W?S?AAGAGC?CGG?TGR?GTT?W??GTRTGG?GGAGWC?TGCAR?RCATGTCYGCCCCS?GY?TCCC?TG??GGA?A?A??TWTTG?GGRARCAGCTMGYGTAGCCC??GC??RGTAA?TGTR
CTTTCYGCYGGAGC?GC???GAGCCC?TAWR?CY??AATR?GGC?CYCCGA?YWGTATCTTG??TRRAAGT?AG?AGCAGACR?YCCCMGWYT?AACTYGCMG???ARACAMGT?ATTR???TGWG?CTGG?T?WAYTGAG?GAMCGGAGAAT?GTTCTAGRYY?GG?MGTACCCTWMGT?T??AWS?GTRAACTMTAGAARC?SC???RCTT?WAMY?S?YA???C????A?TTGTTCA?ATCT??WGA?CCMRTCCG??GTG?CTCGCA?YTR?GTRYYGT?TCGCYSG?RK?AY?TC???CR?TRTCRTSWYG?TGARTC?KAKCGGARR?CKCG?C?CTGTYG?A?RGCTKTATCCGG?AW??CTR?TC?GWC?AGAC?T?TTC?GYGAWA?RY?SAC?ACTG?GY?G?T?CG?GMACWC?TACRAC?CR?TGKC?ATAGYG??RTCA?AC???RTTCA?AAATG??CRKGTWTR?YT??GTGTCGS?RTCTAY?A?T?G?CCRAAG?A??MAGACMATGTT?YATARGGT?GYA?TMGA??GA?ACTATRGT??RTTCTCAGG?ATT?C?A?CCCWGRA?CGT?TT?RAAAGYCYCCYTTWC?TAWYG??W?T?YCCTGAGA?ATTRTCCACCCR??GAAACCWA?TCG?ACACCC?YYCTRCCC?C??CA?CCCAY???AGKAG?ACAMACA?MYA???WGCS?CM?A?CATGCTW??MRCRGGARMCCGCAT?RW??Y?C?G?GGCR?YAK?A???SA??C?TW?KAARC?YGGAGGTRCCRCWAGAWYGTAYGYGCGTKGCY?GCTACGRGTRMG?TGWTK?TTGTRCAGTTGGCA?G?GTWKYTCMACYYSTT??CWGCMAT?T?ATTYT?G?RRCCTC?M?CA??C?C?CAAAY?C???GCAR?CRATCTTW?TT?AGGY??TTGAYRGGRKAAAWCMCK?T?CTYGS?AG?WGKWCMARCCCGAWATA?TYAKGCWTGACA?Y?AR?TA
MAA?GAY?GT?MRA?TKCRGAAGT?AAAG?YGTYGTCCG?A?KGTCCCYRMAGA??T?TGT??G?TCY?SA?A?KAK?AKT??AATYAGCTRG?T?KY?R?TCWACTCYGRRA?G?TC?AGTG?YC?GTRT?GYCGKK?CTYCK?TATGGAAAY?C?TTGTCCATMCT??C?RTA?CAGYR?CAY?KT?ARA?CCGYY?C?YGCC??TGGT?GGR?T?AMCRT?AC?TGA??TTTKTR?A??CGCRYWAC?TCCRG??CAATAGYA?AGTGTYGRAAARGMGYY?C?RRR?CCMGAGCGKGTSAG?CK?R?GACTS?TMA?TC??TAS?CWT?CC?CGMA?YYGRKC?TKARCTAW??T?C?TG?CY?KTACYTGTGA?T?ACGCG?MTACYRAMR?TATTTG?GGAGCRTT?RG?CGAYAAYTKRGG?AYR?CTAGWMGCT?CARCRCGYATG???YCTTTT?ATCA?RGC?CTYYAATTG?GA?CG?R?RGGGG???SATYCACAGT?MTWCCC?TGYCCGTGGA??RYTRC?T??AY?T?GAT?GGGC?WAR?K??SCATACGTGY?CRCTARW?ACA???CTKCGTG?ARG?CKAGTGTCT?R?T?TCCTAGCYGTCCG??ACCTGCTCGCARCG?AATG?AAAA?GYGCCAG?G?GTAGC?TCYYM?YCCCCA?GC?CT?TKGGTYGGGA??CTYW?ACR??TA?CT?TC??RTAG?TYGCA?YCYC?G?CAYMTG?CC?A??GCGKCYGT?CG??TCATAGATGT?GCTR?WC?CSCYGYAGGGAYTRATA?AGTGT?CCTYYYTAG?GYCA?GTTRY?C?AACA?CA????RG?Y?GGC??GCTRAAK?YGYG?CY?TR?YC?TW?WACAGATTWGATYG?C?AAGYC?GGGGTAGAGCRCTAAK??GAG?AACRTTYAAY?G??G??TMCTTG?AAAA?SACGARCGSTTCGRGAY??T?CTWG?G?C?TA?CYCKG?GTAWGKCGA??ASA
GTTACTATAS?TAAG?A?C??CTCT??TAGGTY?TC?GGA?WACGT?CT?ATYGTTR???T?ATY?AC?TCT?TSTGM?GARTGGGRKARK?AGACG?CGAC?RAMYWTAAAG??RTTCC??WCTK???AAC?TCCCCGG?RTGKRCTTC?WAT???ACWY?CC?TGGCG?TA?WGT?R?AWT???AKWGCKCCYRC?YARGGTACCCGTCACRA?G?CW?CRC?TACYCTAGYAACY?WC???CGCTT?G?GCCT?C?TG?G?CCTTT??RR?TGGW?GCGA??CC?GCTATCTTCCGRA??CMCGATCY?A?RRWCCYTGGCGCGCGCYTW?ATRCGRGGWGTC?WRKGYACA?KT?C?RGG??AGCCCGCGATS?Y?G???GGRCC?CYRCAARSY?CR?CGACG??SR?C??TTC?TYMCAGC?CGAG?GGKYTRT?A?ACA?YG???ARA?GCT?K?R?C???AWW??AARGR??YYWCA?TY?CRK?RATY?T?G??GA?CAAGYCTTYS?CARAGAW?WATKA?RC?TGCGRTR?T?ARGT??TR?WAGTA?G?AGTGYGTWTR?A?ARAK?ATTTC?AWCRAAYA??AGTTAA?T?GCTC?SKTATTTGR?GWC?CA?RT??CA??GWCT?YAYCCAGAC?AAATYWGGTT??A?KC?GCAAAGTTGTT?CW?YC?T?ACA??A?CKG?AAGYCKACTCATA?YCG?GRCC?Y?GTKC?GWTC??RGCTA?R?AT?YGA???TCCYTCCAGA???AY?T?CRC?R?T?AG?TRGA?M??A??YC?GYTA?CAYKAC?GTCTG??GAG?ACCK?GGTTTCACWAYCGTC?MA?G?TT?Y?A?CGMCRG??G?GGGT???YCST??A?CCTRG??CTGGT?ATRCC?A???AG?TTC?RGTTR?AGAW?G??C?ARGCCMWTRT?CW??GCWST?TYYGTGT?G????T?AACGTTGCAGCCTY?AGC?SWG?MAKAA??GYCGGG???ACGCG
CTCT?RG???RAC?TT?YAWCYT?CGMMGYAWACCAGSGRWGATYC??ASGY?ATAA?TCGKCC?CATCTC?R????YW?KYYGRYACAGGA?T?RAYGYTCAGCA???T?CAARTT?G?ATARMY?WG?RG?TRARAG?TACGTA?TCT?WS?TAGTTSTGGATGAC?C?GAGYGATGTAY?AC?AC?T?GGT?C?WCWAG?TYCRRCYTT?TW?RMT?CCATGAT?CTTSMSAWAAT?GYAT?ATR??RGA?TTCK?CCGACTMGRGCT?RCY?AC?T?GRCC?YY?TGTCW?TAWY?WAG?C?TCCY?M?ACRT?TG?C?C??AGTTCRTGARYC?CC?G?AAKTC?TWGYGAG?TTGGAGRS??ART??A?CACGA?ACAKA?YGC??C?CKCTA?CC?TA????CA?GAGA?WT?TGGGA?YC?GWCWTMCGS?AACGTT?Y?W?GRACCTGGGCATTA?TT?CT?CAMYA???MCACCCG???WCR?GT?CK?AG?RYGRATGTRA?GSTA?C?AG?GWR?C?C?GGMA?AY??RATCYGA?RGCRGRWCCTTGAWTWTG?C?W?C?G?CYGTGT??A??YRR?A?ATGCTT?CC?RA?GCC?TG?YT?T?C?GAAA?AYCTGTA?A???G?G??C?T??????C?YYWKGAG?YGT?GTCARATS?G?CCRR?GAGG?G??G?GCA?AAG?CCAG?G??GGRGA?AGCRCK?C??CAA?KG?CC?GTRAT??A?AAGR?ATCA?AG?AG??CCWAYG?AGWACACCGRAACKY?YCGGCG?GT?CGAG??R?GYRG?TCA??GT?CKGAGYCW?ATTARG?CACCA?GGC?GTA??ACG?A?RG??CGRTR?C?GSMAG?TTC??GTACTWRTRARG?G?YG?TMAATTRAGM??TMA?RTG??TCCGG?RCTYGTG??GT?CT?GRGCCRTA?TGYT?CG??WYACGAKCA??G?ACTTG?CC???C?CAGTRCAGRG?RT?GCT??TMWCY
T?TRCAAT?CR?????G??CATMGTYA?TMC????CGGYYCG??TCGG??ATCGGT?CTGC?CCYC?ACARGG?G?GCTGC?YRCGGAT??YT?RC?TGY?RWY??W?GT?K?AGCA?RWTTGK?A?AC???TCWTCCGACW?CY?A?M?RG?GAA?YGC?GTRC???CTYC???AGAC?GC?Y?G?T??WG?GARCAGA?RGAYMR?ATC??GY?YG?Y?G?MT??A?GYT?GA?MA?TG?AC?C?RA??GGA?SCTA?G?AYCCTWM???GASTAT?C?G??CT?YG?G?TAGCCTCGMGCTTAGCCRGKAC?WRC?GTA?TR?GG?WT??A?YRA?GTR???RRK?G?C?G??CWYAGT?TC?T?T???C?CGTSK?G???AC?GWA??T?AC?G??C??ARTACA??TTGTTGAY??GGK?CCTK?G?WGTCT??AY?AWARA?ATGTCT?TGK??TA?ACG?R?GGGA?GCC?CTRA?AG?GCT??YGTA??T?GTRRWG??TTTTA?AGAC??R??CACAGC?ATGTTATTGCGR???CY??AK??G?AY??T?CTA?TAAR?C?GCCT?ATGAAGRAAATTTMCCC?S?G?CCTGGR??A?CY???GAG?AC??T?CRTYC??TAASR?TCCKGTTGYTCS?AC???SRCACCTSASAC?GCCR??C?CCWRK?CT?AKC?RT?GC??RCYAC?T?C???RGRRGTCA??C?A?YMCA?GAT?YTARCCY?AGCCAA?CCAS?AWTC?GACTYWC?TCTYATAYMGGGGACGGY?GCCATATC?AARC?TAC?A?AG?TTMRAG?GYG?GGTRC???RATCYTAGG??GACTRATGC??TG?C?M?GCAC?TGRCTT?CG?CGA?Y?WA?AAGG?ACC??ATCYCCKYMGA??TKT?CGT??GTYGGCG?A?G?CTTC?ATC?TYCR?CA?CR???ACCTCGG?AA?GTWG??C?RT?TCT?TC??GGGC?G?TTCGGT?T??C???C???YT
R?G?A?RGGGGYY?GT?WTAA?AAA?AA?TC?TAA?TTCTAARTCCT?TT?AGGCACATTTM?AAATACA?GYTAC?ASCG?T?SRCAWCGG???RAYR?GTG?CGACCCGRAGR?CGCYA??GY?GT?GYCC?GR??TAGS?TRGRT?????W?GCTACACGG??G???TAG?YYTAGC?A?TC?CG??TC??T??C???CCARW?TTGACYCGACATAGW?TCAC?R?GGWA?WCGTYWCMG?CC?TG?ACRTC?AMTARTC??TAT?GTGTRTGTRCGAC?GGTRTAC?GGT??WWT??AT??WG?TCA?T??ACGYR??TA??CW??MAACTAR?C??TARTWCC?G??C???TKG?G?CY?AC?ACAT?RRYGTCGGWGCA?T??GCCYCCTR?AAAGCACTC?A??TTT?MWTRA?A??ATA?GTATC?T?A?AGTYGTGAY?CAA?GA?TYAGYAGYMACAYA?TATTT?ATATT?T?T?GGC??A??CC?AT??T?CAC?CARA??TTR?TCTTG?TAW??YG??YYCATGCATTYGGTAG?TTATC??GC?RG?RTG?YG??AG?G?CYCG??GTAC?????TAA??GTTCC???A?T??AY?A?CAACARATR?AMRMT??WTAA??AG?CA?TACCCC?G?CSAT?RCGAA?T??RGTGCYCTWCY?G?WTWCA?ATA???GCAAMRGCAAG?YATTG?CRC???TTTARG?GGRTRCA??GS?TTCT?TG?A??AAAAAA?GCT????AGCAC?CTGY??GGT?CAGW?TTG?MGRGYRTG?RC?CWAAA?M?GCTAAWATCY?C?AMTC?T?GTGC???GGWG???T?SRRG?G??CMM?GC??T?T?TTTTCYGARGYTGACCCATCAAT??A??C?C?TTAGGCR?GY?TGT?S?CCCG?ATTG?TTT??ATG????GA???CCA?C?YGGGGY?T?SGC?W??SRRTG?CT??Y?AACTCAA?TAG??GRA??MCAACAK?TAR
??GC?RACT?G?CTGAT?G?YGT?CGTGC???GY?GAC?GARTC??YC??WCC?CTGCC?TAG?C?TC?T?GCSCA?AG?T?TGCCR?GTC??G?C?C???????ATG?AATGAGY?M?CGRCC??RA?T??TYC???WA?G??A?C??C?AA?A?TTT?TKYGAATTAT?TGG???RAGAASCCRTTTGYAC????GYYCACCC??YGGTCGAC?CGGCRATAY?TY??MCT?TWCATTAC?G?CGAG?GGCC??T?YGTAAAR??KG?ACA?TRRA?T?GR??ATGG?GAG?TCRC??CT??WCRCAC?AC?Y?CG??WTCA??GGCT?A?RT??TTACCCTYARG??GATATC?YG?CTAAGATTAAA?A?CTGRC????M?C?MCCM??TAAA?GGGC????CATC????TTKT?C?AT?AY?TRRRCCAY?C?GW?CR?A?RCYRTY?CYRG?CGGCC?AT?CAAC?TC?G?KA?C?TRGC?C???GG??WCGRAG?C???TR?T??CT?TYYAA?TRRR?CAG?A?GAA???TK?WSARYC?A??WGT?G?TGTAA?AM?T?GT?TWTA?C?R?CGC?GA??W?TGCAGGC???GKGY?MKAT?GGGA?MCATACTAGYGCC?A?Y???GWCG?AT?CAGGAAY?TA?GAG?C?CTASR?TCC?TCTCMWA?TKTC??AWA?CT?AGY?AC?YACGATATG?R??KG??S??TW?CRGAGCCAC?CCGC??C?YW?CGGTCA?GGCAAC?GC?CT?GTGCYYWGC?KCTW?GT??RT?ARARCCTCGGCGTR??GTACAC?GWG?T?ACT?ACCYAATTCCCC?AYC???GA??YYRT?A??YTYCT?CAG?RTYATGA??CGYC??TMACWTGT??T?CR?TC?CGGAGC?????T?CTM?C??YW???AYGCR?CGC?A?TGY?WTRTGYGR???TT??AGAGA??ARGG??T?TCRA?Y?ACCGCGGC?CCGYCCGC?TAT??RRG??YAG
CAAATRYTCGGRW?A?T?R?CG?GGWY???A?CGCY?T?GCATCA??AG?ACCS??G?TTGGM??AAA?RR?GGAY?TATGG?M?W?T??G?TRY??TATMGC?CA?CTC??CGAY?TG?GGATC?C?GG?CRARA?YATGCCW??TTTAAGGTGAR?ACYG?CGAR?G????G?T?AT?MTGCGWACCGGTCTW?GWC??AAC??CTAMSCG??YGG?K???G???TA?TRGGR?CTY??CGGCY???TC??G?CG?C?AG???AM??GGCCTG??CA?GT????GCRMC??A?W?M?R??ACGG?G?A?GAGCTTACW??G??G??AYT?AAG?GY??MT?TAGAW?TC??TRG?G??GAR?TA?AAA??CM?MGKG?CYCGCA???G?T??TCAC?????GT?TAAAACTG?ACT???KTY??TYR?MT??TA??TAACYC?AACGCCCW?S?WCCR?T?KGCCG?T?TCG??G?TG???AC?GAGGCC??G??C???G?RG?CC?CC??TATAGTR?TTC?ATCGAC?GGACCK?CT?AGT?TCTAC?Y??AAATRY?KT??AR?????CY?WG??G?AT?GC??GTRGA?AC?AT??YGR?G?C?GG??CWWAGG???YCGT?GRGAR??A?TAC??TR?T?TY??G??GTATRTTC?AA?MGAG?CG?KCGTMCYAR??TA?CGACRTAT?AMTTGCA?CACTGGGAA?ATCT?CT????CATC??ACG?TGCA?AC?K?Y?GTA?GM???AA?GYTAG??TT????T?TSM?AR??CC??G???TSRWGT??RT??GAAC?G?TYTTTGG?TAG??AG?CAAA??G?G?WGGWCGCCWGTYC?CGG??TGRTTACC?AC????GTAC?CCTTG?GG?TAA?TG??K???CCRT?G?A???GGGA?AAG?GRYCWGTCRY?TG?GT?RTAY?TSYGAT?CARGGTC?TT?M?T?MTST?GGCTC?TG?T?KATTT?GGAACTGC?G?GAG?CMG
???A?CTK?GRTGGGGCT??GGA?MYA???CRT?AGT??C?YTTTAT?CRA?G??C?GK?YCATAA?TG????ARAG???A??GT??TG?GG??Y?C????TCAT?G?TTGYMTGAAAKY?C?GKMG?RC?ACC??C?GGG?AGAAA?A??G?GACY?ACG??M?GCACRCG?A??YG?CAK?ACAGAT?CA?W?TAGGRATGATGCGGAACC?CT??TT?A???TACTGCTT?AY?CTCGCG?K?GWYCC??W???CCY??CC?G?GRWRRCC?G?C?YCGGAARK?T?C?CGA?TTATGGCGG?CSC?CAA?GAC?RW?T??GG?A?GTTA?GYTTYCGC?T??RAG?RCCAG?T??G?TAAA????TGTA???AWTCG?G?AATYTY?GCR??RGT???GT?WT?CARAGG??S??R???G??RR??AAAGT?YRCGC?GCTC??MY??RCK?CC?G?AGCTGT??ACACY??TTCAC?GRTTACR?RCC?A?SK?CGGCTGRA?CTYGCA?G?A??CC???T?TGTCWC?CTAACTAA?TCTCTAGRYR?TSTG?K?WT??G???GW??T??W??GG?YCCMT?CCMA?CTT??G???GGWAGR?AWAAYTRTA???R???M?GAAYTT?GAT?ATC?KTAGCA?RMA?WCTAG?C?TTG?C???GG??TYG?TGYCCY??T?CTAC??A?CAYTC?G???G?T?RCTAA????A?G???CCR?TGTACG?R?AATG???C?CY??T??C??T???GTTAGA??YR?T?GTW???CA??CYA?CCGC?T??W????CGSA???AAG?G??CTTGT?T?C?RYTSCAAARTAC?YMT??C?GGG?WY?GG?K??CGT?RCCCACC?G?G?RTCTCCCTTA??CG?A?ACTCRTGTR??G?AY?CC?YS?AT?S?A?CTG??RC?TRCTGTGT?TG??GKRG?T???GCAGM?TS?TG?AAAA?CG???G??TAT?MT?TG?TC?ACCGAACTA?C??
?AGR?TRT???CT?TTGC?ACC??KTRRGCGCCGG??R?G?RCG?A?CAC???WTA?T??GA?TWY??TTR?A??G?CTTGS??TKGGRGSTR?G??RGCRAGAGCRTG???RG?C?AAG?T?S??GA??GGAMR??G?WGAG?ARG?YA?GK?K?GTCAC?T?C??A?TY?A??AMKWRC?CRY??GYRC?WCGAAR?AG?TAGA??GCAGGTC?TC?CG?KT?MGGMCTTC?K??GCYY?C??RT??AT?R???C?YTYTKT?CK??A??ACGAC?A?AWA?SCATCGM?????GCTCGCG?TAA?TTWA?CWSAACG?C??T??TG?GTACARC?GTACCGY?TGGS?M?A??AGGTSCWTG??AGTTAG?TRRT?TGAARGCTTT?MTAACM?G??G??GCTRYCGGYK?C?A??AG?G?C?TYRG?CGAA?ARG?TTCCAGM??GWT???CG?G??TRC?TAC?CYAGYA?CGA?GGATGC?CTCG??RYST?TC?YCTC?YGCGYTT?A?T?G?A?G?A?ACA??CC?KAG?CT?T?CWGTCC?A??GG?G?T?G??G?AAC?YCGCGTCG?G?GGTC?GC??AC??GCC?TCG?TCAC?C?CC?G?WRAT?YAYYY?C?TCGG?????C?R?KTMRAGA?AC??CA??R?M?TSAATC?YG?YA?TY?GT?TGARGCACG?GGST??TAGY?TCCCGGG?G?G?CTC?TGGATCCTCAGACA??YAMR?CCGRCTCTGCK?RC??ARGAAAC?GCGCAGAR?C??AAG?RAG?CYCACAR?TCY?RCTYCGYCCASG?TACT??R?YRRACAATATGRCYG?G?AG?ATTKGARAGC?ACC?A?CTYGTCWAGCWR??GGR?AGC?TCACCAG?YCCTT?GTG??YGR??GA?RTATYCASKGYT?SY?C?AGRACCG?ACCY?RGGTCAM??TCG?WGT??KCA?GGGCWCAGYTYGT??C?YGMT?CGCG?TG?A??GC?S??C?GAA?C?
CCAG?CTGTCCATGGTGTY?TG?CC?AY?YGC?W?CTRCATAACC?GGC??YTAY?GRCGRTCGGC?GG?CC?AT?GRACRY??TSGR?AAM?CK?Y?GT?G?RSY?GA?RRGTCTCCG??W?G?CRAMTGGAA?AA?CCGGTGC??ACCTKAMCGGYA?GGMACCGA?STCATA?M?ACT?GCWTMT??TAT?TGAC??RAA?CTMTGG??TTGAGCM?T?CGCCTGAAR??A?ACTCS?TCAKACR??AACCCR??CTS????ATA???A?Y??GCG?GYACGA??GA?YAGT?A?SGCARG?RG?Y?TYGG?GG?CGCGTGC??GT??GT?TS?ARCMCMCAA?CGTTTTT?TGGC?GCAA?AYGTT?CA?GA?TC???W?S?A??CTC?CATCC??ATRC??C?C??C?TA?TGTTCCRAYGAW?TAA?CTAWT??GCT?TC??GY?AW?AT??GA?ATTGG?T?CAC??A?GR?C???TGCYCGCGTAG??YRGTGCACGGCT?TK?AM?AC?CCYS?TGCYCG?YCG??A?RGCTCR?TAK?TY?GTGATWG?A?CCCAT?TA?YTCAG?G?GA??CTTAC?AGTAAAATAGR??GAGC??TCT?C??GT??WYMGA?WCACAGA?AT?A?GGWG?GCTCC?C?MGTRAC?TAT?AY??CYTCGGACA?TATCA??Y?A???C??TAKWC?TT?A?AWGTGG?CRCGTGACRCCG?G???YCCAGCGC?CC?CGCRCCGTATA?GRC??ATGCCGCW??TGA?C?GY???GG??GCGTC??AA?G?K?MWCGRCCACA?T?W?R?T?CYS???C??C?CCT?????CG?YTCTCG?T?RCTCC?C?T?AAGTCMCCGCK?GGCYACA???G?YAK?ATG?RCATGGTGRWGCACT?TAGAT?TACTT?T?AAT?CTAAC?CGATWG?GMTTATGAGAKRAYCCC?C?A?ATTYGACCACK?KAMGCCGTG?TACA????AMMATCACCGC?GCC
CTGACACGCG?A?CCCYCTRTGC?T??TGACAYGAASCACATSRCYTYATG?ACWCTAGTGAAT?GGGCCYC?CCT???AARMY?G?AATGAGG?TCMTTAGG?AAGG?AYGY?MCGGAAA?GTT?R??A?GTCCCAR?TT?CAGY?ATT?TGT?MRAGGCGTCG?G?TTTTCCC?ARTYGA?T?CW?A?C?ATCATG?CATC?TGGTTWAAGG?YGC?GA?CGKARKTRTCCATCGG??TA?TRGGW??AGRGTAYCGSG?AAWCKGRC?CYG?C??TGTCCC??TRKM?RRT?AACTK?TCCTCC?YAGKA?K?K?WRTACCATGWG?C?G?TTGWA?RTRGCCT?T??C?GY?TA?GCGCGGMCTWCT?ST?ACYCATATTTTTTCGCAGGGCTA?CCT?ATGGACTMACGC?RTG?YTRG?WGSG??AYSCC?A?MCT?GTACC?CTCARGTGKGCAGYCWK???T?G?GCTCC?A?YTA?GA?RACYT?G?C?ACAT?GRCWTCC?GRTTATCGGA?C?AMAACTGATACRCTG?YTRT?G?TC?GATR?AT?C?R?WGCAGCCTCTGWTYCG?G?C?GRGCGRM?TGCT??GTTCA??GG?W???AAG?YG??AWS?ATCTAGG?C?A?GAAT?AC?TT?CCC?ATC?GC?RCA?ATC?C?GGGRCGCSCMGGCT??R??ARGTKC??GACCYA?A?TCTGRATGY?AA?AYA?CGC?GAYC??GTACA?CAWGGRAGCGGC?A??G??GRWGCCWGW?YACM?CAGRCWCTGAGG???YCAKCGRGCRRCARAGTTKYGTAW?GAACCAGGGGCCGG?CAG??RGATAKCAG?C?AAAGCCWGYGAACCGWCTAGRAGCGT?AAGATY?GWTATGACMCTCGAAGG?GG?K?TCM?ATATTC?AY??CTWTYTT?WTGT?AAC?GAG?KCTGAMCTCY?TCTT?CAC??YG??ATMATAT?T?CCS?ACTT??AAAGCAATAAGCKCAGWGAG
CGTTMGTCGGC?A?CAGTACGAACGAWTTC?AR?SG?GT?WCRACAGCTGGA?AGKT???T??AA??YRR??TYA?C?CWG???RCCTAGG?Y?A?TAG?T?Y???ATA???C?K?ACTTT?????RT??GT?A??CGCTGG?AT?CCCCC??????GCAGATGAKGCCTKATCGGATTGGGACCRCCYCW??GGMCCYA?YRGGTTGATWGAGAGTWYCT???????????????????G?????????????TAAR?Y?????AG?A??W????????G?AAYGA?T?G???R?????G???T??YC??????C???C??T????TC???T????????????T?T????A???RC??????A????????????G??T?T???G??CA?R??G?G?RTACGT????T?C?A?GAY??GT??A???G?T?????G?????????GGG?????T??GT?GAG??G?GY?TT?Y??G???TG?????T??CTAA?A??GG?????YCCC???T??GST?TW??TAA??A???AC?AT???YAT???AC?TCTTA?CG????AAA?CC?RT?CCA???GYTG??AT?TAA??A?TGYG?A?R?G?AGA?RCGGG??TTT?MA?CTR?AG?T?AS??T???CST?M????A????G???AA?MT???TTT?CAGG?T??A?T??CGG?C??ACAT??AGAGAGG??ACGRA???K?CCGTMS??TRGA??C?CCCY??C?TGCAAA?AC?GGSTMG?CCCG?GC?GM??A??TG???T?YTTWWKMA??GWC??ACCG?TGYTCA??TCCG???????GCT?TGGCC?RCGCYGT??CSTAG????A????CC?GKT??A?A?M?TCK?AGG??CC?TSG???AC?TCCGTC?CYTR?TY?RC?GCTR?CCC?CC?ACA?C??CCA?T?G?Y?GM?A?CA???ATAAACT?AGT???G?GACY?TYA?G?G?CAG
    255_9		G?TCGTTTAGA?GGCGGT?AGAGCKGCA?TTGRGG?MG?RKGG?CGGR?CTCTCMCTCCG?TAYGAT?A?YTT??ARY??AAAYTGGAA???CCCCKTTATCCAAARTMCT?ASAATCTTRAC??TCCCRRWGGGATAGCATCGGTCYRMTACYRGCTA?TATTCCAARGYAYAAAGGTTYS?GWGA??GKTCACGAAT?ARYA?CTCCCG?A?TGATGKTKA??GTTCWGCW?T?CTTTK?CR?ARRTACATG?CR?WCGATRR?G?GCGGMTCCCYAGC?GGAAGAGWT?ACRTCCRCWCTCTTRMCGTAGY?MAA?G??CMT?RCRRTGKCAAATTGAT?RT?C?GGCT?YCAC?TTGTRAGGTATC?A???GTCAYRKRTYATT??A?GGATAC?TRYACRGAAWWAYCATGACYK?TARS?AT?RSGSTTATGTCT???R??AGCGTTWAMCTTCA?CGYT?G??CATCC?CARRCCG?YCT?WGGGAKY?GT?TCCAT?ATC?GMGRWTTCTCCCAC?AGGC?KTG?SYC?YYACA?AG?ACGGCACGTA?A?TGRGMAGTRA?GGYCT??A?T??AT?R??RA?GTAGGAGGAA??C??GGTTCSTRRAGM??CC?ATAACAGCTCACA?ACRC?ATYTCAAYRCTTC?C?YKAAG?GYACCCGACTCTACRTC??R?G??CCACAG?TM?AAYTTTYCGKACCA??AGGRGGRT?GAGCGCTK?A?RTARM?TGGTRAGT?TRA?AACWMA?CYG?YAT?ACCRAGKWGRT?AAGT?TAC?YGT?Y?GGTYTTGGA?CC?CK?CTTG?A?GTRA?RR?SR?RG?GG?TGATYYRAMTGA?GGSCY?TTGS?ATW?TTAMT?TCGCAAAAAR?TYTWTGGCT?TCG?CKTGTCT?A?TGY??RCCGA?TRCSAAYKACRSAATGYTCRYC?AC?TAC?C?GGYKCGGSCCTYTYTKTCAMMCTYTTA?GA?YWTSWC??C?GGCCCGTACTCA
GCTMTR?AM?AAA?CAYT??AY?T?ARGYGGCKG?GCGW?CAY??CTAT?AYAYYYT??CGCTGT?CGGTCACTYAACT?WTGC??AGATRM?G?CGARCCCTG?M?YCT?YT?AGWCCTY?C??T?C?TGCGTTGCTTCTA?AG??KRGTTCKCAAMWGC?R?RA??YC?T?T?ACG?CARGTTCG?SS?TWRGSAGACTG??CCYGGATATC?KG?GTCK?GSCCWCCYATT?TTCCGAYGCTA?CCTCC?ASCTTYGGWCCGTYG?WATYAT?CGAGRTT?AG?G?RCMYG?WGWTTATTAATGAGA?G???CTTMTYTGTASCTGYW?CACYGCYCASAWTAKRCA?TYCGY???AARWWAGYGRAAYYTGC?CATR?T?A?AA?TAGGGY?SC?SMCGAT?CRTRAA??T?CMGACC?TA?GGCGGCYR?AGAYAWCTCRRWAKSGTTAAGAY?YR?T?CRATAA??WAA?RACT?TTGTCCGRY??KT??AC?AY?AGRTTGRT?SGYAYG?AAT?R?STGTTTCRSRRGRRAGCCTAAW?GW?TTG?T?RYCCTATGR??WG?RTATCTG?MCYAGATCRGGRTTRGAC?AAGRTATWGTA?K?RTCRYACGSG?RWW?GTRGAC?AT?GGCCTACTKMCTA?G?Y?CGMACRGTA?MGGGTMAGGY?YAAAC?CGRW?WS???GC?MTW?GCACG??AATTY?CCTAA??GTCGTGGK?CAGGGGTSAW??AGCGCTYGTCCCTCA?G?CTCKGATC?R?ACCTTGTAG?Y?TCAMWKT?GCA?CCCRSTG?C?YG?GR?WYTAT?TCCMTATRTTCRTCRGGRTG?KTAKGAAG?CT?GATT?WYCTY?GAYTG?R?CGSW?ARGCCW?YMATYCAGGTTTCAT??ATG??YSRRA?GA?GTGWGGA?RT??GGA?GCRTRAYTCAT?CA?AGCAGGRAT?CRAKGGCTCC??ST?GG?TAGCCGGMCT?CCGRCG?TTTGTCA?GGCAAG
??RT?AAGR???CGC?C?TG?SMKGAAGMSCATW?WWAARTMA??TAACCG?ATA?TR??TWWT?A?SGCGTCAC??TC?CCAGTTYGCWAWCTCCTKGG?YAGT?CCWCTGWCGCCWTT??AGCG?GAAAY?YCKGYRKAAMGM??CGTTTCCAGCYACA?K?ATGAAYSAATK??CAACTR?TRARCGAGYKG?T?GCWCTCT?CAA?ACCAGRTCGGRGGCTR?GRCA?T?GKTMACYW?ATCY??CGT?AMTYGRYAAGR?TCTTGGAGAYSCAYCAATG??T?GYACGM?T?TKGACCCTTGA?GYSAGRCACTAAAGST??ASTCAGTYACGC?A?G?C?G?CTTW??RY?CG?Y???GRCAAAMYT?MGRM?GRGACSYYTAA??ATCAATATTAYTTARWG?ARRAGTTT??GTGTG?GTGACKACCWGG?GATRCC??KA?ATAGA?CGTCGGSACCYGAAGCCYCTTAGT?TC?AAS?T????SACACKWTTRTRRTR?YYTAAC?TG?KTC?G?SGT?TTGCGAGCYCCCKGCRTA?CAGCGG?RTC?CC???TWWCYCTYTYCAAR?TYTGTWGTCGTTGG?RTCK?CTY?ATAAMY?CGWA??T?GRCR?GAG??RMRATA?TCRWW?ATAC?T?AKT??ASY?CGCA??CC??K?AMTWCT?TCTTTTGCGCMSR??CTTATGRGGCG?CKCGARCCGYMRA??C?C?TAA?AATCYTRATMTGTG?G??GACR??GYGM?ACCCR?G?C?CA?AG?RC?AAGTTT?TGAATGACGYGCTRRGGCSGT?TMA?CR?CCGYATAM?ACCWATCTKACACRTATGAAAATGTCGT?TT?MTYGGGWG?ATAAKTTA?G??WCCCRG??CT???TTGATTC?CACGWT?GWCAYGATC?C?TAKWCA??G?CCWRAATTCAGATGWYCGCK?TW?GT?TYRCCCATYMGTW?GGGCGC?CRAY?MCTRRGYT?TAAACAGG?CYCMA?C
G?YT????C?RTACCGCTTR?GTCTTGGGGYS?TYWYG?YCR?CSAAAG?GGG??CGTAW??CCTTC?TGCGYARYAATWGTTTA?CGG?CA?GTSCCGRT?AC??GG??AGGYYAGAGGTGSG??CRAC?CGG?TA?GMACGCGAA?TGKATA?GGYARGS?G?CGCC?TGGCAA?AGGAMGAAA?GTTG?ARGTTATMTYAA?MATT?YCGS?TY?GCGTMACT?KYGTTCAC??CTT?WTTYTR?AATGTY?AYYC?RYK?GA?YA?GGTC?AACCGGGCA?CCYR?TTYATG?ACTT?ATGACMCY?WYRG?YSTG?R?CCTMC?TACRGAYGAAAACAAGG?CGTC?C?GGT?TA?A?Y?CT??TGGSCCA??CGRCGT?CCYAGG?TC?T?G?TRCYWTGTTCAC?GTTC?TTCK?YCCKGGTRA?RGRR?ACAYRCT?RTA?GTAGAA?GCCG?AGC?GCAT?AACGAATRAGTRCGC?C?C?AGTTGAWG?TTCT?C??Y??GACWCGA??YGT?MC?GAAYATGTCGTG?CRKGCTSAWTGCAG?TTTCT?C?G?G?ACCT?TGTRCAAA?RWRCTTCA?GCGC?GTCGTTGAWY???CG?TACT??YGTAYGTAAGCRTCRAGA?GRCGTGCACKAYCG?GTCCCTCRWGTTAAY?GM?T?TGTAAAGGATCCR?G?GACTMYY?G??KTT?AGG?AWTTT??WCT?K?AGYGATTSYACGCC?AATMAGAA?RTCTK?KA?C?AMAGCTGCGMC?CT?CGRCT?C?MCR?CCTACRCGRTGGGC?GGC?AACYMGGGRCGTCAG?TCCG?TTGCWY?CAYATGW?WRGGGCTMGCC??YAYKTGGACGAGAAA?ARYTTGAGTC?TRCYT?G?MW?GWC?GGMA??G?KG?R?CYT?G?TACR???CTRYTGC?CAY?TA?GKTA?KTGCAGGA?GGAATCGGGTCRYC?AG?TGT?YKSAAC?CA?CCGA?CTYTGT?RTTTT?ARTC
AGGS??RYC?TRC?C?A?TACCCRTACGTCY?TGTTCTAGCGGGTTKGWAG?TAYT?CCAC??GCRCGATGACACGTTR?CAGKGCATACAGARACT?WYA?T?CGCGG?ASAWTR?GAYW?R???WA?RSWAW?ST?TYGRCTTACGGW?CMKCTCAYWA?YSACAK?TSATMC?GTA?TGRTCGY?AGTA?TGCCTGGCY?A?TTY??WRRAATTGKCYGC?GKC?AG?AGR??ACCA?AT?R?YTTCSTTGWMC?ATC?AGCRMGCASTG?A?TACCCATW?GRY?TGRTACAKAMY?TCCG?CAAAG?ACA?K??TR?MCGAWCGTRMKYT??KTTTACAAAACG?CCYRACYRTGCYGTAY?CCTCGGG?GCMYTTCCCA?AGA?GCAGYTKAMA?RG??RRGC??RT?GRCCARGCAR?A??TGCGRG?GCTA?GAGKCAGCKCSGG?TYTTGGA?RAAG?YCCGCCCAGRYCA?CWG??RW?G????WMA?SAGM?WWTMGGCG?SATC?GGA?AMCKSTA?RT?ATYCCTYR?AG?YTWYTTRCCGGAG??CGSMCSTGWTY?TGCG?GYGKGCGMA?YTGARTYCRRA?AWAG?WSRGGGG?ARAA?RGATGRRWCCA?MRCCAGCTGYTATCC?CRRCACWMTGTCCG?GAGTT?ACGCAGCGGT?AG?TTG??TAG?C?TTCTAGTCAK?AA?YGA?ATCAYGCCKYACACTAYY??CACGGYYAGWG?CA?YA?CCT?GGRGAKRTT?GGGGTKT??AGGCT?AWGARCACR???CC?AA?TTA?CKA?CAGTGGCAGCCT?Y?TRGCACGTTC??CCWA?RCA?RGAC?MYC?Y?RAKTAGC????CG?GC??SA?ATTGGAAGTGTYGGK???CYGGKTG?GAAGCCCCACCGGMCAAMCAARYR?T?TYAGYYR??WGATTGRM?CGGYTACAAGGYCGRCCCAAKCT?YTCG?AWTACGKYGGTTT?CTTAMGCGRGGGACAWC
CW?WRGC?RMCRCCYCA??GGRGCC?TTTCATTGGGGCYTCAGCGT?ATT?GAAGGYCCAT?CRTYGA?GA?A?A?CRGC?C?M?A?ARAAT?TMTC?ACM?GTAAAWTGAS?TC?CGCGTYT??CYWMYAC?AT?TCAA?G?CT?GCCT?CGGGA?RCATT?CGAGT?T?GGGTGCKTYTARGTCRG?YAATTATTTG?ACCTTG?ASTR??ARWKCGCC?W?CGCWYMCGCRYT?CG?ACKCAAAGY??CATTGG?GGC?CGTT?R?C?CAAC????AACAYCCYGYGYTG?RAGYTC??TC??GCRACCAR?YCWG?TGYY?Y?TGAG?SYY?YAG?ATRAC?TR?CMGAGYRSCWACGC?SR?W?CCCW?CYTCAKCAAARTT??MGWT?AAC?TYCCGTYCGAACACGAGAATGT?YATGC??A?C?RTAMAWGY?TA?TMCCRAA?KY?KGT?R?G?ATRC?YAG?TG?CMKACGGC????CGTK?TTMGRTC?YY??MKAGAGATYACTCGCCTMY?R?T?YTRGACGATYT?TGKMGACGCGA?AAGYARAC?TTTASWCCCAAGTC?GGAAYCSTRWA?TGC?GGCGRTTCCGMGCC?TC?T??GAYTCTACTCTCCWTGGAATCKW?AYGTCAGGRGTAY?CRTCGT?KACGYCACCCGATCYT?ACG??GACAC?CTKCAAGAT?CA?CTGAWCTCCTG?GAKTSA?Y???CA?CACYT??T?CGT?CTG?CAATC?GGTA??ATCTT?MACC?AGTTG?CTATWGC?GAGRCACGGGCAAGCACWW?CTA??T?G?GRGGT??CACGTRGTGRYTG?RTCT?C?CTGM?ARAAACSTAGTRGYCACATAGG?TGRGYYRCC?CCGG?AWACCY?AGKT?A??TWCAAT?TTAG?AATATRY?C?GTATCT?CGATCC?CGAACSTM?C?T?A????RTTG?CGCAGAGYCT?AGGY?AYG?AGAATGTRAWSCG?CASA?TW?C??TT
CK?TRCRSCA?GAACR??RGGTTTGCKCAA?C?CTGT?G?MCA?CC?GTTGT?CCT?RG?Y?AWGCAATCT?AMG?GWCGCYYA?AACATGGTT?T?AAT?TGT?G??A?RAC??ACWGWGGCYTAW?TTWGTAGWYGTAYYAGGYKWTCW?TA?ACTKATTWAGT?TGCGGRARRGGAW?G?CACYGAT?A?R?GCGATAYRYT??CTWATGCYAC?GGSGAR?CTCGCATTGAYYKGCTKCGCCCCTC?GCRC?CAC?Y?TTSC?SCGCTATTCRARA?RTTAAT?YGCWRGCGGKMAMCRC?KT?TC?C?RKC??AC?CAGCACAGTTG?GGACGGARTWGY?WCAT?GCCCTARCG???TAT?CCCT??YWWGGGCAATCTACTG?CGCTGTCGYCYCTWCC?GYATYM?YTTGY?TRTCTTYTACTTGCAWYT?GCGYTTCACCSGR???TYG?RTYCTCACGC?WWY?RK?C?GGRTTR?CTGGGKGAGGCKATS?ACGCTA?MRGKRGTGGS?CATAG?G?YGAACC?KCGGGATYCTRTM?CTTAYCRA?ACGSWCTGAATTYCC?T?ATCYCG?G?TACTSTTCGGG??TWTCCAGRC?TGCRWG??AGCTWCGCGGMTSACTAT??CA?G?C?MRTTA?CAT?RGRATGMC?KTG?TT?WMTCMAAC?CC?GCGGAATARAGCG?ACWG?MGTAWWATGCAYA??YC??WAGGGCGACTTTRA?SGCC?G?GWYGKTA?A?MC?YCYY?GCAA?M?RYMCGS?SWRRG?CGTCACCGC?WRRARAATC??TYGT?RTMWTKCACAC?ARYACYCGWCWCGCRACGAMA??CGRCTTMAAYCCCA?MGGCGCRCC??GTSGCTCTCAGCTWRTC??AA?A?CG??TCAATRA?CCMGGCC?STRMGRYYY?G?TA?GAAYTSTRGC?T?GTTTMG?GCTRYGCCATGTGG?KGATYW?A??WRTCTRCKTT?GGA?GGGRTT?RWCTCRSM
CGGTGRCG?TAYACCRG?CWKMYTG?AGCTYATGCA?ATAGYTT??C??GKTC?CGRGY?TCTCCCGTG?Y?AASATA?TGAARKGA?GAA?TSMMCGGAC?CCCGR?RAGRKAGRGGACCT?TGAGATTAAAAAAGYCGKARA?ARRGC?MTR?AA?WYYCCACGR?RSTCT?CCGRG?GGATW?GRC???GCTGAR?GCAGRC?AGRAT??G?GCTMAW?ASAGMTCCAGY?AY?CCAAA?GARG?CCGRA?AT?AWTGCGM?WCGRGAATCTAY?T?TKW?TGRCRMGGMCCA?GC??GCG?GWTGCAWWWGKTTGCTGTMAAMTCCYGATGGGGCMAARTA?A??A??CC??A?ATTTACCGAAW?ASA?T?TMTCAGA?RGYT?GGGR????Y?TCCAYT?ARC?YA??CYSK?A???TYGGC?C?AA?RR?TC?CMRG?YWW?CTATGAGG?RCATR?CTGCCR?AACAMRAC?ARAGGTCGRTCRY?KTAM?MAA?GCCARRTCAATGAACCCGGGCGCA?KWRATRT?GAGCCCCRCACGTCAAYGAT??CGTCA?CGARCAA?AYA?TRTYTCC?GACCTGATAG?TCRTTCAWAGYGTTY?AC??CCC?TC?GA??RATCTARRMAGACWCAG?GCTRKKSYC?GMATCG?CATWTTGG?CCCGTTGCAATKTGAATCGAT?W??GCRTTAC?GCAGY??YTGTMA???W?CYGYTMRTCWCCAGGCTA???GT?CY?YCCYSC?CCWTASA?G?WGTTGSAATWRTC?AG?CGARCKA??KGG?RCRCCTGATAC?KGCM?TC?AYTGRACC?MGAWTAA?C?YC?G?SCCAGATTAYYAACGT?GGCTAAAR?MAGKGC?TACTCGW?YGTWCGTGGATRCCR?TCAAAGGC??R?AG?WCT?SAGGAKAACYTGA?MTKMYA?GA???GCGCCAAGAGTAMGWRCG?CTMA?GAATCATCYCGARTTGAACGYMYTG?R?CCRACTA
TYCWWTCR?TRGG??GAKA?TCC?AKCC?CC??T?KY???YCGT?CTT??GGAATTCTAT??WAATACT?T?TGAGA?CT?YRRCCGAAYG?CAAAA?ACG?A?ACA?WRA?MT?AC?MAA?KAGKT?RWR?CCCTTRTCGTTCK?KGGCCT?TWCACGTWAYC?CG?CTC?ATR?SCGCGYAT?S?AATATCGSTCTSCCTT?KKT?ACRGATT?AAGRCAYTAGKAGGSAYAMCT??GTKTC??CGG?TGTTAWTYA?GGR?MRGAKRTTTATCYATTGAGA?CG??CR???K?RKGWCCMA?CGTTRG?MTACTART?TACAMTCCATCT??W?TCGCTYA?T??CA?ARSRCARTRA?GGTGS?CTGCGCC?MGTRYCTAYTCYMGKAT?GATGWYGGGCCGGAGSAR?RCGCGCC?SY?ATTGGTACMTTCTTYAC??GTCGGAR??CAGCCTKTG?RACG?RTTRGYTAGWCRK??T?CATMM?AKGCGATYKTW?CTAA?WT?Y??GWACCTRCGCGKAC?AGAATCRGC?KGCTTGYW?RGCCACCG?A?CT??CTAA?AGGTAKAA?CG?YAGYCMA?CGR?RGCGRGWCAYA?KCATGCYYGW?ASTCGT?WT?TKAA?YSGG?TMG?ACSCGGTTA?WTG??GATT?TYGGAGT?GGCCCTTCAC?CGAKGTAGAAYAMARTCAGATY?ATAGTARAGKG??GATC?RTAK?YGTCCTYKGCTKG?A?GA??CCT?WSCTTRCCCGMCCAGGGCTYA?AAA?G??CT?ACGCAT?TTACAT?TCAGSGATAMRCYTGCTC?GGCACATGARTGTTA?T?GAC?C?C??MAC?AT?TKYT?CTC??CACKTTA?AKTCTGTRC?TGM?AAA??TCCCA??C?RCCCG?GTYM?WATC??Y?TACAT?GCCTCWTTG?AA?TW??A?CGRA?AT?RGAC?CTCG?G?GAC??TTTY?A?CKTGGYCGM?YCGATTG?STCGRM?TT?TCAY
GATGTA?GGGC?AW?GCGRCCTRAAC?M?C??A?TGASCCR?A??GCGGGAGC?GCGTR??CAY?TTTGYMT?CG?GCTGCTGCCYCRY?A?RWAR?C?RGWGCMAMRGWGCGGGYGTAC??TGYRAAGY?GWCATTAA???RGCWC??ATAGCKWCGTTTAMTMACGGY?AC?AWCCAATAT?T?Y?GTT??RSTGCGCTA?RGCGYKCT?AAGAATGTC?AWCMT??TTGRMGAT?T?TYA?C??T?GGAA?GCTA?GRGW?TRCTG?SGAAG?YRG?R?CGWSAAGCKTWCAYGAAAYT?TAR?T?ATRGRGA??GY?GARAT?TGTATRGAGC???CRCCAC??TAC?TKGYTTK?YCMGG?CAGRATATR?R?GYA?GGAGAGMARGTG??GYWGG?TRGTC?KRAYYACCSCYGYACCGACCRGCA?CT?CCTT?GTCY?GCAGCTAWA??Y?A?CGATCGTYTAGGCCTTTCA?GG??GATTA?GGMAG?GTCGGASWCGMYTYCGG?R??GA?GWR?GCACYACGGYYYRKCRC?ARGT?GT??CYCRCCKYTGGAWR?WGCT?Y?ACAGKC?TS??C?TAAATGYAACG?G?GG?AMTTGGRGTGCGGY?ACAKAG?RTTCT???GKGA?CCCCTCT??MTGC?GGG?RGTTGGTC?AYWT??G?ATC?GTSCSRA?KYTGT???CGCCTRAGTG?A?RTAR?GGAA???CTYC??RCTGGRCARGTM?GMYG??CGG?CCGGCT?TMC?GYCRRT?AKT?TYCMTAYT??GA?AG?CACCG?TGAGGWATTARCWYG?GMTTRG?TYRRAA?CCCWT??YC?CA???A??AGKRTCACG?GGCG?GTGT?AGCSYYTKTTTCGTCTCT?YGCTRAGGGCCCC?GTA?RYRCRWS?YCTGCCGGAM?GAWC?YGCGA?AGKAY?ACGGA?CAAGCGRT???GKCYA?CA?A?T?MT?ACGRGRCA?S?TAG?G?TGC?GCY?RMCA?TG?A
GAK?SG??TTAAGARTTWY?TATCR?ATC??AGGAAACTTRCTCACGAKRRMTAKCTG?T??ACAACT?AAA?ST?RRGAGGGRGCT?AGGG?TRATG?AAYAGYCC?MRGWGTTT?R?GRYCT??ARCCC??TAGAAGMYTKAT?WWC??C??T?AAMTGGARRYGGCCCGCRA??A?GAYTATTA?SA?AACGGGGGAGCCGGM?GGAGGT?A?GGT?????CTYTARAYACK?CA?TTCGACT?AGGCK?TAGTRC??GG?C?GTAYYCAY??T?AY?GCCRRGGGAGGG?STGGGG?WCWACTRC?GGKGTTAACCGTGRCTYRCTAAGWCGAARWGGAGC?G??TCTYAATKTTACRRATGCAATG?TWTGGGGCTGAGAGGR?TT??CW??AGAAWT?YAGGYRRCGGATAATATTGYACTCTG?GTYGC?CCGAR?TS?KACATARGGGGGGT?WCA?WTC??GSTWT?R?RG??CGYGTCCCGACKMTG?TA?GTMAG?AKGCTWTARRCAA?S??GTR?YAATCAARASCTYA?GRT?GCGCA?RAR?CA??ATAGAGMTCTC?CKCAA?G??RGTCTCA?AG?GTGW?TTTYYCACCAMTYMGATTGCYGACRTCAR?A?GCAGCGCAAWG??CKTTTYCTGTY?ACCGYKGYARATAYCA?TAGCA?ATA?GGATTG?AA??GA?R???KGMAT???AGG??CY?CTGY?CTCT?GATRAGATAA?STTGYR?RG??GTCAY?MRWTCTTR?YTACCYGRCCTWSTA?CTG?ATAYCCCCCYT??WT??SWAC??GCCAG?T?AYTGG?RGCATTT?GG?RGGGGT?YGAGAC?CTACCTSYW??GTAY?AY?G?AGATC??TCTR?CT??C??GTCA??AA?YACCR?GTGGCAA????Y?RCAGGT??ARMGCWYY?TARAA?YTYW?TGACT?RC?SRCRA?TCTA?AAWGCRGAYKT?T?CKCGR?MGGCC?CAAGRT??GGGT?
CY?WWGCCGCTGTGCWTTTRRATTY?TCTGCAG?TTTKGA?GTG?AGATTRAGTG?CCCAATCCYCGY?G?GCTY?GAGCT?GTATYGTTTA?KC?TM?CGTCGRCGGATATGGTA?AMR?ACCY??AA?CCGYCAAG?AYW?C?Y?ST?ARTCTAST?AA?ATYATACTTGCWGGYC?AGGYAGTA?G?CCCGRA?CCCT?GTGT?GCC?AM?GKYTYSRGGGKMCRTRTG?R??KATATTCGRCCGAACYAAGGGAM?AC??A?WT?CACC??RCGWTAAGA?T????GT??T??CT?G?AC?ARCMYC?YMGRAG?TC?YTCCC?R?TYCGTY?CGACAYYAGT?AART??MTCCGACTCWT?A?GCGYTRA?GKWAGGAA?AT?GRTAAGTAY?AAAACCTKGAGRRYGAAATG?GGATCRACAACAASYAGYA??KGRCGCYGKAAW?YACR???KR?YRRA?TYA??GAYGCCYR?SACWAA?TC?TTTCR??TGGGRCTTTCKATWAGTTTA??CRT?GYG?CG?TTATAK?G?ACC?AR?YTTACYTT?TWCCGA?R?TAGGTCYCGCC??CCCAA??TARTATAGG?GGA?GTT?ACYT??W?TCGGRG?R??K???CAGARCTAT?ATGATCTACGRC?GA?AGRYG?KTATACGGGG?AARGTTA?TR?W?TAGCGCAC?T?WGYRCARA?ATT?TTGGWTYAYMAR?STYAA?TKG?GAS?CRAATG?AYMG?GACTT?SS??K?CM?GAA?RWKRGATG?TCWCCGTYSTASAWGT?RY?GCTCACCGT?RT?KRYSKRCCAT?T?CATGATGCA?TTTTRKCCG?RCTAAA?ACAGAATAKTA?AAGCTARYATTYTAGT?TCCYCA??CGGG??T?YMYGACCACW??TYGTAWWTKRAGKTRYA?CCTG?T?A??KC?Y?C??YCTKCTCG?AG?C?TT?RCGT?AACTCGYCTAGRRCA?CYAGCTRCRAT?W?TM?CTA?T?
G?GYAARCTCCCMMGCRAGTARGKTAAG?GTAGA?T?ATYCACKCCCATKTYGYCGAAACGG?RATTYCCC?CCCAGCGTCY?WCTAARCCC?GYTTGATGYGTTTCGGATA?CTC?T?WKCTGYCGCCTTGAYAYGA??AWGKAAAA?SA?CGTTS?KTT?MTACMYTC??CWGATRTYC??A?TSGATY?CTM?GTG?GTTA?RY??CR?KYGCTA?T?GACGTTTCGCCGRRGT?WCAC?TGGGTGCCG?CCCCARC?CG?GATRCC?RT?RT?ACCSA?RCTTWGG?CYGRA?KGR?GCGTGG?G??RRAATTCGRY?A?CYACKGTTGM?RRGS?AGA?AAT?YTRGCAATGTYCTTCW?YCGMY??CCCK?A?A?CTGR?CCR?C?MWTYC?GTCCTACA?RAWTCACCTYT?RMRG??T?KATCT???CC?CACGYGG?GGGGR?AGGGGGGTCC??AA??G?CRR?YTTY?CTRY??G?KTTAGYTW??TK?G?TGACTACAAT?GGTAC?CY?K??C?CK??TWC?AR??YGACCWYYG?A?GS??AATARCTG?KGRATGGYGYG?KGGC?TGC?TGACCYWTRAYTA?CY?CMRAWGTG?AG??CRGAYWAYMTYAGSCA?CCT?A?C?YTMWYYCACGGCYTACT?A?GGC?GGTARAGT?AAACCYRACAA??RGGMG?CCTYT?CR?TACAACCTGAYG?Y?GGWW?AK?AAAW?G?CCCTT?G???KRAGCCCCTT?CYTCATACC?TGMGM?R?W?ARG?TCT?TCAGGTATCACACCKGCTCWTAAAGTK?GCCTTMWACKTCARRAATG?GT?CMTC?ATCCRAY?GARG?GGAA?TG???TK?CRCGWTCARAWGGCA?YW?G??TARTGGG??ACRWG??CYYRTG?CGGTR?YS?TKGT?TTCM?YYCTT?WGCG?KGG?TMRGGKC??TCARCCCCCTAGYWSTAG???GAGRCCCATTY?CCAYYGGTCGMASGTC?
TGKRGCYCKGYTGSKT?AG?ATTGCTA???AA?RCC?AT?Y?YAGA?WCGACAGYA???GG?CTGGC?KGGCGCCTTATCTY??TA???CYTGTTGGCCGARACYMTACRWTCATC?WGT?AGA?GYTC?AGTTRYCCC??SGAAA??T???M?CGKTATCCRT?TCRGRGTGTCRYR??CAC?????CCGGCCGAAYCRA??WAG?CG?RACAGAY??TRR?A?C?GYRWTC?CRTRC?C??CA?T?A?RTGY?ACACGGCA???RCGCTAMCCGGWCGG?KTGGM??TCTCGC?WTACGAAMGSG?TYTAG?T?C??C?T?TG??AAGCTGMTAACGKTGA?C?GGCAAA?YTGCY?AGAT?WAATC??CWG?A?AAAT?WACA?GAGTCTCCTR?GCAGGAR?GGRCM?TGGRAT?ACGCCTYTGC?CA?GTTC?AGT?CKWCWTT?C?CTC?CCRTYTTTGTGYWCCTT?T?TGTARTTYGGGTGCG?GRAAY?GCRMAMCCC??CCYTASRYCCCAGA??CAS?GTCK?A??G??GCAGC?CTTAASCCRTACATCG?YMT?RGG?RTATMTWKYCR?RTGCC??TT?C?ACYCKAT?RWYYATGR?CTCTYCCYAK?RA?CM?CT?AMT?A?CKATGT?TYR?R?GY?ATGCAG?GCR?AC?GKTT?GCT?YGGSWCCGTCAYGGYGCTG??RGAAYAKSGYGAA?CGGG??TCGY?A???A?YCTGTCRCCYW?TGCT?RCT?KAM??AGGTA?GG??C?TCCMCATY?C?GCWA?TTASTGTR??GAG?GCRGMGC??GT?MGC?CYSKTWY?TY?CGAR?CWATAG?RY?CCGTTCRGGCA?AWA?R?AGT?GGGATAACAATCCGCTGCC?T?AC??RA?CR?A?G?CT?SCCAGCWGG???GC?G??GCRRACGTARACRTTAG?GRG?GYCSTCGTGGATM?SACY?A?GCAAGGTTCYYRR?G?CTAGGRTWGTTTCG?TGTACRAT
GCYMCYTCM?MTG?CTG?AA?TRT?CMYA?TAMAWTKTA??TGGG?TTSC?GK??YG?ATTG?YYCTCAGCCKCAGA??G?GG?TA?RA?RCCC?C?TSGA?CGCYA?WCTCC?YTGAWTR?CTYGAYACCCTGTGATATAA?TRCAKYA??CA?MCG??WCA?T??GT?G?GAGCTT?AAK?RCC?GAAGGCGGGRCCAG?CYYTARKT??KAGAYRGWAC??AGT?GRRRC??AAGAMACSYRYRGCTGK??GAY?RCGGKGMGGG?T?CTAM??TGTACC?ATGACTRTRAGCTA?CCT?C?ATAGYW?YAW?AAC?YY?AAAC??C?RAATTCW?CWG?TKAACCGRT?CWTWAA?TCWTTSGCRCTTTY???GW?W?GY?CCTCCTKA?CT?GRTGGATTCMCRMAGTTCTCCGCT?RC??CATACY???GCTGCRYGA?SG?WWWYAACC??Y?MT?RGCGCCK?TRCYS?TCTCA?WCAGGA?AGCA?YMT?CGGCA?YRTACATCTGAGRCAYC?CWCCYKGRGTC?GAGACGSWT?CTGKAG?GTG?TC?AGAR?CYACGATYRC?A??TAAMTCT?A??GATCTG?TRT?TK?GGR?AAG?TAAT?CTAA?CGTCGGTGTR?CTTCTGCRAAWYGCT?M?AKGT?YATCARCY?TGC?TTGTGGCK?CYA??RMYCT??TCC?GCACTCSGRGAGCG??WTCRCGTCSTGGMGR?TTRT?GGG?MGT???R?GYGTRAW?RGGTTYC?CWA?TGAYC?T?CTCA?TCCRYARAG?CGCAAM?CGCACAGTAY?T?STCYAGT?TYATTY?Y?TTGG?CY?SYTG?GCWC?CGYATA??CRW?AGAYR?TCAYTM??TTCC?TGSCGGYCTG??MTY?GRCTGAGRMCAMT?ATGGAGGR??ACCRGRRCTCCK?SA?TAGCTKATC?GCTC?C?TYAGTT?CRATCCTMCRCT?GCCGMAMMMY??GGARWACTCR?GG?YCTGA?CRGC
RC??AG?TATGYT?WATS?AKAGRGACG?AGTYGGGAAGAGGGGC??GMSCWWGGTG?AMC??TATAYGRCATGCW?ACGYRTTGMA??TTC?AT???R?Y?MCMTAA?CYTCC?AGRTCKCGA?YRY??YGATGRGGTA?ATGYCGRCGTAGA?AYAAGCS?ATGTAA?AAC?TY?GTTC?G??RCC?CGTCTTGACCCSA?RTSCRAAR?G?WAC?CG?CRA?GTGGCM?RG?CW?TMCGTG??T?GY?GRCCYGGRYGCR?CCAC?SCYCAGKYCT?AGKCGTTTCMGAAAGWRAK??AASCCGCRCKTRCTCYW?TT?TW?G?TW??ARYWG?ACW?R??WRRYTGRTCTWCCCAYGT?CWGG??TCTCSTY?G???CYYTGGCG?WGCYRCAGCTCG?ATGGT???CA?G?Y??TY?TAA?CYCACA?TR???AGGC?CGA???CA?R?MA?TASTATGG?GK??WGT?MCCC?YY?AMA?TG??GGGRRM?R?C?G?RYAC?GW?CWGGT?TGAGCCCAGGC?RA?AKT?CCG?AGTTTR??KGGA?TCCT?GCMYAA?C??TGT?TA?T?TGRGT?RGYYCAYR?C?AGYGGCGW?YA?GAYGCYR?RGC?CMGGCTCASTGCGACT?ATAA?TRA??CGCGGRCGYCRGMG?CAACCTGT?CYAYRCGRAG?G??CYAT?CGGTSG?GA??TGGTK?AT?AR?CW?ACAT?ATCG?RR?GCR??KGMTRGR??A?TTS?GC?GCWCTTCGCKKC?A?AAWG?CG???GTTRTTRGTACTYC?TYCRRCGGCYTCGGGAA?TRG?CGAC?YGRATC??ACCCT?TG??CTMRTCA??C??GT?TTAG?CC?AAKY?CGKT?A??G?G?KTGC?A?TTTACKR?ATCG?AMTCATMCCTG???MRYC?ATWTAGTAC?RG?WTCAT?YACA?TSGAA?TYGGCCGRYKRYCYK?T?GG?TTT?GMTYRGGCW?M?MCTTA?CYKYAAKYTMGAR
TGTCAAG?C?A?TKCT?CCG??GAMCC??AAYATRGCKYCT?TTT??GR???TTT???GTRYMCGAAWTCTCTA?AYTCGTT?TMT?TC?AYATTGAKARGA?RYW?CCAY?TGWAA?GWYG??GCGGARKTRKCTTAGTA?AGYAMC?ATWCTCYAA?GC??AAT?CGACT?CA?T?C???C?WACAC?GAY?ACTGTAMC?GGGM?YRTCCYGAT?GTTMR??CTTT???GCCGRTCT?RTG?YC?TT?CCG?CTTGAWT?CTYAAASAA??YASC?C?AA?ARR??MAGGWAAC?AYYC?GA??ATAGYCY?T?AT?AGG?CCCMYRATACG?TCCCTCTRTWCRTG?CKCRRGTAATATT??ATWTRRTAGCCTTC?CCTCCGTAYG?ATC??RAWT?A?T???RGCRCWM?CTCCGAAGAA?CCCACCR?CTT?TTGGTTTR?TTCWGRTAWRGAYC???GGCT??GT?GCA?WYWTGWR?WAY?TWAG?WGYCMTMCTGRGWAC?TA??TTCRGAA?TGACCMY?GTRWACTG??CGWGKAYAAKMRMGCT?AYGA?CTC?GG??GGGCARAACY?CGATGA?KATAG?AT??A?G?ACC?AGACAAYWTTYRYACAGGGYTACAGWGGGGRCTAGA?ACT?TAC???GGTCAACTT?AACYCT?RTR?CAGCGAAGTW?C?GTTW?TYG???GTAYRC?TCGW?A?CRTCCC?S?ATTS??A?CATAC??A??T??AG?SG?RTA??KT?GGA?CRA?GTYYAWTGGACGAACWTY??MRC?CCGGAAYCTCTACCG??AGASYSCC??CWTTAT????CTMA?YTAARCT?GYYCT?CT??TCG?KT?SA?T?AYCASTTSK?YGCTGTCCG?Y?KGTC???CAACAGAKAYTCCACSCC??TGAGT?CC?CTG?GTGYGT?Y?CCC?TATKK?RTAAKT?TTMGGTTY?R??CT?TGCT?CC?AYTA?A?T??TG??Y?G??GK?G??T?T
YCTC?C??YRA?CCG?TCGAGR?Y?R?GATGGGGC?GGACGRTGC?C?S?A?GRACCC?GCAG?TGATA?CRCCGGRAGKRMYWTGRACCAGG?CAG?CCTAGG?GTCGYGCAT?CKRC?STA?GATTT???CRGCTSRT?WTCYGAGYCK?CGGGYRGTCG?AGRKR??TAKYCGK?CATGTAGCASATC??AT??CT?CCAY??GASTA?GARGCTRCCT?TCACCG?A?A?CC??A?ATA?AYACACG?AAACCACYACY?W?AAAAGGTCCC?AT?A?CT?Y?A??ATAGCGTTRTMCCA?RRG?TA??C?YCTGKWCAGYC?TCCCCCKRRKTSMRGCAT?CTCY?G???CTCT?C?CARC?GCTTWRMGTGG?CAGTGAGARATYGGTGWTTC?W?C??CATC??AC?TTR??AMCKGA?GG?R?CTGAGAGARS?GTGYAAT?Y?T???GGMGCKWCRT??G?YTY?A?G??AKYATCCCGAT?KWGS?AC?GGG?YYRA?GAAAAT?T?YCSGCAGAG?YGC?TTTACAGG?TTTAGGA?MCGA?KGA?WACM?YTC?AYAAWCGCKT?GGACYCCC?GYGCYACTC?MTGT?CGAAA?GCCATC??RA?TGTAA?ARRGRGGT?YTMCRGAC?TGG?GKT?GAAYRTK?S?TCA?CG??AGT?TAGTG?G?C?TKT?ACACMTGGGWT?TARSWA?G??GRTWTWMT?GCWGCKTCAYRGT?GATYCT?CCACA?TGTC?CTYACRKGATMGRGT?TTCGTAATGRCTAGAATTAGGG?S?GT?CCGGRAAGRGTWCGTG?GGTGTTG??GGCGCMCCRYAGAT?A?YMGC?RG?GGTSCSCCATR?CRYTW?YGCCTACR?MCAA?R??RGC??ATWYTAT?G?TCCTCTRRCTR?GCTT??RGCTCYGCTYCGGY?GTYGAWMKGG?CTKW?CCGRYTCTSG?SYTTG??GMATGCARGRRWCTG?GTRTWA?TTTRCA??TTT?T?TG
TAT?TTCR?YWYCCYGY?S?GTCCCG???AAAGCCGCCCAT?CWGYAACMS?RGCGMRT?GMCCGAYGACK?SY?T?YTTRKGT?TGGAAA?GA?TGTYGT??RYYARTTCMYCTCTCCCTARGGT?ACR?CTWGGMCT?GTG?C??TGTAGTGG?CSG?CGRGC?AK?ACTYRAC?RTAMCT??GT?ARSGRAGGTCT?GTKCGTCRWGTTRY?G?W????TTAMKG?WAAGYARR?ACTT??CYTAACCTRST?TMKAYYGYAAA?CCCYRKTCWAYGG?GACGCTTCT?ATCRGCT?CCGAYT?TSYG?TA?TTGMCGTGTACTTACWGAGMRKACWKMWGTRGTACC?GTMKACGYYGTTGSC??YTCAR?TAGRAG?CKTYGR?TY??Y?GC??G?GCTGTGT?YGA?RAATARTCGTAGAG???A?GCMA??CGGCY?R?KR??YAARRCC?TAGGTYCATCYRTGYA?TTAW?CCCSGCAYTCT?GGTCTMAT?YATC?AM?S?ARAWGTCAAGA?GAGR?YCMRCCGT??YTTTCCA?AGT?T?CAC?TGRGKA?CCYCGRRTTA?W?KGA?CC??YRGC?CAM?GCWACCW?TGTRAAAGATYGSTARCGGTT?CGCTGYCGG?TGTT?MW?G?TTCGTYK??KGYRACCW?GGGRATAC?CGYRC?AAWA?GTT?GC?TGTA?RT?S?A?AACGA?SGGTYTACMMGCCCACGAGR?CACG?CR?TCCWAAAGTA??TCGAGWCGGW?RT?CAATA?SGCTA??GA?CYY??GCGR?YKAA?C??GA?C??CSC?A?CA?GKCGAATT??GCTCAYTGGTGTRGWGCAMAGTRGTM?GGA?C????CCGRCCTYG?ACTCCWSAC??CAG?GCC?YCCAGRACGCR?G?CCCT???TGTGCCR?WCTTG??WG?ACTRAGGWCR??T?A??CMY?TWG?AGYT?CG?GAA??MWWWG?G?CCCACCAMCG?CRCGR?RGATAS?AARG?Y
RTWGGRTSGGAACTACAAAT??YA?ACATYCCAT?AG??CGWGCC??TCYKGTGTYASTAAC?G?CRCACTCACWT?YTCSG?G?CTGAG?ACCAAT?ACC?CCC?MG?A?GAR??WRCA?????GGAGT?ASK?TTRGCTRTGTGCTCWAAAACCAAGAA?KMAA?TGAAAWRGTT?R?CYTA?C?AGWTGRGA?RCG?TG?GC?CTYCRGCMAR?C??CR?GA?ARTAAAR?RTTTTGA?YGRTWCAYA?CCTGACAGTAMGMT?TT???A?ARA?CA?CSCAGTAACAMTKGTGYTCAA?MK?AAGCA?TAY?WAGMCC?T?GTACCACMGTGW?C?GA?GAA??ARA?CGGRGYG?YGAGRCGY??RGC??CTTYGCR?C?AA???TCAC?T???ATGGCKGAA?GTGG?Y?WTAC?CTAGRKT?ATM?RT??YAGGTRA??ACCYT?TT?WGCCT?CAKGGCCGG??RKACTCG?GCATAAYAAAS??MCYCAGA?C?CACGCCYGAG?TA?TACG?TTT?TAT?CG??A?CT??STCC?CRCAGTWGCRKGGYAACMGCMRT?ACG??WCCWCC?GTCGT?GWCMTACAAT?YAGCGGTGCARG??CTYA?ACARAYCC?GCAGACCYWCTAATCTTCATC?TYG?CCGCRACGYG?TCT?CM?CAG?ACA?GAWG?CYGSG?GACCGAR?T?RCTACCCTYM????T?RGTTTS?AWTRTGAAAT?TGGYCCY?YRTYC?GA?GG?A?CCGGCGACGMYWG?W?AKATCGTGGGM?GCGGATYG?CC?CYYAGGRY??CTCR?TTCGATK??ATAYCA??CTA?GC?YG?T?TGCRYCGTW?G?CGRC?CCC??WGA?RGAAG?GGW?ACG?GCGKAR?TT?CACACTCTTTCA?TT?RCACATCCAATW?ACAGGC?TAACGRGTTCGT?R?YWA?GT??MTTG?YTCGCSSRYAGWTCGCTTACA?YWAWGGA?GCAGG?GC?C?GYTGCG
ACAGCMAGGATCTCTY?AGCGC?CCRK??CACTGY?WT?TG??GGGAAGTWCAGSKGC??YG?Y?CCRG?CTAGC?CTCGRGTRAGMR?CTCMACG?CYT?YTYYSCAKA???RAC?A??TCCGGAGWAAG?TGTA??GGTRAGCCRGGRYAGWA?ATGMG?AGCGGAKATGR?MTGA?TAA?GYYC?YC???A?CAGTACWCTGGRTC?C?GTA?GGMCTCT?KAYGRTGTGGRCCACTTAMTCKATTY?TACGYRWAAAAGTY?CGRTAY?WAWMRTT?TACCAYAYACTCGW??W?GCTTGRCTKCGW?AYACCGAAACTG?TTRTRGMAGCTG????TAARCTR?GGCYACT?YATS??AGA??KSATATCGCC?A?GYTYGWTAA?YRGWCKAA?TRTGTGA?TARTT?TGW?YTGRRAATCASA?YGGTCAATGTC?AYAMGGTKAYCCMCA?TG??AG??KCTTWAGGGYTACCTRTAAG?ATGGYCKGYRW?RG??RYKATAGCMGCCWAYACCACA????AGTGTGT?TTY??AGGMT?RRRTG?TTCYGTYKGTSRYCTCY?G?ACYTCMAR?AA?RTATACCCR?TKGTRTCCCTRAGAACG?AGTYTG?RGTWTC?R?GGC??CACRMA?RGRCYTT?ACTA?RAATACTSCGAAYAGATTAAGCRT?ACATAACRAA?RTTGRCY?AWYRA??Y?ATTRA?GR??GCY?TAGT??RATGCM?ATR?CTGMTTMTKT?ATARCTCW?YCCG?TCSGTT?G?TTA?T?G?ARGC?TRATGGGGA?ASCCYY?ATGC?T??GGRCAMGCY?AGCGCAT?CYTRGYC?A?AT?R?ATGT?A??TMGG?YWT?Y?GTYAGG?G?GYC?GTA?CR?RTCARAG?CACAT???YG?GCY?YAW?TGCCCKCAGGWT??GYRACGT?SC??YCR?GYCTT?YWC??CCTG?TR?CCY?T?WTASCAMAAWGACWWCC??AGRATTGCCGYGAGAC
?CACCAGRAG??MKGTRATWR??CCTG?TRAGCGTTCTGGCG?ACAAR?TTRTCA?RWYTTWCA?CGAGGA?RR?CTTGTY?CTTG?YTYMCGAGTTCAAGGA??ACCCWACACG?G?C??CACRCTTAA?CYWSGYRRAGT?A?AYA?YAGTSTTT??TTCCG?MT??AAG?TG??WAC??RR?ACGGCWACRGAGTC?AGCYCGCTYRMGKCTA?GTCYTGMTCTRWT?GGCT?CCT?ACTCRMAGG?M?CC?YT?RTCACCTARCGCAYGY??T?A?CY?CYGCTYCWR?GCTG?TCGWKCT?GCAGW?WTRC?TYSTGA?TWTAKWC?KMAAT?TRGTY?GR???AT?WAGACWY??RCGCARRTCTYG?TMGWT?TTAWACGC?TTGC?RY?TGYG?AGA?CAMGCYCCCAAA?SGAA?ACCWS??AGGTRAKYGY?CW???C??RA?CCATCS?TTCAAGYGG?CYGRTGASMGCCCYCTCGA?GG?TGCGATACACCCC?T?RRGA??C?RAYCGCRG?GMC?A?CCYGTCT?CT?A?GCTCCRATRSCGTTGCT?TAGCRACCTC??GTRACG???CG?GGTTT?GTCC?T?TRCYTW?CA??YYT?GGTCYGC??CYAKTCCCAAGGCKGC?A?Y?GTCTGGAGCMCAMACATATRC?TS?GCGTAARAKACAGCYGCCG?RYG?GR?ARTTARYTAA?GGAGCT?ATCGYGACC?CATCTASCT?GRATGGYGAA??GGCAMCAGTACCYKAM?ATARGYCAAATATG??GGTGCCCTTA??RK?GTCGG?RCCCWA?GY?RT?AGGSS?TCWCY?TTG?TCGWCCGARACAGCAWWTCGCAC?ACTRYK??SACGG??WAG?YG?Y?RATAAAKCT?RGATGCGTT???GTAC?TAY?YAGCTTS?GAARGTTTAA?C?WC????MC?GG?ATR?ATAC???RMTCTATTGTGTTKMCYKAATG?GRYTATAGCRCAG?CCTA?TGCA?
?GCT?GRYTG?TGRCRCRCCATGTCTYAAG?RCCAGT?AGATYWCGGTTCRAAAGGCMYG??TTGYAT?ACSAKKC?CKTCRMGWARYR?CGCAM?CTAAMAGAYTAY?C?MA?YYGCK????YGTATWTGG?TC???TYCWKCCACTWCRCS?Y?AAC?C?C?RGTCGTGYGCAAMKYGGGWGCM?T?GTWCAT?KCCWA?G?GRY?CRTYRG?GAA?ACTWACGGGGRT?T?TTYRA?TYT?AAACAAGGGCTTYAG?TGCGAYC?GTTYT?TRTT?CY?GACAARCCCGGACC?YCACATWCWGAATTSTCWY?RGATY?CTGCCGCCCRYC?GC?A?C?CWATAGCCA??YTCATAGARGTATGT??AGTTG?TGC?CGCGAG?MCAYGRYCCGC?GRCCGGGCCGTSTTG?RATTTGGC??TTY?CAYG???C??ACCGCY?WATR?G??T?AAAWTMCR?TTSTCGAAGKYTC?G?T??RGTC?TG?CC?W??GRGWTC?AAYAARGA?CCCAA?A?TGCGCG?TTTCGG?GTT?GAWAMTCTC??WYTAG?Y??AG?G?ATGGK?CG?S?GGCRAAR?A?GTCTT??TGTWGTA?A?AATYTK??WGAGGTW?CW?R?GWGATATGYR?GKGAATYGA?TMACGCTGTTCAAMTSCSC?CRCACYA??GC?RAA?TGGTT?CCMA?CG?TMTCAGGATGCT?ACWRYARCACCTWG?G?TGCTRTARTTCMCRCY?GCTKGCACT?AT?Y?A?R?TCTAKTYTW?CCC?A??AGG?CA?TGARGTG?GGGGYC?TG?A??TC??CGT?R?GCTC??TATGYRCCC?STC??WT?GGGG?CA?CYRAGA?GCG?GAYGA??GGGATTAT?CGTCG?GGGCKC?TTYTAC?YAC?ATA?GC?ATTGC??STGCCTTTGGCAATGWTG??TC?T?Y?GRYRGTC?WYCC?RAK?AK?WGRTKTG?TCR?C?G?CS?YCT?YGCTCCCC?AGTTCRG
GW?CRTCCGCCYCGYMYCT?CCAY?CG?TGARTRATCAGTWCTACGRC?AR?A?CGGAT??GCGCTYGCKACGGYT??ATA?C?CYTGAAYAYC?ACACR?CYAGC??YG??MAWRACGAKYG?T?KGTCAA?GW???C?C?WCCT?YATCTC?T?GTCA??YSMATC?CCTG??GCTGTRGCACC?CT?GGGTTACATGCYRTCTY?MCCACTYTAAARATRCTTATYGAATG?GCW?CRCC?GAWCWGRTGAGRGRAC?G?K?AYATAT?A?CTGTCKAC?GYKCRCTCGCT?GACTGAGCRCCAWMGAYWGT?WGC?TY?ACA?C?AAM?CAACACCC?GWAAYWGTAAC?YTKTT?CCAA?CCWCRA?GTCG?GTTG?C?T?TATTCA?YRT??CACTKTACYARKAM?CG?MCC?TGRAT??RCCG?C??TR?T?Y??GMSRGCCA??CAGTGTAAA?GT?TR?RAGTGAGASATRCGAGG?CC??GYGSCCGTTAGGMYYT?YCAMTGACYGC?RA?YARGGT?G??CACTT?CTRCGTCGC??YAAKMG?AMK??TCWGTCTCT?AAKARTY??G?R?ARGTCGRWGCGCR?KGT?YCCCRCAA???YR?C?C??AYTGAGTYTGSR?Y??ARGTG?C??RAGA??TTCCYATGTRMATGC?CMAYG?RRGAR?AG?TAGGTG?C?SAYAAR?C???GCTTACRGRY?R?A?GTG?TG?YC?Y??G?ATACTCGCTAG?CT?GACRKTCGCY?GYCGTGGC?AGTT????A?CGACRAACCKY??Y?AARTCAACACCA?CAAGAG?G?AG?GA?TTTTC?CMTSATAGTYTYTCRYGRCKS?GAA?G?G?TTATTTAT??GYTART?C?CCGA?C?ATGGRCA?RTGYC?CAT?GATTGCGT?CCKGCGGWAAGG?GC?YYGTCAGCTAC?ACY?AGAMCAA?CYGRAATGAA?CCAY?ACCCA?GACAAGAWCCAG??G?GT?ATACTA??
TWRGGCA?CGAAAA?TCTARCG?CACATCCSMCYAAGCA?CMC?GGAC?A?GC?AG?YR?T?G?R?GCC?YCRGGACYCACMYTCCRAR?CAGTYCGA?TTST?ACAAGRRY???GYTATG?M?YCAAC?A?TG?CG?ACAGG?CAT?TAKYTT?TCTTW??TGYC?GGYAG?AGAA?CTRYT?TAA??G??AGCAAACC?MMA?AG?ACAY?KWTGWAGASC?GCTYYAA?AGGCCYGY?RG?TT??CWCGCAGMG??CA??YGCGATCCG?GTTTGGCMA?CTACYYTC?TAA?YTY??W?????AGCA?WGT?A?????AC??CTG?GGAGCTAGTYCC?GT?TCW?AAGYT?A?R?TRGTKSRY?AGC?AWYW?AR?M?YGGR?AATGTCTGGRAAGCG?CGCGGC?RAAC?GATMRA???CTRTTCG??GY?ATMGAGGGTTCATGC?GRCG?GT?AAACT?KCAGAT?C?YGWR?AGATTCAMTRTGG?TASTAAWA?AS?ATGATCTGK?RA?TTAC?RGATRG?TWCAC?GRYMCGA?G???CGY?RATTA????AC??CCWSCC??RGGR?YWC?GKGCGCTA?TCC?TAKTRGGCAT?CMRATSWTT?WGGGCYAWACS?GY?CYATGYCGACCRTATCACT?RAC?TCCAWAAGACRT?R?GTCRT?RT?GTCW?MYGGM?G?T?AWCM?GGG?A???WGTCW?YAG?WC?ACYTTSC?CYGGCGAGTAARCT?GGAATART?TCR?TK????CACRYTWCC?GTGTGT?YGT??CGG??AWGGCCT?TGMCG?AGAGA?G?T?CMTCCG?TT??C?ARTGW?A?RGRRCCCTT?TARCSYC?C??AACWT?TCTWACA?KAAC?CMGTWAG?RTC?TTAR??TCACRCCGTSSCGG?RYR??YG??C?WCGT?GTA?ACGGWWCAGGTT?G?CCTTT?RC?R???CC?WTCAAG?TATAGWC?TMAACKCTTCA?AGTYKACCGT??G
GGTYG??YCCGTTGTR?TARCTT?GYMCT?ATRT?GCGGWGTRS?CT??C?GTRCATM?WTTRCCR?AMG?TTCAATCWCTT?CGCYATTAATG?YWGAMRGG?GARCT?YGGATGCAKTGCCCYGKR?RT?YGY??C?GRATYC?SYTGC??GA?TMGCG?G?AGRWAGG?CGAA??AGGTG?AATRCAC?G?CGCSKTYG???RAGGG??T?GACGCATAMRAACC?A?TTTTT?GGTYGTA?RAC??AAWCRGAA?SA???Y?RGGGCTCTKTSGCWGAG?CGC?GGCT????A?YA??YGTAC??TKCCGTTG?T?CGC?CRGCWY??CC?RT?????T?G?ATGGG??ATMMTAG?TTA?CGTAGTCCCRTAGCKACGC?G?C??WMA??RGARGTAGRTCGCTYRCTSA?YMYTS?CATG?GC?T??SGAACSTGWT??TGYATMAC?T?CRGCGGGCGRC?TGAMKC?YGTCGCCGGCGMCGGGC?CTAGGCRCGA?TT?C?GGAARG?TAYYGY?TCAAYAKTCYAGGGTKGGWACTT?YT??GYG??MY?GKYACT?AY?AR??G?CGTTGGYGYGTCAGCTCWAAA??AGCCC?CY?CTCTA?W?GTC?AC??TGT?A?CMSA??CTATYCCKAR??GYTSTRT?TRMGCCGY??AGKYTWM?TC?CYYGY???CR?TTCC?YGTGGC?T??GTCYTG?GGCCR?KA?TCAAYAYGGCTCAG?TCRC?WCTT??R?KCAG?YGYGTCMACSAC???M?CC?CCMWT???ACTARCCCAATCACACCACGACTYWCTTCTR?TGCSC?ACTGTAWGCAGA?RMTA?TTATYC?A?ATWWGWGYCGAAGGC?GC?GCAKACTKT?A?RATT?A??WCRGCGGAT?ARCMCGAGCGY?AGTGACA??GAGCTTCRCTC?CACARG?WWRGG?R??A?TCCTAAAAMMMACGKTAT?GAA?WMTC?MCA??TGGTG?TYACGCTTCGCMACRGW
GAGYTG??CCG?CYGAATARCRGRGTA?YGATTC?ACGTR?C?S?A?TKC??TTMKGA?TYA?TGCG?A?GYRGCCA?GARGACTCTATGGC?CG?CA?CSTAARTC?TA?TGTGSCWRGKCCTCTYCRGGTCAC???CTCAAG?AG?C?GAWMTTAKG?RM?A?CYACGGM?YT?W?SGRY??SCMGCYA??AT???CRTTGG?GGCAACCRAAKGWTA?TSC?G?GTCAAGMTYTTTGC?CTGCMTYGA?G?MT??GAAGSA?WTGCTCTGA?TGAAW?TYAAAR?TA?TC?CAAA?AWCGGT?AC?TGCRAC?GAGATAACRWC?AKT?CTYSTKTGMCAAYCTG?TA?ACAGAG??MCCTYCRCCASC?ACTYAGRGTGRT?Y?RCCATTAACTTC?M??RCATGCCG?SCAAMCWRG?CCGGWKCAYACGCAAMTGC??CTAMARGY??C?CGTYTT?C?AC?A??CYGAGWCAAGTC?YAYTTGGGTRCCRAGGRR?CCGGARCAC?WTYAC?TAA?TC?YTGTTCAGG?RR?TC?WWAGGRCRRG?C??TYTCAARC?AACATSR?TTYR?CATTKR?TTGTGTTCWCC?TARTCR?TWATCRTYCGYA?GAGGGYGGRGGCYWRRTG?TT?TCCATGAWST?RT?YTGTCCCAYT?CCYTG?CC?GAGACACSA?C?M?ACTGAA??TTGC?RTGY?CWAAC?T?ACGWAAAT?GCGYTGWCYRCGGTCGGCGA?RTAGRCG?CGS?A?TTCAT?A?YWCGGA??G???ATAG?AG?TGGGTACAGGTC??CA?CG?C??RCTCKAACC?KGA?C???GTAC?GATGWAAGRC?CR?GCYYTSGYYG?GACTC?TWT??CRGRGCCTYA?AYGMGCCASCGCCAGGGTGRC?A?ATGTC???AA?ATAYGA?MRG?CTAG?CGTGCATCRCAACTTTR?CGGTY?AA?GGKGGTMGMGMYTGRGSTTTKYGGGG?WGC?CTRCCGTGKAR?T
GTAGA?CT?TTRTRTCCACGCG?CTRGYRAYRAGAGATTT?GCGCCCACAKAG?GARC?ATTMAYCCTG?TGTGTCTC?GRCC?WCMAA?GTCMT?AGMYGY???KY?C?GKGC?W?ARATTAAAYTSGG?CAWYTK?ATGACSCGGRTCGAGGAGACTK?CGCATCRG?AYWCYCG?W?TAGAGTACTT?AAC?AR?GTCT?TTCGGS?TC??AAGTGCCC?TCCR?CT?GAAGGTYYWTTMCACAC?YRTGACAA?CGAY?AACGTTGGCSYAAA??WACCTAAA?YCG?ACGRCAR?WTW?T???AAGAGY?CYY?RT?AGCAKTAKMCATCAT?RC??AATGYATY?GGGMATCATC?YGR?RCC??C?TTAA?WGRC?AACY?CAGCRTRTAG?A??GGYTK?T?YCGG?YACWTC??GR??CCCTRGGTW?R?TGYY?YWCRT?ARGWTCSRKARGYACMA?YATYGT?CATTCG?GY??GC?GTCGT?Y?YGCG?CCR?GCCY?K?ATA??TS?CGGATT??Y?C?CRKGTGG?M?C??TYK?R?C??ACATCCA??TCRCAT?C?RYCGTA?GCCCG?R?KTCCTG?TCCMTMTATTCKTTA??GYYCGGAYATGGRTT?G?TGA?CRCCRRTAT?CAKRRCCACM?A?CGRAA?YCCATGGCTC?GCR?CRRGACCCTT?TGCTCACYGACRCC?ARACAKW?AYC?WCCGTTRGGCACAYGWGMGCWATWWATRGTCG?AA?CGTGGCCCYTYTGC?T?ATGCCATG?GCGYRTSCGC?C??Y?A?GMATAYGTYYACGA??YA?AATG?TTRYATCTATGGTSTCG?GGGCCGGTTA?GKGYCYCCCYSCA??K?TAC?G?GGACGAATCRCRGRRAYGYACAAGG?AY?KGTM?GKW?GTA?GCCC?TCTTYCCWA??AC??CTRRTARCAYMCRCRCTRMTGTYAGT?CYY??TGWC?TYAA?RCCACCYRTGCC??TTTRRATGYG
CKYRY?YAAGGCG?M?C?GCT?C??YGCGR?GAA?G?R?Y?TRATAAATTMACGCTTT?TTM?TT?GARWT?ATA?GCTTTCA??TCACAT?WGYCGTYGRTM?GAARGTAT??CC?TC?TTG?GT??TGTAKYCCRTGCAYTG?AC??CTRCTAACACMTAACCGTGSTAGATTARC??AAT?GWS?GWGASRCGGG?RACCT?CTRACK?G?ATRCAAAGYTAGGCAGAC?GCGGCCWTAYCCCGTGA?ASYGGC?ATCAR?GGGCTMA?W?GAG?ATARCTGAWCAGTGYY?YKGGGGGTCGRRCR?TTCCCAAWASTYGAWG?G?SAGKGA??Y????GG?CYRG?CTCAATYTCYGYRYCCTRGK?YTAT?G?RGGGKATYA?YCAMAA?CCCM?GRCRRCAAATWTGAAGCTCYYGTGKYTG?TRCAAY??SAG?CRAAA??KGATYRAT?CYGAAGCCY??C?AGTTTTG??GRTYYCAMGTAACAG?WAGYS?TT?W?CAWA?GATACGRACCGTCGGTSYCYT?CGGG?T?ARTCTTAYAMRRARGCGCG?TT?C?ACTW??TKGCCATTTAAWCYRYAC?GGY?YG?RTGYYTATGTGKRCACAGM?C?ARYYCAYAT?YGCSM?TAAY?YTGSC?Y??AGGTG?G?G?T??TC?CTYA?CTGGCCGYTCCCTA?AKA?YCA??TYYCRACTRGCCA?GCGTGTAGCTA?AGG?CY?CTCYACTCCCCT?Y?TYACYRTG?CTY?CCGGAGYKTGG?G?TTGYA?T?WATAKRTCC?CAGA??Y?AARTTT?C??GCRTG?AWCR?AT?A?CT?GGCTMGTTGCTT?GTTTYAG?GCACC?GCGGT?WMTA?CRGA?CTGTAW?CYTGATYMG?G?YTAWACW?CTYCAACAGTCACMGK??WA?CG?C?CRASWTS?YAMTC?CGGMATRCGGAAG?TGGYYR?GCCGTTTGCGGRT?AAARAGTGGWYGCWKYGWTAGGGTAGTCCTT
?TGAG?CCCAAGGGCTYRTACCTCA?GTCRCKKW?YWWA?ARYAG?TA??G?T?GG??RA?A?ACTCTAR??GGGTACGTCGMG?ACRTG?RAGGG?A?GCGA?TTTKRGAKC?M?CTCGAG?C?CRRT?A?TGGCCWWATTRAGA?AAWGCCCAKGTYTYTCAC?TKYCC?WYT?RCACGC?T?TCG?CTGCAG??G??TYAYAGY?G?TCACTAAGRTAAWRCTAYAACM??ATAA?C?TCG???YYA?CG?T?CCCWRRYG?CAGYGG???KRTA?KCTAYMYCRM?AT?AYC?GKCACT??YRYCRCTGATY?GGCGCCGATT?CAGAYTAAKYRT?TTAA?GYC??CTAGCATA?TRTATCCAASG?CGGYCTGMCGGAA?GCGCYGCYTT?TTATGGATT??RARRGTC??T?TATRKKCG?G?A?GTGAARATGGRYGTG??CCTKCRTTRYAC?GT?AA?WCTGMAGGG?T?CACAWRTRTACACTC??RCAAARCCSYGT?WAGGTACCC??G?Y?S?TCW?GA?AYCGGA?GG?KCT?GG?AAYAATATAC?CTST?MG?MY?C?AT?TYRATTSR?G??TAT?T?AATRY??YKCGCCCTA?ATTTAG??YSA?GAAGTGGYGAGGAAG??AACCTWCACG??GWC?C?YR??GTGC?Y?AY?AR??YGATC?GCYTTAYGGAT?CY?TRATACCACAGY?RCRGG?CGTCCK??YRGWRWTT?RG?TARKKGCCAKSTATARG?C?CYYG?MACGYKAT?GGGWGCCK?KA?TAKYCGTG?A?YATTCTGYTAAR?TTAA?ACTGRGWAGGGCARRRY?CRGR?GRRTAYTGCC?GCAWTGSGGGCRTCGA?R?KMKGA??C?YCYCGWGGTTYAKC?GTTCCGR?GAAWGAYRRGWTT??C?TGGYGMAGCYAYYCA?WGGY?YWGY??A?AACRG?G?TG??YTATGACWCTAYT?AG?ATAR?AAGGYG?RCGCCRCYCKG?TKW
CAA?TTCGTKYGT?AACCR?GCAGTW?TYRA?CGTTAMASAA?ASGTGT?GWG?Y??YGY?YCRTTY??AC?ACRMYTGTAG?CGTRG??G?KG?AGAT?CCTGAAGA?TRKKTGTCGTAAT?RCGRR??RAWYGGS?TCA?AG?ACYGRTCC??ACTGTTGCG??WTT?KTAMTAGCAC?CRGYAATGAGRCCCTTCCACMCRAA?YTR?GCT?CGCGGGTCCYG?CCYTYCTGRGT??CCTAAAATCATGCGGT?GTACWT?WCTW?RTARYAAGGCTRTGCMGTWGKGAAAARMCRYG?GG?A?AA?GA?CTT?G??YYTWR??C??TTACKTGYGCRTMTMYGCCYRAGYGG?CG?TAT?TTGGTGC?Y?T?TTMYYG?C?TWAGG?GC?CTAYTYTYMYCGYCYG?TYKTTCA?CT?C?WMGAGGAWGGRART?YGCTA?YGGS??RAM?YT?AC?GARWCGCCTAATTYAR?CTGM?G?C?TCGCGY?KSTTCTCTYACGCAG?STRGAC?TSCMYR??TGAG??RAC??GG?CTTTGGA?MA??TT?R?S?GCG?Y?TK?RGTACA?A?A?AT?WK?A??TA?CTACGGTARGMGGWCWGT?GGC?AGCARRACATACGCCCTR??GA??T?YCTTTA??TGTGGG?R?CGYGTY??GRT???AC??CM?CG?GTCC?CMCCCYTAARCACCTAGGRTCATGRCGC??TTAC?TTG?S???AWGCTGG?CGGYA?ATY?CSC?AYCA?A?TGTW??ATGCYTAGACCCATASRAGGA?CCWCTTCAGCCGRCGCT?AY?C?CCM?RYTWGCCYWYKAGCACA?RCWSGCCYTRGT?G?YCRTG?RCW???G??CTTCYCCY??GAWCT?CCTTGCASCR?AT?CCTGCATGG?C?CY?GTKG?GYCWGATTCK?CRRGCCCRGAAYGY?CWACGTMTC?TAC?ACWAT????GGCTG?RYGWACCRGCCA?YGAGATAGCTAT?SCCCAMGAR
KTGGTC?RYAG?YG?KYTATCKGA??GMGA?YRAT?ARTTGCGGC?AAMACMRY?CTGRGGGTM?A?R?RRATYTYTTYGCTG?G?TSAAACAATRGWATTCCKGGWCGCTG?AAC?T?CGT?KYCRA??R?AGCACAR?CAACGTA?A?GA?MA??CTW?CA?CASA?GCTCGM??T?GGGCGTCCGCGAGCTMAT?ACG?G?CTTAG?AAR?T?A?TTKACSTCCAG?TYGCAAG?AAYT?KC???GCR?GGRATRYCCTRC??GTGTAYY?TWTACA?RCR?TRATRGTGGTM??CYA?KTGGAAG?TC??MARGYGC??C??KCTYSG?YGAA?RRCYTT??GTTCARK?TWTCAYCYGGYGA?G??A?GGGA??CCKCTGKAAGTTGTTACARC??GC?AR?MAGGATCRRCSC?GGAA?AGGTCAG?TGGGA?W?TGA?TTSYATG?AYCTCTC?R?CACT?CCCTGGGTYT?AY?WGGG?GACYARTGMCCA?GRY?YCCYTCGTG??AWC?CTGT?CCSGTTGRTWAGC?GGG??GCGRCYATCGCRCTWTS?CRA?C?AYACAT?C?CAGGAGTTYYAYGGCYGMRRAGAM?YC??YYAC?GCRCCGYSA?AGATCRCARARACACGGGCTA?YGTC?GTCTATGCYWACTTCTYGRCCATT???A?TGGCGRC?A?CGRGWTG?GAY?GGM?GTACCCGARTCC?GGAWGAGTCTYTGGT?GR?MCCAAYTTCGGCACCAATT?CCWGCC??CAATTGTCAAGSCATCRY?AGACATGTGCA?RC?GAMA?GGRRA?CRCCSR?GTCAT?GTGAAGCG?TYGATACATT?AWG??TCGR?GTWCCKARC?YWAA??GCTTAAGACAYTG?TAGCTC??GM?TCGCY?AKGGTA?GR?YTTCGACCMAWKCTACGATGTGCRG?AWTAC?KCCWT??TYTARAATCATYGGGC?CAC?CGTTA?RMT?GCC??GR??KA?CAAC?KCAAYC
G?T?CGTY?RYTTMTGWMGAAAGGA?TAAYGTAARKR?GAAAG??RC???AAACTGTTGTRMCAAGTGCAK?GTSK?A??G?TAACGGCRTTKTC?ACT?GRATRCM??GCY?Y???MA??CACCGCAC?RCTT??CWA?TGCA?GCWAMYCCAAAACG?ATRGTTYYGCCACA?GRSY?G??CTGTATY?GCTTRCT?G?ATACGTCGRG?TG?GG?Y?TTGGCGGA?CCCGAATCTMCTGC??YCTT?AG?TR?A?CKAGYRATGGWATAGCT?????CWAG?AGA?AT?CATGGAA?Y?MY?RCCTRTCCGTGTGTAAA?GGAG?CTTKTTG?GA?A?C?AGYC?AAA?GAA?TYR??GT??GG?T?CC?TAKTAAAG?TA?GAAWGATYAA?TRSGARMWGATGTAAG??CCRAGRGGTCG?G??CRGCMACGY?TRTA?TKCAA?AAA?YG?GKCTCR?MYCYCTTA??C?GA?A?GCGAG??CTY?CAKTAGCCG??CYCATT??AACMC?GCCGATYGCCAWTGG?CC?TATWYRCKCAGG?G???G?CGYTC?TGASCGCYGACC?CATT?GA?AACTCAGGATTTA??CGR?ATRCTTATRGT??YAAGTTCKYT?MGRGGAT?W?CG?GYTC?GT?G??GT?GTC?CGGGAR?CGAMGMC?ACCGAT?MACC?CTKG?GRATG??YT?TATAW?CT?G?TCGGA?GGCGGGTG?RCT?TCATWCGATAT?GTG?RG?YARGCCSAGSM?C???CTKCAGWM??C??AGGT?AA??CC?MAAGRCGCYG?A?CCC?GCYRYTTAAA?AA?RGCM?TACACCTAATCGRGGT?CT??CCGTAATY?GRG?TATCCCYTAC??TCAAA?C??ACSRTGCAGTWRCCA??YCCGAG??YGTTCTWA?ACRT?TT?R?TC?CTTCYYG???AAAAW?GC?TCCTTCGRRG?GG?AYCYG?TG?GCCGCATAT??AYTAAYGS?GCACGCT??YGC
?GA?AW?AGC??TRAWG??RTCAWTTTK?TATCAYRA?T?G?CG?CATTGMYTC?TTTCGCRCCCC??CT??TCGTMATCACGGTAGWGGCT?R?TTGARAAC?CTYC?GCTYCAA?AR?TCTCGCKTAGA?W?TCA?G?RYCTYYT?CARGYTGGCAGATW??TCTC??GYACCGTGRTT?CCCARGCTAGA?A?TGY?ACTY?KAR?G?A?TTTYATTCAATT?TGTGGGACG?CCTACCTGC?GY??T?YRCCG???CT??TTTGYGCT?YGCA?RCKCTCACGCCG?AATTY?GGGGRC?YGCGYCG?GY?A???AWCTCGC?GAAGACTG?T?ACCAAWWTSGSRTRAAC??GTCTGTKTY?GAMTTCCCAY?C?GAGSTYCGCAC???RAACTGGCRCCRYGCC?RCCAARYWTATRRAYC?GTCTYC?TT?TYCCSS??TGGA?RCGTARGYA?ARCGACYW?AAWA?AGGTCAGKACTRGT?MKG?GYRGGCGATGATY?RG?YTCGG?CCA?GAGMTY?CTGAGCA?A?TGTGCMCRA?A??GAC?YGCGAM?A?C?GC?ACAGGCMGG?AG?CTC?CAR?KAGGY?GCCCC?AM?C?TRTRRATWGRR?AGTCCTTTCT?GGKGCAKCCTAG?TR?TC?GCGRWYGGTT?Y??G??MW??C?TCGA?CCAGCACTATACT?C?YTCAAGMA?RTT?CGKCA??CATTTTGGKAR?G?CR?TMGCGGRR?ATTTGTA?CYGGR?CAC?GGST?CA?GYC?CT??M??TYGAA???CYCCAA?RC?CGYACAM???CATG?S?T?A?CT?GCAA?GCCAG?TGCTGG?TYCGGTG?TTATAT?ARTGCRCCCGCRCGRRR?CCAG?GGY?RGGWYC?AGACGGAT?ARGATSCTYA?CAWGYM?ATAGTCS?C??C?CYRATCAYAGSCAY?G??GTAWST?AGCCTYCG??GGATKGGRAARRC?TY??GTCCGSTRCATGMCCC?GC?KG
ATSA?CGT?GAGTTG?ATGAARATCGR?WYR?TMGTGTYAMTGGYAMTYTCA?K??GT?AAGYATTGY?ACRGCSTCCA?G?T?MTTAAATT???TT?CAYSGG?A??WYTTYTTCAGTCAGCT?AA??G?GMACRYTCGCC?MCGCTTRY?TAATCAATCTGY??AATAWA?GCAC?TAGKYAGACRCAATTKGWTCRTAGM?RCTCGTYGG?AYCA?T??ATYKMAGC?W?YT?YCAYTG?SACK??ATW?ATAAA?W?TGATTGTTAS???AC?CYRAYCTCGARCG?AAACCTGTTTG?CG?AGGRTTA?AACATTCTAWTRGGKT?ATTCGTGAAKTATTACTTR?YGWATAGGAACCCT?KCGTGGAG?MCCCCA?GCATA???C??TTAMGCR?YAGAG?AGATY?CTTGGG?CATAACAWASTWCTTTSGGACRCT?GTCRG?A??YYC?Y?CC?TA?G?CGC?CCTCCT?GGAGCR??GCTAGAAY?A???GT?YAAGWG?MGYCCCCGYY?C?CAR?AAKCTAAYGGW?T?GGTTRA?GT??T?Y?TCSYYYCM?AW?SWGACCTAAACGTTAS?YCCCMWC?TCGCMRTATCAC?YCCATYGGT?AC?G?????TRC?CCCGRAGYAA?GG?CGYYGM?AWTGGCA?ATM??YR???GCSAA??AGGCTGTGAC??GC?TCGGWAAAT??RCR?CGTKAT?CCACGW?YTCTTGATG?RGAA??ACGTCATTA?KTT?GY??CTK???TK?TACC?TGTSGTGC??T?CGYCGGS?GMAR?CY?RGA?TT?RGGCT?C?A?C?TACYTRKTYTAYGYTGYCATAGYKCTARAAY?CCAT?GR?WAT?T?ACYKTRCC?RTGR?TYCSARYTRATGCT?R?CGCCKTKYCC?CTYS?CAR?ATCCGCGGG?GKAC?CTGGGMAA?AGYTAGY?AG?GCTYACKACCGYWGYGTAR?TAC?R?GT?ACG?GGKTTTTYATGGG?CGA?GGY
?AGTM?A?YRYTCRTARGGT???ATA?GA?A?YRCC?CRCC?G?TCG?GMCCCACAGTG?A?G?GG?A?G?T?YTSCCCCGGA??CGC?RCACCGC?RMRAGRSKACCGGWCCYMGYM?C?AA?TTAATC??ATCTAG?RYRGGTATM?GAACAGKYTAY?GGATTWA?GGTGG?A?GCTCCGYCY?ACCTCCM?GTGAA?C?GAGYAACR??T?TGA?CGGR?G?TCY?KG?Y?CA?TGCMR?TCG?TGAAYASGRTACGTACC??TRWGGCCGMTATT?????CGA??R?AR?TCTA?TRY?GKCGGW?????C??AKTGG??C?ARGCACMCYAMGCGTGTAGAAAAATCKKG?G?ACC??TCCAGAG?CTACGA?GTA?GMGCW?TTY??ACGCRACTTTTGRTCC?C???TGRWT?GCYCWGTT?ATAMTGAR?RTCY?ATATAT?GGTAWYACGTGCACC?YAM?TCATACSCGAYGCT?A??CCGCCA?CTGACCGCGTA?GTAKK??CYGTT????YATGAGACGCAY?RAKTRGTY?AT?AGA?GRT?SGCMKTA??GGGRAA?ATACTCC?GCTC?GK?CC?CRYTTGTACGGA?RAYGGTTCTGG?YTCAGGTC?TTWGARAAGMAC?AAYCMGTCGCTKWACAA?ATKGARGCGGMWGTG?T?CAGKC?T???AGSGYTR?GRGGCK?TGGACGAS??WTTTTA?CYG?GTTTGTCR?W?C?K??AGTCY?GG?CAA?GGM?TSRTAYCGGAAG?STR?T?KACCGKAATYG?CTCRTCC?ACAK??KW?YTCGY?TCCWGGT?Y?CGSWCA?TYAATTATCG?A?SAGG?TCCRGGWCC??GGGRTTWGGRYTACRWGC?SYACAGARACKTATGACR??AY??GGTTGGAYCTT?CCYTGYTCT?CC?RACK?RC?ATMAAAACTMT?TGCGCKCR?A?CRGAYYAACG?CMTRTCCTKGAWKRAAA?WCC?YCTAGAACYCTACA
CTA?CTTCACA?C??ACTTCKMGATGGG?TGASWKCCACG?Y?K?CAG?GMA?M??RCYWA?GASGA?GG?MY?TR?ATTR?RCYMAT?GAAAA?MKGKAG??TCACAA?C?AYYCYAGACTMAMCCCGKT?CC?CAAMGTC?TAY?ATYCKRSCYRTGAC?GA?CRTTCTMCC?T?GTTTGAYT?AGYGCAGG?KKACTGRC?TA???CGTAGTMGYRCT?CCCCAGGTGA??G?RARCRCSGY?C?CGT??AA?TAGAAA?CAMGC?TT?GCW?GAR?TGYAR???TWA?GCC?CG?TCTCTCC??CTC?ACAACCTATTCRAR?C???AKG?AWC?GTTGAG?AR??AGG??AMGCCAG?GA?RCTA??WK?T?T?TG?GTGG?GYTCCKMGGSAYAC?RG?G?KRCMCCACA??GTWG??AWY???GAAARACYKCG??AYGCC?STCG?CCR?RR?WYYWG?GT?YC?T?MCAC?TCY?TG?TATTGAK?CGCWTCGRRTTGWGCGY?TAK?AY?GR???G?ATCGKMAGGC?TAC?CTW?CTCGAATCRT??T?TACTMWKGGAY?R?TTYACRYAK?A?GYC?GGC?GC?ATAGCTTTGTGG?TW?CA??G?M?Y???GAG?G?CTCTGCT?CGKC?GGCACGTATMAK?ACAA?RRACKA?CTTCAGTAACKKM??GT?TTTGYRTRCCTGACGTYYGCCCACYYTCCC??GCSGACAGGTCGACAC?GKYTCTAGY?AA?A?YTC?ARYATTWCATRYKR?TCTAAGYCKACCYGATG?A?TGYRCSSRGTGT?Y?CTAGTTTATGCYKA??CTTYACGCTCRTGAAATAGT?A?CCCYTGRTGGA?CAWACCA?T?CTTGARGCYKGAGGAGTAATTCCRACT?RYAG??CCG??CWYCT?ARTATGTC?YACARCAAR??GGT?TGTAC?CYTCKRAGRAATTAAAG?TACAC????CYYGG??CT?CAK?CR???CRCCYTRG??AC?
CKAGCG?GT?CTCGCC?C?TACC?CCKGC?CC??T?CYWMCW??TCARR?RAMSARTACATCT?G?C??RSGGCTTTA?CCA?AGYGCYGGGRYC??TR?GCACTACY?A?GGSGT?GTC???GGCAAGTCAGC??G?AC?AAA?GAC?C?GYYGCC?AK?RAGGATATASTWAMCCCAGT?ATTTA?CCACTG?AS?G??A??TT?Y?TGTYCTGCYMG?WGTACTTACCCT??AAK?GCG?Y??TYW??KCT?C?RAAR?RGYTCRGKACKTTRCGYRACAGMCYWTGT?TGGCTRGYRTRTGYRGCCRTT?AGGYCGAMTCT?RC?GCC???C?AY?C?A?TMG?AGT?AAA??YATGC?GACG???MGGGRGCTARTACCK?RW?C?GTCGTA?AK?CAAW?AW?GCG?R??GMGCTCYG?GAGATTTA?YACACGCTG?KCGAGAWGGT?AR???AGA?SK?C?CMACGTGTAT?TA??AYMY?AYTATCTKAATTGATAACGAA?T?C?TKCMSRW?AA??YGASGCCG?W?CCGGK?CT?GGC?CTAYAS?TKY?RRTGATRGAGGCAGG?ATCA?TMACCGCCW???T?R??AC??TGCG??T?TTA?A?TRCTTCYG?G?GR?RKG?RC??AK?CAYA?AAYTYCGAMGTCG??ACYGA?WT?RTA??GCCATCY?CTGATATW??STKGCRG?GG?CAAR?GGRKRYTG?GACTC?TYGTYWAGRYGTGACWM???RT?AR?YTRTA?TGGAATS?W?AA?GT?TTCKRG?AA?T?TARKKRGM?CGYAGA?GK?ACTRRTCGAAGTG?ATCCAT?WTA?RTAY?AGR?TKAACKTAC?GA??GS?ACYCAAA?CCGA??SC?SK?ACC?AAGAKCKCGG?TGR?GTT??M?GTGKGGTGGAGAC?YGCAR?RCAT?TCC?CCCCS?GY?TCC?GTG??G?A?A?AYTYWTTG?GGRARCAGMTMGCKTAGC?C?KG?RG?GTR??KGTR
CTT?TYG?YKKAGCYGYG??GAGCCCSTAARGC??AAATARGGC?CYY?GA?YWGTA?CTTGG?TGRAAGTCRG?AGCAGA?GRYCCCMG?YT?ARCYYGCCGMRGAR??AMGT?ATTRKR??G?G?MYKGGTYW?YTGAGCGAMCG?AGAATY?TYCTAGRYYGGG??GTACCCWAMGTCY?R?ASCGKRAACKCTR?AAGC?GCG??ACTT?WAMTGSRYA???C?TTCA?TTGTTCAC?TCT?G?GA?CCMA???G?TGTG?MTCGCAR?TRRGTRTTGT?TC?CCSG?RG?AYRTC?T?CRRTAT??TSWYGTTGA?TC???GAG?ARG?CGCGRCRCTGTYGWATRGCKTTW??CG??AA??CTRCYCYGAC?RGACGT?W?C?GYGAW??AC?G?C?ACTG?GY?R?KTCGRG?A?TC?TACRAC?CR?T?KC?ATAGTG?MRTCAKTCT??RTTCA?AAA?GC?CRKGTW?R?YT?AGKGTCGG??TCTAT?W?T?G?CCRA?G?AY?AAKACAATGTTTYATR?GGT?GTAGTMGAA?GA?RCTATAGT??RTTCTCARG?ATTCCYA?SCCAG?AACGWWTT?RAAAG??CCCYY?WC?TAWYG??W?T?YCCTGAGRTATTRTCCRCCCA?SG?A?CCWA?WCG?ACACCCCY?CTRCCC?CT?C??CCCA??YGARKAG?ACAMACA?M???AYAGCC?CM?A?YATGCTW???RCRGGAR?CCKCRT????CYCCWG?GGCRA?A?TW???SA?YC?T?AKAR?CTCGGA?GT?CCRCTAGAWY??ACGCGCGTKGC?RGC?ACG?G?GM??TGWTKGTTGYRCAGTTGGCAAGCGTWKYTCMACYYGTT?CCWGCCAY?WGATWYTTGCGRCCTCTMACW??CTC?CAAACGC??AGCA?CCRMTCTTWCTTTAGGY?GTTGAY??GG?AAA???CKMTRCYYGSYAG?TGKWCCARCCCGAWATACTYAGGCAT??CA?YRAR?TA
?AA?GAY??T?MAA?TKCG?AAGTGARAG?YGTTGTCCG?A?KGTCCCYRAAGA?TTCTG?G?GGTCYWSA?A??A?SAKTSTAATYR?CTGKWT?KY?RRTCTACTCYGRGASG?TCAA?TG?YC?GTRT?GYC??T?CTY?T??ATGGAWAY?C?TTGTCCAT?CT????RTAYCAGCGA?AY?TTWAAAACCKTT?C?YGCCRGTGGTG?GR?T?AMCRTTACCWGA???TTK?R??T?CGYRYWA??TCCGG??CAATAGCAGAGK??YGGAAA?GC?C???M?RR?CCMSAGCG??TC?G?CK?AGGACTST?MA?TC??TASKCTT?CC?CRA?GYYG?KCCTK?RCYAW??T??TTG?CY?KWACY?GT?ARYTAC?CGCATACYRA?A?TATT?G?GGAGCRTTKR?GCGGYA??Y?RGG?AYRKCT??WMGCTCCARCRCGYATG?G??CTTTT?RTC?YRGCACTCYAATTGTGAGCG?GGRGGGG????A?YC?CAGT?CTWYCCKTG?CCAYGGWT?RYYRCGTA?RY?TMGATCGGGCGWARAKT?SCMTACGYG??C?CT?RW?ACAS?RCT?CGTG?AGGGCKAGTGTCTTR?TGTCCTAGCC?T?ARY?ACCTGCY?G?MACKG?ATGMAAAWGGYGCCAGRGT?TAKC?YCY??GYCCCCA?GC?CTTTKGGT?GGGAC??KYT?ACG?CTA?CTTTC??RTAGTT?GYARYC??TG?CAT?TG?CCRA??GCGKCYGT??G?ATCATAR?TGT?GCTR?WC?CCCTGTAG?GAYTA?TA??GTGT?C?TCCCTRG?GYCAAGTT?YT?AAACATCRM??ARG?YCGGCR?GCTAAAKGYRYGTCY?TRGTCTT??WA?AGAT??GAT?G?C?AAGYCMRGGGTAGAGCGCTAA??AGAG??ACRTTTAAYCGC?G??TMCTTG?RA?ACSACGRRCGGTYCGR?AC??T?YT?R?GG?TTA?CYCKG?GTWTGTCGA??ASA
G?TACTATAGGTAAG?W?C?CCTCYC?TAGGT?KTC?GGRCWACG??C???TTGK?RCK?TTATT?AC?TC??TGTGMWGARTGRG?KARK??GAYG?CRACARACC?T?AAGYYRWTCCTCTCTKG??AACYTCCCCGGCRTKGRCTTCCA?TA?C?CWYCC??TGGC??YAAWGTGR?RW???TAKWGCKCCYRCTYAAGG?AC?CGTCACGA?GYCW?CRC?TACY?TAGYAACY?WC?C?CKCTTGG?G?CT?C?YGKG?CCTTTYCRR?TGGTCGCGAT?YC?GCTATCTYCC?RATCC?CGAT?YCACAG?CCCTG?MRCGC?CYTWTATRC?AGGWGT?GTRKGYACACKT???RGGRRAGCCCGCG?TGAYGG??MGGRCC?YYR?AA?SY?CGY?RA?KCTGGAC?WYTC?TYMC?GCACGARGGGKTTRW??GWCATTGT??ARA?GCTGKARCC??GAW??TAARGG??YYTSATTYGCR??GATY?T?GG?GAAC?AGYCT?TG?CWRAGAT??RTKA?AC??GCGRTR?TTARGTR?T?CWAGTA?G?AKTGCGT??R???AGA???WTTCTAWCR?A?AAAAGTTAA?TGGCKCG?KTATTTGRTGWCTCGA?T??TAA?GACCGYAYCC?GACCR?ATYWGGTT??A?TCT?CAAAGT?GTT?CT?Y?YTAACA??A?CKG?AAGC?KAGTCATWTYCG?G?CC?YTGTGCGGWYC?T?GCWAGR?ATK?GA?G?TCYYTC?AGTM??A?GT?CGCWRRT?RG?TGG??CG?AKGYC?GTTAASA?KA?GGTCT?Y?GAG?ACCK?RGTTTCAYTAYCGY??MAGSRTT???A?CG?Y???C?AGGGT?CTYCSTG?A??CT?GGAYTGG??AT?CSAA??GGGCTT??RGTTRGAGAAGGARCAAR?C?MTTRTCCTG?GC?CT?TYCGTG?R??T??T?MACGTTRYA?CCT?A??C?SWG?MAGAAG?GYCRRGRTYACG??
[truncated: 2,000,461 more chars]
