# Supplementary material for: Phylogeographic Patterns Are Strongly Associated With Biogeographic Patterns in the Irano‐Anatolian Global Biodiversity Hotspot
Source: Mol Ecol. 2026 Apr 29;35:e70355. doi: 10.1111/mec.70355 (PMC13126619; doi:10.1111/mec.70355)
Supplement: Supplementary file 2 — Appendix S2: mec70355‐sup‐0002‐AppendixS2.zip. [file MEC-35-e70355-s003.zip]

Archive with 9 entries (9 files):
- Allium_scabriscapum.stru
- Crepis_heterotricha.stru
- Didymophysa_aucheri.stru
- Dielsiocharis_kotschyi.stru
- Helichrysum_oligocephalum.stru
- Onosma_microcarpa.stru
- Phlomis_olivieri.stru
- Physoptychis_gnaphalodes.stru
- Tanacetum_kotschyi.stru
