# Supplementary material for: Phylogeographic Patterns Are Strongly Associated With Biogeographic Patterns in the Irano‐Anatolian Global Biodiversity Hotspot
Source: Mol Ecol. 2026 Apr 29;35:e70355. doi: 10.1111/mec.70355 (PMC13126619; doi:10.1111/mec.70355)
Supplement: Supplementary file 2 — Appendix S2: mec70355‐sup‐0002‐AppendixS2.zip. [file MEC-35-e70355-s003.zip › Didymophysa_aucheri.stru]

		SNP_1 SNP_2 SNP_3 SNP_4 SNP_5 SNP_6 SNP_7 SNP_8 SNP_9 SNP_10 SNP_11 SNP_12 SNP_13 SNP_14 SNP_15 SNP_16 SNP_17 SNP_18 SNP_19 SNP_20 SNP_21 SNP_22 SNP_23 SNP_24 SNP_25 SNP_26 SNP_27 SNP_28 SNP_29 SNP_30 SNP_31 SNP_32 SNP_33 SNP_34 SNP_35 SNP_36 SNP_37 SNP_38 SNP_39 SNP_40 SNP_41 SNP_42 SNP_43 SNP_44 SNP_45 SNP_46 SNP_47 SNP_48 SNP_49 SNP_50 SNP_51 SNP_52 SNP_53 SNP_54 SNP_55 SNP_56 SNP_57 SNP_58 SNP_59 SNP_60 SNP_61 SNP_62 SNP_63 SNP_64 SNP_65 SNP_66 SNP_67 SNP_68 SNP_69 SNP_70 SNP_71 SNP_72 SNP_73 SNP_74 SNP_75 SNP_76 SNP_77 SNP_78 SNP_79 SNP_80 SNP_81 SNP_82 SNP_83 SNP_84 SNP_85 SNP_86 SNP_87 SNP_88 SNP_89 SNP_90 SNP_91 SNP_92 SNP_93 SNP_94 SNP_95 SNP_96 SNP_97 SNP_98 SNP_99 SNP_100 SNP_101 SNP_102 SNP_103 SNP_104 SNP_105 SNP_106 SNP_107 SNP_108 SNP_109 SNP_110 SNP_111 SNP_112 SNP_113 SNP_114 SNP_115 SNP_116 SNP_117 SNP_118 SNP_119 SNP_120 SNP_121 SNP_122 SNP_123 SNP_124 SNP_125 SNP_126 SNP_127 SNP_128 SNP_129 SNP_130 SNP_131 SNP_132 SNP_133 SNP_134 SNP_135 SNP_136 SNP_137 SNP_138 SNP_139 SNP_140 SNP_141 SNP_142 SNP_143 SNP_144 SNP_145 SNP_146 SNP_147 SNP_148 SNP_149 SNP_150 SNP_151 SNP_152 SNP_153 SNP_154 SNP_155 SNP_156 SNP_157 SNP_158 SNP_159 SNP_160 SNP_161 SNP_162 SNP_163 SNP_164 SNP_165 SNP_166 SNP_167 SNP_168 SNP_169 SNP_170 SNP_171 SNP_172 SNP_173 SNP_174 SNP_175 SNP_176 SNP_177 SNP_178 SNP_179 SNP_180 SNP_181 SNP_182 SNP_183 SNP_184 SNP_185 SNP_186 SNP_187 SNP_188 SNP_189 SNP_190 SNP_191 SNP_192 SNP_193 SNP_194 SNP_195 SNP_196 SNP_197 SNP_198 SNP_199 SNP_200 SNP_201 SNP_202 SNP_203 SNP_204 SNP_205 SNP_206 SNP_207 SNP_208 SNP_209 SNP_210 SNP_211 SNP_212 SNP_213 SNP_214 SNP_215 SNP_216 SNP_217 SNP_218 SNP_219 SNP_220 SNP_221 SNP_222 SNP_223 SNP_224 SNP_225 SNP_226 SNP_227 SNP_228 SNP_229 SNP_230 SNP_231 SNP_232 SNP_233 SNP_234 SNP_235 SNP_236 SNP_237 SNP_238 SNP_239 SNP_240 SNP_241 SNP_242 SNP_243 SNP_244 SNP_245 SNP_246 SNP_247 SNP_248 SNP_249 SNP_250 SNP_251 SNP_252 SNP_253 SNP_254 SNP_255 SNP_256 SNP_257 SNP_258 SNP_259 SNP_260 SNP_261 SNP_262 SNP_263 SNP_264 SNP_265 SNP_266 SNP_267 SNP_268 SNP_269 SNP_270 SNP_271 SNP_272 SNP_273 SNP_274 SNP_275 SNP_276 SNP_277 SNP_278 SNP_279 SNP_280 SNP_281 SNP_282 SNP_283 SNP_284 SNP_285 SNP_286 SNP_287 SNP_288 SNP_289 SNP_290 SNP_291 SNP_292 SNP_293 SNP_294 SNP_295 SNP_296 SNP_297 SNP_298 SNP_299 SNP_300 SNP_301 SNP_302 SNP_303 SNP_304 SNP_305 SNP_306 SNP_307 SNP_308 SNP_309 SNP_310 SNP_311 SNP_312 SNP_313 SNP_314 SNP_315 SNP_316 SNP_317 SNP_318 SNP_319 SNP_320 SNP_321 SNP_322 SNP_323 SNP_324 SNP_325 SNP_326 SNP_327 SNP_328 SNP_329 SNP_330 SNP_331 SNP_332 SNP_333 SNP_334 SNP_335 SNP_336 SNP_337 SNP_338 SNP_339 SNP_340 SNP_341 SNP_342 SNP_343 SNP_344 SNP_345 SNP_346 SNP_347 SNP_348 SNP_349 SNP_350 SNP_351 SNP_352 SNP_353 SNP_354 SNP_355 SNP_356 SNP_357 SNP_358 SNP_359 SNP_360 SNP_361 SNP_362 SNP_363 SNP_364 SNP_365 SNP_366 SNP_367 SNP_368 SNP_369 SNP_370 SNP_371 SNP_372 SNP_373 SNP_374 SNP_375 SNP_376 SNP_377 SNP_378 SNP_379 SNP_380 SNP_381 SNP_382 SNP_383 SNP_384 SNP_385 SNP_386 SNP_387 SNP_388 SNP_389 SNP_390 SNP_391 SNP_392 SNP_393 SNP_394 SNP_395 SNP_396 SNP_397 SNP_398 SNP_399 SNP_400 SNP_401 SNP_402 SNP_403 SNP_404 SNP_405 SNP_406 SNP_407 SNP_408 SNP_409 SNP_410 SNP_411 SNP_412 SNP_413 SNP_414 SNP_415 SNP_416 SNP_417 SNP_418 SNP_419 SNP_420 SNP_421 SNP_422 SNP_423 SNP_424 SNP_425 SNP_426 SNP_427 SNP_428 SNP_429 SNP_430 SNP_431 SNP_432 SNP_433 SNP_434 SNP_435 SNP_436 SNP_437 SNP_438 SNP_439 SNP_440 SNP_441 SNP_442 SNP_443 SNP_444 SNP_445 SNP_446 SNP_447 SNP_448 SNP_449 SNP_450 SNP_451 SNP_452 SNP_453 SNP_454 SNP_455 SNP_456 SNP_457 SNP_458 SNP_459 SNP_460 SNP_461 SNP_462 SNP_463 SNP_464 SNP_465 SNP_466 SNP_467 SNP_468 SNP_469 SNP_470 SNP_471 SNP_472 SNP_473 SNP_474 SNP_475 SNP_476 SNP_477 SNP_478 SNP_479 SNP_480 SNP_481 SNP_482 SNP_483 SNP_484 SNP_485 SNP_486 SNP_487 SNP_488 SNP_489 SNP_490 SNP_491 SNP_492 SNP_493 SNP_494 SNP_495 SNP_496 SNP_497 SNP_498 SNP_499 SNP_500 SNP_501 SNP_502 SNP_503 SNP_504 SNP_505 SNP_506 SNP_507 SNP_508 SNP_509 SNP_510 SNP_511 SNP_512 SNP_513 SNP_514 SNP_515 SNP_516 SNP_517 SNP_518 SNP_519 SNP_520 SNP_521 SNP_522 SNP_523 SNP_524 SNP_525 SNP_526 SNP_527 SNP_528 SNP_529 SNP_530 SNP_531 SNP_532 SNP_533 SNP_534 SNP_535 SNP_536 SNP_537 SNP_538 SNP_539 SNP_540 SNP_541 SNP_542 SNP_543 SNP_544 SNP_545 SNP_546 SNP_547 SNP_548 SNP_549 SNP_550 SNP_551 SNP_552 SNP_553 SNP_554 SNP_555 SNP_556 SNP_557 SNP_558 SNP_559 SNP_560 SNP_561 SNP_562 SNP_563 SNP_564 SNP_565 SNP_566 SNP_567 SNP_568 SNP_569 SNP_570 SNP_571 SNP_572 SNP_573 SNP_574 SNP_575 SNP_576 SNP_577 SNP_578 SNP_579 SNP_580 SNP_581 SNP_582 SNP_583 SNP_584 SNP_585 SNP_586 SNP_587 SNP_588 SNP_589 SNP_590 SNP_591 SNP_592 SNP_593 SNP_594 SNP_595 SNP_596 SNP_597 SNP_598 SNP_599 SNP_600 SNP_601 SNP_602 SNP_603 SNP_604 SNP_605 SNP_606 SNP_607 SNP_608 SNP_609 SNP_610 SNP_611 SNP_612 SNP_613 SNP_614 SNP_615 SNP_616 SNP_617 SNP_618 SNP_619 SNP_620 SNP_621 SNP_622 SNP_623 SNP_624 SNP_625 SNP_626 SNP_627 SNP_628 SNP_629 SNP_630 SNP_631 SNP_632 SNP_633 SNP_634 SNP_635 SNP_636 SNP_637 SNP_638 SNP_639 SNP_640 SNP_641 SNP_642 SNP_643 SNP_644 SNP_645 SNP_646 SNP_647 SNP_648 SNP_649 SNP_650 SNP_651 SNP_652 SNP_653 SNP_654 SNP_655 SNP_656 SNP_657 SNP_658 SNP_659 SNP_660 SNP_661 SNP_662 SNP_663 SNP_664 SNP_665 SNP_666 SNP_667 SNP_668 SNP_669 SNP_670 SNP_671 SNP_672 SNP_673 SNP_674 SNP_675 SNP_676 SNP_677 SNP_678 SNP_679 SNP_680 SNP_681 SNP_682 SNP_683 SNP_684 SNP_685 SNP_686 SNP_687 SNP_688 SNP_689 SNP_690 SNP_691 SNP_692 SNP_693 SNP_694 SNP_695 SNP_696 SNP_697 SNP_698 SNP_699 SNP_700 SNP_701 SNP_702 SNP_703 SNP_704 SNP_705 SNP_706 SNP_707 SNP_708 SNP_709 SNP_710 SNP_711 SNP_712 SNP_713 SNP_714 SNP_715 SNP_716 SNP_717 SNP_718 SNP_719 SNP_720 SNP_721 SNP_722 SNP_723 SNP_724 SNP_725 SNP_726 SNP_727 SNP_728 SNP_729 SNP_730 SNP_731 SNP_732 SNP_733 SNP_734 SNP_735 SNP_736 SNP_737 SNP_738 SNP_739 SNP_740 SNP_741 SNP_742 SNP_743 SNP_744 SNP_745 SNP_746 SNP_747 SNP_748 SNP_749 SNP_750 SNP_751 SNP_752 SNP_753 SNP_754 SNP_755 SNP_756 SNP_757 SNP_758 SNP_759 SNP_760 SNP_761 SNP_762 SNP_763 SNP_764 SNP_765 SNP_766 SNP_767 SNP_768 SNP_769 SNP_770 SNP_771 SNP_772 SNP_773 SNP_774 SNP_775 SNP_776 SNP_777 SNP_778 SNP_779 SNP_780 SNP_781 SNP_782 SNP_783 SNP_784 SNP_785 SNP_786 SNP_787 SNP_788 SNP_789 SNP_790 SNP_791 SNP_792 SNP_793 SNP_794 SNP_795 SNP_796 SNP_797 SNP_798 SNP_799 SNP_800 SNP_801 SNP_802 SNP_803 SNP_804 SNP_805 SNP_806 SNP_807 SNP_808 SNP_809 SNP_810 SNP_811 SNP_812 SNP_813 SNP_814 SNP_815 SNP_816 SNP_817 SNP_818 SNP_819 SNP_820 SNP_821 SNP_822 SNP_823 SNP_824 SNP_825 SNP_826 SNP_827 SNP_828 SNP_829 SNP_830 SNP_831 SNP_832 SNP_833 SNP_834 SNP_835 SNP_836 SNP_837 SNP_838 SNP_839 SNP_840 SNP_841 SNP_842 SNP_843 SNP_844 SNP_845 SNP_846 SNP_847 SNP_848 SNP_849 SNP_850 SNP_851 SNP_852 SNP_853 SNP_854 SNP_855 SNP_856 SNP_857 SNP_858 SNP_859 SNP_860 SNP_861 SNP_862 SNP_863 SNP_864 SNP_865 SNP_866 SNP_867 SNP_868 SNP_869 SNP_870 SNP_871 SNP_872 SNP_873 SNP_874 SNP_875 SNP_876 SNP_877 SNP_878 SNP_879 SNP_880 SNP_881 SNP_882 SNP_883 SNP_884 SNP_885 SNP_886 SNP_887 SNP_888 SNP_889 SNP_890 SNP_891 SNP_892 SNP_893 SNP_894 SNP_895 SNP_896 SNP_897 SNP_898 SNP_899 SNP_900 SNP_901 SNP_902 SNP_903 SNP_904 SNP_905 SNP_906 SNP_907 SNP_908 SNP_909 SNP_910 SNP_911 SNP_912 SNP_913 SNP_914 SNP_915 SNP_916 SNP_917 SNP_918 SNP_919 SNP_920 SNP_921 SNP_922 SNP_923 SNP_924 SNP_925 SNP_926 SNP_927 SNP_928 SNP_929 SNP_930 SNP_931 SNP_932 SNP_933 SNP_934 SNP_935 SNP_936 SNP_937 SNP_938 SNP_939 SNP_940 SNP_941 SNP_942 SNP_943 SNP_944 SNP_945 SNP_946 SNP_947 SNP_948 SNP_949 SNP_950 SNP_951 SNP_952 SNP_953 SNP_954 SNP_955 SNP_956 SNP_957 SNP_958 SNP_959 SNP_960 SNP_961 SNP_962 SNP_963 SNP_964 SNP_965 SNP_966 SNP_967 SNP_968 SNP_969 SNP_970 SNP_971 SNP_972 SNP_973 SNP_974 SNP_975 SNP_976 SNP_977 SNP_978 SNP_979 SNP_980 SNP_981 SNP_982 SNP_983 SNP_984 SNP_985 SNP_986 SNP_987 SNP_988 SNP_989 SNP_990 SNP_991 SNP_992 SNP_993 SNP_994 SNP_995 SNP_996 SNP_997 SNP_998 SNP_999 SNP_1000 SNP_1001 SNP_1002 SNP_1003 SNP_1004 SNP_1005 SNP_1006 SNP_1007 SNP_1008 SNP_1009 SNP_1010 SNP_1011 SNP_1012 SNP_1013 SNP_1014 SNP_1015 SNP_1016 SNP_1017 SNP_1018 SNP_1019 SNP_1020 SNP_1021 SNP_1022 SNP_1023 SNP_1024 SNP_1025 SNP_1026 SNP_1027 SNP_1028 SNP_1029 SNP_1030 SNP_1031 SNP_1032 SNP_1033 SNP_1034 SNP_1035 SNP_1036 SNP_1037 SNP_1038 SNP_1039 SNP_1040 SNP_1041 SNP_1042 SNP_1043 SNP_1044 SNP_1045 SNP_1046 SNP_1047 SNP_1048 SNP_1049 SNP_1050 SNP_1051 SNP_1052 SNP_1053 SNP_1054 SNP_1055 SNP_1056 SNP_1057 SNP_1058 SNP_1059 SNP_1060 SNP_1061 SNP_1062 SNP_1063 SNP_1064 SNP_1065 SNP_1066 SNP_1067 SNP_1068 SNP_1069 SNP_1070 SNP_1071 SNP_1072 SNP_1073 SNP_1074 SNP_1075 SNP_1076 SNP_1077 SNP_1078 SNP_1079 SNP_1080 SNP_1081 SNP_1082 SNP_1083 SNP_1084 SNP_1085 SNP_1086 SNP_1087 SNP_1088 SNP_1089 SNP_1090 SNP_1091 SNP_1092 SNP_1093 SNP_1094 SNP_1095 SNP_1096 SNP_1097 SNP_1098 SNP_1099 SNP_1100 SNP_1101 SNP_1102 SNP_1103 SNP_1104 SNP_1105 SNP_1106 SNP_1107 SNP_1108 SNP_1109 SNP_1110 SNP_1111 SNP_1112 SNP_1113 SNP_1114 SNP_1115 SNP_1116 SNP_1117 SNP_1118 SNP_1119 SNP_1120 SNP_1121 SNP_1122 SNP_1123 SNP_1124 SNP_1125 SNP_1126 SNP_1127 SNP_1128 SNP_1129 SNP_1130 SNP_1131 SNP_1132 SNP_1133 SNP_1134 SNP_1135 SNP_1136 SNP_1137 SNP_1138 SNP_1139 SNP_1140 SNP_1141 SNP_1142 SNP_1143 SNP_1144 SNP_1145 SNP_1146 SNP_1147 SNP_1148 SNP_1149 SNP_1150 SNP_1151 SNP_1152 SNP_1153 SNP_1154 SNP_1155 SNP_1156 SNP_1157 SNP_1158 SNP_1159 SNP_1160 SNP_1161 SNP_1162 SNP_1163 SNP_1164 SNP_1165 SNP_1166 SNP_1167 SNP_1168 SNP_1169 SNP_1170 SNP_1171 SNP_1172 SNP_1173 SNP_1174 SNP_1175 SNP_1176 SNP_1177 SNP_1178 SNP_1179 SNP_1180 SNP_1181 SNP_1182 SNP_1183 SNP_1184 SNP_1185 SNP_1186 SNP_1187 SNP_1188 SNP_1189 SNP_1190 SNP_1191 SNP_1192 SNP_1193 SNP_1194 SNP_1195 SNP_1196 SNP_1197 SNP_1198 SNP_1199 SNP_1200 SNP_1201 SNP_1202 SNP_1203 SNP_1204 SNP_1205 SNP_1206 SNP_1207 SNP_1208 SNP_1209 SNP_1210 SNP_1211 SNP_1212 SNP_1213 SNP_1214 SNP_1215 SNP_1216 SNP_1217 SNP_1218 SNP_1219 SNP_1220 SNP_1221 SNP_1222 SNP_1223 SNP_1224 SNP_1225 SNP_1226 SNP_1227 SNP_1228 SNP_1229 SNP_1230 SNP_1231 SNP_1232 SNP_1233 SNP_1234 SNP_1235 SNP_1236 SNP_1237 SNP_1238 SNP_1239 SNP_1240 SNP_1241 SNP_1242 SNP_1243 SNP_1244 SNP_1245 SNP_1246 SNP_1247 SNP_1248 SNP_1249 SNP_1250 SNP_1251 SNP_1252 SNP_1253 SNP_1254 SNP_1255 SNP_1256 SNP_1257 SNP_1258 SNP_1259 SNP_1260 SNP_1261 SNP_1262 SNP_1263 SNP_1264 SNP_1265 SNP_1266 SNP_1267 SNP_1268 SNP_1269 SNP_1270 SNP_1271 SNP_1272 SNP_1273 SNP_1274 SNP_1275 SNP_1276 SNP_1277 SNP_1278 SNP_1279 SNP_1280 SNP_1281 SNP_1282 SNP_1283 SNP_1284 SNP_1285 SNP_1286 SNP_1287 SNP_1288 SNP_1289 SNP_1290 SNP_1291 SNP_1292 SNP_1293 SNP_1294 SNP_1295 SNP_1296 SNP_1297 SNP_1298 SNP_1299 SNP_1300 SNP_1301 SNP_1302 SNP_1303 SNP_1304 SNP_1305 SNP_1306 SNP_1307 SNP_1308 SNP_1309 SNP_1310 SNP_1311 SNP_1312 SNP_1313 SNP_1314 SNP_1315 SNP_1316 SNP_1317 SNP_1318 SNP_1319 SNP_1320 SNP_1321 SNP_1322 SNP_1323 SNP_1324 SNP_1325 SNP_1326 SNP_1327 SNP_1328 SNP_1329 SNP_1330 SNP_1331 SNP_1332 SNP_1333 SNP_1334 SNP_1335 SNP_1336 SNP_1337 SNP_1338 SNP_1339 SNP_1340 SNP_1341 SNP_1342 SNP_1343 SNP_1344 SNP_1345 SNP_1346 SNP_1347 SNP_1348 SNP_1349 SNP_1350 SNP_1351 SNP_1352 SNP_1353 SNP_1354 SNP_1355 SNP_1356 SNP_1357 SNP_1358 SNP_1359 SNP_1360 SNP_1361 SNP_1362 SNP_1363 SNP_1364 SNP_1365 SNP_1366 SNP_1367 SNP_1368 SNP_1369 SNP_1370 SNP_1371 SNP_1372 SNP_1373 SNP_1374 SNP_1375 SNP_1376 SNP_1377 SNP_1378 SNP_1379 SNP_1380 SNP_1381 SNP_1382 SNP_1383 SNP_1384 SNP_1385 SNP_1386 SNP_1387 SNP_1388 SNP_1389 SNP_1390 SNP_1391 SNP_1392 SNP_1393 SNP_1394 SNP_1395 SNP_1396 SNP_1397 SNP_1398 SNP_1399 SNP_1400 SNP_1401 SNP_1402 SNP_1403 SNP_1404 SNP_1405 SNP_1406 SNP_1407 SNP_1408 SNP_1409 SNP_1410 SNP_1411 SNP_1412 SNP_1413 SNP_1414 SNP_1415 SNP_1416 SNP_1417 SNP_1418 SNP_1419 SNP_1420 SNP_1421 SNP_1422 SNP_1423 SNP_1424 SNP_1425 SNP_1426 SNP_1427 SNP_1428 SNP_1429 SNP_1430 SNP_1431 SNP_1432 SNP_1433 SNP_1434 SNP_1435 SNP_1436 SNP_1437 SNP_1438 SNP_1439 SNP_1440 SNP_1441 SNP_1442 SNP_1443 SNP_1444 SNP_1445 SNP_1446 SNP_1447 SNP_1448 SNP_1449 SNP_1450 SNP_1451 SNP_1452 SNP_1453 SNP_1454 SNP_1455 SNP_1456 SNP_1457 SNP_1458 SNP_1459 SNP_1460 SNP_1461 SNP_1462 SNP_1463 SNP_1464 SNP_1465 SNP_1466 SNP_1467 SNP_1468 SNP_1469 SNP_1470 SNP_1471 SNP_1472 SNP_1473 SNP_1474 SNP_1475 SNP_1476 SNP_1477 SNP_1478 SNP_1479 SNP_1480 SNP_1481 SNP_1482 SNP_1483 SNP_1484 SNP_1485 SNP_1486 SNP_1487 SNP_1488 SNP_1489 SNP_1490 SNP_1491 SNP_1492 SNP_1493 SNP_1494 SNP_1495 SNP_1496 SNP_1497 SNP_1498 SNP_1499 SNP_1500 SNP_1501 SNP_1502 SNP_1503 SNP_1504 SNP_1505 SNP_1506 SNP_1507 SNP_1508 SNP_1509 SNP_1510 SNP_1511 SNP_1512 SNP_1513 SNP_1514 SNP_1515 SNP_1516 SNP_1517 SNP_1518 SNP_1519 SNP_1520 SNP_1521 SNP_1522 SNP_1523 SNP_1524 SNP_1525 SNP_1526 SNP_1527 SNP_1528 SNP_1529 SNP_1530 SNP_1531 SNP_1532 SNP_1533 SNP_1534 SNP_1535 SNP_1536 SNP_1537 SNP_1538 SNP_1539 SNP_1540 SNP_1541 SNP_1542 SNP_1543 SNP_1544 SNP_1545 SNP_1546 SNP_1547 SNP_1548 SNP_1549 SNP_1550 SNP_1551 SNP_1552 SNP_1553 SNP_1554 SNP_1555 SNP_1556 SNP_1557 SNP_1558 SNP_1559 SNP_1560 SNP_1561 SNP_1562 SNP_1563 SNP_1564 SNP_1565 SNP_1566 SNP_1567 SNP_1568 SNP_1569 SNP_1570 SNP_1571 SNP_1572 SNP_1573 SNP_1574 SNP_1575 SNP_1576 SNP_1577 SNP_1578 SNP_1579 SNP_1580 SNP_1581 SNP_1582 SNP_1583 SNP_1584 SNP_1585 SNP_1586 SNP_1587 SNP_1588 SNP_1589 SNP_1590 SNP_1591 SNP_1592 SNP_1593 SNP_1594 SNP_1595 SNP_1596 SNP_1597 SNP_1598 SNP_1599 SNP_1600 SNP_1601 SNP_1602 SNP_1603 SNP_1604 SNP_1605 SNP_1606 SNP_1607 SNP_1608 SNP_1609 SNP_1610 SNP_1611 SNP_1612 SNP_1613 SNP_1614 SNP_1615 SNP_1616 SNP_1617 SNP_1618 SNP_1619 SNP_1620 SNP_1621 SNP_1622 SNP_1623 SNP_1624 SNP_1625 SNP_1626 SNP_1627 SNP_1628 SNP_1629 SNP_1630 SNP_1631 SNP_1632 SNP_1633 SNP_1634 SNP_1635 SNP_1636 SNP_1637 SNP_1638 SNP_1639 SNP_1640 SNP_1641 SNP_1642 SNP_1643 SNP_1644 SNP_1645 SNP_1646 SNP_1647 SNP_1648 SNP_1649 SNP_1650 SNP_1651 SNP_1652 SNP_1653 SNP_1654 SNP_1655 SNP_1656 SNP_1657 SNP_1658 SNP_1659 SNP_1660 SNP_1661 SNP_1662 SNP_1663 SNP_1664 SNP_1665 SNP_1666 SNP_1667 SNP_1668 SNP_1669 SNP_1670 SNP_1671 SNP_1672 SNP_1673 SNP_1674 SNP_1675 SNP_1676 SNP_1677 SNP_1678 SNP_1679 SNP_1680 SNP_1681 SNP_1682 SNP_1683 SNP_1684 SNP_1685 SNP_1686 SNP_1687 SNP_1688 SNP_1689 SNP_1690 SNP_1691 SNP_1692 SNP_1693 SNP_1694 SNP_1695 SNP_1696 SNP_1697 SNP_1698 SNP_1699 SNP_1700 SNP_1701 SNP_1702 SNP_1703 SNP_1704 SNP_1705 SNP_1706 SNP_1707 SNP_1708 SNP_1709 SNP_1710 SNP_1711 SNP_1712 SNP_1713 SNP_1714 SNP_1715 SNP_1716 SNP_1717 SNP_1718 SNP_1719 SNP_1720 SNP_1721 SNP_1722 SNP_1723 SNP_1724 SNP_1725 SNP_1726 SNP_1727 SNP_1728 SNP_1729 SNP_1730 SNP_1731 SNP_1732 SNP_1733 SNP_1734 SNP_1735 SNP_1736 SNP_1737 SNP_1738 SNP_1739 SNP_1740 SNP_1741 SNP_1742 SNP_1743 SNP_1744 SNP_1745 SNP_1746 SNP_1747 SNP_1748 SNP_1749 SNP_1750 SNP_1751 SNP_1752 SNP_1753 SNP_1754 SNP_1755 SNP_1756 SNP_1757 SNP_1758 SNP_1759 SNP_1760 SNP_1761 SNP_1762 SNP_1763 SNP_1764 SNP_1765 SNP_1766 SNP_1767 SNP_1768 SNP_1769 SNP_1770 SNP_1771 SNP_1772 SNP_1773 SNP_1774 SNP_1775 SNP_1776 SNP_1777 SNP_1778 SNP_1779 SNP_1780 SNP_1781 SNP_1782 SNP_1783 SNP_1784 SNP_1785 SNP_1786 SNP_1787 SNP_1788 SNP_1789 SNP_1790 SNP_1791 SNP_1792 SNP_1793 SNP_1794 SNP_1795 SNP_1796 SNP_1797 SNP_1798 SNP_1799 SNP_1800 SNP_1801 SNP_1802 SNP_1803 SNP_1804 SNP_1805 SNP_1806 SNP_1807 SNP_1808 SNP_1809 SNP_1810 SNP_1811 SNP_1812 SNP_1813 SNP_1814 SNP_1815 SNP_1816 SNP_1817 SNP_1818 SNP_1819 SNP_1820 SNP_1821 SNP_1822 SNP_1823 SNP_1824 SNP_1825 SNP_1826 SNP_1827 SNP_1828 SNP_1829 SNP_1830 SNP_1831 SNP_1832 SNP_1833 SNP_1834 SNP_1835 SNP_1836 SNP_1837 SNP_1838 SNP_1839 SNP_1840 SNP_1841 SNP_1842 SNP_1843 SNP_1844 SNP_1845 SNP_1846 SNP_1847 SNP_1848 SNP_1849 SNP_1850 SNP_1851 SNP_1852 SNP_1853 SNP_1854 SNP_1855 SNP_1856 SNP_1857 SNP_1858 SNP_1859 SNP_1860 SNP_1861 SNP_1862 SNP_1863 SNP_1864 SNP_1865 SNP_1866 SNP_1867 SNP_1868 SNP_1869 SNP_1870 SNP_1871 SNP_1872 SNP_1873 SNP_1874 SNP_1875 SNP_1876 SNP_1877 SNP_1878 SNP_1879 SNP_1880 SNP_1881 SNP_1882 SNP_1883 SNP_1884 SNP_1885 SNP_1886 SNP_1887 SNP_1888 SNP_1889 SNP_1890 SNP_1891 SNP_1892 SNP_1893 SNP_1894 SNP_1895 SNP_1896 SNP_1897 SNP_1898 SNP_1899 SNP_1900 SNP_1901 SNP_1902 SNP_1903 SNP_1904 SNP_1905 SNP_1906 SNP_1907 SNP_1908 SNP_1909 SNP_1910 SNP_1911 SNP_1912 SNP_1913 SNP_1914 SNP_1915 SNP_1916 SNP_1917 SNP_1918 SNP_1919 SNP_1920 SNP_1921 SNP_1922 SNP_1923 SNP_1924 SNP_1925 SNP_1926 SNP_1927 SNP_1928 SNP_1929 SNP_1930 SNP_1931 SNP_1932 SNP_1933 SNP_1934 SNP_1935 SNP_1936 SNP_1937 SNP_1938 SNP_1939 SNP_1940 SNP_1941 SNP_1942 SNP_1943 SNP_1944 SNP_1945 SNP_1946 SNP_1947 SNP_1948 SNP_1949 SNP_1950 SNP_1951 SNP_1952 SNP_1953 SNP_1954 SNP_1955 SNP_1956 SNP_1957 SNP_1958 SNP_1959 SNP_1960 SNP_1961 SNP_1962 SNP_1963 SNP_1964 SNP_1965 SNP_1966 SNP_1967 SNP_1968 SNP_1969 SNP_1970 SNP_1971 SNP_1972 SNP_1973 SNP_1974 SNP_1975 SNP_1976 SNP_1977 SNP_1978 SNP_1979 SNP_1980 SNP_1981 SNP_1982 SNP_1983 SNP_1984 SNP_1985 SNP_1986 SNP_1987 SNP_1988 SNP_1989 SNP_1990 SNP_1991 SNP_1992 SNP_1993 SNP_1994 SNP_1995 SNP_1996 SNP_1997 SNP_1998 SNP_1999 SNP_2000 SNP_2001 SNP_2002 SNP_2003 SNP_2004 SNP_2005 SNP_2006 SNP_2007 SNP_2008 SNP_2009 SNP_2010 SNP_2011 SNP_2012 SNP_2013 SNP_2014 SNP_2015 SNP_2016 SNP_2017 SNP_2018 SNP_2019 SNP_2020 SNP_2021 SNP_2022 SNP_2023 SNP_2024 SNP_2025 SNP_2026 SNP_2027 SNP_2028 SNP_2029 SNP_2030 SNP_2031 SNP_2032 SNP_2033 SNP_2034 SNP_2035 SNP_2036 SNP_2037 SNP_2038 SNP_2039 SNP_2040 SNP_2041 SNP_2042 SNP_2043 SNP_2044 SNP_2045 SNP_2046 SNP_2047 SNP_2048 SNP_2049 SNP_2050 SNP_2051 SNP_2052 SNP_2053 SNP_2054 SNP_2055 SNP_2056 SNP_2057 SNP_2058 SNP_2059 SNP_2060 SNP_2061 SNP_2062 SNP_2063 SNP_2064 SNP_2065 SNP_2066 SNP_2067 SNP_2068 SNP_2069 SNP_2070 SNP_2071 SNP_2072 SNP_2073 SNP_2074 SNP_2075 SNP_2076 SNP_2077 SNP_2078 SNP_2079 SNP_2080 SNP_2081 SNP_2082 SNP_2083 SNP_2084 SNP_2085 SNP_2086 SNP_2087 SNP_2088 SNP_2089 SNP_2090 SNP_2091 SNP_2092 SNP_2093 SNP_2094 SNP_2095 SNP_2096 SNP_2097 SNP_2098 SNP_2099 SNP_2100 SNP_2101 SNP_2102 SNP_2103 SNP_2104 SNP_2105 SNP_2106 SNP_2107 SNP_2108 SNP_2109 SNP_2110 SNP_2111 SNP_2112 SNP_2113 SNP_2114 SNP_2115 SNP_2116 SNP_2117 SNP_2118 SNP_2119 SNP_2120 SNP_2121 SNP_2122 SNP_2123 SNP_2124 SNP_2125 SNP_2126 SNP_2127 SNP_2128 SNP_2129 SNP_2130 SNP_2131 SNP_2132 SNP_2133 SNP_2134 SNP_2135 SNP_2136 SNP_2137 SNP_2138 SNP_2139 SNP_2140 SNP_2141 SNP_2142 SNP_2143 SNP_2144 SNP_2145 SNP_2146 SNP_2147 SNP_2148 SNP_2149 SNP_2150 SNP_2151 SNP_2152 SNP_2153 SNP_2154 SNP_2155 SNP_2156 SNP_2157 SNP_2158 SNP_2159 SNP_2160 SNP_2161 SNP_2162 SNP_2163 SNP_2164 SNP_2165 SNP_2166 SNP_2167 SNP_2168 SNP_2169 SNP_2170 SNP_2171 SNP_2172 SNP_2173 SNP_2174 SNP_2175 SNP_2176 SNP_2177 SNP_2178 SNP_2179 SNP_2180 SNP_2181 SNP_2182 SNP_2183 SNP_2184 SNP_2185 SNP_2186 SNP_2187 SNP_2188 SNP_2189 SNP_2190 SNP_2191 SNP_2192 SNP_2193 SNP_2194 SNP_2195 SNP_2196 SNP_2197 SNP_2198 SNP_2199 SNP_2200 SNP_2201 SNP_2202 SNP_2203 SNP_2204 SNP_2205 SNP_2206 SNP_2207 SNP_2208 SNP_2209 SNP_2210 SNP_2211 SNP_2212 SNP_2213 SNP_2214 SNP_2215 SNP_2216 SNP_2217 SNP_2218 SNP_2219 SNP_2220 SNP_2221 SNP_2222 SNP_2223 SNP_2224 SNP_2225 SNP_2226 SNP_2227 SNP_2228 SNP_2229 SNP_2230 SNP_2231 SNP_2232 SNP_2233 SNP_2234 SNP_2235 SNP_2236 SNP_2237 SNP_2238 SNP_2239 SNP_2240 SNP_2241 SNP_2242 SNP_2243 SNP_2244 SNP_2245 SNP_2246 SNP_2247 SNP_2248 SNP_2249 SNP_2250 SNP_2251 SNP_2252 SNP_2253 SNP_2254 SNP_2255 SNP_2256 SNP_2257 SNP_2258 SNP_2259 SNP_2260 SNP_2261 SNP_2262 SNP_2263 SNP_2264 SNP_2265 SNP_2266 SNP_2267 SNP_2268 SNP_2269 SNP_2270 SNP_2271 SNP_2272 SNP_2273 SNP_2274 SNP_2275 SNP_2276 SNP_2277 SNP_2278 SNP_2279 SNP_2280 SNP_2281 SNP_2282 SNP_2283 SNP_2284 SNP_2285 SNP_2286 SNP_2287 SNP_2288 SNP_2289 SNP_2290 SNP_2291 SNP_2292 SNP_2293 SNP_2294 SNP_2295 SNP_2296 SNP_2297 SNP_2298 SNP_2299 SNP_2300 SNP_2301 SNP_2302 SNP_2303 SNP_2304 SNP_2305 SNP_2306 SNP_2307 SNP_2308 SNP_2309 SNP_2310 SNP_2311 SNP_2312 SNP_2313 SNP_2314 SNP_2315 SNP_2316 SNP_2317 SNP_2318 SNP_2319 SNP_2320 SNP_2321 SNP_2322 SNP_2323 SNP_2324 SNP_2325 SNP_2326 SNP_2327 SNP_2328 SNP_2329 SNP_2330 SNP_2331 SNP_2332 SNP_2333 SNP_2334 SNP_2335 SNP_2336 SNP_2337 SNP_2338 SNP_2339 SNP_2340 SNP_2341 SNP_2342 SNP_2343 SNP_2344 SNP_2345 SNP_2346 SNP_2347 SNP_2348 SNP_2349 SNP_2350 SNP_2351 SNP_2352 SNP_2353 SNP_2354 SNP_2355 SNP_2356 SNP_2357 SNP_2358 SNP_2359 SNP_2360 SNP_2361 SNP_2362 SNP_2363 SNP_2364 SNP_2365 SNP_2366 SNP_2367 SNP_2368 SNP_2369 SNP_2370 SNP_2371 SNP_2372 SNP_2373 SNP_2374 SNP_2375 SNP_2376 SNP_2377 SNP_2378 SNP_2379 SNP_2380 SNP_2381 SNP_2382 SNP_2383 SNP_2384 SNP_2385 SNP_2386 SNP_2387 SNP_2388 SNP_2389 SNP_2390 SNP_2391 SNP_2392 SNP_2393 SNP_2394 SNP_2395 SNP_2396 SNP_2397 SNP_2398 SNP_2399 SNP_2400 SNP_2401 SNP_2402 SNP_2403 SNP_2404 SNP_2405 SNP_2406 SNP_2407 SNP_2408 SNP_2409 SNP_2410 SNP_2411 SNP_2412 SNP_2413 SNP_2414 SNP_2415 SNP_2416 SNP_2417 SNP_2418 SNP_2419 SNP_2420 SNP_2421 SNP_2422 SNP_2423 SNP_2424 SNP_2425 SNP_2426 SNP_2427 SNP_2428 SNP_2429 SNP_2430 SNP_2431 SNP_2432 SNP_2433 SNP_2434 SNP_2435 SNP_2436 SNP_2437 SNP_2438 SNP_2439 SNP_2440 SNP_2441 SNP_2442 SNP_2443 SNP_2444 SNP_2445 SNP_2446 SNP_2447 SNP_2448 SNP_2449 SNP_2450 SNP_2451 SNP_2452 SNP_2453 SNP_2454 SNP_2455 SNP_2456 SNP_2457 SNP_2458 SNP_2459 SNP_2460 SNP_2461 SNP_2462 SNP_2463 SNP_2464 SNP_2465 SNP_2466 SNP_2467 SNP_2468 SNP_2469 SNP_2470 SNP_2471 SNP_2472 SNP_2473 SNP_2474 SNP_2475 SNP_2476 SNP_2477 SNP_2478 SNP_2479 SNP_2480 SNP_2481 SNP_2482 SNP_2483 SNP_2484 SNP_2485 SNP_2486 SNP_2487 SNP_2488 SNP_2489 SNP_2490 SNP_2491 SNP_2492 SNP_2493 SNP_2494 SNP_2495 SNP_2496 SNP_2497 SNP_2498 SNP_2499 SNP_2500 SNP_2501 SNP_2502 SNP_2503 SNP_2504 SNP_2505 SNP_2506 SNP_2507 SNP_2508 SNP_2509 SNP_2510 SNP_2511 SNP_2512 SNP_2513 SNP_2514 SNP_2515 SNP_2516 SNP_2517 SNP_2518 SNP_2519 SNP_2520 SNP_2521 SNP_2522 SNP_2523 SNP_2524 SNP_2525 SNP_2526 SNP_2527 SNP_2528 SNP_2529 SNP_2530 SNP_2531 SNP_2532 SNP_2533 SNP_2534 SNP_2535 SNP_2536 SNP_2537 SNP_2538 SNP_2539 SNP_2540 SNP_2541 SNP_2542 SNP_2543 SNP_2544 SNP_2545 SNP_2546 SNP_2547 SNP_2548 SNP_2549 SNP_2550 SNP_2551 SNP_2552 SNP_2553 SNP_2554 SNP_2555 SNP_2556 SNP_2557 SNP_2558 SNP_2559 SNP_2560 SNP_2561 SNP_2562 SNP_2563 SNP_2564 SNP_2565 SNP_2566 SNP_2567 SNP_2568 SNP_2569 SNP_2570 SNP_2571 SNP_2572 SNP_2573 SNP_2574 SNP_2575 SNP_2576 SNP_2577 SNP_2578 SNP_2579 SNP_2580 SNP_2581 SNP_2582 SNP_2583 SNP_2584 SNP_2585 SNP_2586 SNP_2587 SNP_2588 SNP_2589 SNP_2590 SNP_2591 SNP_2592 SNP_2593 SNP_2594 SNP_2595 SNP_2596 SNP_2597 SNP_2598 SNP_2599 SNP_2600 SNP_2601 SNP_2602 SNP_2603 SNP_2604 SNP_2605 SNP_2606 SNP_2607 SNP_2608 SNP_2609 SNP_2610 SNP_2611 SNP_2612 SNP_2613 SNP_2614 SNP_2615 SNP_2616 SNP_2617 SNP_2618 SNP_2619 SNP_2620 SNP_2621 SNP_2622 SNP_2623 SNP_2624 SNP_2625 SNP_2626 SNP_2627 SNP_2628 SNP_2629 SNP_2630 SNP_2631 SNP_2632 SNP_2633 SNP_2634 SNP_2635 SNP_2636 SNP_2637 SNP_2638 SNP_2639 SNP_2640 SNP_2641 SNP_2642 SNP_2643 SNP_2644 SNP_2645 SNP_2646 SNP_2647 SNP_2648 SNP_2649 SNP_2650 SNP_2651 SNP_2652 SNP_2653 SNP_2654 SNP_2655 SNP_2656 SNP_2657 SNP_2658 SNP_2659 SNP_2660 SNP_2661 SNP_2662 SNP_2663 SNP_2664 SNP_2665 SNP_2666 SNP_2667 SNP_2668 SNP_2669 SNP_2670 SNP_2671 SNP_2672 SNP_2673 SNP_2674 SNP_2675 SNP_2676 SNP_2677 SNP_2678 SNP_2679 SNP_2680 SNP_2681 SNP_2682 SNP_2683 SNP_2684 SNP_2685 SNP_2686 SNP_2687 SNP_2688 SNP_2689 SNP_2690 SNP_2691 SNP_2692 SNP_2693 SNP_2694 SNP_2695 SNP_2696 SNP_2697 SNP_2698 SNP_2699 SNP_2700 SNP_2701 SNP_2702 SNP_2703 SNP_2704 SNP_2705 SNP_2706 SNP_2707 SNP_2708 SNP_2709 SNP_2710 SNP_2711 SNP_2712 SNP_2713 SNP_2714 SNP_2715 SNP_2716 SNP_2717 SNP_2718 SNP_2719 SNP_2720 SNP_2721 SNP_2722 SNP_2723 SNP_2724 SNP_2725 SNP_2726 SNP_2727 SNP_2728 SNP_2729 SNP_2730 SNP_2731 SNP_2732 SNP_2733 SNP_2734 SNP_2735 SNP_2736 SNP_2737 SNP_2738 SNP_2739 SNP_2740 SNP_2741 SNP_2742 SNP_2743 SNP_2744 SNP_2745 SNP_2746 SNP_2747 SNP_2748 SNP_2749 SNP_2750 SNP_2751 SNP_2752 SNP_2753 SNP_2754 SNP_2755 SNP_2756 SNP_2757 SNP_2758 SNP_2759 SNP_2760 SNP_2761 SNP_2762 SNP_2763 SNP_2764 SNP_2765 SNP_2766 SNP_2767 SNP_2768 SNP_2769 SNP_2770 SNP_2771 SNP_2772 SNP_2773 SNP_2774 SNP_2775 SNP_2776 SNP_2777 SNP_2778 SNP_2779 SNP_2780 SNP_2781 SNP_2782 SNP_2783 SNP_2784 SNP_2785 SNP_2786 SNP_2787 SNP_2788 SNP_2789 SNP_2790 SNP_2791 SNP_2792 SNP_2793 SNP_2794 SNP_2795 SNP_2796 SNP_2797 SNP_2798 SNP_2799 SNP_2800 SNP_2801 SNP_2802 SNP_2803 SNP_2804 SNP_2805 SNP_2806 SNP_2807 SNP_2808 SNP_2809 SNP_2810 SNP_2811 SNP_2812 SNP_2813 SNP_2814 SNP_2815 SNP_2816 SNP_2817 SNP_2818 SNP_2819 SNP_2820 SNP_2821 SNP_2822 SNP_2823 SNP_2824 SNP_2825 SNP_2826 SNP_2827 SNP_2828 SNP_2829 SNP_2830 SNP_2831 SNP_2832 SNP_2833 SNP_2834 SNP_2835 SNP_2836 SNP_2837 SNP_2838 SNP_2839 SNP_2840 SNP_2841 SNP_2842 SNP_2843 SNP_2844 SNP_2845 SNP_2846 SNP_2847 SNP_2848 SNP_2849 SNP_2850 SNP_2851 SNP_2852 SNP_2853 SNP_2854 SNP_2855 SNP_2856 SNP_2857 SNP_2858 SNP_2859 SNP_2860 SNP_2861 SNP_2862 SNP_2863 SNP_2864 SNP_2865 SNP_2866 SNP_2867 SNP_2868 SNP_2869 SNP_2870 SNP_2871 SNP_2872 SNP_2873 SNP_2874 SNP_2875 SNP_2876 SNP_2877 SNP_2878 SNP_2879 SNP_2880 SNP_2881 SNP_2882 SNP_2883 SNP_2884 SNP_2885 SNP_2886 SNP_2887 SNP_2888 SNP_2889 SNP_2890 SNP_2891 SNP_2892 SNP_2893 SNP_2894 SNP_2895 SNP_2896 SNP_2897 SNP_2898 SNP_2899 SNP_2900 SNP_2901 SNP_2902 SNP_2903 SNP_2904 SNP_2905 SNP_2906 SNP_2907 SNP_2908 SNP_2909 SNP_2910 SNP_2911 SNP_2912 SNP_2913 SNP_2914 SNP_2915 SNP_2916 SNP_2917 SNP_2918 SNP_2919 SNP_2920 SNP_2921 SNP_2922 SNP_2923 SNP_2924 SNP_2925 SNP_2926 SNP_2927 SNP_2928 SNP_2929 SNP_2930 SNP_2931 SNP_2932 SNP_2933 SNP_2934 SNP_2935 SNP_2936 SNP_2937 SNP_2938 SNP_2939 SNP_2940 SNP_2941 SNP_2942 SNP_2943 SNP_2944 SNP_2945 SNP_2946 SNP_2947 SNP_2948 SNP_2949 SNP_2950 SNP_2951 SNP_2952 SNP_2953 SNP_2954 SNP_2955 SNP_2956 SNP_2957 SNP_2958 SNP_2959 SNP_2960 SNP_2961 SNP_2962 SNP_2963 SNP_2964 SNP_2965 SNP_2966 SNP_2967 SNP_2968 SNP_2969 SNP_2970 SNP_2971 SNP_2972 SNP_2973 SNP_2974 SNP_2975 SNP_2976 SNP_2977 SNP_2978 SNP_2979 SNP_2980 SNP_2981 SNP_2982 SNP_2983 SNP_2984 SNP_2985 SNP_2986 SNP_2987 SNP_2988 SNP_2989 SNP_2990 SNP_2991 SNP_2992 SNP_2993 SNP_2994 SNP_2995 SNP_2996 SNP_2997 SNP_2998 SNP_2999 SNP_3000 SNP_3001 SNP_3002 SNP_3003 SNP_3004 SNP_3005 SNP_3006 SNP_3007 SNP_3008 SNP_3009 SNP_3010 SNP_3011 SNP_3012 SNP_3013 SNP_3014 SNP_3015 SNP_3016 SNP_3017 SNP_3018 SNP_3019 SNP_3020 SNP_3021 SNP_3022 SNP_3023 SNP_3024 SNP_3025 SNP_3026 SNP_3027 SNP_3028 SNP_3029 SNP_3030 SNP_3031 SNP_3032 SNP_3033 SNP_3034 SNP_3035 SNP_3036 SNP_3037 SNP_3038 SNP_3039 SNP_3040 SNP_3041 SNP_3042 SNP_3043 SNP_3044 SNP_3045 SNP_3046 SNP_3047 SNP_3048 SNP_3049 SNP_3050 SNP_3051 SNP_3052 SNP_3053 SNP_3054 SNP_3055 SNP_3056 SNP_3057 SNP_3058 SNP_3059 SNP_3060 SNP_3061 SNP_3062 SNP_3063 SNP_3064 SNP_3065 SNP_3066 SNP_3067 SNP_3068 SNP_3069 SNP_3070 SNP_3071 SNP_3072 SNP_3073 SNP_3074 SNP_3075 SNP_3076 SNP_3077 SNP_3078 SNP_3079 SNP_3080 SNP_3081 SNP_3082 SNP_3083 SNP_3084 SNP_3085 SNP_3086 SNP_3087 SNP_3088 SNP_3089 SNP_3090 SNP_3091 SNP_3092 SNP_3093 SNP_3094 SNP_3095 SNP_3096 SNP_3097 SNP_3098 SNP_3099 SNP_3100 SNP_3101 SNP_3102 SNP_3103 SNP_3104 SNP_3105 SNP_3106 SNP_3107 SNP_3108 SNP_3109 SNP_3110 SNP_3111 SNP_3112 SNP_3113 SNP_3114 SNP_3115 SNP_3116 SNP_3117 SNP_3118 SNP_3119 SNP_3120 SNP_3121 SNP_3122 SNP_3123 SNP_3124 SNP_3125 SNP_3126 SNP_3127 SNP_3128 SNP_3129 SNP_3130 SNP_3131 SNP_3132 SNP_3133 SNP_3134 SNP_3135 SNP_3136 SNP_3137 SNP_3138 SNP_3139 SNP_3140 SNP_3141 SNP_3142 SNP_3143 SNP_3144 SNP_3145 SNP_3146 SNP_3147 SNP_3148 SNP_3149 SNP_3150 SNP_3151 SNP_3152 SNP_3153 SNP_3154 SNP_3155 SNP_3156 SNP_3157 SNP_3158 SNP_3159 SNP_3160 SNP_3161 SNP_3162 SNP_3163 SNP_3164 SNP_3165 SNP_3166 SNP_3167 SNP_3168 SNP_3169 SNP_3170 SNP_3171 SNP_3172 SNP_3173 SNP_3174 SNP_3175 SNP_3176 SNP_3177 SNP_3178 SNP_3179 SNP_3180 SNP_3181 SNP_3182 SNP_3183 SNP_3184 SNP_3185 SNP_3186 SNP_3187 SNP_3188 SNP_3189 SNP_3190 SNP_3191 SNP_3192 SNP_3193 SNP_3194 SNP_3195 SNP_3196 SNP_3197 SNP_3198 SNP_3199 SNP_3200 SNP_3201 SNP_3202 SNP_3203 SNP_3204 SNP_3205 SNP_3206 SNP_3207 SNP_3208 SNP_3209 SNP_3210 SNP_3211 SNP_3212 SNP_3213 SNP_3214 SNP_3215 SNP_3216 SNP_3217 SNP_3218 SNP_3219 SNP_3220 SNP_3221 SNP_3222 SNP_3223 SNP_3224 SNP_3225 SNP_3226 SNP_3227 SNP_3228 SNP_3229 SNP_3230 SNP_3231 SNP_3232 SNP_3233 SNP_3234 SNP_3235 SNP_3236 SNP_3237 SNP_3238 SNP_3239 SNP_3240 SNP_3241 SNP_3242 SNP_3243 SNP_3244 SNP_3245 SNP_3246 SNP_3247 SNP_3248 SNP_3249 SNP_3250 SNP_3251 SNP_3252 SNP_3253 SNP_3254 SNP_3255 SNP_3256 SNP_3257 SNP_3258 SNP_3259 SNP_3260 SNP_3261 SNP_3262 SNP_3263 SNP_3264 SNP_3265 SNP_3266 SNP_3267 SNP_3268 SNP_3269 SNP_3270 SNP_3271 SNP_3272 SNP_3273 SNP_3274 SNP_3275 SNP_3276 SNP_3277 SNP_3278 SNP_3279 SNP_3280 SNP_3281 SNP_3282 SNP_3283 SNP_3284 SNP_3285 SNP_3286 SNP_3287 SNP_3288 SNP_3289 SNP_3290 SNP_3291 SNP_3292 SNP_3293 SNP_3294 SNP_3295 SNP_3296 SNP_3297 SNP_3298 SNP_3299 SNP_3300 SNP_3301 SNP_3302 SNP_3303 SNP_3304 SNP_3305 SNP_3306 SNP_3307 SNP_3308 SNP_3309 SNP_3310 SNP_3311 SNP_3312 SNP_3313 SNP_3314 SNP_3315 SNP_3316 SNP_3317 SNP_3318 SNP_3319 SNP_3320 SNP_3321 SNP_3322 SNP_3323 SNP_3324 SNP_3325 SNP_3326 SNP_3327 SNP_3328 SNP_3329 SNP_3330 SNP_3331 SNP_3332 SNP_3333 SNP_3334 SNP_3335 SNP_3336 SNP_3337 SNP_3338 SNP_3339 SNP_3340 SNP_3341 SNP_3342 SNP_3343 SNP_3344 SNP_3345 SNP_3346 SNP_3347 SNP_3348 SNP_3349 SNP_3350 SNP_3351 SNP_3352 SNP_3353 SNP_3354 SNP_3355 SNP_3356 SNP_3357 SNP_3358 SNP_3359 SNP_3360 SNP_3361 SNP_3362 SNP_3363 SNP_3364 SNP_3365 SNP_3366 SNP_3367 SNP_3368 SNP_3369 SNP_3370 SNP_3371 SNP_3372 SNP_3373 SNP_3374 SNP_3375 SNP_3376 SNP_3377 SNP_3378 SNP_3379 SNP_3380 SNP_3381 SNP_3382 SNP_3383 SNP_3384 SNP_3385 SNP_3386 SNP_3387 SNP_3388 SNP_3389 SNP_3390 SNP_3391 SNP_3392 SNP_3393 SNP_3394 SNP_3395 SNP_3396 SNP_3397 SNP_3398 SNP_3399 SNP_3400 SNP_3401 SNP_3402 SNP_3403 SNP_3404 SNP_3405 SNP_3406 SNP_3407 SNP_3408 SNP_3409 SNP_3410 SNP_3411 SNP_3412 SNP_3413 SNP_3414 SNP_3415 SNP_3416 SNP_3417 SNP_3418 SNP_3419 SNP_3420 SNP_3421 SNP_3422 SNP_3423 SNP_3424 SNP_3425 SNP_3426 SNP_3427 SNP_3428 SNP_3429 SNP_3430 SNP_3431 SNP_3432 SNP_3433 SNP_3434 SNP_3435 SNP_3436 SNP_3437 SNP_3438 SNP_3439 SNP_3440 SNP_3441 SNP_3442 SNP_3443 SNP_3444 SNP_3445 SNP_3446 SNP_3447 SNP_3448 SNP_3449 SNP_3450 SNP_3451 SNP_3452 SNP_3453 SNP_3454 SNP_3455 SNP_3456 SNP_3457 SNP_3458 SNP_3459 SNP_3460 SNP_3461 SNP_3462 SNP_3463 SNP_3464 SNP_3465 SNP_3466 SNP_3467 SNP_3468 SNP_3469 SNP_3470 SNP_3471 SNP_3472 SNP_3473 SNP_3474 SNP_3475 SNP_3476 SNP_3477 SNP_3478 SNP_3479 SNP_3480 SNP_3481 SNP_3482 SNP_3483 SNP_3484 SNP_3485 SNP_3486 SNP_3487 SNP_3488 SNP_3489 SNP_3490 SNP_3491 SNP_3492 SNP_3493 SNP_3494 SNP_3495 SNP_3496 SNP_3497 SNP_3498 SNP_3499 SNP_3500 SNP_3501 SNP_3502 SNP_3503 SNP_3504 SNP_3505 SNP_3506 SNP_3507 SNP_3508 SNP_3509 SNP_3510 SNP_3511 SNP_3512 SNP_3513 SNP_3514 SNP_3515 SNP_3516 SNP_3517 SNP_3518 SNP_3519 SNP_3520 SNP_3521 SNP_3522 SNP_3523 SNP_3524 SNP_3525 SNP_3526 SNP_3527 SNP_3528 SNP_3529 SNP_3530 SNP_3531 SNP_3532 SNP_3533 SNP_3534 SNP_3535 SNP_3536 SNP_3537 SNP_3538 SNP_3539 SNP_3540 SNP_3541 SNP_3542 SNP_3543 SNP_3544 SNP_3545 SNP_3546 SNP_3547 SNP_3548 SNP_3549 SNP_3550 SNP_3551 SNP_3552 SNP_3553 SNP_3554 SNP_3555 SNP_3556 SNP_3557 SNP_3558 SNP_3559 SNP_3560 SNP_3561 SNP_3562 SNP_3563 SNP_3564 SNP_3565 SNP_3566 SNP_3567 SNP_3568 SNP_3569 SNP_3570 SNP_3571 SNP_3572 SNP_3573 SNP_3574 SNP_3575 SNP_3576 SNP_3577 SNP_3578 SNP_3579 SNP_3580 SNP_3581 SNP_3582 SNP_3583 SNP_3584 SNP_3585 SNP_3586 SNP_3587 SNP_3588 SNP_3589 SNP_3590 SNP_3591 SNP_3592 SNP_3593 SNP_3594 SNP_3595 SNP_3596 SNP_3597 SNP_3598 SNP_3599 SNP_3600 SNP_3601 SNP_3602 SNP_3603 SNP_3604 SNP_3605 SNP_3606 SNP_3607 SNP_3608 SNP_3609 SNP_3610 SNP_3611 SNP_3612 SNP_3613 SNP_3614 SNP_3615 SNP_3616 SNP_3617 SNP_3618 SNP_3619 SNP_3620 SNP_3621 SNP_3622 SNP_3623 SNP_3624 SNP_3625 SNP_3626 SNP_3627 SNP_3628 SNP_3629 SNP_3630 SNP_3631 SNP_3632 SNP_3633 SNP_3634 SNP_3635 SNP_3636 SNP_3637 SNP_3638 SNP_3639 SNP_3640 SNP_3641 SNP_3642 SNP_3643 SNP_3644 SNP_3645 SNP_3646 SNP_3647 SNP_3648 SNP_3649 SNP_3650 SNP_3651 SNP_3652 SNP_3653 SNP_3654 SNP_3655 SNP_3656 SNP_3657 SNP_3658 SNP_3659 SNP_3660 SNP_3661 SNP_3662 SNP_3663 SNP_3664 SNP_3665 SNP_3666 SNP_3667 SNP_3668 SNP_3669 SNP_3670 SNP_3671 SNP_3672 SNP_3673 SNP_3674 SNP_3675 SNP_3676 SNP_3677 SNP_3678 SNP_3679 SNP_3680 SNP_3681 SNP_3682 SNP_3683 SNP_3684 SNP_3685 SNP_3686 SNP_3687 SNP_3688 SNP_3689 SNP_3690 SNP_3691 SNP_3692 SNP_3693 SNP_3694 SNP_3695 SNP_3696 SNP_3697 SNP_3698 SNP_3699 SNP_3700 SNP_3701 SNP_3702 SNP_3703 SNP_3704 SNP_3705 SNP_3706 SNP_3707 SNP_3708 SNP_3709 SNP_3710 SNP_3711 SNP_3712 SNP_3713 SNP_3714 SNP_3715 SNP_3716 SNP_3717 SNP_3718 SNP_3719 SNP_3720 SNP_3721 SNP_3722 SNP_3723 SNP_3724 SNP_3725 SNP_3726 SNP_3727 SNP_3728 SNP_3729 SNP_3730 SNP_3731 SNP_3732 SNP_3733 SNP_3734 SNP_3735 SNP_3736 SNP_3737 SNP_3738 SNP_3739 SNP_3740 SNP_3741 SNP_3742 SNP_3743 SNP_3744 SNP_3745 SNP_3746 SNP_3747 SNP_3748 SNP_3749 SNP_3750 SNP_3751 SNP_3752 SNP_3753 SNP_3754 SNP_3755 SNP_3756 SNP_3757 SNP_3758 SNP_3759 SNP_3760 SNP_3761 SNP_3762 SNP_3763 SNP_3764 SNP_3765 SNP_3766 SNP_3767 SNP_3768 SNP_3769 SNP_3770 SNP_3771 SNP_3772 SNP_3773 SNP_3774 SNP_3775 SNP_3776 SNP_3777 SNP_3778 SNP_3779 SNP_3780 SNP_3781 SNP_3782 SNP_3783 SNP_3784 SNP_3785 SNP_3786 SNP_3787 SNP_3788 SNP_3789 SNP_3790 SNP_3791 SNP_3792 SNP_3793 SNP_3794 SNP_3795 SNP_3796 SNP_3797 SNP_3798 SNP_3799 SNP_3800 SNP_3801 SNP_3802 SNP_3803 SNP_3804 SNP_3805 SNP_3806 SNP_3807 SNP_3808 SNP_3809 SNP_3810 SNP_3811 SNP_3812 SNP_3813 SNP_3814 SNP_3815 SNP_3816 SNP_3817 SNP_3818 SNP_3819 SNP_3820 SNP_3821 SNP_3822 SNP_3823 SNP_3824 SNP_3825 SNP_3826 SNP_3827 SNP_3828 SNP_3829 SNP_3830 SNP_3831 SNP_3832 SNP_3833 SNP_3834 SNP_3835 SNP_3836 SNP_3837 SNP_3838 SNP_3839 SNP_3840 SNP_3841 SNP_3842 SNP_3843 SNP_3844 SNP_3845 SNP_3846 SNP_3847 SNP_3848 SNP_3849 SNP_3850 SNP_3851 SNP_3852 SNP_3853 SNP_3854 SNP_3855 SNP_3856 SNP_3857 SNP_3858 SNP_3859 SNP_3860 SNP_3861 SNP_3862 SNP_3863 SNP_3864 SNP_3865 SNP_3866 SNP_3867 SNP_3868 SNP_3869 SNP_3870 SNP_3871 SNP_3872 SNP_3873 SNP_3874 SNP_3875 SNP_3876 SNP_3877 SNP_3878 SNP_3879 SNP_3880 SNP_3881 SNP_3882 SNP_3883 SNP_3884 SNP_3885 SNP_3886 SNP_3887 SNP_3888 SNP_3889 SNP_3890 SNP_3891 SNP_3892 SNP_3893 SNP_3894 SNP_3895 SNP_3896 SNP_3897 SNP_3898 SNP_3899 SNP_3900 SNP_3901 SNP_3902 SNP_3903 SNP_3904 SNP_3905 SNP_3906 SNP_3907 SNP_3908 SNP_3909 SNP_3910 SNP_3911 SNP_3912 SNP_3913 SNP_3914 SNP_3915 SNP_3916 SNP_3917 SNP_3918 SNP_3919 SNP_3920 SNP_3921 SNP_3922 SNP_3923 SNP_3924 SNP_3925 SNP_3926 SNP_3927 SNP_3928 SNP_3929 SNP_3930 SNP_3931 SNP_3932 SNP_3933 SNP_3934 SNP_3935 SNP_3936 SNP_3937 SNP_3938 SNP_3939 SNP_3940 SNP_3941 SNP_3942 SNP_3943 SNP_3944 SNP_3945 SNP_3946 SNP_3947 SNP_3948 SNP_3949 SNP_3950 SNP_3951 SNP_3952 SNP_3953 SNP_3954 SNP_3955 SNP_3956 SNP_3957 SNP_3958 SNP_3959 SNP_3960 SNP_3961 SNP_3962 SNP_3963 SNP_3964 SNP_3965 SNP_3966 SNP_3967 SNP_3968 SNP_3969 SNP_3970 SNP_3971 SNP_3972 SNP_3973 SNP_3974 SNP_3975 SNP_3976 SNP_3977 SNP_3978 SNP_3979 SNP_3980 SNP_3981 SNP_3982 SNP_3983 SNP_3984 SNP_3985 SNP_3986 SNP_3987 SNP_3988 SNP_3989 SNP_3990 SNP_3991 SNP_3992 SNP_3993 SNP_3994 SNP_3995 SNP_3996 SNP_3997 SNP_3998 SNP_3999 SNP_4000 SNP_4001 SNP_4002 SNP_4003 SNP_4004 SNP_4005 SNP_4006 SNP_4007 SNP_4008 SNP_4009 SNP_4010 SNP_4011 SNP_4012 SNP_4013 SNP_4014 SNP_4015 SNP_4016 SNP_4017 SNP_4018 SNP_4019 SNP_4020 SNP_4021 SNP_4022 SNP_4023 SNP_4024 SNP_4025 SNP_4026 SNP_4027 SNP_4028 SNP_4029 SNP_4030 SNP_4031 SNP_4032 SNP_4033 SNP_4034 SNP_4035 SNP_4036 SNP_4037 SNP_4038 SNP_4039 SNP_4040 SNP_4041 SNP_4042 SNP_4043 SNP_4044 SNP_4045 SNP_4046 SNP_4047 SNP_4048 SNP_4049 SNP_4050 SNP_4051 SNP_4052 SNP_4053 SNP_4054 SNP_4055 SNP_4056 SNP_4057 SNP_4058 SNP_4059 SNP_4060 SNP_4061 SNP_4062 SNP_4063 SNP_4064 SNP_4065 SNP_4066 SNP_4067 SNP_4068 SNP_4069 SNP_4070 SNP_4071 SNP_4072 SNP_4073 SNP_4074 SNP_4075 SNP_4076 SNP_4077 SNP_4078 SNP_4079 SNP_4080 SNP_4081 SNP_4082 SNP_4083 SNP_4084 SNP_4085 SNP_4086 SNP_4087 SNP_4088 SNP_4089 SNP_4090 SNP_4091 SNP_4092 SNP_4093 SNP_4094 SNP_4095 SNP_4096 SNP_4097 SNP_4098 SNP_4099 SNP_4100 SNP_4101 SNP_4102 SNP_4103 SNP_4104 SNP_4105 SNP_4106 SNP_4107 SNP_4108 SNP_4109 SNP_4110 SNP_4111 SNP_4112 SNP_4113 SNP_4114 SNP_4115 SNP_4116 SNP_4117 SNP_4118 SNP_4119 SNP_4120 SNP_4121 SNP_4122 SNP_4123 SNP_4124 SNP_4125 SNP_4126 SNP_4127 SNP_4128 SNP_4129 SNP_4130 SNP_4131 SNP_4132 SNP_4133 SNP_4134 SNP_4135 SNP_4136 SNP_4137 SNP_4138 SNP_4139 SNP_4140 SNP_4141 SNP_4142 SNP_4143 SNP_4144 SNP_4145 SNP_4146 SNP_4147 SNP_4148 SNP_4149 SNP_4150 SNP_4151 SNP_4152 SNP_4153 SNP_4154 SNP_4155 SNP_4156 SNP_4157 SNP_4158 SNP_4159 SNP_4160 SNP_4161 SNP_4162 SNP_4163 SNP_4164 SNP_4165 SNP_4166 SNP_4167 SNP_4168 SNP_4169 SNP_4170 SNP_4171 SNP_4172 SNP_4173 SNP_4174 SNP_4175 SNP_4176 SNP_4177 SNP_4178 SNP_4179 SNP_4180 SNP_4181 SNP_4182 SNP_4183 SNP_4184 SNP_4185 SNP_4186 SNP_4187 SNP_4188 SNP_4189 SNP_4190 SNP_4191 SNP_4192 SNP_4193 SNP_4194 SNP_4195 SNP_4196 SNP_4197 SNP_4198 SNP_4199 SNP_4200 SNP_4201 SNP_4202 SNP_4203 SNP_4204 SNP_4205 SNP_4206 SNP_4207 SNP_4208 SNP_4209 SNP_4210 SNP_4211 SNP_4212 SNP_4213 SNP_4214 SNP_4215 SNP_4216 SNP_4217 SNP_4218 SNP_4219 SNP_4220 SNP_4221 SNP_4222 SNP_4223 SNP_4224 SNP_4225 SNP_4226 SNP_4227 SNP_4228 SNP_4229 SNP_4230 SNP_4231 SNP_4232 SNP_4233 SNP_4234 SNP_4235 SNP_4236 SNP_4237 SNP_4238 SNP_4239 SNP_4240 SNP_4241 SNP_4242 SNP_4243 SNP_4244 SNP_4245 SNP_4246 SNP_4247 SNP_4248 SNP_4249 SNP_4250 SNP_4251 SNP_4252 SNP_4253 SNP_4254 SNP_4255 SNP_4256 SNP_4257 SNP_4258 SNP_4259 SNP_4260 SNP_4261 SNP_4262 SNP_4263 SNP_4264 SNP_4265 SNP_4266 SNP_4267 SNP_4268 SNP_4269 SNP_4270 SNP_4271 SNP_4272 SNP_4273 SNP_4274 SNP_4275 SNP_4276 SNP_4277 SNP_4278 SNP_4279 SNP_4280 SNP_4281 SNP_4282 SNP_4283 SNP_4284 SNP_4285 SNP_4286 SNP_4287 SNP_4288 SNP_4289 SNP_4290 SNP_4291 SNP_4292 SNP_4293 SNP_4294 SNP_4295 SNP_4296 SNP_4297 SNP_4298 SNP_4299 SNP_4300 SNP_4301 SNP_4302 SNP_4303 SNP_4304 SNP_4305 SNP_4306 SNP_4307 SNP_4308 SNP_4309 SNP_4310 SNP_4311 SNP_4312 SNP_4313 SNP_4314 SNP_4315 SNP_4316 SNP_4317 SNP_4318 SNP_4319 SNP_4320 SNP_4321 SNP_4322 SNP_4323 SNP_4324 SNP_4325 SNP_4326 SNP_4327 SNP_4328 SNP_4329 SNP_4330 SNP_4331 SNP_4332 SNP_4333 SNP_4334 SNP_4335 SNP_4336 SNP_4337 SNP_4338 SNP_4339 SNP_4340 SNP_4341 SNP_4342 SNP_4343 SNP_4344 SNP_4345 SNP_4346 SNP_4347 SNP_4348 SNP_4349 SNP_4350 SNP_4351 SNP_4352 SNP_4353 SNP_4354 SNP_4355 SNP_4356 SNP_4357 SNP_4358 SNP_4359 SNP_4360 SNP_4361 SNP_4362 SNP_4363 SNP_4364 SNP_4365 SNP_4366 SNP_4367 SNP_4368 SNP_4369 SNP_4370 SNP_4371 SNP_4372 SNP_4373 SNP_4374 SNP_4375 SNP_4376 SNP_4377 SNP_4378 SNP_4379 SNP_4380 SNP_4381 SNP_4382 SNP_4383 SNP_4384 SNP_4385 SNP_4386 SNP_4387 SNP_4388 SNP_4389 SNP_4390 SNP_4391 SNP_4392 SNP_4393 SNP_4394 SNP_4395 SNP_4396 SNP_4397 SNP_4398 SNP_4399 SNP_4400 SNP_4401 SNP_4402 SNP_4403 SNP_4404 SNP_4405 SNP_4406 SNP_4407 SNP_4408 SNP_4409 SNP_4410 SNP_4411 SNP_4412 SNP_4413 SNP_4414 SNP_4415 SNP_4416 SNP_4417 SNP_4418 SNP_4419 SNP_4420 SNP_4421 SNP_4422 SNP_4423 SNP_4424 SNP_4425 SNP_4426 SNP_4427 SNP_4428 SNP_4429 SNP_4430 SNP_4431 SNP_4432 SNP_4433 SNP_4434 SNP_4435 SNP_4436 SNP_4437 SNP_4438 SNP_4439 SNP_4440 SNP_4441 SNP_4442 SNP_4443 SNP_4444 SNP_4445 SNP_4446 SNP_4447 SNP_4448 SNP_4449 SNP_4450 SNP_4451 SNP_4452 SNP_4453 SNP_4454 SNP_4455 SNP_4456 SNP_4457 SNP_4458 SNP_4459 SNP_4460 SNP_4461 SNP_4462 SNP_4463 SNP_4464 SNP_4465 SNP_4466 SNP_4467 SNP_4468 SNP_4469 SNP_4470 SNP_4471 SNP_4472 SNP_4473 SNP_4474 SNP_4475 SNP_4476 SNP_4477 SNP_4478 SNP_4479 SNP_4480 SNP_4481 SNP_4482 SNP_4483 SNP_4484 SNP_4485 SNP_4486 SNP_4487 SNP_4488 SNP_4489 SNP_4490 SNP_4491 SNP_4492 SNP_4493 SNP_4494 SNP_4495 SNP_4496 SNP_4497 SNP_4498 SNP_4499 SNP_4500 SNP_4501 SNP_4502 SNP_4503 SNP_4504 SNP_4505 SNP_4506 SNP_4507 SNP_4508 SNP_4509 SNP_4510 SNP_4511 SNP_4512 SNP_4513 SNP_4514 SNP_4515 SNP_4516 SNP_4517 SNP_4518 SNP_4519 SNP_4520 SNP_4521 SNP_4522 SNP_4523 SNP_4524 SNP_4525 SNP_4526 SNP_4527 SNP_4528 SNP_4529 SNP_4530 SNP_4531 SNP_4532 SNP_4533 SNP_4534 SNP_4535 SNP_4536 SNP_4537 SNP_4538 SNP_4539 SNP_4540 SNP_4541 SNP_4542 SNP_4543 SNP_4544 SNP_4545 SNP_4546 SNP_4547 SNP_4548 SNP_4549 SNP_4550 SNP_4551 SNP_4552 SNP_4553 SNP_4554 SNP_4555 SNP_4556 SNP_4557 SNP_4558 SNP_4559 SNP_4560 SNP_4561 SNP_4562 SNP_4563 SNP_4564 SNP_4565 SNP_4566 SNP_4567 SNP_4568 SNP_4569 SNP_4570 SNP_4571 SNP_4572 SNP_4573 SNP_4574 SNP_4575 SNP_4576 SNP_4577 SNP_4578 SNP_4579 SNP_4580 SNP_4581 SNP_4582 SNP_4583 SNP_4584 SNP_4585 SNP_4586 SNP_4587 SNP_4588 SNP_4589 SNP_4590 SNP_4591 SNP_4592 SNP_4593 SNP_4594 SNP_4595 SNP_4596 SNP_4597 SNP_4598 SNP_4599 SNP_4600 SNP_4601 SNP_4602 SNP_4603 SNP_4604 SNP_4605 SNP_4606 SNP_4607 SNP_4608 SNP_4609 SNP_4610 SNP_4611 SNP_4612 SNP_4613 SNP_4614 SNP_4615 SNP_4616 SNP_4617 SNP_4618 SNP_4619 SNP_4620 SNP_4621 SNP_4622 SNP_4623 SNP_4624 SNP_4625 SNP_4626 SNP_4627 SNP_4628 SNP_4629 SNP_4630 SNP_4631 SNP_4632 SNP_4633 SNP_4634 SNP_4635 SNP_4636 SNP_4637 SNP_4638 SNP_4639 SNP_4640 SNP_4641 SNP_4642 SNP_4643 SNP_4644 SNP_4645 SNP_4646 SNP_4647 SNP_4648 SNP_4649 SNP_4650 SNP_4651 SNP_4652 SNP_4653 SNP_4654 SNP_4655 SNP_4656 SNP_4657 SNP_4658 SNP_4659 SNP_4660 SNP_4661 SNP_4662 SNP_4663 SNP_4664 SNP_4665 SNP_4666 SNP_4667 SNP_4668 SNP_4669 SNP_4670 SNP_4671 SNP_4672 SNP_4673 SNP_4674 SNP_4675 SNP_4676 SNP_4677 SNP_4678 SNP_4679 SNP_4680 SNP_4681 SNP_4682 SNP_4683 SNP_4684 SNP_4685 SNP_4686 SNP_4687 SNP_4688 SNP_4689 SNP_4690 SNP_4691 SNP_4692 SNP_4693 SNP_4694 SNP_4695 SNP_4696 SNP_4697 SNP_4698 SNP_4699 SNP_4700 SNP_4701 SNP_4702 SNP_4703 SNP_4704 SNP_4705 SNP_4706 SNP_4707 SNP_4708 SNP_4709 SNP_4710 SNP_4711 SNP_4712 SNP_4713 SNP_4714 SNP_4715 SNP_4716 SNP_4717 SNP_4718 SNP_4719 SNP_4720 SNP_4721 SNP_4722 SNP_4723 SNP_4724 SNP_4725 SNP_4726 SNP_4727 SNP_4728 SNP_4729 SNP_4730 SNP_4731 SNP_4732 SNP_4733 SNP_4734 SNP_4735 SNP_4736 SNP_4737 SNP_4738 SNP_4739 SNP_4740 SNP_4741 SNP_4742 SNP_4743 SNP_4744 SNP_4745 SNP_4746 SNP_4747 SNP_4748 SNP_4749 SNP_4750 SNP_4751 SNP_4752 SNP_4753 SNP_4754 SNP_4755 SNP_4756 SNP_4757 SNP_4758 SNP_4759 SNP_4760 SNP_4761 SNP_4762 SNP_4763 SNP_4764 SNP_4765 SNP_4766 SNP_4767 SNP_4768 SNP_4769 SNP_4770 SNP_4771 SNP_4772 SNP_4773 SNP_4774 SNP_4775 SNP_4776 SNP_4777 SNP_4778 SNP_4779 SNP_4780 SNP_4781 SNP_4782 SNP_4783 SNP_4784 SNP_4785 SNP_4786 SNP_4787 SNP_4788 SNP_4789 SNP_4790 SNP_4791 SNP_4792 SNP_4793 SNP_4794 SNP_4795 SNP_4796 SNP_4797 SNP_4798 SNP_4799 SNP_4800 SNP_4801 SNP_4802 SNP_4803 SNP_4804 SNP_4805 SNP_4806 SNP_4807 SNP_4808 SNP_4809 SNP_4810 SNP_4811 SNP_4812 SNP_4813 SNP_4814 SNP_4815 SNP_4816 SNP_4817 SNP_4818 SNP_4819 SNP_4820 SNP_4821 SNP_4822 SNP_4823 SNP_4824 SNP_4825 SNP_4826 SNP_4827 SNP_4828 SNP_4829 SNP_4830 SNP_4831 SNP_4832 SNP_4833 SNP_4834 SNP_4835 SNP_4836 SNP_4837 SNP_4838 SNP_4839 SNP_4840 SNP_4841 SNP_4842 SNP_4843 SNP_4844 SNP_4845 SNP_4846 SNP_4847 SNP_4848 SNP_4849 SNP_4850 SNP_4851 SNP_4852 SNP_4853 SNP_4854 SNP_4855 SNP_4856 SNP_4857 SNP_4858 SNP_4859 SNP_4860 SNP_4861 SNP_4862 SNP_4863 SNP_4864 SNP_4865 SNP_4866 SNP_4867 SNP_4868 SNP_4869 SNP_4870 SNP_4871 SNP_4872 SNP_4873 SNP_4874 SNP_4875 SNP_4876 SNP_4877 SNP_4878 SNP_4879 SNP_4880 SNP_4881 SNP_4882 SNP_4883 SNP_4884 SNP_4885 SNP_4886 SNP_4887 SNP_4888 SNP_4889 SNP_4890 SNP_4891 SNP_4892 SNP_4893 SNP_4894 SNP_4895 SNP_4896 SNP_4897 SNP_4898 SNP_4899 SNP_4900 SNP_4901 SNP_4902 SNP_4903 SNP_4904 SNP_4905 SNP_4906 SNP_4907 SNP_4908 SNP_4909 SNP_4910 SNP_4911 SNP_4912 SNP_4913 SNP_4914 SNP_4915 SNP_4916 SNP_4917 SNP_4918 SNP_4919 SNP_4920 SNP_4921 SNP_4922 SNP_4923 SNP_4924 SNP_4925 SNP_4926 SNP_4927 SNP_4928 SNP_4929 SNP_4930 SNP_4931 SNP_4932 SNP_4933 SNP_4934 SNP_4935 SNP_4936 SNP_4937 SNP_4938 SNP_4939 SNP_4940 SNP_4941 SNP_4942 SNP_4943 SNP_4944 SNP_4945 SNP_4946 SNP_4947 SNP_4948 SNP_4949 SNP_4950 SNP_4951 SNP_4952 SNP_4953 SNP_4954 SNP_4955 SNP_4956 SNP_4957 SNP_4958 SNP_4959 SNP_4960 SNP_4961 SNP_4962 SNP_4963 SNP_4964 SNP_4965 SNP_4966 SNP_4967 SNP_4968 SNP_4969 SNP_4970 SNP_4971 SNP_4972 SNP_4973 SNP_4974 SNP_4975 SNP_4976 SNP_4977 SNP_4978 SNP_4979 SNP_4980 SNP_4981 SNP_4982 SNP_4983 SNP_4984 SNP_4985 SNP_4986 SNP_4987 SNP_4988 SNP_4989 SNP_4990 SNP_4991 SNP_4992 SNP_4993 SNP_4994 SNP_4995 SNP_4996 SNP_4997 SNP_4998 SNP_4999 SNP_5000 SNP_5001 SNP_5002 SNP_5003 SNP_5004 SNP_5005 SNP_5006 SNP_5007 SNP_5008 SNP_5009 SNP_5010 SNP_5011 SNP_5012 SNP_5013 SNP_5014 SNP_5015 SNP_5016 SNP_5017 SNP_5018 SNP_5019 SNP_5020 SNP_5021 SNP_5022 SNP_5023 SNP_5024 SNP_5025 SNP_5026 SNP_5027 SNP_5028 SNP_5029 SNP_5030 SNP_5031 SNP_5032 SNP_5033 SNP_5034 SNP_5035 SNP_5036 SNP_5037 SNP_5038 SNP_5039 SNP_5040 SNP_5041 SNP_5042 SNP_5043 SNP_5044 SNP_5045 SNP_5046 SNP_5047 SNP_5048 SNP_5049 SNP_5050 SNP_5051 SNP_5052 SNP_5053 SNP_5054 SNP_5055 SNP_5056 SNP_5057 SNP_5058 SNP_5059 SNP_5060 SNP_5061 SNP_5062 SNP_5063 SNP_5064 SNP_5065 SNP_5066 SNP_5067 SNP_5068 SNP_5069 SNP_5070 SNP_5071 SNP_5072 SNP_5073 SNP_5074 SNP_5075 SNP_5076 SNP_5077 SNP_5078 SNP_5079 SNP_5080 SNP_5081 SNP_5082 SNP_5083 SNP_5084 SNP_5085 SNP_5086 SNP_5087 SNP_5088 SNP_5089 SNP_5090 SNP_5091 SNP_5092 SNP_5093 SNP_5094 SNP_5095 SNP_5096 SNP_5097 SNP_5098 SNP_5099 SNP_5100 SNP_5101 SNP_5102 SNP_5103 SNP_5104 SNP_5105 SNP_5106 SNP_5107 SNP_5108 SNP_5109 SNP_5110 SNP_5111 SNP_5112 SNP_5113 SNP_5114 SNP_5115 SNP_5116 SNP_5117 SNP_5118 SNP_5119 SNP_5120 SNP_5121 SNP_5122 SNP_5123 SNP_5124 SNP_5125 SNP_5126 SNP_5127 SNP_5128 SNP_5129 SNP_5130 SNP_5131 SNP_5132 SNP_5133 SNP_5134 SNP_5135 SNP_5136 SNP_5137 SNP_5138 SNP_5139 SNP_5140 SNP_5141 SNP_5142 SNP_5143 SNP_5144 SNP_5145 SNP_5146 SNP_5147 SNP_5148 SNP_5149 SNP_5150 SNP_5151 SNP_5152 SNP_5153 SNP_5154 SNP_5155 SNP_5156 SNP_5157 SNP_5158 SNP_5159 SNP_5160 SNP_5161 SNP_5162 SNP_5163 SNP_5164 SNP_5165 SNP_5166 SNP_5167 SNP_5168 SNP_5169 SNP_5170 SNP_5171 SNP_5172 SNP_5173 SNP_5174 SNP_5175 SNP_5176 SNP_5177 SNP_5178 SNP_5179 SNP_5180 SNP_5181 SNP_5182 SNP_5183 SNP_5184 SNP_5185 SNP_5186 SNP_5187 SNP_5188 SNP_5189 SNP_5190 SNP_5191 SNP_5192 SNP_5193 SNP_5194 SNP_5195 SNP_5196 SNP_5197 SNP_5198 SNP_5199 SNP_5200 SNP_5201 SNP_5202 SNP_5203 SNP_5204 SNP_5205 SNP_5206 SNP_5207 SNP_5208 SNP_5209 SNP_5210 SNP_5211 SNP_5212 SNP_5213 SNP_5214 SNP_5215 SNP_5216 SNP_5217 SNP_5218 SNP_5219 SNP_5220 SNP_5221 SNP_5222 SNP_5223 SNP_5224 SNP_5225 SNP_5226 SNP_5227 SNP_5228 SNP_5229 SNP_5230 SNP_5231 SNP_5232 SNP_5233 SNP_5234 SNP_5235 SNP_5236 SNP_5237 SNP_5238 SNP_5239 SNP_5240 SNP_5241 SNP_5242 SNP_5243 SNP_5244 SNP_5245 SNP_5246 SNP_5247 SNP_5248 SNP_5249 SNP_5250 SNP_5251 SNP_5252 SNP_5253 SNP_5254 SNP_5255 SNP_5256 SNP_5257 SNP_5258 SNP_5259 SNP_5260 SNP_5261 SNP_5262 SNP_5263 SNP_5264 SNP_5265 SNP_5266 SNP_5267 SNP_5268 SNP_5269 SNP_5270 SNP_5271 SNP_5272 SNP_5273 SNP_5274 SNP_5275 SNP_5276 SNP_5277 SNP_5278 SNP_5279 SNP_5280 SNP_5281 SNP_5282 SNP_5283 SNP_5284 SNP_5285 SNP_5286 SNP_5287 SNP_5288 SNP_5289 SNP_5290 SNP_5291 SNP_5292 SNP_5293 SNP_5294 SNP_5295 SNP_5296 SNP_5297 SNP_5298 SNP_5299 SNP_5300 SNP_5301 SNP_5302 SNP_5303 SNP_5304 SNP_5305 SNP_5306 SNP_5307 SNP_5308 SNP_5309 SNP_5310 SNP_5311 SNP_5312 SNP_5313 SNP_5314 SNP_5315 SNP_5316 SNP_5317 SNP_5318 SNP_5319 SNP_5320 SNP_5321 SNP_5322 SNP_5323 SNP_5324 SNP_5325 SNP_5326 SNP_5327 SNP_5328 SNP_5329 SNP_5330 SNP_5331 SNP_5332 SNP_5333 SNP_5334 SNP_5335 SNP_5336 SNP_5337 SNP_5338 SNP_5339 SNP_5340 SNP_5341 SNP_5342 SNP_5343 SNP_5344 SNP_5345 SNP_5346 SNP_5347 SNP_5348 SNP_5349 SNP_5350 SNP_5351 SNP_5352 SNP_5353 SNP_5354 SNP_5355 SNP_5356 SNP_5357 SNP_5358 SNP_5359 SNP_5360 SNP_5361 SNP_5362 SNP_5363 SNP_5364 SNP_5365 SNP_5366 SNP_5367 SNP_5368 SNP_5369 SNP_5370 SNP_5371 SNP_5372 SNP_5373 SNP_5374 SNP_5375 SNP_5376 SNP_5377 SNP_5378 SNP_5379 SNP_5380 SNP_5381 SNP_5382 SNP_5383 SNP_5384 SNP_5385 SNP_5386 SNP_5387 SNP_5388 SNP_5389 SNP_5390 SNP_5391 SNP_5392 SNP_5393 SNP_5394 SNP_5395 SNP_5396 SNP_5397 SNP_5398 SNP_5399 SNP_5400 SNP_5401 SNP_5402 SNP_5403 SNP_5404 SNP_5405 SNP_5406 SNP_5407 SNP_5408 SNP_5409 SNP_5410 SNP_5411 SNP_5412 SNP_5413 SNP_5414 SNP_5415 SNP_5416 SNP_5417 SNP_5418 SNP_5419 SNP_5420 SNP_5421 SNP_5422 SNP_5423 SNP_5424 SNP_5425 SNP_5426 SNP_5427 SNP_5428 SNP_5429 SNP_5430 SNP_5431 SNP_5432 SNP_5433 SNP_5434 SNP_5435 SNP_5436 SNP_5437 SNP_5438 SNP_5439 SNP_5440 SNP_5441 SNP_5442 SNP_5443 SNP_5444 SNP_5445 SNP_5446 SNP_5447 SNP_5448 SNP_5449 SNP_5450 SNP_5451 SNP_5452 SNP_5453 SNP_5454 SNP_5455 SNP_5456 SNP_5457 SNP_5458 SNP_5459 SNP_5460 SNP_5461 SNP_5462 SNP_5463 SNP_5464 SNP_5465 SNP_5466 SNP_5467 SNP_5468 SNP_5469 SNP_5470 SNP_5471 SNP_5472 SNP_5473 SNP_5474 SNP_5475 SNP_5476 SNP_5477 SNP_5478 SNP_5479 SNP_5480 SNP_5481 SNP_5482 SNP_5483 SNP_5484 SNP_5485 SNP_5486 SNP_5487 SNP_5488 SNP_5489 SNP_5490 SNP_5491 SNP_5492 SNP_5493 SNP_5494 SNP_5495 SNP_5496 SNP_5497 SNP_5498 SNP_5499 SNP_5500 SNP_5501 SNP_5502 SNP_5503 SNP_5504 SNP_5505 SNP_5506 SNP_5507 SNP_5508 SNP_5509 SNP_5510 SNP_5511 SNP_5512 SNP_5513 SNP_5514 SNP_5515 SNP_5516 SNP_5517 SNP_5518 SNP_5519 SNP_5520 SNP_5521 SNP_5522 SNP_5523 SNP_5524 SNP_5525 SNP_5526 SNP_5527 SNP_5528 SNP_5529 SNP_5530 SNP_5531 SNP_5532 SNP_5533 SNP_5534 SNP_5535 SNP_5536 SNP_5537 SNP_5538 SNP_5539 SNP_5540 SNP_5541 SNP_5542 SNP_5543 SNP_5544 SNP_5545 SNP_5546 SNP_5547 SNP_5548 SNP_5549 SNP_5550 SNP_5551 SNP_5552 SNP_5553 SNP_5554 SNP_5555 SNP_5556 SNP_5557 SNP_5558 SNP_5559 SNP_5560 SNP_5561 SNP_5562 SNP_5563 SNP_5564 SNP_5565 SNP_5566 SNP_5567 SNP_5568 SNP_5569 SNP_5570 SNP_5571 SNP_5572 SNP_5573 SNP_5574 SNP_5575 SNP_5576 SNP_5577 SNP_5578 SNP_5579 SNP_5580 SNP_5581 SNP_5582 SNP_5583 SNP_5584 SNP_5585 SNP_5586 SNP_5587 SNP_5588 SNP_5589 SNP_5590 SNP_5591 SNP_5592 SNP_5593 SNP_5594 SNP_5595 SNP_5596 SNP_5597 SNP_5598 SNP_5599 SNP_5600 SNP_5601 SNP_5602 SNP_5603 SNP_5604 SNP_5605 SNP_5606 SNP_5607 SNP_5608 SNP_5609 SNP_5610 SNP_5611 SNP_5612 SNP_5613 SNP_5614 SNP_5615 SNP_5616 SNP_5617 SNP_5618 SNP_5619 SNP_5620 SNP_5621 SNP_5622 SNP_5623 SNP_5624 SNP_5625 SNP_5626 SNP_5627 SNP_5628 SNP_5629 SNP_5630 SNP_5631 SNP_5632 SNP_5633 SNP_5634 SNP_5635 SNP_5636 SNP_5637 SNP_5638 SNP_5639 SNP_5640 SNP_5641 SNP_5642 SNP_5643 SNP_5644 SNP_5645 SNP_5646 SNP_5647 SNP_5648 SNP_5649 SNP_5650 SNP_5651 SNP_5652 SNP_5653 SNP_5654 SNP_5655 SNP_5656 SNP_5657 SNP_5658 SNP_5659 SNP_5660 SNP_5661 SNP_5662 SNP_5663 SNP_5664 SNP_5665 SNP_5666 SNP_5667 SNP_5668 SNP_5669 SNP_5670 SNP_5671 SNP_5672 SNP_5673 SNP_5674 SNP_5675 SNP_5676 SNP_5677 SNP_5678 SNP_5679 SNP_5680 SNP_5681 SNP_5682 SNP_5683 SNP_5684 SNP_5685 SNP_5686 SNP_5687 SNP_5688 SNP_5689 SNP_5690 SNP_5691 SNP_5692 SNP_5693 SNP_5694 SNP_5695 SNP_5696 SNP_5697 SNP_5698 SNP_5699 SNP_5700 SNP_5701 SNP_5702 SNP_5703 SNP_5704 SNP_5705 SNP_5706 SNP_5707 SNP_5708 SNP_5709 SNP_5710 SNP_5711 SNP_5712 SNP_5713 SNP_5714 SNP_5715 SNP_5716 SNP_5717 SNP_5718 SNP_5719 SNP_5720 SNP_5721 SNP_5722 SNP_5723 SNP_5724 SNP_5725 SNP_5726 SNP_5727 SNP_5728 SNP_5729 SNP_5730 SNP_5731 SNP_5732 SNP_5733 SNP_5734 SNP_5735 SNP_5736 SNP_5737 SNP_5738 SNP_5739 SNP_5740 SNP_5741 SNP_5742 SNP_5743 SNP_5744 SNP_5745 SNP_5746 SNP_5747 SNP_5748 SNP_5749 SNP_5750 SNP_5751 SNP_5752 SNP_5753 SNP_5754 SNP_5755 SNP_5756 SNP_5757 SNP_5758 SNP_5759 SNP_5760 SNP_5761 SNP_5762 SNP_5763 SNP_5764 SNP_5765 SNP_5766 SNP_5767 SNP_5768 SNP_5769 SNP_5770 SNP_5771 SNP_5772 SNP_5773 SNP_5774 SNP_5775 SNP_5776 SNP_5777 SNP_5778 SNP_5779 SNP_5780 SNP_5781 SNP_5782 SNP_5783 SNP_5784 SNP_5785 SNP_5786 SNP_5787 SNP_5788 SNP_5789 SNP_5790 SNP_5791 SNP_5792 SNP_5793 SNP_5794 SNP_5795 SNP_5796 SNP_5797 SNP_5798 SNP_5799 SNP_5800 SNP_5801 SNP_5802 SNP_5803 SNP_5804 SNP_5805 SNP_5806 SNP_5807 SNP_5808 SNP_5809 SNP_5810 SNP_5811 SNP_5812 SNP_5813 SNP_5814 SNP_5815 SNP_5816 SNP_5817 SNP_5818 SNP_5819 SNP_5820 SNP_5821 SNP_5822 SNP_5823 SNP_5824 SNP_5825 SNP_5826 SNP_5827 SNP_5828 SNP_5829 SNP_5830 SNP_5831 SNP_5832 SNP_5833 SNP_5834 SNP_5835 SNP_5836 SNP_5837 SNP_5838 SNP_5839 SNP_5840 SNP_5841 SNP_5842 SNP_5843 SNP_5844 SNP_5845 SNP_5846 SNP_5847 SNP_5848 SNP_5849 SNP_5850 SNP_5851 SNP_5852 SNP_5853 SNP_5854 SNP_5855 SNP_5856 SNP_5857 SNP_5858 SNP_5859 SNP_5860 SNP_5861 SNP_5862 SNP_5863 SNP_5864 SNP_5865 SNP_5866 SNP_5867 SNP_5868 SNP_5869 SNP_5870 SNP_5871 SNP_5872 SNP_5873 SNP_5874 SNP_5875 SNP_5876 SNP_5877 SNP_5878 SNP_5879 SNP_5880 SNP_5881 SNP_5882 SNP_5883 SNP_5884 SNP_5885 SNP_5886 SNP_5887 SNP_5888 SNP_5889 SNP_5890 SNP_5891 SNP_5892 SNP_5893 SNP_5894 SNP_5895 SNP_5896 SNP_5897 SNP_5898 SNP_5899 SNP_5900 SNP_5901 SNP_5902 SNP_5903 SNP_5904 SNP_5905 SNP_5906 SNP_5907 SNP_5908 SNP_5909 SNP_5910 SNP_5911 SNP_5912 SNP_5913 SNP_5914 SNP_5915 SNP_5916 SNP_5917 SNP_5918 SNP_5919 SNP_5920 SNP_5921 SNP_5922 SNP_5923 SNP_5924 SNP_5925 SNP_5926 SNP_5927 SNP_5928 SNP_5929 SNP_5930 SNP_5931 SNP_5932 SNP_5933 SNP_5934 SNP_5935 SNP_5936 SNP_5937 SNP_5938 SNP_5939 SNP_5940 SNP_5941 SNP_5942 SNP_5943 SNP_5944 SNP_5945 SNP_5946 SNP_5947 SNP_5948 SNP_5949 SNP_5950 SNP_5951 SNP_5952 SNP_5953 SNP_5954 SNP_5955 SNP_5956 SNP_5957 SNP_5958 SNP_5959 SNP_5960 SNP_5961 SNP_5962 SNP_5963 SNP_5964 SNP_5965 SNP_5966 SNP_5967 SNP_5968 SNP_5969 SNP_5970 SNP_5971 SNP_5972 SNP_5973 SNP_5974 SNP_5975 SNP_5976 SNP_5977 SNP_5978 SNP_5979 SNP_5980 SNP_5981 SNP_5982 SNP_5983 SNP_5984 SNP_5985 SNP_5986 SNP_5987 SNP_5988 SNP_5989 SNP_5990 SNP_5991 SNP_5992 SNP_5993 SNP_5994 SNP_5995 SNP_5996 SNP_5997 SNP_5998 SNP_5999 SNP_6000 SNP_6001 SNP_6002 SNP_6003 SNP_6004 SNP_6005 SNP_6006 SNP_6007 SNP_6008 SNP_6009 SNP_6010 SNP_6011 SNP_6012 SNP_6013 SNP_6014 SNP_6015 SNP_6016 SNP_6017 SNP_6018 SNP_6019 SNP_6020 SNP_6021 SNP_6022 SNP_6023 SNP_6024 SNP_6025 SNP_6026 SNP_6027 SNP_6028 SNP_6029 SNP_6030 SNP_6031 SNP_6032 SNP_6033 SNP_6034 SNP_6035 SNP_6036 SNP_6037 SNP_6038 SNP_6039 SNP_6040 SNP_6041 SNP_6042 SNP_6043 SNP_6044 SNP_6045 SNP_6046 SNP_6047 SNP_6048 SNP_6049 SNP_6050 SNP_6051 SNP_6052 SNP_6053 SNP_6054 SNP_6055 SNP_6056 SNP_6057 SNP_6058 SNP_6059 SNP_6060 SNP_6061 SNP_6062 SNP_6063 SNP_6064 SNP_6065 SNP_6066 SNP_6067 SNP_6068 SNP_6069 SNP_6070 SNP_6071 SNP_6072 SNP_6073 SNP_6074 SNP_6075 SNP_6076 SNP_6077 SNP_6078 SNP_6079 SNP_6080 SNP_6081 SNP_6082 SNP_6083 SNP_6084 SNP_6085 SNP_6086 SNP_6087 SNP_6088 SNP_6089 SNP_6090 SNP_6091 SNP_6092 SNP_6093 SNP_6094 SNP_6095 SNP_6096 SNP_6097 SNP_6098 SNP_6099 SNP_6100 SNP_6101 SNP_6102 SNP_6103 SNP_6104 SNP_6105 SNP_6106 SNP_6107 SNP_6108 SNP_6109 SNP_6110 SNP_6111 SNP_6112 SNP_6113 SNP_6114 SNP_6115 SNP_6116 SNP_6117 SNP_6118 SNP_6119 SNP_6120 SNP_6121 SNP_6122 SNP_6123 SNP_6124 SNP_6125 SNP_6126 SNP_6127 SNP_6128 SNP_6129 SNP_6130 SNP_6131 SNP_6132 SNP_6133 SNP_6134 SNP_6135 SNP_6136 SNP_6137 SNP_6138 SNP_6139 SNP_6140 SNP_6141 SNP_6142 SNP_6143 SNP_6144 SNP_6145 SNP_6146 SNP_6147 SNP_6148 SNP_6149 SNP_6150 SNP_6151 SNP_6152 SNP_6153 SNP_6154 SNP_6155 SNP_6156 SNP_6157 SNP_6158 SNP_6159 SNP_6160 SNP_6161 SNP_6162 SNP_6163 SNP_6164 SNP_6165 SNP_6166 SNP_6167 SNP_6168 SNP_6169 SNP_6170 SNP_6171 SNP_6172 SNP_6173 SNP_6174 SNP_6175 SNP_6176 SNP_6177 SNP_6178 SNP_6179 SNP_6180 SNP_6181 SNP_6182 SNP_6183 SNP_6184 SNP_6185 SNP_6186 SNP_6187 SNP_6188 SNP_6189 SNP_6190 SNP_6191 SNP_6192 SNP_6193 SNP_6194 SNP_6195 SNP_6196 SNP_6197 SNP_6198 SNP_6199 SNP_6200 SNP_6201 SNP_6202 SNP_6203 SNP_6204 SNP_6205 SNP_6206 SNP_6207 SNP_6208 SNP_6209 SNP_6210 SNP_6211 SNP_6212 SNP_6213 SNP_6214 SNP_6215 SNP_6216 SNP_6217 SNP_6218 SNP_6219 SNP_6220 SNP_6221 SNP_6222 SNP_6223 SNP_6224 SNP_6225 SNP_6226 SNP_6227 SNP_6228 SNP_6229 SNP_6230 SNP_6231 SNP_6232 SNP_6233 SNP_6234 SNP_6235 SNP_6236 SNP_6237 SNP_6238 SNP_6239 SNP_6240 SNP_6241 SNP_6242 SNP_6243 SNP_6244 SNP_6245 SNP_6246 SNP_6247 SNP_6248 SNP_6249 SNP_6250 SNP_6251 SNP_6252 SNP_6253 SNP_6254 SNP_6255 SNP_6256 SNP_6257 SNP_6258 SNP_6259 SNP_6260 SNP_6261 SNP_6262 SNP_6263 SNP_6264 SNP_6265 SNP_6266 SNP_6267 SNP_6268 SNP_6269 SNP_6270 SNP_6271 SNP_6272 SNP_6273 SNP_6274 SNP_6275 SNP_6276 SNP_6277 SNP_6278 SNP_6279 SNP_6280 SNP_6281 SNP_6282 SNP_6283 SNP_6284 SNP_6285 SNP_6286 SNP_6287 SNP_6288 SNP_6289 SNP_6290 SNP_6291 SNP_6292 SNP_6293 SNP_6294 SNP_6295 SNP_6296 SNP_6297 SNP_6298 SNP_6299 SNP_6300 SNP_6301 SNP_6302 SNP_6303 SNP_6304 SNP_6305 SNP_6306 SNP_6307 SNP_6308 SNP_6309 SNP_6310 SNP_6311 SNP_6312 SNP_6313 SNP_6314 SNP_6315 SNP_6316 SNP_6317 SNP_6318 SNP_6319 SNP_6320 SNP_6321 SNP_6322 SNP_6323 SNP_6324 SNP_6325 SNP_6326 SNP_6327 SNP_6328 SNP_6329 SNP_6330 SNP_6331 SNP_6332 SNP_6333 SNP_6334 SNP_6335 SNP_6336 SNP_6337 SNP_6338 SNP_6339 SNP_6340 SNP_6341 SNP_6342 SNP_6343 SNP_6344 SNP_6345 SNP_6346 SNP_6347 SNP_6348 SNP_6349 SNP_6350 SNP_6351 SNP_6352 SNP_6353 SNP_6354 SNP_6355 SNP_6356 SNP_6357 SNP_6358 SNP_6359 SNP_6360 SNP_6361 SNP_6362 SNP_6363 SNP_6364 SNP_6365 SNP_6366 SNP_6367 SNP_6368 SNP_6369 SNP_6370 SNP_6371 SNP_6372 SNP_6373 SNP_6374 SNP_6375 SNP_6376 SNP_6377 SNP_6378 SNP_6379 SNP_6380 SNP_6381 SNP_6382 SNP_6383 SNP_6384 SNP_6385 SNP_6386 SNP_6387 SNP_6388 SNP_6389 SNP_6390 SNP_6391 SNP_6392 SNP_6393 SNP_6394 SNP_6395 SNP_6396 SNP_6397 SNP_6398 SNP_6399 SNP_6400 SNP_6401 SNP_6402 SNP_6403 SNP_6404 SNP_6405 SNP_6406 SNP_6407 SNP_6408 SNP_6409 SNP_6410 SNP_6411 SNP_6412 SNP_6413 SNP_6414 SNP_6415 SNP_6416 SNP_6417 SNP_6418 SNP_6419 SNP_6420 SNP_6421 SNP_6422 SNP_6423 SNP_6424 SNP_6425 SNP_6426 SNP_6427 SNP_6428 SNP_6429 SNP_6430 SNP_6431 SNP_6432 SNP_6433 SNP_6434 SNP_6435 SNP_6436 SNP_6437 SNP_6438 SNP_6439 SNP_6440 SNP_6441 SNP_6442 SNP_6443 SNP_6444 SNP_6445 SNP_6446 SNP_6447 SNP_6448 SNP_6449 SNP_6450 SNP_6451 SNP_6452 SNP_6453 SNP_6454 SNP_6455 SNP_6456 SNP_6457 SNP_6458 SNP_6459 SNP_6460 SNP_6461 SNP_6462 SNP_6463 SNP_6464 SNP_6465 SNP_6466 SNP_6467 SNP_6468 SNP_6469 SNP_6470 SNP_6471 SNP_6472 SNP_6473 SNP_6474 SNP_6475 SNP_6476 SNP_6477 SNP_6478 SNP_6479 SNP_6480 SNP_6481 SNP_6482 SNP_6483 SNP_6484 SNP_6485 SNP_6486 SNP_6487 SNP_6488 SNP_6489 SNP_6490 SNP_6491 SNP_6492 SNP_6493 SNP_6494 SNP_6495 SNP_6496 SNP_6497 SNP_6498 SNP_6499 SNP_6500 SNP_6501 SNP_6502 SNP_6503 SNP_6504 SNP_6505 SNP_6506 SNP_6507 SNP_6508 SNP_6509 SNP_6510 SNP_6511 SNP_6512 SNP_6513 SNP_6514 SNP_6515 SNP_6516 SNP_6517 SNP_6518 SNP_6519 SNP_6520 SNP_6521 SNP_6522 SNP_6523 SNP_6524 SNP_6525 SNP_6526 SNP_6527 SNP_6528 SNP_6529 SNP_6530 SNP_6531 SNP_6532 SNP_6533 SNP_6534 SNP_6535 SNP_6536 SNP_6537 SNP_6538 SNP_6539 SNP_6540 SNP_6541 SNP_6542 SNP_6543 SNP_6544 SNP_6545 SNP_6546 SNP_6547 SNP_6548 SNP_6549 SNP_6550 SNP_6551 SNP_6552 SNP_6553 SNP_6554 SNP_6555 SNP_6556 SNP_6557 SNP_6558 SNP_6559 SNP_6560 SNP_6561 SNP_6562 SNP_6563 SNP_6564 SNP_6565 SNP_6566 SNP_6567 SNP_6568 SNP_6569 SNP_6570 SNP_6571 SNP_6572 SNP_6573 SNP_6574 SNP_6575 SNP_6576 SNP_6577 SNP_6578 SNP_6579 SNP_6580 SNP_6581 SNP_6582 SNP_6583 SNP_6584 SNP_6585 SNP_6586 SNP_6587 SNP_6588 SNP_6589 SNP_6590 SNP_6591 SNP_6592 SNP_6593 SNP_6594 SNP_6595 SNP_6596 SNP_6597 SNP_6598 SNP_6599 SNP_6600 SNP_6601 SNP_6602 SNP_6603 SNP_6604 SNP_6605 SNP_6606 SNP_6607 SNP_6608 SNP_6609 SNP_6610 SNP_6611 SNP_6612 SNP_6613 SNP_6614 SNP_6615 SNP_6616 SNP_6617 SNP_6618 SNP_6619 SNP_6620 SNP_6621 SNP_6622 SNP_6623 SNP_6624 SNP_6625 SNP_6626 SNP_6627 SNP_6628 SNP_6629 SNP_6630 SNP_6631 SNP_6632 SNP_6633 SNP_6634 SNP_6635 SNP_6636 SNP_6637 SNP_6638 SNP_6639 SNP_6640 SNP_6641 SNP_6642 SNP_6643 SNP_6644 SNP_6645 SNP_6646 SNP_6647 SNP_6648 SNP_6649 SNP_6650 SNP_6651 SNP_6652 SNP_6653 SNP_6654 SNP_6655 SNP_6656 SNP_6657 SNP_6658 SNP_6659 SNP_6660 SNP_6661 SNP_6662 SNP_6663 SNP_6664 SNP_6665 SNP_6666 SNP_6667 SNP_6668 SNP_6669 SNP_6670 SNP_6671 SNP_6672 SNP_6673 SNP_6674 SNP_6675 SNP_6676 SNP_6677 SNP_6678 SNP_6679 SNP_6680 SNP_6681 SNP_6682 SNP_6683 SNP_6684 SNP_6685 SNP_6686 SNP_6687 SNP_6688 SNP_6689 SNP_6690 SNP_6691 SNP_6692 SNP_6693 SNP_6694 SNP_6695 SNP_6696 SNP_6697 SNP_6698 SNP_6699 SNP_6700 SNP_6701 SNP_6702 SNP_6703 SNP_6704 SNP_6705 SNP_6706 SNP_6707 SNP_6708 SNP_6709 SNP_6710 SNP_6711 SNP_6712 SNP_6713 SNP_6714 SNP_6715 SNP_6716 SNP_6717 SNP_6718 SNP_6719 SNP_6720 SNP_6721 SNP_6722 SNP_6723 SNP_6724 SNP_6725 SNP_6726 SNP_6727 SNP_6728 SNP_6729 SNP_6730 SNP_6731 SNP_6732 SNP_6733 SNP_6734 SNP_6735 SNP_6736 SNP_6737 SNP_6738 SNP_6739 SNP_6740 SNP_6741 SNP_6742 SNP_6743 SNP_6744 SNP_6745 SNP_6746 SNP_6747 SNP_6748 SNP_6749 SNP_6750 SNP_6751 SNP_6752 SNP_6753 SNP_6754 SNP_6755 SNP_6756 SNP_6757 SNP_6758 SNP_6759 SNP_6760 SNP_6761 SNP_6762 SNP_6763 SNP_6764 SNP_6765 SNP_6766 SNP_6767 SNP_6768 SNP_6769 SNP_6770 SNP_6771 SNP_6772 SNP_6773 SNP_6774 SNP_6775 SNP_6776 SNP_6777 SNP_6778 SNP_6779 SNP_6780 SNP_6781 SNP_6782 SNP_6783 SNP_6784 SNP_6785 SNP_6786 SNP_6787 SNP_6788 SNP_6789 SNP_6790 SNP_6791 SNP_6792 SNP_6793 SNP_6794 SNP_6795 SNP_6796 SNP_6797 SNP_6798 SNP_6799 SNP_6800 SNP_6801 SNP_6802 SNP_6803 SNP_6804 SNP_6805 SNP_6806 SNP_6807 SNP_6808 SNP_6809 SNP_6810 SNP_6811 SNP_6812 SNP_6813 SNP_6814 SNP_6815 SNP_6816 SNP_6817 SNP_6818 SNP_6819 SNP_6820 SNP_6821 SNP_6822 SNP_6823 SNP_6824 SNP_6825 SNP_6826 SNP_6827 SNP_6828 SNP_6829 SNP_6830 SNP_6831 SNP_6832 SNP_6833 SNP_6834 SNP_6835 SNP_6836 SNP_6837 SNP_6838 SNP_6839 SNP_6840 SNP_6841 SNP_6842 SNP_6843 SNP_6844 SNP_6845 SNP_6846 SNP_6847 SNP_6848 SNP_6849 SNP_6850 SNP_6851 SNP_6852 SNP_6853 SNP_6854 SNP_6855 SNP_6856 SNP_6857 SNP_6858 SNP_6859 SNP_6860 SNP_6861 SNP_6862 SNP_6863 SNP_6864 SNP_6865 SNP_6866 SNP_6867 SNP_6868 SNP_6869 SNP_6870 SNP_6871 SNP_6872 SNP_6873 SNP_6874 SNP_6875 SNP_6876 SNP_6877 SNP_6878 SNP_6879 SNP_6880 SNP_6881 SNP_6882 SNP_6883 SNP_6884 SNP_6885 SNP_6886 SNP_6887 SNP_6888 SNP_6889 SNP_6890 SNP_6891 SNP_6892 SNP_6893 SNP_6894 SNP_6895 SNP_6896 SNP_6897 SNP_6898 SNP_6899 SNP_6900 SNP_6901 SNP_6902 SNP_6903 SNP_6904 SNP_6905 SNP_6906 SNP_6907 SNP_6908 SNP_6909 SNP_6910 SNP_6911 SNP_6912 SNP_6913 SNP_6914 SNP_6915 SNP_6916 SNP_6917 SNP_6918 SNP_6919 SNP_6920 SNP_6921 SNP_6922 SNP_6923 SNP_6924 SNP_6925 SNP_6926 SNP_6927 SNP_6928 SNP_6929 SNP_6930 SNP_6931 SNP_6932 SNP_6933 SNP_6934 SNP_6935 SNP_6936 SNP_6937 SNP_6938 SNP_6939 SNP_6940 SNP_6941 SNP_6942 SNP_6943 SNP_6944 SNP_6945 SNP_6946 SNP_6947 SNP_6948 SNP_6949 SNP_6950 SNP_6951 SNP_6952 SNP_6953 SNP_6954 SNP_6955 SNP_6956 SNP_6957 SNP_6958 SNP_6959 SNP_6960 SNP_6961 SNP_6962 SNP_6963 SNP_6964 SNP_6965 SNP_6966 SNP_6967 SNP_6968 SNP_6969 SNP_6970 SNP_6971 SNP_6972 SNP_6973 SNP_6974 SNP_6975 SNP_6976 SNP_6977 SNP_6978 SNP_6979 SNP_6980 SNP_6981 SNP_6982 SNP_6983 SNP_6984 SNP_6985 SNP_6986 SNP_6987 SNP_6988 SNP_6989 SNP_6990 SNP_6991 SNP_6992 SNP_6993 SNP_6994 SNP_6995 SNP_6996 SNP_6997 SNP_6998 SNP_6999 SNP_7000 SNP_7001 SNP_7002 SNP_7003 SNP_7004 SNP_7005 SNP_7006 SNP_7007 SNP_7008 SNP_7009 SNP_7010 SNP_7011 SNP_7012 SNP_7013 SNP_7014 SNP_7015 SNP_7016 SNP_7017 SNP_7018 SNP_7019 SNP_7020 SNP_7021 SNP_7022 SNP_7023 SNP_7024 SNP_7025 SNP_7026 SNP_7027 SNP_7028 SNP_7029 SNP_7030 SNP_7031 SNP_7032 SNP_7033 SNP_7034 SNP_7035 SNP_7036 SNP_7037 SNP_7038 SNP_7039 SNP_7040 SNP_7041 SNP_7042 SNP_7043 SNP_7044 SNP_7045 SNP_7046 SNP_7047 SNP_7048 SNP_7049 SNP_7050 SNP_7051 SNP_7052 SNP_7053 SNP_7054 SNP_7055 SNP_7056 SNP_7057 SNP_7058 SNP_7059 SNP_7060 SNP_7061 SNP_7062 SNP_7063 SNP_7064 SNP_7065 SNP_7066 SNP_7067 SNP_7068 SNP_7069 SNP_7070 SNP_7071 SNP_7072 SNP_7073 SNP_7074 SNP_7075 SNP_7076 SNP_7077 SNP_7078 SNP_7079 SNP_7080 SNP_7081 SNP_7082 SNP_7083 SNP_7084 SNP_7085 SNP_7086 SNP_7087 SNP_7088 SNP_7089 SNP_7090 SNP_7091 SNP_7092 SNP_7093 SNP_7094 SNP_7095 SNP_7096 SNP_7097 SNP_7098 SNP_7099 SNP_7100 SNP_7101 SNP_7102 SNP_7103 SNP_7104 SNP_7105 SNP_7106 SNP_7107 SNP_7108 SNP_7109 SNP_7110 SNP_7111 SNP_7112 SNP_7113 SNP_7114 SNP_7115 SNP_7116 SNP_7117 SNP_7118 SNP_7119 SNP_7120 SNP_7121 SNP_7122 SNP_7123 SNP_7124 SNP_7125 SNP_7126 SNP_7127 SNP_7128 SNP_7129 SNP_7130 SNP_7131 SNP_7132 SNP_7133 SNP_7134 SNP_7135 SNP_7136 SNP_7137 SNP_7138 SNP_7139 SNP_7140 SNP_7141 SNP_7142 SNP_7143 SNP_7144 SNP_7145 SNP_7146 SNP_7147 SNP_7148 SNP_7149 SNP_7150 SNP_7151 SNP_7152 SNP_7153 SNP_7154 SNP_7155 SNP_7156 SNP_7157 SNP_7158 SNP_7159 SNP_7160 SNP_7161 SNP_7162 SNP_7163 SNP_7164 SNP_7165 SNP_7166 SNP_7167 SNP_7168 SNP_7169 SNP_7170 SNP_7171 SNP_7172 SNP_7173 SNP_7174 SNP_7175 SNP_7176 SNP_7177 SNP_7178 SNP_7179 SNP_7180 SNP_7181 SNP_7182 SNP_7183 SNP_7184 SNP_7185 SNP_7186 SNP_7187 SNP_7188 SNP_7189 SNP_7190 SNP_7191 SNP_7192 SNP_7193 SNP_7194 SNP_7195 SNP_7196 SNP_7197 SNP_7198 SNP_7199 SNP_7200 SNP_7201 SNP_7202 SNP_7203 SNP_7204 SNP_7205 SNP_7206 SNP_7207 SNP_7208 SNP_7209 SNP_7210 SNP_7211 SNP_7212 SNP_7213 SNP_7214 SNP_7215 SNP_7216 SNP_7217 SNP_7218 SNP_7219 SNP_7220 SNP_7221 SNP_7222 SNP_7223 SNP_7224 SNP_7225 SNP_7226 SNP_7227 SNP_7228 SNP_7229 SNP_7230 SNP_7231 SNP_7232 SNP_7233 SNP_7234 SNP_7235 SNP_7236 SNP_7237 SNP_7238 SNP_7239 SNP_7240 SNP_7241 SNP_7242 SNP_7243 SNP_7244 SNP_7245 SNP_7246 SNP_7247 SNP_7248 SNP_7249 SNP_7250 SNP_7251 SNP_7252 SNP_7253 SNP_7254 SNP_7255 SNP_7256 SNP_7257 SNP_7258 SNP_7259 SNP_7260 SNP_7261 SNP_7262 SNP_7263 SNP_7264 SNP_7265 SNP_7266 SNP_7267 SNP_7268 SNP_7269 SNP_7270 SNP_7271 SNP_7272 SNP_7273 SNP_7274 SNP_7275 SNP_7276 SNP_7277 SNP_7278 SNP_7279 SNP_7280 SNP_7281 SNP_7282 SNP_7283 SNP_7284 SNP_7285 SNP_7286 SNP_7287 SNP_7288 SNP_7289 SNP_7290 SNP_7291 SNP_7292 SNP_7293 SNP_7294 SNP_7295 SNP_7296 SNP_7297 SNP_7298 SNP_7299 SNP_7300 SNP_7301 SNP_7302 SNP_7303 SNP_7304 SNP_7305 SNP_7306 SNP_7307 SNP_7308 SNP_7309 SNP_7310 SNP_7311 SNP_7312 SNP_7313 SNP_7314 SNP_7315 SNP_7316 SNP_7317 SNP_7318 SNP_7319 SNP_7320 SNP_7321 SNP_7322 SNP_7323 SNP_7324 SNP_7325 SNP_7326 SNP_7327 SNP_7328 SNP_7329 SNP_7330 SNP_7331 SNP_7332 SNP_7333 SNP_7334 SNP_7335 SNP_7336 SNP_7337 SNP_7338 SNP_7339 SNP_7340 SNP_7341 SNP_7342 SNP_7343 SNP_7344 SNP_7345 SNP_7346 SNP_7347 SNP_7348 SNP_7349 SNP_7350 SNP_7351 SNP_7352 SNP_7353 SNP_7354 SNP_7355 SNP_7356 SNP_7357 SNP_7358 SNP_7359 SNP_7360 SNP_7361 SNP_7362 SNP_7363 SNP_7364 SNP_7365 SNP_7366 SNP_7367 SNP_7368 SNP_7369 SNP_7370 SNP_7371 SNP_7372 SNP_7373 SNP_7374 SNP_7375 SNP_7376 SNP_7377 SNP_7378 SNP_7379 SNP_7380 SNP_7381 SNP_7382 SNP_7383 SNP_7384 SNP_7385 SNP_7386 SNP_7387 SNP_7388 SNP_7389 SNP_7390 SNP_7391 SNP_7392 SNP_7393 SNP_7394 SNP_7395 SNP_7396 SNP_7397 SNP_7398 SNP_7399 SNP_7400 SNP_7401 SNP_7402 SNP_7403 SNP_7404 SNP_7405 SNP_7406 SNP_7407 SNP_7408 SNP_7409 SNP_7410 SNP_7411 SNP_7412 SNP_7413 SNP_7414 SNP_7415 SNP_7416 SNP_7417 SNP_7418 SNP_7419 SNP_7420 SNP_7421 SNP_7422 SNP_7423 SNP_7424 SNP_7425 SNP_7426 SNP_7427 SNP_7428 SNP_7429 SNP_7430 SNP_7431 SNP_7432 SNP_7433 SNP_7434 SNP_7435 SNP_7436 SNP_7437 SNP_7438 SNP_7439 SNP_7440 SNP_7441 SNP_7442 SNP_7443 SNP_7444 SNP_7445 SNP_7446 SNP_7447 SNP_7448 SNP_7449 SNP_7450 SNP_7451 SNP_7452 SNP_7453 SNP_7454 SNP_7455 SNP_7456 SNP_7457 SNP_7458 SNP_7459 SNP_7460 SNP_7461 SNP_7462 SNP_7463 SNP_7464 SNP_7465 SNP_7466 SNP_7467 SNP_7468 SNP_7469 SNP_7470 SNP_7471 SNP_7472 SNP_7473 SNP_7474 SNP_7475 SNP_7476 SNP_7477 SNP_7478 SNP_7479 SNP_7480 SNP_7481 SNP_7482 SNP_7483 SNP_7484 SNP_7485 SNP_7486 SNP_7487 SNP_7488 SNP_7489 SNP_7490 SNP_7491 SNP_7492 SNP_7493 SNP_7494 SNP_7495 SNP_7496 SNP_7497 SNP_7498 SNP_7499 SNP_7500 SNP_7501 SNP_7502 SNP_7503 SNP_7504 SNP_7505 SNP_7506 SNP_7507 SNP_7508 SNP_7509 SNP_7510 SNP_7511 SNP_7512 SNP_7513 SNP_7514 SNP_7515 SNP_7516 SNP_7517 SNP_7518 SNP_7519 SNP_7520 SNP_7521 SNP_7522 SNP_7523 SNP_7524 SNP_7525 SNP_7526 SNP_7527 SNP_7528 SNP_7529 SNP_7530 SNP_7531 SNP_7532 SNP_7533 SNP_7534 SNP_7535 SNP_7536 SNP_7537 SNP_7538 SNP_7539 SNP_7540 SNP_7541 SNP_7542 SNP_7543 SNP_7544 SNP_7545 SNP_7546 SNP_7547 SNP_7548 SNP_7549 SNP_7550 SNP_7551 SNP_7552 SNP_7553 SNP_7554 SNP_7555 SNP_7556 SNP_7557 SNP_7558 SNP_7559 SNP_7560 SNP_7561 SNP_7562 SNP_7563 SNP_7564 SNP_7565 SNP_7566 SNP_7567 SNP_7568 SNP_7569 SNP_7570 SNP_7571 SNP_7572 SNP_7573 SNP_7574 SNP_7575 SNP_7576 SNP_7577 SNP_7578 SNP_7579 SNP_7580 SNP_7581 SNP_7582 SNP_7583 SNP_7584 SNP_7585 SNP_7586 SNP_7587 SNP_7588 SNP_7589 SNP_7590 SNP_7591 SNP_7592 SNP_7593 SNP_7594 SNP_7595 SNP_7596 SNP_7597 SNP_7598 SNP_7599 SNP_7600 SNP_7601 SNP_7602 SNP_7603 SNP_7604 SNP_7605 SNP_7606 SNP_7607 SNP_7608 SNP_7609 SNP_7610 SNP_7611 SNP_7612 SNP_7613 SNP_7614 SNP_7615 SNP_7616 SNP_7617 SNP_7618 SNP_7619 SNP_7620 SNP_7621 SNP_7622 SNP_7623 SNP_7624 SNP_7625 SNP_7626 SNP_7627 SNP_7628 SNP_7629 SNP_7630 SNP_7631 SNP_7632 SNP_7633 SNP_7634 SNP_7635 SNP_7636 SNP_7637 SNP_7638 SNP_7639 SNP_7640 SNP_7641 SNP_7642 SNP_7643 SNP_7644 SNP_7645 SNP_7646 SNP_7647 SNP_7648 SNP_7649 SNP_7650 SNP_7651 SNP_7652 SNP_7653 SNP_7654 SNP_7655 SNP_7656 SNP_7657 SNP_7658 SNP_7659 SNP_7660 SNP_7661 SNP_7662 SNP_7663 SNP_7664 SNP_7665 SNP_7666 SNP_7667 SNP_7668 SNP_7669 SNP_7670 SNP_7671 SNP_7672 SNP_7673 SNP_7674 SNP_7675 SNP_7676 SNP_7677 SNP_7678 SNP_7679 SNP_7680 SNP_7681 SNP_7682 SNP_7683 SNP_7684 SNP_7685 SNP_7686 SNP_7687 SNP_7688 SNP_7689 SNP_7690 SNP_7691 SNP_7692 SNP_7693 SNP_7694 SNP_7695 SNP_7696 SNP_7697 SNP_7698 SNP_7699 SNP_7700 SNP_7701 SNP_7702 SNP_7703 SNP_7704 SNP_7705 SNP_7706 SNP_7707 SNP_7708 SNP_7709 SNP_7710 SNP_7711 SNP_7712 SNP_7713 SNP_7714 SNP_7715 SNP_7716 SNP_7717 SNP_7718 SNP_7719 SNP_7720 SNP_7721 SNP_7722 SNP_7723 SNP_7724 SNP_7725 SNP_7726 SNP_7727 SNP_7728 SNP_7729 SNP_7730 SNP_7731 SNP_7732 SNP_7733 SNP_7734 SNP_7735 SNP_7736 SNP_7737 SNP_7738 SNP_7739 SNP_7740 SNP_7741 SNP_7742 SNP_7743 SNP_7744 SNP_7745 SNP_7746 SNP_7747 SNP_7748 SNP_7749 SNP_7750 SNP_7751 SNP_7752 SNP_7753 SNP_7754 SNP_7755 SNP_7756 SNP_7757 SNP_7758 SNP_7759 SNP_7760 SNP_7761 SNP_7762 SNP_7763 SNP_7764 SNP_7765 SNP_7766 SNP_7767 SNP_7768 SNP_7769 SNP_7770 SNP_7771 SNP_7772 SNP_7773 SNP_7774 SNP_7775 SNP_7776 SNP_7777 SNP_7778 SNP_7779 SNP_7780 SNP_7781 SNP_7782 SNP_7783 SNP_7784 SNP_7785 SNP_7786 SNP_7787 SNP_7788 SNP_7789 SNP_7790 SNP_7791 SNP_7792 SNP_7793 SNP_7794 SNP_7795 SNP_7796 SNP_7797 SNP_7798 SNP_7799 SNP_7800 SNP_7801 SNP_7802 SNP_7803 SNP_7804 SNP_7805 SNP_7806 SNP_7807 SNP_7808 SNP_7809 SNP_7810 SNP_7811 SNP_7812 SNP_7813 SNP_7814 SNP_7815 SNP_7816 SNP_7817 SNP_7818 SNP_7819 SNP_7820 SNP_7821 SNP_7822 SNP_7823 SNP_7824 SNP_7825 SNP_7826 SNP_7827 SNP_7828 SNP_7829 SNP_7830 SNP_7831 SNP_7832 SNP_7833 SNP_7834 SNP_7835 SNP_7836 SNP_7837 SNP_7838 SNP_7839 SNP_7840 SNP_7841 SNP_7842 SNP_7843 SNP_7844 SNP_7845 SNP_7846 SNP_7847 SNP_7848 SNP_7849 SNP_7850 SNP_7851 SNP_7852 SNP_7853 SNP_7854 SNP_7855 SNP_7856 SNP_7857 SNP_7858 SNP_7859 SNP_7860 SNP_7861 SNP_7862 SNP_7863 SNP_7864 SNP_7865 SNP_7866 SNP_7867 SNP_7868 SNP_7869 SNP_7870 SNP_7871 SNP_7872 SNP_7873 SNP_7874 SNP_7875 SNP_7876 SNP_7877 SNP_7878 SNP_7879 SNP_7880 SNP_7881 SNP_7882 SNP_7883 SNP_7884 SNP_7885 SNP_7886 SNP_7887 SNP_7888 SNP_7889 SNP_7890 SNP_7891 SNP_7892 SNP_7893 SNP_7894 SNP_7895 SNP_7896 SNP_7897 SNP_7898 SNP_7899 SNP_7900 SNP_7901 SNP_7902 SNP_7903 SNP_7904 SNP_7905 SNP_7906 SNP_7907 SNP_7908 SNP_7909 SNP_7910 SNP_7911 SNP_7912 SNP_7913 SNP_7914 SNP_7915 SNP_7916 SNP_7917 SNP_7918 SNP_7919 SNP_7920 SNP_7921 SNP_7922 SNP_7923 SNP_7924 SNP_7925 SNP_7926 SNP_7927 SNP_7928 SNP_7929 SNP_7930 SNP_7931 SNP_7932 SNP_7933 SNP_7934 SNP_7935 SNP_7936 SNP_7937 SNP_7938 SNP_7939 SNP_7940 SNP_7941 SNP_7942 SNP_7943 SNP_7944 SNP_7945 SNP_7946 SNP_7947 SNP_7948 SNP_7949 SNP_7950 SNP_7951 SNP_7952 SNP_7953 SNP_7954 SNP_7955 SNP_7956 SNP_7957 SNP_7958 SNP_7959 SNP_7960 SNP_7961 SNP_7962 SNP_7963 SNP_7964 SNP_7965 SNP_7966 SNP_7967 SNP_7968 SNP_7969 SNP_7970 SNP_7971 SNP_7972 SNP_7973 SNP_7974 SNP_7975 SNP_7976 SNP_7977 SNP_7978 SNP_7979 SNP_7980 SNP_7981 SNP_7982 SNP_7983 SNP_7984 SNP_7985 SNP_7986 SNP_7987 SNP_7988 SNP_7989 SNP_7990 SNP_7991 SNP_7992 SNP_7993 SNP_7994 SNP_7995 SNP_7996 SNP_7997 SNP_7998 SNP_7999 SNP_8000 SNP_8001 SNP_8002 SNP_8003 SNP_8004 SNP_8005 SNP_8006 SNP_8007 SNP_8008 SNP_8009 SNP_8010 SNP_8011 SNP_8012 SNP_8013 SNP_8014 SNP_8015 SNP_8016 SNP_8017 SNP_8018 SNP_8019 SNP_8020 SNP_8021 SNP_8022 SNP_8023 SNP_8024 SNP_8025 SNP_8026 SNP_8027 SNP_8028 SNP_8029 SNP_8030 SNP_8031 SNP_8032 SNP_8033 SNP_8034 SNP_8035 SNP_8036 SNP_8037 SNP_8038 SNP_8039 SNP_8040 SNP_8041 SNP_8042 SNP_8043 SNP_8044 SNP_8045 SNP_8046 SNP_8047 SNP_8048 SNP_8049 SNP_8050 SNP_8051 SNP_8052 SNP_8053 SNP_8054 SNP_8055 SNP_8056 SNP_8057 SNP_8058 SNP_8059 SNP_8060 SNP_8061 SNP_8062 SNP_8063 SNP_8064 SNP_8065 SNP_8066 SNP_8067 SNP_8068 SNP_8069 SNP_8070 SNP_8071 SNP_8072 SNP_8073 SNP_8074 SNP_8075 SNP_8076 SNP_8077 SNP_8078 SNP_8079 SNP_8080 SNP_8081 SNP_8082 SNP_8083 SNP_8084 SNP_8085 SNP_8086 SNP_8087 SNP_8088 SNP_8089 SNP_8090 SNP_8091 SNP_8092 SNP_8093 SNP_8094 SNP_8095 SNP_8096 SNP_8097 SNP_8098 SNP_8099 SNP_8100 SNP_8101 SNP_8102 SNP_8103 SNP_8104 SNP_8105 SNP_8106 SNP_8107 SNP_8108 SNP_8109 SNP_8110 SNP_8111 SNP_8112 SNP_8113 SNP_8114 SNP_8115 SNP_8116 SNP_8117 SNP_8118 SNP_8119 SNP_8120 SNP_8121 SNP_8122 SNP_8123 SNP_8124 SNP_8125 SNP_8126 SNP_8127 SNP_8128 SNP_8129 SNP_8130 SNP_8131 SNP_8132 SNP_8133 SNP_8134 SNP_8135 SNP_8136 SNP_8137 SNP_8138 SNP_8139 SNP_8140 SNP_8141 SNP_8142 SNP_8143 SNP_8144 SNP_8145 SNP_8146 SNP_8147 SNP_8148 SNP_8149 SNP_8150 SNP_8151 SNP_8152 SNP_8153 SNP_8154 SNP_8155 SNP_8156 SNP_8157 SNP_8158 SNP_8159 SNP_8160 SNP_8161 SNP_8162 SNP_8163 SNP_8164 SNP_8165 SNP_8166 SNP_8167 SNP_8168 SNP_8169 SNP_8170 SNP_8171 SNP_8172 SNP_8173 SNP_8174 SNP_8175 SNP_8176 SNP_8177 SNP_8178 SNP_8179 SNP_8180 SNP_8181 SNP_8182 SNP_8183 SNP_8184 SNP_8185 SNP_8186 SNP_8187 SNP_8188 SNP_8189 SNP_8190 SNP_8191 SNP_8192 SNP_8193 SNP_8194 SNP_8195 SNP_8196 SNP_8197 SNP_8198 SNP_8199 SNP_8200 SNP_8201 SNP_8202 SNP_8203 SNP_8204 SNP_8205 SNP_8206 SNP_8207 SNP_8208 SNP_8209 SNP_8210 SNP_8211 SNP_8212 SNP_8213 SNP_8214 SNP_8215 SNP_8216 SNP_8217 SNP_8218 SNP_8219 SNP_8220 SNP_8221 SNP_8222 SNP_8223 SNP_8224 SNP_8225 SNP_8226 SNP_8227 SNP_8228 SNP_8229 SNP_8230 SNP_8231 SNP_8232 SNP_8233 SNP_8234 SNP_8235 SNP_8236 SNP_8237 SNP_8238 SNP_8239 SNP_8240 SNP_8241 SNP_8242 SNP_8243 SNP_8244 SNP_8245 SNP_8246 SNP_8247 SNP_8248 SNP_8249 SNP_8250 SNP_8251 SNP_8252 SNP_8253 SNP_8254 SNP_8255 SNP_8256 SNP_8257 SNP_8258 SNP_8259 SNP_8260 SNP_8261 SNP_8262 SNP_8263 SNP_8264 SNP_8265 SNP_8266 SNP_8267 SNP_8268 SNP_8269 SNP_8270 SNP_8271 SNP_8272 SNP_8273 SNP_8274 SNP_8275 SNP_8276 SNP_8277 SNP_8278 SNP_8279 SNP_8280 SNP_8281 SNP_8282 SNP_8283 SNP_8284 SNP_8285 SNP_8286 SNP_8287 SNP_8288 SNP_8289 SNP_8290 SNP_8291 SNP_8292 SNP_8293 SNP_8294 SNP_8295 SNP_8296 SNP_8297 SNP_8298 SNP_8299 SNP_8300 SNP_8301 SNP_8302 SNP_8303 SNP_8304 SNP_8305 SNP_8306 SNP_8307 SNP_8308 SNP_8309 SNP_8310 SNP_8311 SNP_8312 SNP_8313 SNP_8314 SNP_8315 SNP_8316 SNP_8317 SNP_8318 SNP_8319 SNP_8320 SNP_8321 SNP_8322 SNP_8323 SNP_8324 SNP_8325 SNP_8326 SNP_8327 SNP_8328 SNP_8329 SNP_8330 SNP_8331 SNP_8332 SNP_8333 SNP_8334 SNP_8335 SNP_8336 SNP_8337 SNP_8338 SNP_8339 SNP_8340 SNP_8341 SNP_8342 SNP_8343 SNP_8344 SNP_8345 SNP_8346 SNP_8347 SNP_8348 SNP_8349 SNP_8350 SNP_8351 SNP_8352 SNP_8353 SNP_8354 SNP_8355 SNP_8356 SNP_8357 SNP_8358 SNP_8359 SNP_8360 SNP_8361 SNP_8362 SNP_8363 SNP_8364 SNP_8365 SNP_8366 SNP_8367 SNP_8368 SNP_8369 SNP_8370 SNP_8371 SNP_8372 SNP_8373 SNP_8374 SNP_8375 SNP_8376 SNP_8377 SNP_8378 SNP_8379 SNP_8380 SNP_8381 SNP_8382 SNP_8383 SNP_8384 SNP_8385 SNP_8386 SNP_8387 SNP_8388 SNP_8389 SNP_8390 SNP_8391 SNP_8392 SNP_8393 SNP_8394 SNP_8395 SNP_8396 SNP_8397 SNP_8398 SNP_8399 SNP_8400 SNP_8401 SNP_8402 SNP_8403 SNP_8404 SNP_8405 SNP_8406 SNP_8407 SNP_8408 SNP_8409 SNP_8410 SNP_8411 SNP_8412 SNP_8413 SNP_8414 SNP_8415 SNP_8416 SNP_8417 SNP_8418 SNP_8419 SNP_8420 SNP_8421 SNP_8422 SNP_8423 SNP_8424 SNP_8425 SNP_8426 SNP_8427 SNP_8428 SNP_8429 SNP_8430 SNP_8431 SNP_8432 SNP_8433 SNP_8434 SNP_8435 SNP_8436 SNP_8437 SNP_8438 SNP_8439 SNP_8440 SNP_8441 SNP_8442 SNP_8443 SNP_8444 SNP_8445 SNP_8446 SNP_8447 SNP_8448 SNP_8449 SNP_8450 SNP_8451 SNP_8452 SNP_8453 SNP_8454 SNP_8455 SNP_8456 SNP_8457 SNP_8458 SNP_8459 SNP_8460 SNP_8461 SNP_8462 SNP_8463 SNP_8464 SNP_8465 SNP_8466 SNP_8467 SNP_8468 SNP_8469 SNP_8470 SNP_8471 SNP_8472 SNP_8473 SNP_8474 SNP_8475 SNP_8476 SNP_8477 SNP_8478 SNP_8479 SNP_8480 SNP_8481 SNP_8482 SNP_8483 SNP_8484 SNP_8485 SNP_8486 SNP_8487 SNP_8488 SNP_8489 SNP_8490 SNP_8491 SNP_8492 SNP_8493 SNP_8494 SNP_8495 SNP_8496 SNP_8497 SNP_8498 SNP_8499 SNP_8500 SNP_8501 SNP_8502 SNP_8503 SNP_8504 SNP_8505 SNP_8506 SNP_8507 SNP_8508 SNP_8509 SNP_8510 SNP_8511 SNP_8512 SNP_8513 SNP_8514 SNP_8515 SNP_8516 SNP_8517 SNP_8518 SNP_8519 SNP_8520 SNP_8521 SNP_8522 SNP_8523 SNP_8524 SNP_8525 SNP_8526 SNP_8527 SNP_8528 SNP_8529 SNP_8530 SNP_8531 SNP_8532 SNP_8533 SNP_8534 SNP_8535 SNP_8536 SNP_8537 SNP_8538 SNP_8539 SNP_8540 SNP_8541 SNP_8542 SNP_8543 SNP_8544 SNP_8545 SNP_8546 SNP_8547 SNP_8548 SNP_8549 SNP_8550 SNP_8551 SNP_8552 SNP_8553 SNP_8554 SNP_8555 SNP_8556 SNP_8557 SNP_8558 SNP_8559 SNP_8560 SNP_8561 SNP_8562 SNP_8563 SNP_8564 SNP_8565 SNP_8566 SNP_8567 SNP_8568 SNP_8569 SNP_8570 SNP_8571 SNP_8572 SNP_8573 SNP_8574 SNP_8575 SNP_8576 SNP_8577 SNP_8578 SNP_8579 SNP_8580 SNP_8581 SNP_8582 SNP_8583 SNP_8584 SNP_8585 SNP_8586 SNP_8587 SNP_8588 SNP_8589 SNP_8590 SNP_8591 SNP_8592 SNP_8593 SNP_8594 SNP_8595 SNP_8596 SNP_8597 SNP_8598 SNP_8599 SNP_8600 SNP_8601 SNP_8602 SNP_8603 SNP_8604 SNP_8605 SNP_8606 SNP_8607 SNP_8608 SNP_8609 SNP_8610 SNP_8611 SNP_8612 SNP_8613 SNP_8614 SNP_8615 SNP_8616 SNP_8617 SNP_8618 SNP_8619 SNP_8620 SNP_8621 SNP_8622 SNP_8623 SNP_8624 SNP_8625 SNP_8626 SNP_8627 SNP_8628 SNP_8629 SNP_8630 SNP_8631 SNP_8632 SNP_8633 SNP_8634 SNP_8635 SNP_8636 SNP_8637 SNP_8638 SNP_8639 SNP_8640 SNP_8641 SNP_8642 SNP_8643 SNP_8644 SNP_8645 SNP_8646 SNP_8647 SNP_8648 SNP_8649 SNP_8650 SNP_8651 SNP_8652 SNP_8653 SNP_8654 SNP_8655 SNP_8656 SNP_8657 SNP_8658 SNP_8659 SNP_8660 SNP_8661 SNP_8662 SNP_8663 SNP_8664 SNP_8665 SNP_8666 SNP_8667 SNP_8668 SNP_8669 SNP_8670 SNP_8671 SNP_8672 SNP_8673 SNP_8674 SNP_8675 SNP_8676 SNP_8677 SNP_8678 SNP_8679 SNP_8680 SNP_8681 SNP_8682 SNP_8683 SNP_8684 SNP_8685 SNP_8686 SNP_8687 SNP_8688 SNP_8689 SNP_8690 SNP_8691 SNP_8692 SNP_8693 SNP_8694 SNP_8695 SNP_8696 SNP_8697 SNP_8698 SNP_8699 SNP_8700 SNP_8701 SNP_8702 SNP_8703 SNP_8704 SNP_8705 SNP_8706 SNP_8707 SNP_8708 SNP_8709 SNP_8710 SNP_8711 SNP_8712 SNP_8713 SNP_8714 SNP_8715 SNP_8716 SNP_8717 SNP_8718 SNP_8719 SNP_8720 SNP_8721 SNP_8722 SNP_8723 SNP_8724 SNP_8725 SNP_8726 SNP_8727 SNP_8728 SNP_8729 SNP_8730 SNP_8731 SNP_8732 SNP_8733 SNP_8734 SNP_8735 SNP_8736 SNP_8737 SNP_8738 SNP_8739 SNP_8740 SNP_8741 SNP_8742 SNP_8743 SNP_8744 SNP_8745 SNP_8746 SNP_8747 SNP_8748 SNP_8749 SNP_8750 SNP_8751 SNP_8752 SNP_8753 SNP_8754 SNP_8755 SNP_8756 SNP_8757 SNP_8758 SNP_8759 SNP_8760 SNP_8761 SNP_8762 SNP_8763 SNP_8764 SNP_8765 SNP_8766 SNP_8767 SNP_8768 SNP_8769 SNP_8770 SNP_8771 SNP_8772 SNP_8773 SNP_8774 SNP_8775 SNP_8776 SNP_8777 SNP_8778 SNP_8779 SNP_8780 SNP_8781 SNP_8782 SNP_8783 SNP_8784 SNP_8785 SNP_8786 SNP_8787 SNP_8788 SNP_8789 SNP_8790 SNP_8791 SNP_8792 SNP_8793 SNP_8794 SNP_8795 SNP_8796 SNP_8797 SNP_8798 SNP_8799 SNP_8800 SNP_8801 SNP_8802 SNP_8803 SNP_8804 SNP_8805 SNP_8806 SNP_8807 SNP_8808 SNP_8809 SNP_8810 SNP_8811 SNP_8812 SNP_8813 SNP_8814 SNP_8815 SNP_8816 SNP_8817 SNP_8818 SNP_8819 SNP_8820 SNP_8821 SNP_8822 SNP_8823 SNP_8824 SNP_8825 SNP_8826 SNP_8827 SNP_8828 SNP_8829 SNP_8830 SNP_8831 SNP_8832 SNP_8833 SNP_8834 SNP_8835 SNP_8836 SNP_8837 SNP_8838 SNP_8839 SNP_8840 SNP_8841 SNP_8842 SNP_8843 SNP_8844 SNP_8845 SNP_8846 SNP_8847 SNP_8848 SNP_8849 SNP_8850 SNP_8851 SNP_8852 SNP_8853 SNP_8854 SNP_8855 SNP_8856 SNP_8857 SNP_8858 SNP_8859 SNP_8860 SNP_8861 SNP_8862 SNP_8863 SNP_8864 SNP_8865 SNP_8866 SNP_8867 SNP_8868 SNP_8869 SNP_8870 SNP_8871 SNP_8872 SNP_8873 SNP_8874 SNP_8875 SNP_8876 SNP_8877 SNP_8878 SNP_8879 SNP_8880 SNP_8881 SNP_8882 SNP_8883 SNP_8884 SNP_8885 SNP_8886 SNP_8887 SNP_8888 SNP_8889 SNP_8890 SNP_8891 SNP_8892 SNP_8893 SNP_8894 SNP_8895 SNP_8896 SNP_8897 SNP_8898 SNP_8899 SNP_8900 SNP_8901 SNP_8902 SNP_8903 SNP_8904 SNP_8905 SNP_8906 SNP_8907 SNP_8908 SNP_8909 SNP_8910 SNP_8911 SNP_8912 SNP_8913 SNP_8914 SNP_8915 SNP_8916 SNP_8917 SNP_8918 SNP_8919 SNP_8920 SNP_8921 SNP_8922 SNP_8923 SNP_8924 SNP_8925 SNP_8926 SNP_8927 SNP_8928 SNP_8929 SNP_8930 SNP_8931 SNP_8932 SNP_8933 SNP_8934 SNP_8935 SNP_8936 SNP_8937 SNP_8938 SNP_8939 SNP_8940 SNP_8941 SNP_8942 SNP_8943 SNP_8944 SNP_8945 SNP_8946 SNP_8947 SNP_8948 SNP_8949 SNP_8950 SNP_8951 SNP_8952 SNP_8953 SNP_8954 SNP_8955 SNP_8956 SNP_8957 SNP_8958 SNP_8959 SNP_8960 SNP_8961 SNP_8962 SNP_8963 SNP_8964 SNP_8965 SNP_8966 SNP_8967 SNP_8968 SNP_8969 SNP_8970 SNP_8971 SNP_8972 SNP_8973 SNP_8974 SNP_8975 SNP_8976 SNP_8977 SNP_8978 SNP_8979 SNP_8980 SNP_8981 SNP_8982 SNP_8983 SNP_8984 SNP_8985 SNP_8986 SNP_8987 SNP_8988 SNP_8989 SNP_8990 SNP_8991 SNP_8992 SNP_8993 SNP_8994 SNP_8995 SNP_8996 SNP_8997 SNP_8998 SNP_8999 SNP_9000 SNP_9001 SNP_9002 SNP_9003 SNP_9004 SNP_9005 SNP_9006 SNP_9007 SNP_9008 SNP_9009 SNP_9010 SNP_9011 SNP_9012 SNP_9013 SNP_9014 SNP_9015 SNP_9016 SNP_9017 SNP_9018 SNP_9019 SNP_9020 SNP_9021 SNP_9022 SNP_9023 SNP_9024 SNP_9025 SNP_9026 SNP_9027 SNP_9028 SNP_9029 SNP_9030 SNP_9031 SNP_9032 SNP_9033 SNP_9034 SNP_9035 SNP_9036 SNP_9037 SNP_9038 SNP_9039 SNP_9040 SNP_9041 SNP_9042 SNP_9043 SNP_9044 SNP_9045 SNP_9046 SNP_9047 SNP_9048 SNP_9049 SNP_9050 SNP_9051 SNP_9052 SNP_9053 SNP_9054 SNP_9055 SNP_9056 SNP_9057 SNP_9058 SNP_9059 SNP_9060 SNP_9061 SNP_9062 SNP_9063 SNP_9064 SNP_9065 SNP_9066 SNP_9067 SNP_9068 SNP_9069 SNP_9070 SNP_9071 SNP_9072 SNP_9073 SNP_9074 SNP_9075 SNP_9076 SNP_9077 SNP_9078 SNP_9079 SNP_9080 SNP_9081 SNP_9082 SNP_9083 SNP_9084 SNP_9085 SNP_9086 SNP_9087 SNP_9088 SNP_9089 SNP_9090 SNP_9091 SNP_9092 SNP_9093 SNP_9094 SNP_9095 SNP_9096 SNP_9097 SNP_9098 SNP_9099 SNP_9100 SNP_9101 SNP_9102 SNP_9103 SNP_9104 SNP_9105 SNP_9106 SNP_9107 SNP_9108 SNP_9109 SNP_9110 SNP_9111 SNP_9112 SNP_9113 SNP_9114 SNP_9115 SNP_9116 SNP_9117 SNP_9118 SNP_9119 SNP_9120 SNP_9121 SNP_9122 SNP_9123 SNP_9124 SNP_9125 SNP_9126 SNP_9127 SNP_9128 SNP_9129 SNP_9130 SNP_9131 SNP_9132 SNP_9133 SNP_9134 SNP_9135 SNP_9136 SNP_9137 SNP_9138 SNP_9139 SNP_9140 SNP_9141 SNP_9142 SNP_9143 SNP_9144 SNP_9145 SNP_9146 SNP_9147 SNP_9148 SNP_9149 SNP_9150 SNP_9151 SNP_9152 SNP_9153 SNP_9154 SNP_9155 SNP_9156 SNP_9157 SNP_9158 SNP_9159 SNP_9160 SNP_9161 SNP_9162 SNP_9163 SNP_9164 SNP_9165 SNP_9166 SNP_9167 SNP_9168 SNP_9169 SNP_9170 SNP_9171 SNP_9172 SNP_9173 SNP_9174 SNP_9175 SNP_9176 SNP_9177 SNP_9178 SNP_9179 SNP_9180 SNP_9181 SNP_9182 SNP_9183 SNP_9184 SNP_9185 SNP_9186 SNP_9187 SNP_9188 SNP_9189 SNP_9190 SNP_9191 SNP_9192 SNP_9193 SNP_9194 SNP_9195 SNP_9196 SNP_9197 SNP_9198 SNP_9199 SNP_9200 SNP_9201 SNP_9202 SNP_9203 SNP_9204 SNP_9205 SNP_9206 SNP_9207 SNP_9208 SNP_9209 SNP_9210 SNP_9211 SNP_9212 SNP_9213 SNP_9214 SNP_9215 SNP_9216 SNP_9217 SNP_9218 SNP_9219 SNP_9220 SNP_9221 SNP_9222 SNP_9223 SNP_9224 SNP_9225 SNP_9226 SNP_9227 SNP_9228 SNP_9229 SNP_9230 SNP_9231 SNP_9232 SNP_9233 SNP_9234 SNP_9235 SNP_9236 SNP_9237 SNP_9238 SNP_9239 SNP_9240 SNP_9241 SNP_9242 SNP_9243 SNP_9244 SNP_9245 SNP_9246 SNP_9247 SNP_9248 SNP_9249 SNP_9250 SNP_9251 SNP_9252 SNP_9253 SNP_9254 SNP_9255 SNP_9256 SNP_9257 SNP_9258 SNP_9259 SNP_9260 SNP_9261 SNP_9262 SNP_9263 SNP_9264 SNP_9265 SNP_9266 SNP_9267 SNP_9268 SNP_9269 SNP_9270 SNP_9271 SNP_9272 SNP_9273 SNP_9274 SNP_9275 SNP_9276 SNP_9277 SNP_9278 SNP_9279 SNP_9280 SNP_9281 SNP_9282 SNP_9283 SNP_9284 SNP_9285 SNP_9286 SNP_9287 SNP_9288 SNP_9289 SNP_9290 SNP_9291 SNP_9292 SNP_9293 SNP_9294 SNP_9295 SNP_9296 SNP_9297 SNP_9298 SNP_9299 SNP_9300 SNP_9301 SNP_9302 SNP_9303 SNP_9304 SNP_9305 SNP_9306 SNP_9307 SNP_9308 SNP_9309 SNP_9310 SNP_9311 SNP_9312 SNP_9313 SNP_9314 SNP_9315 SNP_9316 SNP_9317 SNP_9318 SNP_9319 SNP_9320 SNP_9321 SNP_9322 SNP_9323 SNP_9324 SNP_9325 SNP_9326 SNP_9327 SNP_9328 SNP_9329 SNP_9330 SNP_9331 SNP_9332 SNP_9333 SNP_9334 SNP_9335 SNP_9336 SNP_9337 SNP_9338 SNP_9339 SNP_9340 SNP_9341 SNP_9342 SNP_9343 SNP_9344 SNP_9345 SNP_9346 SNP_9347 SNP_9348 SNP_9349 SNP_9350 SNP_9351 SNP_9352 SNP_9353 SNP_9354 SNP_9355 SNP_9356 SNP_9357 SNP_9358 SNP_9359 SNP_9360 SNP_9361 SNP_9362 SNP_9363 SNP_9364 SNP_9365 SNP_9366 SNP_9367 SNP_9368 SNP_9369 SNP_9370 SNP_9371 SNP_9372 SNP_9373 SNP_9374 SNP_9375 SNP_9376 SNP_9377 SNP_9378 SNP_9379 SNP_9380 SNP_9381 SNP_9382 SNP_9383 SNP_9384 SNP_9385 SNP_9386 SNP_9387 SNP_9388 SNP_9389 SNP_9390 SNP_9391 SNP_9392 SNP_9393 SNP_9394 SNP_9395 SNP_9396 SNP_9397 SNP_9398 SNP_9399 SNP_9400 SNP_9401 SNP_9402 SNP_9403 SNP_9404 SNP_9405 SNP_9406 SNP_9407 SNP_9408 SNP_9409 SNP_9410 SNP_9411 SNP_9412 SNP_9413 SNP_9414 SNP_9415 SNP_9416 SNP_9417 SNP_9418 SNP_9419 SNP_9420 SNP_9421 SNP_9422 SNP_9423 SNP_9424 SNP_9425 SNP_9426 SNP_9427 SNP_9428 SNP_9429 SNP_9430 SNP_9431 SNP_9432 SNP_9433 SNP_9434 SNP_9435 SNP_9436 SNP_9437 SNP_9438 SNP_9439 SNP_9440 SNP_9441 SNP_9442 SNP_9443 SNP_9444 SNP_9445 SNP_9446 SNP_9447 SNP_9448 SNP_9449 SNP_9450 SNP_9451 SNP_9452 SNP_9453 SNP_9454 SNP_9455 SNP_9456 SNP_9457 SNP_9458 SNP_9459 SNP_9460 SNP_9461 SNP_9462 SNP_9463 SNP_9464 SNP_9465 SNP_9466 SNP_9467 SNP_9468 SNP_9469 SNP_9470 SNP_9471 SNP_9472 SNP_9473 SNP_9474 SNP_9475 SNP_9476 SNP_9477 SNP_9478 SNP_9479 SNP_9480 SNP_9481 SNP_9482 SNP_9483 SNP_9484 SNP_9485 SNP_9486 SNP_9487 SNP_9488 SNP_9489 SNP_9490 SNP_9491 SNP_9492 SNP_9493 SNP_9494 SNP_9495 SNP_9496 SNP_9497 SNP_9498 SNP_9499 SNP_9500 SNP_9501 SNP_9502 SNP_9503 SNP_9504 SNP_9505 SNP_9506 SNP_9507 SNP_9508 SNP_9509 SNP_9510 SNP_9511 SNP_9512 SNP_9513 SNP_9514 SNP_9515 SNP_9516 SNP_9517 SNP_9518 SNP_9519 SNP_9520 SNP_9521 SNP_9522 SNP_9523 SNP_9524 SNP_9525 SNP_9526 SNP_9527 SNP_9528 SNP_9529 SNP_9530 SNP_9531 SNP_9532 SNP_9533 SNP_9534 SNP_9535 SNP_9536 SNP_9537 SNP_9538 SNP_9539 SNP_9540 SNP_9541 SNP_9542 SNP_9543 SNP_9544 SNP_9545 SNP_9546 SNP_9547 SNP_9548 SNP_9549 SNP_9550 SNP_9551 SNP_9552 SNP_9553 SNP_9554 SNP_9555 SNP_9556 SNP_9557 SNP_9558 SNP_9559 SNP_9560 SNP_9561 SNP_9562 SNP_9563 SNP_9564 SNP_9565 SNP_9566 SNP_9567 SNP_9568 SNP_9569 SNP_9570 SNP_9571 SNP_9572 SNP_9573 SNP_9574 SNP_9575 SNP_9576 SNP_9577 SNP_9578 SNP_9579 SNP_9580 SNP_9581 SNP_9582 SNP_9583 SNP_9584 SNP_9585 SNP_9586 SNP_9587 SNP_9588 SNP_9589 SNP_9590 SNP_9591 SNP_9592 SNP_9593 SNP_9594 SNP_9595 SNP_9596 SNP_9597 SNP_9598 SNP_9599 SNP_9600 SNP_9601 SNP_9602 SNP_9603 SNP_9604 SNP_9605 SNP_9606 SNP_9607 SNP_9608 SNP_9609 SNP_9610 SNP_9611 SNP_9612 SNP_9613 SNP_9614 SNP_9615 SNP_9616 SNP_9617 SNP_9618 SNP_9619 SNP_9620 SNP_9621 SNP_9622 SNP_9623 SNP_9624 SNP_9625 SNP_9626 SNP_9627 SNP_9628 SNP_9629 SNP_9630 SNP_9631 SNP_9632 SNP_9633 SNP_9634 SNP_9635 SNP_9636 SNP_9637 SNP_9638 SNP_9639 SNP_9640 SNP_9641 SNP_9642 SNP_9643 SNP_9644 SNP_9645 SNP_9646 SNP_9647 SNP_9648 SNP_9649 SNP_9650 SNP_9651 SNP_9652 SNP_9653 SNP_9654 SNP_9655 SNP_9656 SNP_9657 SNP_9658 SNP_9659 SNP_9660 SNP_9661 SNP_9662 SNP_9663 SNP_9664 SNP_9665 SNP_9666 SNP_9667 SNP_9668 SNP_9669 SNP_9670 SNP_9671 SNP_9672 SNP_9673 SNP_9674 SNP_9675 SNP_9676 SNP_9677 SNP_9678 SNP_9679 SNP_9680 SNP_9681 SNP_9682 SNP_9683 SNP_9684 SNP_9685 SNP_9686 SNP_9687 SNP_9688 SNP_9689 SNP_9690 SNP_9691 SNP_9692 SNP_9693 SNP_9694 SNP_9695 SNP_9696 SNP_9697 SNP_9698 SNP_9699 SNP_9700 SNP_9701 SNP_9702 SNP_9703 SNP_9704 SNP_9705 SNP_9706 SNP_9707 SNP_9708 SNP_9709 SNP_9710 SNP_9711 SNP_9712 SNP_9713 SNP_9714 SNP_9715 SNP_9716 SNP_9717 SNP_9718 SNP_9719 SNP_9720 SNP_9721 SNP_9722 SNP_9723 SNP_9724 SNP_9725 SNP_9726 SNP_9727 SNP_9728 SNP_9729 SNP_9730 SNP_9731 SNP_9732 SNP_9733 SNP_9734 SNP_9735 SNP_9736 SNP_9737 SNP_9738 SNP_9739 SNP_9740 SNP_9741 SNP_9742 SNP_9743 SNP_9744 SNP_9745 SNP_9746 SNP_9747 SNP_9748 SNP_9749 SNP_9750 SNP_9751 SNP_9752 SNP_9753 SNP_9754 SNP_9755 SNP_9756 SNP_9757 SNP_9758 SNP_9759 SNP_9760 SNP_9761 SNP_9762 SNP_9763 SNP_9764 SNP_9765 SNP_9766 SNP_9767 SNP_9768 SNP_9769 SNP_9770 SNP_9771 SNP_9772 SNP_9773 SNP_9774 SNP_9775 SNP_9776 SNP_9777 SNP_9778 SNP_9779 SNP_9780 SNP_9781 SNP_9782 SNP_9783 SNP_9784 SNP_9785 SNP_9786 SNP_9787 SNP_9788 SNP_9789 SNP_9790 SNP_9791 SNP_9792 SNP_9793 SNP_9794 SNP_9795 SNP_9796 SNP_9797 SNP_9798 SNP_9799 SNP_9800 SNP_9801 SNP_9802 SNP_9803 SNP_9804 SNP_9805 SNP_9806 SNP_9807 SNP_9808 SNP_9809 SNP_9810 SNP_9811 SNP_9812 SNP_9813 SNP_9814 SNP_9815 SNP_9816 SNP_9817 SNP_9818 SNP_9819 SNP_9820 SNP_9821 SNP_9822 SNP_9823 SNP_9824 SNP_9825 SNP_9826 SNP_9827 SNP_9828 SNP_9829 SNP_9830 SNP_9831 SNP_9832 SNP_9833 SNP_9834 SNP_9835 SNP_9836 SNP_9837 SNP_9838 SNP_9839 SNP_9840 SNP_9841 SNP_9842 SNP_9843 SNP_9844 SNP_9845 SNP_9846 SNP_9847 SNP_9848 SNP_9849 SNP_9850 SNP_9851 SNP_9852 SNP_9853 SNP_9854 SNP_9855 SNP_9856 SNP_9857 SNP_9858 SNP_9859 SNP_9860 SNP_9861 SNP_9862 SNP_9863 SNP_9864 SNP_9865 SNP_9866 SNP_9867 SNP_9868 SNP_9869 SNP_9870 SNP_9871 SNP_9872 SNP_9873 SNP_9874 SNP_9875 SNP_9876 SNP_9877 SNP_9878 SNP_9879 SNP_9880 SNP_9881 SNP_9882 SNP_9883 SNP_9884 SNP_9885 SNP_9886 SNP_9887 SNP_9888 SNP_9889 SNP_9890 SNP_9891 SNP_9892 SNP_9893 SNP_9894 SNP_9895 SNP_9896 SNP_9897 SNP_9898 SNP_9899 SNP_9900 SNP_9901 SNP_9902 SNP_9903 SNP_9904 SNP_9905 SNP_9906 SNP_9907 SNP_9908 SNP_9909 SNP_9910 SNP_9911 SNP_9912 SNP_9913 SNP_9914 SNP_9915 SNP_9916 SNP_9917 SNP_9918 SNP_9919 SNP_9920 SNP_9921 SNP_9922 SNP_9923 SNP_9924 SNP_9925 SNP_9926 SNP_9927 SNP_9928 SNP_9929 SNP_9930 SNP_9931 SNP_9932 SNP_9933 SNP_9934 SNP_9935 SNP_9936 SNP_9937 SNP_9938 SNP_9939 SNP_9940 SNP_9941 SNP_9942 SNP_9943 SNP_9944 SNP_9945 SNP_9946 SNP_9947 SNP_9948 SNP_9949 SNP_9950 SNP_9951 SNP_9952 SNP_9953 SNP_9954 SNP_9955 SNP_9956 SNP_9957 SNP_9958 SNP_9959 SNP_9960 SNP_9961 SNP_9962 SNP_9963 SNP_9964 SNP_9965 SNP_9966 SNP_9967 SNP_9968 SNP_9969 SNP_9970 SNP_9971 SNP_9972 SNP_9973 SNP_9974 SNP_9975 SNP_9976 SNP_9977 SNP_9978 SNP_9979 SNP_9980 SNP_9981 SNP_9982 SNP_9983 SNP_9984 SNP_9985 SNP_9986 SNP_9987 SNP_9988 SNP_9989 SNP_9990 SNP_9991 SNP_9992 SNP_9993 SNP_9994 SNP_9995 SNP_9996 SNP_9997 SNP_9998 SNP_9999 SNP_10000 SNP_10001 SNP_10002 SNP_10003 SNP_10004 SNP_10005 SNP_10006 SNP_10007 SNP_10008 SNP_10009 SNP_10010 SNP_10011 SNP_10012 SNP_10013 SNP_10014 SNP_10015 SNP_10016 SNP_10017 SNP_10018 SNP_10019 SNP_10020 SNP_10021 SNP_10022 SNP_10023 SNP_10024 SNP_10025 SNP_10026 SNP_10027 SNP_10028 SNP_10029 SNP_10030 SNP_10031 SNP_10032 SNP_10033 SNP_10034 SNP_10035 SNP_10036 SNP_10037 SNP_10038 SNP_10039 SNP_10040 SNP_10041 SNP_10042 SNP_10043 SNP_10044 SNP_10045 SNP_10046 SNP_10047 SNP_10048 SNP_10049 SNP_10050 SNP_10051 SNP_10052 SNP_10053 SNP_10054 SNP_10055 SNP_10056 SNP_10057 SNP_10058 SNP_10059 SNP_10060 SNP_10061 SNP_10062 SNP_10063 SNP_10064 SNP_10065 SNP_10066 SNP_10067 SNP_10068 SNP_10069 SNP_10070 SNP_10071 SNP_10072 SNP_10073 SNP_10074 SNP_10075 SNP_10076 SNP_10077 SNP_10078 SNP_10079 SNP_10080 SNP_10081 SNP_10082 SNP_10083 SNP_10084 SNP_10085 SNP_10086 SNP_10087 SNP_10088 SNP_10089 SNP_10090 SNP_10091 SNP_10092 SNP_10093 SNP_10094 SNP_10095 SNP_10096 SNP_10097 SNP_10098 SNP_10099 SNP_10100 SNP_10101 SNP_10102 SNP_10103 SNP_10104 SNP_10105 SNP_10106 SNP_10107 SNP_10108 SNP_10109 SNP_10110 SNP_10111 SNP_10112 SNP_10113 SNP_10114 SNP_10115 SNP_10116 SNP_10117 SNP_10118 SNP_10119 SNP_10120 SNP_10121 SNP_10122 SNP_10123 SNP_10124 SNP_10125 SNP_10126 SNP_10127 SNP_10128 SNP_10129 SNP_10130 SNP_10131 SNP_10132 SNP_10133 SNP_10134 SNP_10135 SNP_10136 SNP_10137 SNP_10138 SNP_10139 SNP_10140 SNP_10141 SNP_10142 SNP_10143 SNP_10144 SNP_10145 SNP_10146 SNP_10147 SNP_10148 SNP_10149 SNP_10150 SNP_10151 SNP_10152 SNP_10153 SNP_10154 SNP_10155 SNP_10156 SNP_10157 SNP_10158 SNP_10159 SNP_10160 SNP_10161 SNP_10162 SNP_10163 SNP_10164 SNP_10165 SNP_10166 SNP_10167 SNP_10168 SNP_10169 SNP_10170 SNP_10171 SNP_10172 SNP_10173 SNP_10174 SNP_10175 SNP_10176 SNP_10177 SNP_10178 SNP_10179 SNP_10180 SNP_10181 SNP_10182 SNP_10183 SNP_10184 SNP_10185 SNP_10186 SNP_10187 SNP_10188 SNP_10189 SNP_10190 SNP_10191 SNP_10192 SNP_10193 SNP_10194 SNP_10195 SNP_10196 SNP_10197 SNP_10198 SNP_10199 SNP_10200 SNP_10201 SNP_10202 SNP_10203 SNP_10204 SNP_10205 SNP_10206 SNP_10207 SNP_10208 SNP_10209 SNP_10210 SNP_10211 SNP_10212 SNP_10213 SNP_10214 SNP_10215 SNP_10216 SNP_10217 SNP_10218 SNP_10219 SNP_10220 SNP_10221 SNP_10222 SNP_10223 SNP_10224 SNP_10225 SNP_10226 SNP_10227 SNP_10228 SNP_10229 SNP_10230 SNP_10231 SNP_10232 SNP_10233 SNP_10234 SNP_10235 SNP_10236 SNP_10237 SNP_10238 SNP_10239 SNP_10240 SNP_10241 SNP_10242 SNP_10243 SNP_10244 SNP_10245 SNP_10246 SNP_10247 SNP_10248 SNP_10249 SNP_10250 SNP_10251 SNP_10252 SNP_10253 SNP_10254 SNP_10255 SNP_10256 SNP_10257 SNP_10258 SNP_10259 SNP_10260 SNP_10261 SNP_10262 SNP_10263 SNP_10264 SNP_10265 SNP_10266 SNP_10267 SNP_10268 SNP_10269 SNP_10270 SNP_10271 SNP_10272 SNP_10273 SNP_10274 SNP_10275 SNP_10276 SNP_10277 SNP_10278 SNP_10279 SNP_10280 SNP_10281 SNP_10282 SNP_10283 SNP_10284 SNP_10285 SNP_10286 SNP_10287 SNP_10288 SNP_10289 SNP_10290 SNP_10291 SNP_10292 SNP_10293 SNP_10294 SNP_10295 SNP_10296 SNP_10297 SNP_10298 SNP_10299 SNP_10300 SNP_10301 SNP_10302 SNP_10303 SNP_10304 SNP_10305 SNP_10306 SNP_10307 SNP_10308 SNP_10309 SNP_10310 SNP_10311 SNP_10312 SNP_10313 SNP_10314 SNP_10315 SNP_10316 SNP_10317 SNP_10318 SNP_10319 SNP_10320 SNP_10321 SNP_10322 SNP_10323 SNP_10324 SNP_10325 SNP_10326 SNP_10327 SNP_10328 SNP_10329 SNP_10330 SNP_10331 SNP_10332 SNP_10333 SNP_10334 SNP_10335 SNP_10336 SNP_10337 SNP_10338 SNP_10339 SNP_10340 SNP_10341 SNP_10342 SNP_10343 SNP_10344 SNP_10345 SNP_10346 SNP_10347 SNP_10348 SNP_10349 SNP_10350 SNP_10351 SNP_10352 SNP_10353 SNP_10354 SNP_10355 SNP_10356 SNP_10357 SNP_10358 SNP_10359 SNP_10360 SNP_10361 SNP_10362 SNP_10363 SNP_10364 SNP_10365 SNP_10366 SNP_10367 SNP_10368 SNP_10369 SNP_10370 SNP_10371 SNP_10372 SNP_10373 SNP_10374 SNP_10375 SNP_10376 SNP_10377 SNP_10378 SNP_10379 SNP_10380 SNP_10381 SNP_10382 SNP_10383 SNP_10384 SNP_10385 SNP_10386 SNP_10387 SNP_10388 SNP_10389 SNP_10390 SNP_10391 SNP_10392 SNP_10393 SNP_10394 SNP_10395 SNP_10396 SNP_10397 SNP_10398 SNP_10399 SNP_10400 SNP_10401 SNP_10402 SNP_10403 SNP_10404 SNP_10405 SNP_10406 SNP_10407 SNP_10408 SNP_10409 SNP_10410 SNP_10411 SNP_10412 SNP_10413 SNP_10414 SNP_10415 SNP_10416 SNP_10417 SNP_10418 SNP_10419 SNP_10420 SNP_10421 SNP_10422 SNP_10423 SNP_10424 SNP_10425 SNP_10426 SNP_10427 SNP_10428 SNP_10429 SNP_10430 SNP_10431 SNP_10432 SNP_10433 SNP_10434 SNP_10435 SNP_10436 SNP_10437 SNP_10438 SNP_10439 SNP_10440 SNP_10441 SNP_10442 SNP_10443 SNP_10444 SNP_10445 SNP_10446 SNP_10447 SNP_10448 SNP_10449 SNP_10450 SNP_10451 SNP_10452 SNP_10453 SNP_10454 SNP_10455 SNP_10456 SNP_10457 SNP_10458 SNP_10459 SNP_10460 SNP_10461 SNP_10462 SNP_10463 SNP_10464 SNP_10465 SNP_10466 SNP_10467 SNP_10468 SNP_10469 SNP_10470 SNP_10471 SNP_10472 SNP_10473 SNP_10474 SNP_10475 SNP_10476 SNP_10477 SNP_10478 SNP_10479 SNP_10480 SNP_10481 SNP_10482 SNP_10483 SNP_10484 SNP_10485 SNP_10486 SNP_10487 SNP_10488 SNP_10489 SNP_10490 SNP_10491 SNP_10492 SNP_10493 SNP_10494 SNP_10495 SNP_10496 SNP_10497 SNP_10498 SNP_10499 SNP_10500 SNP_10501 SNP_10502 SNP_10503 SNP_10504 SNP_10505 SNP_10506 SNP_10507 SNP_10508 SNP_10509 SNP_10510 SNP_10511 SNP_10512 SNP_10513 SNP_10514 SNP_10515 SNP_10516 SNP_10517 SNP_10518 SNP_10519 SNP_10520 SNP_10521 SNP_10522 SNP_10523 SNP_10524 SNP_10525 SNP_10526 SNP_10527 SNP_10528 SNP_10529 SNP_10530 SNP_10531 SNP_10532 SNP_10533 SNP_10534 SNP_10535 SNP_10536 SNP_10537 SNP_10538 SNP_10539 SNP_10540 SNP_10541 SNP_10542 SNP_10543 SNP_10544 SNP_10545 SNP_10546 SNP_10547 SNP_10548 SNP_10549 SNP_10550 SNP_10551 SNP_10552 SNP_10553 SNP_10554 SNP_10555 SNP_10556 SNP_10557 SNP_10558 SNP_10559 SNP_10560 SNP_10561 SNP_10562 SNP_10563 SNP_10564 SNP_10565 SNP_10566 SNP_10567 SNP_10568 SNP_10569 SNP_10570 SNP_10571 SNP_10572 SNP_10573 SNP_10574 SNP_10575 SNP_10576 SNP_10577 SNP_10578 SNP_10579 SNP_10580 SNP_10581 SNP_10582 SNP_10583 SNP_10584 SNP_10585 SNP_10586 SNP_10587 SNP_10588 SNP_10589 SNP_10590 SNP_10591 SNP_10592 SNP_10593 SNP_10594 SNP_10595 SNP_10596 SNP_10597 SNP_10598 SNP_10599 SNP_10600 SNP_10601 SNP_10602 SNP_10603 SNP_10604 SNP_10605 SNP_10606 SNP_10607 SNP_10608 SNP_10609 SNP_10610 SNP_10611 SNP_10612 SNP_10613 SNP_10614 SNP_10615 SNP_10616 SNP_10617 SNP_10618 SNP_10619 SNP_10620 SNP_10621 SNP_10622 SNP_10623 SNP_10624 SNP_10625 SNP_10626 SNP_10627 SNP_10628 SNP_10629 SNP_10630 SNP_10631 SNP_10632 SNP_10633 SNP_10634 SNP_10635 SNP_10636 SNP_10637 SNP_10638 SNP_10639 SNP_10640 SNP_10641 SNP_10642 SNP_10643 SNP_10644 SNP_10645 SNP_10646 SNP_10647 SNP_10648 SNP_10649 SNP_10650 SNP_10651 SNP_10652 SNP_10653 SNP_10654 SNP_10655 SNP_10656 SNP_10657 SNP_10658 SNP_10659 SNP_10660 SNP_10661 SNP_10662 SNP_10663 SNP_10664 SNP_10665 SNP_10666 SNP_10667 SNP_10668 SNP_10669 SNP_10670 SNP_10671 SNP_10672 SNP_10673 SNP_10674 SNP_10675 SNP_10676 SNP_10677 SNP_10678 SNP_10679 SNP_10680 SNP_10681 SNP_10682 SNP_10683 SNP_10684 SNP_10685 SNP_10686 SNP_10687 SNP_10688 SNP_10689 SNP_10690 SNP_10691 SNP_10692 SNP_10693 SNP_10694 SNP_10695 SNP_10696 SNP_10697 SNP_10698 SNP_10699 SNP_10700 SNP_10701 SNP_10702 SNP_10703 SNP_10704 SNP_10705 SNP_10706 SNP_10707 SNP_10708 SNP_10709 SNP_10710 SNP_10711 SNP_10712 SNP_10713 SNP_10714 SNP_10715 SNP_10716 SNP_10717 SNP_10718 SNP_10719 SNP_10720 SNP_10721 SNP_10722 SNP_10723 SNP_10724 SNP_10725 SNP_10726 SNP_10727 SNP_10728 SNP_10729 SNP_10730 SNP_10731 SNP_10732 SNP_10733 SNP_10734 SNP_10735 SNP_10736 SNP_10737 SNP_10738 SNP_10739 SNP_10740 SNP_10741 SNP_10742 SNP_10743 SNP_10744 SNP_10745 SNP_10746 SNP_10747 SNP_10748 SNP_10749 SNP_10750 SNP_10751 SNP_10752 SNP_10753 SNP_10754 SNP_10755 SNP_10756 SNP_10757 SNP_10758 SNP_10759 SNP_10760 SNP_10761 SNP_10762 SNP_10763 SNP_10764 SNP_10765 SNP_10766 SNP_10767 SNP_10768 SNP_10769 SNP_10770 SNP_10771 SNP_10772 SNP_10773 SNP_10774 SNP_10775 SNP_10776 SNP_10777 SNP_10778 SNP_10779 SNP_10780 SNP_10781 SNP_10782 SNP_10783 SNP_10784 SNP_10785 SNP_10786 SNP_10787 SNP_10788 SNP_10789 SNP_10790 SNP_10791 SNP_10792 SNP_10793 SNP_10794 SNP_10795 SNP_10796 SNP_10797 SNP_10798 SNP_10799 SNP_10800 SNP_10801 SNP_10802 SNP_10803 SNP_10804 SNP_10805 SNP_10806 SNP_10807 SNP_10808 SNP_10809 SNP_10810 SNP_10811 SNP_10812 SNP_10813 SNP_10814 SNP_10815 SNP_10816 SNP_10817 SNP_10818 SNP_10819 SNP_10820 SNP_10821 SNP_10822 SNP_10823 SNP_10824 SNP_10825 SNP_10826 SNP_10827 SNP_10828 SNP_10829 SNP_10830 SNP_10831 SNP_10832 SNP_10833 SNP_10834 SNP_10835 SNP_10836 SNP_10837 SNP_10838 SNP_10839 SNP_10840 SNP_10841 SNP_10842 SNP_10843 SNP_10844 SNP_10845 SNP_10846 SNP_10847 SNP_10848 SNP_10849 SNP_10850 SNP_10851 SNP_10852 SNP_10853 SNP_10854 SNP_10855 SNP_10856 SNP_10857 SNP_10858 SNP_10859 SNP_10860 SNP_10861 SNP_10862 SNP_10863 SNP_10864 SNP_10865 SNP_10866 SNP_10867 SNP_10868 SNP_10869 SNP_10870 SNP_10871 SNP_10872 SNP_10873 SNP_10874 SNP_10875 SNP_10876 SNP_10877 SNP_10878 SNP_10879 SNP_10880 SNP_10881 SNP_10882 SNP_10883 SNP_10884 SNP_10885 SNP_10886 SNP_10887 SNP_10888 SNP_10889 SNP_10890 SNP_10891 SNP_10892 SNP_10893 SNP_10894 SNP_10895 SNP_10896 SNP_10897 SNP_10898 SNP_10899 SNP_10900 SNP_10901 SNP_10902 SNP_10903 SNP_10904 SNP_10905 SNP_10906 SNP_10907 SNP_10908 SNP_10909 SNP_10910 SNP_10911 SNP_10912 SNP_10913 SNP_10914 SNP_10915 SNP_10916 SNP_10917 SNP_10918 SNP_10919 SNP_10920 SNP_10921 SNP_10922 SNP_10923 SNP_10924 SNP_10925 SNP_10926 SNP_10927 SNP_10928 SNP_10929 SNP_10930 SNP_10931 SNP_10932 SNP_10933 SNP_10934 SNP_10935 SNP_10936 SNP_10937 SNP_10938 SNP_10939 SNP_10940 SNP_10941 SNP_10942 SNP_10943 SNP_10944 SNP_10945 SNP_10946 SNP_10947 SNP_10948 SNP_10949 SNP_10950 SNP_10951 SNP_10952 SNP_10953 SNP_10954 SNP_10955 SNP_10956 SNP_10957 SNP_10958 SNP_10959 SNP_10960 SNP_10961 SNP_10962 SNP_10963 SNP_10964 SNP_10965 SNP_10966 SNP_10967 SNP_10968 SNP_10969 SNP_10970 SNP_10971 SNP_10972 SNP_10973 SNP_10974 SNP_10975 SNP_10976 SNP_10977 SNP_10978 SNP_10979 SNP_10980 SNP_10981 SNP_10982 SNP_10983 SNP_10984 SNP_10985 SNP_10986 SNP_10987 SNP_10988 SNP_10989 SNP_10990 SNP_10991 SNP_10992 SNP_10993 SNP_10994 SNP_10995 SNP_10996 SNP_10997 SNP_10998 SNP_10999 SNP_11000 SNP_11001 SNP_11002 SNP_11003 SNP_11004 SNP_11005 SNP_11006 SNP_11007 SNP_11008 SNP_11009 SNP_11010 SNP_11011 SNP_11012 SNP_11013 SNP_11014 SNP_11015 SNP_11016 SNP_11017 SNP_11018 SNP_11019 SNP_11020 SNP_11021 SNP_11022 SNP_11023 SNP_11024 SNP_11025 SNP_11026 SNP_11027 SNP_11028 SNP_11029 SNP_11030 SNP_11031 SNP_11032 SNP_11033 SNP_11034 SNP_11035 SNP_11036 SNP_11037 SNP_11038 SNP_11039 SNP_11040 SNP_11041 SNP_11042 SNP_11043 SNP_11044 SNP_11045 SNP_11046 SNP_11047 SNP_11048 SNP_11049 SNP_11050 SNP_11051 SNP_11052 SNP_11053 SNP_11054 SNP_11055 SNP_11056 SNP_11057 SNP_11058 SNP_11059 SNP_11060 SNP_11061 SNP_11062 SNP_11063 SNP_11064 SNP_11065 SNP_11066 SNP_11067 SNP_11068 SNP_11069 SNP_11070 SNP_11071 SNP_11072 SNP_11073 SNP_11074 SNP_11075 SNP_11076 SNP_11077 SNP_11078 SNP_11079 SNP_11080 SNP_11081 SNP_11082 SNP_11083 SNP_11084 SNP_11085 SNP_11086 SNP_11087 SNP_11088 SNP_11089 SNP_11090 SNP_11091 SNP_11092 SNP_11093 SNP_11094 SNP_11095 SNP_11096 SNP_11097 SNP_11098 SNP_11099 SNP_11100 SNP_11101 SNP_11102 SNP_11103 SNP_11104 SNP_11105 SNP_11106 SNP_11107 SNP_11108 SNP_11109 SNP_11110 SNP_11111 SNP_11112 SNP_11113 SNP_11114 SNP_11115 SNP_11116 SNP_11117 SNP_11118 SNP_11119 SNP_11120 SNP_11121 SNP_11122 SNP_11123 SNP_11124 SNP_11125 SNP_11126 SNP_11127 SNP_11128 SNP_11129 SNP_11130 SNP_11131 SNP_11132 SNP_11133 SNP_11134 SNP_11135 SNP_11136 SNP_11137 SNP_11138 SNP_11139 SNP_11140 SNP_11141 SNP_11142 SNP_11143 SNP_11144 SNP_11145 SNP_11146 SNP_11147 SNP_11148 SNP_11149 SNP_11150 SNP_11151 SNP_11152 SNP_11153 SNP_11154 SNP_11155 SNP_11156 SNP_11157 SNP_11158 SNP_11159 SNP_11160 SNP_11161 SNP_11162 SNP_11163 SNP_11164 SNP_11165 SNP_11166 SNP_11167 SNP_11168 SNP_11169 SNP_11170 SNP_11171 SNP_11172 SNP_11173 SNP_11174 SNP_11175 SNP_11176 SNP_11177 SNP_11178 SNP_11179 SNP_11180 SNP_11181 SNP_11182 SNP_11183 SNP_11184 SNP_11185 SNP_11186 SNP_11187 SNP_11188 SNP_11189 SNP_11190 SNP_11191 SNP_11192 SNP_11193 SNP_11194 SNP_11195 SNP_11196 SNP_11197 SNP_11198 SNP_11199 SNP_11200 SNP_11201 SNP_11202 SNP_11203 SNP_11204 SNP_11205 SNP_11206 SNP_11207 SNP_11208 SNP_11209 SNP_11210 SNP_11211 SNP_11212 SNP_11213 SNP_11214 SNP_11215 SNP_11216 SNP_11217 SNP_11218 SNP_11219 SNP_11220 SNP_11221 SNP_11222 SNP_11223 SNP_11224 SNP_11225 SNP_11226 SNP_11227 SNP_11228 SNP_11229 SNP_11230 SNP_11231 SNP_11232 SNP_11233 SNP_11234 SNP_11235 SNP_11236 SNP_11237 SNP_11238 SNP_11239 SNP_11240 SNP_11241 SNP_11242 SNP_11243 SNP_11244 SNP_11245 SNP_11246 SNP_11247 SNP_11248 SNP_11249 SNP_11250 SNP_11251 SNP_11252 SNP_11253 SNP_11254 SNP_11255 SNP_11256 SNP_11257 SNP_11258 SNP_11259 SNP_11260 SNP_11261 SNP_11262 SNP_11263 SNP_11264 SNP_11265 SNP_11266 SNP_11267 SNP_11268 SNP_11269 SNP_11270 SNP_11271 SNP_11272 SNP_11273 SNP_11274 SNP_11275 SNP_11276 SNP_11277 SNP_11278 SNP_11279 SNP_11280 SNP_11281 SNP_11282 SNP_11283 SNP_11284 SNP_11285 SNP_11286 SNP_11287 SNP_11288 SNP_11289 SNP_11290 SNP_11291 SNP_11292 SNP_11293 SNP_11294 SNP_11295 SNP_11296 SNP_11297 SNP_11298 SNP_11299 SNP_11300 SNP_11301 SNP_11302 SNP_11303 SNP_11304 SNP_11305 SNP_11306 SNP_11307 SNP_11308 SNP_11309 SNP_11310 SNP_11311 SNP_11312 SNP_11313 SNP_11314 SNP_11315 SNP_11316 SNP_11317 SNP_11318 SNP_11319 SNP_11320 SNP_11321 SNP_11322 SNP_11323 SNP_11324 SNP_11325 SNP_11326 SNP_11327 SNP_11328 SNP_11329 SNP_11330 SNP_11331 SNP_11332 SNP_11333 SNP_11334 SNP_11335 SNP_11336 SNP_11337 SNP_11338 SNP_11339 SNP_11340 SNP_11341 SNP_11342 SNP_11343 SNP_11344 SNP_11345 SNP_11346 SNP_11347 SNP_11348 SNP_11349 SNP_11350 SNP_11351 SNP_11352 SNP_11353 SNP_11354 SNP_11355 SNP_11356 SNP_11357 SNP_11358 SNP_11359 SNP_11360 SNP_11361 SNP_11362 SNP_11363 SNP_11364 SNP_11365 SNP_11366 SNP_11367 SNP_11368 SNP_11369 SNP_11370 SNP_11371 SNP_11372 SNP_11373 SNP_11374 SNP_11375 SNP_11376 SNP_11377 SNP_11378 SNP_11379 SNP_11380 SNP_11381 SNP_11382 SNP_11383 SNP_11384 SNP_11385 SNP_11386 SNP_11387 SNP_11388 SNP_11389 SNP_11390 SNP_11391 SNP_11392 SNP_11393 SNP_11394 SNP_11395 SNP_11396 SNP_11397 SNP_11398 SNP_11399 SNP_11400 SNP_11401 SNP_11402 SNP_11403 SNP_11404 SNP_11405 SNP_11406 SNP_11407 SNP_11408 SNP_11409 SNP_11410 SNP_11411 SNP_11412 SNP_11413 SNP_11414 SNP_11415 SNP_11416 SNP_11417 SNP_11418 SNP_11419 SNP_11420 SNP_11421 SNP_11422 SNP_11423 SNP_11424 SNP_11425 SNP_11426 SNP_11427 SNP_11428 SNP_11429 SNP_11430 SNP_11431 SNP_11432 SNP_11433 SNP_11434 SNP_11435 SNP_11436 SNP_11437 SNP_11438 SNP_11439 SNP_11440 SNP_11441 SNP_11442 SNP_11443 SNP_11444 SNP_11445 SNP_11446 SNP_11447 SNP_11448 SNP_11449 SNP_11450 SNP_11451 SNP_11452 SNP_11453 SNP_11454 SNP_11455 SNP_11456 SNP_11457 SNP_11458 SNP_11459 SNP_11460 SNP_11461 SNP_11462 SNP_11463 SNP_11464 SNP_11465 SNP_11466 SNP_11467 SNP_11468 SNP_11469 SNP_11470 SNP_11471 SNP_11472 SNP_11473 SNP_11474 SNP_11475 SNP_11476 SNP_11477 SNP_11478 SNP_11479 SNP_11480 SNP_11481 SNP_11482 SNP_11483 SNP_11484 SNP_11485 SNP_11486 SNP_11487 SNP_11488 SNP_11489 SNP_11490 SNP_11491 SNP_11492 SNP_11493 SNP_11494 SNP_11495 SNP_11496 SNP_11497 SNP_11498 SNP_11499 SNP_11500 SNP_11501 SNP_11502 SNP_11503 SNP_11504 SNP_11505 SNP_11506 SNP_11507 SNP_11508 SNP_11509 SNP_11510 SNP_11511 SNP_11512 SNP_11513 SNP_11514 SNP_11515 SNP_11516 SNP_11517 SNP_11518 SNP_11519 SNP_11520 SNP_11521 SNP_11522 SNP_11523 SNP_11524 SNP_11525 SNP_11526 SNP_11527 SNP_11528 SNP_11529 SNP_11530 SNP_11531 SNP_11532 SNP_11533 SNP_11534 SNP_11535 SNP_11536 SNP_11537 SNP_11538 SNP_11539 SNP_11540 SNP_11541 SNP_11542 SNP_11543 SNP_11544 SNP_11545 SNP_11546 SNP_11547 SNP_11548 SNP_11549 SNP_11550 SNP_11551 SNP_11552 SNP_11553 SNP_11554 SNP_11555 SNP_11556 SNP_11557 SNP_11558 SNP_11559 SNP_11560 SNP_11561 SNP_11562 SNP_11563 SNP_11564 SNP_11565 SNP_11566 SNP_11567 SNP_11568 SNP_11569 SNP_11570 SNP_11571 SNP_11572 SNP_11573 SNP_11574 SNP_11575 SNP_11576 SNP_11577 SNP_11578 SNP_11579 SNP_11580 SNP_11581 SNP_11582 SNP_11583 SNP_11584 SNP_11585 SNP_11586 SNP_11587 SNP_11588 SNP_11589 SNP_11590 SNP_11591 SNP_11592 SNP_11593 SNP_11594 SNP_11595 SNP_11596 SNP_11597 SNP_11598 SNP_11599 SNP_11600 SNP_11601 SNP_11602 SNP_11603 SNP_11604 SNP_11605 SNP_11606 SNP_11607 SNP_11608 SNP_11609 SNP_11610 SNP_11611 SNP_11612 SNP_11613 SNP_11614 SNP_11615 SNP_11616 SNP_11617 SNP_11618 SNP_11619 SNP_11620 SNP_11621 SNP_11622 SNP_11623 SNP_11624 SNP_11625 SNP_11626 SNP_11627 SNP_11628 SNP_11629 SNP_11630 SNP_11631 SNP_11632 SNP_11633 SNP_11634 SNP_11635 SNP_11636 SNP_11637 SNP_11638 SNP_11639 SNP_11640 SNP_11641 SNP_11642 SNP_11643 SNP_11644 SNP_11645 SNP_11646 SNP_11647 SNP_11648 SNP_11649 SNP_11650 SNP_11651 SNP_11652 SNP_11653 SNP_11654 SNP_11655 SNP_11656 SNP_11657 SNP_11658 SNP_11659 SNP_11660 SNP_11661 SNP_11662 SNP_11663 SNP_11664 SNP_11665 SNP_11666 SNP_11667 SNP_11668 SNP_11669 SNP_11670 SNP_11671 SNP_11672 SNP_11673 SNP_11674 SNP_11675 SNP_11676 SNP_11677 SNP_11678 SNP_11679 SNP_11680 SNP_11681 SNP_11682 SNP_11683 SNP_11684 SNP_11685 SNP_11686 SNP_11687 SNP_11688 SNP_11689 SNP_11690 SNP_11691 SNP_11692 SNP_11693 SNP_11694 SNP_11695 SNP_11696 SNP_11697 SNP_11698 SNP_11699 SNP_11700 SNP_11701 SNP_11702 SNP_11703 SNP_11704 SNP_11705 SNP_11706 SNP_11707 SNP_11708 SNP_11709 SNP_11710 SNP_11711 SNP_11712 SNP_11713 SNP_11714 SNP_11715 SNP_11716 SNP_11717 SNP_11718 SNP_11719 SNP_11720 SNP_11721 SNP_11722 SNP_11723 SNP_11724 SNP_11725 SNP_11726 SNP_11727 SNP_11728 SNP_11729 SNP_11730 SNP_11731 SNP_11732 SNP_11733 SNP_11734 SNP_11735 SNP_11736 SNP_11737 SNP_11738 SNP_11739 SNP_11740 SNP_11741 SNP_11742 SNP_11743 SNP_11744 SNP_11745 SNP_11746 SNP_11747 SNP_11748 SNP_11749 SNP_11750 SNP_11751 SNP_11752 SNP_11753 SNP_11754 SNP_11755 SNP_11756 SNP_11757 SNP_11758 SNP_11759 SNP_11760 SNP_11761 SNP_11762 SNP_11763 SNP_11764 SNP_11765 SNP_11766 SNP_11767 SNP_11768 SNP_11769 SNP_11770 SNP_11771 SNP_11772 SNP_11773 SNP_11774 SNP_11775 SNP_11776 SNP_11777 SNP_11778 SNP_11779 SNP_11780 SNP_11781 SNP_11782 SNP_11783 SNP_11784 SNP_11785 SNP_11786 SNP_11787 SNP_11788 SNP_11789 SNP_11790 SNP_11791 SNP_11792 SNP_11793 SNP_11794 SNP_11795 SNP_11796 SNP_11797 SNP_11798 SNP_11799 SNP_11800 SNP_11801 SNP_11802 SNP_11803 SNP_11804 SNP_11805 SNP_11806 SNP_11807 SNP_11808 SNP_11809 SNP_11810 SNP_11811 SNP_11812 SNP_11813 SNP_11814 SNP_11815 SNP_11816 SNP_11817 SNP_11818 SNP_11819 SNP_11820 SNP_11821 SNP_11822 SNP_11823 SNP_11824 SNP_11825 SNP_11826 SNP_11827 SNP_11828 SNP_11829 SNP_11830 SNP_11831 SNP_11832 SNP_11833 SNP_11834 SNP_11835 SNP_11836 SNP_11837 SNP_11838 SNP_11839 SNP_11840 SNP_11841 SNP_11842 SNP_11843 SNP_11844 SNP_11845 SNP_11846 SNP_11847 SNP_11848 SNP_11849 SNP_11850 SNP_11851 SNP_11852 SNP_11853 SNP_11854 SNP_11855 SNP_11856 SNP_11857 SNP_11858 SNP_11859 SNP_11860 SNP_11861 SNP_11862 SNP_11863 SNP_11864 SNP_11865 SNP_11866 SNP_11867 SNP_11868 SNP_11869 SNP_11870 SNP_11871 SNP_11872 SNP_11873 SNP_11874 SNP_11875 SNP_11876 SNP_11877 SNP_11878 SNP_11879 SNP_11880 SNP_11881 SNP_11882 SNP_11883 SNP_11884 SNP_11885 SNP_11886 SNP_11887 SNP_11888 SNP_11889 SNP_11890 SNP_11891 SNP_11892 SNP_11893 SNP_11894 SNP_11895 SNP_11896 SNP_11897 SNP_11898 SNP_11899 SNP_11900 SNP_11901 SNP_11902 SNP_11903 SNP_11904 SNP_11905 SNP_11906 SNP_11907 SNP_11908 SNP_11909 SNP_11910 SNP_11911 SNP_11912 SNP_11913 SNP_11914 SNP_11915 SNP_11916 SNP_11917 SNP_11918 SNP_11919 SNP_11920 SNP_11921 SNP_11922 SNP_11923 SNP_11924 SNP_11925 SNP_11926 SNP_11927 SNP_11928 SNP_11929 SNP_11930 SNP_11931 SNP_11932 SNP_11933 SNP_11934 SNP_11935 SNP_11936 SNP_11937 SNP_11938 SNP_11939 SNP_11940 SNP_11941 SNP_11942 SNP_11943 SNP_11944 SNP_11945 SNP_11946 SNP_11947 SNP_11948 SNP_11949 SNP_11950 SNP_11951 SNP_11952 SNP_11953 SNP_11954 SNP_11955 SNP_11956 SNP_11957 SNP_11958 SNP_11959 SNP_11960 SNP_11961 SNP_11962 SNP_11963 SNP_11964 SNP_11965 SNP_11966 SNP_11967 SNP_11968 SNP_11969 SNP_11970 SNP_11971 SNP_11972 SNP_11973 SNP_11974 SNP_11975 SNP_11976 SNP_11977 SNP_11978 SNP_11979 SNP_11980 SNP_11981 SNP_11982 SNP_11983 SNP_11984 SNP_11985 SNP_11986 SNP_11987 SNP_11988 SNP_11989 SNP_11990 SNP_11991 SNP_11992 SNP_11993 SNP_11994 SNP_11995 SNP_11996 SNP_11997 SNP_11998 SNP_11999 SNP_12000 SNP_12001 SNP_12002 SNP_12003 SNP_12004 SNP_12005 SNP_12006 SNP_12007 SNP_12008 SNP_12009 SNP_12010 SNP_12011 SNP_12012 SNP_12013 SNP_12014 SNP_12015 SNP_12016 SNP_12017 SNP_12018 SNP_12019 SNP_12020 SNP_12021 SNP_12022 SNP_12023 SNP_12024 SNP_12025 SNP_12026 SNP_12027 SNP_12028 SNP_12029 SNP_12030 SNP_12031 SNP_12032 SNP_12033 SNP_12034 SNP_12035 SNP_12036 SNP_12037 SNP_12038 SNP_12039 SNP_12040 SNP_12041 SNP_12042 SNP_12043 SNP_12044 SNP_12045 SNP_12046 SNP_12047 SNP_12048 SNP_12049 SNP_12050 SNP_12051 SNP_12052 SNP_12053 SNP_12054 SNP_12055 SNP_12056 SNP_12057 SNP_12058 SNP_12059 SNP_12060 SNP_12061 SNP_12062 SNP_12063 SNP_12064 SNP_12065 SNP_12066 SNP_12067 SNP_12068 SNP_12069 SNP_12070 SNP_12071 SNP_12072 SNP_12073 SNP_12074 SNP_12075 SNP_12076 SNP_12077 SNP_12078 SNP_12079 SNP_12080 SNP_12081 SNP_12082 SNP_12083 SNP_12084 SNP_12085 SNP_12086 SNP_12087 SNP_12088 SNP_12089 SNP_12090 SNP_12091 SNP_12092 SNP_12093 SNP_12094 SNP_12095 SNP_12096 SNP_12097 SNP_12098 SNP_12099 SNP_12100 SNP_12101 SNP_12102 SNP_12103 SNP_12104 SNP_12105 SNP_12106 SNP_12107 SNP_12108 SNP_12109 SNP_12110 SNP_12111 SNP_12112 SNP_12113 SNP_12114 SNP_12115 SNP_12116 SNP_12117 SNP_12118 SNP_12119 SNP_12120 SNP_12121 SNP_12122 SNP_12123 SNP_12124 SNP_12125 SNP_12126 SNP_12127 SNP_12128 SNP_12129 SNP_12130 SNP_12131 SNP_12132 SNP_12133 SNP_12134 SNP_12135 SNP_12136 SNP_12137 SNP_12138 SNP_12139 SNP_12140 SNP_12141 SNP_12142 SNP_12143 SNP_12144 SNP_12145 SNP_12146 SNP_12147 SNP_12148 SNP_12149 SNP_12150 SNP_12151 SNP_12152 SNP_12153 SNP_12154 SNP_12155 SNP_12156 SNP_12157 SNP_12158 SNP_12159 SNP_12160 SNP_12161 SNP_12162 SNP_12163 SNP_12164 SNP_12165 SNP_12166 SNP_12167 SNP_12168 SNP_12169 SNP_12170 SNP_12171 SNP_12172 SNP_12173 SNP_12174 SNP_12175 SNP_12176 SNP_12177 SNP_12178 SNP_12179 SNP_12180 SNP_12181 SNP_12182 SNP_12183 SNP_12184 SNP_12185 SNP_12186 SNP_12187 SNP_12188 SNP_12189 SNP_12190 SNP_12191 SNP_12192 SNP_12193 SNP_12194 SNP_12195 SNP_12196 SNP_12197 SNP_12198 SNP_12199 SNP_12200 SNP_12201 SNP_12202 SNP_12203 SNP_12204 SNP_12205 SNP_12206 SNP_12207 SNP_12208 SNP_12209 SNP_12210 SNP_12211 SNP_12212 SNP_12213 SNP_12214 SNP_12215 SNP_12216 SNP_12217 SNP_12218 SNP_12219 SNP_12220 SNP_12221 SNP_12222 SNP_12223 SNP_12224 SNP_12225 SNP_12226 SNP_12227 SNP_12228 SNP_12229 SNP_12230 SNP_12231 SNP_12232 SNP_12233 SNP_12234 SNP_12235 SNP_12236 SNP_12237 SNP_12238 SNP_12239 SNP_12240 SNP_12241 SNP_12242 SNP_12243 SNP_12244 SNP_12245 SNP_12246 SNP_12247 SNP_12248 SNP_12249 SNP_12250 SNP_12251 SNP_12252 SNP_12253 SNP_12254 SNP_12255 SNP_12256 SNP_12257 SNP_12258 SNP_12259 SNP_12260 SNP_12261 SNP_12262 SNP_12263 SNP_12264 SNP_12265 SNP_12266 SNP_12267 SNP_12268 SNP_12269 SNP_12270 SNP_12271 SNP_12272 SNP_12273 SNP_12274 SNP_12275 SNP_12276 SNP_12277 SNP_12278 SNP_12279 SNP_12280 SNP_12281 SNP_12282 SNP_12283 SNP_12284 SNP_12285 SNP_12286 SNP_12287 SNP_12288 SNP_12289 SNP_12290 SNP_12291 SNP_12292 SNP_12293 SNP_12294 SNP_12295 SNP_12296 SNP_12297 SNP_12298 SNP_12299 SNP_12300 SNP_12301 SNP_12302 SNP_12303 SNP_12304 SNP_12305 SNP_12306 SNP_12307 SNP_12308 SNP_12309 SNP_12310 SNP_12311 SNP_12312 SNP_12313 SNP_12314 SNP_12315 SNP_12316 SNP_12317 SNP_12318 SNP_12319 SNP_12320 SNP_12321 SNP_12322 SNP_12323 SNP_12324 SNP_12325 SNP_12326 SNP_12327 SNP_12328 SNP_12329 SNP_12330 SNP_12331 SNP_12332 SNP_12333 SNP_12334 SNP_12335 SNP_12336 SNP_12337 SNP_12338 SNP_12339 SNP_12340 SNP_12341 SNP_12342 SNP_12343 SNP_12344 SNP_12345 SNP_12346 SNP_12347 SNP_12348 SNP_12349 SNP_12350 SNP_12351 SNP_12352 SNP_12353 SNP_12354 SNP_12355 SNP_12356 SNP_12357 SNP_12358 SNP_12359 SNP_12360 SNP_12361 SNP_12362 SNP_12363 SNP_12364 SNP_12365 SNP_12366 SNP_12367 SNP_12368 SNP_12369 SNP_12370 SNP_12371 SNP_12372 SNP_12373 SNP_12374 SNP_12375 SNP_12376 SNP_12377 SNP_12378 SNP_12379 SNP_12380 SNP_12381 SNP_12382 SNP_12383 SNP_12384 SNP_12385 SNP_12386 SNP_12387 SNP_12388 SNP_12389 SNP_12390 SNP_12391 SNP_12392 SNP_12393 SNP_12394 SNP_12395 SNP_12396 SNP_12397 SNP_12398 SNP_12399 SNP_12400 SNP_12401 SNP_12402 SNP_12403 SNP_12404 SNP_12405 SNP_12406 SNP_12407 SNP_12408 SNP_12409 SNP_12410 SNP_12411 SNP_12412 SNP_12413 SNP_12414 SNP_12415 SNP_12416 SNP_12417 SNP_12418 SNP_12419 SNP_12420 SNP_12421 SNP_12422 SNP_12423 SNP_12424 SNP_12425 SNP_12426 SNP_12427 SNP_12428 SNP_12429 SNP_12430 SNP_12431 SNP_12432 SNP_12433 SNP_12434 SNP_12435 SNP_12436 SNP_12437 SNP_12438 SNP_12439 SNP_12440 SNP_12441 SNP_12442 SNP_12443 SNP_12444 SNP_12445 SNP_12446 SNP_12447 SNP_12448 SNP_12449 SNP_12450 SNP_12451 SNP_12452 SNP_12453 SNP_12454 SNP_12455 SNP_12456 SNP_12457 SNP_12458 SNP_12459 SNP_12460 SNP_12461 SNP_12462 SNP_12463 SNP_12464 SNP_12465 SNP_12466 SNP_12467 SNP_12468 SNP_12469 SNP_12470 SNP_12471 SNP_12472 SNP_12473 SNP_12474 SNP_12475 SNP_12476 SNP_12477 SNP_12478 SNP_12479 SNP_12480 SNP_12481 SNP_12482 SNP_12483 SNP_12484 SNP_12485 SNP_12486 SNP_12487 SNP_12488 SNP_12489 SNP_12490 SNP_12491 SNP_12492 SNP_12493 SNP_12494 SNP_12495 SNP_12496 SNP_12497 SNP_12498 SNP_12499 SNP_12500 SNP_12501 SNP_12502 SNP_12503 SNP_12504 SNP_12505 SNP_12506 SNP_12507 SNP_12508 SNP_12509 SNP_12510 SNP_12511 SNP_12512 SNP_12513 SNP_12514 SNP_12515 SNP_12516 SNP_12517 SNP_12518 SNP_12519 SNP_12520 SNP_12521 SNP_12522 SNP_12523 SNP_12524 SNP_12525 SNP_12526 SNP_12527 SNP_12528 SNP_12529 SNP_12530 SNP_12531 SNP_12532 SNP_12533 SNP_12534 SNP_12535 SNP_12536 SNP_12537 SNP_12538 SNP_12539 SNP_12540 SNP_12541 SNP_12542 SNP_12543 SNP_12544 SNP_12545 SNP_12546 SNP_12547 SNP_12548 SNP_12549 SNP_12550 SNP_12551 SNP_12552 SNP_12553 SNP_12554 SNP_12555 SNP_12556 SNP_12557 SNP_12558 SNP_12559 SNP_12560 SNP_12561 SNP_12562 SNP_12563 SNP_12564 SNP_12565 SNP_12566 SNP_12567 SNP_12568 SNP_12569 SNP_12570 SNP_12571 SNP_12572 SNP_12573 SNP_12574 SNP_12575 SNP_12576 SNP_12577 SNP_12578 SNP_12579 SNP_12580 SNP_12581 SNP_12582 SNP_12583 SNP_12584 SNP_12585 SNP_12586 SNP_12587 SNP_12588 SNP_12589 SNP_12590 SNP_12591 SNP_12592 SNP_12593 SNP_12594 SNP_12595 SNP_12596 SNP_12597 SNP_12598 SNP_12599 SNP_12600 SNP_12601 SNP_12602 SNP_12603 SNP_12604 SNP_12605 SNP_12606 SNP_12607 SNP_12608 SNP_12609 SNP_12610 SNP_12611 SNP_12612 SNP_12613 SNP_12614 SNP_12615 SNP_12616 SNP_12617 SNP_12618 SNP_12619 SNP_12620 SNP_12621 SNP_12622 SNP_12623 SNP_12624 SNP_12625 SNP_12626 SNP_12627 SNP_12628 SNP_12629 SNP_12630 SNP_12631 SNP_12632 SNP_12633 SNP_12634 SNP_12635 SNP_12636 SNP_12637 SNP_12638 SNP_12639 SNP_12640 SNP_12641 SNP_12642 SNP_12643 SNP_12644 SNP_12645 SNP_12646 SNP_12647 SNP_12648 SNP_12649 SNP_12650 SNP_12651 SNP_12652 SNP_12653 SNP_12654 SNP_12655 SNP_12656 SNP_12657 SNP_12658 SNP_12659 SNP_12660 SNP_12661 SNP_12662 SNP_12663 SNP_12664 SNP_12665 SNP_12666 SNP_12667 SNP_12668 SNP_12669 SNP_12670 SNP_12671 SNP_12672 SNP_12673 SNP_12674 SNP_12675 SNP_12676 SNP_12677 SNP_12678 SNP_12679 SNP_12680 SNP_12681 SNP_12682 SNP_12683 SNP_12684 SNP_12685 SNP_12686 SNP_12687 SNP_12688 SNP_12689 SNP_12690 SNP_12691 SNP_12692 SNP_12693 SNP_12694 SNP_12695 SNP_12696 SNP_12697 SNP_12698 SNP_12699 SNP_12700 SNP_12701 SNP_12702 SNP_12703 SNP_12704 SNP_12705 SNP_12706 SNP_12707 SNP_12708 SNP_12709 SNP_12710 SNP_12711 SNP_12712 SNP_12713 SNP_12714 SNP_12715 SNP_12716 SNP_12717 SNP_12718 SNP_12719 SNP_12720 SNP_12721 SNP_12722 SNP_12723 SNP_12724 SNP_12725 SNP_12726 SNP_12727 SNP_12728 SNP_12729 SNP_12730 SNP_12731 SNP_12732 SNP_12733 SNP_12734 SNP_12735 SNP_12736 SNP_12737 SNP_12738 SNP_12739 SNP_12740 SNP_12741 SNP_12742 SNP_12743 SNP_12744 SNP_12745 SNP_12746 SNP_12747 SNP_12748 SNP_12749 SNP_12750 SNP_12751 SNP_12752 SNP_12753 SNP_12754 SNP_12755 SNP_12756 SNP_12757 SNP_12758 SNP_12759 SNP_12760 SNP_12761 SNP_12762 SNP_12763 SNP_12764 SNP_12765 SNP_12766 SNP_12767 SNP_12768 SNP_12769 SNP_12770 SNP_12771 SNP_12772 SNP_12773 SNP_12774 SNP_12775 SNP_12776 SNP_12777 SNP_12778 SNP_12779 SNP_12780 SNP_12781 SNP_12782 SNP_12783 SNP_12784 SNP_12785 SNP_12786 SNP_12787 SNP_12788 SNP_12789 SNP_12790 SNP_12791 SNP_12792 SNP_12793 SNP_12794 SNP_12795 SNP_12796 SNP_12797 SNP_12798 SNP_12799 SNP_12800 SNP_12801 SNP_12802 SNP_12803 SNP_12804 SNP_12805 SNP_12806 SNP_12807 SNP_12808 SNP_12809 SNP_12810 SNP_12811 SNP_12812 SNP_12813 SNP_12814 SNP_12815 SNP_12816 SNP_12817 SNP_12818 SNP_12819 SNP_12820 SNP_12821 SNP_12822 SNP_12823 SNP_12824 SNP_12825 SNP_12826 SNP_12827 SNP_12828 SNP_12829 SNP_12830 SNP_12831 SNP_12832 SNP_12833 SNP_12834 SNP_12835 SNP_12836 SNP_12837 SNP_12838 SNP_12839 SNP_12840 SNP_12841 SNP_12842 SNP_12843 SNP_12844 SNP_12845 SNP_12846 SNP_12847 SNP_12848 SNP_12849 SNP_12850 SNP_12851 SNP_12852 SNP_12853 SNP_12854 SNP_12855 SNP_12856 SNP_12857 SNP_12858 SNP_12859 SNP_12860 SNP_12861 SNP_12862 SNP_12863 SNP_12864 SNP_12865 SNP_12866 SNP_12867 SNP_12868 SNP_12869 SNP_12870 SNP_12871 SNP_12872 SNP_12873 SNP_12874 SNP_12875 SNP_12876 SNP_12877 SNP_12878 SNP_12879 SNP_12880 SNP_12881 SNP_12882 SNP_12883 SNP_12884 SNP_12885 SNP_12886 SNP_12887 SNP_12888 SNP_12889 SNP_12890 SNP_12891 SNP_12892 SNP_12893 SNP_12894 SNP_12895 SNP_12896 SNP_12897 SNP_12898 SNP_12899 SNP_12900 SNP_12901 SNP_12902 SNP_12903 SNP_12904 SNP_12905 SNP_12906 SNP_12907 SNP_12908 SNP_12909 SNP_12910 SNP_12911 SNP_12912 SNP_12913 SNP_12914 SNP_12915 SNP_12916 SNP_12917 SNP_12918 SNP_12919 SNP_12920 SNP_12921 SNP_12922 SNP_12923 SNP_12924 SNP_12925 SNP_12926 SNP_12927 SNP_12928 SNP_12929 SNP_12930 SNP_12931 SNP_12932 SNP_12933 SNP_12934 SNP_12935 SNP_12936 SNP_12937 SNP_12938 SNP_12939 SNP_12940 SNP_12941 SNP_12942 SNP_12943 SNP_12944 SNP_12945 SNP_12946 SNP_12947 SNP_12948 SNP_12949 SNP_12950 SNP_12951 SNP_12952 SNP_12953 SNP_12954 SNP_12955 SNP_12956 SNP_12957 SNP_12958 SNP_12959 SNP_12960 SNP_12961 SNP_12962 SNP_12963 SNP_12964 SNP_12965 SNP_12966 SNP_12967 SNP_12968 SNP_12969 SNP_12970 SNP_12971 SNP_12972 SNP_12973 SNP_12974 SNP_12975 SNP_12976 SNP_12977 SNP_12978 SNP_12979 SNP_12980 SNP_12981 SNP_12982 SNP_12983 SNP_12984 SNP_12985 SNP_12986 SNP_12987 SNP_12988 SNP_12989 SNP_12990 SNP_12991 SNP_12992 SNP_12993 SNP_12994 SNP_12995 SNP_12996 SNP_12997 SNP_12998 SNP_12999 SNP_13000 SNP_13001 SNP_13002 SNP_13003 SNP_13004 SNP_13005 SNP_13006 SNP_13007 SNP_13008 SNP_13009 SNP_13010 SNP_13011 SNP_13012 SNP_13013 SNP_13014 SNP_13015 SNP_13016 SNP_13017 SNP_13018 SNP_13019 SNP_13020 SNP_13021 SNP_13022 SNP_13023 SNP_13024 SNP_13025 SNP_13026 SNP_13027 SNP_13028 SNP_13029 SNP_13030 SNP_13031 SNP_13032 SNP_13033 SNP_13034 SNP_13035 SNP_13036 SNP_13037 SNP_13038 SNP_13039 SNP_13040 SNP_13041 SNP_13042 SNP_13043 SNP_13044 SNP_13045 SNP_13046 SNP_13047 SNP_13048 SNP_13049 SNP_13050 SNP_13051 SNP_13052 SNP_13053 SNP_13054 SNP_13055 SNP_13056 SNP_13057 SNP_13058 SNP_13059 SNP_13060 SNP_13061 SNP_13062 SNP_13063 SNP_13064 SNP_13065 SNP_13066 SNP_13067 SNP_13068 SNP_13069 SNP_13070 SNP_13071 SNP_13072 SNP_13073 SNP_13074 SNP_13075 SNP_13076 SNP_13077 SNP_13078 SNP_13079 SNP_13080 SNP_13081 SNP_13082 SNP_13083 SNP_13084 SNP_13085 SNP_13086 SNP_13087 SNP_13088 SNP_13089 SNP_13090 SNP_13091 SNP_13092 SNP_13093 SNP_13094 SNP_13095 SNP_13096 SNP_13097 SNP_13098 SNP_13099 SNP_13100 SNP_13101 SNP_13102 SNP_13103 SNP_13104 SNP_13105 SNP_13106 SNP_13107 SNP_13108 SNP_13109 SNP_13110 SNP_13111 SNP_13112 SNP_13113 SNP_13114 SNP_13115 SNP_13116 SNP_13117 SNP_13118 SNP_13119 SNP_13120 SNP_13121 SNP_13122 SNP_13123 SNP_13124 SNP_13125 SNP_13126 SNP_13127 SNP_13128 SNP_13129 SNP_13130 SNP_13131 SNP_13132 SNP_13133 SNP_13134 SNP_13135 SNP_13136 SNP_13137 SNP_13138 SNP_13139 SNP_13140 SNP_13141 SNP_13142 SNP_13143 SNP_13144 SNP_13145 SNP_13146 SNP_13147 SNP_13148 SNP_13149 SNP_13150 SNP_13151 SNP_13152 SNP_13153 SNP_13154 SNP_13155 SNP_13156 SNP_13157 SNP_13158 SNP_13159 SNP_13160 SNP_13161 SNP_13162 SNP_13163 SNP_13164 SNP_13165 SNP_13166 SNP_13167 SNP_13168 SNP_13169 SNP_13170 SNP_13171 SNP_13172 SNP_13173 SNP_13174 SNP_13175 SNP_13176 SNP_13177 SNP_13178 SNP_13179 SNP_13180 SNP_13181 SNP_13182 SNP_13183 SNP_13184 SNP_13185 SNP_13186 SNP_13187 SNP_13188 SNP_13189 SNP_13190 SNP_13191 SNP_13192 SNP_13193 SNP_13194 SNP_13195 SNP_13196 SNP_13197 SNP_13198 SNP_13199 SNP_13200 SNP_13201 SNP_13202 SNP_13203 SNP_13204 SNP_13205 SNP_13206 SNP_13207 SNP_13208 SNP_13209 SNP_13210 SNP_13211 SNP_13212 SNP_13213 SNP_13214 SNP_13215 SNP_13216 SNP_13217 SNP_13218 SNP_13219 SNP_13220 SNP_13221 SNP_13222 SNP_13223 SNP_13224 SNP_13225 SNP_13226 SNP_13227 SNP_13228 SNP_13229 SNP_13230 SNP_13231 SNP_13232 SNP_13233 SNP_13234 SNP_13235 SNP_13236 SNP_13237 SNP_13238 SNP_13239 SNP_13240 SNP_13241 SNP_13242 SNP_13243 SNP_13244 SNP_13245 SNP_13246 SNP_13247 SNP_13248 SNP_13249 SNP_13250 SNP_13251 SNP_13252 SNP_13253 SNP_13254 SNP_13255 SNP_13256 SNP_13257 SNP_13258 SNP_13259 SNP_13260 SNP_13261 SNP_13262 SNP_13263 SNP_13264 SNP_13265 SNP_13266 SNP_13267 SNP_13268 SNP_13269 SNP_13270 SNP_13271 SNP_13272 SNP_13273 SNP_13274 SNP_13275 SNP_13276 SNP_13277 SNP_13278 SNP_13279 SNP_13280 SNP_13281 SNP_13282 SNP_13283 SNP_13284 SNP_13285 SNP_13286 SNP_13287 SNP_13288 SNP_13289 SNP_13290 SNP_13291 SNP_13292 SNP_13293 SNP_13294 SNP_13295 SNP_13296 SNP_13297 SNP_13298 SNP_13299 SNP_13300 SNP_13301 SNP_13302 SNP_13303 SNP_13304 SNP_13305 SNP_13306 SNP_13307 SNP_13308 SNP_13309 SNP_13310 SNP_13311 SNP_13312 SNP_13313 SNP_13314 SNP_13315 SNP_13316 SNP_13317 SNP_13318 SNP_13319 SNP_13320 SNP_13321 SNP_13322 SNP_13323 SNP_13324 SNP_13325 SNP_13326 SNP_13327 SNP_13328 SNP_13329 SNP_13330 SNP_13331 SNP_13332 SNP_13333 SNP_13334 SNP_13335 SNP_13336 SNP_13337 SNP_13338 SNP_13339 SNP_13340 SNP_13341 SNP_13342 SNP_13343 SNP_13344 SNP_13345 SNP_13346 SNP_13347 SNP_13348 SNP_13349 SNP_13350 SNP_13351 SNP_13352 SNP_13353 SNP_13354 SNP_13355 SNP_13356 SNP_13357 SNP_13358 SNP_13359 SNP_13360 SNP_13361 SNP_13362 SNP_13363 SNP_13364 SNP_13365 SNP_13366 SNP_13367 SNP_13368 SNP_13369 SNP_13370 SNP_13371 SNP_13372 SNP_13373 SNP_13374 SNP_13375 SNP_13376 SNP_13377 SNP_13378 SNP_13379 SNP_13380 SNP_13381 SNP_13382 SNP_13383 SNP_13384 SNP_13385 SNP_13386 SNP_13387 SNP_13388 SNP_13389 SNP_13390 SNP_13391 SNP_13392 SNP_13393 SNP_13394 SNP_13395 SNP_13396 SNP_13397 SNP_13398 SNP_13399 SNP_13400 SNP_13401 SNP_13402 SNP_13403 SNP_13404 SNP_13405 SNP_13406 SNP_13407 SNP_13408 SNP_13409 SNP_13410 SNP_13411 SNP_13412 SNP_13413 SNP_13414 SNP_13415 SNP_13416 SNP_13417 SNP_13418 SNP_13419 SNP_13420 SNP_13421 SNP_13422 SNP_13423 SNP_13424 SNP_13425 SNP_13426 SNP_13427 SNP_13428 SNP_13429 SNP_13430 SNP_13431 SNP_13432 SNP_13433 SNP_13434 SNP_13435 SNP_13436 SNP_13437 SNP_13438 SNP_13439 SNP_13440 SNP_13441 SNP_13442 SNP_13443 SNP_13444 SNP_13445 SNP_13446 SNP_13447 SNP_13448 SNP_13449 SNP_13450 SNP_13451 SNP_13452 SNP_13453 SNP_13454 SNP_13455 SNP_13456 SNP_13457 SNP_13458 SNP_13459 SNP_13460 SNP_13461 SNP_13462 SNP_13463 SNP_13464 SNP_13465 SNP_13466 SNP_13467 SNP_13468 SNP_13469 SNP_13470 SNP_13471 SNP_13472 SNP_13473 SNP_13474 SNP_13475 SNP_13476 SNP_13477 SNP_13478 SNP_13479 SNP_13480 SNP_13481 SNP_13482 SNP_13483 SNP_13484 SNP_13485 SNP_13486 SNP_13487 SNP_13488 SNP_13489 SNP_13490 SNP_13491 SNP_13492 SNP_13493 SNP_13494 SNP_13495 SNP_13496 SNP_13497 SNP_13498 SNP_13499 SNP_13500 SNP_13501 SNP_13502 SNP_13503 SNP_13504 SNP_13505 SNP_13506 SNP_13507 SNP_13508 SNP_13509 SNP_13510 SNP_13511 SNP_13512 SNP_13513 SNP_13514 SNP_13515 SNP_13516 SNP_13517 SNP_13518 SNP_13519 SNP_13520 SNP_13521 SNP_13522 SNP_13523 SNP_13524 SNP_13525 SNP_13526 SNP_13527 SNP_13528 SNP_13529 SNP_13530 SNP_13531 SNP_13532 SNP_13533 SNP_13534 SNP_13535 SNP_13536 SNP_13537 SNP_13538 SNP_13539 SNP_13540 SNP_13541 SNP_13542 SNP_13543 SNP_13544 SNP_13545 SNP_13546 SNP_13547 SNP_13548 SNP_13549 SNP_13550 SNP_13551 SNP_13552 SNP_13553 SNP_13554 SNP_13555 SNP_13556 SNP_13557 SNP_13558 SNP_13559 SNP_13560 SNP_13561 SNP_13562 SNP_13563 SNP_13564 SNP_13565 SNP_13566 SNP_13567 SNP_13568 SNP_13569 SNP_13570 SNP_13571 SNP_13572 SNP_13573 SNP_13574 SNP_13575 SNP_13576 SNP_13577 SNP_13578 SNP_13579 SNP_13580 SNP_13581 SNP_13582 SNP_13583 SNP_13584 SNP_13585 SNP_13586 SNP_13587 SNP_13588 SNP_13589 SNP_13590 SNP_13591 SNP_13592 SNP_13593 SNP_13594 SNP_13595 SNP_13596 SNP_13597 SNP_13598 SNP_13599 SNP_13600 SNP_13601 SNP_13602 SNP_13603 SNP_13604 SNP_13605 SNP_13606 SNP_13607 SNP_13608 SNP_13609 SNP_13610 SNP_13611 SNP_13612 SNP_13613 SNP_13614 SNP_13615 SNP_13616 SNP_13617 SNP_13618 SNP_13619 SNP_13620 SNP_13621 SNP_13622 SNP_13623 SNP_13624 SNP_13625 SNP_13626 SNP_13627 SNP_13628 SNP_13629 SNP_13630 SNP_13631 SNP_13632 SNP_13633 SNP_13634 SNP_13635 SNP_13636 SNP_13637 SNP_13638 SNP_13639 SNP_13640 SNP_13641 SNP_13642 SNP_13643 SNP_13644 SNP_13645 SNP_13646 SNP_13647 SNP_13648 SNP_13649 SNP_13650 SNP_13651 SNP_13652 SNP_13653 SNP_13654 SNP_13655 SNP_13656 SNP_13657 SNP_13658 SNP_13659 SNP_13660 SNP_13661 SNP_13662 SNP_13663 SNP_13664 SNP_13665 SNP_13666 SNP_13667 SNP_13668 SNP_13669 SNP_13670 SNP_13671 SNP_13672 SNP_13673 SNP_13674 SNP_13675 SNP_13676 SNP_13677 SNP_13678 SNP_13679 SNP_13680 SNP_13681 SNP_13682 SNP_13683 SNP_13684 SNP_13685 SNP_13686 SNP_13687 SNP_13688 SNP_13689 SNP_13690 SNP_13691 SNP_13692 SNP_13693 SNP_13694 SNP_13695 SNP_13696 SNP_13697 SNP_13698 SNP_13699 SNP_13700 SNP_13701 SNP_13702 SNP_13703 SNP_13704 SNP_13705 SNP_13706 SNP_13707 SNP_13708 SNP_13709 SNP_13710 SNP_13711 SNP_13712 SNP_13713 SNP_13714 SNP_13715 SNP_13716 SNP_13717 SNP_13718 SNP_13719 SNP_13720 SNP_13721 SNP_13722 SNP_13723 SNP_13724 SNP_13725 SNP_13726 SNP_13727 SNP_13728 SNP_13729 SNP_13730 SNP_13731 SNP_13732 SNP_13733 SNP_13734 SNP_13735 SNP_13736 SNP_13737 SNP_13738 SNP_13739 SNP_13740 SNP_13741 SNP_13742 SNP_13743 SNP_13744 SNP_13745 SNP_13746 SNP_13747 SNP_13748 SNP_13749 SNP_13750 SNP_13751 SNP_13752 SNP_13753 SNP_13754 SNP_13755 SNP_13756 SNP_13757 SNP_13758 SNP_13759 SNP_13760 SNP_13761 SNP_13762 SNP_13763 SNP_13764 SNP_13765 SNP_13766 SNP_13767 SNP_13768 SNP_13769 SNP_13770 SNP_13771 SNP_13772 SNP_13773 SNP_13774 SNP_13775 SNP_13776 SNP_13777 SNP_13778 SNP_13779 SNP_13780 SNP_13781 SNP_13782 SNP_13783 SNP_13784 SNP_13785 SNP_13786 SNP_13787 SNP_13788 SNP_13789 SNP_13790 SNP_13791 SNP_13792 SNP_13793 SNP_13794 SNP_13795 SNP_13796 SNP_13797 SNP_13798 SNP_13799 SNP_13800 SNP_13801 SNP_13802 SNP_13803 SNP_13804 SNP_13805 SNP_13806 SNP_13807 SNP_13808 SNP_13809 SNP_13810 SNP_13811 SNP_13812 SNP_13813 SNP_13814 SNP_13815 SNP_13816 SNP_13817 SNP_13818 SNP_13819 SNP_13820 SNP_13821 SNP_13822 SNP_13823 SNP_13824 SNP_13825 SNP_13826 SNP_13827 SNP_13828 SNP_13829 SNP_13830 SNP_13831 SNP_13832 SNP_13833 SNP_13834 SNP_13835 SNP_13836 SNP_13837 SNP_13838 SNP_13839 SNP_13840 SNP_13841 SNP_13842 SNP_13843 SNP_13844 SNP_13845 SNP_13846 SNP_13847 SNP_13848 SNP_13849 SNP_13850 SNP_13851 SNP_13852 SNP_13853 SNP_13854 SNP_13855 SNP_13856 SNP_13857 SNP_13858 SNP_13859 SNP_13860 SNP_13861 SNP_13862 SNP_13863 SNP_13864 SNP_13865 SNP_13866 SNP_13867 SNP_13868 SNP_13869 SNP_13870 SNP_13871 SNP_13872 SNP_13873 SNP_13874 SNP_13875 SNP_13876 SNP_13877 SNP_13878 SNP_13879 SNP_13880 SNP_13881 SNP_13882 SNP_13883 SNP_13884 SNP_13885 SNP_13886 SNP_13887 SNP_13888 SNP_13889 SNP_13890 SNP_13891 SNP_13892 SNP_13893 SNP_13894 SNP_13895 SNP_13896 SNP_13897 SNP_13898 SNP_13899 SNP_13900 SNP_13901 SNP_13902 SNP_13903 SNP_13904 SNP_13905 SNP_13906 SNP_13907 SNP_13908 SNP_13909 SNP_13910 SNP_13911 SNP_13912 SNP_13913 SNP_13914 SNP_13915 SNP_13916 SNP_13917 SNP_13918 SNP_13919 SNP_13920 SNP_13921 SNP_13922 SNP_13923 SNP_13924 SNP_13925 SNP_13926 SNP_13927 SNP_13928 SNP_13929 SNP_13930 SNP_13931 SNP_13932 SNP_13933 SNP_13934 SNP_13935 SNP_13936 SNP_13937 SNP_13938 SNP_13939 SNP_13940 SNP_13941 SNP_13942 SNP_13943 SNP_13944 SNP_13945 SNP_13946 SNP_13947 SNP_13948 SNP_13949 SNP_13950 SNP_13951 SNP_13952 SNP_13953 SNP_13954 SNP_13955 SNP_13956 SNP_13957 SNP_13958 SNP_13959 SNP_13960 SNP_13961 SNP_13962 SNP_13963 SNP_13964 SNP_13965 SNP_13966 SNP_13967 SNP_13968 SNP_13969 SNP_13970 SNP_13971 SNP_13972 SNP_13973 SNP_13974 SNP_13975 SNP_13976 SNP_13977 SNP_13978 SNP_13979 SNP_13980 SNP_13981 SNP_13982 SNP_13983 SNP_13984 SNP_13985 SNP_13986 SNP_13987 SNP_13988 SNP_13989 SNP_13990 SNP_13991 SNP_13992 SNP_13993 SNP_13994 SNP_13995 SNP_13996 SNP_13997 SNP_13998 SNP_13999 SNP_14000 SNP_14001 SNP_14002 SNP_14003 SNP_14004 SNP_14005 SNP_14006 SNP_14007 SNP_14008 SNP_14009 SNP_14010 SNP_14011 SNP_14012 SNP_14013 SNP_14014 SNP_14015 SNP_14016 SNP_14017 SNP_14018 SNP_14019 SNP_14020 SNP_14021 SNP_14022 SNP_14023 SNP_14024 SNP_14025 SNP_14026 SNP_14027 SNP_14028 SNP_14029 SNP_14030 SNP_14031 SNP_14032 SNP_14033 SNP_14034 SNP_14035 SNP_14036 SNP_14037 SNP_14038 SNP_14039 SNP_14040 SNP_14041 SNP_14042 SNP_14043 SNP_14044 SNP_14045 SNP_14046 SNP_14047 SNP_14048 SNP_14049 SNP_14050 SNP_14051 SNP_14052 SNP_14053 SNP_14054 SNP_14055 SNP_14056 SNP_14057 SNP_14058 SNP_14059 SNP_14060 SNP_14061 SNP_14062 SNP_14063 SNP_14064 SNP_14065 SNP_14066 SNP_14067 SNP_14068 SNP_14069 SNP_14070 SNP_14071 SNP_14072 SNP_14073 SNP_14074 SNP_14075 SNP_14076 SNP_14077 SNP_14078 SNP_14079 SNP_14080 SNP_14081 SNP_14082 SNP_14083 SNP_14084 SNP_14085 SNP_14086 SNP_14087 SNP_14088 SNP_14089 SNP_14090 SNP_14091 SNP_14092 SNP_14093 SNP_14094 SNP_14095 SNP_14096 SNP_14097 SNP_14098 SNP_14099 SNP_14100 SNP_14101 SNP_14102 SNP_14103 SNP_14104 SNP_14105 SNP_14106 SNP_14107 SNP_14108 SNP_14109 SNP_14110 SNP_14111 SNP_14112 SNP_14113 SNP_14114 SNP_14115 SNP_14116 SNP_14117 SNP_14118 SNP_14119 SNP_14120 SNP_14121 SNP_14122 SNP_14123 SNP_14124 SNP_14125 SNP_14126 SNP_14127 SNP_14128 SNP_14129 SNP_14130 SNP_14131 SNP_14132 SNP_14133 SNP_14134 SNP_14135 SNP_14136 SNP_14137 SNP_14138 SNP_14139 SNP_14140 SNP_14141 SNP_14142 SNP_14143 SNP_14144 SNP_14145 SNP_14146 SNP_14147 SNP_14148 SNP_14149 SNP_14150 SNP_14151 SNP_14152 SNP_14153 SNP_14154 SNP_14155 SNP_14156 SNP_14157 SNP_14158 SNP_14159 SNP_14160 SNP_14161 SNP_14162 SNP_14163 SNP_14164 SNP_14165 SNP_14166 SNP_14167 SNP_14168 SNP_14169 SNP_14170 SNP_14171 SNP_14172 SNP_14173 SNP_14174 SNP_14175 SNP_14176 SNP_14177 SNP_14178 SNP_14179 SNP_14180 SNP_14181 SNP_14182 SNP_14183 SNP_14184 SNP_14185 SNP_14186 SNP_14187 SNP_14188 SNP_14189 SNP_14190 SNP_14191 SNP_14192 SNP_14193 SNP_14194 SNP_14195 SNP_14196 SNP_14197 SNP_14198 SNP_14199 SNP_14200 SNP_14201 SNP_14202 SNP_14203 SNP_14204 SNP_14205 SNP_14206 SNP_14207 SNP_14208 SNP_14209 SNP_14210 SNP_14211 SNP_14212 SNP_14213 SNP_14214 SNP_14215 SNP_14216 SNP_14217 SNP_14218 SNP_14219 SNP_14220 SNP_14221 SNP_14222 SNP_14223 SNP_14224 SNP_14225 SNP_14226 SNP_14227 SNP_14228 SNP_14229 SNP_14230 SNP_14231 SNP_14232 SNP_14233 SNP_14234 SNP_14235 SNP_14236 SNP_14237 SNP_14238 SNP_14239 SNP_14240 SNP_14241 SNP_14242 SNP_14243 SNP_14244 SNP_14245 SNP_14246 SNP_14247 SNP_14248 SNP_14249 SNP_14250 SNP_14251 SNP_14252 SNP_14253 SNP_14254 SNP_14255 SNP_14256 SNP_14257 SNP_14258 SNP_14259 SNP_14260 SNP_14261 SNP_14262 SNP_14263 SNP_14264 SNP_14265 SNP_14266 SNP_14267 SNP_14268 SNP_14269 SNP_14270 SNP_14271 SNP_14272 SNP_14273 SNP_14274 SNP_14275 SNP_14276 SNP_14277 SNP_14278 SNP_14279 SNP_14280 SNP_14281 SNP_14282 SNP_14283 SNP_14284 SNP_14285 SNP_14286 SNP_14287 SNP_14288 SNP_14289 SNP_14290 SNP_14291 SNP_14292 SNP_14293 SNP_14294 SNP_14295 SNP_14296 SNP_14297 SNP_14298 SNP_14299 SNP_14300 SNP_14301 SNP_14302 SNP_14303 SNP_14304 SNP_14305 SNP_14306 SNP_14307 SNP_14308 SNP_14309 SNP_14310 SNP_14311 SNP_14312 SNP_14313 SNP_14314 SNP_14315 SNP_14316 SNP_14317 SNP_14318 SNP_14319 SNP_14320 SNP_14321 SNP_14322 SNP_14323 SNP_14324 SNP_14325 SNP_14326 SNP_14327 SNP_14328 SNP_14329 SNP_14330 SNP_14331 SNP_14332 SNP_14333 SNP_14334 SNP_14335 SNP_14336 SNP_14337 SNP_14338 SNP_14339 SNP_14340 SNP_14341 SNP_14342 SNP_14343 SNP_14344 SNP_14345 SNP_14346 SNP_14347 SNP_14348 SNP_14349 SNP_14350 SNP_14351 SNP_14352 SNP_14353 SNP_14354 SNP_14355 SNP_14356 SNP_14357 SNP_14358 SNP_14359 SNP_14360 SNP_14361 SNP_14362 SNP_14363 SNP_14364 SNP_14365 SNP_14366 SNP_14367 SNP_14368 SNP_14369 SNP_14370 SNP_14371 SNP_14372 SNP_14373 SNP_14374 SNP_14375 SNP_14376 SNP_14377 SNP_14378 SNP_14379 SNP_14380 SNP_14381 SNP_14382 SNP_14383 SNP_14384 SNP_14385 SNP_14386 SNP_14387 SNP_14388 SNP_14389 SNP_14390 SNP_14391 SNP_14392 SNP_14393 SNP_14394 SNP_14395 SNP_14396 SNP_14397 SNP_14398 SNP_14399 SNP_14400 SNP_14401 SNP_14402 SNP_14403 SNP_14404 SNP_14405 SNP_14406 SNP_14407 SNP_14408 SNP_14409 SNP_14410 SNP_14411 SNP_14412 SNP_14413 SNP_14414 SNP_14415 SNP_14416 SNP_14417 SNP_14418 SNP_14419 SNP_14420 SNP_14421 SNP_14422 SNP_14423 SNP_14424 SNP_14425 SNP_14426 SNP_14427 SNP_14428 SNP_14429 SNP_14430 SNP_14431 SNP_14432 SNP_14433 SNP_14434 SNP_14435 SNP_14436 SNP_14437 SNP_14438 SNP_14439 SNP_14440 SNP_14441 SNP_14442 SNP_14443 SNP_14444 SNP_14445 SNP_14446 SNP_14447 SNP_14448 SNP_14449 SNP_14450 SNP_14451 SNP_14452 SNP_14453 SNP_14454 SNP_14455 SNP_14456 SNP_14457 SNP_14458 SNP_14459 SNP_14460 SNP_14461 SNP_14462 SNP_14463 SNP_14464 SNP_14465 SNP_14466 SNP_14467 SNP_14468 SNP_14469 SNP_14470 SNP_14471 SNP_14472 SNP_14473 SNP_14474 SNP_14475 SNP_14476 SNP_14477 SNP_14478 SNP_14479 SNP_14480 SNP_14481 SNP_14482 SNP_14483 SNP_14484 SNP_14485 SNP_14486 SNP_14487 SNP_14488 SNP_14489 SNP_14490 SNP_14491 SNP_14492 SNP_14493 SNP_14494 SNP_14495 SNP_14496 SNP_14497 SNP_14498 SNP_14499 SNP_14500 SNP_14501 SNP_14502 SNP_14503 SNP_14504 SNP_14505 SNP_14506 SNP_14507 SNP_14508 SNP_14509 SNP_14510 SNP_14511 SNP_14512 SNP_14513 SNP_14514 SNP_14515 SNP_14516 SNP_14517 SNP_14518 SNP_14519 SNP_14520 SNP_14521 SNP_14522 SNP_14523 SNP_14524 SNP_14525 SNP_14526 SNP_14527 SNP_14528 SNP_14529 SNP_14530 SNP_14531 SNP_14532 SNP_14533 SNP_14534 SNP_14535 SNP_14536 SNP_14537 SNP_14538 SNP_14539 SNP_14540 SNP_14541 SNP_14542 SNP_14543 SNP_14544 SNP_14545 SNP_14546 SNP_14547 SNP_14548 SNP_14549 SNP_14550 SNP_14551 SNP_14552 SNP_14553 SNP_14554 SNP_14555 SNP_14556 SNP_14557 SNP_14558 SNP_14559 SNP_14560 SNP_14561 SNP_14562 SNP_14563 SNP_14564 SNP_14565 SNP_14566 SNP_14567 SNP_14568 SNP_14569 SNP_14570 SNP_14571 SNP_14572 SNP_14573 SNP_14574 SNP_14575 SNP_14576 SNP_14577 SNP_14578 SNP_14579 SNP_14580 SNP_14581 SNP_14582 SNP_14583 SNP_14584 SNP_14585 SNP_14586 SNP_14587 SNP_14588 SNP_14589 SNP_14590 SNP_14591 SNP_14592 SNP_14593 SNP_14594 SNP_14595 SNP_14596 SNP_14597 SNP_14598 SNP_14599 SNP_14600 SNP_14601 SNP_14602 SNP_14603 SNP_14604 SNP_14605 SNP_14606 SNP_14607 SNP_14608 SNP_14609 SNP_14610 SNP_14611 SNP_14612 SNP_14613 SNP_14614 SNP_14615 SNP_14616 SNP_14617 SNP_14618 SNP_14619 SNP_14620 SNP_14621 SNP_14622 SNP_14623 SNP_14624 SNP_14625 SNP_14626 SNP_14627 SNP_14628 SNP_14629 SNP_14630 SNP_14631 SNP_14632 SNP_14633 SNP_14634 SNP_14635 SNP_14636 SNP_14637 SNP_14638 SNP_14639 SNP_14640 SNP_14641 SNP_14642 SNP_14643 SNP_14644 SNP_14645 SNP_14646 SNP_14647 SNP_14648 SNP_14649 SNP_14650 SNP_14651 SNP_14652 SNP_14653 SNP_14654 SNP_14655 SNP_14656 SNP_14657 SNP_14658 SNP_14659 SNP_14660 SNP_14661 SNP_14662 SNP_14663 SNP_14664 SNP_14665 SNP_14666 SNP_14667 SNP_14668 SNP_14669 SNP_14670 SNP_14671 SNP_14672 SNP_14673 SNP_14674 SNP_14675 SNP_14676 SNP_14677 SNP_14678 SNP_14679 SNP_14680 SNP_14681 SNP_14682 SNP_14683 SNP_14684 SNP_14685 SNP_14686 SNP_14687 SNP_14688 SNP_14689 SNP_14690 SNP_14691 SNP_14692 SNP_14693 SNP_14694 SNP_14695 SNP_14696 SNP_14697 SNP_14698 SNP_14699 SNP_14700 SNP_14701 SNP_14702 SNP_14703 SNP_14704 SNP_14705 SNP_14706 SNP_14707 SNP_14708 SNP_14709 SNP_14710 SNP_14711 SNP_14712 SNP_14713 SNP_14714 SNP_14715 SNP_14716 SNP_14717 SNP_14718 SNP_14719 SNP_14720 SNP_14721 SNP_14722 SNP_14723 SNP_14724 SNP_14725 SNP_14726 SNP_14727 SNP_14728 SNP_14729 SNP_14730 SNP_14731 SNP_14732 SNP_14733 SNP_14734 SNP_14735 SNP_14736 SNP_14737 SNP_14738 SNP_14739 SNP_14740 SNP_14741 SNP_14742 SNP_14743 SNP_14744 SNP_14745 SNP_14746 SNP_14747 SNP_14748 SNP_14749 SNP_14750 SNP_14751 SNP_14752 SNP_14753 SNP_14754 SNP_14755 SNP_14756 SNP_14757 SNP_14758 SNP_14759 SNP_14760 SNP_14761 SNP_14762 SNP_14763 SNP_14764 SNP_14765 SNP_14766 SNP_14767 SNP_14768 SNP_14769 SNP_14770 SNP_14771 SNP_14772 SNP_14773 SNP_14774 SNP_14775 SNP_14776 SNP_14777 SNP_14778 SNP_14779 SNP_14780 SNP_14781 SNP_14782 SNP_14783 SNP_14784 SNP_14785 SNP_14786 SNP_14787 SNP_14788 SNP_14789 SNP_14790 SNP_14791 SNP_14792 SNP_14793 SNP_14794 SNP_14795 SNP_14796 SNP_14797 SNP_14798 SNP_14799 SNP_14800 SNP_14801 SNP_14802 SNP_14803 SNP_14804 SNP_14805 SNP_14806 SNP_14807 SNP_14808 SNP_14809 SNP_14810 SNP_14811 SNP_14812 SNP_14813 SNP_14814 SNP_14815 SNP_14816 SNP_14817 SNP_14818 SNP_14819 SNP_14820 SNP_14821 SNP_14822 SNP_14823 SNP_14824 SNP_14825 SNP_14826 SNP_14827 SNP_14828 SNP_14829 SNP_14830 SNP_14831 SNP_14832 SNP_14833 SNP_14834 SNP_14835 SNP_14836 SNP_14837 SNP_14838 SNP_14839 SNP_14840 SNP_14841 SNP_14842 SNP_14843 SNP_14844 SNP_14845 SNP_14846 SNP_14847 SNP_14848 SNP_14849 SNP_14850 SNP_14851 SNP_14852 SNP_14853 SNP_14854 SNP_14855 SNP_14856 SNP_14857 SNP_14858 SNP_14859 SNP_14860 SNP_14861 SNP_14862 SNP_14863 SNP_14864 SNP_14865 SNP_14866 SNP_14867 SNP_14868 SNP_14869 SNP_14870 SNP_14871 SNP_14872 SNP_14873 SNP_14874 SNP_14875 SNP_14876 SNP_14877 SNP_14878 SNP_14879 SNP_14880 SNP_14881 SNP_14882 SNP_14883 SNP_14884 SNP_14885 SNP_14886 SNP_14887 SNP_14888 SNP_14889 SNP_14890 SNP_14891 SNP_14892 SNP_14893 SNP_14894 SNP_14895 SNP_14896 SNP_14897 SNP_14898 SNP_14899 SNP_14900 SNP_14901 SNP_14902 SNP_14903 SNP_14904 SNP_14905 SNP_14906 SNP_14907 SNP_14908 SNP_14909 SNP_14910 SNP_14911 SNP_14912 SNP_14913 SNP_14914 SNP_14915 SNP_14916 SNP_14917 SNP_14918 SNP_14919 SNP_14920 SNP_14921 SNP_14922 SNP_14923 SNP_14924 SNP_14925 SNP_14926 SNP_14927 SNP_14928 SNP_14929 SNP_14930 SNP_14931 SNP_14932 SNP_14933 SNP_14934 SNP_14935 SNP_14936 SNP_14937 SNP_14938 SNP_14939 SNP_14940 SNP_14941 SNP_14942 SNP_14943 SNP_14944 SNP_14945 SNP_14946 SNP_14947 SNP_14948 SNP_14949 SNP_14950 SNP_14951 SNP_14952 SNP_14953 SNP_14954 SNP_14955 SNP_14956 SNP_14957 SNP_14958 SNP_14959 SNP_14960 SNP_14961 SNP_14962 SNP_14963 SNP_14964 SNP_14965 SNP_14966 SNP_14967 SNP_14968 SNP_14969 SNP_14970 SNP_14971 SNP_14972 SNP_14973 SNP_14974 SNP_14975 SNP_14976 SNP_14977 SNP_14978 SNP_14979 SNP_14980 SNP_14981 SNP_14982 SNP_14983 SNP_14984 SNP_14985 SNP_14986 SNP_14987 SNP_14988 SNP_14989 SNP_14990 SNP_14991 SNP_14992 SNP_14993 SNP_14994 SNP_14995 SNP_14996 SNP_14997 SNP_14998 SNP_14999 SNP_15000 SNP_15001 SNP_15002 SNP_15003 SNP_15004 SNP_15005 SNP_15006 SNP_15007 SNP_15008 SNP_15009 SNP_15010 SNP_15011 SNP_15012 SNP_15013 SNP_15014 SNP_15015 SNP_15016 SNP_15017 SNP_15018 SNP_15019 SNP_15020 SNP_15021 SNP_15022 SNP_15023 SNP_15024 SNP_15025 SNP_15026 SNP_15027 SNP_15028 SNP_15029 SNP_15030 SNP_15031 SNP_15032 SNP_15033 SNP_15034 SNP_15035 SNP_15036 SNP_15037 SNP_15038 SNP_15039 SNP_15040 SNP_15041 SNP_15042 SNP_15043 SNP_15044 SNP_15045 SNP_15046 SNP_15047 SNP_15048 SNP_15049 SNP_15050 SNP_15051 SNP_15052 SNP_15053 SNP_15054 SNP_15055 SNP_15056 SNP_15057 SNP_15058 SNP_15059 SNP_15060 SNP_15061 SNP_15062 SNP_15063 SNP_15064 SNP_15065 SNP_15066 SNP_15067 SNP_15068 SNP_15069 SNP_15070 SNP_15071 SNP_15072 SNP_15073 SNP_15074 SNP_15075 SNP_15076 SNP_15077 SNP_15078 SNP_15079 SNP_15080 SNP_15081 SNP_15082 SNP_15083 SNP_15084 SNP_15085 SNP_15086 SNP_15087 SNP_15088 SNP_15089 SNP_15090 SNP_15091 SNP_15092 SNP_15093 SNP_15094 SNP_15095 SNP_15096 SNP_15097 SNP_15098 SNP_15099 SNP_15100 SNP_15101 SNP_15102 SNP_15103 SNP_15104 SNP_15105 SNP_15106 SNP_15107 SNP_15108 SNP_15109 SNP_15110 SNP_15111 SNP_15112 SNP_15113 SNP_15114 SNP_15115 SNP_15116 SNP_15117 SNP_15118 SNP_15119 SNP_15120 SNP_15121 SNP_15122 SNP_15123 SNP_15124 SNP_15125 SNP_15126 SNP_15127 SNP_15128 SNP_15129 SNP_15130 SNP_15131 SNP_15132 SNP_15133 SNP_15134 SNP_15135 SNP_15136 SNP_15137 SNP_15138 SNP_15139 SNP_15140 SNP_15141 SNP_15142 SNP_15143 SNP_15144 SNP_15145 SNP_15146 SNP_15147 SNP_15148 SNP_15149 SNP_15150 SNP_15151 SNP_15152 SNP_15153 SNP_15154 SNP_15155 SNP_15156 SNP_15157 SNP_15158 SNP_15159 SNP_15160 SNP_15161 SNP_15162 SNP_15163 SNP_15164 SNP_15165 SNP_15166 SNP_15167 SNP_15168 SNP_15169 SNP_15170 SNP_15171 SNP_15172 SNP_15173 SNP_15174 SNP_15175 SNP_15176 SNP_15177 SNP_15178 SNP_15179 SNP_15180 SNP_15181 SNP_15182 SNP_15183 SNP_15184 SNP_15185 SNP_15186 SNP_15187 SNP_15188 SNP_15189 SNP_15190 SNP_15191 SNP_15192 SNP_15193 SNP_15194 SNP_15195 SNP_15196 SNP_15197 SNP_15198 SNP_15199 SNP_15200 SNP_15201 SNP_15202 SNP_15203 SNP_15204 SNP_15205 SNP_15206 SNP_15207 SNP_15208 SNP_15209 SNP_15210 SNP_15211 SNP_15212 SNP_15213 SNP_15214 SNP_15215 SNP_15216 SNP_15217 SNP_15218 SNP_15219 SNP_15220 SNP_15221 SNP_15222 SNP_15223 SNP_15224 SNP_15225 SNP_15226 SNP_15227 SNP_15228 SNP_15229 SNP_15230 SNP_15231 SNP_15232 SNP_15233 SNP_15234 SNP_15235 SNP_15236 SNP_15237 SNP_15238 SNP_15239 SNP_15240 SNP_15241 SNP_15242 SNP_15243 SNP_15244 SNP_15245 SNP_15246 SNP_15247 SNP_15248 SNP_15249 SNP_15250 SNP_15251 SNP_15252 SNP_15253 SNP_15254 SNP_15255 SNP_15256 SNP_15257 SNP_15258 SNP_15259 SNP_15260 SNP_15261 SNP_15262 SNP_15263 SNP_15264 SNP_15265 SNP_15266 SNP_15267 SNP_15268 SNP_15269 SNP_15270 SNP_15271 SNP_15272 SNP_15273 SNP_15274 SNP_15275 SNP_15276 SNP_15277 SNP_15278 SNP_15279 SNP_15280 SNP_15281 SNP_15282 SNP_15283 SNP_15284 SNP_15285 SNP_15286 SNP_15287 SNP_15288 SNP_15289 SNP_15290 SNP_15291 SNP_15292 SNP_15293 SNP_15294 SNP_15295 SNP_15296 SNP_15297 SNP_15298 SNP_15299 SNP_15300 SNP_15301 SNP_15302 SNP_15303 SNP_15304 SNP_15305 SNP_15306 SNP_15307 SNP_15308 SNP_15309 SNP_15310 SNP_15311 SNP_15312 SNP_15313 SNP_15314 SNP_15315 SNP_15316 SNP_15317 SNP_15318 SNP_15319 SNP_15320 SNP_15321 SNP_15322 SNP_15323 SNP_15324 SNP_15325 SNP_15326 SNP_15327 SNP_15328 SNP_15329 SNP_15330 SNP_15331 SNP_15332 SNP_15333 SNP_15334 SNP_15335 SNP_15336 SNP_15337 SNP_15338 SNP_15339 SNP_15340 SNP_15341 SNP_15342 SNP_15343 SNP_15344 SNP_15345 SNP_15346 SNP_15347 SNP_15348 SNP_15349 SNP_15350 SNP_15351 SNP_15352 SNP_15353 SNP_15354 SNP_15355 SNP_15356 SNP_15357 SNP_15358 SNP_15359 SNP_15360 SNP_15361 SNP_15362 SNP_15363 SNP_15364 SNP_15365 SNP_15366 SNP_15367 SNP_15368 SNP_15369 SNP_15370 SNP_15371 SNP_15372 SNP_15373 SNP_15374 SNP_15375 SNP_15376 SNP_15377 SNP_15378 SNP_15379 SNP_15380 SNP_15381 SNP_15382 SNP_15383 SNP_15384 SNP_15385 SNP_15386 SNP_15387 SNP_15388 SNP_15389 SNP_15390 SNP_15391 SNP_15392 SNP_15393 SNP_15394 SNP_15395 SNP_15396 SNP_15397 SNP_15398 SNP_15399 SNP_15400 SNP_15401 SNP_15402 SNP_15403 SNP_15404 SNP_15405 SNP_15406 SNP_15407 SNP_15408 SNP_15409 SNP_15410 SNP_15411 SNP_15412 SNP_15413 SNP_15414 SNP_15415 SNP_15416 SNP_15417 SNP_15418 SNP_15419 SNP_15420 SNP_15421 SNP_15422 SNP_15423 SNP_15424 SNP_15425 SNP_15426 SNP_15427 SNP_15428 SNP_15429 SNP_15430 SNP_15431 SNP_15432 SNP_15433 SNP_15434 SNP_15435 SNP_15436 SNP_15437 SNP_15438 SNP_15439 SNP_15440 SNP_15441 SNP_15442 SNP_15443 SNP_15444 SNP_15445 SNP_15446 SNP_15447 SNP_15448 SNP_15449 SNP_15450 SNP_15451 SNP_15452 SNP_15453 SNP_15454 SNP_15455 SNP_15456 SNP_15457 SNP_15458 SNP_15459 SNP_15460 SNP_15461 SNP_15462 SNP_15463 SNP_15464 SNP_15465 SNP_15466 SNP_15467 SNP_15468 SNP_15469 SNP_15470 SNP_15471 SNP_15472 SNP_15473 SNP_15474 SNP_15475 SNP_15476 SNP_15477 SNP_15478 SNP_15479 SNP_15480 SNP_15481 SNP_15482 SNP_15483 SNP_15484 SNP_15485 SNP_15486 SNP_15487 SNP_15488 SNP_15489 SNP_15490 SNP_15491 SNP_15492 SNP_15493 SNP_15494 SNP_15495 SNP_15496 SNP_15497 SNP_15498 SNP_15499 SNP_15500 SNP_15501 SNP_15502 SNP_15503 SNP_15504 SNP_15505 SNP_15506 SNP_15507 SNP_15508 SNP_15509 SNP_15510 SNP_15511 SNP_15512 SNP_15513 SNP_15514 SNP_15515 SNP_15516 SNP_15517 SNP_15518 SNP_15519 SNP_15520 SNP_15521 SNP_15522 SNP_15523 SNP_15524 SNP_15525 SNP_15526 SNP_15527 SNP_15528 SNP_15529 SNP_15530 SNP_15531 SNP_15532 SNP_15533 SNP_15534 SNP_15535 SNP_15536 SNP_15537 SNP_15538 SNP_15539 SNP_15540 SNP_15541 SNP_15542 SNP_15543 SNP_15544 SNP_15545 SNP_15546 SNP_15547 SNP_15548 SNP_15549 SNP_15550 SNP_15551 SNP_15552 SNP_15553 SNP_15554 SNP_15555 SNP_15556 SNP_15557 SNP_15558 SNP_15559 SNP_15560 SNP_15561 SNP_15562 SNP_15563 SNP_15564 SNP_15565 SNP_15566 SNP_15567 SNP_15568 SNP_15569 SNP_15570 SNP_15571 SNP_15572 SNP_15573 SNP_15574 SNP_15575 SNP_15576 SNP_15577 SNP_15578 SNP_15579 SNP_15580 SNP_15581 SNP_15582 SNP_15583 SNP_15584 SNP_15585 SNP_15586 SNP_15587 SNP_15588 SNP_15589 SNP_15590 SNP_15591 SNP_15592 SNP_15593 SNP_15594 SNP_15595 SNP_15596 SNP_15597 SNP_15598 SNP_15599 SNP_15600 SNP_15601 SNP_15602 SNP_15603 SNP_15604 SNP_15605 SNP_15606 SNP_15607 SNP_15608 SNP_15609 SNP_15610 SNP_15611 SNP_15612 SNP_15613 SNP_15614 SNP_15615 SNP_15616 SNP_15617 SNP_15618 SNP_15619 SNP_15620 SNP_15621 SNP_15622 SNP_15623 SNP_15624 SNP_15625 SNP_15626 SNP_15627 SNP_15628 SNP_15629 SNP_15630 SNP_15631 SNP_15632 SNP_15633 SNP_15634 SNP_15635 SNP_15636 SNP_15637 SNP_15638 SNP_15639 SNP_15640 SNP_15641 SNP_15642 SNP_15643 SNP_15644 SNP_15645 SNP_15646 SNP_15647 SNP_15648 SNP_15649 SNP_15650 SNP_15651 SNP_15652 SNP_15653 SNP_15654 SNP_15655 SNP_15656 SNP_15657 SNP_15658 SNP_15659 SNP_15660 SNP_15661 SNP_15662 SNP_15663 SNP_15664 SNP_15665 SNP_15666 SNP_15667 SNP_15668 SNP_15669 SNP_15670 SNP_15671 SNP_15672 SNP_15673 SNP_15674 SNP_15675 SNP_15676 SNP_15677 SNP_15678 SNP_15679 SNP_15680 SNP_15681 SNP_15682 SNP_15683 SNP_15684 SNP_15685 SNP_15686 SNP_15687 SNP_15688 SNP_15689 SNP_15690 SNP_15691 SNP_15692 SNP_15693 SNP_15694 SNP_15695 SNP_15696 SNP_15697 SNP_15698 SNP_15699 SNP_15700 SNP_15701 SNP_15702 SNP_15703 SNP_15704 SNP_15705 SNP_15706 SNP_15707 SNP_15708 SNP_15709 SNP_15710 SNP_15711 SNP_15712 SNP_15713 SNP_15714 SNP_15715 SNP_15716 SNP_15717 SNP_15718 SNP_15719 SNP_15720 SNP_15721 SNP_15722 SNP_15723 SNP_15724 SNP_15725 SNP_15726 SNP_15727 SNP_15728 SNP_15729 SNP_15730 SNP_15731 SNP_15732 SNP_15733 SNP_15734 SNP_15735 SNP_15736 SNP_15737 SNP_15738 SNP_15739 SNP_15740 SNP_15741 SNP_15742 SNP_15743 SNP_15744 SNP_15745 SNP_15746 SNP_15747 SNP_15748 SNP_15749 SNP_15750 SNP_15751 SNP_15752 SNP_15753 SNP_15754 SNP_15755 SNP_15756 SNP_15757 SNP_15758 SNP_15759 SNP_15760 SNP_15761 SNP_15762 SNP_15763 SNP_15764 SNP_15765 SNP_15766 SNP_15767 SNP_15768 SNP_15769 SNP_15770 SNP_15771 SNP_15772 SNP_15773 SNP_15774 SNP_15775 SNP_15776 SNP_15777 SNP_15778 SNP_15779 SNP_15780 SNP_15781 SNP_15782 SNP_15783 SNP_15784 SNP_15785 SNP_15786 SNP_15787 SNP_15788 SNP_15789 SNP_15790 SNP_15791 SNP_15792 SNP_15793 SNP_15794 SNP_15795 SNP_15796 SNP_15797 SNP_15798 SNP_15799 SNP_15800 SNP_15801 SNP_15802 SNP_15803 SNP_15804 SNP_15805 SNP_15806 SNP_15807 SNP_15808 SNP_15809 SNP_15810 SNP_15811 SNP_15812 SNP_15813 SNP_15814 SNP_15815 SNP_15816 SNP_15817 SNP_15818 SNP_15819 SNP_15820 SNP_15821 SNP_15822 SNP_15823 SNP_15824 SNP_15825 SNP_15826 SNP_15827 SNP_15828 SNP_15829 SNP_15830 SNP_15831 SNP_15832 SNP_15833 SNP_15834 SNP_15835 SNP_15836 SNP_15837 SNP_15838 SNP_15839 SNP_15840 SNP_15841 SNP_15842 SNP_15843 SNP_15844 SNP_15845 SNP_15846 SNP_15847 SNP_15848 SNP_15849 SNP_15850 SNP_15851 SNP_15852 SNP_15853 SNP_15854 SNP_15855 SNP_15856 SNP_15857 SNP_15858 SNP_15859 SNP_15860 SNP_15861 SNP_15862 SNP_15863 SNP_15864 SNP_15865 SNP_15866 SNP_15867 SNP_15868 SNP_15869 SNP_15870 SNP_15871 SNP_15872 SNP_15873 SNP_15874 SNP_15875 SNP_15876 SNP_15877 SNP_15878 SNP_15879 SNP_15880 SNP_15881 SNP_15882 SNP_15883 SNP_15884 SNP_15885 SNP_15886 SNP_15887 SNP_15888 SNP_15889 SNP_15890 SNP_15891 SNP_15892 SNP_15893 SNP_15894 SNP_15895 SNP_15896 SNP_15897 SNP_15898 SNP_15899 SNP_15900 SNP_15901 SNP_15902 SNP_15903 SNP_15904 SNP_15905 SNP_15906 SNP_15907 SNP_15908 SNP_15909 SNP_15910 SNP_15911 SNP_15912 SNP_15913 SNP_15914 SNP_15915 SNP_15916 SNP_15917 SNP_15918 SNP_15919 SNP_15920 SNP_15921 SNP_15922 SNP_15923 SNP_15924 SNP_15925 SNP_15926 SNP_15927 SNP_15928 SNP_15929 SNP_15930 SNP_15931 SNP_15932 SNP_15933 SNP_15934 SNP_15935 SNP_15936 SNP_15937 SNP_15938 SNP_15939 SNP_15940 SNP_15941 SNP_15942 SNP_15943 SNP_15944 SNP_15945 SNP_15946 SNP_15947 SNP_15948 SNP_15949 SNP_15950 SNP_15951 SNP_15952 SNP_15953 SNP_15954 SNP_15955 SNP_15956 SNP_15957 SNP_15958 SNP_15959 SNP_15960 SNP_15961 SNP_15962 SNP_15963 SNP_15964 SNP_15965 SNP_15966 SNP_15967 SNP_15968 SNP_15969 SNP_15970 SNP_15971 SNP_15972 SNP_15973 SNP_15974 SNP_15975 SNP_15976 SNP_15977 SNP_15978 SNP_15979 SNP_15980 SNP_15981 SNP_15982 SNP_15983 SNP_15984 SNP_15985 SNP_15986 SNP_15987 SNP_15988 SNP_15989 SNP_15990 SNP_15991 SNP_15992 SNP_15993 SNP_15994 SNP_15995 SNP_15996 SNP_15997 SNP_15998 SNP_15999 SNP_16000 SNP_16001 SNP_16002 SNP_16003 SNP_16004 SNP_16005 SNP_16006 SNP_16007 SNP_16008 SNP_16009 SNP_16010 SNP_16011 SNP_16012 SNP_16013 SNP_16014 SNP_16015 SNP_16016 SNP_16017 SNP_16018 SNP_16019 SNP_16020 SNP_16021 SNP_16022 SNP_16023 SNP_16024 SNP_16025 SNP_16026 SNP_16027 SNP_16028 SNP_16029 SNP_16030 SNP_16031 SNP_16032 SNP_16033 SNP_16034 SNP_16035 SNP_16036 SNP_16037 SNP_16038 SNP_16039 SNP_16040 SNP_16041 SNP_16042 SNP_16043 SNP_16044 SNP_16045 SNP_16046 SNP_16047 SNP_16048 SNP_16049 SNP_16050 SNP_16051 SNP_16052 SNP_16053 SNP_16054 SNP_16055 SNP_16056 SNP_16057 SNP_16058 SNP_16059 SNP_16060 SNP_16061 SNP_16062 SNP_16063 SNP_16064 SNP_16065 SNP_16066 SNP_16067 SNP_16068 SNP_16069 SNP_16070 SNP_16071 SNP_16072 SNP_16073 SNP_16074 SNP_16075 SNP_16076 SNP_16077 SNP_16078 SNP_16079 SNP_16080 SNP_16081 SNP_16082 SNP_16083 SNP_16084 SNP_16085 SNP_16086 SNP_16087 SNP_16088 SNP_16089 SNP_16090 SNP_16091 SNP_16092 SNP_16093 SNP_16094 SNP_16095 SNP_16096 SNP_16097 SNP_16098 SNP_16099 SNP_16100 SNP_16101 SNP_16102 SNP_16103 SNP_16104 SNP_16105 SNP_16106 SNP_16107 SNP_16108 SNP_16109 SNP_16110 SNP_16111 SNP_16112 SNP_16113 SNP_16114 SNP_16115 SNP_16116 SNP_16117 SNP_16118 SNP_16119 SNP_16120 SNP_16121 SNP_16122 SNP_16123 SNP_16124 SNP_16125 SNP_16126 SNP_16127 SNP_16128 SNP_16129 SNP_16130 SNP_16131 SNP_16132 SNP_16133 SNP_16134 SNP_16135 SNP_16136 SNP_16137 SNP_16138 SNP_16139 SNP_16140 SNP_16141 SNP_16142 SNP_16143 SNP_16144 SNP_16145 SNP_16146 SNP_16147 SNP_16148 SNP_16149 SNP_16150 SNP_16151 SNP_16152 SNP_16153 SNP_16154 SNP_16155 SNP_16156 SNP_16157 SNP_16158 SNP_16159 SNP_16160 SNP_16161 SNP_16162 SNP_16163 SNP_16164 SNP_16165 SNP_16166 SNP_16167 SNP_16168 SNP_16169 SNP_16170 SNP_16171 SNP_16172 SNP_16173 SNP_16174 SNP_16175 SNP_16176 SNP_16177 SNP_16178 SNP_16179 SNP_16180 SNP_16181 SNP_16182 SNP_16183 SNP_16184 SNP_16185 SNP_16186 SNP_16187 SNP_16188 SNP_16189 SNP_16190 SNP_16191 SNP_16192 SNP_16193 SNP_16194 SNP_16195 SNP_16196 SNP_16197 SNP_16198 SNP_16199 SNP_16200 SNP_16201 SNP_16202 SNP_16203 SNP_16204 SNP_16205 SNP_16206 SNP_16207 SNP_16208 SNP_16209 SNP_16210 SNP_16211 SNP_16212 SNP_16213 SNP_16214 SNP_16215 SNP_16216 SNP_16217 SNP_16218 SNP_16219 SNP_16220 SNP_16221 SNP_16222 SNP_16223 SNP_16224 SNP_16225 SNP_16226 SNP_16227 SNP_16228 SNP_16229 SNP_16230 SNP_16231 SNP_16232 SNP_16233 SNP_16234 SNP_16235 SNP_16236 SNP_16237 SNP_16238 SNP_16239 SNP_16240 SNP_16241 SNP_16242 SNP_16243 SNP_16244 SNP_16245 SNP_16246 SNP_16247 SNP_16248 SNP_16249 SNP_16250 SNP_16251 SNP_16252 SNP_16253 SNP_16254 SNP_16255 SNP_16256 SNP_16257 SNP_16258 SNP_16259 SNP_16260 SNP_16261 SNP_16262 SNP_16263 SNP_16264 SNP_16265 SNP_16266 SNP_16267 SNP_16268 SNP_16269 SNP_16270 SNP_16271 SNP_16272 SNP_16273 SNP_16274 SNP_16275 SNP_16276 SNP_16277 SNP_16278 SNP_16279 SNP_16280 SNP_16281 SNP_16282 SNP_16283 SNP_16284 SNP_16285 SNP_16286 SNP_16287 SNP_16288 SNP_16289 SNP_16290 SNP_16291 SNP_16292 SNP_16293 SNP_16294 SNP_16295 SNP_16296 SNP_16297 SNP_16298 SNP_16299 SNP_16300 SNP_16301 SNP_16302 SNP_16303 SNP_16304 SNP_16305 SNP_16306 SNP_16307 SNP_16308 SNP_16309 SNP_16310 SNP_16311 SNP_16312 SNP_16313 SNP_16314 SNP_16315 SNP_16316 SNP_16317 SNP_16318 SNP_16319 SNP_16320 SNP_16321 SNP_16322 SNP_16323 SNP_16324 SNP_16325 SNP_16326 SNP_16327 SNP_16328 SNP_16329 SNP_16330 SNP_16331 SNP_16332 SNP_16333 SNP_16334 SNP_16335 SNP_16336 SNP_16337 SNP_16338 SNP_16339 SNP_16340 SNP_16341 SNP_16342 SNP_16343 SNP_16344 SNP_16345 SNP_16346 SNP_16347 SNP_16348 SNP_16349 SNP_16350 SNP_16351 SNP_16352 SNP_16353 SNP_16354 SNP_16355 SNP_16356 SNP_16357 SNP_16358 SNP_16359 SNP_16360 SNP_16361 SNP_16362 SNP_16363 SNP_16364 SNP_16365 SNP_16366 SNP_16367 SNP_16368 SNP_16369 SNP_16370 SNP_16371 SNP_16372 SNP_16373 SNP_16374 SNP_16375 SNP_16376 SNP_16377 SNP_16378 SNP_16379 SNP_16380 SNP_16381 SNP_16382 SNP_16383 SNP_16384 SNP_16385 SNP_16386 SNP_16387 SNP_16388 SNP_16389 SNP_16390 SNP_16391 SNP_16392 SNP_16393 SNP_16394 SNP_16395 SNP_16396 SNP_16397 SNP_16398 SNP_16399 SNP_16400 SNP_16401 SNP_16402 SNP_16403 SNP_16404 SNP_16405 SNP_16406 SNP_16407 SNP_16408 SNP_16409 SNP_16410 SNP_16411 SNP_16412 SNP_16413 SNP_16414 SNP_16415 SNP_16416 SNP_16417 SNP_16418 SNP_16419 SNP_16420 SNP_16421 SNP_16422 SNP_16423 SNP_16424 SNP_16425 SNP_16426 SNP_16427 SNP_16428 SNP_16429 SNP_16430 SNP_16431 SNP_16432 SNP_16433 SNP_16434 SNP_16435 SNP_16436 SNP_16437 SNP_16438 SNP_16439 SNP_16440 SNP_16441 SNP_16442 SNP_16443 SNP_16444 SNP_16445 SNP_16446 SNP_16447 SNP_16448 SNP_16449 SNP_16450 SNP_16451 SNP_16452 SNP_16453 SNP_16454 SNP_16455 SNP_16456 SNP_16457 SNP_16458 SNP_16459 SNP_16460 SNP_16461 SNP_16462 SNP_16463 SNP_16464 SNP_16465 SNP_16466 SNP_16467 SNP_16468 SNP_16469 SNP_16470 SNP_16471 SNP_16472 SNP_16473 SNP_16474 SNP_16475 SNP_16476 SNP_16477 SNP_16478 SNP_16479 SNP_16480 SNP_16481 SNP_16482 SNP_16483 SNP_16484 SNP_16485 SNP_16486 SNP_16487 SNP_16488 SNP_16489 SNP_16490 SNP_16491 SNP_16492 SNP_16493 SNP_16494 SNP_16495 SNP_16496 SNP_16497 SNP_16498 SNP_16499 SNP_16500 SNP_16501 SNP_16502 SNP_16503 SNP_16504 SNP_16505 SNP_16506 SNP_16507 SNP_16508 SNP_16509 SNP_16510 SNP_16511 SNP_16512 SNP_16513 SNP_16514 SNP_16515 SNP_16516 SNP_16517 SNP_16518 SNP_16519 SNP_16520 SNP_16521 SNP_16522 SNP_16523 SNP_16524 SNP_16525 SNP_16526 SNP_16527 SNP_16528 SNP_16529 SNP_16530 SNP_16531 SNP_16532 SNP_16533 SNP_16534 SNP_16535 SNP_16536 SNP_16537 SNP_16538 SNP_16539 SNP_16540 SNP_16541 SNP_16542 SNP_16543 SNP_16544 SNP_16545 SNP_16546 SNP_16547 SNP_16548 SNP_16549 SNP_16550 SNP_16551 SNP_16552 SNP_16553 SNP_16554 SNP_16555 SNP_16556 SNP_16557 SNP_16558 SNP_16559 SNP_16560 SNP_16561 SNP_16562 SNP_16563 SNP_16564 SNP_16565 SNP_16566 SNP_16567 SNP_16568 SNP_16569 SNP_16570 SNP_16571 SNP_16572 SNP_16573 SNP_16574 SNP_16575 SNP_16576 SNP_16577 SNP_16578 SNP_16579 SNP_16580 SNP_16581 SNP_16582 SNP_16583 SNP_16584 SNP_16585 SNP_16586 SNP_16587 SNP_16588 SNP_16589 SNP_16590 SNP_16591 SNP_16592 SNP_16593 SNP_16594 SNP_16595 SNP_16596 SNP_16597 SNP_16598 SNP_16599 SNP_16600 SNP_16601 SNP_16602 SNP_16603 SNP_16604 SNP_16605 SNP_16606 SNP_16607 SNP_16608 SNP_16609 SNP_16610 SNP_16611 SNP_16612 SNP_16613 SNP_16614 SNP_16615 SNP_16616 SNP_16617 SNP_16618 SNP_16619 SNP_16620 SNP_16621 SNP_16622 SNP_16623 SNP_16624 SNP_16625 SNP_16626 SNP_16627 SNP_16628 SNP_16629 SNP_16630 SNP_16631 SNP_16632 SNP_16633 SNP_16634 SNP_16635 SNP_16636 SNP_16637 SNP_16638 SNP_16639 SNP_16640 SNP_16641 SNP_16642 SNP_16643 SNP_16644 SNP_16645 SNP_16646 SNP_16647 SNP_16648 SNP_16649 SNP_16650 SNP_16651 SNP_16652 SNP_16653 SNP_16654 SNP_16655 SNP_16656 SNP_16657 SNP_16658 SNP_16659 SNP_16660 SNP_16661 SNP_16662 SNP_16663 SNP_16664 SNP_16665 SNP_16666 SNP_16667 SNP_16668 SNP_16669 SNP_16670 SNP_16671 SNP_16672 SNP_16673 SNP_16674 SNP_16675 SNP_16676 SNP_16677 SNP_16678 SNP_16679 SNP_16680 SNP_16681 SNP_16682 SNP_16683 SNP_16684 SNP_16685 SNP_16686 SNP_16687 SNP_16688 SNP_16689 SNP_16690 SNP_16691 SNP_16692 SNP_16693 SNP_16694 SNP_16695 SNP_16696 SNP_16697 SNP_16698 SNP_16699 SNP_16700 SNP_16701 SNP_16702 SNP_16703 SNP_16704 SNP_16705 SNP_16706 SNP_16707 SNP_16708 SNP_16709 SNP_16710 SNP_16711 SNP_16712 SNP_16713 SNP_16714 SNP_16715 SNP_16716 SNP_16717 SNP_16718 SNP_16719 SNP_16720 SNP_16721 SNP_16722 SNP_16723 SNP_16724 SNP_16725 SNP_16726 SNP_16727 SNP_16728 SNP_16729 SNP_16730 SNP_16731 SNP_16732 SNP_16733 SNP_16734 SNP_16735 SNP_16736 SNP_16737 SNP_16738 SNP_16739 SNP_16740 SNP_16741 SNP_16742 SNP_16743 SNP_16744 SNP_16745 SNP_16746 SNP_16747 SNP_16748 SNP_16749 SNP_16750 SNP_16751 SNP_16752 SNP_16753 SNP_16754 SNP_16755 SNP_16756 SNP_16757 SNP_16758 SNP_16759 SNP_16760 SNP_16761 SNP_16762 SNP_16763 SNP_16764 SNP_16765 SNP_16766 SNP_16767 SNP_16768 SNP_16769 SNP_16770 SNP_16771 SNP_16772 SNP_16773 SNP_16774 SNP_16775 SNP_16776 SNP_16777 SNP_16778 SNP_16779 SNP_16780 SNP_16781 SNP_16782 SNP_16783 SNP_16784 SNP_16785 SNP_16786 SNP_16787 SNP_16788 SNP_16789 SNP_16790 SNP_16791 SNP_16792 SNP_16793 SNP_16794 SNP_16795 SNP_16796 SNP_16797 SNP_16798 SNP_16799 SNP_16800 SNP_16801 SNP_16802 SNP_16803 SNP_16804 SNP_16805 SNP_16806 SNP_16807 SNP_16808 SNP_16809 SNP_16810 SNP_16811 SNP_16812 SNP_16813 SNP_16814 SNP_16815 SNP_16816 SNP_16817 SNP_16818 SNP_16819 SNP_16820 SNP_16821 SNP_16822 SNP_16823 SNP_16824 SNP_16825 SNP_16826 SNP_16827 SNP_16828 SNP_16829 SNP_16830 SNP_16831 SNP_16832 SNP_16833 SNP_16834 SNP_16835 SNP_16836 SNP_16837 SNP_16838 SNP_16839 SNP_16840 SNP_16841 SNP_16842 SNP_16843 SNP_16844 SNP_16845 SNP_16846 SNP_16847 SNP_16848 SNP_16849 SNP_16850 SNP_16851 SNP_16852 SNP_16853 SNP_16854 SNP_16855 SNP_16856 SNP_16857 SNP_16858 SNP_16859 SNP_16860 SNP_16861 SNP_16862 SNP_16863 SNP_16864 SNP_16865 SNP_16866 SNP_16867 SNP_16868 SNP_16869 SNP_16870 SNP_16871 SNP_16872 SNP_16873 SNP_16874 SNP_16875 SNP_16876 SNP_16877 SNP_16878 SNP_16879 SNP_16880 SNP_16881 SNP_16882 SNP_16883 SNP_16884 SNP_16885 SNP_16886 SNP_16887 SNP_16888 SNP_16889 SNP_16890 SNP_16891 SNP_16892 SNP_16893 SNP_16894 SNP_16895 SNP_16896 SNP_16897 SNP_16898 SNP_16899 SNP_16900 SNP_16901 SNP_16902 SNP_16903 SNP_16904 SNP_16905 SNP_16906 SNP_16907 SNP_16908 SNP_16909 SNP_16910 SNP_16911 SNP_16912 SNP_16913 SNP_16914 SNP_16915 SNP_16916 SNP_16917 SNP_16918 SNP_16919 SNP_16920 SNP_16921 SNP_16922 SNP_16923 SNP_16924 SNP_16925 SNP_16926 SNP_16927 SNP_16928 SNP_16929 SNP_16930 SNP_16931 SNP_16932 SNP_16933 SNP_16934 SNP_16935 SNP_16936 SNP_16937 SNP_16938 SNP_16939 SNP_16940 SNP_16941 SNP_16942 SNP_16943 SNP_16944 SNP_16945 SNP_16946 SNP_16947 SNP_16948 SNP_16949 SNP_16950 SNP_16951 SNP_16952 SNP_16953 SNP_16954 SNP_16955 SNP_16956 SNP_16957 SNP_16958 SNP_16959 SNP_16960 SNP_16961 SNP_16962 SNP_16963 SNP_16964 SNP_16965 SNP_16966 SNP_16967 SNP_16968 SNP_16969 SNP_16970 SNP_16971 SNP_16972 SNP_16973 SNP_16974 SNP_16975 SNP_16976 SNP_16977 SNP_16978 SNP_16979 SNP_16980 SNP_16981 SNP_16982 SNP_16983 SNP_16984 SNP_16985 SNP_16986 SNP_16987 SNP_16988 SNP_16989 SNP_16990 SNP_16991 SNP_16992 SNP_16993 SNP_16994 SNP_16995 SNP_16996 SNP_16997 SNP_16998 SNP_16999 SNP_17000 SNP_17001 SNP_17002 SNP_17003 SNP_17004 SNP_17005 SNP_17006 SNP_17007 SNP_17008 SNP_17009 SNP_17010 SNP_17011 SNP_17012 SNP_17013 SNP_17014 SNP_17015 SNP_17016 SNP_17017 SNP_17018 SNP_17019 SNP_17020 SNP_17021 SNP_17022 SNP_17023 SNP_17024 SNP_17025 SNP_17026 SNP_17027 SNP_17028 SNP_17029 SNP_17030 SNP_17031 SNP_17032 SNP_17033 SNP_17034 SNP_17035 SNP_17036 SNP_17037 SNP_17038 SNP_17039 SNP_17040 SNP_17041 SNP_17042 SNP_17043 SNP_17044 SNP_17045 SNP_17046 SNP_17047 SNP_17048 SNP_17049 SNP_17050 SNP_17051 SNP_17052 SNP_17053 SNP_17054 SNP_17055 SNP_17056 SNP_17057 SNP_17058 SNP_17059 SNP_17060 SNP_17061 SNP_17062 SNP_17063 SNP_17064 SNP_17065 SNP_17066 SNP_17067 SNP_17068 SNP_17069 SNP_17070 SNP_17071 SNP_17072 SNP_17073 SNP_17074 SNP_17075 SNP_17076 SNP_17077 SNP_17078 SNP_17079 SNP_17080 SNP_17081 SNP_17082 SNP_17083 SNP_17084 SNP_17085 SNP_17086 SNP_17087 SNP_17088 SNP_17089 SNP_17090 SNP_17091 SNP_17092 SNP_17093 SNP_17094 SNP_17095 SNP_17096 SNP_17097 SNP_17098 SNP_17099 SNP_17100 SNP_17101 SNP_17102 SNP_17103 SNP_17104 SNP_17105 SNP_17106 SNP_17107 SNP_17108 SNP_17109 SNP_17110 SNP_17111 SNP_17112 SNP_17113 SNP_17114 SNP_17115 SNP_17116 SNP_17117 SNP_17118 SNP_17119 SNP_17120 SNP_17121 SNP_17122 SNP_17123 SNP_17124 SNP_17125 SNP_17126 SNP_17127 SNP_17128 SNP_17129 SNP_17130 SNP_17131 SNP_17132 SNP_17133 SNP_17134 SNP_17135 SNP_17136 SNP_17137 SNP_17138 SNP_17139 SNP_17140 SNP_17141 SNP_17142 SNP_17143 SNP_17144 SNP_17145 SNP_17146 SNP_17147 SNP_17148 SNP_17149 SNP_17150 SNP_17151 SNP_17152 SNP_17153 SNP_17154 SNP_17155 SNP_17156 SNP_17157 SNP_17158 SNP_17159 SNP_17160 SNP_17161 SNP_17162 SNP_17163 SNP_17164 SNP_17165 SNP_17166 SNP_17167 SNP_17168 SNP_17169 SNP_17170 SNP_17171 SNP_17172 SNP_17173 SNP_17174 SNP_17175 SNP_17176 SNP_17177 SNP_17178 SNP_17179 SNP_17180 SNP_17181 SNP_17182 SNP_17183 SNP_17184 SNP_17185 SNP_17186 SNP_17187 SNP_17188 SNP_17189 SNP_17190 SNP_17191 SNP_17192 SNP_17193 SNP_17194 SNP_17195 SNP_17196 SNP_17197 SNP_17198 SNP_17199 SNP_17200 SNP_17201 SNP_17202 SNP_17203 SNP_17204 SNP_17205 SNP_17206 SNP_17207 SNP_17208 SNP_17209 SNP_17210 SNP_17211 SNP_17212 SNP_17213 SNP_17214 SNP_17215 SNP_17216 SNP_17217 SNP_17218 SNP_17219 SNP_17220 SNP_17221 SNP_17222 SNP_17223 SNP_17224 SNP_17225 SNP_17226 SNP_17227 SNP_17228 SNP_17229 SNP_17230 SNP_17231 SNP_17232 SNP_17233 SNP_17234 SNP_17235 SNP_17236 SNP_17237 SNP_17238 SNP_17239 SNP_17240 SNP_17241 SNP_17242 SNP_17243 SNP_17244 SNP_17245 SNP_17246 SNP_17247 SNP_17248 SNP_17249 SNP_17250 SNP_17251 SNP_17252 SNP_17253 SNP_17254 SNP_17255 SNP_17256 SNP_17257 SNP_17258 SNP_17259 SNP_17260 SNP_17261 SNP_17262 SNP_17263 SNP_17264 SNP_17265 SNP_17266 SNP_17267 SNP_17268 SNP_17269 SNP_17270 SNP_17271 SNP_17272 SNP_17273 SNP_17274 SNP_17275 SNP_17276 SNP_17277 SNP_17278 SNP_17279 SNP_17280 SNP_17281 SNP_17282 SNP_17283 SNP_17284 SNP_17285 SNP_17286 SNP_17287 SNP_17288 SNP_17289 SNP_17290 SNP_17291 SNP_17292 SNP_17293 SNP_17294 SNP_17295 SNP_17296 SNP_17297 SNP_17298 SNP_17299 SNP_17300 SNP_17301 SNP_17302 SNP_17303 SNP_17304 SNP_17305 SNP_17306 SNP_17307 SNP_17308 SNP_17309 SNP_17310 SNP_17311 SNP_17312 SNP_17313 SNP_17314 SNP_17315 SNP_17316 SNP_17317 SNP_17318 SNP_17319 SNP_17320 SNP_17321 SNP_17322 SNP_17323 SNP_17324 SNP_17325 SNP_17326 SNP_17327 SNP_17328 SNP_17329 SNP_17330 SNP_17331 SNP_17332 SNP_17333 SNP_17334 SNP_17335 SNP_17336 SNP_17337 SNP_17338 SNP_17339 SNP_17340 SNP_17341 SNP_17342 SNP_17343 SNP_17344 SNP_17345 SNP_17346 SNP_17347 SNP_17348 SNP_17349 SNP_17350 SNP_17351 SNP_17352 SNP_17353 SNP_17354 SNP_17355 SNP_17356 SNP_17357 SNP_17358 SNP_17359 SNP_17360 SNP_17361 SNP_17362 SNP_17363 SNP_17364 SNP_17365 SNP_17366 SNP_17367 SNP_17368 SNP_17369 SNP_17370 SNP_17371 SNP_17372 SNP_17373 SNP_17374 SNP_17375 SNP_17376 SNP_17377 SNP_17378 SNP_17379 SNP_17380 SNP_17381 SNP_17382 SNP_17383 SNP_17384 SNP_17385 SNP_17386 SNP_17387 SNP_17388 SNP_17389 SNP_17390 SNP_17391 SNP_17392 SNP_17393 SNP_17394 SNP_17395 SNP_17396 SNP_17397 SNP_17398 SNP_17399 SNP_17400 SNP_17401 SNP_17402 SNP_17403 SNP_17404 SNP_17405 SNP_17406 SNP_17407 SNP_17408 SNP_17409 SNP_17410 SNP_17411 SNP_17412 SNP_17413 SNP_17414 SNP_17415 SNP_17416 SNP_17417 SNP_17418 SNP_17419 SNP_17420 SNP_17421 SNP_17422 SNP_17423 SNP_17424 SNP_17425 SNP_17426 SNP_17427 SNP_17428 SNP_17429 SNP_17430 SNP_17431 SNP_17432 SNP_17433 SNP_17434 SNP_17435 SNP_17436 SNP_17437 SNP_17438 SNP_17439 SNP_17440 SNP_17441 SNP_17442 SNP_17443 SNP_17444 SNP_17445 SNP_17446 SNP_17447 SNP_17448 SNP_17449 SNP_17450 SNP_17451 SNP_17452 SNP_17453 SNP_17454 SNP_17455 SNP_17456 SNP_17457 SNP_17458 SNP_17459 SNP_17460 SNP_17461 SNP_17462 SNP_17463 SNP_17464 SNP_17465 SNP_17466 SNP_17467 SNP_17468 SNP_17469 SNP_17470 SNP_17471 SNP_17472 SNP_17473 SNP_17474 SNP_17475 SNP_17476 SNP_17477 SNP_17478 SNP_17479 SNP_17480 SNP_17481 SNP_17482 SNP_17483 SNP_17484 SNP_17485 SNP_17486 SNP_17487 SNP_17488 SNP_17489 SNP_17490 SNP_17491 SNP_17492 SNP_17493 SNP_17494 SNP_17495 SNP_17496 SNP_17497 SNP_17498 SNP_17499 SNP_17500 SNP_17501 SNP_17502 SNP_17503 SNP_17504 SNP_17505 SNP_17506 SNP_17507 SNP_17508 SNP_17509 SNP_17510 SNP_17511 SNP_17512 SNP_17513 SNP_17514 SNP_17515 SNP_17516 SNP_17517 SNP_17518 SNP_17519 SNP_17520 SNP_17521 SNP_17522 SNP_17523 SNP_17524 SNP_17525 SNP_17526 SNP_17527 SNP_17528 SNP_17529 SNP_17530 SNP_17531 SNP_17532 SNP_17533 SNP_17534 SNP_17535 SNP_17536 SNP_17537 SNP_17538 SNP_17539 SNP_17540 SNP_17541 SNP_17542 SNP_17543 SNP_17544 SNP_17545 SNP_17546 SNP_17547 SNP_17548 SNP_17549 SNP_17550 SNP_17551 SNP_17552 SNP_17553 SNP_17554 SNP_17555 SNP_17556 SNP_17557 SNP_17558 SNP_17559 SNP_17560 SNP_17561 SNP_17562 SNP_17563 SNP_17564 SNP_17565 SNP_17566 SNP_17567 SNP_17568 SNP_17569 SNP_17570 SNP_17571 SNP_17572 SNP_17573 SNP_17574 SNP_17575 SNP_17576 SNP_17577 SNP_17578 SNP_17579 SNP_17580 SNP_17581 SNP_17582 SNP_17583 SNP_17584 SNP_17585 SNP_17586 SNP_17587 SNP_17588 SNP_17589 SNP_17590 SNP_17591 SNP_17592 SNP_17593 SNP_17594 SNP_17595 SNP_17596 SNP_17597 SNP_17598 SNP_17599 SNP_17600 SNP_17601 SNP_17602 SNP_17603 SNP_17604 SNP_17605 SNP_17606 SNP_17607 SNP_17608 SNP_17609 SNP_17610 SNP_17611 SNP_17612 SNP_17613 SNP_17614 SNP_17615 SNP_17616 SNP_17617 SNP_17618 SNP_17619 SNP_17620 SNP_17621 SNP_17622 SNP_17623 SNP_17624 SNP_17625 SNP_17626 SNP_17627 SNP_17628 SNP_17629 SNP_17630 SNP_17631 SNP_17632 SNP_17633 SNP_17634 SNP_17635 SNP_17636 SNP_17637 SNP_17638 SNP_17639 SNP_17640 SNP_17641 SNP_17642 SNP_17643 SNP_17644 SNP_17645 SNP_17646 SNP_17647 SNP_17648 SNP_17649 SNP_17650 SNP_17651 SNP_17652 SNP_17653 SNP_17654 SNP_17655 SNP_17656 SNP_17657 SNP_17658 SNP_17659 SNP_17660 SNP_17661 SNP_17662 SNP_17663 SNP_17664 SNP_17665 SNP_17666 SNP_17667 SNP_17668 SNP_17669 SNP_17670 SNP_17671 SNP_17672 SNP_17673 SNP_17674 SNP_17675 SNP_17676 SNP_17677 SNP_17678 SNP_17679 SNP_17680 SNP_17681 SNP_17682 SNP_17683 SNP_17684 SNP_17685 SNP_17686 SNP_17687 SNP_17688 SNP_17689 SNP_17690 SNP_17691 SNP_17692 SNP_17693 SNP_17694 SNP_17695 SNP_17696 SNP_17697 SNP_17698 SNP_17699 SNP_17700 SNP_17701 SNP_17702 SNP_17703 SNP_17704 SNP_17705 SNP_17706 SNP_17707 SNP_17708 SNP_17709 SNP_17710 SNP_17711 SNP_17712 SNP_17713 SNP_17714 SNP_17715 SNP_17716 SNP_17717 SNP_17718 SNP_17719 SNP_17720 SNP_17721 SNP_17722 SNP_17723 SNP_17724 SNP_17725 SNP_17726 SNP_17727 SNP_17728 SNP_17729 SNP_17730 SNP_17731 SNP_17732 SNP_17733 SNP_17734 SNP_17735 SNP_17736 SNP_17737 SNP_17738 SNP_17739 SNP_17740 SNP_17741 SNP_17742 SNP_17743 SNP_17744 SNP_17745 SNP_17746 SNP_17747 SNP_17748 SNP_17749 SNP_17750 SNP_17751 SNP_17752 SNP_17753 SNP_17754 SNP_17755 SNP_17756 SNP_17757 SNP_17758 SNP_17759 SNP_17760 SNP_17761 SNP_17762 SNP_17763 SNP_17764 SNP_17765 SNP_17766 SNP_17767 SNP_17768 SNP_17769 SNP_17770 SNP_17771 SNP_17772 SNP_17773 SNP_17774 SNP_17775 SNP_17776 SNP_17777 SNP_17778 SNP_17779 SNP_17780 SNP_17781 SNP_17782 SNP_17783 SNP_17784 SNP_17785 SNP_17786 SNP_17787 SNP_17788 SNP_17789 SNP_17790 SNP_17791 SNP_17792 SNP_17793 SNP_17794 SNP_17795 SNP_17796 SNP_17797 SNP_17798 SNP_17799 SNP_17800 SNP_17801 SNP_17802 SNP_17803 SNP_17804 SNP_17805 SNP_17806 SNP_17807 SNP_17808 SNP_17809 SNP_17810 SNP_17811 SNP_17812 SNP_17813 SNP_17814 SNP_17815 SNP_17816 SNP_17817 SNP_17818 SNP_17819 SNP_17820 SNP_17821 SNP_17822 SNP_17823 SNP_17824 SNP_17825 SNP_17826 SNP_17827 SNP_17828 SNP_17829 SNP_17830 SNP_17831 SNP_17832 SNP_17833 SNP_17834 SNP_17835 SNP_17836 SNP_17837 SNP_17838 SNP_17839 SNP_17840 SNP_17841 SNP_17842 SNP_17843 SNP_17844 SNP_17845 SNP_17846 SNP_17847 SNP_17848 SNP_17849 SNP_17850 SNP_17851 SNP_17852 SNP_17853 SNP_17854 SNP_17855 SNP_17856 SNP_17857 SNP_17858 SNP_17859 SNP_17860 SNP_17861 SNP_17862 SNP_17863 SNP_17864 SNP_17865 SNP_17866 SNP_17867 SNP_17868 SNP_17869 SNP_17870 SNP_17871 SNP_17872 SNP_17873 SNP_17874 SNP_17875 SNP_17876 SNP_17877 SNP_17878 SNP_17879 SNP_17880 SNP_17881 SNP_17882 SNP_17883 SNP_17884 SNP_17885 SNP_17886 SNP_17887 SNP_17888 SNP_17889 SNP_17890 SNP_17891 SNP_17892 SNP_17893 SNP_17894 SNP_17895 SNP_17896 SNP_17897 SNP_17898 SNP_17899 SNP_17900 SNP_17901 SNP_17902 SNP_17903 SNP_17904 SNP_17905 SNP_17906 SNP_17907 SNP_17908 SNP_17909 SNP_17910 SNP_17911 SNP_17912 SNP_17913 SNP_17914 SNP_17915 SNP_17916 SNP_17917 SNP_17918 SNP_17919 SNP_17920 SNP_17921 SNP_17922 SNP_17923 SNP_17924 SNP_17925 SNP_17926 SNP_17927 SNP_17928 SNP_17929 SNP_17930 SNP_17931 SNP_17932 SNP_17933 SNP_17934 SNP_17935 SNP_17936 SNP_17937 SNP_17938 SNP_17939 SNP_17940 SNP_17941 SNP_17942 SNP_17943 SNP_17944 SNP_17945 SNP_17946 SNP_17947 SNP_17948 SNP_17949 SNP_17950 SNP_17951 SNP_17952 SNP_17953 SNP_17954 SNP_17955 SNP_17956 SNP_17957 SNP_17958 SNP_17959 SNP_17960 SNP_17961 SNP_17962 SNP_17963 SNP_17964 SNP_17965 SNP_17966 SNP_17967 SNP_17968 SNP_17969 SNP_17970 SNP_17971 SNP_17972 SNP_17973 SNP_17974 SNP_17975 SNP_17976 SNP_17977 SNP_17978 SNP_17979 SNP_17980 SNP_17981 SNP_17982 SNP_17983 SNP_17984 SNP_17985 SNP_17986 SNP_17987 SNP_17988 SNP_17989 SNP_17990 SNP_17991 SNP_17992 SNP_17993 SNP_17994 SNP_17995 SNP_17996 SNP_17997 SNP_17998 SNP_17999 SNP_18000 SNP_18001 SNP_18002 SNP_18003 SNP_18004 SNP_18005 SNP_18006 SNP_18007 SNP_18008 SNP_18009 SNP_18010 SNP_18011 SNP_18012 SNP_18013 SNP_18014 SNP_18015 SNP_18016 SNP_18017 SNP_18018 SNP_18019 SNP_18020 SNP_18021 SNP_18022 SNP_18023 SNP_18024 SNP_18025 SNP_18026 SNP_18027 SNP_18028 SNP_18029 SNP_18030 SNP_18031 SNP_18032 SNP_18033 SNP_18034 SNP_18035 SNP_18036 SNP_18037 SNP_18038 SNP_18039 SNP_18040 SNP_18041 SNP_18042 SNP_18043 SNP_18044 SNP_18045 SNP_18046 SNP_18047 SNP_18048 SNP_18049 SNP_18050 SNP_18051 SNP_18052 SNP_18053 SNP_18054 SNP_18055 SNP_18056 SNP_18057 SNP_18058 SNP_18059 SNP_18060 SNP_18061 SNP_18062 SNP_18063 SNP_18064 SNP_18065 SNP_18066 SNP_18067 SNP_18068 SNP_18069 SNP_18070 SNP_18071 SNP_18072 SNP_18073 SNP_18074 SNP_18075 SNP_18076 SNP_18077 SNP_18078 SNP_18079 SNP_18080 SNP_18081 SNP_18082 SNP_18083 SNP_18084 SNP_18085 SNP_18086 SNP_18087 SNP_18088 SNP_18089 SNP_18090 SNP_18091 SNP_18092 SNP_18093 SNP_18094 SNP_18095 SNP_18096 SNP_18097 SNP_18098 SNP_18099 SNP_18100 SNP_18101 SNP_18102 SNP_18103 SNP_18104 SNP_18105 SNP_18106 SNP_18107 SNP_18108 SNP_18109 SNP_18110 SNP_18111 SNP_18112 SNP_18113 SNP_18114 SNP_18115 SNP_18116 SNP_18117 SNP_18118 SNP_18119 SNP_18120 SNP_18121 SNP_18122 SNP_18123 SNP_18124 SNP_18125 SNP_18126 SNP_18127 SNP_18128 SNP_18129 SNP_18130 SNP_18131 SNP_18132 SNP_18133 SNP_18134 SNP_18135 SNP_18136 SNP_18137 SNP_18138 SNP_18139 SNP_18140 SNP_18141 SNP_18142 SNP_18143 SNP_18144 SNP_18145 SNP_18146 SNP_18147 SNP_18148 SNP_18149 SNP_18150 SNP_18151 SNP_18152 SNP_18153 SNP_18154 SNP_18155 SNP_18156 SNP_18157 SNP_18158 SNP_18159 SNP_18160 SNP_18161 SNP_18162 SNP_18163 SNP_18164 SNP_18165 SNP_18166 SNP_18167 SNP_18168 SNP_18169 SNP_18170 SNP_18171 SNP_18172 SNP_18173 SNP_18174 SNP_18175 SNP_18176 SNP_18177 SNP_18178 SNP_18179 SNP_18180 SNP_18181 SNP_18182 SNP_18183 SNP_18184 SNP_18185 SNP_18186 SNP_18187 SNP_18188 SNP_18189 SNP_18190 SNP_18191 SNP_18192 SNP_18193 SNP_18194 SNP_18195 SNP_18196 SNP_18197 SNP_18198 SNP_18199 SNP_18200 SNP_18201 SNP_18202 SNP_18203 SNP_18204 SNP_18205 SNP_18206 SNP_18207 SNP_18208 SNP_18209 SNP_18210 SNP_18211 SNP_18212 SNP_18213 SNP_18214 SNP_18215 SNP_18216 SNP_18217 SNP_18218 SNP_18219 SNP_18220 SNP_18221 SNP_18222 SNP_18223 SNP_18224 SNP_18225 SNP_18226 SNP_18227 SNP_18228 SNP_18229 SNP_18230 SNP_18231 SNP_18232 SNP_18233 SNP_18234 SNP_18235 SNP_18236 SNP_18237 SNP_18238 SNP_18239 SNP_18240 SNP_18241 SNP_18242 SNP_18243 SNP_18244 SNP_18245 SNP_18246 SNP_18247 SNP_18248 SNP_18249 SNP_18250 SNP_18251 SNP_18252 SNP_18253 SNP_18254 SNP_18255 SNP_18256 SNP_18257 SNP_18258 SNP_18259 SNP_18260 SNP_18261 SNP_18262 SNP_18263 SNP_18264 SNP_18265 SNP_18266 SNP_18267 SNP_18268 SNP_18269 SNP_18270 SNP_18271 SNP_18272 SNP_18273 SNP_18274 SNP_18275 SNP_18276 SNP_18277 SNP_18278 SNP_18279 SNP_18280 SNP_18281 SNP_18282 SNP_18283 SNP_18284 SNP_18285 SNP_18286 SNP_18287 SNP_18288 SNP_18289 SNP_18290 SNP_18291 SNP_18292 SNP_18293 SNP_18294 SNP_18295 SNP_18296 SNP_18297 SNP_18298 SNP_18299 SNP_18300 SNP_18301 SNP_18302 SNP_18303 SNP_18304 SNP_18305 SNP_18306 SNP_18307 SNP_18308 SNP_18309 SNP_18310 SNP_18311 SNP_18312 SNP_18313 SNP_18314 SNP_18315 SNP_18316 SNP_18317 SNP_18318 SNP_18319 SNP_18320 SNP_18321 SNP_18322 SNP_18323 SNP_18324 SNP_18325 SNP_18326 SNP_18327 SNP_18328 SNP_18329 SNP_18330 SNP_18331 SNP_18332 SNP_18333 SNP_18334 SNP_18335 SNP_18336 SNP_18337 SNP_18338 SNP_18339 SNP_18340 SNP_18341 SNP_18342 SNP_18343 SNP_18344 SNP_18345 SNP_18346 SNP_18347 SNP_18348 SNP_18349 SNP_18350 SNP_18351 SNP_18352 SNP_18353 SNP_18354 SNP_18355 SNP_18356 SNP_18357 SNP_18358 SNP_18359 SNP_18360 SNP_18361 SNP_18362 SNP_18363 SNP_18364 SNP_18365 SNP_18366 SNP_18367 SNP_18368 SNP_18369 SNP_18370 SNP_18371 SNP_18372 SNP_18373 SNP_18374 SNP_18375 SNP_18376 SNP_18377 SNP_18378 SNP_18379 SNP_18380 SNP_18381 SNP_18382 SNP_18383 SNP_18384 SNP_18385 SNP_18386 SNP_18387 SNP_18388 SNP_18389 SNP_18390 SNP_18391 SNP_18392 SNP_18393 SNP_18394 SNP_18395 SNP_18396 SNP_18397 SNP_18398 SNP_18399 SNP_18400 SNP_18401 SNP_18402 SNP_18403 SNP_18404 SNP_18405 SNP_18406 SNP_18407 SNP_18408 SNP_18409 SNP_18410 SNP_18411 SNP_18412 SNP_18413 SNP_18414 SNP_18415 SNP_18416 SNP_18417 SNP_18418 SNP_18419 SNP_18420 SNP_18421 SNP_18422 SNP_18423 SNP_18424 SNP_18425 SNP_18426 SNP_18427 SNP_18428 SNP_18429 SNP_18430 SNP_18431 SNP_18432 SNP_18433 SNP_18434 SNP_18435 SNP_18436 SNP_18437 SNP_18438 SNP_18439 SNP_18440 SNP_18441 SNP_18442 SNP_18443 SNP_18444 SNP_18445 SNP_18446 SNP_18447 SNP_18448 SNP_18449 SNP_18450 SNP_18451 SNP_18452 SNP_18453 SNP_18454 SNP_18455 SNP_18456 SNP_18457 SNP_18458 SNP_18459 SNP_18460 SNP_18461 SNP_18462 SNP_18463 SNP_18464 SNP_18465 SNP_18466 SNP_18467 SNP_18468 SNP_18469 SNP_18470 SNP_18471 SNP_18472 SNP_18473 SNP_18474 SNP_18475 SNP_18476 SNP_18477 SNP_18478 SNP_18479 SNP_18480 SNP_18481 SNP_18482 SNP_18483 SNP_18484 SNP_18485 SNP_18486 SNP_18487 SNP_18488 SNP_18489 SNP_18490 SNP_18491 SNP_18492 SNP_18493 SNP_18494 SNP_18495 SNP_18496 SNP_18497 SNP_18498 SNP_18499 SNP_18500 SNP_18501 SNP_18502 SNP_18503 SNP_18504 SNP_18505 SNP_18506 SNP_18507 SNP_18508 SNP_18509 SNP_18510 SNP_18511 SNP_18512 SNP_18513 SNP_18514 SNP_18515 SNP_18516 SNP_18517 SNP_18518 SNP_18519 SNP_18520 SNP_18521 SNP_18522 SNP_18523 SNP_18524 SNP_18525 SNP_18526 SNP_18527 SNP_18528 SNP_18529 SNP_18530 SNP_18531 SNP_18532 SNP_18533 SNP_18534 SNP_18535 SNP_18536 SNP_18537 SNP_18538 SNP_18539 SNP_18540 SNP_18541 SNP_18542 SNP_18543 SNP_18544 SNP_18545 SNP_18546 SNP_18547 SNP_18548 SNP_18549 SNP_18550 SNP_18551 SNP_18552 SNP_18553 SNP_18554 SNP_18555 SNP_18556 SNP_18557 SNP_18558 SNP_18559 SNP_18560 SNP_18561 SNP_18562 SNP_18563 SNP_18564 SNP_18565 SNP_18566 SNP_18567 SNP_18568 SNP_18569 SNP_18570 SNP_18571 SNP_18572 SNP_18573 SNP_18574 SNP_18575 SNP_18576 SNP_18577 SNP_18578 SNP_18579 SNP_18580 SNP_18581 SNP_18582 SNP_18583 SNP_18584 SNP_18585 SNP_18586 SNP_18587 SNP_18588 SNP_18589 SNP_18590 SNP_18591 SNP_18592 SNP_18593 SNP_18594 SNP_18595 SNP_18596 SNP_18597 SNP_18598 SNP_18599 SNP_18600 SNP_18601 SNP_18602 SNP_18603 SNP_18604 SNP_18605 SNP_18606 SNP_18607 SNP_18608 SNP_18609 SNP_18610 SNP_18611 SNP_18612 SNP_18613 SNP_18614 SNP_18615 SNP_18616 SNP_18617 SNP_18618 SNP_18619 SNP_18620 SNP_18621 SNP_18622 SNP_18623 SNP_18624 SNP_18625 SNP_18626 SNP_18627 SNP_18628 SNP_18629 SNP_18630 SNP_18631 SNP_18632 SNP_18633 SNP_18634 SNP_18635 SNP_18636 SNP_18637 SNP_18638 SNP_18639 SNP_18640 SNP_18641 SNP_18642 SNP_18643 SNP_18644 SNP_18645 SNP_18646 SNP_18647 SNP_18648 SNP_18649 SNP_18650 SNP_18651 SNP_18652 SNP_18653 SNP_18654 SNP_18655 SNP_18656 SNP_18657 SNP_18658 SNP_18659 SNP_18660 SNP_18661 SNP_18662 SNP_18663 SNP_18664 SNP_18665 SNP_18666 SNP_18667 SNP_18668 SNP_18669 SNP_18670 SNP_18671 SNP_18672 SNP_18673 SNP_18674 SNP_18675 SNP_18676 SNP_18677 SNP_18678 SNP_18679 SNP_18680 SNP_18681 SNP_18682 SNP_18683 SNP_18684 SNP_18685 SNP_18686 SNP_18687 SNP_18688 SNP_18689 SNP_18690 SNP_18691 SNP_18692 SNP_18693 SNP_18694 SNP_18695 SNP_18696 SNP_18697 SNP_18698 SNP_18699 SNP_18700 SNP_18701 SNP_18702 SNP_18703 SNP_18704 SNP_18705 SNP_18706 SNP_18707 SNP_18708 SNP_18709 SNP_18710 SNP_18711 SNP_18712 SNP_18713 SNP_18714 SNP_18715 SNP_18716 SNP_18717 SNP_18718 SNP_18719 SNP_18720 SNP_18721 SNP_18722 SNP_18723 SNP_18724 SNP_18725 SNP_18726 SNP_18727 SNP_18728 SNP_18729 SNP_18730 SNP_18731 SNP_18732 SNP_18733 SNP_18734 SNP_18735 SNP_18736 SNP_18737 SNP_18738 SNP_18739 SNP_18740 SNP_18741 SNP_18742 SNP_18743 SNP_18744 SNP_18745 SNP_18746 SNP_18747 SNP_18748 SNP_18749 SNP_18750 SNP_18751 SNP_18752 SNP_18753 SNP_18754 SNP_18755 SNP_18756 SNP_18757 SNP_18758 SNP_18759 SNP_18760 SNP_18761 SNP_18762 SNP_18763 SNP_18764 SNP_18765 SNP_18766 SNP_18767 SNP_18768 SNP_18769 SNP_18770 SNP_18771 SNP_18772 SNP_18773 SNP_18774 SNP_18775 SNP_18776 SNP_18777 SNP_18778 SNP_18779 SNP_18780 SNP_18781 SNP_18782 SNP_18783 SNP_18784 SNP_18785 SNP_18786 SNP_18787 SNP_18788 SNP_18789 SNP_18790 SNP_18791 SNP_18792 SNP_18793 SNP_18794 SNP_18795 SNP_18796 SNP_18797 SNP_18798 SNP_18799 SNP_18800 SNP_18801 SNP_18802 SNP_18803 SNP_18804 SNP_18805 SNP_18806 SNP_18807 SNP_18808 SNP_18809 SNP_18810 SNP_18811 SNP_18812 SNP_18813 SNP_18814 SNP_18815 SNP_18816 SNP_18817 SNP_18818 SNP_18819 SNP_18820 SNP_18821 SNP_18822 SNP_18823 SNP_18824 SNP_18825 SNP_18826 SNP_18827 SNP_18828 SNP_18829 SNP_18830 SNP_18831 SNP_18832 SNP_18833 SNP_18834 SNP_18835 SNP_18836 SNP_18837 SNP_18838 SNP_18839 SNP_18840 SNP_18841 SNP_18842 SNP_18843 SNP_18844 SNP_18845 SNP_18846 SNP_18847 SNP_18848 SNP_18849 SNP_18850 SNP_18851 SNP_18852 SNP_18853 SNP_18854 SNP_18855 SNP_18856 SNP_18857 SNP_18858 SNP_18859 SNP_18860 SNP_18861 SNP_18862 SNP_18863 SNP_18864 SNP_18865 SNP_18866 SNP_18867 SNP_18868 SNP_18869 SNP_18870 SNP_18871 SNP_18872 SNP_18873 SNP_18874 SNP_18875 SNP_18876 SNP_18877 SNP_18878 SNP_18879 SNP_18880 SNP_18881 SNP_18882 SNP_18883 SNP_18884 SNP_18885 SNP_18886 SNP_18887 SNP_18888 SNP_18889 SNP_18890 SNP_18891 SNP_18892 SNP_18893 SNP_18894 SNP_18895 SNP_18896 SNP_18897 SNP_18898 SNP_18899 SNP_18900 SNP_18901 SNP_18902 SNP_18903 SNP_18904 SNP_18905 SNP_18906 SNP_18907 SNP_18908 SNP_18909 SNP_18910 SNP_18911 SNP_18912 SNP_18913 SNP_18914 SNP_18915 SNP_18916 SNP_18917 SNP_18918 SNP_18919 SNP_18920 SNP_18921 SNP_18922 SNP_18923 SNP_18924 SNP_18925 SNP_18926 SNP_18927 SNP_18928 SNP_18929 SNP_18930 SNP_18931 SNP_18932 SNP_18933 SNP_18934 SNP_18935 SNP_18936 SNP_18937 SNP_18938 SNP_18939 SNP_18940 SNP_18941 SNP_18942 SNP_18943 SNP_18944 SNP_18945 SNP_18946 SNP_18947 SNP_18948 SNP_18949 SNP_18950 SNP_18951 SNP_18952 SNP_18953 SNP_18954 SNP_18955 SNP_18956 SNP_18957 SNP_18958 SNP_18959 SNP_18960 SNP_18961 SNP_18962 SNP_18963 SNP_18964 SNP_18965 SNP_18966 SNP_18967 SNP_18968 SNP_18969 SNP_18970 SNP_18971 SNP_18972 SNP_18973 SNP_18974 SNP_18975 SNP_18976 SNP_18977 SNP_18978 SNP_18979 SNP_18980 SNP_18981 SNP_18982 SNP_18983 SNP_18984 SNP_18985 SNP_18986 SNP_18987 SNP_18988 SNP_18989 SNP_18990 SNP_18991 SNP_18992 SNP_18993 SNP_18994 SNP_18995 SNP_18996 SNP_18997 SNP_18998 SNP_18999 SNP_19000 SNP_19001 SNP_19002 SNP_19003 SNP_19004 SNP_19005 SNP_19006 SNP_19007 SNP_19008 SNP_19009 SNP_19010 SNP_19011 SNP_19012 SNP_19013 SNP_19014 SNP_19015 SNP_19016 SNP_19017 SNP_19018 SNP_19019 SNP_19020 SNP_19021 SNP_19022 SNP_19023 SNP_19024 SNP_19025 SNP_19026 SNP_19027 SNP_19028 SNP_19029 SNP_19030 SNP_19031 SNP_19032 SNP_19033 SNP_19034 SNP_19035 SNP_19036 SNP_19037 SNP_19038 SNP_19039 SNP_19040 SNP_19041 SNP_19042 SNP_19043 SNP_19044 SNP_19045 SNP_19046 SNP_19047 SNP_19048 SNP_19049 SNP_19050 SNP_19051 SNP_19052 SNP_19053 SNP_19054 SNP_19055 SNP_19056 SNP_19057 SNP_19058 SNP_19059 SNP_19060 SNP_19061 SNP_19062 SNP_19063 SNP_19064 SNP_19065 SNP_19066 SNP_19067 SNP_19068 SNP_19069 SNP_19070 SNP_19071 SNP_19072 SNP_19073 SNP_19074 SNP_19075 SNP_19076 SNP_19077 SNP_19078 SNP_19079 SNP_19080 SNP_19081 SNP_19082 SNP_19083 SNP_19084 SNP_19085 SNP_19086 SNP_19087 SNP_19088 SNP_19089 SNP_19090 SNP_19091 SNP_19092 SNP_19093 SNP_19094 SNP_19095 SNP_19096 SNP_19097 SNP_19098 SNP_19099 SNP_19100 SNP_19101 SNP_19102 SNP_19103 SNP_19104 SNP_19105 SNP_19106 SNP_19107 SNP_19108 SNP_19109 SNP_19110 SNP_19111 SNP_19112 SNP_19113 SNP_19114 SNP_19115 SNP_19116 SNP_19117 SNP_19118 SNP_19119 SNP_19120 SNP_19121 SNP_19122 SNP_19123 SNP_19124 SNP_19125 SNP_19126 SNP_19127 SNP_19128 SNP_19129 SNP_19130 SNP_19131 SNP_19132 SNP_19133 SNP_19134 SNP_19135 SNP_19136 SNP_19137 SNP_19138 SNP_19139 SNP_19140 SNP_19141 SNP_19142 SNP_19143 SNP_19144 SNP_19145 SNP_19146 SNP_19147 SNP_19148 SNP_19149 SNP_19150 SNP_19151 SNP_19152 SNP_19153 SNP_19154 SNP_19155 SNP_19156 SNP_19157 SNP_19158 SNP_19159 SNP_19160 SNP_19161 SNP_19162 SNP_19163 SNP_19164 SNP_19165 SNP_19166 SNP_19167 SNP_19168 SNP_19169 SNP_19170 SNP_19171 SNP_19172 SNP_19173 SNP_19174 SNP_19175 SNP_19176 SNP_19177 SNP_19178 SNP_19179 SNP_19180 SNP_19181 SNP_19182 SNP_19183 SNP_19184 SNP_19185 SNP_19186 SNP_19187 SNP_19188 SNP_19189 SNP_19190 SNP_19191 SNP_19192 SNP_19193 SNP_19194 SNP_19195 SNP_19196 SNP_19197 SNP_19198 SNP_19199 SNP_19200 SNP_19201 SNP_19202 SNP_19203 SNP_19204 SNP_19205 SNP_19206 SNP_19207 SNP_19208 SNP_19209 SNP_19210 SNP_19211 SNP_19212 SNP_19213 SNP_19214 SNP_19215 SNP_19216 SNP_19217 SNP_19218 SNP_19219 SNP_19220 SNP_19221 SNP_19222 SNP_19223 SNP_19224 SNP_19225 SNP_19226 SNP_19227 SNP_19228 SNP_19229 SNP_19230 SNP_19231 SNP_19232 SNP_19233 SNP_19234 SNP_19235 SNP_19236 SNP_19237 SNP_19238 SNP_19239 SNP_19240 SNP_19241 SNP_19242 SNP_19243 SNP_19244 SNP_19245 SNP_19246 SNP_19247 SNP_19248 SNP_19249 SNP_19250 SNP_19251 SNP_19252 SNP_19253 SNP_19254 SNP_19255 SNP_19256 SNP_19257 SNP_19258 SNP_19259 SNP_19260 SNP_19261 SNP_19262 SNP_19263 SNP_19264 SNP_19265 SNP_19266 SNP_19267 SNP_19268 SNP_19269 SNP_19270 SNP_19271 SNP_19272 SNP_19273 SNP_19274 SNP_19275 SNP_19276 SNP_19277 SNP_19278 SNP_19279 SNP_19280 SNP_19281 SNP_19282 SNP_19283 SNP_19284 SNP_19285 SNP_19286 SNP_19287 SNP_19288 SNP_19289 SNP_19290 SNP_19291 SNP_19292 SNP_19293 SNP_19294 SNP_19295 SNP_19296 SNP_19297 SNP_19298 SNP_19299 SNP_19300 SNP_19301 SNP_19302 SNP_19303 SNP_19304 SNP_19305 SNP_19306 SNP_19307 SNP_19308 SNP_19309 SNP_19310 SNP_19311 SNP_19312 SNP_19313 SNP_19314 SNP_19315 SNP_19316 SNP_19317 SNP_19318 SNP_19319 SNP_19320 SNP_19321 SNP_19322 SNP_19323 SNP_19324 SNP_19325 SNP_19326 SNP_19327 SNP_19328 SNP_19329 SNP_19330 SNP_19331 SNP_19332 SNP_19333 SNP_19334 SNP_19335 SNP_19336 SNP_19337 SNP_19338 SNP_19339 SNP_19340 SNP_19341 SNP_19342 SNP_19343 SNP_19344 SNP_19345 SNP_19346 SNP_19347 SNP_19348 SNP_19349 SNP_19350 SNP_19351 SNP_19352 SNP_19353 SNP_19354 SNP_19355 SNP_19356 SNP_19357 SNP_19358 SNP_19359 SNP_19360 SNP_19361 SNP_19362 SNP_19363 SNP_19364 SNP_19365 SNP_19366 SNP_19367 SNP_19368 SNP_19369 SNP_19370 SNP_19371 SNP_19372 SNP_19373 SNP_19374 SNP_19375 SNP_19376 SNP_19377 SNP_19378 SNP_19379 SNP_19380 SNP_19381 SNP_19382 SNP_19383 SNP_19384 SNP_19385 SNP_19386 SNP_19387 SNP_19388 SNP_19389 SNP_19390 SNP_19391 SNP_19392 SNP_19393 SNP_19394 SNP_19395 SNP_19396 SNP_19397 SNP_19398 SNP_19399 SNP_19400 SNP_19401 SNP_19402 SNP_19403 SNP_19404 SNP_19405 SNP_19406 SNP_19407 SNP_19408 SNP_19409 SNP_19410 SNP_19411 SNP_19412 SNP_19413 SNP_19414 SNP_19415 SNP_19416 SNP_19417 SNP_19418 SNP_19419 SNP_19420 SNP_19421 SNP_19422 SNP_19423 SNP_19424 SNP_19425 SNP_19426 SNP_19427 SNP_19428 SNP_19429 SNP_19430 SNP_19431 SNP_19432 SNP_19433 SNP_19434 SNP_19435 SNP_19436 SNP_19437 SNP_19438 SNP_19439 SNP_19440 SNP_19441 SNP_19442 SNP_19443 SNP_19444 SNP_19445 SNP_19446 SNP_19447 SNP_19448 SNP_19449 SNP_19450 SNP_19451 SNP_19452 SNP_19453 SNP_19454 SNP_19455 SNP_19456 SNP_19457 SNP_19458 SNP_19459 SNP_19460 SNP_19461 SNP_19462 SNP_19463 SNP_19464 SNP_19465 SNP_19466 SNP_19467 SNP_19468 SNP_19469 SNP_19470 SNP_19471 SNP_19472 SNP_19473 SNP_19474 SNP_19475 SNP_19476 SNP_19477 SNP_19478 SNP_19479 SNP_19480 SNP_19481 SNP_19482 SNP_19483 SNP_19484 SNP_19485 SNP_19486 SNP_19487 SNP_19488 SNP_19489 SNP_19490 SNP_19491 SNP_19492 SNP_19493 SNP_19494 SNP_19495 SNP_19496 SNP_19497 SNP_19498 SNP_19499 SNP_19500 SNP_19501 SNP_19502 SNP_19503 SNP_19504 SNP_19505 SNP_19506 SNP_19507 SNP_19508 SNP_19509 SNP_19510 SNP_19511 SNP_19512 SNP_19513 SNP_19514 SNP_19515 SNP_19516 SNP_19517 SNP_19518 SNP_19519 SNP_19520 SNP_19521 SNP_19522 SNP_19523 SNP_19524 SNP_19525 SNP_19526 SNP_19527 SNP_19528 SNP_19529 SNP_19530 SNP_19531 SNP_19532 SNP_19533 SNP_19534 SNP_19535 SNP_19536 SNP_19537 SNP_19538 SNP_19539 SNP_19540 SNP_19541 SNP_19542 SNP_19543 SNP_19544 SNP_19545 SNP_19546 SNP_19547 SNP_19548 SNP_19549 SNP_19550 SNP_19551 SNP_19552 SNP_19553 SNP_19554 SNP_19555 SNP_19556 SNP_19557 SNP_19558 SNP_19559 SNP_19560 SNP_19561 SNP_19562 SNP_19563 SNP_19564 SNP_19565 SNP_19566 SNP_19567 SNP_19568 SNP_19569 SNP_19570 SNP_19571 SNP_19572 SNP_19573 SNP_19574 SNP_19575 SNP_19576 SNP_19577 SNP_19578 SNP_19579 SNP_19580 SNP_19581 SNP_19582 SNP_19583 SNP_19584 SNP_19585 SNP_19586 SNP_19587 SNP_19588 SNP_19589 SNP_19590 SNP_19591 SNP_19592 SNP_19593 SNP_19594 SNP_19595 SNP_19596 SNP_19597 SNP_19598 SNP_19599 SNP_19600 SNP_19601 SNP_19602 SNP_19603 SNP_19604 SNP_19605 SNP_19606 SNP_19607 SNP_19608 SNP_19609 SNP_19610 SNP_19611 SNP_19612 SNP_19613 SNP_19614 SNP_19615 SNP_19616 SNP_19617 SNP_19618 SNP_19619 SNP_19620 SNP_19621 SNP_19622 SNP_19623 SNP_19624 SNP_19625 SNP_19626 SNP_19627 SNP_19628 SNP_19629 SNP_19630 SNP_19631 SNP_19632 SNP_19633 SNP_19634 SNP_19635 SNP_19636 SNP_19637 SNP_19638 SNP_19639 SNP_19640 SNP_19641 SNP_19642 SNP_19643 SNP_19644 SNP_19645 SNP_19646 SNP_19647 SNP_19648 SNP_19649 SNP_19650 SNP_19651 SNP_19652 SNP_19653 SNP_19654 SNP_19655 SNP_19656 SNP_19657 SNP_19658 SNP_19659 SNP_19660 SNP_19661 SNP_19662 SNP_19663 SNP_19664 SNP_19665 SNP_19666 SNP_19667 SNP_19668 SNP_19669 SNP_19670 SNP_19671 SNP_19672 SNP_19673 SNP_19674 SNP_19675 SNP_19676 SNP_19677 SNP_19678 SNP_19679 SNP_19680 SNP_19681 SNP_19682 SNP_19683 SNP_19684 SNP_19685 SNP_19686 SNP_19687 SNP_19688 SNP_19689 SNP_19690 SNP_19691 SNP_19692 SNP_19693 SNP_19694 SNP_19695 SNP_19696 SNP_19697 SNP_19698 SNP_19699 SNP_19700 SNP_19701 SNP_19702 SNP_19703 SNP_19704 SNP_19705 SNP_19706 SNP_19707 SNP_19708 SNP_19709 SNP_19710 SNP_19711 SNP_19712 SNP_19713 SNP_19714 SNP_19715 SNP_19716 SNP_19717 SNP_19718 SNP_19719 SNP_19720 SNP_19721 SNP_19722 SNP_19723 SNP_19724 SNP_19725 SNP_19726 SNP_19727 SNP_19728 SNP_19729 SNP_19730 SNP_19731 SNP_19732 SNP_19733 SNP_19734 SNP_19735 SNP_19736 SNP_19737 SNP_19738 SNP_19739 SNP_19740 SNP_19741 SNP_19742 SNP_19743 SNP_19744 SNP_19745 SNP_19746 SNP_19747 SNP_19748 SNP_19749 SNP_19750 SNP_19751 SNP_19752 SNP_19753 SNP_19754 SNP_19755 SNP_19756 SNP_19757 SNP_19758 SNP_19759 SNP_19760 SNP_19761 SNP_19762 SNP_19763 SNP_19764 SNP_19765 SNP_19766 SNP_19767 SNP_19768 SNP_19769 SNP_19770 SNP_19771 SNP_19772 SNP_19773 SNP_19774 SNP_19775 SNP_19776 SNP_19777 SNP_19778 SNP_19779 SNP_19780 SNP_19781 SNP_19782 SNP_19783 SNP_19784 SNP_19785 SNP_19786 SNP_19787 SNP_19788 SNP_19789 SNP_19790 SNP_19791 SNP_19792 SNP_19793 SNP_19794 SNP_19795 SNP_19796 SNP_19797 SNP_19798 SNP_19799 SNP_19800 SNP_19801 SNP_19802 SNP_19803 SNP_19804 SNP_19805 SNP_19806 SNP_19807 SNP_19808 SNP_19809 SNP_19810 SNP_19811 SNP_19812 SNP_19813 SNP_19814 SNP_19815 SNP_19816 SNP_19817 SNP_19818 SNP_19819 SNP_19820 SNP_19821 SNP_19822 SNP_19823 SNP_19824 SNP_19825 SNP_19826 SNP_19827 SNP_19828 SNP_19829 SNP_19830 SNP_19831 SNP_19832 SNP_19833 SNP_19834 SNP_19835 SNP_19836 SNP_19837 SNP_19838 SNP_19839 SNP_19840 SNP_19841 SNP_19842 SNP_19843 SNP_19844 SNP_19845 SNP_19846 SNP_19847 SNP_19848 SNP_19849 SNP_19850 SNP_19851 SNP_19852 SNP_19853 SNP_19854 SNP_19855 SNP_19856 SNP_19857 SNP_19858 SNP_19859 SNP_19860 SNP_19861 SNP_19862 SNP_19863 SNP_19864 SNP_19865 SNP_19866 SNP_19867 SNP_19868 SNP_19869 SNP_19870 SNP_19871 SNP_19872 SNP_19873 SNP_19874 SNP_19875 SNP_19876 SNP_19877 SNP_19878 SNP_19879 SNP_19880 SNP_19881 SNP_19882 SNP_19883 SNP_19884 SNP_19885 SNP_19886 SNP_19887 SNP_19888 SNP_19889 SNP_19890 SNP_19891 SNP_19892 SNP_19893 SNP_19894 SNP_19895 SNP_19896 SNP_19897 SNP_19898 SNP_19899 SNP_19900 SNP_19901 SNP_19902 SNP_19903 SNP_19904 SNP_19905 SNP_19906 SNP_19907 SNP_19908 SNP_19909 SNP_19910 SNP_19911 SNP_19912 SNP_19913 SNP_19914 SNP_19915 SNP_19916 SNP_19917 SNP_19918 SNP_19919 SNP_19920 SNP_19921 SNP_19922 SNP_19923 SNP_19924 SNP_19925 SNP_19926 SNP_19927 SNP_19928 SNP_19929 SNP_19930 SNP_19931 SNP_19932 SNP_19933 SNP_19934 SNP_19935 SNP_19936 SNP_19937 SNP_19938 SNP_19939 SNP_19940 SNP_19941 SNP_19942 SNP_19943 SNP_19944 SNP_19945 SNP_19946 SNP_19947 SNP_19948 SNP_19949 SNP_19950 SNP_19951 SNP_19952 SNP_19953 SNP_19954 SNP_19955 SNP_19956 SNP_19957 SNP_19958 SNP_19959 SNP_19960 SNP_19961 SNP_19962 SNP_19963 SNP_19964 SNP_19965 SNP_19966 SNP_19967 SNP_19968 SNP_19969 SNP_19970 SNP_19971 SNP_19972 SNP_19973 SNP_19974 SNP_19975 SNP_19976 SNP_19977 SNP_19978 SNP_19979 SNP_19980 SNP_19981 SNP_19982 SNP_19983 SNP_19984 SNP_19985 SNP_19986 SNP_19987 SNP_19988 SNP_19989 SNP_19990 SNP_19991 SNP_19992 SNP_19993 SNP_19994 SNP_19995 SNP_19996 SNP_19997 SNP_19998 SNP_19999 SNP_20000 SNP_20001 SNP_20002 SNP_20003 SNP_20004 SNP_20005 SNP_20006 SNP_20007 SNP_20008 SNP_20009 SNP_20010 SNP_20011 SNP_20012 SNP_20013 SNP_20014 SNP_20015 SNP_20016 SNP_20017 SNP_20018 SNP_20019 SNP_20020 SNP_20021 SNP_20022 SNP_20023 SNP_20024 SNP_20025 SNP_20026 SNP_20027 SNP_20028 SNP_20029 SNP_20030 SNP_20031 SNP_20032 SNP_20033 SNP_20034 SNP_20035 SNP_20036 SNP_20037 SNP_20038 SNP_20039 SNP_20040 SNP_20041 SNP_20042 SNP_20043 SNP_20044 SNP_20045 SNP_20046 SNP_20047 SNP_20048 SNP_20049 SNP_20050 SNP_20051 SNP_20052 SNP_20053 SNP_20054 SNP_20055 SNP_20056 SNP_20057 SNP_20058 SNP_20059 SNP_20060 SNP_20061 SNP_20062 SNP_20063 SNP_20064 SNP_20065 SNP_20066 SNP_20067 SNP_20068 SNP_20069 SNP_20070 SNP_20071 SNP_20072 SNP_20073 SNP_20074 SNP_20075 SNP_20076 SNP_20077 SNP_20078 SNP_20079 SNP_20080 SNP_20081 SNP_20082 SNP_20083 SNP_20084 SNP_20085 SNP_20086 SNP_20087 SNP_20088 SNP_20089 SNP_20090 SNP_20091 SNP_20092 SNP_20093 SNP_20094 SNP_20095 SNP_20096 SNP_20097 SNP_20098 SNP_20099 SNP_20100 SNP_20101 SNP_20102 SNP_20103 SNP_20104 SNP_20105 SNP_20106 SNP_20107 SNP_20108 SNP_20109 SNP_20110 SNP_20111 SNP_20112 SNP_20113 SNP_20114 SNP_20115 SNP_20116 SNP_20117 SNP_20118 SNP_20119 SNP_20120 SNP_20121 SNP_20122 SNP_20123 SNP_20124 SNP_20125 SNP_20126 SNP_20127 SNP_20128 SNP_20129 SNP_20130 SNP_20131 SNP_20132 SNP_20133 SNP_20134 SNP_20135 SNP_20136 SNP_20137 SNP_20138 SNP_20139 SNP_20140 SNP_20141 SNP_20142 SNP_20143 SNP_20144 SNP_20145 SNP_20146 SNP_20147 SNP_20148 SNP_20149 SNP_20150 SNP_20151 SNP_20152 SNP_20153 SNP_20154 SNP_20155 SNP_20156 SNP_20157 SNP_20158 SNP_20159 SNP_20160 SNP_20161 SNP_20162 SNP_20163 SNP_20164 SNP_20165 SNP_20166 SNP_20167 SNP_20168 SNP_20169 SNP_20170 SNP_20171 SNP_20172 SNP_20173 SNP_20174 SNP_20175 SNP_20176 SNP_20177 SNP_20178 SNP_20179 SNP_20180 SNP_20181 SNP_20182 SNP_20183 SNP_20184 SNP_20185 SNP_20186 SNP_20187 SNP_20188 SNP_20189 SNP_20190 SNP_20191 SNP_20192 SNP_20193 SNP_20194 SNP_20195 SNP_20196 SNP_20197 SNP_20198 SNP_20199 SNP_20200 SNP_20201 SNP_20202 SNP_20203 SNP_20204 SNP_20205 SNP_20206 SNP_20207 SNP_20208 SNP_20209 SNP_20210 SNP_20211 SNP_20212 SNP_20213 SNP_20214 SNP_20215 SNP_20216 SNP_20217 SNP_20218 SNP_20219 SNP_20220 SNP_20221 SNP_20222 SNP_20223 SNP_20224 SNP_20225 SNP_20226 SNP_20227 SNP_20228 SNP_20229 SNP_20230 SNP_20231 SNP_20232 SNP_20233 SNP_20234 SNP_20235 SNP_20236 SNP_20237 SNP_20238 SNP_20239 SNP_20240 SNP_20241 SNP_20242 SNP_20243 SNP_20244 SNP_20245 SNP_20246 SNP_20247 SNP_20248 SNP_20249 SNP_20250 SNP_20251 SNP_20252 SNP_20253 SNP_20254 SNP_20255 SNP_20256 SNP_20257 SNP_20258 SNP_20259 SNP_20260 SNP_20261 SNP_20262 SNP_20263 SNP_20264 SNP_20265 SNP_20266 SNP_20267 SNP_20268 SNP_20269 SNP_20270 SNP_20271 SNP_20272 SNP_20273 SNP_20274 SNP_20275 SNP_20276 SNP_20277 SNP_20278 SNP_20279 SNP_20280 SNP_20281 SNP_20282 SNP_20283 SNP_20284 SNP_20285 SNP_20286 SNP_20287 SNP_20288 SNP_20289 SNP_20290 SNP_20291 SNP_20292 SNP_20293 SNP_20294 SNP_20295 SNP_20296 SNP_20297 SNP_20298 SNP_20299 SNP_20300 SNP_20301 SNP_20302 SNP_20303 SNP_20304 SNP_20305 SNP_20306 SNP_20307 SNP_20308 SNP_20309 SNP_20310 SNP_20311 SNP_20312 SNP_20313 SNP_20314 SNP_20315 SNP_20316 SNP_20317 SNP_20318 SNP_20319 SNP_20320 SNP_20321 SNP_20322 SNP_20323 SNP_20324 SNP_20325 SNP_20326 SNP_20327 SNP_20328 SNP_20329 SNP_20330 SNP_20331 SNP_20332 SNP_20333 SNP_20334 SNP_20335 SNP_20336 SNP_20337 SNP_20338 SNP_20339 SNP_20340 SNP_20341 SNP_20342 SNP_20343 SNP_20344 SNP_20345 SNP_20346 SNP_20347 SNP_20348 SNP_20349 SNP_20350 SNP_20351 SNP_20352 SNP_20353 SNP_20354 SNP_20355 SNP_20356 SNP_20357 SNP_20358 SNP_20359 SNP_20360 SNP_20361 SNP_20362 SNP_20363 SNP_20364 SNP_20365 SNP_20366 SNP_20367 SNP_20368 SNP_20369 SNP_20370 SNP_20371 SNP_20372 SNP_20373 SNP_20374 SNP_20375 SNP_20376 SNP_20377 SNP_20378 SNP_20379 SNP_20380 SNP_20381 SNP_20382 SNP_20383 SNP_20384 SNP_20385 SNP_20386 SNP_20387 SNP_20388 SNP_20389 SNP_20390 SNP_20391 SNP_20392 SNP_20393 SNP_20394 SNP_20395 SNP_20396 SNP_20397 SNP_20398 SNP_20399 SNP_20400 SNP_20401 SNP_20402 SNP_20403 SNP_20404 SNP_20405 SNP_20406 SNP_20407 SNP_20408 SNP_20409 SNP_20410 SNP_20411 SNP_20412 SNP_20413 SNP_20414 SNP_20415 SNP_20416 SNP_20417 SNP_20418 SNP_20419 SNP_20420 SNP_20421 SNP_20422 SNP_20423 SNP_20424 SNP_20425 SNP_20426 SNP_20427 SNP_20428 SNP_20429 SNP_20430 SNP_20431 SNP_20432 SNP_20433 SNP_20434 SNP_20435 SNP_20436 SNP_20437 SNP_20438 SNP_20439 SNP_20440 SNP_20441 SNP_20442 SNP_20443 SNP_20444 SNP_20445 SNP_20446 SNP_20447 SNP_20448 SNP_20449 SNP_20450 SNP_20451 SNP_20452 SNP_20453 SNP_20454 SNP_20455 SNP_20456 SNP_20457 SNP_20458 SNP_20459 SNP_20460 SNP_20461 SNP_20462 SNP_20463 SNP_20464 SNP_20465 SNP_20466 SNP_20467 SNP_20468 SNP_20469 SNP_20470 SNP_20471 SNP_20472 SNP_20473 SNP_20474 SNP_20475 SNP_20476 SNP_20477 SNP_20478 SNP_20479 SNP_20480 SNP_20481 SNP_20482 SNP_20483 SNP_20484 SNP_20485 SNP_20486 SNP_20487 SNP_20488 SNP_20489 SNP_20490 SNP_20491 SNP_20492 SNP_20493 SNP_20494 SNP_20495 SNP_20496 SNP_20497 SNP_20498 SNP_20499 SNP_20500 SNP_20501 SNP_20502 SNP_20503 SNP_20504 SNP_20505 SNP_20506 SNP_20507 SNP_20508 SNP_20509 SNP_20510 SNP_20511 SNP_20512 SNP_20513 SNP_20514 SNP_20515 SNP_20516 SNP_20517 SNP_20518 SNP_20519 SNP_20520 SNP_20521 SNP_20522 SNP_20523 SNP_20524 SNP_20525 SNP_20526 SNP_20527 SNP_20528 SNP_20529 SNP_20530 SNP_20531 SNP_20532 SNP_20533 SNP_20534 SNP_20535 SNP_20536 SNP_20537 SNP_20538 SNP_20539 SNP_20540 SNP_20541 SNP_20542 SNP_20543 SNP_20544 SNP_20545 SNP_20546 SNP_20547 SNP_20548 SNP_20549 SNP_20550 SNP_20551 SNP_20552 SNP_20553 SNP_20554 SNP_20555 SNP_20556 SNP_20557 SNP_20558 SNP_20559 SNP_20560 SNP_20561 SNP_20562 SNP_20563 SNP_20564 SNP_20565 SNP_20566 SNP_20567 SNP_20568 SNP_20569 SNP_20570 SNP_20571 SNP_20572 SNP_20573 SNP_20574 SNP_20575 SNP_20576 SNP_20577 SNP_20578 SNP_20579 SNP_20580 SNP_20581 SNP_20582 SNP_20583 SNP_20584 SNP_20585 SNP_20586 SNP_20587 SNP_20588 SNP_20589 SNP_20590 SNP_20591 SNP_20592 SNP_20593 SNP_20594 SNP_20595 SNP_20596 SNP_20597 SNP_20598 SNP_20599 SNP_20600 SNP_20601 SNP_20602 SNP_20603 SNP_20604 SNP_20605 SNP_20606 SNP_20607 SNP_20608 SNP_20609 SNP_20610 SNP_20611 SNP_20612 SNP_20613 SNP_20614 SNP_20615 SNP_20616 SNP_20617 SNP_20618 SNP_20619 SNP_20620 SNP_20621 SNP_20622 SNP_20623 SNP_20624 SNP_20625 SNP_20626 SNP_20627 SNP_20628 SNP_20629 SNP_20630 SNP_20631 SNP_20632 SNP_20633 SNP_20634 SNP_20635 SNP_20636 SNP_20637 SNP_20638 SNP_20639 SNP_20640 SNP_20641 SNP_20642 SNP_20643 SNP_20644 SNP_20645 SNP_20646 SNP_20647 SNP_20648 SNP_20649 SNP_20650 SNP_20651 SNP_20652 SNP_20653 SNP_20654 SNP_20655 SNP_20656 SNP_20657 SNP_20658 SNP_20659 SNP_20660 SNP_20661 SNP_20662 SNP_20663 SNP_20664 SNP_20665 SNP_20666 SNP_20667 SNP_20668 SNP_20669 SNP_20670 SNP_20671 SNP_20672 SNP_20673 SNP_20674 SNP_20675 SNP_20676 SNP_20677 SNP_20678 SNP_20679 SNP_20680 SNP_20681 SNP_20682 SNP_20683 SNP_20684 SNP_20685 SNP_20686 SNP_20687 SNP_20688 SNP_20689 SNP_20690 SNP_20691 SNP_20692 SNP_20693 SNP_20694 SNP_20695 SNP_20696 SNP_20697 SNP_20698 SNP_20699 SNP_20700 SNP_20701 SNP_20702 SNP_20703 SNP_20704 SNP_20705 SNP_20706 SNP_20707 SNP_20708 SNP_20709 SNP_20710 SNP_20711 SNP_20712 SNP_20713 SNP_20714 SNP_20715 SNP_20716 SNP_20717 SNP_20718 SNP_20719 SNP_20720 SNP_20721 SNP_20722 SNP_20723 SNP_20724 SNP_20725 SNP_20726 SNP_20727 SNP_20728 SNP_20729 SNP_20730 SNP_20731 SNP_20732 SNP_20733 SNP_20734 SNP_20735 SNP_20736 SNP_20737 SNP_20738 SNP_20739 SNP_20740 SNP_20741 SNP_20742 SNP_20743 SNP_20744 SNP_20745 SNP_20746 SNP_20747 SNP_20748 SNP_20749 SNP_20750 SNP_20751 SNP_20752 SNP_20753 SNP_20754 SNP_20755 SNP_20756 SNP_20757 SNP_20758 SNP_20759 SNP_20760 SNP_20761 SNP_20762 SNP_20763 SNP_20764 SNP_20765 SNP_20766 SNP_20767 SNP_20768 SNP_20769 SNP_20770 SNP_20771 SNP_20772 SNP_20773 SNP_20774 SNP_20775 SNP_20776 SNP_20777 SNP_20778 SNP_20779 SNP_20780 SNP_20781 SNP_20782 SNP_20783 SNP_20784 SNP_20785 SNP_20786 SNP_20787 SNP_20788 SNP_20789 SNP_20790 SNP_20791 SNP_20792 SNP_20793 SNP_20794 SNP_20795 SNP_20796 SNP_20797 SNP_20798 SNP_20799 SNP_20800 SNP_20801 SNP_20802 SNP_20803 SNP_20804 SNP_20805 SNP_20806 SNP_20807 SNP_20808 SNP_20809 SNP_20810 SNP_20811 SNP_20812 SNP_20813 SNP_20814 SNP_20815 SNP_20816 SNP_20817 SNP_20818 SNP_20819 SNP_20820 SNP_20821 SNP_20822 SNP_20823 SNP_20824 SNP_20825 SNP_20826 SNP_20827 SNP_20828 SNP_20829 SNP_20830 SNP_20831 SNP_20832 SNP_20833 SNP_20834 SNP_20835 SNP_20836 SNP_20837 SNP_20838 SNP_20839 SNP_20840 SNP_20841 SNP_20842 SNP_20843 SNP_20844 SNP_20845 SNP_20846 SNP_20847 SNP_20848 SNP_20849 SNP_20850 SNP_20851 SNP_20852 SNP_20853 SNP_20854 SNP_20855 SNP_20856 SNP_20857 SNP_20858 SNP_20859 SNP_20860 SNP_20861 SNP_20862 SNP_20863 SNP_20864 SNP_20865 SNP_20866 SNP_20867 SNP_20868 SNP_20869 SNP_20870 SNP_20871 SNP_20872 SNP_20873 SNP_20874 SNP_20875 SNP_20876 SNP_20877 SNP_20878 SNP_20879 SNP_20880 SNP_20881 SNP_20882 SNP_20883 SNP_20884 SNP_20885 SNP_20886 SNP_20887 SNP_20888 SNP_20889 SNP_20890 SNP_20891 SNP_20892 SNP_20893 SNP_20894 SNP_20895 SNP_20896 SNP_20897 SNP_20898 SNP_20899 SNP_20900 SNP_20901 SNP_20902 SNP_20903 SNP_20904 SNP_20905 SNP_20906 SNP_20907 SNP_20908 SNP_20909 SNP_20910 SNP_20911 SNP_20912 SNP_20913 SNP_20914 SNP_20915 SNP_20916 SNP_20917 SNP_20918 SNP_20919 SNP_20920 SNP_20921 SNP_20922 SNP_20923 SNP_20924 SNP_20925 SNP_20926 SNP_20927 SNP_20928 SNP_20929 SNP_20930 SNP_20931 SNP_20932 SNP_20933 SNP_20934 SNP_20935 SNP_20936 SNP_20937 SNP_20938 SNP_20939 SNP_20940 SNP_20941 SNP_20942 SNP_20943 SNP_20944 SNP_20945 SNP_20946 SNP_20947 SNP_20948 SNP_20949 SNP_20950 SNP_20951 SNP_20952 SNP_20953 SNP_20954 SNP_20955 SNP_20956 SNP_20957 SNP_20958 SNP_20959 SNP_20960 SNP_20961 SNP_20962 SNP_20963 SNP_20964 SNP_20965 SNP_20966 SNP_20967 SNP_20968 SNP_20969 SNP_20970 SNP_20971 SNP_20972 SNP_20973 SNP_20974 SNP_20975 SNP_20976 SNP_20977 SNP_20978 SNP_20979 SNP_20980 SNP_20981 SNP_20982 SNP_20983 SNP_20984 SNP_20985 SNP_20986 SNP_20987 SNP_20988 SNP_20989 SNP_20990 SNP_20991 SNP_20992 SNP_20993 SNP_20994 SNP_20995 SNP_20996 SNP_20997 SNP_20998 SNP_20999 SNP_21000 SNP_21001 SNP_21002 SNP_21003 SNP_21004 SNP_21005 SNP_21006 SNP_21007 SNP_21008 SNP_21009 SNP_21010 SNP_21011 SNP_21012 SNP_21013 SNP_21014 SNP_21015 SNP_21016 SNP_21017 SNP_21018 SNP_21019 SNP_21020 SNP_21021 SNP_21022 SNP_21023 SNP_21024 SNP_21025 SNP_21026 SNP_21027 SNP_21028 SNP_21029 SNP_21030 SNP_21031 SNP_21032 SNP_21033 SNP_21034 SNP_21035 SNP_21036 SNP_21037 SNP_21038 SNP_21039 SNP_21040 SNP_21041 SNP_21042 SNP_21043 SNP_21044 SNP_21045 SNP_21046 SNP_21047 SNP_21048 SNP_21049 SNP_21050 SNP_21051 SNP_21052 SNP_21053 SNP_21054 SNP_21055 SNP_21056 SNP_21057 SNP_21058 SNP_21059 SNP_21060 SNP_21061 SNP_21062 SNP_21063 SNP_21064 SNP_21065 SNP_21066 SNP_21067 SNP_21068 SNP_21069 SNP_21070 SNP_21071 SNP_21072 SNP_21073 SNP_21074 SNP_21075 SNP_21076 SNP_21077 SNP_21078 SNP_21079 SNP_21080 SNP_21081 SNP_21082 SNP_21083 SNP_21084 SNP_21085 SNP_21086 SNP_21087 SNP_21088 SNP_21089 SNP_21090 SNP_21091 SNP_21092 SNP_21093 SNP_21094 SNP_21095 SNP_21096 SNP_21097 SNP_21098 SNP_21099 SNP_21100 SNP_21101 SNP_21102 SNP_21103 SNP_21104 SNP_21105 SNP_21106 SNP_21107 SNP_21108 SNP_21109 SNP_21110 SNP_21111 SNP_21112 SNP_21113 SNP_21114 SNP_21115 SNP_21116 SNP_21117 SNP_21118 SNP_21119 SNP_21120 SNP_21121 SNP_21122 SNP_21123 SNP_21124 SNP_21125 SNP_21126 SNP_21127 SNP_21128 SNP_21129 SNP_21130 SNP_21131 SNP_21132 SNP_21133 SNP_21134 SNP_21135 SNP_21136 SNP_21137 SNP_21138 SNP_21139 SNP_21140 SNP_21141 SNP_21142 SNP_21143 SNP_21144 SNP_21145 SNP_21146 SNP_21147 SNP_21148 SNP_21149 SNP_21150 SNP_21151 SNP_21152 SNP_21153 SNP_21154 SNP_21155 SNP_21156 SNP_21157 SNP_21158 SNP_21159 SNP_21160 SNP_21161 SNP_21162 SNP_21163 SNP_21164 SNP_21165 SNP_21166 SNP_21167 SNP_21168 SNP_21169 SNP_21170 SNP_21171 SNP_21172 SNP_21173 SNP_21174 SNP_21175 SNP_21176 SNP_21177 SNP_21178 SNP_21179 SNP_21180 SNP_21181 SNP_21182 SNP_21183 SNP_21184 SNP_21185 SNP_21186 SNP_21187 SNP_21188 SNP_21189 SNP_21190 SNP_21191 SNP_21192 SNP_21193 SNP_21194 SNP_21195 SNP_21196 SNP_21197 SNP_21198 SNP_21199 SNP_21200 SNP_21201 SNP_21202 SNP_21203 SNP_21204 SNP_21205 SNP_21206 SNP_21207 SNP_21208 SNP_21209 SNP_21210 SNP_21211 SNP_21212 SNP_21213 SNP_21214 SNP_21215 SNP_21216 SNP_21217 SNP_21218 SNP_21219 SNP_21220 SNP_21221 SNP_21222 SNP_21223 SNP_21224 SNP_21225 SNP_21226 SNP_21227 SNP_21228 SNP_21229 SNP_21230 SNP_21231 SNP_21232 SNP_21233 SNP_21234 SNP_21235 SNP_21236 SNP_21237 SNP_21238 SNP_21239 SNP_21240 SNP_21241 SNP_21242 SNP_21243 SNP_21244 SNP_21245 SNP_21246 SNP_21247 SNP_21248 SNP_21249 SNP_21250 SNP_21251 SNP_21252 SNP_21253 SNP_21254 SNP_21255 SNP_21256 SNP_21257 SNP_21258 SNP_21259 SNP_21260 SNP_21261 SNP_21262 SNP_21263 SNP_21264 SNP_21265 SNP_21266 SNP_21267 SNP_21268 SNP_21269 SNP_21270 SNP_21271 SNP_21272 SNP_21273 SNP_21274 SNP_21275 SNP_21276 SNP_21277 SNP_21278 SNP_21279 SNP_21280 SNP_21281 SNP_21282 SNP_21283 SNP_21284 SNP_21285 SNP_21286 SNP_21287 SNP_21288 SNP_21289 SNP_21290 SNP_21291 SNP_21292 SNP_21293 SNP_21294 SNP_21295 SNP_21296 SNP_21297 SNP_21298 SNP_21299 SNP_21300 SNP_21301 SNP_21302 SNP_21303 SNP_21304 SNP_21305 SNP_21306 SNP_21307 SNP_21308 SNP_21309 SNP_21310 SNP_21311 SNP_21312 SNP_21313 SNP_21314 SNP_21315 SNP_21316 SNP_21317 SNP_21318 SNP_21319 SNP_21320 SNP_21321 SNP_21322 SNP_21323 SNP_21324 SNP_21325 SNP_21326 SNP_21327 SNP_21328 SNP_21329 SNP_21330 SNP_21331 SNP_21332 SNP_21333 SNP_21334 SNP_21335 SNP_21336 SNP_21337 SNP_21338 SNP_21339 SNP_21340 SNP_21341 SNP_21342 SNP_21343 SNP_21344 SNP_21345 SNP_21346 SNP_21347 SNP_21348 SNP_21349 SNP_21350 SNP_21351 SNP_21352 SNP_21353 SNP_21354 SNP_21355 SNP_21356 SNP_21357 SNP_21358 SNP_21359 SNP_21360 SNP_21361 SNP_21362 SNP_21363 SNP_21364 SNP_21365 SNP_21366 SNP_21367 SNP_21368 SNP_21369 SNP_21370 SNP_21371 SNP_21372 SNP_21373 SNP_21374 SNP_21375 SNP_21376 SNP_21377 SNP_21378 SNP_21379 SNP_21380 SNP_21381 SNP_21382 SNP_21383 SNP_21384 SNP_21385 SNP_21386 SNP_21387 SNP_21388 SNP_21389 SNP_21390 SNP_21391 SNP_21392 SNP_21393 SNP_21394 SNP_21395 SNP_21396 SNP_21397 SNP_21398 SNP_21399 SNP_21400 SNP_21401 SNP_21402 SNP_21403 SNP_21404 SNP_21405 SNP_21406 SNP_21407 SNP_21408 SNP_21409 SNP_21410 SNP_21411 SNP_21412 SNP_21413 SNP_21414 SNP_21415 SNP_21416 SNP_21417 SNP_21418 SNP_21419 SNP_21420 SNP_21421 SNP_21422 SNP_21423 SNP_21424 SNP_21425 SNP_21426 SNP_21427 SNP_21428 SNP_21429 SNP_21430 SNP_21431 SNP_21432 SNP_21433 SNP_21434 SNP_21435 SNP_21436 SNP_21437 SNP_21438 SNP_21439 SNP_21440 SNP_21441 SNP_21442 SNP_21443 SNP_21444 SNP_21445 SNP_21446 SNP_21447 SNP_21448 SNP_21449 SNP_21450 SNP_21451 SNP_21452 SNP_21453 SNP_21454 SNP_21455 SNP_21456 SNP_21457 SNP_21458 SNP_21459 SNP_21460 SNP_21461 SNP_21462 SNP_21463 SNP_21464 SNP_21465 SNP_21466 SNP_21467 SNP_21468 SNP_21469 SNP_21470 SNP_21471 SNP_21472 SNP_21473 SNP_21474 SNP_21475 SNP_21476 SNP_21477 SNP_21478 SNP_21479 SNP_21480 SNP_21481 SNP_21482 SNP_21483 SNP_21484 SNP_21485 SNP_21486 SNP_21487 SNP_21488 SNP_21489 SNP_21490 SNP_21491 SNP_21492 SNP_21493 SNP_21494 SNP_21495 SNP_21496 SNP_21497 SNP_21498 SNP_21499 SNP_21500 SNP_21501 SNP_21502 SNP_21503 SNP_21504 SNP_21505 SNP_21506 SNP_21507 SNP_21508 SNP_21509 SNP_21510 SNP_21511 SNP_21512 SNP_21513 SNP_21514 SNP_21515 SNP_21516 SNP_21517 SNP_21518 SNP_21519 SNP_21520 SNP_21521 SNP_21522 SNP_21523 SNP_21524 SNP_21525 SNP_21526 SNP_21527 SNP_21528 SNP_21529 SNP_21530 SNP_21531 SNP_21532 SNP_21533 SNP_21534 SNP_21535 SNP_21536 SNP_21537 SNP_21538 SNP_21539 SNP_21540 SNP_21541 SNP_21542 SNP_21543 SNP_21544 SNP_21545 SNP_21546 SNP_21547 SNP_21548 SNP_21549 SNP_21550 SNP_21551 SNP_21552 SNP_21553 SNP_21554 SNP_21555 SNP_21556 SNP_21557 SNP_21558 SNP_21559 SNP_21560 SNP_21561 SNP_21562 SNP_21563 SNP_21564 SNP_21565 SNP_21566 SNP_21567 SNP_21568 SNP_21569 SNP_21570 SNP_21571 SNP_21572 SNP_21573 SNP_21574 SNP_21575 SNP_21576 SNP_21577 SNP_21578 SNP_21579 SNP_21580 SNP_21581 SNP_21582 SNP_21583 SNP_21584 SNP_21585 SNP_21586 SNP_21587 SNP_21588 SNP_21589 SNP_21590 SNP_21591 SNP_21592 SNP_21593 SNP_21594 SNP_21595 SNP_21596 SNP_21597 SNP_21598 SNP_21599 SNP_21600 SNP_21601 SNP_21602 SNP_21603 SNP_21604 SNP_21605 SNP_21606 SNP_21607 SNP_21608 SNP_21609 SNP_21610 SNP_21611 SNP_21612 SNP_21613 SNP_21614 SNP_21615 SNP_21616 SNP_21617 SNP_21618 SNP_21619 SNP_21620 SNP_21621 SNP_21622 SNP_21623 SNP_21624 SNP_21625 SNP_21626 SNP_21627 SNP_21628 SNP_21629 SNP_21630 SNP_21631 SNP_21632 SNP_21633 SNP_21634 SNP_21635 SNP_21636 SNP_21637 SNP_21638 SNP_21639 SNP_21640 SNP_21641 SNP_21642 SNP_21643 SNP_21644 SNP_21645 SNP_21646 SNP_21647 SNP_21648 SNP_21649 SNP_21650 SNP_21651 SNP_21652 SNP_21653 SNP_21654 SNP_21655 SNP_21656 SNP_21657 SNP_21658 SNP_21659 SNP_21660 SNP_21661 SNP_21662 SNP_21663 SNP_21664 SNP_21665 SNP_21666 SNP_21667 SNP_21668 SNP_21669 SNP_21670 SNP_21671 SNP_21672 SNP_21673 SNP_21674 SNP_21675 SNP_21676 SNP_21677 SNP_21678 SNP_21679 SNP_21680 SNP_21681 SNP_21682 SNP_21683 SNP_21684 SNP_21685 SNP_21686 SNP_21687 SNP_21688 SNP_21689 SNP_21690 SNP_21691 SNP_21692 SNP_21693 SNP_21694 SNP_21695 SNP_21696 SNP_21697 SNP_21698 SNP_21699 SNP_21700 SNP_21701 SNP_21702 SNP_21703 SNP_21704 SNP_21705 SNP_21706 SNP_21707 SNP_21708 SNP_21709 SNP_21710 SNP_21711 SNP_21712 SNP_21713 SNP_21714 SNP_21715 SNP_21716 SNP_21717 SNP_21718 SNP_21719 SNP_21720 SNP_21721 SNP_21722 SNP_21723 SNP_21724 SNP_21725 SNP_21726 SNP_21727 SNP_21728 SNP_21729 SNP_21730 SNP_21731 SNP_21732 SNP_21733 SNP_21734 SNP_21735 SNP_21736 SNP_21737 SNP_21738 SNP_21739 SNP_21740 SNP_21741 SNP_21742 SNP_21743 SNP_21744 SNP_21745 SNP_21746 SNP_21747 SNP_21748 SNP_21749 SNP_21750 SNP_21751 SNP_21752 SNP_21753 SNP_21754 SNP_21755 SNP_21756 SNP_21757 SNP_21758 SNP_21759 SNP_21760 SNP_21761 SNP_21762 SNP_21763 SNP_21764 SNP_21765 SNP_21766 SNP_21767 SNP_21768 SNP_21769 SNP_21770 SNP_21771 SNP_21772 SNP_21773 SNP_21774 SNP_21775 SNP_21776 SNP_21777 SNP_21778 SNP_21779 SNP_21780 SNP_21781 SNP_21782 SNP_21783 SNP_21784 SNP_21785 SNP_21786 SNP_21787 SNP_21788 SNP_21789 SNP_21790 SNP_21791 SNP_21792 SNP_21793 SNP_21794 SNP_21795 SNP_21796 SNP_21797 SNP_21798 SNP_21799 SNP_21800 SNP_21801 SNP_21802 SNP_21803 SNP_21804 SNP_21805 SNP_21806 SNP_21807 SNP_21808 SNP_21809 SNP_21810 SNP_21811 SNP_21812 SNP_21813 SNP_21814 SNP_21815 SNP_21816 SNP_21817 SNP_21818 SNP_21819 SNP_21820 SNP_21821 SNP_21822 SNP_21823 SNP_21824 SNP_21825 SNP_21826 SNP_21827 SNP_21828 SNP_21829 SNP_21830 SNP_21831 SNP_21832 SNP_21833 SNP_21834 SNP_21835 SNP_21836 SNP_21837 SNP_21838 SNP_21839 SNP_21840 SNP_21841 SNP_21842 SNP_21843 SNP_21844 SNP_21845 SNP_21846 SNP_21847 SNP_21848 SNP_21849 SNP_21850 SNP_21851 SNP_21852 SNP_21853 SNP_21854 SNP_21855 SNP_21856 SNP_21857 SNP_21858 SNP_21859 SNP_21860 SNP_21861 SNP_21862 SNP_21863 SNP_21864 SNP_21865 SNP_21866 SNP_21867 SNP_21868 SNP_21869 SNP_21870 SNP_21871 SNP_21872 SNP_21873 SNP_21874 SNP_21875 SNP_21876 SNP_21877 SNP_21878 SNP_21879 SNP_21880 SNP_21881 SNP_21882 SNP_21883 SNP_21884 SNP_21885 SNP_21886 SNP_21887 SNP_21888 SNP_21889 SNP_21890 SNP_21891 SNP_21892 SNP_21893 SNP_21894 SNP_21895 SNP_21896 SNP_21897 SNP_21898 SNP_21899 SNP_21900 SNP_21901 SNP_21902 SNP_21903 SNP_21904 SNP_21905 SNP_21906 SNP_21907 SNP_21908 SNP_21909 SNP_21910 SNP_21911 SNP_21912 SNP_21913 SNP_21914 SNP_21915 SNP_21916 SNP_21917 SNP_21918 SNP_21919 SNP_21920 SNP_21921 SNP_21922 SNP_21923 SNP_21924 SNP_21925 SNP_21926 SNP_21927 SNP_21928 SNP_21929 SNP_21930 SNP_21931 SNP_21932 SNP_21933 SNP_21934 SNP_21935 SNP_21936 SNP_21937 SNP_21938 SNP_21939 SNP_21940 SNP_21941 SNP_21942 SNP_21943 SNP_21944 SNP_21945 SNP_21946 SNP_21947 SNP_21948 SNP_21949 SNP_21950 SNP_21951 SNP_21952 SNP_21953 SNP_21954 SNP_21955 SNP_21956 SNP_21957 SNP_21958 SNP_21959 SNP_21960 SNP_21961 SNP_21962 SNP_21963 SNP_21964 SNP_21965 SNP_21966 SNP_21967 SNP_21968 SNP_21969 SNP_21970 SNP_21971 SNP_21972 SNP_21973 SNP_21974 SNP_21975 SNP_21976 SNP_21977 SNP_21978 SNP_21979 SNP_21980 SNP_21981 SNP_21982 SNP_21983 SNP_21984 SNP_21985 SNP_21986 SNP_21987 SNP_21988 SNP_21989 SNP_21990 SNP_21991 SNP_21992 SNP_21993 SNP_21994 SNP_21995 SNP_21996 SNP_21997 SNP_21998 SNP_21999 SNP_22000 SNP_22001 SNP_22002 SNP_22003 SNP_22004 SNP_22005 SNP_22006 SNP_22007 SNP_22008 SNP_22009 SNP_22010 SNP_22011 SNP_22012 SNP_22013 SNP_22014 SNP_22015 SNP_22016 SNP_22017 SNP_22018 SNP_22019 SNP_22020 SNP_22021 SNP_22022 SNP_22023 SNP_22024 SNP_22025 SNP_22026 SNP_22027 SNP_22028 SNP_22029 SNP_22030 SNP_22031 SNP_22032 SNP_22033 SNP_22034 SNP_22035 SNP_22036 SNP_22037 SNP_22038 SNP_22039 SNP_22040 SNP_22041 SNP_22042 SNP_22043 SNP_22044 SNP_22045 SNP_22046 SNP_22047 SNP_22048 SNP_22049 SNP_22050 SNP_22051 SNP_22052 SNP_22053 SNP_22054 SNP_22055 SNP_22056 SNP_22057 SNP_22058 SNP_22059 SNP_22060 SNP_22061 SNP_22062 SNP_22063 SNP_22064 SNP_22065 SNP_22066 SNP_22067 SNP_22068 SNP_22069 SNP_22070 SNP_22071 SNP_22072 SNP_22073 SNP_22074 SNP_22075 SNP_22076 SNP_22077 SNP_22078 SNP_22079 SNP_22080 SNP_22081 SNP_22082 SNP_22083 SNP_22084 SNP_22085 SNP_22086 SNP_22087 SNP_22088 SNP_22089 SNP_22090 SNP_22091 SNP_22092 SNP_22093 SNP_22094 SNP_22095 SNP_22096 SNP_22097 SNP_22098 SNP_22099 SNP_22100 SNP_22101 SNP_22102 SNP_22103 SNP_22104 SNP_22105 SNP_22106 SNP_22107 SNP_22108 SNP_22109 SNP_22110 SNP_22111 SNP_22112 SNP_22113 SNP_22114 SNP_22115 SNP_22116 SNP_22117 SNP_22118 SNP_22119 SNP_22120 SNP_22121 SNP_22122 SNP_22123 SNP_22124 SNP_22125 SNP_22126 SNP_22127 SNP_22128 SNP_22129 SNP_22130 SNP_22131 SNP_22132 SNP_22133 SNP_22134 SNP_22135 SNP_22136 SNP_22137 SNP_22138 SNP_22139 SNP_22140 SNP_22141 SNP_22142 SNP_22143 SNP_22144 SNP_22145 SNP_22146 SNP_22147 SNP_22148 SNP_22149 SNP_22150 SNP_22151 SNP_22152 SNP_22153 SNP_22154 SNP_22155 SNP_22156 SNP_22157 SNP_22158 SNP_22159 SNP_22160 SNP_22161 SNP_22162 SNP_22163 SNP_22164 SNP_22165 SNP_22166 SNP_22167 SNP_22168 SNP_22169 SNP_22170 SNP_22171 SNP_22172 SNP_22173 SNP_22174 SNP_22175 SNP_22176 SNP_22177 SNP_22178 SNP_22179 SNP_22180 SNP_22181 SNP_22182 SNP_22183 SNP_22184 SNP_22185 SNP_22186 SNP_22187 SNP_22188 SNP_22189 SNP_22190 SNP_22191 SNP_22192 SNP_22193 SNP_22194 SNP_22195 SNP_22196 SNP_22197 SNP_22198 SNP_22199 SNP_22200 SNP_22201 SNP_22202 SNP_22203 SNP_22204 SNP_22205 SNP_22206 SNP_22207 SNP_22208 SNP_22209 SNP_22210 SNP_22211 SNP_22212 SNP_22213 SNP_22214 SNP_22215 SNP_22216 SNP_22217 SNP_22218 SNP_22219 SNP_22220 SNP_22221 SNP_22222 SNP_22223 SNP_22224 SNP_22225 SNP_22226 SNP_22227 SNP_22228 SNP_22229 SNP_22230 SNP_22231 SNP_22232 SNP_22233 SNP_22234 SNP_22235 SNP_22236 SNP_22237 SNP_22238 SNP_22239 SNP_22240 SNP_22241 SNP_22242 SNP_22243 SNP_22244 SNP_22245 SNP_22246 SNP_22247 SNP_22248 SNP_22249 SNP_22250 SNP_22251 SNP_22252 SNP_22253 SNP_22254 SNP_22255 SNP_22256 SNP_22257 SNP_22258 SNP_22259 SNP_22260 SNP_22261 SNP_22262 SNP_22263 SNP_22264 SNP_22265 SNP_22266 SNP_22267 SNP_22268 SNP_22269 SNP_22270 SNP_22271 SNP_22272 SNP_22273 SNP_22274 SNP_22275 SNP_22276 SNP_22277 SNP_22278 SNP_22279 SNP_22280 SNP_22281 SNP_22282 SNP_22283 SNP_22284 SNP_22285 SNP_22286 SNP_22287 SNP_22288 SNP_22289 SNP_22290 SNP_22291 SNP_22292 SNP_22293 SNP_22294 SNP_22295 SNP_22296 SNP_22297 SNP_22298 SNP_22299 SNP_22300 SNP_22301 SNP_22302 SNP_22303 SNP_22304 SNP_22305 SNP_22306 SNP_22307 SNP_22308 SNP_22309 SNP_22310 SNP_22311 SNP_22312 SNP_22313 SNP_22314 SNP_22315 SNP_22316 SNP_22317 SNP_22318 SNP_22319 SNP_22320 SNP_22321 SNP_22322 SNP_22323 SNP_22324 SNP_22325 SNP_22326 SNP_22327 SNP_22328 SNP_22329 SNP_22330 SNP_22331 SNP_22332 SNP_22333 SNP_22334 SNP_22335 SNP_22336 SNP_22337 SNP_22338 SNP_22339 SNP_22340 SNP_22341 SNP_22342 SNP_22343 SNP_22344 SNP_22345 SNP_22346 SNP_22347 SNP_22348 SNP_22349 SNP_22350 SNP_22351 SNP_22352 SNP_22353 SNP_22354 SNP_22355 SNP_22356 SNP_22357 SNP_22358 SNP_22359 SNP_22360 SNP_22361 SNP_22362 SNP_22363 SNP_22364 SNP_22365 SNP_22366 SNP_22367 SNP_22368 SNP_22369 SNP_22370 SNP_22371 SNP_22372 SNP_22373 SNP_22374 SNP_22375 SNP_22376 SNP_22377 SNP_22378 SNP_22379 SNP_22380 SNP_22381 SNP_22382 SNP_22383 SNP_22384 SNP_22385 SNP_22386 SNP_22387 SNP_22388 SNP_22389 SNP_22390 SNP_22391 SNP_22392 SNP_22393 SNP_22394 SNP_22395 SNP_22396 SNP_22397 SNP_22398 SNP_22399 SNP_22400 SNP_22401 SNP_22402 SNP_22403 SNP_22404 SNP_22405 SNP_22406 SNP_22407 SNP_22408 SNP_22409 SNP_22410 SNP_22411 SNP_22412 SNP_22413 SNP_22414 SNP_22415 SNP_22416 SNP_22417 SNP_22418 SNP_22419 SNP_22420 SNP_22421 SNP_22422 SNP_22423 SNP_22424 SNP_22425 SNP_22426 SNP_22427 SNP_22428 SNP_22429 SNP_22430 SNP_22431 SNP_22432 SNP_22433 SNP_22434 SNP_22435 SNP_22436 SNP_22437 SNP_22438 SNP_22439 SNP_22440 SNP_22441 SNP_22442 SNP_22443 SNP_22444 SNP_22445 SNP_22446 SNP_22447 SNP_22448 SNP_22449 SNP_22450 SNP_22451 SNP_22452 SNP_22453 SNP_22454 SNP_22455 SNP_22456 SNP_22457 SNP_22458 SNP_22459 SNP_22460 SNP_22461 SNP_22462 SNP_22463 SNP_22464 SNP_22465 SNP_22466 SNP_22467 SNP_22468 SNP_22469 SNP_22470 SNP_22471 SNP_22472 SNP_22473 SNP_22474 SNP_22475 SNP_22476 SNP_22477 SNP_22478 SNP_22479 SNP_22480 SNP_22481 SNP_22482 SNP_22483 SNP_22484 SNP_22485 SNP_22486 SNP_22487 SNP_22488 SNP_22489 SNP_22490 SNP_22491 SNP_22492 SNP_22493 SNP_22494 SNP_22495 SNP_22496 SNP_22497 SNP_22498 SNP_22499 SNP_22500 SNP_22501 SNP_22502 SNP_22503 SNP_22504 SNP_22505 SNP_22506 SNP_22507 SNP_22508 SNP_22509 SNP_22510 SNP_22511 SNP_22512 SNP_22513 SNP_22514 SNP_22515 SNP_22516 SNP_22517 SNP_22518 SNP_22519 SNP_22520 SNP_22521 SNP_22522 SNP_22523 SNP_22524 SNP_22525 SNP_22526 SNP_22527 SNP_22528 SNP_22529 SNP_22530 SNP_22531 SNP_22532 SNP_22533 SNP_22534 SNP_22535 SNP_22536 SNP_22537 SNP_22538 SNP_22539 SNP_22540 SNP_22541 SNP_22542 SNP_22543 SNP_22544 SNP_22545 SNP_22546 SNP_22547 SNP_22548 SNP_22549 SNP_22550 SNP_22551 SNP_22552 SNP_22553 SNP_22554 SNP_22555 SNP_22556 SNP_22557 SNP_22558 SNP_22559 SNP_22560 SNP_22561 SNP_22562 SNP_22563 SNP_22564 SNP_22565 SNP_22566 SNP_22567 SNP_22568 SNP_22569 SNP_22570 SNP_22571 SNP_22572 SNP_22573 SNP_22574 SNP_22575 SNP_22576 SNP_22577 SNP_22578 SNP_22579 SNP_22580 SNP_22581 SNP_22582 SNP_22583 SNP_22584 SNP_22585 SNP_22586 SNP_22587 SNP_22588 SNP_22589 SNP_22590 SNP_22591 SNP_22592 SNP_22593 SNP_22594 SNP_22595 SNP_22596 SNP_22597 SNP_22598 SNP_22599 SNP_22600 SNP_22601 SNP_22602 SNP_22603 SNP_22604 SNP_22605 SNP_22606 SNP_22607 SNP_22608 SNP_22609 SNP_22610 SNP_22611 SNP_22612 SNP_22613 SNP_22614 SNP_22615 SNP_22616 SNP_22617 SNP_22618 SNP_22619 SNP_22620 SNP_22621 SNP_22622 SNP_22623 SNP_22624 SNP_22625 SNP_22626 SNP_22627 SNP_22628 SNP_22629 SNP_22630 SNP_22631 SNP_22632 SNP_22633 SNP_22634 SNP_22635 SNP_22636 SNP_22637 SNP_22638 SNP_22639 SNP_22640 SNP_22641 SNP_22642 SNP_22643 SNP_22644 SNP_22645 SNP_22646 SNP_22647 SNP_22648 SNP_22649 SNP_22650 SNP_22651 SNP_22652 SNP_22653 SNP_22654 SNP_22655 SNP_22656 SNP_22657 SNP_22658 SNP_22659 SNP_22660 SNP_22661 SNP_22662 SNP_22663 SNP_22664 SNP_22665 SNP_22666 SNP_22667 SNP_22668 SNP_22669 SNP_22670 SNP_22671 SNP_22672 SNP_22673 SNP_22674 SNP_22675 SNP_22676 SNP_22677 SNP_22678 SNP_22679 SNP_22680 SNP_22681 SNP_22682 SNP_22683 SNP_22684 SNP_22685 SNP_22686 SNP_22687 SNP_22688 SNP_22689 SNP_22690 SNP_22691 SNP_22692 SNP_22693 SNP_22694 SNP_22695 SNP_22696 SNP_22697 SNP_22698 SNP_22699 SNP_22700 SNP_22701 SNP_22702 SNP_22703 SNP_22704 SNP_22705 SNP_22706 SNP_22707 SNP_22708 SNP_22709 SNP_22710 SNP_22711 SNP_22712 SNP_22713 SNP_22714 SNP_22715 SNP_22716 SNP_22717 SNP_22718 SNP_22719 SNP_22720 SNP_22721 SNP_22722 SNP_22723 SNP_22724 SNP_22725 SNP_22726 SNP_22727 SNP_22728 SNP_22729 SNP_22730 SNP_22731 SNP_22732 SNP_22733 SNP_22734 SNP_22735 SNP_22736 SNP_22737 SNP_22738 SNP_22739 SNP_22740 SNP_22741 SNP_22742 SNP_22743 SNP_22744 SNP_22745 SNP_22746 SNP_22747 SNP_22748 SNP_22749 SNP_22750 SNP_22751 SNP_22752 SNP_22753 SNP_22754 SNP_22755 SNP_22756 SNP_22757 SNP_22758 SNP_22759 SNP_22760 SNP_22761 SNP_22762 SNP_22763 SNP_22764 SNP_22765 SNP_22766 SNP_22767 SNP_22768 SNP_22769 SNP_22770 SNP_22771 SNP_22772 SNP_22773 SNP_22774 SNP_22775 SNP_22776 SNP_22777 SNP_22778 SNP_22779 SNP_22780 SNP_22781 SNP_22782 SNP_22783 SNP_22784 SNP_22785 SNP_22786 SNP_22787 SNP_22788 SNP_22789 SNP_22790 SNP_22791 SNP_22792 SNP_22793 SNP_22794 SNP_22795 SNP_22796 SNP_22797 SNP_22798 SNP_22799 SNP_22800 SNP_22801 SNP_22802 SNP_22803 SNP_22804 SNP_22805 SNP_22806 SNP_22807 SNP_22808 SNP_22809 SNP_22810 SNP_22811 SNP_22812 SNP_22813 SNP_22814 SNP_22815 SNP_22816 SNP_22817 SNP_22818 SNP_22819 SNP_22820 SNP_22821 SNP_22822 SNP_22823 SNP_22824 SNP_22825 SNP_22826 SNP_22827 SNP_22828 SNP_22829 SNP_22830 SNP_22831 SNP_22832 SNP_22833 SNP_22834 SNP_22835 SNP_22836 SNP_22837 SNP_22838 SNP_22839 SNP_22840 SNP_22841 SNP_22842 SNP_22843 SNP_22844 SNP_22845 SNP_22846 SNP_22847 SNP_22848 SNP_22849 SNP_22850 SNP_22851 SNP_22852 SNP_22853 SNP_22854 SNP_22855 SNP_22856 SNP_22857 SNP_22858 SNP_22859 SNP_22860 SNP_22861 SNP_22862 SNP_22863 SNP_22864 SNP_22865 SNP_22866 SNP_22867 SNP_22868 SNP_22869 SNP_22870 SNP_22871 SNP_22872 SNP_22873 SNP_22874 SNP_22875 SNP_22876 SNP_22877 SNP_22878 SNP_22879 SNP_22880 SNP_22881 SNP_22882 SNP_22883 SNP_22884 SNP_22885 SNP_22886 SNP_22887 SNP_22888 SNP_22889 SNP_22890 SNP_22891 SNP_22892 SNP_22893 SNP_22894 SNP_22895 SNP_22896 SNP_22897 SNP_22898 SNP_22899 SNP_22900 SNP_22901 SNP_22902 SNP_22903 SNP_22904 SNP_22905 SNP_22906 SNP_22907 SNP_22908 SNP_22909 SNP_22910 SNP_22911 SNP_22912 SNP_22913 SNP_22914 SNP_22915 SNP_22916 SNP_22917 SNP_22918 SNP_22919 SNP_22920 SNP_22921 SNP_22922 SNP_22923 SNP_22924 SNP_22925 SNP_22926 SNP_22927 SNP_22928 SNP_22929 SNP_22930 SNP_22931 SNP_22932 SNP_22933 SNP_22934 SNP_22935 SNP_22936 SNP_22937 SNP_22938 SNP_22939 SNP_22940 SNP_22941 SNP_22942 SNP_22943 SNP_22944 SNP_22945 SNP_22946 SNP_22947 SNP_22948 SNP_22949 SNP_22950 SNP_22951 SNP_22952 SNP_22953 SNP_22954 SNP_22955 SNP_22956 SNP_22957 SNP_22958 SNP_22959 SNP_22960 SNP_22961 SNP_22962 SNP_22963 SNP_22964 SNP_22965 SNP_22966 SNP_22967 SNP_22968 SNP_22969 SNP_22970 SNP_22971 SNP_22972 SNP_22973 SNP_22974 SNP_22975 SNP_22976 SNP_22977 SNP_22978 SNP_22979 SNP_22980 SNP_22981 SNP_22982 SNP_22983 SNP_22984 SNP_22985 SNP_22986 SNP_22987 SNP_22988 SNP_22989 SNP_22990 SNP_22991 SNP_22992 SNP_22993 SNP_22994 SNP_22995 SNP_22996 SNP_22997 SNP_22998 SNP_22999 SNP_23000 SNP_23001 SNP_23002 SNP_23003 SNP_23004 SNP_23005 SNP_23006 SNP_23007 SNP_23008 SNP_23009 SNP_23010 SNP_23011 SNP_23012 SNP_23013 SNP_23014 SNP_23015 SNP_23016 SNP_23017 SNP_23018 SNP_23019 SNP_23020 SNP_23021 SNP_23022 SNP_23023 SNP_23024 SNP_23025 SNP_23026 SNP_23027 SNP_23028 SNP_23029 SNP_23030 SNP_23031 SNP_23032 SNP_23033 SNP_23034 SNP_23035 SNP_23036 SNP_23037 SNP_23038 SNP_23039 SNP_23040 SNP_23041 SNP_23042 SNP_23043 SNP_23044 SNP_23045 SNP_23046 SNP_23047 SNP_23048 SNP_23049 SNP_23050 SNP_23051 SNP_23052 SNP_23053 SNP_23054 SNP_23055 SNP_23056 SNP_23057 SNP_23058 SNP_23059 SNP_23060 SNP_23061 SNP_23062 SNP_23063 SNP_23064 SNP_23065 SNP_23066 SNP_23067 SNP_23068 SNP_23069 SNP_23070 SNP_23071 SNP_23072 SNP_23073 SNP_23074 SNP_23075 SNP_23076 SNP_23077 SNP_23078 SNP_23079 SNP_23080 SNP_23081 SNP_23082 SNP_23083 SNP_23084 SNP_23085 SNP_23086 SNP_23087 SNP_23088 SNP_23089 SNP_23090 SNP_23091 SNP_23092 SNP_23093 SNP_23094 SNP_23095 SNP_23096 SNP_23097 SNP_23098 SNP_23099 SNP_23100 SNP_23101 SNP_23102 SNP_23103 SNP_23104 SNP_23105 SNP_23106 SNP_23107 SNP_23108 SNP_23109 SNP_23110 SNP_23111 SNP_23112 SNP_23113 SNP_23114 SNP_23115 SNP_23116 SNP_23117 SNP_23118 SNP_23119 SNP_23120 SNP_23121 SNP_23122 SNP_23123 SNP_23124 SNP_23125 SNP_23126 SNP_23127 SNP_23128 SNP_23129 SNP_23130 SNP_23131 SNP_23132 SNP_23133 SNP_23134 SNP_23135 SNP_23136 SNP_23137 SNP_23138 SNP_23139 SNP_23140 SNP_23141 SNP_23142 SNP_23143 SNP_23144 SNP_23145 SNP_23146 SNP_23147 SNP_23148 SNP_23149 SNP_23150 SNP_23151 SNP_23152 SNP_23153 SNP_23154 SNP_23155 SNP_23156 SNP_23157 SNP_23158 SNP_23159 SNP_23160 SNP_23161 SNP_23162 SNP_23163 SNP_23164 SNP_23165 SNP_23166 SNP_23167 SNP_23168 SNP_23169 SNP_23170 SNP_23171 SNP_23172 SNP_23173 SNP_23174 SNP_23175 SNP_23176 SNP_23177 SNP_23178 SNP_23179 SNP_23180 SNP_23181 SNP_23182 SNP_23183 SNP_23184 SNP_23185 SNP_23186 SNP_23187 SNP_23188 SNP_23189 SNP_23190 SNP_23191 SNP_23192 SNP_23193 SNP_23194 SNP_23195 SNP_23196 SNP_23197 SNP_23198 SNP_23199 SNP_23200 SNP_23201 SNP_23202 SNP_23203 SNP_23204 SNP_23205 SNP_23206 SNP_23207 SNP_23208 SNP_23209 SNP_23210 SNP_23211 SNP_23212 SNP_23213 SNP_23214 SNP_23215 SNP_23216 SNP_23217 SNP_23218 SNP_23219 SNP_23220 SNP_23221 SNP_23222 SNP_23223 SNP_23224 SNP_23225 SNP_23226 SNP_23227 SNP_23228 SNP_23229 SNP_23230 SNP_23231 SNP_23232 SNP_23233 SNP_23234 SNP_23235 SNP_23236 SNP_23237 SNP_23238 SNP_23239 SNP_23240 SNP_23241 SNP_23242 SNP_23243 SNP_23244 SNP_23245 SNP_23246 SNP_23247 SNP_23248 SNP_23249 SNP_23250 SNP_23251 SNP_23252 SNP_23253 SNP_23254 SNP_23255 SNP_23256 SNP_23257 SNP_23258 SNP_23259 SNP_23260 SNP_23261 SNP_23262 SNP_23263 SNP_23264 SNP_23265 SNP_23266 SNP_23267 SNP_23268 SNP_23269 SNP_23270 SNP_23271 SNP_23272 SNP_23273 SNP_23274 SNP_23275 SNP_23276 SNP_23277 SNP_23278 SNP_23279 SNP_23280 SNP_23281 SNP_23282 SNP_23283 SNP_23284 SNP_23285 SNP_23286 SNP_23287 SNP_23288 SNP_23289 SNP_23290 SNP_23291 SNP_23292 SNP_23293 SNP_23294 SNP_23295 SNP_23296 SNP_23297 SNP_23298 SNP_23299 SNP_23300 SNP_23301 SNP_23302 SNP_23303 SNP_23304 SNP_23305 SNP_23306 SNP_23307 SNP_23308 SNP_23309 SNP_23310 SNP_23311 SNP_23312 SNP_23313 SNP_23314 SNP_23315 SNP_23316 SNP_23317 SNP_23318 SNP_23319 SNP_23320 SNP_23321 SNP_23322 SNP_23323 SNP_23324 SNP_23325 SNP_23326 SNP_23327 SNP_23328 SNP_23329 SNP_23330 SNP_23331 SNP_23332 SNP_23333 SNP_23334 SNP_23335 SNP_23336 SNP_23337 SNP_23338 SNP_23339 SNP_23340 SNP_23341 SNP_23342 SNP_23343 SNP_23344 SNP_23345 SNP_23346 SNP_23347 SNP_23348 SNP_23349 SNP_23350 SNP_23351 SNP_23352 SNP_23353 SNP_23354 SNP_23355 SNP_23356 SNP_23357 SNP_23358 SNP_23359 SNP_23360 SNP_23361 SNP_23362 SNP_23363 SNP_23364 SNP_23365 SNP_23366 SNP_23367 SNP_23368 SNP_23369 SNP_23370 SNP_23371 SNP_23372 SNP_23373 SNP_23374 SNP_23375 SNP_23376 SNP_23377 SNP_23378 SNP_23379 SNP_23380 SNP_23381 SNP_23382 SNP_23383 SNP_23384 SNP_23385 SNP_23386 SNP_23387 SNP_23388 SNP_23389 SNP_23390 SNP_23391 SNP_23392 SNP_23393 SNP_23394 SNP_23395 SNP_23396 SNP_23397 SNP_23398 SNP_23399 SNP_23400 SNP_23401 SNP_23402 SNP_23403 SNP_23404 SNP_23405 SNP_23406 SNP_23407 SNP_23408 SNP_23409 SNP_23410 SNP_23411 SNP_23412 SNP_23413 SNP_23414 SNP_23415 SNP_23416 SNP_23417 SNP_23418 SNP_23419 SNP_23420 SNP_23421 SNP_23422 SNP_23423 SNP_23424 SNP_23425 SNP_23426 SNP_23427 SNP_23428 SNP_23429 SNP_23430 SNP_23431 SNP_23432 SNP_23433 SNP_23434 SNP_23435 SNP_23436 SNP_23437 SNP_23438 SNP_23439 SNP_23440 SNP_23441 SNP_23442 SNP_23443 SNP_23444 SNP_23445 SNP_23446 SNP_23447 SNP_23448 SNP_23449 SNP_23450 SNP_23451 SNP_23452 SNP_23453 SNP_23454 SNP_23455 SNP_23456 SNP_23457 SNP_23458 SNP_23459 SNP_23460 SNP_23461 SNP_23462 SNP_23463 SNP_23464 SNP_23465 SNP_23466 SNP_23467 SNP_23468 SNP_23469 SNP_23470 SNP_23471 SNP_23472 SNP_23473 SNP_23474 SNP_23475 SNP_23476 SNP_23477 SNP_23478 SNP_23479 SNP_23480 SNP_23481 SNP_23482 SNP_23483 SNP_23484 SNP_23485 SNP_23486 SNP_23487 SNP_23488 SNP_23489 SNP_23490 SNP_23491 SNP_23492 SNP_23493 SNP_23494 SNP_23495 SNP_23496 SNP_23497 SNP_23498 SNP_23499 SNP_23500 SNP_23501 SNP_23502 SNP_23503 SNP_23504 SNP_23505 SNP_23506 SNP_23507 SNP_23508 SNP_23509 SNP_23510 SNP_23511 SNP_23512 SNP_23513 SNP_23514 SNP_23515 SNP_23516 SNP_23517 SNP_23518 SNP_23519 SNP_23520 SNP_23521 SNP_23522 SNP_23523 SNP_23524 SNP_23525 SNP_23526 SNP_23527 SNP_23528 SNP_23529 SNP_23530 SNP_23531 SNP_23532 SNP_23533 SNP_23534 SNP_23535 SNP_23536 SNP_23537 SNP_23538 SNP_23539 SNP_23540 SNP_23541 SNP_23542 SNP_23543 SNP_23544 SNP_23545 SNP_23546 SNP_23547 SNP_23548 SNP_23549 SNP_23550 SNP_23551 SNP_23552 SNP_23553 SNP_23554 SNP_23555 SNP_23556 SNP_23557 SNP_23558 SNP_23559 SNP_23560 SNP_23561 SNP_23562 SNP_23563 SNP_23564 SNP_23565 SNP_23566 SNP_23567 SNP_23568 SNP_23569 SNP_23570 SNP_23571 SNP_23572 SNP_23573 SNP_23574 SNP_23575 SNP_23576 SNP_23577 SNP_23578 SNP_23579 SNP_23580 SNP_23581 SNP_23582 SNP_23583 SNP_23584 SNP_23585 SNP_23586 SNP_23587 SNP_23588 SNP_23589 SNP_23590 SNP_23591 SNP_23592 SNP_23593 SNP_23594 SNP_23595 SNP_23596 SNP_23597 SNP_23598 SNP_23599 SNP_23600 SNP_23601 SNP_23602 SNP_23603 SNP_23604 SNP_23605 SNP_23606 SNP_23607 SNP_23608 SNP_23609 SNP_23610 SNP_23611 SNP_23612 SNP_23613 SNP_23614 SNP_23615 SNP_23616 SNP_23617 SNP_23618 SNP_23619 SNP_23620 SNP_23621 SNP_23622 SNP_23623 SNP_23624 SNP_23625 SNP_23626 SNP_23627 SNP_23628 SNP_23629 SNP_23630 SNP_23631 SNP_23632 SNP_23633 SNP_23634 SNP_23635 SNP_23636 SNP_23637 SNP_23638 SNP_23639 SNP_23640 SNP_23641 SNP_23642 SNP_23643 SNP_23644 SNP_23645 SNP_23646 SNP_23647 SNP_23648 SNP_23649 SNP_23650 SNP_23651 SNP_23652 SNP_23653 SNP_23654 SNP_23655 SNP_23656 SNP_23657 SNP_23658 SNP_23659 SNP_23660 SNP_23661 SNP_23662 SNP_23663 SNP_23664 SNP_23665 SNP_23666 SNP_23667 SNP_23668 SNP_23669 SNP_23670 SNP_23671 SNP_23672 SNP_23673 SNP_23674 SNP_23675 SNP_23676 SNP_23677 SNP_23678 SNP_23679 SNP_23680 SNP_23681 SNP_23682 SNP_23683 SNP_23684 SNP_23685 SNP_23686 SNP_23687 SNP_23688 SNP_23689 SNP_23690 SNP_23691 SNP_23692 SNP_23693 SNP_23694 SNP_23695 SNP_23696 SNP_23697 SNP_23698 SNP_23699 SNP_23700 SNP_23701 SNP_23702 SNP_23703 SNP_23704 SNP_23705 SNP_23706 SNP_23707 SNP_23708 SNP_23709 SNP_23710 SNP_23711 SNP_23712 SNP_23713 SNP_23714 SNP_23715 SNP_23716 SNP_23717 SNP_23718 SNP_23719 SNP_23720 SNP_23721 SNP_23722 SNP_23723 SNP_23724 SNP_23725 SNP_23726 SNP_23727 SNP_23728 SNP_23729 SNP_23730 SNP_23731 SNP_23732 SNP_23733 SNP_23734 SNP_23735 SNP_23736 SNP_23737 SNP_23738 SNP_23739 SNP_23740 SNP_23741 SNP_23742 SNP_23743 SNP_23744 SNP_23745 SNP_23746 SNP_23747 SNP_23748 SNP_23749 SNP_23750 SNP_23751 SNP_23752 SNP_23753 SNP_23754 SNP_23755 SNP_23756 SNP_23757 SNP_23758 SNP_23759 SNP_23760 SNP_23761 SNP_23762 SNP_23763 SNP_23764 SNP_23765 SNP_23766 SNP_23767 SNP_23768 SNP_23769 SNP_23770 SNP_23771 SNP_23772 SNP_23773 SNP_23774 SNP_23775 SNP_23776 SNP_23777 SNP_23778 SNP_23779 SNP_23780 SNP_23781 SNP_23782 SNP_23783 SNP_23784 SNP_23785 SNP_23786 SNP_23787 SNP_23788 SNP_23789 SNP_23790 SNP_23791 SNP_23792 SNP_23793 SNP_23794 SNP_23795 SNP_23796 SNP_23797 SNP_23798 SNP_23799 SNP_23800 SNP_23801 SNP_23802 SNP_23803 SNP_23804 SNP_23805 SNP_23806 SNP_23807 SNP_23808 SNP_23809 SNP_23810 SNP_23811 SNP_23812 SNP_23813 SNP_23814 SNP_23815 SNP_23816 SNP_23817 SNP_23818 SNP_23819 SNP_23820 SNP_23821 SNP_23822 SNP_23823 SNP_23824 SNP_23825 SNP_23826 SNP_23827 SNP_23828 SNP_23829 SNP_23830 SNP_23831 SNP_23832 SNP_23833 SNP_23834 SNP_23835 SNP_23836 SNP_23837 SNP_23838 SNP_23839 SNP_23840 SNP_23841 SNP_23842 SNP_23843 SNP_23844 SNP_23845 SNP_23846 SNP_23847 SNP_23848 SNP_23849 SNP_23850 SNP_23851 SNP_23852 SNP_23853 SNP_23854 SNP_23855 SNP_23856 SNP_23857 SNP_23858 SNP_23859 SNP_23860 SNP_23861 SNP_23862 SNP_23863 SNP_23864 SNP_23865 SNP_23866 SNP_23867 SNP_23868 SNP_23869 SNP_23870 SNP_23871 SNP_23872 SNP_23873 SNP_23874 SNP_23875 SNP_23876 SNP_23877 SNP_23878 SNP_23879 SNP_23880 SNP_23881 SNP_23882 SNP_23883 SNP_23884 SNP_23885 SNP_23886 SNP_23887 SNP_23888 SNP_23889 SNP_23890 SNP_23891 SNP_23892 SNP_23893 SNP_23894 SNP_23895 SNP_23896 SNP_23897 SNP_23898 SNP_23899 SNP_23900 SNP_23901 SNP_23902 SNP_23903 SNP_23904 SNP_23905 SNP_23906 SNP_23907 SNP_23908 SNP_23909 SNP_23910 SNP_23911 SNP_23912 SNP_23913 SNP_23914 SNP_23915 SNP_23916 SNP_23917 SNP_23918 SNP_23919 SNP_23920 SNP_23921 SNP_23922 SNP_23923 SNP_23924 SNP_23925 SNP_23926 SNP_23927 SNP_23928 SNP_23929 SNP_23930 SNP_23931 SNP_23932 SNP_23933 SNP_23934 SNP_23935 SNP_23936 SNP_23937 SNP_23938 SNP_23939 SNP_23940 SNP_23941 SNP_23942 SNP_23943 SNP_23944 SNP_23945 SNP_23946 SNP_23947 SNP_23948 SNP_23949 SNP_23950 SNP_23951 SNP_23952 SNP_23953 SNP_23954 SNP_23955 SNP_23956 SNP_23957 SNP_23958 SNP_23959 SNP_23960 SNP_23961 SNP_23962 SNP_23963 SNP_23964 SNP_23965 SNP_23966 SNP_23967 SNP_23968 SNP_23969 SNP_23970 SNP_23971 SNP_23972 SNP_23973 SNP_23974 SNP_23975 SNP_23976 SNP_23977 SNP_23978 SNP_23979 SNP_23980 SNP_23981 SNP_23982 SNP_23983 SNP_23984 SNP_23985 SNP_23986 SNP_23987 SNP_23988 SNP_23989 SNP_23990 SNP_23991 SNP_23992 SNP_23993 SNP_23994 SNP_23995 SNP_23996 SNP_23997 SNP_23998 SNP_23999 SNP_24000 SNP_24001 SNP_24002 SNP_24003 SNP_24004 SNP_24005 SNP_24006 SNP_24007 SNP_24008 SNP_24009 SNP_24010 SNP_24011 SNP_24012 SNP_24013 SNP_24014 SNP_24015 SNP_24016 SNP_24017 SNP_24018 SNP_24019 SNP_24020 SNP_24021 SNP_24022 SNP_24023 SNP_24024 SNP_24025 SNP_24026 SNP_24027 SNP_24028 SNP_24029 SNP_24030 SNP_24031 SNP_24032 SNP_24033 SNP_24034 SNP_24035 SNP_24036 SNP_24037 SNP_24038 SNP_24039 SNP_24040 SNP_24041 SNP_24042 SNP_24043 SNP_24044 SNP_24045 SNP_24046 SNP_24047 SNP_24048 SNP_24049 SNP_24050 SNP_24051 SNP_24052 SNP_24053 SNP_24054 SNP_24055 SNP_24056 SNP_24057 SNP_24058 SNP_24059 SNP_24060 SNP_24061 SNP_24062 SNP_24063 SNP_24064 SNP_24065 SNP_24066 SNP_24067 SNP_24068 SNP_24069 SNP_24070 SNP_24071 SNP_24072 SNP_24073 SNP_24074 SNP_24075 SNP_24076 SNP_24077 SNP_24078 SNP_24079 SNP_24080 SNP_24081 SNP_24082 SNP_24083 SNP_24084 SNP_24085 SNP_24086 SNP_24087 SNP_24088 SNP_24089 SNP_24090 SNP_24091 SNP_24092 SNP_24093 SNP_24094 SNP_24095 SNP_24096 SNP_24097 SNP_24098 SNP_24099 SNP_24100 SNP_24101 SNP_24102 SNP_24103 SNP_24104 SNP_24105 SNP_24106 SNP_24107 SNP_24108 SNP_24109 SNP_24110 SNP_24111 SNP_24112 SNP_24113 SNP_24114 SNP_24115 SNP_24116 SNP_24117 SNP_24118 SNP_24119 SNP_24120 SNP_24121 SNP_24122 SNP_24123 SNP_24124 SNP_24125 SNP_24126 SNP_24127 SNP_24128 SNP_24129 SNP_24130 SNP_24131 SNP_24132 SNP_24133 SNP_24134 SNP_24135 SNP_24136 SNP_24137 SNP_24138 SNP_24139 SNP_24140 SNP_24141 SNP_24142 SNP_24143 SNP_24144 SNP_24145 SNP_24146 SNP_24147 SNP_24148 SNP_24149 SNP_24150 SNP_24151 SNP_24152 SNP_24153 SNP_24154 SNP_24155 SNP_24156 SNP_24157 SNP_24158 SNP_24159 SNP_24160 SNP_24161 SNP_24162 SNP_24163 SNP_24164 SNP_24165 SNP_24166 SNP_24167 SNP_24168 SNP_24169 SNP_24170 SNP_24171 SNP_24172 SNP_24173 SNP_24174 SNP_24175 SNP_24176 SNP_24177 SNP_24178 SNP_24179 SNP_24180 SNP_24181 SNP_24182 SNP_24183 SNP_24184 SNP_24185 SNP_24186 SNP_24187 SNP_24188 SNP_24189 SNP_24190 SNP_24191 SNP_24192 SNP_24193 SNP_24194 SNP_24195 SNP_24196 SNP_24197 SNP_24198 SNP_24199 SNP_24200 SNP_24201 SNP_24202 SNP_24203 SNP_24204 SNP_24205 SNP_24206 SNP_24207 SNP_24208 SNP_24209 SNP_24210 SNP_24211 SNP_24212 SNP_24213 SNP_24214 SNP_24215 SNP_24216 SNP_24217 SNP_24218 SNP_24219 SNP_24220 SNP_24221 SNP_24222 SNP_24223 SNP_24224 SNP_24225 SNP_24226 SNP_24227 SNP_24228 SNP_24229 SNP_24230 SNP_24231 SNP_24232 SNP_24233 SNP_24234 SNP_24235 SNP_24236 SNP_24237 SNP_24238 SNP_24239 SNP_24240 SNP_24241 SNP_24242 SNP_24243 SNP_24244 SNP_24245 SNP_24246 SNP_24247 SNP_24248 SNP_24249 SNP_24250 SNP_24251 SNP_24252 SNP_24253 SNP_24254 SNP_24255 SNP_24256 SNP_24257 SNP_24258 SNP_24259 SNP_24260 SNP_24261 SNP_24262 SNP_24263 SNP_24264 SNP_24265 SNP_24266 SNP_24267 SNP_24268 SNP_24269 SNP_24270 SNP_24271 SNP_24272 SNP_24273 SNP_24274 SNP_24275 SNP_24276 SNP_24277 SNP_24278 SNP_24279 SNP_24280 SNP_24281 SNP_24282 SNP_24283 SNP_24284 SNP_24285 SNP_24286 SNP_24287 SNP_24288 SNP_24289 SNP_24290 SNP_24291 SNP_24292 SNP_24293 SNP_24294 SNP_24295 SNP_24296 SNP_24297 SNP_24298 SNP_24299 SNP_24300 SNP_24301 SNP_24302 SNP_24303 SNP_24304 SNP_24305 SNP_24306 SNP_24307 SNP_24308 SNP_24309 SNP_24310 SNP_24311 SNP_24312 SNP_24313 SNP_24314 SNP_24315 SNP_24316 SNP_24317 SNP_24318 SNP_24319 SNP_24320 SNP_24321 SNP_24322 SNP_24323 SNP_24324 SNP_24325 SNP_24326 SNP_24327 SNP_24328 SNP_24329 SNP_24330 SNP_24331 SNP_24332 SNP_24333 SNP_24334 SNP_24335 SNP_24336 SNP_24337 SNP_24338 SNP_24339 SNP_24340 SNP_24341 SNP_24342 SNP_24343 SNP_24344 SNP_24345 SNP_24346 SNP_24347 SNP_24348 SNP_24349 SNP_24350 SNP_24351 SNP_24352 SNP_24353 SNP_24354 SNP_24355 SNP_24356 SNP_24357 SNP_24358 SNP_24359 SNP_24360 SNP_24361 SNP_24362 SNP_24363 SNP_24364 SNP_24365 SNP_24366 SNP_24367 SNP_24368 SNP_24369 SNP_24370 SNP_24371 SNP_24372 SNP_24373 SNP_24374 SNP_24375 SNP_24376 SNP_24377 SNP_24378 SNP_24379 SNP_24380 SNP_24381 SNP_24382 SNP_24383 SNP_24384 SNP_24385 SNP_24386 SNP_24387 SNP_24388 SNP_24389 SNP_24390 SNP_24391 SNP_24392 SNP_24393 SNP_24394 SNP_24395 SNP_24396 SNP_24397 SNP_24398 SNP_24399 SNP_24400 SNP_24401 SNP_24402 SNP_24403 SNP_24404 SNP_24405 SNP_24406 SNP_24407 SNP_24408 SNP_24409 SNP_24410 SNP_24411 SNP_24412 SNP_24413 SNP_24414 SNP_24415 SNP_24416 SNP_24417 SNP_24418 SNP_24419 SNP_24420 SNP_24421 SNP_24422 SNP_24423 SNP_24424 SNP_24425 SNP_24426 SNP_24427 SNP_24428 SNP_24429 SNP_24430 SNP_24431 SNP_24432 SNP_24433 SNP_24434 SNP_24435 SNP_24436 SNP_24437 SNP_24438 SNP_24439 SNP_24440 SNP_24441 SNP_24442 SNP_24443 SNP_24444 SNP_24445 SNP_24446 SNP_24447 SNP_24448 SNP_24449 SNP_24450 SNP_24451 SNP_24452 SNP_24453 SNP_24454 SNP_24455 SNP_24456 SNP_24457 SNP_24458 SNP_24459 SNP_24460 SNP_24461 SNP_24462 SNP_24463 SNP_24464 SNP_24465 SNP_24466 SNP_24467 SNP_24468 SNP_24469 SNP_24470 SNP_24471 SNP_24472 SNP_24473 SNP_24474 SNP_24475 SNP_24476 SNP_24477 SNP_24478 SNP_24479 SNP_24480 SNP_24481 SNP_24482 SNP_24483 SNP_24484 SNP_24485 SNP_24486 SNP_24487 SNP_24488 SNP_24489 SNP_24490 SNP_24491 SNP_24492 SNP_24493 SNP_24494 SNP_24495 SNP_24496 SNP_24497 SNP_24498 SNP_24499 SNP_24500 SNP_24501 SNP_24502 SNP_24503 SNP_24504 SNP_24505 SNP_24506 SNP_24507 SNP_24508 SNP_24509 SNP_24510 SNP_24511 SNP_24512 SNP_24513 SNP_24514 SNP_24515 SNP_24516 SNP_24517 SNP_24518 SNP_24519 SNP_24520 SNP_24521 SNP_24522 SNP_24523 SNP_24524 SNP_24525 SNP_24526 SNP_24527 SNP_24528 SNP_24529 SNP_24530 SNP_24531 SNP_24532 SNP_24533 SNP_24534 SNP_24535 SNP_24536 SNP_24537 SNP_24538 SNP_24539 SNP_24540 SNP_24541 SNP_24542 SNP_24543 SNP_24544 SNP_24545 SNP_24546 SNP_24547 SNP_24548 SNP_24549 SNP_24550 SNP_24551 SNP_24552 SNP_24553 SNP_24554 SNP_24555 SNP_24556 SNP_24557 SNP_24558 SNP_24559 SNP_24560 SNP_24561 SNP_24562 SNP_24563 SNP_24564 SNP_24565 SNP_24566 SNP_24567 SNP_24568 SNP_24569 SNP_24570 SNP_24571 SNP_24572 SNP_24573 SNP_24574 SNP_24575 SNP_24576 SNP_24577 SNP_24578 SNP_24579 SNP_24580 SNP_24581 SNP_24582 SNP_24583 SNP_24584 SNP_24585 SNP_24586 SNP_24587 SNP_24588 SNP_24589 SNP_24590 SNP_24591 SNP_24592 SNP_24593 SNP_24594 SNP_24595 SNP_24596 SNP_24597 SNP_24598 SNP_24599 SNP_24600 SNP_24601 SNP_24602 SNP_24603 SNP_24604 SNP_24605 SNP_24606 SNP_24607 SNP_24608 SNP_24609 SNP_24610 SNP_24611 SNP_24612 SNP_24613 SNP_24614 SNP_24615 SNP_24616 SNP_24617 SNP_24618 SNP_24619 SNP_24620 SNP_24621 SNP_24622 SNP_24623 SNP_24624 SNP_24625 SNP_24626 SNP_24627 SNP_24628 SNP_24629 SNP_24630 SNP_24631 SNP_24632 SNP_24633 SNP_24634 SNP_24635 SNP_24636 SNP_24637 SNP_24638 SNP_24639 SNP_24640 SNP_24641 SNP_24642 SNP_24643 SNP_24644 SNP_24645 SNP_24646 SNP_24647 SNP_24648 SNP_24649 SNP_24650 SNP_24651 SNP_24652 SNP_24653 SNP_24654 SNP_24655 SNP_24656 SNP_24657 SNP_24658 SNP_24659 SNP_24660 SNP_24661 SNP_24662 SNP_24663 SNP_24664 SNP_24665 SNP_24666 SNP_24667 SNP_24668 SNP_24669 SNP_24670 SNP_24671 SNP_24672 SNP_24673 SNP_24674 SNP_24675 SNP_24676 SNP_24677 SNP_24678 SNP_24679 SNP_24680 SNP_24681 SNP_24682 SNP_24683 SNP_24684 SNP_24685 SNP_24686 SNP_24687 SNP_24688 SNP_24689 SNP_24690 SNP_24691 SNP_24692 SNP_24693 SNP_24694 SNP_24695 SNP_24696 SNP_24697 SNP_24698 SNP_24699 SNP_24700 SNP_24701 SNP_24702 SNP_24703 SNP_24704 SNP_24705 SNP_24706 SNP_24707 SNP_24708 SNP_24709 SNP_24710 SNP_24711 SNP_24712 SNP_24713 SNP_24714 SNP_24715 SNP_24716 SNP_24717 SNP_24718 SNP_24719 SNP_24720 SNP_24721 SNP_24722 SNP_24723 SNP_24724 SNP_24725 SNP_24726 SNP_24727 SNP_24728 SNP_24729 SNP_24730 SNP_24731 SNP_24732 SNP_24733 SNP_24734 SNP_24735 SNP_24736 SNP_24737 SNP_24738 SNP_24739 SNP_24740 SNP_24741 SNP_24742 SNP_24743 SNP_24744 SNP_24745 SNP_24746 SNP_24747 SNP_24748 SNP_24749 SNP_24750 SNP_24751 SNP_24752 SNP_24753 SNP_24754 SNP_24755 SNP_24756 SNP_24757 SNP_24758 SNP_24759 SNP_24760 SNP_24761 SNP_24762 SNP_24763 SNP_24764 SNP_24765 SNP_24766 SNP_24767 SNP_24768 SNP_24769 SNP_24770 SNP_24771 SNP_24772 SNP_24773 SNP_24774 SNP_24775 SNP_24776 SNP_24777 SNP_24778 SNP_24779 SNP_24780 SNP_24781 SNP_24782 SNP_24783 SNP_24784 SNP_24785 SNP_24786 SNP_24787 SNP_24788 SNP_24789 SNP_24790 SNP_24791 SNP_24792 SNP_24793 SNP_24794 SNP_24795 SNP_24796 SNP_24797 SNP_24798 SNP_24799 SNP_24800 SNP_24801 SNP_24802 SNP_24803 SNP_24804 SNP_24805 SNP_24806 SNP_24807 SNP_24808 SNP_24809 SNP_24810 SNP_24811 SNP_24812 SNP_24813 SNP_24814 SNP_24815 SNP_24816 SNP_24817 SNP_24818 SNP_24819 SNP_24820 SNP_24821 SNP_24822 SNP_24823 SNP_24824 SNP_24825 SNP_24826 SNP_24827 SNP_24828 SNP_24829 SNP_24830 SNP_24831 SNP_24832 SNP_24833 SNP_24834 SNP_24835 SNP_24836 SNP_24837 SNP_24838 SNP_24839 SNP_24840 SNP_24841 SNP_24842 SNP_24843 SNP_24844 SNP_24845 SNP_24846 SNP_24847 SNP_24848 SNP_24849 SNP_24850 SNP_24851 SNP_24852 SNP_24853 SNP_24854 SNP_24855 SNP_24856 SNP_24857 SNP_24858 SNP_24859 SNP_24860 SNP_24861 SNP_24862 SNP_24863 SNP_24864 SNP_24865 SNP_24866 SNP_24867 SNP_24868 SNP_24869 SNP_24870 SNP_24871 SNP_24872 SNP_24873 SNP_24874 SNP_24875 SNP_24876 SNP_24877 SNP_24878 SNP_24879 SNP_24880 SNP_24881 SNP_24882 SNP_24883 SNP_24884 SNP_24885 SNP_24886 SNP_24887 SNP_24888 SNP_24889 SNP_24890 SNP_24891 SNP_24892 SNP_24893 SNP_24894 SNP_24895 SNP_24896 SNP_24897 SNP_24898 SNP_24899 SNP_24900 SNP_24901 SNP_24902 SNP_24903 SNP_24904 SNP_24905 SNP_24906 SNP_24907 SNP_24908 SNP_24909 SNP_24910 SNP_24911 SNP_24912 SNP_24913 SNP_24914 SNP_24915 SNP_24916 SNP_24917 SNP_24918 SNP_24919 SNP_24920 SNP_24921 SNP_24922 SNP_24923 SNP_24924 SNP_24925 SNP_24926 SNP_24927 SNP_24928 SNP_24929 SNP_24930 SNP_24931 SNP_24932 SNP_24933 SNP_24934 SNP_24935 SNP_24936 SNP_24937 SNP_24938 SNP_24939 SNP_24940 SNP_24941 SNP_24942 SNP_24943 SNP_24944 SNP_24945 SNP_24946 SNP_24947 SNP_24948 SNP_24949 SNP_24950 SNP_24951 SNP_24952 SNP_24953 SNP_24954 SNP_24955 SNP_24956 SNP_24957 SNP_24958 SNP_24959 SNP_24960 SNP_24961 SNP_24962 SNP_24963 SNP_24964 SNP_24965 SNP_24966 SNP_24967 SNP_24968 SNP_24969 SNP_24970 SNP_24971 SNP_24972 SNP_24973 SNP_24974 SNP_24975 SNP_24976 SNP_24977 SNP_24978 SNP_24979 SNP_24980 SNP_24981 SNP_24982 SNP_24983 SNP_24984 SNP_24985 SNP_24986 SNP_24987 SNP_24988 SNP_24989 SNP_24990 SNP_24991 SNP_24992 SNP_24993 SNP_24994 SNP_24995 SNP_24996 SNP_24997 SNP_24998 SNP_24999 SNP_25000 SNP_25001 SNP_25002 SNP_25003 SNP_25004 SNP_25005 SNP_25006 SNP_25007 SNP_25008 SNP_25009 SNP_25010 SNP_25011 SNP_25012 SNP_25013 SNP_25014 SNP_25015 SNP_25016 SNP_25017 SNP_25018 SNP_25019 SNP_25020 SNP_25021 SNP_25022 SNP_25023 SNP_25024 SNP_25025 SNP_25026 SNP_25027 SNP_25028 SNP_25029 SNP_25030 SNP_25031 SNP_25032 SNP_25033 SNP_25034 SNP_25035 SNP_25036 SNP_25037 SNP_25038 SNP_25039 SNP_25040 SNP_25041 SNP_25042 SNP_25043 SNP_25044 SNP_25045 SNP_25046 SNP_25047 SNP_25048 SNP_25049 SNP_25050 SNP_25051 SNP_25052 SNP_25053 SNP_25054 SNP_25055 SNP_25056 SNP_25057 SNP_25058 SNP_25059 SNP_25060 SNP_25061 SNP_25062 SNP_25063 SNP_25064 SNP_25065 SNP_25066 SNP_25067 SNP_25068 SNP_25069 SNP_25070 SNP_25071 SNP_25072 SNP_25073 SNP_25074 SNP_25075 SNP_25076 SNP_25077 SNP_25078 SNP_25079 SNP_25080 SNP_25081 SNP_25082 SNP_25083 SNP_25084 SNP_25085 SNP_25086 SNP_25087 SNP_25088 SNP_25089 SNP_25090 SNP_25091 SNP_25092 SNP_25093 SNP_25094 SNP_25095 SNP_25096 SNP_25097 SNP_25098 SNP_25099 SNP_25100 SNP_25101 SNP_25102 SNP_25103 SNP_25104 SNP_25105 SNP_25106 SNP_25107 SNP_25108 SNP_25109 SNP_25110 SNP_25111 SNP_25112 SNP_25113 SNP_25114 SNP_25115 SNP_25116 SNP_25117 SNP_25118 SNP_25119 SNP_25120 SNP_25121 SNP_25122 SNP_25123 SNP_25124 SNP_25125 SNP_25126 SNP_25127 SNP_25128 SNP_25129 SNP_25130 SNP_25131 SNP_25132 SNP_25133 SNP_25134 SNP_25135 SNP_25136 SNP_25137 SNP_25138 SNP_25139 SNP_25140 SNP_25141 SNP_25142 SNP_25143 SNP_25144 SNP_25145 SNP_25146 SNP_25147 SNP_25148 SNP_25149 SNP_25150 SNP_25151 SNP_25152 SNP_25153 SNP_25154 SNP_25155 SNP_25156 SNP_25157 SNP_25158 SNP_25159 SNP_25160 SNP_25161 SNP_25162 SNP_25163 SNP_25164 SNP_25165 SNP_25166 SNP_25167 SNP_25168 SNP_25169 SNP_25170 SNP_25171 SNP_25172 SNP_25173 SNP_25174 SNP_25175 SNP_25176 SNP_25177 SNP_25178 SNP_25179 SNP_25180 SNP_25181 SNP_25182 SNP_25183 SNP_25184 SNP_25185 SNP_25186 SNP_25187 SNP_25188 SNP_25189 SNP_25190 SNP_25191 SNP_25192 SNP_25193 SNP_25194 SNP_25195 SNP_25196 SNP_25197 SNP_25198 SNP_25199 SNP_25200 SNP_25201 SNP_25202 SNP_25203 SNP_25204 SNP_25205 SNP_25206 SNP_25207 SNP_25208 SNP_25209 SNP_25210 SNP_25211 SNP_25212 SNP_25213 SNP_25214 SNP_25215 SNP_25216 SNP_25217 SNP_25218 SNP_25219 SNP_25220 SNP_25221 SNP_25222 SNP_25223 SNP_25224 SNP_25225 SNP_25226 SNP_25227 SNP_25228 SNP_25229 SNP_25230 SNP_25231 SNP_25232 SNP_25233 SNP_25234 SNP_25235 SNP_25236 SNP_25237 SNP_25238 SNP_25239 SNP_25240 SNP_25241 SNP_25242 SNP_25243 SNP_25244 SNP_25245 SNP_25246 SNP_25247 SNP_25248 SNP_25249 SNP_25250 SNP_25251 SNP_25252 SNP_25253 SNP_25254 SNP_25255 SNP_25256 SNP_25257 SNP_25258 SNP_25259 SNP_25260 SNP_25261 SNP_25262 SNP_25263 SNP_25264 SNP_25265 SNP_25266 SNP_25267 SNP_25268 SNP_25269 SNP_25270 SNP_25271 SNP_25272 SNP_25273 SNP_25274 SNP_25275 SNP_25276 SNP_25277 SNP_25278 SNP_25279 SNP_25280 SNP_25281 SNP_25282 SNP_25283 SNP_25284 SNP_25285 SNP_25286 SNP_25287 SNP_25288 SNP_25289 SNP_25290 SNP_25291 SNP_25292 SNP_25293 SNP_25294 SNP_25295 SNP_25296 SNP_25297 SNP_25298 SNP_25299 SNP_25300 SNP_25301 SNP_25302 SNP_25303 SNP_25304 SNP_25305 SNP_25306 SNP_25307 SNP_25308 SNP_25309 SNP_25310 SNP_25311 SNP_25312 SNP_25313 SNP_25314 SNP_25315 SNP_25316 SNP_25317 SNP_25318 SNP_25319 SNP_25320 SNP_25321 SNP_25322 SNP_25323 SNP_25324 SNP_25325 SNP_25326 SNP_25327 SNP_25328 SNP_25329 SNP_25330 SNP_25331 SNP_25332 SNP_25333 SNP_25334 SNP_25335 SNP_25336 SNP_25337 SNP_25338 SNP_25339 SNP_25340 SNP_25341 SNP_25342 SNP_25343 SNP_25344 SNP_25345 SNP_25346 SNP_25347 SNP_25348 SNP_25349 SNP_25350 SNP_25351 SNP_25352 SNP_25353 SNP_25354 SNP_25355 SNP_25356 SNP_25357 SNP_25358 SNP_25359 SNP_25360 SNP_25361 SNP_25362 SNP_25363 SNP_25364 SNP_25365 SNP_25366 SNP_25367 SNP_25368 SNP_25369 SNP_25370 SNP_25371 SNP_25372 SNP_25373 SNP_25374 SNP_25375 SNP_25376 SNP_25377 SNP_25378 SNP_25379 SNP_25380 SNP_25381 SNP_25382 SNP_25383 SNP_25384 SNP_25385 SNP_25386 SNP_25387 SNP_25388 SNP_25389 SNP_25390 SNP_25391 SNP_25392 SNP_25393 SNP_25394 SNP_25395 SNP_25396 SNP_25397 SNP_25398 SNP_25399 SNP_25400 SNP_25401 SNP_25402 SNP_25403 SNP_25404 SNP_25405 SNP_25406 SNP_25407 SNP_25408 SNP_25409 SNP_25410 SNP_25411 SNP_25412 SNP_25413 SNP_25414 SNP_25415 SNP_25416 SNP_25417 SNP_25418 SNP_25419 SNP_25420 SNP_25421 SNP_25422 SNP_25423 SNP_25424 SNP_25425 SNP_25426 SNP_25427 SNP_25428 SNP_25429 SNP_25430 SNP_25431 SNP_25432 SNP_25433 SNP_25434 SNP_25435 SNP_25436 SNP_25437 SNP_25438 SNP_25439 SNP_25440 SNP_25441 SNP_25442 SNP_25443 SNP_25444 SNP_25445 SNP_25446 SNP_25447 SNP_25448 SNP_25449 SNP_25450 SNP_25451 SNP_25452 SNP_25453 SNP_25454 SNP_25455 SNP_25456 SNP_25457 SNP_25458 SNP_25459 SNP_25460 SNP_25461 SNP_25462 SNP_25463 SNP_25464 SNP_25465 SNP_25466 SNP_25467 SNP_25468 SNP_25469 SNP_25470 SNP_25471 SNP_25472 SNP_25473 SNP_25474 SNP_25475 SNP_25476 SNP_25477 SNP_25478 SNP_25479 SNP_25480 SNP_25481 SNP_25482 SNP_25483 SNP_25484 SNP_25485 SNP_25486 SNP_25487 SNP_25488 SNP_25489 SNP_25490 SNP_25491 SNP_25492 SNP_25493 SNP_25494 SNP_25495 SNP_25496 SNP_25497 SNP_25498 SNP_25499 SNP_25500 SNP_25501 SNP_25502 SNP_25503 SNP_25504 SNP_25505 SNP_25506 SNP_25507 SNP_25508 SNP_25509 SNP_25510 SNP_25511 SNP_25512 SNP_25513 SNP_25514 SNP_25515 SNP_25516 SNP_25517 SNP_25518 SNP_25519 SNP_25520 SNP_25521 SNP_25522 SNP_25523 SNP_25524 SNP_25525 SNP_25526 SNP_25527 SNP_25528 SNP_25529 SNP_25530 SNP_25531 SNP_25532 SNP_25533 SNP_25534 SNP_25535 SNP_25536 SNP_25537 SNP_25538 SNP_25539 SNP_25540 SNP_25541 SNP_25542 SNP_25543 SNP_25544 SNP_25545 SNP_25546 SNP_25547 SNP_25548 SNP_25549 SNP_25550 SNP_25551 SNP_25552 SNP_25553 SNP_25554 SNP_25555 SNP_25556 SNP_25557 SNP_25558 SNP_25559 SNP_25560 SNP_25561 SNP_25562 SNP_25563 SNP_25564 SNP_25565 SNP_25566 SNP_25567 SNP_25568 SNP_25569 SNP_25570 SNP_25571 SNP_25572 SNP_25573 SNP_25574 SNP_25575 SNP_25576 SNP_25577 SNP_25578 SNP_25579 SNP_25580 SNP_25581 SNP_25582 SNP_25583 SNP_25584 SNP_25585 SNP_25586 SNP_25587 SNP_25588 SNP_25589 SNP_25590 SNP_25591 SNP_25592 SNP_25593 SNP_25594 SNP_25595 SNP_25596 SNP_25597 SNP_25598 SNP_25599 SNP_25600 SNP_25601 SNP_25602 SNP_25603 SNP_25604 SNP_25605 SNP_25606 SNP_25607 SNP_25608 SNP_25609 SNP_25610 SNP_25611 SNP_25612 SNP_25613 SNP_25614 SNP_25615 SNP_25616 SNP_25617 SNP_25618 SNP_25619 SNP_25620 SNP_25621 SNP_25622 SNP_25623 SNP_25624 SNP_25625 SNP_25626 SNP_25627 SNP_25628 SNP_25629 SNP_25630 SNP_25631 SNP_25632 SNP_25633 SNP_25634 SNP_25635 SNP_25636 SNP_25637 SNP_25638 SNP_25639 SNP_25640 SNP_25641 SNP_25642 SNP_25643 SNP_25644 SNP_25645 SNP_25646 SNP_25647 SNP_25648 SNP_25649 SNP_25650 SNP_25651 SNP_25652 SNP_25653 SNP_25654 SNP_25655 SNP_25656 SNP_25657 SNP_25658 SNP_25659 SNP_25660 SNP_25661 SNP_25662 SNP_25663 SNP_25664 SNP_25665 SNP_25666 SNP_25667 SNP_25668 SNP_25669 SNP_25670 SNP_25671 SNP_25672 SNP_25673 SNP_25674 SNP_25675 SNP_25676 SNP_25677 SNP_25678 SNP_25679 SNP_25680 SNP_25681 SNP_25682 SNP_25683 SNP_25684 SNP_25685 SNP_25686 SNP_25687 SNP_25688 SNP_25689 SNP_25690 SNP_25691 SNP_25692 SNP_25693 SNP_25694 SNP_25695 SNP_25696 SNP_25697 SNP_25698 SNP_25699 SNP_25700 SNP_25701 SNP_25702 SNP_25703 SNP_25704 SNP_25705 SNP_25706 SNP_25707 SNP_25708 SNP_25709 SNP_25710 SNP_25711 SNP_25712 SNP_25713 SNP_25714 SNP_25715 SNP_25716 SNP_25717 SNP_25718 SNP_25719 SNP_25720 SNP_25721 SNP_25722 SNP_25723 SNP_25724 SNP_25725 SNP_25726 SNP_25727 SNP_25728 SNP_25729 SNP_25730 SNP_25731 SNP_25732 SNP_25733 SNP_25734 SNP_25735 SNP_25736 SNP_25737 SNP_25738 SNP_25739 SNP_25740 SNP_25741 SNP_25742 SNP_25743 SNP_25744 SNP_25745 SNP_25746 SNP_25747 SNP_25748 SNP_25749 SNP_25750 SNP_25751 SNP_25752 SNP_25753 SNP_25754 SNP_25755 SNP_25756 SNP_25757 SNP_25758 SNP_25759 SNP_25760 SNP_25761 SNP_25762 SNP_25763 SNP_25764 SNP_25765 SNP_25766 SNP_25767 SNP_25768 SNP_25769 SNP_25770 SNP_25771 SNP_25772 SNP_25773 SNP_25774 SNP_25775 SNP_25776 SNP_25777 SNP_25778 SNP_25779 SNP_25780 SNP_25781 SNP_25782 SNP_25783 SNP_25784 SNP_25785 SNP_25786 SNP_25787 SNP_25788 SNP_25789 SNP_25790 SNP_25791 SNP_25792 SNP_25793 SNP_25794 SNP_25795 SNP_25796 SNP_25797 SNP_25798 SNP_25799 SNP_25800 SNP_25801 SNP_25802 SNP_25803 SNP_25804 SNP_25805 SNP_25806 SNP_25807 SNP_25808 SNP_25809 SNP_25810 SNP_25811 SNP_25812 SNP_25813 SNP_25814 SNP_25815 SNP_25816 SNP_25817 SNP_25818 SNP_25819 SNP_25820 SNP_25821 SNP_25822 SNP_25823 SNP_25824 SNP_25825 SNP_25826 SNP_25827 SNP_25828 SNP_25829 SNP_25830 SNP_25831 SNP_25832 SNP_25833 SNP_25834 SNP_25835 SNP_25836 SNP_25837 SNP_25838 SNP_25839 SNP_25840 SNP_25841 SNP_25842 SNP_25843 SNP_25844 SNP_25845 SNP_25846 SNP_25847 SNP_25848 SNP_25849 SNP_25850 SNP_25851 SNP_25852 SNP_25853 SNP_25854 SNP_25855 SNP_25856 SNP_25857 SNP_25858 SNP_25859 SNP_25860 SNP_25861 SNP_25862 SNP_25863 SNP_25864 SNP_25865 SNP_25866 SNP_25867 SNP_25868 SNP_25869 SNP_25870 SNP_25871 SNP_25872 SNP_25873 SNP_25874 SNP_25875 SNP_25876 SNP_25877 SNP_25878 SNP_25879 SNP_25880 SNP_25881 SNP_25882 SNP_25883 SNP_25884 SNP_25885 SNP_25886 SNP_25887 SNP_25888 SNP_25889 SNP_25890 SNP_25891 SNP_25892 SNP_25893 SNP_25894 SNP_25895 SNP_25896 SNP_25897 SNP_25898 SNP_25899 SNP_25900 SNP_25901 SNP_25902 SNP_25903 SNP_25904 SNP_25905 SNP_25906 SNP_25907 SNP_25908 SNP_25909 SNP_25910 SNP_25911 SNP_25912 SNP_25913 SNP_25914 SNP_25915 SNP_25916 SNP_25917 SNP_25918 SNP_25919 SNP_25920 SNP_25921 SNP_25922 SNP_25923 SNP_25924 SNP_25925 SNP_25926 SNP_25927 SNP_25928 SNP_25929 SNP_25930 SNP_25931 SNP_25932 SNP_25933 SNP_25934 SNP_25935 SNP_25936 SNP_25937 SNP_25938 SNP_25939 SNP_25940 SNP_25941 SNP_25942 SNP_25943 SNP_25944 SNP_25945 SNP_25946 SNP_25947 SNP_25948 SNP_25949 SNP_25950 SNP_25951 SNP_25952 SNP_25953 SNP_25954 SNP_25955 SNP_25956 SNP_25957 SNP_25958 SNP_25959 SNP_25960 SNP_25961 SNP_25962 SNP_25963 SNP_25964 SNP_25965 SNP_25966 SNP_25967 SNP_25968 SNP_25969 SNP_25970 SNP_25971 SNP_25972 SNP_25973 SNP_25974 SNP_25975 SNP_25976 SNP_25977 SNP_25978 SNP_25979 SNP_25980 SNP_25981 SNP_25982 SNP_25983 SNP_25984 SNP_25985 SNP_25986 SNP_25987 SNP_25988 SNP_25989 SNP_25990 SNP_25991 SNP_25992 SNP_25993 SNP_25994 SNP_25995 SNP_25996 SNP_25997 SNP_25998 SNP_25999 SNP_26000 SNP_26001 SNP_26002 SNP_26003 SNP_26004 SNP_26005 SNP_26006 SNP_26007 SNP_26008 SNP_26009 SNP_26010 SNP_26011 SNP_26012 SNP_26013 SNP_26014 SNP_26015 SNP_26016 SNP_26017 SNP_26018 SNP_26019 SNP_26020 SNP_26021 SNP_26022 SNP_26023 SNP_26024 SNP_26025 SNP_26026 SNP_26027 SNP_26028 SNP_26029 SNP_26030 SNP_26031 SNP_26032 SNP_26033 SNP_26034 SNP_26035 SNP_26036 SNP_26037 SNP_26038 SNP_26039 SNP_26040 SNP_26041 SNP_26042 SNP_26043 SNP_26044 SNP_26045 SNP_26046 SNP_26047 SNP_26048 SNP_26049 SNP_26050 SNP_26051 SNP_26052 SNP_26053 SNP_26054 SNP_26055 SNP_26056 SNP_26057 SNP_26058 SNP_26059 SNP_26060 SNP_26061 SNP_26062 SNP_26063 SNP_26064 SNP_26065 SNP_26066 SNP_26067 SNP_26068 SNP_26069 SNP_26070 SNP_26071 SNP_26072 SNP_26073 SNP_26074 SNP_26075 SNP_26076 SNP_26077 SNP_26078 SNP_26079 SNP_26080 SNP_26081 SNP_26082 SNP_26083 SNP_26084 SNP_26085 SNP_26086 SNP_26087 SNP_26088 SNP_26089 SNP_26090 SNP_26091 SNP_26092 SNP_26093 SNP_26094 SNP_26095 SNP_26096 SNP_26097 SNP_26098 SNP_26099 SNP_26100 SNP_26101 SNP_26102 SNP_26103 SNP_26104 SNP_26105 SNP_26106 SNP_26107 SNP_26108 SNP_26109 SNP_26110 SNP_26111 SNP_26112 SNP_26113 SNP_26114 SNP_26115 SNP_26116 SNP_26117 SNP_26118 SNP_26119 SNP_26120 SNP_26121 SNP_26122 SNP_26123 SNP_26124 SNP_26125 SNP_26126 SNP_26127 SNP_26128 SNP_26129 SNP_26130 SNP_26131 SNP_26132 SNP_26133 SNP_26134 SNP_26135 SNP_26136 SNP_26137 SNP_26138 SNP_26139 SNP_26140 SNP_26141 SNP_26142 SNP_26143 SNP_26144 SNP_26145 SNP_26146 SNP_26147 SNP_26148 SNP_26149 SNP_26150 SNP_26151 SNP_26152 SNP_26153 SNP_26154 SNP_26155 SNP_26156 SNP_26157 SNP_26158 SNP_26159 SNP_26160 SNP_26161 SNP_26162 SNP_26163 SNP_26164 SNP_26165 SNP_26166 SNP_26167 SNP_26168 SNP_26169 SNP_26170 SNP_26171 SNP_26172 SNP_26173 SNP_26174 SNP_26175 SNP_26176 SNP_26177 SNP_26178 SNP_26179 SNP_26180 SNP_26181 SNP_26182 SNP_26183 SNP_26184 SNP_26185 SNP_26186 SNP_26187 SNP_26188 SNP_26189 SNP_26190 SNP_26191 SNP_26192 SNP_26193 SNP_26194 SNP_26195 SNP_26196 SNP_26197 SNP_26198 SNP_26199 SNP_26200 SNP_26201 SNP_26202 SNP_26203 SNP_26204 SNP_26205 SNP_26206 SNP_26207 SNP_26208 SNP_26209 SNP_26210 SNP_26211 SNP_26212 SNP_26213 SNP_26214 SNP_26215 SNP_26216 SNP_26217 SNP_26218 SNP_26219 SNP_26220 SNP_26221 SNP_26222 SNP_26223 SNP_26224 SNP_26225 SNP_26226 SNP_26227 SNP_26228 SNP_26229 SNP_26230 SNP_26231 SNP_26232 SNP_26233 SNP_26234 SNP_26235 SNP_26236 SNP_26237 SNP_26238 SNP_26239 SNP_26240 SNP_26241 SNP_26242 SNP_26243 SNP_26244 SNP_26245 SNP_26246 SNP_26247 SNP_26248 SNP_26249 SNP_26250 SNP_26251 SNP_26252 SNP_26253 SNP_26254 SNP_26255 SNP_26256 SNP_26257 SNP_26258 SNP_26259 SNP_26260 SNP_26261 SNP_26262 SNP_26263 SNP_26264 SNP_26265 SNP_26266 SNP_26267 SNP_26268 SNP_26269 SNP_26270 SNP_26271 SNP_26272 SNP_26273 SNP_26274 SNP_26275 SNP_26276 SNP_26277 SNP_26278 SNP_26279 SNP_26280 SNP_26281 SNP_26282 SNP_26283 SNP_26284 SNP_26285 SNP_26286 SNP_26287 SNP_26288 SNP_26289 SNP_26290 SNP_26291 SNP_26292 SNP_26293 SNP_26294 SNP_26295 SNP_26296 SNP_26297 SNP_26298 SNP_26299 SNP_26300 SNP_26301 SNP_26302 SNP_26303 SNP_26304 SNP_26305 SNP_26306 SNP_26307 SNP_26308 SNP_26309 SNP_26310 SNP_26311 SNP_26312 SNP_26313 SNP_26314 SNP_26315 SNP_26316 SNP_26317 SNP_26318 SNP_26319 SNP_26320 SNP_26321 SNP_26322 SNP_26323 SNP_26324 SNP_26325 SNP_26326 SNP_26327 SNP_26328 SNP_26329 SNP_26330 SNP_26331 SNP_26332 SNP_26333 SNP_26334 SNP_26335 SNP_26336 SNP_26337 SNP_26338 SNP_26339 SNP_26340 SNP_26341 SNP_26342 SNP_26343 SNP_26344 SNP_26345 SNP_26346 SNP_26347 SNP_26348 SNP_26349 SNP_26350 SNP_26351 SNP_26352 SNP_26353 SNP_26354 SNP_26355 SNP_26356 SNP_26357 SNP_26358 SNP_26359 SNP_26360 SNP_26361 SNP_26362 SNP_26363 SNP_26364 SNP_26365 SNP_26366 SNP_26367 SNP_26368 SNP_26369 SNP_26370 SNP_26371 SNP_26372 SNP_26373 SNP_26374 SNP_26375 SNP_26376 SNP_26377 SNP_26378 SNP_26379 SNP_26380 SNP_26381 SNP_26382 SNP_26383 SNP_26384 SNP_26385 SNP_26386 SNP_26387 SNP_26388 SNP_26389 SNP_26390 SNP_26391 SNP_26392 SNP_26393 SNP_26394 SNP_26395 SNP_26396 SNP_26397 SNP_26398 SNP_26399 SNP_26400 SNP_26401 SNP_26402 SNP_26403 SNP_26404 SNP_26405 SNP_26406 SNP_26407 SNP_26408 SNP_26409 SNP_26410 SNP_26411 SNP_26412 SNP_26413 SNP_26414 SNP_26415 SNP_26416 SNP_26417 SNP_26418 SNP_26419 SNP_26420 SNP_26421 SNP_26422 SNP_26423 SNP_26424 SNP_26425 SNP_26426 SNP_26427 SNP_26428 SNP_26429 SNP_26430 SNP_26431 SNP_26432 SNP_26433 SNP_26434 SNP_26435 SNP_26436 SNP_26437 SNP_26438 SNP_26439 SNP_26440 SNP_26441 SNP_26442 SNP_26443 SNP_26444 SNP_26445 SNP_26446 SNP_26447 SNP_26448 SNP_26449 SNP_26450 SNP_26451 SNP_26452 SNP_26453 SNP_26454 SNP_26455 SNP_26456 SNP_26457 SNP_26458 SNP_26459 SNP_26460 SNP_26461 SNP_26462 SNP_26463 SNP_26464 SNP_26465 SNP_26466 SNP_26467 SNP_26468 SNP_26469 SNP_26470 SNP_26471 SNP_26472 SNP_26473 SNP_26474 SNP_26475 SNP_26476 SNP_26477 SNP_26478 SNP_26479 SNP_26480 SNP_26481 SNP_26482 SNP_26483 SNP_26484 SNP_26485 SNP_26486 SNP_26487 SNP_26488 SNP_26489 SNP_26490 SNP_26491 SNP_26492 SNP_26493 SNP_26494 SNP_26495 SNP_26496 SNP_26497 SNP_26498 SNP_26499 SNP_26500 SNP_26501 SNP_26502 SNP_26503 SNP_26504 SNP_26505 SNP_26506 SNP_26507 SNP_26508 SNP_26509 SNP_26510 SNP_26511 SNP_26512 SNP_26513 SNP_26514 SNP_26515 SNP_26516 SNP_26517 SNP_26518 SNP_26519 SNP_26520 SNP_26521 SNP_26522 SNP_26523 SNP_26524 SNP_26525 SNP_26526 SNP_26527 SNP_26528 SNP_26529 SNP_26530 SNP_26531 SNP_26532 SNP_26533 SNP_26534 SNP_26535 SNP_26536 SNP_26537 SNP_26538 SNP_26539 SNP_26540 SNP_26541 SNP_26542 SNP_26543 SNP_26544 SNP_26545 SNP_26546 SNP_26547 SNP_26548 SNP_26549 SNP_26550 SNP_26551 SNP_26552 SNP_26553 SNP_26554 SNP_26555 SNP_26556 SNP_26557 SNP_26558 SNP_26559 SNP_26560 SNP_26561 SNP_26562 SNP_26563 SNP_26564 SNP_26565 SNP_26566 SNP_26567 SNP_26568 SNP_26569 SNP_26570 SNP_26571 SNP_26572 SNP_26573 SNP_26574 SNP_26575 SNP_26576 SNP_26577 SNP_26578 SNP_26579 SNP_26580 SNP_26581 SNP_26582 SNP_26583 SNP_26584 SNP_26585 SNP_26586 SNP_26587 SNP_26588 SNP_26589 SNP_26590 SNP_26591 SNP_26592 SNP_26593 SNP_26594 SNP_26595 SNP_26596 SNP_26597 SNP_26598 SNP_26599 SNP_26600 SNP_26601 SNP_26602 SNP_26603 SNP_26604 SNP_26605 SNP_26606 SNP_26607 SNP_26608 SNP_26609 SNP_26610 SNP_26611 SNP_26612 SNP_26613 SNP_26614 SNP_26615 SNP_26616 SNP_26617 SNP_26618 SNP_26619 SNP_26620 SNP_26621 SNP_26622 SNP_26623 SNP_26624 SNP_26625 SNP_26626 SNP_26627 SNP_26628 SNP_26629 SNP_26630 SNP_26631 SNP_26632 SNP_26633 SNP_26634 SNP_26635 SNP_26636 SNP_26637 SNP_26638 SNP_26639 SNP_26640 SNP_26641 SNP_26642 SNP_26643 SNP_26644 SNP_26645 SNP_26646 SNP_26647 SNP_26648 SNP_26649 SNP_26650 SNP_26651 SNP_26652 SNP_26653 SNP_26654 SNP_26655 SNP_26656 SNP_26657 SNP_26658 SNP_26659 SNP_26660 SNP_26661 SNP_26662 SNP_26663 SNP_26664 SNP_26665 SNP_26666 SNP_26667 SNP_26668 SNP_26669 SNP_26670 SNP_26671 SNP_26672 SNP_26673 SNP_26674 SNP_26675 SNP_26676 SNP_26677 SNP_26678 SNP_26679 SNP_26680 SNP_26681 SNP_26682 SNP_26683 SNP_26684 SNP_26685 SNP_26686 SNP_26687 SNP_26688 SNP_26689 SNP_26690 SNP_26691 SNP_26692 SNP_26693 SNP_26694 SNP_26695 SNP_26696 SNP_26697 SNP_26698 SNP_26699 SNP_26700 SNP_26701 SNP_26702 SNP_26703 SNP_26704 SNP_26705 SNP_26706 SNP_26707 SNP_26708 SNP_26709 SNP_26710 SNP_26711 SNP_26712 SNP_26713 SNP_26714 SNP_26715 SNP_26716 SNP_26717 SNP_26718 SNP_26719 SNP_26720 SNP_26721 SNP_26722 SNP_26723 SNP_26724 SNP_26725 SNP_26726 SNP_26727 SNP_26728 SNP_26729 SNP_26730 SNP_26731 SNP_26732 SNP_26733 SNP_26734 SNP_26735 SNP_26736 SNP_26737 SNP_26738 SNP_26739 SNP_26740 SNP_26741 SNP_26742 SNP_26743 SNP_26744 SNP_26745 SNP_26746 SNP_26747 SNP_26748 SNP_26749 SNP_26750 SNP_26751 SNP_26752 SNP_26753 SNP_26754 SNP_26755 SNP_26756 SNP_26757 SNP_26758 SNP_26759 SNP_26760 SNP_26761 SNP_26762 SNP_26763 SNP_26764 SNP_26765 SNP_26766 SNP_26767 SNP_26768 SNP_26769 SNP_26770 SNP_26771 SNP_26772 SNP_26773 SNP_26774 SNP_26775 SNP_26776 SNP_26777 SNP_26778 SNP_26779 SNP_26780 SNP_26781 SNP_26782 SNP_26783 SNP_26784 SNP_26785 SNP_26786 SNP_26787 SNP_26788 SNP_26789 SNP_26790 SNP_26791 SNP_26792 SNP_26793 SNP_26794 SNP_26795 SNP_26796 SNP_26797 SNP_26798 SNP_26799 SNP_26800 SNP_26801 SNP_26802 SNP_26803 SNP_26804 SNP_26805 SNP_26806 SNP_26807 SNP_26808 SNP_26809 SNP_26810 SNP_26811 SNP_26812 SNP_26813 SNP_26814 SNP_26815 SNP_26816 SNP_26817 SNP_26818 SNP_26819 SNP_26820 SNP_26821 SNP_26822 SNP_26823 SNP_26824 SNP_26825 SNP_26826 SNP_26827 SNP_26828 SNP_26829 SNP_26830 SNP_26831 SNP_26832 SNP_26833 SNP_26834 SNP_26835 SNP_26836 SNP_26837 SNP_26838 SNP_26839 SNP_26840 SNP_26841 SNP_26842 SNP_26843 SNP_26844 SNP_26845 SNP_26846 SNP_26847 SNP_26848 SNP_26849 SNP_26850 SNP_26851 SNP_26852 SNP_26853 SNP_26854 SNP_26855 SNP_26856 SNP_26857 SNP_26858 SNP_26859 SNP_26860 SNP_26861 SNP_26862 SNP_26863 SNP_26864 SNP_26865 SNP_26866 SNP_26867 SNP_26868 SNP_26869 SNP_26870 SNP_26871 SNP_26872 SNP_26873 SNP_26874 SNP_26875 SNP_26876 SNP_26877 SNP_26878 SNP_26879 SNP_26880 SNP_26881 SNP_26882 SNP_26883 SNP_26884 SNP_26885 SNP_26886 SNP_26887 SNP_26888 SNP_26889 SNP_26890 SNP_26891 SNP_26892 SNP_26893 SNP_26894 SNP_26895 SNP_26896 SNP_26897 SNP_26898 SNP_26899 SNP_26900 SNP_26901 SNP_26902 SNP_26903 SNP_26904 SNP_26905 SNP_26906 SNP_26907 SNP_26908 SNP_26909 SNP_26910 SNP_26911 SNP_26912 SNP_26913 SNP_26914 SNP_26915 SNP_26916 SNP_26917 SNP_26918 SNP_26919 SNP_26920 SNP_26921 SNP_26922 SNP_26923 SNP_26924 SNP_26925 SNP_26926 SNP_26927 SNP_26928 SNP_26929 SNP_26930 SNP_26931 SNP_26932 SNP_26933 SNP_26934 SNP_26935 SNP_26936 SNP_26937 SNP_26938 SNP_26939 SNP_26940 SNP_26941 SNP_26942 SNP_26943 SNP_26944 SNP_26945 SNP_26946 SNP_26947 SNP_26948 SNP_26949 SNP_26950 SNP_26951 SNP_26952 SNP_26953 SNP_26954 SNP_26955 SNP_26956 SNP_26957 SNP_26958 SNP_26959 SNP_26960 SNP_26961 SNP_26962 SNP_26963 SNP_26964 SNP_26965 SNP_26966 SNP_26967 SNP_26968 SNP_26969 SNP_26970 SNP_26971 SNP_26972 SNP_26973 SNP_26974 SNP_26975 SNP_26976 SNP_26977 SNP_26978 SNP_26979 SNP_26980 SNP_26981 SNP_26982 SNP_26983 SNP_26984 SNP_26985 SNP_26986 SNP_26987 SNP_26988 SNP_26989 SNP_26990 SNP_26991 SNP_26992 SNP_26993 SNP_26994 SNP_26995 SNP_26996 SNP_26997 SNP_26998 SNP_26999 SNP_27000 SNP_27001 SNP_27002 SNP_27003 SNP_27004 SNP_27005 SNP_27006 SNP_27007 SNP_27008 SNP_27009 SNP_27010 SNP_27011 SNP_27012 SNP_27013 SNP_27014 SNP_27015 SNP_27016 SNP_27017 SNP_27018 SNP_27019 SNP_27020 SNP_27021 SNP_27022 SNP_27023 SNP_27024 SNP_27025 SNP_27026 SNP_27027 SNP_27028 SNP_27029 SNP_27030 SNP_27031 SNP_27032 SNP_27033 SNP_27034 SNP_27035 SNP_27036 SNP_27037 SNP_27038 SNP_27039 SNP_27040 SNP_27041 SNP_27042 SNP_27043 SNP_27044 SNP_27045 SNP_27046 SNP_27047 SNP_27048 SNP_27049 SNP_27050 SNP_27051 SNP_27052 SNP_27053 SNP_27054 SNP_27055 SNP_27056 SNP_27057 SNP_27058 SNP_27059 SNP_27060 SNP_27061 SNP_27062 SNP_27063 SNP_27064 SNP_27065 SNP_27066 SNP_27067 SNP_27068 SNP_27069 SNP_27070 SNP_27071 SNP_27072 SNP_27073 SNP_27074 SNP_27075 SNP_27076 SNP_27077 SNP_27078 SNP_27079 SNP_27080 SNP_27081 SNP_27082 SNP_27083 SNP_27084 SNP_27085 SNP_27086 SNP_27087 SNP_27088 SNP_27089 SNP_27090 SNP_27091 SNP_27092 SNP_27093 SNP_27094 SNP_27095 SNP_27096 SNP_27097 SNP_27098 SNP_27099 SNP_27100 SNP_27101 SNP_27102 SNP_27103 SNP_27104 SNP_27105 SNP_27106 SNP_27107 SNP_27108 SNP_27109 SNP_27110 SNP_27111 SNP_27112 SNP_27113 SNP_27114 SNP_27115 SNP_27116 SNP_27117 SNP_27118 SNP_27119 SNP_27120 SNP_27121 SNP_27122 SNP_27123 SNP_27124 SNP_27125 SNP_27126 SNP_27127 SNP_27128 SNP_27129 SNP_27130 SNP_27131 SNP_27132 SNP_27133 SNP_27134 SNP_27135 SNP_27136 SNP_27137 SNP_27138 SNP_27139 SNP_27140 SNP_27141 SNP_27142 SNP_27143 SNP_27144 SNP_27145 SNP_27146 SNP_27147 SNP_27148 SNP_27149 SNP_27150 SNP_27151 SNP_27152 SNP_27153 SNP_27154 SNP_27155 SNP_27156 SNP_27157 SNP_27158 SNP_27159 SNP_27160 SNP_27161 SNP_27162 SNP_27163 SNP_27164 SNP_27165 SNP_27166 SNP_27167 SNP_27168 SNP_27169 SNP_27170 SNP_27171 SNP_27172 SNP_27173 SNP_27174 SNP_27175 SNP_27176 SNP_27177 SNP_27178 SNP_27179 SNP_27180 SNP_27181 SNP_27182 SNP_27183 SNP_27184 SNP_27185 SNP_27186 SNP_27187 SNP_27188 SNP_27189 SNP_27190 SNP_27191 SNP_27192 SNP_27193 SNP_27194 SNP_27195 SNP_27196 SNP_27197 SNP_27198 SNP_27199 SNP_27200 SNP_27201 SNP_27202 SNP_27203 SNP_27204 SNP_27205 SNP_27206 SNP_27207 SNP_27208 SNP_27209 SNP_27210 SNP_27211 SNP_27212 SNP_27213 SNP_27214 SNP_27215 SNP_27216 SNP_27217 SNP_27218 SNP_27219 SNP_27220 SNP_27221 SNP_27222 SNP_27223 SNP_27224 SNP_27225 SNP_27226 SNP_27227 SNP_27228 SNP_27229 SNP_27230 SNP_27231 SNP_27232 SNP_27233 SNP_27234 SNP_27235 SNP_27236 SNP_27237 SNP_27238 SNP_27239 SNP_27240 SNP_27241 SNP_27242 SNP_27243 SNP_27244 SNP_27245 SNP_27246 SNP_27247 SNP_27248 SNP_27249 SNP_27250 SNP_27251 SNP_27252 SNP_27253 SNP_27254 SNP_27255 SNP_27256 SNP_27257 SNP_27258 SNP_27259 SNP_27260 SNP_27261 SNP_27262 SNP_27263 SNP_27264 SNP_27265 SNP_27266 SNP_27267 SNP_27268 SNP_27269 SNP_27270 SNP_27271 SNP_27272 SNP_27273 SNP_27274 SNP_27275 SNP_27276 SNP_27277 SNP_27278 SNP_27279 SNP_27280 SNP_27281 SNP_27282 SNP_27283 SNP_27284 SNP_27285 SNP_27286 SNP_27287 SNP_27288 SNP_27289 SNP_27290 SNP_27291 SNP_27292 SNP_27293 SNP_27294 SNP_27295 SNP_27296 SNP_27297 SNP_27298 SNP_27299 SNP_27300 SNP_27301 SNP_27302 SNP_27303 SNP_27304 SNP_27305 SNP_27306 SNP_27307 SNP_27308 SNP_27309 SNP_27310 SNP_27311 SNP_27312 SNP_27313 SNP_27314 SNP_27315 SNP_27316 SNP_27317 SNP_27318 SNP_27319 SNP_27320 SNP_27321 SNP_27322 SNP_27323 SNP_27324 SNP_27325 SNP_27326 SNP_27327 SNP_27328 SNP_27329 SNP_27330 SNP_27331 SNP_27332 SNP_27333 SNP_27334 SNP_27335 SNP_27336 SNP_27337 SNP_27338 SNP_27339 SNP_27340 SNP_27341 SNP_27342 SNP_27343 SNP_27344 SNP_27345 SNP_27346 SNP_27347 SNP_27348 SNP_27349 SNP_27350 SNP_27351 SNP_27352 SNP_27353 SNP_27354 SNP_27355 SNP_27356 SNP_27357 SNP_27358 SNP_27359 SNP_27360 SNP_27361 SNP_27362 SNP_27363 SNP_27364 SNP_27365 SNP_27366 SNP_27367 SNP_27368 SNP_27369 SNP_27370 SNP_27371 SNP_27372 SNP_27373 SNP_27374 SNP_27375 SNP_27376 SNP_27377 SNP_27378 SNP_27379 SNP_27380 SNP_27381 SNP_27382 SNP_27383 SNP_27384 SNP_27385 SNP_27386 SNP_27387 SNP_27388 SNP_27389 SNP_27390 SNP_27391 SNP_27392 SNP_27393 SNP_27394 SNP_27395 SNP_27396 SNP_27397 SNP_27398 SNP_27399 SNP_27400 SNP_27401 SNP_27402 SNP_27403 SNP_27404 SNP_27405 SNP_27406 SNP_27407 SNP_27408 SNP_27409 SNP_27410 SNP_27411 SNP_27412 SNP_27413 SNP_27414 SNP_27415 SNP_27416 SNP_27417 SNP_27418 SNP_27419 SNP_27420 SNP_27421 SNP_27422 SNP_27423 SNP_27424 SNP_27425 SNP_27426 SNP_27427 SNP_27428 SNP_27429 SNP_27430 SNP_27431 SNP_27432 SNP_27433 SNP_27434 SNP_27435 SNP_27436 SNP_27437 SNP_27438 SNP_27439 SNP_27440 SNP_27441 SNP_27442 SNP_27443 SNP_27444 SNP_27445 SNP_27446 SNP_27447 SNP_27448 SNP_27449 SNP_27450 SNP_27451 SNP_27452 SNP_27453 SNP_27454 SNP_27455 SNP_27456 SNP_27457 SNP_27458 SNP_27459 SNP_27460 SNP_27461 SNP_27462 SNP_27463 SNP_27464 SNP_27465 SNP_27466 SNP_27467 SNP_27468 SNP_27469 SNP_27470 SNP_27471 SNP_27472 SNP_27473 SNP_27474 SNP_27475 SNP_27476 SNP_27477 SNP_27478 SNP_27479 SNP_27480 SNP_27481 SNP_27482 SNP_27483 SNP_27484 SNP_27485 SNP_27486 SNP_27487 SNP_27488 SNP_27489 SNP_27490 SNP_27491 SNP_27492 SNP_27493 SNP_27494 SNP_27495 SNP_27496 SNP_27497 SNP_27498 SNP_27499 SNP_27500 SNP_27501 SNP_27502 SNP_27503 SNP_27504 SNP_27505 SNP_27506 SNP_27507 SNP_27508 SNP_27509 SNP_27510 SNP_27511 SNP_27512 SNP_27513 SNP_27514 SNP_27515 SNP_27516 SNP_27517 SNP_27518 SNP_27519 SNP_27520 SNP_27521 SNP_27522 SNP_27523 SNP_27524 SNP_27525 SNP_27526 SNP_27527 SNP_27528 SNP_27529 SNP_27530 SNP_27531 SNP_27532 SNP_27533 SNP_27534 SNP_27535 SNP_27536 SNP_27537 SNP_27538 SNP_27539 SNP_27540 SNP_27541 SNP_27542 SNP_27543 SNP_27544 SNP_27545 SNP_27546 SNP_27547 SNP_27548 SNP_27549 SNP_27550 SNP_27551 SNP_27552 SNP_27553 SNP_27554 SNP_27555 SNP_27556 SNP_27557 SNP_27558 SNP_27559 SNP_27560 SNP_27561 SNP_27562 SNP_27563 SNP_27564 SNP_27565 SNP_27566 SNP_27567 SNP_27568 SNP_27569 SNP_27570 SNP_27571 SNP_27572 SNP_27573 SNP_27574 SNP_27575 SNP_27576 SNP_27577 SNP_27578 SNP_27579 SNP_27580 SNP_27581 SNP_27582 SNP_27583 SNP_27584 SNP_27585 SNP_27586 SNP_27587 SNP_27588 SNP_27589 SNP_27590 SNP_27591 SNP_27592 SNP_27593 SNP_27594 SNP_27595 SNP_27596 SNP_27597 SNP_27598 SNP_27599 SNP_27600 SNP_27601 SNP_27602 SNP_27603 SNP_27604 SNP_27605 SNP_27606 SNP_27607 SNP_27608 SNP_27609 SNP_27610 SNP_27611 SNP_27612 SNP_27613 SNP_27614 SNP_27615 SNP_27616 SNP_27617 SNP_27618 SNP_27619 SNP_27620 SNP_27621 SNP_27622 SNP_27623 SNP_27624 SNP_27625 SNP_27626 SNP_27627 SNP_27628 SNP_27629 SNP_27630 SNP_27631 SNP_27632 SNP_27633 SNP_27634 SNP_27635 SNP_27636 SNP_27637 SNP_27638 SNP_27639 SNP_27640 SNP_27641 SNP_27642 SNP_27643 SNP_27644 SNP_27645 SNP_27646 SNP_27647 SNP_27648 SNP_27649 SNP_27650 SNP_27651 SNP_27652 SNP_27653 SNP_27654 SNP_27655 SNP_27656 SNP_27657 SNP_27658 SNP_27659 SNP_27660 SNP_27661 SNP_27662 SNP_27663 SNP_27664 SNP_27665 SNP_27666 SNP_27667 SNP_27668 SNP_27669 SNP_27670 SNP_27671 SNP_27672 SNP_27673 SNP_27674 SNP_27675 SNP_27676 SNP_27677 SNP_27678 SNP_27679 SNP_27680 SNP_27681 SNP_27682 SNP_27683 SNP_27684 SNP_27685 SNP_27686 SNP_27687 SNP_27688 SNP_27689 SNP_27690 SNP_27691 SNP_27692 SNP_27693 SNP_27694 SNP_27695 SNP_27696 SNP_27697 SNP_27698 SNP_27699 SNP_27700 SNP_27701 SNP_27702 SNP_27703 SNP_27704 SNP_27705 SNP_27706 SNP_27707 SNP_27708 SNP_27709 SNP_27710 SNP_27711 SNP_27712 SNP_27713 SNP_27714 SNP_27715 SNP_27716 SNP_27717 SNP_27718 SNP_27719 SNP_27720 SNP_27721 SNP_27722 SNP_27723 SNP_27724 SNP_27725 SNP_27726 SNP_27727 SNP_27728 SNP_27729 SNP_27730 SNP_27731 SNP_27732 SNP_27733 SNP_27734 SNP_27735 SNP_27736 SNP_27737 SNP_27738 SNP_27739 SNP_27740 SNP_27741 SNP_27742 SNP_27743 SNP_27744 SNP_27745 SNP_27746 SNP_27747 SNP_27748 SNP_27749 SNP_27750 SNP_27751 SNP_27752 SNP_27753 SNP_27754 SNP_27755 SNP_27756 SNP_27757 SNP_27758 SNP_27759 SNP_27760 SNP_27761 SNP_27762 SNP_27763 SNP_27764 SNP_27765 SNP_27766 SNP_27767 SNP_27768 SNP_27769 SNP_27770 SNP_27771 SNP_27772 SNP_27773 SNP_27774 SNP_27775 SNP_27776 SNP_27777 SNP_27778 SNP_27779 SNP_27780 SNP_27781 SNP_27782 SNP_27783 SNP_27784 SNP_27785 SNP_27786 SNP_27787 SNP_27788 SNP_27789 SNP_27790 SNP_27791 SNP_27792 SNP_27793 SNP_27794 SNP_27795 SNP_27796 SNP_27797 SNP_27798 SNP_27799 SNP_27800 SNP_27801 SNP_27802 SNP_27803 SNP_27804 SNP_27805 SNP_27806 SNP_27807 SNP_27808 SNP_27809 SNP_27810 SNP_27811 SNP_27812 SNP_27813 SNP_27814 SNP_27815 SNP_27816 SNP_27817 SNP_27818 SNP_27819 SNP_27820 SNP_27821 SNP_27822 SNP_27823 SNP_27824 SNP_27825 SNP_27826 SNP_27827 SNP_27828 SNP_27829 SNP_27830 SNP_27831 SNP_27832 SNP_27833 SNP_27834 SNP_27835 SNP_27836 SNP_27837 SNP_27838 SNP_27839 SNP_27840 SNP_27841 SNP_27842 SNP_27843 SNP_27844 SNP_27845 SNP_27846 SNP_27847 SNP_27848 SNP_27849 SNP_27850 SNP_27851 SNP_27852 SNP_27853 SNP_27854 SNP_27855 SNP_27856 SNP_27857 SNP_27858 SNP_27859 SNP_27860 SNP_27861 SNP_27862 SNP_27863 SNP_27864 SNP_27865 SNP_27866 SNP_27867 SNP_27868 SNP_27869 SNP_27870 SNP_27871 SNP_27872 SNP_27873 SNP_27874 SNP_27875 SNP_27876 SNP_27877 SNP_27878 SNP_27879 SNP_27880 SNP_27881 SNP_27882 SNP_27883 SNP_27884 SNP_27885 SNP_27886 SNP_27887 SNP_27888 SNP_27889 SNP_27890 SNP_27891 SNP_27892 SNP_27893 SNP_27894 SNP_27895 SNP_27896 SNP_27897 SNP_27898 SNP_27899 SNP_27900 SNP_27901 SNP_27902 SNP_27903 SNP_27904 SNP_27905 SNP_27906 SNP_27907 SNP_27908 SNP_27909 SNP_27910 SNP_27911 SNP_27912 SNP_27913 SNP_27914 SNP_27915 SNP_27916 SNP_27917 SNP_27918 SNP_27919 SNP_27920 SNP_27921 SNP_27922 SNP_27923 SNP_27924 SNP_27925 SNP_27926 SNP_27927 SNP_27928 SNP_27929 SNP_27930 SNP_27931 SNP_27932 SNP_27933 SNP_27934 SNP_27935 SNP_27936 SNP_27937 SNP_27938 SNP_27939 SNP_27940 SNP_27941 SNP_27942 SNP_27943 SNP_27944 SNP_27945 SNP_27946 SNP_27947 SNP_27948 SNP_27949 SNP_27950 SNP_27951 SNP_27952 SNP_27953 SNP_27954 SNP_27955 SNP_27956 SNP_27957 SNP_27958 SNP_27959 SNP_27960 SNP_27961 SNP_27962 SNP_27963 SNP_27964 SNP_27965 SNP_27966 SNP_27967 SNP_27968 SNP_27969 SNP_27970 SNP_27971 SNP_27972 SNP_27973 SNP_27974 SNP_27975 SNP_27976 SNP_27977 SNP_27978 SNP_27979 SNP_27980 SNP_27981 SNP_27982 SNP_27983 SNP_27984 SNP_27985 SNP_27986 SNP_27987 SNP_27988 SNP_27989 SNP_27990 SNP_27991 SNP_27992 SNP_27993 SNP_27994 SNP_27995 SNP_27996 SNP_27997 SNP_27998 SNP_27999 SNP_28000 SNP_28001 SNP_28002 SNP_28003 SNP_28004 SNP_28005 SNP_28006 SNP_28007 SNP_28008 SNP_28009 SNP_28010 SNP_28011 SNP_28012 SNP_28013 SNP_28014 SNP_28015 SNP_28016 SNP_28017 SNP_28018 SNP_28019 SNP_28020 SNP_28021 SNP_28022 SNP_28023 SNP_28024 SNP_28025 SNP_28026 SNP_28027 SNP_28028 SNP_28029 SNP_28030 SNP_28031 SNP_28032 SNP_28033 SNP_28034 SNP_28035 SNP_28036 SNP_28037 SNP_28038 SNP_28039 SNP_28040 SNP_28041 SNP_28042 SNP_28043 SNP_28044 SNP_28045 SNP_28046 SNP_28047 SNP_28048 SNP_28049 SNP_28050 SNP_28051 SNP_28052 SNP_28053 SNP_28054 SNP_28055 SNP_28056 SNP_28057 SNP_28058 SNP_28059 SNP_28060 SNP_28061 SNP_28062 SNP_28063 SNP_28064 SNP_28065 SNP_28066 SNP_28067 SNP_28068 SNP_28069 SNP_28070 SNP_28071 SNP_28072 SNP_28073 SNP_28074 SNP_28075 SNP_28076 SNP_28077 SNP_28078 SNP_28079 SNP_28080 SNP_28081 SNP_28082 SNP_28083 SNP_28084 SNP_28085 SNP_28086 SNP_28087 SNP_28088 SNP_28089 SNP_28090 SNP_28091 SNP_28092 SNP_28093 SNP_28094 SNP_28095 SNP_28096 SNP_28097 SNP_28098 SNP_28099 SNP_28100 SNP_28101 SNP_28102 SNP_28103 SNP_28104 SNP_28105 SNP_28106 SNP_28107 SNP_28108 SNP_28109 SNP_28110 SNP_28111 SNP_28112 SNP_28113 SNP_28114 SNP_28115 SNP_28116 SNP_28117 SNP_28118 SNP_28119 SNP_28120 SNP_28121 SNP_28122 SNP_28123 SNP_28124 SNP_28125 SNP_28126 SNP_28127 SNP_28128 SNP_28129 SNP_28130 SNP_28131 SNP_28132 SNP_28133 SNP_28134 SNP_28135 SNP_28136 SNP_28137 SNP_28138 SNP_28139 SNP_28140 SNP_28141 SNP_28142 SNP_28143 SNP_28144 SNP_28145 SNP_28146 SNP_28147 SNP_28148 SNP_28149 SNP_28150 SNP_28151 SNP_28152 SNP_28153 SNP_28154 SNP_28155 SNP_28156 SNP_28157 SNP_28158 SNP_28159 SNP_28160 SNP_28161 SNP_28162 SNP_28163 SNP_28164 SNP_28165 SNP_28166 SNP_28167 SNP_28168 SNP_28169 SNP_28170 SNP_28171 SNP_28172 SNP_28173 SNP_28174 SNP_28175 SNP_28176 SNP_28177 SNP_28178 SNP_28179 SNP_28180 SNP_28181 SNP_28182 SNP_28183 SNP_28184 SNP_28185 SNP_28186 SNP_28187 SNP_28188 SNP_28189 SNP_28190 SNP_28191 SNP_28192 SNP_28193 SNP_28194 SNP_28195 SNP_28196 SNP_28197 SNP_28198 SNP_28199 SNP_28200 SNP_28201 SNP_28202 SNP_28203 SNP_28204 SNP_28205 SNP_28206 SNP_28207 SNP_28208 SNP_28209 SNP_28210 SNP_28211 SNP_28212 SNP_28213 SNP_28214 SNP_28215 SNP_28216 SNP_28217 SNP_28218 SNP_28219 SNP_28220 SNP_28221 SNP_28222 SNP_28223 SNP_28224 SNP_28225 SNP_28226 SNP_28227 SNP_28228 SNP_28229 SNP_28230 SNP_28231 SNP_28232 SNP_28233 SNP_28234 SNP_28235 SNP_28236 SNP_28237 SNP_28238 SNP_28239 SNP_28240 SNP_28241 SNP_28242 SNP_28243 SNP_28244 SNP_28245 SNP_28246 SNP_28247 SNP_28248 SNP_28249 SNP_28250 SNP_28251 SNP_28252 SNP_28253 SNP_28254 SNP_28255 SNP_28256 SNP_28257 SNP_28258 SNP_28259 SNP_28260 SNP_28261 SNP_28262 SNP_28263 SNP_28264 SNP_28265 SNP_28266 SNP_28267 SNP_28268 SNP_28269 SNP_28270 SNP_28271 SNP_28272 SNP_28273 SNP_28274 SNP_28275 SNP_28276 SNP_28277 SNP_28278 SNP_28279 SNP_28280 SNP_28281 SNP_28282 SNP_28283 SNP_28284 SNP_28285 SNP_28286 SNP_28287 SNP_28288 SNP_28289 SNP_28290 SNP_28291 SNP_28292 SNP_28293 SNP_28294 SNP_28295 SNP_28296 SNP_28297 SNP_28298 SNP_28299 SNP_28300 SNP_28301 SNP_28302 SNP_28303 SNP_28304 SNP_28305 SNP_28306 SNP_28307 SNP_28308 SNP_28309 SNP_28310 SNP_28311 SNP_28312 SNP_28313 SNP_28314 SNP_28315 SNP_28316 SNP_28317 SNP_28318 SNP_28319 SNP_28320 SNP_28321 SNP_28322 SNP_28323 SNP_28324 SNP_28325 SNP_28326 SNP_28327 SNP_28328 SNP_28329 SNP_28330 SNP_28331 SNP_28332 SNP_28333 SNP_28334 SNP_28335 SNP_28336 SNP_28337 SNP_28338 SNP_28339 SNP_28340 SNP_28341 SNP_28342 SNP_28343 SNP_28344 SNP_28345 SNP_28346 SNP_28347 SNP_28348 SNP_28349 SNP_28350 SNP_28351 SNP_28352 SNP_28353 SNP_28354 SNP_28355 SNP_28356 SNP_28357 SNP_28358 SNP_28359 SNP_28360 SNP_28361 SNP_28362 SNP_28363 SNP_28364 SNP_28365 SNP_28366 SNP_28367 SNP_28368 SNP_28369 SNP_28370 SNP_28371 SNP_28372 SNP_28373 SNP_28374 SNP_28375 SNP_28376 SNP_28377 SNP_28378 SNP_28379 SNP_28380 SNP_28381 SNP_28382 SNP_28383 SNP_28384 SNP_28385 SNP_28386 SNP_28387 SNP_28388 SNP_28389 SNP_28390 SNP_28391 SNP_28392 SNP_28393 SNP_28394 SNP_28395 SNP_28396 SNP_28397 SNP_28398 SNP_28399 SNP_28400 SNP_28401 SNP_28402 SNP_28403 SNP_28404 SNP_28405 SNP_28406 SNP_28407 SNP_28408 SNP_28409 SNP_28410 SNP_28411 SNP_28412 SNP_28413 SNP_28414 SNP_28415 SNP_28416 SNP_28417 SNP_28418 SNP_28419 SNP_28420 SNP_28421 SNP_28422 SNP_28423 SNP_28424 SNP_28425 SNP_28426 SNP_28427 SNP_28428 SNP_28429 SNP_28430 SNP_28431 SNP_28432 SNP_28433 SNP_28434 SNP_28435 SNP_28436 SNP_28437 SNP_28438 SNP_28439 SNP_28440 SNP_28441 SNP_28442 SNP_28443 SNP_28444 SNP_28445 SNP_28446 SNP_28447 SNP_28448 SNP_28449 SNP_28450 SNP_28451 SNP_28452 SNP_28453 SNP_28454 SNP_28455 SNP_28456 SNP_28457 SNP_28458 SNP_28459 SNP_28460 SNP_28461 SNP_28462 SNP_28463 SNP_28464 SNP_28465 SNP_28466 SNP_28467 SNP_28468 SNP_28469 SNP_28470 SNP_28471 SNP_28472 SNP_28473 SNP_28474 SNP_28475 SNP_28476 SNP_28477 SNP_28478 SNP_28479 SNP_28480 SNP_28481 SNP_28482 SNP_28483 SNP_28484 SNP_28485 SNP_28486 SNP_28487 SNP_28488 SNP_28489 SNP_28490 SNP_28491 SNP_28492 SNP_28493 SNP_28494 SNP_28495 SNP_28496 SNP_28497 SNP_28498 SNP_28499 SNP_28500 SNP_28501 SNP_28502 SNP_28503 SNP_28504 SNP_28505 SNP_28506 SNP_28507 SNP_28508 SNP_28509 SNP_28510 SNP_28511 SNP_28512 SNP_28513 SNP_28514 SNP_28515 SNP_28516 SNP_28517 SNP_28518 SNP_28519 SNP_28520 SNP_28521 SNP_28522 SNP_28523 SNP_28524 SNP_28525 SNP_28526 SNP_28527 SNP_28528 SNP_28529 SNP_28530 SNP_28531 SNP_28532 SNP_28533 SNP_28534 SNP_28535 SNP_28536 SNP_28537 SNP_28538 SNP_28539 SNP_28540 SNP_28541 SNP_28542 SNP_28543 SNP_28544 SNP_28545 SNP_28546 SNP_28547 SNP_28548 SNP_28549 SNP_28550 SNP_28551 SNP_28552 SNP_28553 SNP_28554 SNP_28555 SNP_28556 SNP_28557 SNP_28558 SNP_28559 SNP_28560 SNP_28561 SNP_28562 SNP_28563 SNP_28564 SNP_28565 SNP_28566 SNP_28567 SNP_28568 SNP_28569 SNP_28570 SNP_28571 SNP_28572 SNP_28573 SNP_28574 SNP_28575 SNP_28576 SNP_28577 SNP_28578 SNP_28579 SNP_28580 SNP_28581 SNP_28582 SNP_28583 SNP_28584 SNP_28585 SNP_28586 SNP_28587 SNP_28588 SNP_28589 SNP_28590 SNP_28591 SNP_28592 SNP_28593 SNP_28594 SNP_28595 SNP_28596 SNP_28597 SNP_28598 SNP_28599 SNP_28600 SNP_28601 SNP_28602 SNP_28603 SNP_28604 SNP_28605 SNP_28606 SNP_28607 SNP_28608 SNP_28609 SNP_28610 SNP_28611 SNP_28612 SNP_28613 SNP_28614 SNP_28615 SNP_28616 SNP_28617 SNP_28618 SNP_28619 SNP_28620 SNP_28621 SNP_28622 SNP_28623 SNP_28624 SNP_28625 SNP_28626 SNP_28627 SNP_28628 SNP_28629 SNP_28630 SNP_28631 SNP_28632 SNP_28633 SNP_28634 SNP_28635 SNP_28636 SNP_28637 SNP_28638 SNP_28639 SNP_28640 SNP_28641 SNP_28642 SNP_28643 SNP_28644 SNP_28645 SNP_28646 SNP_28647 SNP_28648 SNP_28649 SNP_28650 SNP_28651 SNP_28652 SNP_28653 SNP_28654 SNP_28655 SNP_28656 SNP_28657 SNP_28658 SNP_28659 SNP_28660 SNP_28661 SNP_28662 SNP_28663 SNP_28664 SNP_28665 SNP_28666 SNP_28667 SNP_28668 SNP_28669 SNP_28670 SNP_28671 SNP_28672 SNP_28673 SNP_28674 SNP_28675 SNP_28676 SNP_28677 SNP_28678 SNP_28679 SNP_28680 SNP_28681 SNP_28682 SNP_28683 SNP_28684 SNP_28685 SNP_28686 SNP_28687 SNP_28688 SNP_28689 SNP_28690 SNP_28691 SNP_28692 SNP_28693 SNP_28694 SNP_28695 SNP_28696 SNP_28697 SNP_28698 SNP_28699 SNP_28700 SNP_28701 SNP_28702 SNP_28703 SNP_28704 SNP_28705 SNP_28706 SNP_28707 SNP_28708 SNP_28709 SNP_28710 SNP_28711 SNP_28712 SNP_28713 SNP_28714 SNP_28715 SNP_28716 SNP_28717 SNP_28718 SNP_28719 SNP_28720 SNP_28721 SNP_28722 SNP_28723 SNP_28724 SNP_28725 SNP_28726 SNP_28727 SNP_28728 SNP_28729 SNP_28730 SNP_28731 SNP_28732 SNP_28733 SNP_28734 SNP_28735 SNP_28736 SNP_28737 SNP_28738 SNP_28739 SNP_28740 SNP_28741 SNP_28742 SNP_28743 SNP_28744 SNP_28745 SNP_28746 SNP_28747 SNP_28748 SNP_28749 SNP_28750 SNP_28751 SNP_28752 SNP_28753 SNP_28754 SNP_28755 SNP_28756 SNP_28757 SNP_28758 SNP_28759 SNP_28760 SNP_28761 SNP_28762 SNP_28763 SNP_28764 SNP_28765 SNP_28766 SNP_28767 SNP_28768 SNP_28769 SNP_28770 SNP_28771 SNP_28772 SNP_28773 SNP_28774 SNP_28775 SNP_28776 SNP_28777 SNP_28778 SNP_28779 SNP_28780 SNP_28781 SNP_28782 SNP_28783 SNP_28784 SNP_28785 SNP_28786 SNP_28787 SNP_28788 SNP_28789 SNP_28790 SNP_28791 SNP_28792 SNP_28793 SNP_28794 SNP_28795 SNP_28796 SNP_28797 SNP_28798 SNP_28799 SNP_28800 SNP_28801 SNP_28802 SNP_28803 SNP_28804 SNP_28805 SNP_28806 SNP_28807 SNP_28808 SNP_28809 SNP_28810 SNP_28811 SNP_28812 SNP_28813 SNP_28814 SNP_28815 SNP_28816 SNP_28817 SNP_28818 SNP_28819 SNP_28820 SNP_28821 SNP_28822 SNP_28823 SNP_28824 SNP_28825 SNP_28826 SNP_28827 SNP_28828 SNP_28829 SNP_28830 SNP_28831 SNP_28832 SNP_28833 SNP_28834 SNP_28835 SNP_28836 SNP_28837 SNP_28838 SNP_28839 SNP_28840 SNP_28841 SNP_28842 SNP_28843 SNP_28844 SNP_28845 SNP_28846 SNP_28847 SNP_28848 SNP_28849 SNP_28850 SNP_28851 SNP_28852 SNP_28853 SNP_28854 SNP_28855 SNP_28856 SNP_28857 SNP_28858 SNP_28859 SNP_28860 SNP_28861 SNP_28862 SNP_28863 SNP_28864 SNP_28865 SNP_28866 SNP_28867 SNP_28868 SNP_28869 SNP_28870 SNP_28871 SNP_28872 SNP_28873 SNP_28874 SNP_28875 SNP_28876 SNP_28877 SNP_28878 SNP_28879 SNP_28880 SNP_28881 SNP_28882 SNP_28883 SNP_28884 SNP_28885 SNP_28886 SNP_28887 SNP_28888 SNP_28889 SNP_28890 SNP_28891 SNP_28892 SNP_28893 SNP_28894 SNP_28895 SNP_28896 SNP_28897 SNP_28898 SNP_28899 SNP_28900 SNP_28901 SNP_28902 SNP_28903 SNP_28904 SNP_28905 SNP_28906 SNP_28907 SNP_28908 SNP_28909 SNP_28910 SNP_28911 SNP_28912 SNP_28913 SNP_28914 SNP_28915 SNP_28916 SNP_28917 SNP_28918 SNP_28919 SNP_28920 SNP_28921 SNP_28922 SNP_28923 SNP_28924 SNP_28925 SNP_28926 SNP_28927 SNP_28928 SNP_28929 SNP_28930 SNP_28931 SNP_28932 SNP_28933 SNP_28934 SNP_28935 SNP_28936 SNP_28937 SNP_28938 SNP_28939 SNP_28940 SNP_28941 SNP_28942 SNP_28943 SNP_28944 SNP_28945 SNP_28946 SNP_28947 SNP_28948 SNP_28949 SNP_28950 SNP_28951 SNP_28952 SNP_28953 SNP_28954 SNP_28955 SNP_28956 SNP_28957 SNP_28958 SNP_28959 SNP_28960 SNP_28961 SNP_28962 SNP_28963 SNP_28964 SNP_28965 SNP_28966 SNP_28967 SNP_28968 SNP_28969 SNP_28970 SNP_28971 SNP_28972 SNP_28973 SNP_28974 SNP_28975 SNP_28976 SNP_28977 SNP_28978 SNP_28979 SNP_28980 SNP_28981 SNP_28982 SNP_28983 SNP_28984 SNP_28985 SNP_28986 SNP_28987 SNP_28988 SNP_28989 SNP_28990 SNP_28991 SNP_28992 SNP_28993 SNP_28994 SNP_28995 SNP_28996 SNP_28997 SNP_28998 SNP_28999 SNP_29000 SNP_29001 SNP_29002 SNP_29003 SNP_29004 SNP_29005 SNP_29006 SNP_29007 SNP_29008 SNP_29009 SNP_29010 SNP_29011 SNP_29012 SNP_29013 SNP_29014 SNP_29015 SNP_29016 SNP_29017 SNP_29018 SNP_29019 SNP_29020 SNP_29021 SNP_29022 SNP_29023 SNP_29024 SNP_29025 SNP_29026 SNP_29027 SNP_29028 SNP_29029 SNP_29030 SNP_29031 SNP_29032 SNP_29033 SNP_29034 SNP_29035 SNP_29036 SNP_29037 SNP_29038 SNP_29039 SNP_29040 SNP_29041 SNP_29042 SNP_29043 SNP_29044 SNP_29045 SNP_29046 SNP_29047 SNP_29048 SNP_29049 SNP_29050 SNP_29051 SNP_29052 SNP_29053 SNP_29054 SNP_29055 SNP_29056 SNP_29057 SNP_29058 SNP_29059 SNP_29060 SNP_29061 SNP_29062 SNP_29063 SNP_29064 SNP_29065 SNP_29066 SNP_29067 SNP_29068 SNP_29069 SNP_29070 SNP_29071 SNP_29072 SNP_29073 SNP_29074 SNP_29075 SNP_29076 SNP_29077 SNP_29078 SNP_29079 SNP_29080 SNP_29081 SNP_29082 SNP_29083 SNP_29084 SNP_29085 SNP_29086 SNP_29087 SNP_29088 SNP_29089 SNP_29090 SNP_29091 SNP_29092 SNP_29093 SNP_29094 SNP_29095 SNP_29096 SNP_29097 SNP_29098 SNP_29099 SNP_29100 SNP_29101 SNP_29102 SNP_29103 SNP_29104 SNP_29105 SNP_29106 SNP_29107 SNP_29108 SNP_29109 SNP_29110 SNP_29111 SNP_29112 SNP_29113 SNP_29114 SNP_29115 SNP_29116 SNP_29117 SNP_29118 SNP_29119 SNP_29120 SNP_29121 SNP_29122 SNP_29123 SNP_29124 SNP_29125 SNP_29126 SNP_29127 SNP_29128 SNP_29129 SNP_29130 SNP_29131 SNP_29132 SNP_29133 SNP_29134 SNP_29135 SNP_29136 SNP_29137 SNP_29138 SNP_29139 SNP_29140 SNP_29141 SNP_29142 SNP_29143 SNP_29144 SNP_29145 SNP_29146 SNP_29147 SNP_29148 SNP_29149 SNP_29150 SNP_29151 SNP_29152 SNP_29153 SNP_29154 SNP_29155 SNP_29156 SNP_29157 SNP_29158 SNP_29159 SNP_29160 SNP_29161 SNP_29162 SNP_29163 SNP_29164 SNP_29165 SNP_29166 SNP_29167 SNP_29168 SNP_29169 SNP_29170 SNP_29171 SNP_29172 SNP_29173 SNP_29174 SNP_29175 SNP_29176 SNP_29177 SNP_29178 SNP_29179 SNP_29180 SNP_29181 SNP_29182 SNP_29183 SNP_29184 SNP_29185 SNP_29186 SNP_29187 SNP_29188 SNP_29189 SNP_29190 SNP_29191 SNP_29192 SNP_29193 SNP_29194 SNP_29195 SNP_29196 SNP_29197 SNP_29198 SNP_29199 SNP_29200 SNP_29201 SNP_29202 SNP_29203 SNP_29204 SNP_29205 SNP_29206 SNP_29207 SNP_29208 SNP_29209 SNP_29210 SNP_29211 SNP_29212 SNP_29213 SNP_29214 SNP_29215 SNP_29216 SNP_29217 SNP_29218 SNP_29219 SNP_29220 SNP_29221 SNP_29222 SNP_29223 SNP_29224 SNP_29225 SNP_29226 SNP_29227 SNP_29228 SNP_29229 SNP_29230 SNP_29231 SNP_29232 SNP_29233 SNP_29234 SNP_29235 SNP_29236 SNP_29237 SNP_29238 SNP_29239 SNP_29240 SNP_29241 SNP_29242 SNP_29243 SNP_29244 SNP_29245 SNP_29246 SNP_29247 SNP_29248 SNP_29249 SNP_29250 SNP_29251 SNP_29252 SNP_29253 SNP_29254 SNP_29255 SNP_29256 SNP_29257 SNP_29258 SNP_29259 SNP_29260 SNP_29261 SNP_29262 SNP_29263 SNP_29264 SNP_29265 SNP_29266 SNP_29267 SNP_29268 SNP_29269 SNP_29270 SNP_29271 SNP_29272 SNP_29273 SNP_29274 SNP_29275 SNP_29276 SNP_29277 SNP_29278 SNP_29279 SNP_29280 SNP_29281 SNP_29282 SNP_29283 SNP_29284 SNP_29285 SNP_29286 SNP_29287 SNP_29288 SNP_29289 SNP_29290 SNP_29291 SNP_29292 SNP_29293 SNP_29294 SNP_29295 SNP_29296 SNP_29297 SNP_29298 SNP_29299 SNP_29300 SNP_29301 SNP_29302 SNP_29303 SNP_29304 SNP_29305 SNP_29306 SNP_29307 SNP_29308 SNP_29309 SNP_29310 SNP_29311 SNP_29312 SNP_29313 SNP_29314 SNP_29315 SNP_29316 SNP_29317 SNP_29318 SNP_29319 SNP_29320 SNP_29321 SNP_29322 SNP_29323 SNP_29324 SNP_29325 SNP_29326 SNP_29327 SNP_29328 SNP_29329 SNP_29330 SNP_29331 SNP_29332 SNP_29333 SNP_29334 SNP_29335 SNP_29336 SNP_29337 SNP_29338 SNP_29339 SNP_29340 SNP_29341 SNP_29342 SNP_29343 SNP_29344 SNP_29345 SNP_29346 SNP_29347 SNP_29348 SNP_29349 SNP_29350 SNP_29351 SNP_29352 SNP_29353 SNP_29354 SNP_29355 SNP_29356 SNP_29357 SNP_29358 SNP_29359 SNP_29360 SNP_29361 SNP_29362 SNP_29363 SNP_29364 SNP_29365 SNP_29366 SNP_29367 SNP_29368 SNP_29369 SNP_29370 SNP_29371 SNP_29372 SNP_29373 SNP_29374 SNP_29375 SNP_29376 SNP_29377 SNP_29378 SNP_29379 SNP_29380 SNP_29381 SNP_29382 SNP_29383 SNP_29384 SNP_29385 SNP_29386 SNP_29387 SNP_29388 SNP_29389 SNP_29390 SNP_29391 SNP_29392 SNP_29393 SNP_29394 SNP_29395 SNP_29396 SNP_29397 SNP_29398 SNP_29399 SNP_29400 SNP_29401 SNP_29402 SNP_29403 SNP_29404 SNP_29405 SNP_29406 SNP_29407 SNP_29408 SNP_29409 SNP_29410 SNP_29411 SNP_29412 SNP_29413 SNP_29414 SNP_29415 SNP_29416 SNP_29417 SNP_29418 SNP_29419 SNP_29420 SNP_29421 SNP_29422 SNP_29423 SNP_29424 SNP_29425 SNP_29426 SNP_29427 SNP_29428 SNP_29429 SNP_29430 SNP_29431 SNP_29432 SNP_29433 SNP_29434 SNP_29435 SNP_29436 SNP_29437 SNP_29438 SNP_29439 SNP_29440 SNP_29441 SNP_29442 SNP_29443 SNP_29444 SNP_29445 SNP_29446 SNP_29447 SNP_29448 SNP_29449 SNP_29450 SNP_29451 SNP_29452 SNP_29453 SNP_29454 SNP_29455 SNP_29456 SNP_29457 SNP_29458 SNP_29459 SNP_29460 SNP_29461 SNP_29462 SNP_29463 SNP_29464 SNP_29465 SNP_29466 SNP_29467 SNP_29468 SNP_29469 SNP_29470 SNP_29471 SNP_29472 SNP_29473 SNP_29474 SNP_29475 SNP_29476 SNP_29477 SNP_29478 SNP_29479 SNP_29480 SNP_29481 SNP_29482 SNP_29483 SNP_29484 SNP_29485 SNP_29486 SNP_29487 SNP_29488 SNP_29489 SNP_29490 SNP_29491 SNP_29492 SNP_29493 SNP_29494 SNP_29495 SNP_29496 SNP_29497 SNP_29498 SNP_29499 SNP_29500 SNP_29501 SNP_29502 SNP_29503 SNP_29504 SNP_29505 SNP_29506 SNP_29507 SNP_29508 SNP_29509 SNP_29510 SNP_29511 SNP_29512 SNP_29513 SNP_29514 SNP_29515 SNP_29516 SNP_29517 SNP_29518 SNP_29519 SNP_29520 SNP_29521 SNP_29522 SNP_29523 SNP_29524 SNP_29525 SNP_29526 SNP_29527 SNP_29528 SNP_29529 SNP_29530 SNP_29531 SNP_29532 SNP_29533 SNP_29534 SNP_29535 SNP_29536 SNP_29537 SNP_29538 SNP_29539 SNP_29540 SNP_29541 SNP_29542 SNP_29543 SNP_29544 SNP_29545 SNP_29546 SNP_29547 SNP_29548 SNP_29549 SNP_29550 SNP_29551 SNP_29552 SNP_29553 SNP_29554 SNP_29555 SNP_29556 SNP_29557 SNP_29558 SNP_29559 SNP_29560 SNP_29561 SNP_29562 SNP_29563 SNP_29564 SNP_29565 SNP_29566 SNP_29567 SNP_29568 SNP_29569 SNP_29570 SNP_29571 SNP_29572 SNP_29573 SNP_29574 SNP_29575 SNP_29576 SNP_29577 SNP_29578 SNP_29579 SNP_29580 SNP_29581 SNP_29582 SNP_29583 SNP_29584 SNP_29585 SNP_29586 SNP_29587 SNP_29588 SNP_29589 SNP_29590 SNP_29591 SNP_29592 SNP_29593 SNP_29594 SNP_29595 SNP_29596 SNP_29597 SNP_29598 SNP_29599 SNP_29600 SNP_29601 SNP_29602 SNP_29603 SNP_29604 SNP_29605 SNP_29606 SNP_29607 SNP_29608 SNP_29609 SNP_29610 SNP_29611 SNP_29612 SNP_29613 SNP_29614 SNP_29615 SNP_29616 SNP_29617 SNP_29618 SNP_29619 SNP_29620 SNP_29621 SNP_29622 SNP_29623 SNP_29624 SNP_29625 SNP_29626 SNP_29627 SNP_29628 SNP_29629 SNP_29630 SNP_29631 SNP_29632 SNP_29633 SNP_29634 SNP_29635 SNP_29636 SNP_29637 SNP_29638 SNP_29639 SNP_29640 SNP_29641 SNP_29642 SNP_29643 SNP_29644 SNP_29645 SNP_29646 SNP_29647 SNP_29648 SNP_29649 SNP_29650 SNP_29651 SNP_29652 SNP_29653 SNP_29654 SNP_29655 SNP_29656 SNP_29657 SNP_29658 SNP_29659 SNP_29660 SNP_29661 SNP_29662 SNP_29663 SNP_29664 SNP_29665 SNP_29666 SNP_29667 SNP_29668 SNP_29669 SNP_29670 SNP_29671 SNP_29672 SNP_29673 SNP_29674 SNP_29675 SNP_29676 SNP_29677 SNP_29678 SNP_29679 SNP_29680 SNP_29681 SNP_29682 SNP_29683 SNP_29684 SNP_29685 SNP_29686 SNP_29687 SNP_29688 SNP_29689 SNP_29690 SNP_29691 SNP_29692 SNP_29693 SNP_29694 SNP_29695 SNP_29696 SNP_29697 SNP_29698 SNP_29699 SNP_29700 SNP_29701 SNP_29702 SNP_29703 SNP_29704 SNP_29705 SNP_29706 SNP_29707 SNP_29708 SNP_29709 SNP_29710 SNP_29711 SNP_29712 SNP_29713 SNP_29714 SNP_29715 SNP_29716 SNP_29717 SNP_29718 SNP_29719 SNP_29720 SNP_29721 SNP_29722 SNP_29723 SNP_29724 SNP_29725 SNP_29726 SNP_29727 SNP_29728 SNP_29729 SNP_29730 SNP_29731 SNP_29732 SNP_29733 SNP_29734 SNP_29735 SNP_29736 SNP_29737 SNP_29738 SNP_29739 SNP_29740 SNP_29741 SNP_29742 SNP_29743 SNP_29744 SNP_29745 SNP_29746 SNP_29747 SNP_29748 SNP_29749 SNP_29750 SNP_29751 SNP_29752 SNP_29753 SNP_29754 SNP_29755 SNP_29756 SNP_29757 SNP_29758 SNP_29759 SNP_29760 SNP_29761 SNP_29762 SNP_29763 SNP_29764 SNP_29765 SNP_29766 SNP_29767 SNP_29768 SNP_29769 SNP_29770 SNP_29771 SNP_29772 SNP_29773 SNP_29774 SNP_29775 SNP_29776 SNP_29777 SNP_29778 SNP_29779 SNP_29780 SNP_29781 SNP_29782 SNP_29783 SNP_29784 SNP_29785 SNP_29786 SNP_29787 SNP_29788 SNP_29789 SNP_29790 SNP_29791 SNP_29792 SNP_29793 SNP_29794 SNP_29795 SNP_29796 SNP_29797 SNP_29798 SNP_29799 SNP_29800 SNP_29801 SNP_29802 SNP_29803 SNP_29804 SNP_29805 SNP_29806 SNP_29807 SNP_29808 SNP_29809 SNP_29810 SNP_29811 SNP_29812 SNP_29813 SNP_29814 SNP_29815 SNP_29816 SNP_29817 SNP_29818 SNP_29819 SNP_29820 SNP_29821 SNP_29822 SNP_29823 SNP_29824 SNP_29825 SNP_29826 SNP_29827 SNP_29828 SNP_29829 SNP_29830 SNP_29831 SNP_29832 SNP_29833 SNP_29834 SNP_29835 SNP_29836 SNP_29837 SNP_29838 SNP_29839 SNP_29840 SNP_29841 SNP_29842 SNP_29843 SNP_29844 SNP_29845 SNP_29846 SNP_29847 SNP_29848 SNP_29849 SNP_29850 SNP_29851 SNP_29852 SNP_29853 SNP_29854 SNP_29855 SNP_29856 SNP_29857 SNP_29858 SNP_29859 SNP_29860 SNP_29861 SNP_29862 SNP_29863 SNP_29864 SNP_29865 SNP_29866 SNP_29867 SNP_29868 SNP_29869 SNP_29870 SNP_29871 SNP_29872 SNP_29873 SNP_29874 SNP_29875 SNP_29876 SNP_29877 SNP_29878 SNP_29879 SNP_29880 SNP_29881 SNP_29882 SNP_29883 SNP_29884 SNP_29885 SNP_29886 SNP_29887 SNP_29888 SNP_29889 SNP_29890 SNP_29891 SNP_29892 SNP_29893 SNP_29894 SNP_29895 SNP_29896 SNP_29897 SNP_29898 SNP_29899 SNP_29900 SNP_29901 SNP_29902 SNP_29903 SNP_29904 SNP_29905 SNP_29906 SNP_29907 SNP_29908 SNP_29909 SNP_29910 SNP_29911 SNP_29912 SNP_29913 SNP_29914 SNP_29915 SNP_29916 SNP_29917 SNP_29918 SNP_29919 SNP_29920 SNP_29921 SNP_29922 SNP_29923 SNP_29924 SNP_29925 SNP_29926 SNP_29927 SNP_29928 SNP_29929 SNP_29930 SNP_29931 SNP_29932 SNP_29933 SNP_29934 SNP_29935 SNP_29936 SNP_29937 SNP_29938 SNP_29939 SNP_29940 SNP_29941 SNP_29942 SNP_29943 SNP_29944 SNP_29945 SNP_29946 SNP_29947 SNP_29948 SNP_29949 SNP_29950 SNP_29951 SNP_29952 SNP_29953 SNP_29954 SNP_29955 SNP_29956 SNP_29957 SNP_29958 SNP_29959 SNP_29960 SNP_29961 SNP_29962 SNP_29963 SNP_29964 SNP_29965 SNP_29966 SNP_29967 SNP_29968 SNP_29969 SNP_29970 SNP_29971 SNP_29972 SNP_29973 SNP_29974 SNP_29975 SNP_29976 SNP_29977 SNP_29978 SNP_29979 SNP_29980 SNP_29981 SNP_29982 SNP_29983 SNP_29984 SNP_29985 SNP_29986 SNP_29987 SNP_29988 SNP_29989 SNP_29990 SNP_29991 SNP_29992 SNP_29993 SNP_29994 SNP_29995 SNP_29996 SNP_29997 SNP_29998 SNP_29999 SNP_30000 SNP_30001 SNP_30002 SNP_30003 SNP_30004 SNP_30005 SNP_30006 SNP_30007 SNP_30008 SNP_30009 SNP_30010 SNP_30011 SNP_30012 SNP_30013 SNP_30014 SNP_30015 SNP_30016 SNP_30017 SNP_30018 SNP_30019 SNP_30020 SNP_30021 SNP_30022 SNP_30023 SNP_30024 SNP_30025 SNP_30026 SNP_30027 SNP_30028 SNP_30029 SNP_30030 SNP_30031 SNP_30032 SNP_30033 SNP_30034 SNP_30035 SNP_30036 SNP_30037 SNP_30038 SNP_30039 SNP_30040 SNP_30041 SNP_30042 SNP_30043 SNP_30044 SNP_30045 SNP_30046 SNP_30047 SNP_30048 SNP_30049 SNP_30050 SNP_30051 SNP_30052 SNP_30053 SNP_30054 SNP_30055 SNP_30056 SNP_30057 SNP_30058 SNP_30059 SNP_30060 SNP_30061 SNP_30062 SNP_30063 SNP_30064 SNP_30065 SNP_30066 SNP_30067 SNP_30068 SNP_30069 SNP_30070 SNP_30071 SNP_30072 SNP_30073 SNP_30074 SNP_30075 SNP_30076 SNP_30077 SNP_30078 SNP_30079 SNP_30080 SNP_30081 SNP_30082 SNP_30083 SNP_30084 SNP_30085 SNP_30086 SNP_30087 SNP_30088 SNP_30089 SNP_30090 SNP_30091 SNP_30092 SNP_30093 SNP_30094 SNP_30095 SNP_30096 SNP_30097 SNP_30098 SNP_30099 SNP_30100 SNP_30101 SNP_30102 SNP_30103 SNP_30104 SNP_30105 SNP_30106 SNP_30107 SNP_30108 SNP_30109 SNP_30110 SNP_30111 SNP_30112 SNP_30113 SNP_30114 SNP_30115 SNP_30116 SNP_30117 SNP_30118 SNP_30119 SNP_30120 SNP_30121 SNP_30122 SNP_30123 SNP_30124 SNP_30125 SNP_30126 SNP_30127 SNP_30128 SNP_30129 SNP_30130 SNP_30131 SNP_30132 SNP_30133 SNP_30134 SNP_30135 SNP_30136 SNP_30137 SNP_30138 SNP_30139 SNP_30140 SNP_30141 SNP_30142 SNP_30143 SNP_30144 SNP_30145 SNP_30146 SNP_30147 SNP_30148 SNP_30149 SNP_30150 SNP_30151 SNP_30152 SNP_30153 SNP_30154 SNP_30155 SNP_30156 SNP_30157 SNP_30158 SNP_30159 SNP_30160 SNP_30161 SNP_30162 SNP_30163 SNP_30164 SNP_30165 SNP_30166 SNP_30167 SNP_30168 SNP_30169 SNP_30170 SNP_30171 SNP_30172 SNP_30173 SNP_30174 SNP_30175 SNP_30176 SNP_30177 SNP_30178 SNP_30179 SNP_30180 SNP_30181 SNP_30182 SNP_30183 SNP_30184 SNP_30185 SNP_30186 SNP_30187 SNP_30188 SNP_30189 SNP_30190 SNP_30191 SNP_30192 SNP_30193 SNP_30194 SNP_30195 SNP_30196 SNP_30197 SNP_30198 SNP_30199 SNP_30200 SNP_30201 SNP_30202 SNP_30203 SNP_30204 SNP_30205 SNP_30206 SNP_30207 SNP_30208 SNP_30209 SNP_30210 SNP_30211 SNP_30212 SNP_30213 SNP_30214 SNP_30215 SNP_30216 SNP_30217 SNP_30218 SNP_30219 SNP_30220 SNP_30221 SNP_30222 SNP_30223 SNP_30224 SNP_30225 SNP_30226 SNP_30227 SNP_30228 SNP_30229 SNP_30230 SNP_30231 SNP_30232 SNP_30233 SNP_30234 SNP_30235 SNP_30236 SNP_30237 SNP_30238 SNP_30239 SNP_30240 SNP_30241 SNP_30242 SNP_30243 SNP_30244 SNP_30245 SNP_30246 SNP_30247 SNP_30248 SNP_30249 SNP_30250 SNP_30251 SNP_30252 SNP_30253 SNP_30254 SNP_30255 SNP_30256 SNP_30257 SNP_30258 SNP_30259 SNP_30260 SNP_30261 SNP_30262 SNP_30263 SNP_30264 SNP_30265 SNP_30266 SNP_30267 SNP_30268 SNP_30269 SNP_30270 SNP_30271 SNP_30272 SNP_30273 SNP_30274 SNP_30275 SNP_30276 SNP_30277 SNP_30278 SNP_30279 SNP_30280 SNP_30281 SNP_30282 SNP_30283 SNP_30284 SNP_30285 SNP_30286 SNP_30287 SNP_30288 SNP_30289 SNP_30290 SNP_30291 SNP_30292 SNP_30293 SNP_30294 SNP_30295 SNP_30296 SNP_30297 SNP_30298 SNP_30299 SNP_30300 SNP_30301 SNP_30302 SNP_30303 SNP_30304 SNP_30305 SNP_30306 SNP_30307 SNP_30308 SNP_30309 SNP_30310 SNP_30311 SNP_30312 SNP_30313 SNP_30314 SNP_30315 SNP_30316 SNP_30317 SNP_30318 SNP_30319 SNP_30320 SNP_30321 SNP_30322 SNP_30323 SNP_30324 SNP_30325 SNP_30326 SNP_30327 SNP_30328 SNP_30329 SNP_30330 SNP_30331 SNP_30332 SNP_30333 SNP_30334 SNP_30335 SNP_30336 SNP_30337 SNP_30338 SNP_30339 SNP_30340 SNP_30341 SNP_30342 SNP_30343 SNP_30344 SNP_30345 SNP_30346 SNP_30347 SNP_30348 SNP_30349 SNP_30350 SNP_30351 SNP_30352 SNP_30353 SNP_30354 SNP_30355 SNP_30356 SNP_30357 SNP_30358 SNP_30359 SNP_30360 SNP_30361 SNP_30362 SNP_30363 SNP_30364 SNP_30365 SNP_30366 SNP_30367 SNP_30368 SNP_30369 SNP_30370 SNP_30371 SNP_30372 SNP_30373 SNP_30374 SNP_30375 SNP_30376 SNP_30377 SNP_30378 SNP_30379 SNP_30380 SNP_30381 SNP_30382 SNP_30383 SNP_30384 SNP_30385 SNP_30386 SNP_30387 SNP_30388 SNP_30389 SNP_30390 SNP_30391 SNP_30392 SNP_30393 SNP_30394 SNP_30395 SNP_30396 SNP_30397 SNP_30398 SNP_30399 SNP_30400 SNP_30401 SNP_30402 SNP_30403 SNP_30404 SNP_30405 SNP_30406 SNP_30407 SNP_30408 SNP_30409 SNP_30410 SNP_30411 SNP_30412 SNP_30413 SNP_30414 SNP_30415 SNP_30416 SNP_30417 SNP_30418 SNP_30419 SNP_30420 SNP_30421 SNP_30422 SNP_30423 SNP_30424 SNP_30425 SNP_30426 SNP_30427 SNP_30428 SNP_30429 SNP_30430 SNP_30431 SNP_30432 SNP_30433 SNP_30434 SNP_30435 SNP_30436 SNP_30437 SNP_30438 SNP_30439 SNP_30440 SNP_30441 SNP_30442 SNP_30443 SNP_30444 SNP_30445 SNP_30446 SNP_30447 SNP_30448 SNP_30449 SNP_30450 SNP_30451 SNP_30452 SNP_30453 SNP_30454 SNP_30455 SNP_30456 SNP_30457 SNP_30458 SNP_30459 SNP_30460 SNP_30461 SNP_30462 SNP_30463 SNP_30464 SNP_30465 SNP_30466 SNP_30467 SNP_30468 SNP_30469 SNP_30470 SNP_30471 SNP_30472 SNP_30473 SNP_30474 SNP_30475 SNP_30476 SNP_30477 SNP_30478 SNP_30479 SNP_30480 SNP_30481 SNP_30482 SNP_30483 SNP_30484 SNP_30485 SNP_30486 SNP_30487 SNP_30488 SNP_30489 SNP_30490 SNP_30491 SNP_30492 SNP_30493 SNP_30494 SNP_30495 SNP_30496 SNP_30497 SNP_30498 SNP_30499 SNP_30500 SNP_30501 SNP_30502 SNP_30503 SNP_30504 SNP_30505 SNP_30506 SNP_30507 SNP_30508 SNP_30509 SNP_30510 SNP_30511 SNP_30512 SNP_30513 SNP_30514 SNP_30515 SNP_30516 SNP_30517 SNP_30518 SNP_30519 SNP_30520 SNP_30521 SNP_30522 SNP_30523 SNP_30524 SNP_30525 SNP_30526 SNP_30527 SNP_30528 SNP_30529 SNP_30530 SNP_30531 SNP_30532 SNP_30533 SNP_30534 SNP_30535 SNP_30536 SNP_30537 SNP_30538 SNP_30539 SNP_30540 SNP_30541 SNP_30542 SNP_30543 SNP_30544 SNP_30545 SNP_30546 SNP_30547 SNP_30548 SNP_30549 SNP_30550 SNP_30551 SNP_30552 SNP_30553 SNP_30554 SNP_30555 SNP_30556 SNP_30557 SNP_30558 SNP_30559 SNP_30560 SNP_30561 SNP_30562 SNP_30563 SNP_30564 SNP_30565 SNP_30566 SNP_30567 SNP_30568 SNP_30569 SNP_30570 SNP_30571 SNP_30572 SNP_30573 SNP_30574 SNP_30575 SNP_30576 SNP_30577 SNP_30578 SNP_30579 SNP_30580 SNP_30581 SNP_30582 SNP_30583 SNP_30584 SNP_30585 SNP_30586 SNP_30587 SNP_30588 SNP_30589 SNP_30590 SNP_30591 SNP_30592 SNP_30593 SNP_30594 SNP_30595 SNP_30596 SNP_30597 SNP_30598 SNP_30599 SNP_30600 SNP_30601 SNP_30602 SNP_30603 SNP_30604 SNP_30605 SNP_30606 SNP_30607 SNP_30608 SNP_30609 SNP_30610 SNP_30611 SNP_30612 SNP_30613 SNP_30614 SNP_30615 SNP_30616 SNP_30617 SNP_30618 SNP_30619 SNP_30620 SNP_30621 SNP_30622 SNP_30623 SNP_30624 SNP_30625 SNP_30626 SNP_30627 SNP_30628 SNP_30629 SNP_30630 SNP_30631 SNP_30632 SNP_30633 SNP_30634 SNP_30635 SNP_30636 SNP_30637 SNP_30638 SNP_30639 SNP_30640 SNP_30641 SNP_30642 SNP_30643 SNP_30644 SNP_30645 SNP_30646 SNP_30647 SNP_30648 SNP_30649 SNP_30650 SNP_30651 SNP_30652 SNP_30653 SNP_30654 SNP_30655 SNP_30656 SNP_30657 SNP_30658 SNP_30659 SNP_30660 SNP_30661 SNP_30662 SNP_30663 SNP_30664 SNP_30665 SNP_30666 SNP_30667 SNP_30668 SNP_30669 SNP_30670 SNP_30671 SNP_30672 SNP_30673 SNP_30674 SNP_30675 SNP_30676 SNP_30677 SNP_30678 SNP_30679 SNP_30680 SNP_30681 SNP_30682 SNP_30683 SNP_30684 SNP_30685 SNP_30686 SNP_30687 SNP_30688 SNP_30689 SNP_30690 SNP_30691 SNP_30692 SNP_30693 SNP_30694 SNP_30695 SNP_30696 SNP_30697 SNP_30698 SNP_30699 SNP_30700 SNP_30701 SNP_30702 SNP_30703 SNP_30704 SNP_30705 SNP_30706 SNP_30707 SNP_30708 SNP_30709 SNP_30710 SNP_30711 SNP_30712 SNP_30713 SNP_30714 SNP_30715 SNP_30716 SNP_30717 SNP_30718 SNP_30719 SNP_30720 SNP_30721 SNP_30722 SNP_30723 SNP_30724 SNP_30725 SNP_30726 SNP_30727 SNP_30728 SNP_30729 SNP_30730 SNP_30731 SNP_30732 SNP_30733 SNP_30734 SNP_30735 SNP_30736 SNP_30737 SNP_30738 SNP_30739 SNP_30740 SNP_30741 SNP_30742 SNP_30743 SNP_30744 SNP_30745 SNP_30746 SNP_30747 SNP_30748 SNP_30749 SNP_30750 SNP_30751 SNP_30752 SNP_30753 SNP_30754 SNP_30755 SNP_30756 SNP_30757 SNP_30758 SNP_30759 SNP_30760 SNP_30761 SNP_30762 SNP_30763 SNP_30764 SNP_30765 SNP_30766 SNP_30767 SNP_30768 SNP_30769 SNP_30770 SNP_30771 SNP_30772 SNP_30773 SNP_30774 SNP_30775 SNP_30776 SNP_30777 SNP_30778 SNP_30779 SNP_30780 SNP_30781 SNP_30782 SNP_30783 SNP_30784 SNP_30785 SNP_30786 SNP_30787 SNP_30788 SNP_30789 SNP_30790 SNP_30791 SNP_30792 SNP_30793 SNP_30794 SNP_30795 SNP_30796 SNP_30797 SNP_30798 SNP_30799 SNP_30800 SNP_30801 SNP_30802 SNP_30803 SNP_30804 SNP_30805 SNP_30806 SNP_30807 SNP_30808 SNP_30809 SNP_30810 SNP_30811 SNP_30812 SNP_30813 SNP_30814 SNP_30815 SNP_30816 SNP_30817 SNP_30818 SNP_30819 SNP_30820 SNP_30821 SNP_30822 SNP_30823 SNP_30824 SNP_30825 SNP_30826 SNP_30827 SNP_30828 SNP_30829 SNP_30830 SNP_30831 SNP_30832 SNP_30833 SNP_30834 SNP_30835 SNP_30836 SNP_30837 SNP_30838 SNP_30839 SNP_30840 SNP_30841 SNP_30842 SNP_30843 SNP_30844 SNP_30845 SNP_30846 SNP_30847 SNP_30848 SNP_30849 SNP_30850 SNP_30851 SNP_30852 SNP_30853 SNP_30854 SNP_30855 SNP_30856 SNP_30857 SNP_30858 SNP_30859 SNP_30860 SNP_30861 SNP_30862 SNP_30863 SNP_30864 SNP_30865 SNP_30866 SNP_30867 SNP_30868 SNP_30869 SNP_30870 SNP_30871 SNP_30872 SNP_30873 SNP_30874 SNP_30875 SNP_30876 SNP_30877 SNP_30878 SNP_30879 SNP_30880 SNP_30881 SNP_30882 SNP_30883 SNP_30884 SNP_30885 SNP_30886 SNP_30887 SNP_30888 SNP_30889 SNP_30890 SNP_30891 SNP_30892 SNP_30893 SNP_30894 SNP_30895 SNP_30896 SNP_30897 SNP_30898 SNP_30899 SNP_30900 SNP_30901 SNP_30902 SNP_30903 SNP_30904 SNP_30905 SNP_30906 SNP_30907 SNP_30908 SNP_30909 SNP_30910 SNP_30911 SNP_30912 SNP_30913 SNP_30914 SNP_30915 SNP_30916 SNP_30917 SNP_30918 SNP_30919 SNP_30920 SNP_30921 SNP_30922 SNP_30923 SNP_30924 SNP_30925 SNP_30926 SNP_30927 SNP_30928 SNP_30929 SNP_30930 SNP_30931 SNP_30932 SNP_30933 SNP_30934 SNP_30935 SNP_30936 SNP_30937 SNP_30938 SNP_30939 SNP_30940 SNP_30941 SNP_30942 SNP_30943 SNP_30944 SNP_30945 SNP_30946 SNP_30947 SNP_30948 SNP_30949 SNP_30950 SNP_30951 SNP_30952 SNP_30953 SNP_30954 SNP_30955 SNP_30956 SNP_30957 SNP_30958 SNP_30959 SNP_30960 SNP_30961 SNP_30962 SNP_30963 SNP_30964 SNP_30965 SNP_30966 SNP_30967 SNP_30968 SNP_30969 SNP_30970 SNP_30971 SNP_30972 SNP_30973 SNP_30974 SNP_30975 SNP_30976 SNP_30977 SNP_30978 SNP_30979 SNP_30980 SNP_30981 SNP_30982 SNP_30983 SNP_30984 SNP_30985 SNP_30986 SNP_30987 SNP_30988 SNP_30989 SNP_30990 SNP_30991 SNP_30992 SNP_30993 SNP_30994 SNP_30995 SNP_30996 SNP_30997 SNP_30998 SNP_30999 SNP_31000 SNP_31001 SNP_31002 SNP_31003 SNP_31004 SNP_31005 SNP_31006 SNP_31007 SNP_31008 SNP_31009 SNP_31010 SNP_31011 SNP_31012 SNP_31013 SNP_31014 SNP_31015 SNP_31016 SNP_31017 SNP_31018 SNP_31019 SNP_31020 SNP_31021 SNP_31022 SNP_31023 SNP_31024 SNP_31025 SNP_31026 SNP_31027 SNP_31028 SNP_31029 SNP_31030 SNP_31031 SNP_31032 SNP_31033 SNP_31034 SNP_31035 SNP_31036 SNP_31037 SNP_31038 SNP_31039 SNP_31040 SNP_31041 SNP_31042 SNP_31043 SNP_31044 SNP_31045 SNP_31046 SNP_31047 SNP_31048 SNP_31049 SNP_31050 SNP_31051 SNP_31052 SNP_31053 SNP_31054 SNP_31055 SNP_31056 SNP_31057 SNP_31058 SNP_31059 SNP_31060 SNP_31061 SNP_31062 SNP_31063 SNP_31064 SNP_31065 SNP_31066 SNP_31067 SNP_31068 SNP_31069 SNP_31070 SNP_31071 SNP_31072 SNP_31073 SNP_31074 SNP_31075 SNP_31076 SNP_31077 SNP_31078 SNP_31079 SNP_31080 SNP_31081 SNP_31082 SNP_31083 SNP_31084 SNP_31085 SNP_31086 SNP_31087 SNP_31088 SNP_31089 SNP_31090 SNP_31091 SNP_31092 SNP_31093 SNP_31094 SNP_31095 SNP_31096 SNP_31097 SNP_31098 SNP_31099 SNP_31100 SNP_31101 SNP_31102 SNP_31103 SNP_31104 SNP_31105 SNP_31106 SNP_31107 SNP_31108 SNP_31109 SNP_31110 SNP_31111 SNP_31112 SNP_31113 SNP_31114 SNP_31115 SNP_31116 SNP_31117 SNP_31118 SNP_31119 SNP_31120 SNP_31121 SNP_31122 SNP_31123 SNP_31124 SNP_31125 SNP_31126 SNP_31127 SNP_31128 SNP_31129 SNP_31130 SNP_31131 SNP_31132 SNP_31133 SNP_31134 SNP_31135 SNP_31136 SNP_31137 SNP_31138 SNP_31139 SNP_31140 SNP_31141 SNP_31142 SNP_31143 SNP_31144 SNP_31145 SNP_31146 SNP_31147 SNP_31148 SNP_31149 SNP_31150 SNP_31151 SNP_31152 SNP_31153 SNP_31154 SNP_31155 SNP_31156 SNP_31157 SNP_31158 SNP_31159 SNP_31160 SNP_31161 SNP_31162 SNP_31163 SNP_31164 SNP_31165 SNP_31166 SNP_31167 SNP_31168 SNP_31169 SNP_31170 SNP_31171 SNP_31172 SNP_31173 SNP_31174 SNP_31175 SNP_31176 SNP_31177 SNP_31178 SNP_31179 SNP_31180 SNP_31181 SNP_31182 SNP_31183 SNP_31184 SNP_31185 SNP_31186 SNP_31187 SNP_31188 SNP_31189 SNP_31190 SNP_31191 SNP_31192 SNP_31193 SNP_31194 SNP_31195 SNP_31196 SNP_31197 SNP_31198 SNP_31199 SNP_31200 SNP_31201 SNP_31202 SNP_31203 SNP_31204 SNP_31205 SNP_31206 SNP_31207 SNP_31208 SNP_31209 SNP_31210 SNP_31211 SNP_31212 SNP_31213 SNP_31214 SNP_31215 SNP_31216 SNP_31217 SNP_31218 SNP_31219 SNP_31220 SNP_31221 SNP_31222 SNP_31223 SNP_31224 SNP_31225 SNP_31226 SNP_31227 SNP_31228 SNP_31229 SNP_31230 SNP_31231 SNP_31232 SNP_31233 SNP_31234 SNP_31235 SNP_31236 SNP_31237 SNP_31238 SNP_31239 SNP_31240 SNP_31241 SNP_31242 SNP_31243 SNP_31244 SNP_31245 SNP_31246 SNP_31247 SNP_31248 SNP_31249 SNP_31250 SNP_31251 SNP_31252 SNP_31253 SNP_31254 SNP_31255 SNP_31256 SNP_31257 SNP_31258 SNP_31259 SNP_31260 SNP_31261 SNP_31262 SNP_31263 SNP_31264 SNP_31265 SNP_31266 SNP_31267 SNP_31268 SNP_31269 SNP_31270 SNP_31271 SNP_31272 SNP_31273 SNP_31274 SNP_31275 SNP_31276 SNP_31277 SNP_31278 SNP_31279 SNP_31280 SNP_31281 SNP_31282 SNP_31283 SNP_31284 SNP_31285 SNP_31286 SNP_31287 SNP_31288 SNP_31289 SNP_31290 SNP_31291 SNP_31292 SNP_31293 SNP_31294 SNP_31295 SNP_31296 SNP_31297 SNP_31298 SNP_31299 SNP_31300 SNP_31301 SNP_31302 SNP_31303 SNP_31304 SNP_31305 SNP_31306 SNP_31307 SNP_31308 SNP_31309 SNP_31310 SNP_31311 SNP_31312 SNP_31313 SNP_31314 SNP_31315 SNP_31316 SNP_31317 SNP_31318 SNP_31319 SNP_31320 SNP_31321 SNP_31322 SNP_31323 SNP_31324 SNP_31325 SNP_31326 SNP_31327 SNP_31328 SNP_31329 SNP_31330 SNP_31331 SNP_31332 SNP_31333 SNP_31334 SNP_31335 SNP_31336 SNP_31337 SNP_31338 SNP_31339 SNP_31340 SNP_31341 SNP_31342 SNP_31343 SNP_31344 SNP_31345 SNP_31346 SNP_31347 SNP_31348 SNP_31349 SNP_31350 SNP_31351 SNP_31352 SNP_31353 SNP_31354 SNP_31355 SNP_31356 SNP_31357 SNP_31358 SNP_31359 SNP_31360 SNP_31361 SNP_31362 SNP_31363 SNP_31364 SNP_31365 SNP_31366 SNP_31367 SNP_31368 SNP_31369 SNP_31370 SNP_31371 SNP_31372 SNP_31373 SNP_31374 SNP_31375 SNP_31376 SNP_31377 SNP_31378 SNP_31379 SNP_31380 SNP_31381 SNP_31382 SNP_31383 SNP_31384 SNP_31385 SNP_31386 SNP_31387 SNP_31388 SNP_31389 SNP_31390 SNP_31391 SNP_31392 SNP_31393 SNP_31394 SNP_31395 SNP_31396 SNP_31397 SNP_31398 SNP_31399 SNP_31400 SNP_31401 SNP_31402 SNP_31403 SNP_31404 SNP_31405 SNP_31406 SNP_31407 SNP_31408 SNP_31409 SNP_31410 SNP_31411 SNP_31412 SNP_31413 SNP_31414 SNP_31415 SNP_31416 SNP_31417 SNP_31418 SNP_31419 SNP_31420 SNP_31421 SNP_31422 SNP_31423 SNP_31424 SNP_31425 SNP_31426 SNP_31427 SNP_31428 SNP_31429 SNP_31430 SNP_31431 SNP_31432 SNP_31433 SNP_31434 SNP_31435 SNP_31436 SNP_31437 SNP_31438 SNP_31439 SNP_31440 SNP_31441 SNP_31442 SNP_31443 SNP_31444 SNP_31445 SNP_31446 SNP_31447 SNP_31448 SNP_31449 SNP_31450 SNP_31451 SNP_31452 SNP_31453 SNP_31454 SNP_31455 SNP_31456 SNP_31457 SNP_31458 SNP_31459 SNP_31460 SNP_31461 SNP_31462 SNP_31463 SNP_31464 SNP_31465 SNP_31466 SNP_31467 SNP_31468 SNP_31469 SNP_31470 SNP_31471 SNP_31472 SNP_31473 SNP_31474 SNP_31475 SNP_31476 SNP_31477 SNP_31478 SNP_31479 SNP_31480 SNP_31481 SNP_31482 SNP_31483 SNP_31484 SNP_31485 SNP_31486 SNP_31487 SNP_31488 SNP_31489 SNP_31490 SNP_31491 SNP_31492 SNP_31493 SNP_31494 SNP_31495 SNP_31496 SNP_31497 SNP_31498 SNP_31499 SNP_31500 SNP_31501 SNP_31502 SNP_31503 SNP_31504 SNP_31505 SNP_31506 SNP_31507 SNP_31508 SNP_31509 SNP_31510 SNP_31511 SNP_31512 SNP_31513 SNP_31514 SNP_31515 SNP_31516 SNP_31517 SNP_31518 SNP_31519 SNP_31520 SNP_31521 SNP_31522 SNP_31523 SNP_31524 SNP_31525 SNP_31526 SNP_31527 SNP_31528 SNP_31529 SNP_31530 SNP_31531 SNP_31532 SNP_31533 SNP_31534 SNP_31535 SNP_31536 SNP_31537 SNP_31538 SNP_31539 SNP_31540 SNP_31541 SNP_31542 SNP_31543 SNP_31544 SNP_31545 SNP_31546 SNP_31547 SNP_31548 SNP_31549 SNP_31550 SNP_31551 SNP_31552 SNP_31553 SNP_31554 SNP_31555 SNP_31556 SNP_31557 SNP_31558 SNP_31559 SNP_31560 SNP_31561 SNP_31562 SNP_31563 SNP_31564 SNP_31565 SNP_31566 SNP_31567 SNP_31568 SNP_31569 SNP_31570 SNP_31571 SNP_31572 SNP_31573 SNP_31574 SNP_31575 SNP_31576 SNP_31577 SNP_31578 SNP_31579 SNP_31580 SNP_31581 SNP_31582 SNP_31583 SNP_31584 SNP_31585 SNP_31586 SNP_31587 SNP_31588 SNP_31589 SNP_31590 SNP_31591 SNP_31592 SNP_31593 SNP_31594 SNP_31595 SNP_31596 SNP_31597 SNP_31598 SNP_31599 SNP_31600 SNP_31601 SNP_31602 SNP_31603 SNP_31604 SNP_31605 SNP_31606 SNP_31607 SNP_31608 SNP_31609 SNP_31610 SNP_31611 SNP_31612 SNP_31613 SNP_31614 SNP_31615 SNP_31616 SNP_31617 SNP_31618 SNP_31619 SNP_31620 SNP_31621 SNP_31622 SNP_31623 SNP_31624 SNP_31625 SNP_31626 SNP_31627 SNP_31628 SNP_31629 SNP_31630 SNP_31631 SNP_31632 SNP_31633 SNP_31634 SNP_31635 SNP_31636 SNP_31637 SNP_31638 SNP_31639 SNP_31640 SNP_31641 SNP_31642 SNP_31643 SNP_31644 SNP_31645 SNP_31646 SNP_31647 SNP_31648 SNP_31649 SNP_31650 SNP_31651 SNP_31652 SNP_31653 SNP_31654 SNP_31655 SNP_31656 SNP_31657 SNP_31658 SNP_31659 SNP_31660 SNP_31661 SNP_31662 SNP_31663 SNP_31664 SNP_31665 SNP_31666 SNP_31667 SNP_31668 SNP_31669 SNP_31670 SNP_31671 SNP_31672 SNP_31673 SNP_31674 SNP_31675 SNP_31676 SNP_31677 SNP_31678 SNP_31679 SNP_31680 SNP_31681 SNP_31682 SNP_31683 SNP_31684 SNP_31685 SNP_31686 SNP_31687 SNP_31688 SNP_31689 SNP_31690 SNP_31691 SNP_31692 SNP_31693 SNP_31694 SNP_31695 SNP_31696 SNP_31697 SNP_31698 SNP_31699 SNP_31700 SNP_31701 SNP_31702 SNP_31703 SNP_31704 SNP_31705 SNP_31706 SNP_31707 SNP_31708 SNP_31709 SNP_31710 SNP_31711 SNP_31712 SNP_31713 SNP_31714 SNP_31715 SNP_31716 SNP_31717 SNP_31718 SNP_31719 SNP_31720 SNP_31721 SNP_31722 SNP_31723 SNP_31724 SNP_31725 SNP_31726 SNP_31727 SNP_31728 SNP_31729 SNP_31730 SNP_31731 SNP_31732 SNP_31733 SNP_31734 SNP_31735 SNP_31736 SNP_31737 SNP_31738 SNP_31739 SNP_31740 SNP_31741 SNP_31742 SNP_31743 SNP_31744 SNP_31745 SNP_31746 SNP_31747 SNP_31748 SNP_31749 SNP_31750 SNP_31751 SNP_31752 SNP_31753 SNP_31754 SNP_31755 SNP_31756 SNP_31757 SNP_31758 SNP_31759 SNP_31760 SNP_31761 SNP_31762 SNP_31763 SNP_31764 SNP_31765 SNP_31766 SNP_31767 SNP_31768 SNP_31769 SNP_31770 SNP_31771 SNP_31772 SNP_31773 SNP_31774 SNP_31775 SNP_31776 SNP_31777 SNP_31778 SNP_31779 SNP_31780 SNP_31781 SNP_31782 SNP_31783 SNP_31784 SNP_31785 SNP_31786 SNP_31787 SNP_31788 SNP_31789 SNP_31790 SNP_31791 SNP_31792 SNP_31793 SNP_31794 SNP_31795 SNP_31796 SNP_31797 SNP_31798 SNP_31799 SNP_31800 SNP_31801 SNP_31802 SNP_31803 SNP_31804 SNP_31805 SNP_31806 SNP_31807 SNP_31808 SNP_31809 SNP_31810 SNP_31811 SNP_31812 SNP_31813 SNP_31814 SNP_31815 SNP_31816 SNP_31817 SNP_31818 SNP_31819 SNP_31820 SNP_31821 SNP_31822 SNP_31823 SNP_31824 SNP_31825 SNP_31826 SNP_31827 SNP_31828 SNP_31829 SNP_31830 SNP_31831 SNP_31832 SNP_31833 SNP_31834 SNP_31835 SNP_31836 SNP_31837 SNP_31838 SNP_31839 SNP_31840 SNP_31841 SNP_31842 SNP_31843 SNP_31844 SNP_31845 SNP_31846 SNP_31847 SNP_31848 SNP_31849 SNP_31850 SNP_31851 SNP_31852 SNP_31853 SNP_31854 SNP_31855 SNP_31856 SNP_31857 SNP_31858 SNP_31859 SNP_31860 SNP_31861 SNP_31862 SNP_31863 SNP_31864 SNP_31865 SNP_31866 SNP_31867 SNP_31868 SNP_31869 SNP_31870 SNP_31871 SNP_31872 SNP_31873 SNP_31874 SNP_31875 SNP_31876 SNP_31877 SNP_31878 SNP_31879 SNP_31880 SNP_31881 SNP_31882 SNP_31883 SNP_31884 SNP_31885 SNP_31886 SNP_31887 SNP_31888 SNP_31889 SNP_31890 SNP_31891 SNP_31892 SNP_31893 SNP_31894 SNP_31895 SNP_31896 SNP_31897 SNP_31898 SNP_31899 SNP_31900 SNP_31901 SNP_31902 SNP_31903 SNP_31904 SNP_31905 SNP_31906 SNP_31907 SNP_31908 SNP_31909 SNP_31910 SNP_31911 SNP_31912 SNP_31913 SNP_31914 SNP_31915 SNP_31916 SNP_31917 SNP_31918 SNP_31919 SNP_31920 SNP_31921 SNP_31922 SNP_31923 SNP_31924 SNP_31925 SNP_31926 SNP_31927 SNP_31928 SNP_31929 SNP_31930 SNP_31931 SNP_31932 SNP_31933 SNP_31934 SNP_31935 SNP_31936 SNP_31937 SNP_31938 SNP_31939 SNP_31940 SNP_31941 SNP_31942 SNP_31943 SNP_31944 SNP_31945 SNP_31946 SNP_31947 SNP_31948 SNP_31949 SNP_31950 SNP_31951 SNP_31952 SNP_31953 SNP_31954 SNP_31955 SNP_31956 SNP_31957 SNP_31958 SNP_31959 SNP_31960 SNP_31961 SNP_31962 SNP_31963 SNP_31964 SNP_31965 SNP_31966 SNP_31967 SNP_31968 SNP_31969 SNP_31970 SNP_31971 SNP_31972 SNP_31973 SNP_31974 SNP_31975 SNP_31976 SNP_31977 SNP_31978 SNP_31979 SNP_31980 SNP_31981 SNP_31982 SNP_31983 SNP_31984 SNP_31985 SNP_31986 SNP_31987 SNP_31988 SNP_31989 SNP_31990 SNP_31991 SNP_31992 SNP_31993 SNP_31994 SNP_31995 SNP_31996 SNP_31997 SNP_31998 SNP_31999 SNP_32000 SNP_32001 SNP_32002 SNP_32003 SNP_32004 SNP_32005 SNP_32006 SNP_32007 SNP_32008 SNP_32009 SNP_32010 SNP_32011 SNP_32012 SNP_32013 SNP_32014 SNP_32015 SNP_32016 SNP_32017 SNP_32018 SNP_32019 SNP_32020 SNP_32021 SNP_32022 SNP_32023 SNP_32024 SNP_32025 SNP_32026 SNP_32027 SNP_32028 SNP_32029 SNP_32030 SNP_32031 SNP_32032 SNP_32033 SNP_32034 SNP_32035 SNP_32036 SNP_32037 SNP_32038 SNP_32039 SNP_32040 SNP_32041 SNP_32042 SNP_32043 SNP_32044 SNP_32045 SNP_32046 SNP_32047 SNP_32048 SNP_32049 SNP_32050 SNP_32051 SNP_32052 SNP_32053 SNP_32054 SNP_32055 SNP_32056 SNP_32057 SNP_32058 SNP_32059 SNP_32060 SNP_32061 SNP_32062 SNP_32063 SNP_32064 SNP_32065 SNP_32066 SNP_32067 SNP_32068 SNP_32069 SNP_32070 SNP_32071 SNP_32072 SNP_32073 SNP_32074 SNP_32075 SNP_32076 SNP_32077 SNP_32078 SNP_32079 SNP_32080 SNP_32081 SNP_32082 SNP_32083 SNP_32084 SNP_32085 SNP_32086 SNP_32087 SNP_32088 SNP_32089 SNP_32090 SNP_32091 SNP_32092 SNP_32093 SNP_32094 SNP_32095 SNP_32096 SNP_32097 SNP_32098 SNP_32099 SNP_32100 SNP_32101 SNP_32102 SNP_32103 SNP_32104 SNP_32105 SNP_32106 SNP_32107 SNP_32108 SNP_32109 SNP_32110 SNP_32111 SNP_32112 SNP_32113 SNP_32114 SNP_32115 SNP_32116 SNP_32117 SNP_32118 SNP_32119 SNP_32120 SNP_32121 SNP_32122 SNP_32123 SNP_32124 SNP_32125 SNP_32126 SNP_32127 SNP_32128 SNP_32129 SNP_32130 SNP_32131 SNP_32132 SNP_32133 SNP_32134 SNP_32135 SNP_32136 SNP_32137 SNP_32138 SNP_32139 SNP_32140 SNP_32141 SNP_32142 SNP_32143 SNP_32144 SNP_32145 SNP_32146 SNP_32147 SNP_32148 SNP_32149 SNP_32150 SNP_32151 SNP_32152 SNP_32153 SNP_32154 SNP_32155 SNP_32156 SNP_32157 SNP_32158 SNP_32159 SNP_32160 SNP_32161 SNP_32162 SNP_32163 SNP_32164 SNP_32165 SNP_32166 SNP_32167 SNP_32168 SNP_32169 SNP_32170 SNP_32171 SNP_32172 SNP_32173 SNP_32174 SNP_32175 SNP_32176 SNP_32177 SNP_32178 SNP_32179 SNP_32180 SNP_32181 SNP_32182 SNP_32183 SNP_32184 SNP_32185 SNP_32186 SNP_32187 SNP_32188 SNP_32189 SNP_32190 SNP_32191 SNP_32192 SNP_32193 SNP_32194 SNP_32195 SNP_32196 SNP_32197 SNP_32198 SNP_32199 SNP_32200 SNP_32201 SNP_32202 SNP_32203 SNP_32204 SNP_32205 SNP_32206 SNP_32207 SNP_32208 SNP_32209 SNP_32210 SNP_32211 SNP_32212 SNP_32213 SNP_32214 SNP_32215 SNP_32216 SNP_32217 SNP_32218 SNP_32219 SNP_32220 SNP_32221 SNP_32222 SNP_32223 SNP_32224 SNP_32225 SNP_32226 SNP_32227 SNP_32228 SNP_32229 SNP_32230 SNP_32231 SNP_32232 SNP_32233 SNP_32234 SNP_32235 SNP_32236 SNP_32237 SNP_32238 SNP_32239 SNP_32240 SNP_32241 SNP_32242 SNP_32243 SNP_32244 SNP_32245 SNP_32246 SNP_32247 SNP_32248 SNP_32249 SNP_32250 SNP_32251 SNP_32252 SNP_32253 SNP_32254 SNP_32255 SNP_32256 SNP_32257 SNP_32258 SNP_32259 SNP_32260 SNP_32261 SNP_32262 SNP_32263 SNP_32264 SNP_32265 SNP_32266 SNP_32267 SNP_32268 SNP_32269 SNP_32270 SNP_32271 SNP_32272 SNP_32273 SNP_32274 SNP_32275 SNP_32276 SNP_32277 SNP_32278 SNP_32279 SNP_32280 SNP_32281 SNP_32282 SNP_32283 SNP_32284 SNP_32285 SNP_32286 SNP_32287 SNP_32288 SNP_32289 SNP_32290 SNP_32291 SNP_32292 SNP_32293 SNP_32294 SNP_32295 SNP_32296 SNP_32297 SNP_32298 SNP_32299 SNP_32300 SNP_32301 SNP_32302 SNP_32303 SNP_32304 SNP_32305 SNP_32306 SNP_32307 SNP_32308 SNP_32309 SNP_32310 SNP_32311 SNP_32312 SNP_32313 SNP_32314 SNP_32315 SNP_32316 SNP_32317 SNP_32318 SNP_32319 SNP_32320 SNP_32321 SNP_32322 SNP_32323 SNP_32324 SNP_32325 SNP_32326 SNP_32327 SNP_32328 SNP_32329 SNP_32330 SNP_32331 SNP_32332 SNP_32333 SNP_32334 SNP_32335 SNP_32336 SNP_32337 SNP_32338 SNP_32339 SNP_32340 SNP_32341 SNP_32342 SNP_32343 SNP_32344 SNP_32345 SNP_32346 SNP_32347 SNP_32348 SNP_32349 SNP_32350 SNP_32351 SNP_32352 SNP_32353 SNP_32354 SNP_32355 SNP_32356 SNP_32357 SNP_32358 SNP_32359 SNP_32360 SNP_32361 SNP_32362 SNP_32363 SNP_32364 SNP_32365 SNP_32366 SNP_32367 SNP_32368 SNP_32369 SNP_32370 SNP_32371 SNP_32372 SNP_32373 SNP_32374 SNP_32375 SNP_32376 SNP_32377 SNP_32378 SNP_32379 SNP_32380 SNP_32381 SNP_32382 SNP_32383 SNP_32384 SNP_32385 SNP_32386 SNP_32387 SNP_32388 SNP_32389 SNP_32390 SNP_32391 SNP_32392 SNP_32393 SNP_32394 SNP_32395 SNP_32396 SNP_32397 SNP_32398 SNP_32399 SNP_32400 SNP_32401 SNP_32402 SNP_32403 SNP_32404 SNP_32405 SNP_32406 SNP_32407 SNP_32408 SNP_32409 SNP_32410 SNP_32411 SNP_32412 SNP_32413 SNP_32414 SNP_32415 SNP_32416 SNP_32417 SNP_32418 SNP_32419 SNP_32420 SNP_32421 SNP_32422 SNP_32423 SNP_32424 SNP_32425 SNP_32426 SNP_32427 SNP_32428 SNP_32429 SNP_32430 SNP_32431 SNP_32432 SNP_32433 SNP_32434 SNP_32435 SNP_32436 SNP_32437 SNP_32438 SNP_32439 SNP_32440 SNP_32441 SNP_32442 SNP_32443 SNP_32444 SNP_32445 SNP_32446 SNP_32447 SNP_32448 SNP_32449 SNP_32450 SNP_32451 SNP_32452 SNP_32453 SNP_32454 SNP_32455 SNP_32456 SNP_32457 SNP_32458 SNP_32459 SNP_32460 SNP_32461 SNP_32462 SNP_32463 SNP_32464 SNP_32465 SNP_32466 SNP_32467 SNP_32468 SNP_32469 SNP_32470 SNP_32471 SNP_32472 SNP_32473 SNP_32474 SNP_32475 SNP_32476 SNP_32477 SNP_32478 SNP_32479 SNP_32480 SNP_32481 SNP_32482 SNP_32483 SNP_32484 SNP_32485 SNP_32486 SNP_32487 SNP_32488 SNP_32489 SNP_32490 SNP_32491 SNP_32492 SNP_32493 SNP_32494 SNP_32495 SNP_32496 SNP_32497 SNP_32498 SNP_32499 SNP_32500 SNP_32501 SNP_32502 SNP_32503 SNP_32504 SNP_32505 SNP_32506 SNP_32507 SNP_32508 SNP_32509 SNP_32510 SNP_32511 SNP_32512 SNP_32513 SNP_32514 SNP_32515 SNP_32516 SNP_32517 SNP_32518 SNP_32519 SNP_32520 SNP_32521 SNP_32522 SNP_32523 SNP_32524 SNP_32525 SNP_32526 SNP_32527 SNP_32528 SNP_32529 SNP_32530 SNP_32531 SNP_32532 SNP_32533 SNP_32534 SNP_32535 SNP_32536 SNP_32537 SNP_32538 SNP_32539 SNP_32540 SNP_32541 SNP_32542 SNP_32543 SNP_32544 SNP_32545 SNP_32546 SNP_32547 SNP_32548 SNP_32549 SNP_32550 SNP_32551 SNP_32552 SNP_32553 SNP_32554 SNP_32555 SNP_32556 SNP_32557 SNP_32558 SNP_32559 SNP_32560 SNP_32561 SNP_32562 SNP_32563 SNP_32564 SNP_32565 SNP_32566 SNP_32567 SNP_32568 SNP_32569 SNP_32570 SNP_32571 SNP_32572 SNP_32573 SNP_32574 SNP_32575 SNP_32576 SNP_32577 SNP_32578 SNP_32579 SNP_32580 SNP_32581 SNP_32582 SNP_32583 SNP_32584 SNP_32585 SNP_32586 SNP_32587 SNP_32588 SNP_32589 SNP_32590 SNP_32591 SNP_32592 SNP_32593 SNP_32594 SNP_32595 SNP_32596 SNP_32597 SNP_32598 SNP_32599 SNP_32600 SNP_32601 SNP_32602 SNP_32603 SNP_32604 SNP_32605 SNP_32606 SNP_32607 SNP_32608 SNP_32609 SNP_32610 SNP_32611 SNP_32612 SNP_32613 SNP_32614 SNP_32615 SNP_32616 SNP_32617 SNP_32618 SNP_32619 SNP_32620 SNP_32621 SNP_32622 SNP_32623 SNP_32624 SNP_32625 SNP_32626 SNP_32627 SNP_32628 SNP_32629 SNP_32630 SNP_32631 SNP_32632 SNP_32633 SNP_32634 SNP_32635 SNP_32636 SNP_32637 SNP_32638 SNP_32639 SNP_32640 SNP_32641 SNP_32642 SNP_32643 SNP_32644 SNP_32645 SNP_32646 SNP_32647 SNP_32648 SNP_32649 SNP_32650 SNP_32651 SNP_32652 SNP_32653 SNP_32654 SNP_32655 SNP_32656 SNP_32657 SNP_32658 SNP_32659 SNP_32660 SNP_32661 SNP_32662 SNP_32663 SNP_32664 SNP_32665 SNP_32666 SNP_32667 SNP_32668 SNP_32669 SNP_32670 SNP_32671 SNP_32672 SNP_32673 SNP_32674 SNP_32675 SNP_32676 SNP_32677 SNP_32678 SNP_32679 SNP_32680 SNP_32681 SNP_32682 SNP_32683 SNP_32684 SNP_32685 SNP_32686 SNP_32687 SNP_32688 SNP_32689 SNP_32690 SNP_32691 SNP_32692 SNP_32693 SNP_32694 SNP_32695 SNP_32696 SNP_32697 SNP_32698 SNP_32699 SNP_32700 SNP_32701 SNP_32702 SNP_32703 SNP_32704 SNP_32705 SNP_32706 SNP_32707 SNP_32708 SNP_32709 SNP_32710 SNP_32711 SNP_32712 SNP_32713 SNP_32714 SNP_32715 SNP_32716 SNP_32717 SNP_32718 SNP_32719 SNP_32720 SNP_32721 SNP_32722 SNP_32723 SNP_32724 SNP_32725 SNP_32726 SNP_32727 SNP_32728 SNP_32729 SNP_32730 SNP_32731 SNP_32732 SNP_32733 SNP_32734 SNP_32735 SNP_32736 SNP_32737 SNP_32738 SNP_32739 SNP_32740 SNP_32741 SNP_32742 SNP_32743 SNP_32744 SNP_32745 SNP_32746 SNP_32747 SNP_32748 SNP_32749 SNP_32750 SNP_32751 SNP_32752 SNP_32753 SNP_32754 SNP_32755 SNP_32756 SNP_32757 SNP_32758 SNP_32759 SNP_32760 SNP_32761 SNP_32762 SNP_32763 SNP_32764 SNP_32765 SNP_32766 SNP_32767 SNP_32768 SNP_32769 SNP_32770 SNP_32771 SNP_32772 SNP_32773 SNP_32774 SNP_32775 SNP_32776 SNP_32777 SNP_32778 SNP_32779 SNP_32780 SNP_32781 SNP_32782 SNP_32783 SNP_32784 SNP_32785 SNP_32786 SNP_32787 SNP_32788 SNP_32789 SNP_32790 SNP_32791 SNP_32792 SNP_32793 SNP_32794 SNP_32795 SNP_32796 SNP_32797 SNP_32798 SNP_32799 SNP_32800 SNP_32801 SNP_32802 SNP_32803 SNP_32804 SNP_32805 SNP_32806 SNP_32807 SNP_32808 SNP_32809 SNP_32810 SNP_32811 SNP_32812 SNP_32813 SNP_32814 SNP_32815 SNP_32816 SNP_32817 SNP_32818 SNP_32819 SNP_32820 SNP_32821 SNP_32822 SNP_32823 SNP_32824 SNP_32825 SNP_32826 SNP_32827 SNP_32828 SNP_32829 SNP_32830 SNP_32831 SNP_32832 SNP_32833 SNP_32834 SNP_32835 SNP_32836 SNP_32837 SNP_32838 SNP_32839 SNP_32840 SNP_32841 SNP_32842 SNP_32843 SNP_32844 SNP_32845 SNP_32846 SNP_32847 SNP_32848 SNP_32849 SNP_32850 SNP_32851 SNP_32852 SNP_32853 SNP_32854 SNP_32855 SNP_32856 SNP_32857 SNP_32858 SNP_32859 SNP_32860 SNP_32861 SNP_32862 SNP_32863 SNP_32864 SNP_32865 SNP_32866 SNP_32867 SNP_32868 SNP_32869 SNP_32870 SNP_32871 SNP_32872 SNP_32873 SNP_32874 SNP_32875 SNP_32876 SNP_32877 SNP_32878 SNP_32879 SNP_32880 SNP_32881 SNP_32882 SNP_32883 SNP_32884 SNP_32885 SNP_32886 SNP_32887 SNP_32888 SNP_32889 SNP_32890 SNP_32891 SNP_32892 SNP_32893 SNP_32894 SNP_32895 SNP_32896 SNP_32897 SNP_32898 SNP_32899 SNP_32900 SNP_32901 SNP_32902 SNP_32903 SNP_32904 SNP_32905 SNP_32906 SNP_32907 SNP_32908 SNP_32909 SNP_32910 SNP_32911 SNP_32912 SNP_32913 SNP_32914 SNP_32915 SNP_32916 SNP_32917 SNP_32918 SNP_32919 SNP_32920 SNP_32921 SNP_32922 SNP_32923 SNP_32924 SNP_32925 SNP_32926 SNP_32927 SNP_32928 SNP_32929 SNP_32930 SNP_32931 SNP_32932 SNP_32933 SNP_32934 SNP_32935 SNP_32936 SNP_32937 SNP_32938 SNP_32939 SNP_32940 SNP_32941 SNP_32942 SNP_32943 SNP_32944 SNP_32945 SNP_32946 SNP_32947 SNP_32948 SNP_32949 SNP_32950 SNP_32951 SNP_32952 SNP_32953 SNP_32954 SNP_32955 SNP_32956 SNP_32957 SNP_32958 SNP_32959 SNP_32960 SNP_32961 SNP_32962 SNP_32963 SNP_32964 SNP_32965 SNP_32966 SNP_32967 SNP_32968 SNP_32969 SNP_32970 SNP_32971 SNP_32972 SNP_32973 SNP_32974 SNP_32975 SNP_32976 SNP_32977 SNP_32978 SNP_32979 SNP_32980 SNP_32981 SNP_32982 SNP_32983 SNP_32984 SNP_32985 SNP_32986 SNP_32987 SNP_32988 SNP_32989 SNP_32990 SNP_32991 SNP_32992 SNP_32993 SNP_32994 SNP_32995 SNP_32996 SNP_32997 SNP_32998 SNP_32999 SNP_33000 SNP_33001 SNP_33002 SNP_33003 SNP_33004 SNP_33005 SNP_33006 SNP_33007 SNP_33008 SNP_33009 SNP_33010 SNP_33011 SNP_33012 SNP_33013 SNP_33014 SNP_33015 SNP_33016 SNP_33017 SNP_33018 SNP_33019 SNP_33020 SNP_33021 SNP_33022 SNP_33023 SNP_33024 SNP_33025 SNP_33026 SNP_33027 SNP_33028 SNP_33029 SNP_33030 SNP_33031 SNP_33032 SNP_33033 SNP_33034 SNP_33035 SNP_33036 SNP_33037 SNP_33038 SNP_33039 SNP_33040 SNP_33041 SNP_33042 SNP_33043 SNP_33044 SNP_33045 SNP_33046 SNP_33047 SNP_33048 SNP_33049 SNP_33050 SNP_33051 SNP_33052 SNP_33053 SNP_33054 SNP_33055 SNP_33056 SNP_33057 SNP_33058 SNP_33059 SNP_33060 SNP_33061 SNP_33062 SNP_33063 SNP_33064 SNP_33065 SNP_33066 SNP_33067 SNP_33068 SNP_33069 SNP_33070 SNP_33071 SNP_33072 SNP_33073 SNP_33074 SNP_33075 SNP_33076 SNP_33077 SNP_33078 SNP_33079 SNP_33080 SNP_33081 SNP_33082 SNP_33083 SNP_33084 SNP_33085 SNP_33086 SNP_33087 SNP_33088 SNP_33089 SNP_33090 SNP_33091 SNP_33092 SNP_33093 SNP_33094 SNP_33095 SNP_33096 SNP_33097 SNP_33098 SNP_33099 SNP_33100 SNP_33101 SNP_33102 SNP_33103 SNP_33104 SNP_33105 SNP_33106 SNP_33107 SNP_33108 SNP_33109 SNP_33110 SNP_33111 SNP_33112 SNP_33113 SNP_33114 SNP_33115 SNP_33116 SNP_33117 SNP_33118 SNP_33119 SNP_33120 SNP_33121 SNP_33122 SNP_33123 SNP_33124 SNP_33125 SNP_33126 SNP_33127 SNP_33128 SNP_33129 SNP_33130 SNP_33131 SNP_33132 SNP_33133 SNP_33134 SNP_33135 SNP_33136 SNP_33137 SNP_33138 SNP_33139 SNP_33140 SNP_33141 SNP_33142 SNP_33143 SNP_33144 SNP_33145 SNP_33146 SNP_33147 SNP_33148 SNP_33149 SNP_33150 SNP_33151 SNP_33152 SNP_33153 SNP_33154 SNP_33155 SNP_33156 SNP_33157 SNP_33158 SNP_33159 SNP_33160 SNP_33161 SNP_33162 SNP_33163 SNP_33164 SNP_33165 SNP_33166 SNP_33167 SNP_33168 SNP_33169 SNP_33170 SNP_33171 SNP_33172 SNP_33173 SNP_33174 SNP_33175 SNP_33176 SNP_33177 SNP_33178 SNP_33179 SNP_33180 SNP_33181 SNP_33182 SNP_33183 SNP_33184 SNP_33185 SNP_33186 SNP_33187 SNP_33188 SNP_33189 SNP_33190 SNP_33191 SNP_33192 SNP_33193 SNP_33194 SNP_33195 SNP_33196 SNP_33197 SNP_33198 SNP_33199 SNP_33200 SNP_33201 SNP_33202 SNP_33203 SNP_33204 SNP_33205 SNP_33206 SNP_33207 SNP_33208 SNP_33209 SNP_33210 SNP_33211 SNP_33212 SNP_33213 SNP_33214 SNP_33215 SNP_33216 SNP_33217 SNP_33218 SNP_33219 SNP_33220 SNP_33221 SNP_33222 SNP_33223 SNP_33224 SNP_33225 SNP_33226 SNP_33227 SNP_33228 SNP_33229 SNP_33230 SNP_33231 SNP_33232 SNP_33233 SNP_33234 SNP_33235 SNP_33236 SNP_33237 SNP_33238 SNP_33239 SNP_33240 SNP_33241 SNP_33242 SNP_33243 SNP_33244 SNP_33245 SNP_33246 SNP_33247 SNP_33248 SNP_33249 SNP_33250 SNP_33251 SNP_33252 SNP_33253 SNP_33254 SNP_33255 SNP_33256 SNP_33257 SNP_33258 SNP_33259 SNP_33260 SNP_33261 SNP_33262 SNP_33263 SNP_33264 SNP_33265 SNP_33266 SNP_33267 SNP_33268 SNP_33269 SNP_33270 SNP_33271 SNP_33272 SNP_33273 SNP_33274 SNP_33275 SNP_33276 SNP_33277 SNP_33278 SNP_33279 SNP_33280 SNP_33281 SNP_33282 SNP_33283 SNP_33284 SNP_33285 SNP_33286 SNP_33287 SNP_33288 SNP_33289 SNP_33290 SNP_33291 SNP_33292 SNP_33293 SNP_33294 SNP_33295 SNP_33296 SNP_33297 SNP_33298 SNP_33299 SNP_33300 SNP_33301 SNP_33302 SNP_33303 SNP_33304 SNP_33305 SNP_33306 SNP_33307 SNP_33308 SNP_33309 SNP_33310 SNP_33311 SNP_33312 SNP_33313 SNP_33314 SNP_33315 SNP_33316 SNP_33317 SNP_33318 SNP_33319 SNP_33320 SNP_33321 SNP_33322 SNP_33323 SNP_33324 SNP_33325 SNP_33326 SNP_33327 SNP_33328 SNP_33329 SNP_33330 SNP_33331 SNP_33332 SNP_33333 SNP_33334 SNP_33335 SNP_33336 SNP_33337 SNP_33338 SNP_33339 SNP_33340 SNP_33341 SNP_33342 SNP_33343 SNP_33344 SNP_33345 SNP_33346 SNP_33347 SNP_33348 SNP_33349 SNP_33350 SNP_33351 SNP_33352 SNP_33353 SNP_33354 SNP_33355 SNP_33356 SNP_33357 SNP_33358 SNP_33359 SNP_33360 SNP_33361 SNP_33362 SNP_33363 SNP_33364 SNP_33365 SNP_33366 SNP_33367 SNP_33368 SNP_33369 SNP_33370 SNP_33371 SNP_33372 SNP_33373 SNP_33374 SNP_33375 SNP_33376 SNP_33377 SNP_33378 SNP_33379 SNP_33380 SNP_33381 SNP_33382 SNP_33383 SNP_33384 SNP_33385 SNP_33386 SNP_33387 SNP_33388 SNP_33389 SNP_33390 SNP_33391 SNP_33392 SNP_33393 SNP_33394 SNP_33395 SNP_33396 SNP_33397 SNP_33398 SNP_33399 SNP_33400 SNP_33401 SNP_33402 SNP_33403 SNP_33404 SNP_33405 SNP_33406 SNP_33407 SNP_33408 SNP_33409 SNP_33410 SNP_33411 SNP_33412 SNP_33413 SNP_33414 SNP_33415 SNP_33416 SNP_33417 SNP_33418 SNP_33419 SNP_33420 SNP_33421 SNP_33422 SNP_33423 SNP_33424 SNP_33425 SNP_33426 SNP_33427 SNP_33428 SNP_33429 SNP_33430 SNP_33431 SNP_33432 SNP_33433 SNP_33434 SNP_33435 SNP_33436 SNP_33437 SNP_33438 SNP_33439 SNP_33440 SNP_33441 SNP_33442 SNP_33443 SNP_33444 SNP_33445 SNP_33446 SNP_33447 SNP_33448 SNP_33449 SNP_33450 SNP_33451 SNP_33452 SNP_33453 SNP_33454 SNP_33455 SNP_33456 SNP_33457 SNP_33458 SNP_33459 SNP_33460 SNP_33461 SNP_33462 SNP_33463 SNP_33464 SNP_33465 SNP_33466 SNP_33467 SNP_33468 SNP_33469 SNP_33470 SNP_33471 SNP_33472 SNP_33473 SNP_33474 SNP_33475 SNP_33476 SNP_33477 SNP_33478 SNP_33479 SNP_33480 SNP_33481 SNP_33482 SNP_33483 SNP_33484 SNP_33485 SNP_33486 SNP_33487 SNP_33488 SNP_33489 SNP_33490 SNP_33491 SNP_33492 SNP_33493 SNP_33494 SNP_33495 SNP_33496 SNP_33497 SNP_33498 SNP_33499 SNP_33500 SNP_33501 SNP_33502 SNP_33503 SNP_33504 SNP_33505 SNP_33506 SNP_33507 SNP_33508 SNP_33509 SNP_33510 SNP_33511 SNP_33512 SNP_33513 SNP_33514 SNP_33515 SNP_33516 SNP_33517 SNP_33518 SNP_33519 SNP_33520 SNP_33521 SNP_33522 SNP_33523 SNP_33524 SNP_33525 SNP_33526 SNP_33527 SNP_33528 SNP_33529 SNP_33530 SNP_33531 SNP_33532 SNP_33533 SNP_33534 SNP_33535 SNP_33536 SNP_33537 SNP_33538 SNP_33539 SNP_33540 SNP_33541 SNP_33542 SNP_33543 SNP_33544 SNP_33545 SNP_33546 SNP_33547 SNP_33548 SNP_33549 SNP_33550 SNP_33551 SNP_33552 SNP_33553 SNP_33554 SNP_33555 SNP_33556 SNP_33557 SNP_33558 SNP_33559 SNP_33560 SNP_33561 SNP_33562 SNP_33563 SNP_33564 SNP_33565 SNP_33566 SNP_33567 SNP_33568 SNP_33569 SNP_33570 SNP_33571 SNP_33572 SNP_33573 SNP_33574 SNP_33575 SNP_33576 SNP_33577 SNP_33578 SNP_33579 SNP_33580 SNP_33581 SNP_33582 SNP_33583 SNP_33584 SNP_33585 SNP_33586 SNP_33587 SNP_33588 SNP_33589 SNP_33590 SNP_33591 SNP_33592 SNP_33593 SNP_33594 SNP_33595 SNP_33596 SNP_33597 SNP_33598 SNP_33599 SNP_33600 SNP_33601 SNP_33602 SNP_33603 SNP_33604 SNP_33605 SNP_33606 SNP_33607 SNP_33608 SNP_33609 SNP_33610 SNP_33611 SNP_33612 SNP_33613 SNP_33614 SNP_33615 SNP_33616 SNP_33617 SNP_33618 SNP_33619 SNP_33620 SNP_33621 SNP_33622 SNP_33623 SNP_33624 SNP_33625 SNP_33626 SNP_33627 SNP_33628 SNP_33629 SNP_33630 SNP_33631 SNP_33632 SNP_33633 SNP_33634 SNP_33635 SNP_33636 SNP_33637 SNP_33638 SNP_33639 SNP_33640 SNP_33641 SNP_33642 SNP_33643 SNP_33644 SNP_33645 SNP_33646 SNP_33647 SNP_33648 SNP_33649 SNP_33650 SNP_33651 SNP_33652 SNP_33653 SNP_33654 SNP_33655 SNP_33656 SNP_33657 SNP_33658 SNP_33659 SNP_33660 SNP_33661 SNP_33662 SNP_33663 SNP_33664 SNP_33665 SNP_33666 SNP_33667 SNP_33668 SNP_33669 SNP_33670 SNP_33671 SNP_33672 SNP_33673 SNP_33674 SNP_33675 SNP_33676 SNP_33677 SNP_33678 SNP_33679 SNP_33680 SNP_33681 SNP_33682 SNP_33683 SNP_33684 SNP_33685 SNP_33686 SNP_33687 SNP_33688 SNP_33689 SNP_33690 SNP_33691 SNP_33692 SNP_33693 SNP_33694 SNP_33695 SNP_33696 SNP_33697 SNP_33698 SNP_33699 SNP_33700 SNP_33701 SNP_33702 SNP_33703 SNP_33704 SNP_33705 SNP_33706 SNP_33707 SNP_33708 SNP_33709 SNP_33710 SNP_33711 SNP_33712 SNP_33713 SNP_33714 SNP_33715 SNP_33716 SNP_33717 SNP_33718 SNP_33719 SNP_33720 SNP_33721 SNP_33722 SNP_33723 SNP_33724 SNP_33725 SNP_33726 SNP_33727 SNP_33728 SNP_33729 SNP_33730 SNP_33731 SNP_33732 SNP_33733 SNP_33734 SNP_33735 SNP_33736 SNP_33737 SNP_33738 SNP_33739 SNP_33740 SNP_33741 SNP_33742 SNP_33743 SNP_33744 SNP_33745 SNP_33746 SNP_33747 SNP_33748 SNP_33749 SNP_33750 SNP_33751 SNP_33752 SNP_33753 SNP_33754 SNP_33755 SNP_33756 SNP_33757 SNP_33758 SNP_33759 SNP_33760 SNP_33761 SNP_33762 SNP_33763 SNP_33764 SNP_33765 SNP_33766 SNP_33767 SNP_33768 SNP_33769 SNP_33770 SNP_33771 SNP_33772 SNP_33773 SNP_33774 SNP_33775 SNP_33776 SNP_33777 SNP_33778 SNP_33779 SNP_33780 SNP_33781 SNP_33782 SNP_33783 SNP_33784 SNP_33785 SNP_33786 SNP_33787 SNP_33788 SNP_33789 SNP_33790 SNP_33791 SNP_33792 SNP_33793 SNP_33794 SNP_33795 SNP_33796 SNP_33797 SNP_33798 SNP_33799 SNP_33800 SNP_33801 SNP_33802 SNP_33803 SNP_33804 SNP_33805 SNP_33806 SNP_33807 SNP_33808 SNP_33809 SNP_33810 SNP_33811 SNP_33812 SNP_33813 SNP_33814 SNP_33815 SNP_33816 SNP_33817 SNP_33818 SNP_33819 SNP_33820 SNP_33821 SNP_33822 SNP_33823 SNP_33824 SNP_33825 SNP_33826 SNP_33827 SNP_33828 SNP_33829 SNP_33830 SNP_33831 SNP_33832 SNP_33833 SNP_33834 SNP_33835 SNP_33836 SNP_33837 SNP_33838 SNP_33839 SNP_33840 SNP_33841 SNP_33842 SNP_33843 SNP_33844 SNP_33845 SNP_33846 SNP_33847 SNP_33848 SNP_33849 SNP_33850 SNP_33851 SNP_33852 SNP_33853 SNP_33854 SNP_33855 SNP_33856 SNP_33857 SNP_33858 SNP_33859 SNP_33860 SNP_33861 SNP_33862 SNP_33863 SNP_33864 SNP_33865 SNP_33866 SNP_33867 SNP_33868 SNP_33869 SNP_33870 SNP_33871 SNP_33872 SNP_33873 SNP_33874 SNP_33875 SNP_33876 SNP_33877 SNP_33878 SNP_33879 SNP_33880 SNP_33881 SNP_33882 SNP_33883 SNP_33884 SNP_33885 SNP_33886 SNP_33887 SNP_33888 SNP_33889 SNP_33890 SNP_33891 SNP_33892 SNP_33893 SNP_33894 SNP_33895 SNP_33896 SNP_33897 SNP_33898 SNP_33899 SNP_33900 SNP_33901 SNP_33902 SNP_33903 SNP_33904 SNP_33905 SNP_33906 SNP_33907 SNP_33908 SNP_33909 SNP_33910 SNP_33911 SNP_33912 SNP_33913 SNP_33914 SNP_33915 SNP_33916 SNP_33917 SNP_33918 SNP_33919 SNP_33920 SNP_33921 SNP_33922 SNP_33923 SNP_33924 SNP_33925 SNP_33926 SNP_33927 SNP_33928 SNP_33929 SNP_33930 SNP_33931 SNP_33932 SNP_33933 SNP_33934 SNP_33935 SNP_33936 SNP_33937 SNP_33938 SNP_33939 SNP_33940 SNP_33941 SNP_33942 SNP_33943 SNP_33944 SNP_33945 SNP_33946 SNP_33947 SNP_33948 SNP_33949 SNP_33950 SNP_33951 SNP_33952 SNP_33953 SNP_33954 SNP_33955 SNP_33956 SNP_33957 SNP_33958 SNP_33959 SNP_33960 SNP_33961 SNP_33962 SNP_33963 SNP_33964 SNP_33965 SNP_33966 SNP_33967 SNP_33968 SNP_33969 SNP_33970 SNP_33971 SNP_33972 SNP_33973 SNP_33974 SNP_33975 SNP_33976 SNP_33977 SNP_33978 SNP_33979 SNP_33980 SNP_33981 SNP_33982 SNP_33983 SNP_33984 SNP_33985 SNP_33986 SNP_33987 SNP_33988 SNP_33989 SNP_33990 SNP_33991 SNP_33992 SNP_33993 SNP_33994 SNP_33995 SNP_33996 SNP_33997 SNP_33998 SNP_33999 SNP_34000 SNP_34001 SNP_34002 SNP_34003 SNP_34004 SNP_34005 SNP_34006 SNP_34007 SNP_34008 SNP_34009 SNP_34010 SNP_34011 SNP_34012 SNP_34013 SNP_34014 SNP_34015 SNP_34016 SNP_34017 SNP_34018 SNP_34019 SNP_34020 SNP_34021 SNP_34022 SNP_34023 SNP_34024 SNP_34025 SNP_34026 SNP_34027 SNP_34028 SNP_34029 SNP_34030 SNP_34031 SNP_34032 SNP_34033 SNP_34034 SNP_34035 SNP_34036 SNP_34037 SNP_34038 SNP_34039 SNP_34040 SNP_34041 SNP_34042 SNP_34043 SNP_34044 SNP_34045 SNP_34046 SNP_34047 SNP_34048 SNP_34049 SNP_34050 SNP_34051 SNP_34052 SNP_34053 SNP_34054 SNP_34055 SNP_34056 SNP_34057 SNP_34058 SNP_34059 SNP_34060 SNP_34061 SNP_34062 SNP_34063 SNP_34064 SNP_34065 SNP_34066 SNP_34067 SNP_34068 SNP_34069 SNP_34070 SNP_34071 SNP_34072 SNP_34073 SNP_34074 SNP_34075 SNP_34076 SNP_34077 SNP_34078 SNP_34079 SNP_34080 SNP_34081 SNP_34082 SNP_34083 SNP_34084 SNP_34085 SNP_34086 SNP_34087 SNP_34088 SNP_34089 SNP_34090 SNP_34091 SNP_34092 SNP_34093 SNP_34094 SNP_34095 SNP_34096 SNP_34097 SNP_34098 SNP_34099 SNP_34100 SNP_34101 SNP_34102 SNP_34103 SNP_34104 SNP_34105 SNP_34106 SNP_34107 SNP_34108 SNP_34109 SNP_34110 SNP_34111 SNP_34112 SNP_34113 SNP_34114 SNP_34115 SNP_34116 SNP_34117 SNP_34118 SNP_34119 SNP_34120 SNP_34121 SNP_34122 SNP_34123 SNP_34124 SNP_34125 SNP_34126 SNP_34127 SNP_34128 SNP_34129 SNP_34130 SNP_34131 SNP_34132 SNP_34133 SNP_34134 SNP_34135 SNP_34136 SNP_34137 SNP_34138 SNP_34139 SNP_34140 SNP_34141 SNP_34142 SNP_34143 SNP_34144 SNP_34145 SNP_34146 SNP_34147 SNP_34148 SNP_34149 SNP_34150 SNP_34151 SNP_34152 SNP_34153 SNP_34154 SNP_34155 SNP_34156 SNP_34157 SNP_34158 SNP_34159 SNP_34160 SNP_34161 SNP_34162 SNP_34163 SNP_34164 SNP_34165 SNP_34166 SNP_34167 SNP_34168 SNP_34169 SNP_34170 SNP_34171 SNP_34172 SNP_34173 SNP_34174 SNP_34175 SNP_34176 SNP_34177 SNP_34178 SNP_34179 SNP_34180 SNP_34181 SNP_34182 SNP_34183 SNP_34184 SNP_34185 SNP_34186 SNP_34187 SNP_34188 SNP_34189 SNP_34190 SNP_34191 SNP_34192 SNP_34193 SNP_34194 SNP_34195 SNP_34196 SNP_34197 SNP_34198 SNP_34199 SNP_34200 SNP_34201 SNP_34202 SNP_34203 SNP_34204 SNP_34205 SNP_34206 SNP_34207 SNP_34208 SNP_34209 SNP_34210 SNP_34211 SNP_34212 SNP_34213 SNP_34214 SNP_34215 SNP_34216 SNP_34217 SNP_34218 SNP_34219 SNP_34220 SNP_34221 SNP_34222 SNP_34223 SNP_34224 SNP_34225 SNP_34226 SNP_34227 SNP_34228 SNP_34229 SNP_34230 SNP_34231 SNP_34232 SNP_34233 SNP_34234 SNP_34235 SNP_34236 SNP_34237 SNP_34238 SNP_34239 SNP_34240 SNP_34241 SNP_34242 SNP_34243 SNP_34244 SNP_34245 SNP_34246 SNP_34247 SNP_34248 SNP_34249 SNP_34250 SNP_34251 SNP_34252 SNP_34253 SNP_34254 SNP_34255 SNP_34256 SNP_34257 SNP_34258 SNP_34259 SNP_34260 SNP_34261 SNP_34262 SNP_34263 SNP_34264 SNP_34265 SNP_34266 SNP_34267 SNP_34268 SNP_34269 SNP_34270 SNP_34271 SNP_34272 SNP_34273 SNP_34274 SNP_34275 SNP_34276 SNP_34277 SNP_34278 SNP_34279 SNP_34280 SNP_34281 SNP_34282 SNP_34283 SNP_34284 SNP_34285 SNP_34286 SNP_34287 SNP_34288 SNP_34289 SNP_34290 SNP_34291 SNP_34292 SNP_34293 SNP_34294 SNP_34295 SNP_34296 SNP_34297 SNP_34298 SNP_34299 SNP_34300 SNP_34301 SNP_34302 SNP_34303 SNP_34304 SNP_34305 SNP_34306 SNP_34307 SNP_34308 SNP_34309 SNP_34310 SNP_34311 SNP_34312 SNP_34313 SNP_34314 SNP_34315 SNP_34316 SNP_34317 SNP_34318 SNP_34319 SNP_34320 SNP_34321 SNP_34322 SNP_34323 SNP_34324 SNP_34325 SNP_34326 SNP_34327 SNP_34328 SNP_34329 SNP_34330 SNP_34331 SNP_34332 SNP_34333 SNP_34334 SNP_34335 SNP_34336 SNP_34337 SNP_34338 SNP_34339 SNP_34340 SNP_34341 SNP_34342 SNP_34343 SNP_34344 SNP_34345 SNP_34346 SNP_34347 SNP_34348 SNP_34349 SNP_34350 SNP_34351 SNP_34352 SNP_34353 SNP_34354 SNP_34355 SNP_34356 SNP_34357 SNP_34358 SNP_34359 SNP_34360 SNP_34361 SNP_34362 SNP_34363 SNP_34364 SNP_34365 SNP_34366 SNP_34367 SNP_34368 SNP_34369 SNP_34370 SNP_34371 SNP_34372 SNP_34373 SNP_34374 SNP_34375 SNP_34376 SNP_34377 SNP_34378 SNP_34379 SNP_34380 SNP_34381 SNP_34382 SNP_34383 SNP_34384 SNP_34385 SNP_34386 SNP_34387 SNP_34388 SNP_34389 SNP_34390 SNP_34391 SNP_34392 SNP_34393 SNP_34394 SNP_34395 SNP_34396 SNP_34397 SNP_34398 SNP_34399 SNP_34400 SNP_34401 SNP_34402 SNP_34403 SNP_34404 SNP_34405 SNP_34406 SNP_34407 SNP_34408 SNP_34409 SNP_34410 SNP_34411 SNP_34412 SNP_34413 SNP_34414 SNP_34415 SNP_34416 SNP_34417 SNP_34418 SNP_34419 SNP_34420 SNP_34421 SNP_34422 SNP_34423 SNP_34424 SNP_34425 SNP_34426 SNP_34427 SNP_34428 SNP_34429 SNP_34430 SNP_34431 SNP_34432 SNP_34433 SNP_34434 SNP_34435 SNP_34436 SNP_34437 SNP_34438 SNP_34439 SNP_34440 SNP_34441 SNP_34442 SNP_34443 SNP_34444 SNP_34445 SNP_34446 SNP_34447 SNP_34448 SNP_34449 SNP_34450 SNP_34451 SNP_34452 SNP_34453 SNP_34454 SNP_34455 SNP_34456 SNP_34457 SNP_34458 SNP_34459 SNP_34460 SNP_34461 SNP_34462 SNP_34463 SNP_34464 SNP_34465 SNP_34466 SNP_34467 SNP_34468 SNP_34469 SNP_34470 SNP_34471 SNP_34472 SNP_34473 SNP_34474 SNP_34475 SNP_34476 SNP_34477 SNP_34478 SNP_34479 SNP_34480 SNP_34481 SNP_34482 SNP_34483 SNP_34484 SNP_34485 SNP_34486 SNP_34487 SNP_34488 SNP_34489 SNP_34490 SNP_34491 SNP_34492 SNP_34493 SNP_34494 SNP_34495 SNP_34496 SNP_34497 SNP_34498 SNP_34499 SNP_34500 SNP_34501 SNP_34502 SNP_34503 SNP_34504 SNP_34505 SNP_34506 SNP_34507 SNP_34508 SNP_34509 SNP_34510 SNP_34511 SNP_34512 SNP_34513 SNP_34514 SNP_34515 SNP_34516 SNP_34517 SNP_34518 SNP_34519 SNP_34520 SNP_34521 SNP_34522 SNP_34523 SNP_34524 SNP_34525 SNP_34526 SNP_34527 SNP_34528 SNP_34529 SNP_34530 SNP_34531 SNP_34532 SNP_34533 SNP_34534 SNP_34535 SNP_34536 SNP_34537 SNP_34538 SNP_34539 SNP_34540 SNP_34541 SNP_34542 SNP_34543 SNP_34544 SNP_34545 SNP_34546 SNP_34547 SNP_34548 SNP_34549 SNP_34550 SNP_34551 SNP_34552 SNP_34553 SNP_34554 SNP_34555 SNP_34556 SNP_34557 SNP_34558 SNP_34559 SNP_34560 SNP_34561 SNP_34562 SNP_34563 SNP_34564 SNP_34565 SNP_34566 SNP_34567 SNP_34568 SNP_34569 SNP_34570 SNP_34571 SNP_34572 SNP_34573 SNP_34574 SNP_34575 SNP_34576 SNP_34577 SNP_34578 SNP_34579 SNP_34580 SNP_34581 SNP_34582 SNP_34583 SNP_34584 SNP_34585 SNP_34586 SNP_34587 SNP_34588 SNP_34589 SNP_34590 SNP_34591 SNP_34592 SNP_34593 SNP_34594 SNP_34595 SNP_34596 SNP_34597 SNP_34598 SNP_34599 SNP_34600 SNP_34601 SNP_34602 SNP_34603 SNP_34604 SNP_34605 SNP_34606 SNP_34607 SNP_34608 SNP_34609 SNP_34610 SNP_34611 SNP_34612 SNP_34613 SNP_34614 SNP_34615 SNP_34616 SNP_34617 SNP_34618 SNP_34619 SNP_34620 SNP_34621 SNP_34622 SNP_34623 SNP_34624 SNP_34625 SNP_34626 SNP_34627 SNP_34628 SNP_34629 SNP_34630 SNP_34631 SNP_34632 SNP_34633 SNP_34634 SNP_34635 SNP_34636 SNP_34637 SNP_34638 SNP_34639 SNP_34640 SNP_34641 SNP_34642 SNP_34643 SNP_34644 SNP_34645 SNP_34646 SNP_34647 SNP_34648 SNP_34649 SNP_34650 SNP_34651 SNP_34652 SNP_34653 SNP_34654 SNP_34655 SNP_34656 SNP_34657 SNP_34658 SNP_34659 SNP_34660 SNP_34661 SNP_34662 SNP_34663 SNP_34664 SNP_34665 SNP_34666 SNP_34667 SNP_34668 SNP_34669 SNP_34670 SNP_34671 SNP_34672 SNP_34673 SNP_34674 SNP_34675 SNP_34676 SNP_34677 SNP_34678 SNP_34679 SNP_34680 SNP_34681 SNP_34682 SNP_34683 SNP_34684 SNP_34685 SNP_34686 SNP_34687 SNP_34688 SNP_34689 SNP_34690 SNP_34691 SNP_34692 SNP_34693 SNP_34694 SNP_34695 SNP_34696 SNP_34697 SNP_34698 SNP_34699 SNP_34700 SNP_34701 SNP_34702 SNP_34703 SNP_34704 SNP_34705 SNP_34706 SNP_34707 SNP_34708 SNP_34709 SNP_34710 SNP_34711 SNP_34712 SNP_34713 SNP_34714 SNP_34715 SNP_34716 SNP_34717 SNP_34718 SNP_34719 SNP_34720 SNP_34721 SNP_34722 SNP_34723 SNP_34724 SNP_34725 SNP_34726 SNP_34727 SNP_34728 SNP_34729 SNP_34730 SNP_34731 SNP_34732 SNP_34733 SNP_34734 SNP_34735 SNP_34736 SNP_34737 SNP_34738 SNP_34739 SNP_34740 SNP_34741 SNP_34742 SNP_34743 SNP_34744 SNP_34745 SNP_34746 SNP_34747 SNP_34748 SNP_34749 SNP_34750 SNP_34751 SNP_34752 SNP_34753 SNP_34754 SNP_34755 SNP_34756 SNP_34757 SNP_34758 SNP_34759 SNP_34760 SNP_34761 SNP_34762 SNP_34763 SNP_34764 SNP_34765 SNP_34766 SNP_34767 SNP_34768 SNP_34769 SNP_34770 SNP_34771 SNP_34772 SNP_34773 SNP_34774 SNP_34775 SNP_34776 SNP_34777 SNP_34778 SNP_34779 SNP_34780 SNP_34781 SNP_34782 SNP_34783 SNP_34784 SNP_34785 SNP_34786 SNP_34787 SNP_34788 SNP_34789 SNP_34790 SNP_34791 SNP_34792 SNP_34793 SNP_34794 SNP_34795 SNP_34796 SNP_34797 SNP_34798 SNP_34799 SNP_34800 SNP_34801 SNP_34802 SNP_34803 SNP_34804 SNP_34805 SNP_34806 SNP_34807 SNP_34808 SNP_34809 SNP_34810 SNP_34811 SNP_34812 SNP_34813 SNP_34814 SNP_34815 SNP_34816 SNP_34817 SNP_34818 SNP_34819 SNP_34820 SNP_34821 SNP_34822 SNP_34823 SNP_34824 SNP_34825 SNP_34826 SNP_34827 SNP_34828 SNP_34829 SNP_34830 SNP_34831 SNP_34832 SNP_34833 SNP_34834 SNP_34835 SNP_34836 SNP_34837 SNP_34838 SNP_34839 SNP_34840 SNP_34841 SNP_34842 SNP_34843 SNP_34844 SNP_34845 SNP_34846 SNP_34847 SNP_34848 SNP_34849 SNP_34850 SNP_34851 SNP_34852 SNP_34853 SNP_34854 SNP_34855 SNP_34856 SNP_34857 SNP_34858 SNP_34859 SNP_34860 SNP_34861 SNP_34862 SNP_34863 SNP_34864 SNP_34865 SNP_34866 SNP_34867 SNP_34868 SNP_34869 SNP_34870 SNP_34871 SNP_34872 SNP_34873 SNP_34874 SNP_34875 SNP_34876 SNP_34877 SNP_34878 SNP_34879 SNP_34880 SNP_34881 SNP_34882 SNP_34883 SNP_34884 SNP_34885 SNP_34886 SNP_34887 SNP_34888 SNP_34889 SNP_34890 SNP_34891 SNP_34892 SNP_34893 SNP_34894 SNP_34895 SNP_34896 SNP_34897 SNP_34898 SNP_34899 SNP_34900 SNP_34901 SNP_34902 SNP_34903 SNP_34904 SNP_34905 SNP_34906 SNP_34907 SNP_34908 SNP_34909 SNP_34910 SNP_34911 SNP_34912 SNP_34913 SNP_34914 SNP_34915 SNP_34916 SNP_34917 SNP_34918 SNP_34919 SNP_34920 SNP_34921 SNP_34922 SNP_34923 SNP_34924 SNP_34925 SNP_34926 SNP_34927 SNP_34928 SNP_34929 SNP_34930 SNP_34931 SNP_34932 SNP_34933 SNP_34934 SNP_34935 SNP_34936 SNP_34937 SNP_34938 SNP_34939 SNP_34940 SNP_34941 SNP_34942 SNP_34943 SNP_34944 SNP_34945 SNP_34946 SNP_34947 SNP_34948 SNP_34949 SNP_34950 SNP_34951 SNP_34952 SNP_34953 SNP_34954 SNP_34955 SNP_34956 SNP_34957 SNP_34958 SNP_34959 SNP_34960 SNP_34961 SNP_34962 SNP_34963 SNP_34964 SNP_34965 SNP_34966 SNP_34967 SNP_34968 SNP_34969 SNP_34970 SNP_34971 SNP_34972 SNP_34973 SNP_34974 SNP_34975 SNP_34976 SNP_34977 SNP_34978 SNP_34979 SNP_34980 SNP_34981 SNP_34982 SNP_34983 SNP_34984 SNP_34985 SNP_34986 SNP_34987 SNP_34988 SNP_34989 SNP_34990 SNP_34991 SNP_34992 SNP_34993 SNP_34994 SNP_34995 SNP_34996 SNP_34997 SNP_34998 SNP_34999 SNP_35000 SNP_35001 SNP_35002 SNP_35003 SNP_35004 SNP_35005 SNP_35006 SNP_35007 SNP_35008 SNP_35009 SNP_35010 SNP_35011 SNP_35012 SNP_35013 SNP_35014 SNP_35015 SNP_35016 SNP_35017 SNP_35018 SNP_35019 SNP_35020 SNP_35021 SNP_35022 SNP_35023 SNP_35024 SNP_35025 SNP_35026 SNP_35027 SNP_35028 SNP_35029 SNP_35030 SNP_35031 SNP_35032 SNP_35033 SNP_35034 SNP_35035 SNP_35036 SNP_35037 SNP_35038 SNP_35039 SNP_35040 SNP_35041 SNP_35042 SNP_35043 SNP_35044 SNP_35045 SNP_35046 SNP_35047 SNP_35048 SNP_35049 SNP_35050 SNP_35051 SNP_35052 SNP_35053 SNP_35054 SNP_35055 SNP_35056 SNP_35057 SNP_35058 SNP_35059 SNP_35060 SNP_35061 SNP_35062 SNP_35063 SNP_35064 SNP_35065 SNP_35066 SNP_35067 SNP_35068 SNP_35069 SNP_35070 SNP_35071 SNP_35072 SNP_35073 SNP_35074 SNP_35075 SNP_35076 SNP_35077 SNP_35078 SNP_35079 SNP_35080 SNP_35081 SNP_35082 SNP_35083 SNP_35084 SNP_35085 SNP_35086 SNP_35087 SNP_35088 SNP_35089 SNP_35090 SNP_35091 SNP_35092 SNP_35093 SNP_35094 SNP_35095 SNP_35096 SNP_35097 SNP_35098 SNP_35099 SNP_35100 SNP_35101 SNP_35102 SNP_35103 SNP_35104 SNP_35105 SNP_35106 SNP_35107 SNP_35108 SNP_35109 SNP_35110 SNP_35111 SNP_35112 SNP_35113 SNP_35114 SNP_35115 SNP_35116 SNP_35117 SNP_35118 SNP_35119 SNP_35120 SNP_35121 SNP_35122 SNP_35123 SNP_35124 SNP_35125 SNP_35126 SNP_35127 SNP_35128 SNP_35129 SNP_35130 SNP_35131 SNP_35132 SNP_35133 SNP_35134 SNP_35135 SNP_35136 SNP_35137 SNP_35138 SNP_35139 SNP_35140 SNP_35141 SNP_35142 SNP_35143 SNP_35144 SNP_35145 SNP_35146 SNP_35147 SNP_35148 SNP_35149 SNP_35150 SNP_35151 SNP_35152 SNP_35153 SNP_35154 SNP_35155 SNP_35156 SNP_35157 SNP_35158 SNP_35159 SNP_35160 SNP_35161 SNP_35162 SNP_35163 SNP_35164 SNP_35165 SNP_35166 SNP_35167 SNP_35168 SNP_35169 SNP_35170 SNP_35171 SNP_35172 SNP_35173 SNP_35174 SNP_35175 SNP_35176 SNP_35177 SNP_35178 SNP_35179 SNP_35180 SNP_35181 SNP_35182 SNP_35183 SNP_35184 SNP_35185 SNP_35186 SNP_35187 SNP_35188 SNP_35189 SNP_35190 SNP_35191 SNP_35192 SNP_35193 SNP_35194 SNP_35195 SNP_35196 SNP_35197 SNP_35198 SNP_35199 SNP_35200 SNP_35201 SNP_35202 SNP_35203 SNP_35204 SNP_35205 SNP_35206 SNP_35207 SNP_35208 SNP_35209 SNP_35210 SNP_35211 SNP_35212 SNP_35213 SNP_35214 SNP_35215 SNP_35216 SNP_35217 SNP_35218 SNP_35219 SNP_35220 SNP_35221 SNP_35222 SNP_35223 SNP_35224 SNP_35225 SNP_35226 SNP_35227 SNP_35228 SNP_35229 SNP_35230 SNP_35231 SNP_35232 SNP_35233 SNP_35234 SNP_35235 SNP_35236 SNP_35237 SNP_35238 SNP_35239 SNP_35240 SNP_35241 SNP_35242 SNP_35243 SNP_35244 SNP_35245 SNP_35246 SNP_35247 SNP_35248 SNP_35249 SNP_35250 SNP_35251 SNP_35252 SNP_35253 SNP_35254 SNP_35255 SNP_35256 SNP_35257 SNP_35258 SNP_35259 SNP_35260 SNP_35261 SNP_35262 SNP_35263 SNP_35264 SNP_35265 SNP_35266 SNP_35267 SNP_35268 SNP_35269 SNP_35270 SNP_35271 SNP_35272 SNP_35273 SNP_35274 SNP_35275 SNP_35276 SNP_35277 SNP_35278 SNP_35279 SNP_35280 SNP_35281 SNP_35282 SNP_35283 SNP_35284 SNP_35285 SNP_35286 SNP_35287 SNP_35288 SNP_35289 SNP_35290 SNP_35291 SNP_35292 SNP_35293 SNP_35294 SNP_35295 SNP_35296 SNP_35297 SNP_35298 SNP_35299 SNP_35300 SNP_35301 SNP_35302 SNP_35303 SNP_35304 SNP_35305 SNP_35306 SNP_35307 SNP_35308 SNP_35309 SNP_35310 SNP_35311 SNP_35312 SNP_35313 SNP_35314 SNP_35315 SNP_35316 SNP_35317 SNP_35318 SNP_35319 SNP_35320 SNP_35321 SNP_35322 SNP_35323 SNP_35324 SNP_35325 SNP_35326 SNP_35327 SNP_35328 SNP_35329 SNP_35330 SNP_35331 SNP_35332 SNP_35333 SNP_35334 SNP_35335 SNP_35336 SNP_35337 SNP_35338 SNP_35339 SNP_35340 SNP_35341 SNP_35342 SNP_35343 SNP_35344 SNP_35345 SNP_35346 SNP_35347 SNP_35348 SNP_35349 SNP_35350 SNP_35351 SNP_35352 SNP_35353 SNP_35354 SNP_35355 SNP_35356 SNP_35357 SNP_35358 SNP_35359 SNP_35360 SNP_35361 SNP_35362 SNP_35363 SNP_35364 SNP_35365 SNP_35366 SNP_35367 SNP_35368 SNP_35369 SNP_35370 SNP_35371 SNP_35372 SNP_35373 SNP_35374 SNP_35375 SNP_35376 SNP_35377 SNP_35378 SNP_35379 SNP_35380 SNP_35381 SNP_35382 SNP_35383 SNP_35384 SNP_35385 SNP_35386 SNP_35387 SNP_35388 SNP_35389 SNP_35390 SNP_35391 SNP_35392 SNP_35393 SNP_35394 SNP_35395 SNP_35396 SNP_35397 SNP_35398 SNP_35399 SNP_35400 SNP_35401 SNP_35402 SNP_35403 SNP_35404 SNP_35405 SNP_35406 SNP_35407 SNP_35408 SNP_35409 SNP_35410 SNP_35411 SNP_35412 SNP_35413 SNP_35414 SNP_35415 SNP_35416 SNP_35417 SNP_35418 SNP_35419 SNP_35420 SNP_35421 SNP_35422 SNP_35423 SNP_35424 SNP_35425 SNP_35426 SNP_35427 SNP_35428 SNP_35429 SNP_35430 SNP_35431 SNP_35432 SNP_35433 SNP_35434 SNP_35435 SNP_35436 SNP_35437 SNP_35438 SNP_35439 SNP_35440 SNP_35441 SNP_35442 SNP_35443 SNP_35444 SNP_35445 SNP_35446 SNP_35447 SNP_35448 SNP_35449 SNP_35450 SNP_35451 SNP_35452 SNP_35453 SNP_35454 SNP_35455 SNP_35456 SNP_35457 SNP_35458 SNP_35459 SNP_35460 SNP_35461 SNP_35462 SNP_35463 SNP_35464 SNP_35465 SNP_35466 SNP_35467 SNP_35468 SNP_35469 SNP_35470 SNP_35471 SNP_35472 SNP_35473 SNP_35474 SNP_35475 SNP_35476 SNP_35477 SNP_35478 SNP_35479 SNP_35480 SNP_35481 SNP_35482 SNP_35483 SNP_35484 SNP_35485 SNP_35486 SNP_35487 SNP_35488 SNP_35489 SNP_35490 SNP_35491 SNP_35492 SNP_35493 SNP_35494 SNP_35495 SNP_35496 SNP_35497 SNP_35498 SNP_35499 SNP_35500 SNP_35501 SNP_35502 SNP_35503 SNP_35504 SNP_35505 SNP_35506 SNP_35507 SNP_35508 SNP_35509 SNP_35510 SNP_35511 SNP_35512 SNP_35513 SNP_35514 SNP_35515 SNP_35516 SNP_35517 SNP_35518 SNP_35519 SNP_35520 SNP_35521 SNP_35522 SNP_35523 SNP_35524 SNP_35525 SNP_35526 SNP_35527 SNP_35528 SNP_35529 SNP_35530 SNP_35531 SNP_35532 SNP_35533 SNP_35534 SNP_35535 SNP_35536 SNP_35537 SNP_35538 SNP_35539 SNP_35540 SNP_35541 SNP_35542 SNP_35543 SNP_35544 SNP_35545 SNP_35546 SNP_35547 SNP_35548 SNP_35549 SNP_35550 SNP_35551 SNP_35552 SNP_35553 SNP_35554 SNP_35555 SNP_35556 SNP_35557 SNP_35558 SNP_35559 SNP_35560 SNP_35561 SNP_35562 SNP_35563 SNP_35564 SNP_35565 SNP_35566 SNP_35567 SNP_35568 SNP_35569 SNP_35570 SNP_35571 SNP_35572 SNP_35573 SNP_35574 SNP_35575 SNP_35576 SNP_35577 SNP_35578 SNP_35579 SNP_35580 SNP_35581 SNP_35582 SNP_35583 SNP_35584 SNP_35585 SNP_35586 SNP_35587 SNP_35588 SNP_35589 SNP_35590 SNP_35591 SNP_35592 SNP_35593 SNP_35594 SNP_35595 SNP_35596 SNP_35597 SNP_35598 SNP_35599 SNP_35600 SNP_35601 SNP_35602 SNP_35603 SNP_35604 SNP_35605 SNP_35606 SNP_35607 SNP_35608 SNP_35609 SNP_35610 SNP_35611 SNP_35612 SNP_35613 SNP_35614 SNP_35615 SNP_35616 SNP_35617 SNP_35618 SNP_35619 SNP_35620 SNP_35621 SNP_35622 SNP_35623 SNP_35624 SNP_35625 SNP_35626 SNP_35627 SNP_35628 SNP_35629 SNP_35630 SNP_35631 SNP_35632 SNP_35633 SNP_35634 SNP_35635 SNP_35636 SNP_35637 SNP_35638 SNP_35639 SNP_35640 SNP_35641 SNP_35642 SNP_35643 SNP_35644 SNP_35645 SNP_35646 SNP_35647 SNP_35648 SNP_35649 SNP_35650 SNP_35651 SNP_35652 SNP_35653 SNP_35654 SNP_35655 SNP_35656 SNP_35657 SNP_35658 SNP_35659 SNP_35660 SNP_35661 SNP_35662 SNP_35663 SNP_35664 SNP_35665 SNP_35666 SNP_35667 SNP_35668 SNP_35669 SNP_35670 SNP_35671 SNP_35672 SNP_35673 SNP_35674 SNP_35675 SNP_35676 SNP_35677 SNP_35678 SNP_35679 SNP_35680 SNP_35681 SNP_35682 SNP_35683 SNP_35684 SNP_35685 SNP_35686 SNP_35687 SNP_35688 SNP_35689 SNP_35690 SNP_35691 SNP_35692 SNP_35693 SNP_35694 SNP_35695 SNP_35696 SNP_35697 SNP_35698 SNP_35699 SNP_35700 SNP_35701 SNP_35702 SNP_35703 SNP_35704 SNP_35705 SNP_35706 SNP_35707 SNP_35708 SNP_35709 SNP_35710 SNP_35711 SNP_35712 SNP_35713 SNP_35714 SNP_35715 SNP_35716 SNP_35717 SNP_35718 SNP_35719 SNP_35720 SNP_35721 SNP_35722 SNP_35723 SNP_35724 SNP_35725 SNP_35726 SNP_35727 SNP_35728 SNP_35729 SNP_35730 SNP_35731 SNP_35732 SNP_35733 SNP_35734 SNP_35735 SNP_35736 SNP_35737 SNP_35738 SNP_35739 SNP_35740 SNP_35741 SNP_35742 SNP_35743 SNP_35744 SNP_35745 SNP_35746 SNP_35747 SNP_35748 SNP_35749 SNP_35750 SNP_35751 SNP_35752 SNP_35753 SNP_35754 SNP_35755 SNP_35756 SNP_35757 SNP_35758 SNP_35759 SNP_35760 SNP_35761 SNP_35762 SNP_35763 SNP_35764 SNP_35765 SNP_35766 SNP_35767 SNP_35768 SNP_35769 SNP_35770 SNP_35771 SNP_35772 SNP_35773 SNP_35774 SNP_35775 SNP_35776 SNP_35777 SNP_35778 SNP_35779 SNP_35780 SNP_35781 SNP_35782 SNP_35783 SNP_35784 SNP_35785 SNP_35786 SNP_35787 SNP_35788 SNP_35789 SNP_35790 SNP_35791 SNP_35792 SNP_35793 SNP_35794 SNP_35795 SNP_35796 SNP_35797 SNP_35798 SNP_35799 SNP_35800 SNP_35801 SNP_35802 SNP_35803 SNP_35804 SNP_35805 SNP_35806 SNP_35807 SNP_35808 SNP_35809 SNP_35810 SNP_35811 SNP_35812 SNP_35813 SNP_35814 SNP_35815 SNP_35816 SNP_35817 SNP_35818 SNP_35819 SNP_35820 SNP_35821 SNP_35822 SNP_35823 SNP_35824 SNP_35825 SNP_35826 SNP_35827 SNP_35828 SNP_35829 SNP_35830 SNP_35831 SNP_35832 SNP_35833 SNP_35834 SNP_35835 SNP_35836 SNP_35837 SNP_35838 SNP_35839 SNP_35840 SNP_35841 SNP_35842 SNP_35843 SNP_35844 SNP_35845 SNP_35846 SNP_35847 SNP_35848 SNP_35849 SNP_35850 SNP_35851 SNP_35852 SNP_35853 SNP_35854 SNP_35855 SNP_35856 SNP_35857 SNP_35858 SNP_35859 SNP_35860 SNP_35861 SNP_35862 SNP_35863 SNP_35864 SNP_35865 SNP_35866 SNP_35867 SNP_35868 SNP_35869 SNP_35870 SNP_35871 SNP_35872 SNP_35873 SNP_35874 SNP_35875 SNP_35876 SNP_35877 SNP_35878 SNP_35879 SNP_35880 SNP_35881 SNP_35882 SNP_35883 SNP_35884 SNP_35885 SNP_35886 SNP_35887 SNP_35888 SNP_35889 SNP_35890 SNP_35891 SNP_35892 SNP_35893 SNP_35894 SNP_35895 SNP_35896 SNP_35897 SNP_35898 SNP_35899 SNP_35900 SNP_35901 SNP_35902 SNP_35903 SNP_35904 SNP_35905 SNP_35906 SNP_35907 SNP_35908 SNP_35909 SNP_35910 SNP_35911 SNP_35912 SNP_35913 SNP_35914 SNP_35915 SNP_35916 SNP_35917 SNP_35918 SNP_35919 SNP_35920 SNP_35921 SNP_35922 SNP_35923 SNP_35924 SNP_35925 SNP_35926 SNP_35927 SNP_35928 SNP_35929 SNP_35930 SNP_35931 SNP_35932 SNP_35933 SNP_35934 SNP_35935 SNP_35936 SNP_35937 SNP_35938 SNP_35939 SNP_35940 SNP_35941 SNP_35942 SNP_35943 SNP_35944 SNP_35945 SNP_35946 SNP_35947 SNP_35948 SNP_35949 SNP_35950 SNP_35951 SNP_35952 SNP_35953 SNP_35954 SNP_35955 SNP_35956 SNP_35957 SNP_35958 SNP_35959 SNP_35960 SNP_35961 SNP_35962 SNP_35963 SNP_35964 SNP_35965 SNP_35966 SNP_35967 SNP_35968 SNP_35969 SNP_35970 SNP_35971 SNP_35972 SNP_35973 SNP_35974 SNP_35975 SNP_35976 SNP_35977 SNP_35978 SNP_35979 SNP_35980 SNP_35981 SNP_35982 SNP_35983 SNP_35984 SNP_35985 SNP_35986 SNP_35987 SNP_35988 SNP_35989 SNP_35990 SNP_35991 SNP_35992 SNP_35993 SNP_35994 SNP_35995 SNP_35996 SNP_35997 SNP_35998 SNP_35999 SNP_36000 SNP_36001 SNP_36002 SNP_36003 SNP_36004 SNP_36005 SNP_36006 SNP_36007 SNP_36008 SNP_36009 SNP_36010 SNP_36011 SNP_36012 SNP_36013 SNP_36014 SNP_36015 SNP_36016 SNP_36017 SNP_36018 SNP_36019 SNP_36020 SNP_36021 SNP_36022 SNP_36023 SNP_36024 SNP_36025 SNP_36026 SNP_36027 SNP_36028 SNP_36029 SNP_36030 SNP_36031 SNP_36032 SNP_36033 SNP_36034 SNP_36035 SNP_36036 SNP_36037 SNP_36038 SNP_36039 SNP_36040 SNP_36041 SNP_36042 SNP_36043 SNP_36044 SNP_36045 SNP_36046 SNP_36047 SNP_36048 SNP_36049 SNP_36050 SNP_36051 SNP_36052 SNP_36053 SNP_36054 SNP_36055 SNP_36056 SNP_36057 SNP_36058 SNP_36059 SNP_36060 SNP_36061 SNP_36062 SNP_36063 SNP_36064 SNP_36065 SNP_36066 SNP_36067 SNP_36068 SNP_36069 SNP_36070 SNP_36071 SNP_36072 SNP_36073 SNP_36074 SNP_36075 SNP_36076 SNP_36077 SNP_36078 SNP_36079 SNP_36080 SNP_36081 SNP_36082 SNP_36083 SNP_36084 SNP_36085 SNP_36086 SNP_36087 SNP_36088 SNP_36089 SNP_36090 SNP_36091 SNP_36092 SNP_36093 SNP_36094 SNP_36095 SNP_36096 SNP_36097 SNP_36098 SNP_36099 SNP_36100 SNP_36101 SNP_36102 SNP_36103 SNP_36104 SNP_36105 SNP_36106 SNP_36107 SNP_36108 SNP_36109 SNP_36110 SNP_36111 SNP_36112 SNP_36113 SNP_36114 SNP_36115 SNP_36116 SNP_36117 SNP_36118 SNP_36119 SNP_36120 SNP_36121 SNP_36122 SNP_36123 SNP_36124 SNP_36125 SNP_36126 SNP_36127 SNP_36128 SNP_36129 SNP_36130 SNP_36131 SNP_36132 SNP_36133 SNP_36134 SNP_36135 SNP_36136 SNP_36137 SNP_36138 SNP_36139 SNP_36140 SNP_36141 SNP_36142 SNP_36143 SNP_36144 SNP_36145 SNP_36146 SNP_36147 SNP_36148 SNP_36149 SNP_36150 SNP_36151 SNP_36152 SNP_36153 SNP_36154 SNP_36155 SNP_36156 SNP_36157 SNP_36158 SNP_36159 SNP_36160 SNP_36161 SNP_36162 SNP_36163 SNP_36164 SNP_36165 SNP_36166 SNP_36167 SNP_36168 SNP_36169 SNP_36170 SNP_36171 SNP_36172 SNP_36173 SNP_36174 SNP_36175 SNP_36176 SNP_36177 SNP_36178 SNP_36179 SNP_36180 SNP_36181 SNP_36182 SNP_36183 SNP_36184 SNP_36185 SNP_36186 SNP_36187 SNP_36188 SNP_36189 SNP_36190 SNP_36191 SNP_36192 SNP_36193 SNP_36194 SNP_36195 SNP_36196 SNP_36197 SNP_36198 SNP_36199 SNP_36200 SNP_36201 SNP_36202 SNP_36203 SNP_36204 SNP_36205 SNP_36206 SNP_36207 SNP_36208 SNP_36209 SNP_36210 SNP_36211 SNP_36212 SNP_36213 SNP_36214 SNP_36215 SNP_36216 SNP_36217 SNP_36218 SNP_36219 SNP_36220 SNP_36221 SNP_36222 SNP_36223 SNP_36224 SNP_36225 SNP_36226 SNP_36227 SNP_36228 SNP_36229 SNP_36230 SNP_36231 SNP_36232 SNP_36233 SNP_36234 SNP_36235 SNP_36236 SNP_36237 SNP_36238 SNP_36239 SNP_36240 SNP_36241 SNP_36242 SNP_36243 SNP_36244 SNP_36245 SNP_36246 SNP_36247 SNP_36248 SNP_36249 SNP_36250 SNP_36251 SNP_36252 SNP_36253 SNP_36254 SNP_36255 SNP_36256 SNP_36257 SNP_36258 SNP_36259 SNP_36260 SNP_36261 SNP_36262 SNP_36263 SNP_36264 SNP_36265 SNP_36266 SNP_36267 SNP_36268 SNP_36269 SNP_36270 SNP_36271 SNP_36272 SNP_36273 SNP_36274 SNP_36275 SNP_36276 SNP_36277 SNP_36278 SNP_36279 SNP_36280 SNP_36281 SNP_36282 SNP_36283 SNP_36284 SNP_36285 SNP_36286 SNP_36287 SNP_36288 SNP_36289 SNP_36290 SNP_36291 SNP_36292 SNP_36293 SNP_36294 SNP_36295 SNP_36296 SNP_36297 SNP_36298 SNP_36299 SNP_36300 SNP_36301 SNP_36302 SNP_36303 SNP_36304 SNP_36305 SNP_36306 SNP_36307 SNP_36308 SNP_36309 SNP_36310 SNP_36311 SNP_36312 SNP_36313 SNP_36314 SNP_36315 SNP_36316 SNP_36317 SNP_36318 SNP_36319 SNP_36320 SNP_36321 SNP_36322 SNP_36323 SNP_36324 SNP_36325 SNP_36326 SNP_36327 SNP_36328 SNP_36329 SNP_36330 SNP_36331 SNP_36332 SNP_36333 SNP_36334 SNP_36335 SNP_36336 SNP_36337 SNP_36338 SNP_36339 SNP_36340 SNP_36341 SNP_36342 SNP_36343 SNP_36344 SNP_36345 SNP_36346 SNP_36347 SNP_36348 SNP_36349 SNP_36350 SNP_36351 SNP_36352 SNP_36353 SNP_36354 SNP_36355 SNP_36356 SNP_36357 SNP_36358 SNP_36359 SNP_36360 SNP_36361 SNP_36362 SNP_36363 SNP_36364 SNP_36365 SNP_36366 SNP_36367 SNP_36368 SNP_36369 SNP_36370 SNP_36371 SNP_36372 SNP_36373 SNP_36374 SNP_36375 SNP_36376 SNP_36377 SNP_36378 SNP_36379 SNP_36380 SNP_36381 SNP_36382 SNP_36383 SNP_36384 SNP_36385 SNP_36386 SNP_36387 SNP_36388 SNP_36389 SNP_36390 SNP_36391 SNP_36392 SNP_36393 SNP_36394 SNP_36395 SNP_36396 SNP_36397 SNP_36398 SNP_36399 SNP_36400 SNP_36401 SNP_36402 SNP_36403 SNP_36404 SNP_36405 SNP_36406 SNP_36407 SNP_36408 SNP_36409 SNP_36410 SNP_36411 SNP_36412 SNP_36413 SNP_36414 SNP_36415 SNP_36416 SNP_36417 SNP_36418 SNP_36419 SNP_36420 SNP_36421 SNP_36422 SNP_36423 SNP_36424 SNP_36425 SNP_36426 SNP_36427 SNP_36428 SNP_36429 SNP_36430 SNP_36431 SNP_36432 SNP_36433 SNP_36434 SNP_36435 SNP_36436 SNP_36437 SNP_36438 SNP_36439 SNP_36440 SNP_36441 SNP_36442 SNP_36443 SNP_36444 SNP_36445 SNP_36446 SNP_36447 SNP_36448 SNP_36449 SNP_36450 SNP_36451 SNP_36452 SNP_36453 SNP_36454 SNP_36455 SNP_36456 SNP_36457 SNP_36458 SNP_36459 SNP_36460 SNP_36461 SNP_36462 SNP_36463 SNP_36464 SNP_36465 SNP_36466 SNP_36467 SNP_36468 SNP_36469 SNP_36470 SNP_36471 SNP_36472 SNP_36473 SNP_36474 SNP_36475 SNP_36476 SNP_36477 SNP_36478 SNP_36479 SNP_36480 SNP_36481 SNP_36482 SNP_36483 SNP_36484 SNP_36485 SNP_36486 SNP_36487 SNP_36488 SNP_36489 SNP_36490 SNP_36491 SNP_36492 SNP_36493 SNP_36494 SNP_36495 SNP_36496 SNP_36497 SNP_36498 SNP_36499 SNP_36500 SNP_36501 SNP_36502 SNP_36503 SNP_36504 SNP_36505 SNP_36506 SNP_36507 SNP_36508 SNP_36509 SNP_36510 SNP_36511 SNP_36512 SNP_36513 SNP_36514 SNP_36515 SNP_36516 SNP_36517 SNP_36518 SNP_36519 SNP_36520 SNP_36521 SNP_36522 SNP_36523 SNP_36524 SNP_36525 SNP_36526 SNP_36527 SNP_36528 SNP_36529 SNP_36530 SNP_36531 SNP_36532 SNP_36533 SNP_36534 SNP_36535 SNP_36536 SNP_36537 SNP_36538 SNP_36539 SNP_36540 SNP_36541 SNP_36542 SNP_36543 SNP_36544 SNP_36545 SNP_36546 SNP_36547 SNP_36548 SNP_36549 SNP_36550 SNP_36551 SNP_36552 SNP_36553 SNP_36554 SNP_36555 SNP_36556 SNP_36557 SNP_36558 SNP_36559 SNP_36560 SNP_36561 SNP_36562 SNP_36563 SNP_36564 SNP_36565 SNP_36566 SNP_36567 SNP_36568 SNP_36569 SNP_36570 SNP_36571 SNP_36572 SNP_36573 SNP_36574 SNP_36575 SNP_36576 SNP_36577 SNP_36578 SNP_36579 SNP_36580 SNP_36581 SNP_36582 SNP_36583 SNP_36584 SNP_36585 SNP_36586 SNP_36587 SNP_36588 SNP_36589 SNP_36590 SNP_36591 SNP_36592 SNP_36593 SNP_36594 SNP_36595 SNP_36596 SNP_36597 SNP_36598 SNP_36599 SNP_36600 SNP_36601 SNP_36602 SNP_36603 SNP_36604 SNP_36605 SNP_36606 SNP_36607 SNP_36608 SNP_36609 SNP_36610 SNP_36611 SNP_36612 SNP_36613 SNP_36614 SNP_36615 SNP_36616 SNP_36617 SNP_36618 SNP_36619 SNP_36620 SNP_36621 SNP_36622 SNP_36623 SNP_36624 SNP_36625 SNP_36626 SNP_36627 SNP_36628 SNP_36629 SNP_36630 SNP_36631 SNP_36632 SNP_36633 SNP_36634 SNP_36635 SNP_36636 SNP_36637 SNP_36638 SNP_36639 SNP_36640 SNP_36641 SNP_36642 SNP_36643 SNP_36644 SNP_36645 SNP_36646 SNP_36647 SNP_36648 SNP_36649 SNP_36650 SNP_36651 SNP_36652 SNP_36653 SNP_36654 SNP_36655 SNP_36656 SNP_36657 SNP_36658 SNP_36659 SNP_36660 SNP_36661 SNP_36662 SNP_36663 SNP_36664 SNP_36665 SNP_36666 SNP_36667 SNP_36668 SNP_36669 SNP_36670 SNP_36671 SNP_36672 SNP_36673 SNP_36674 SNP_36675 SNP_36676 SNP_36677 SNP_36678 SNP_36679 SNP_36680 SNP_36681 SNP_36682 SNP_36683 SNP_36684 SNP_36685 SNP_36686 SNP_36687 SNP_36688 SNP_36689 SNP_36690 SNP_36691 SNP_36692 SNP_36693 SNP_36694 SNP_36695 SNP_36696 SNP_36697 SNP_36698 SNP_36699 SNP_36700 SNP_36701 SNP_36702 SNP_36703 SNP_36704 SNP_36705 SNP_36706 SNP_36707 SNP_36708 SNP_36709 SNP_36710 SNP_36711 SNP_36712 SNP_36713 SNP_36714 SNP_36715 SNP_36716 SNP_36717 SNP_36718 SNP_36719 SNP_36720 SNP_36721 SNP_36722 SNP_36723 SNP_36724 SNP_36725 SNP_36726 SNP_36727 SNP_36728 SNP_36729 SNP_36730 SNP_36731 SNP_36732 SNP_36733 SNP_36734 SNP_36735 SNP_36736 SNP_36737 SNP_36738 SNP_36739 SNP_36740 SNP_36741 SNP_36742 SNP_36743 SNP_36744 SNP_36745 SNP_36746 SNP_36747 SNP_36748 SNP_36749 SNP_36750 SNP_36751 SNP_36752 SNP_36753 SNP_36754 SNP_36755 SNP_36756 SNP_36757 SNP_36758 SNP_36759 SNP_36760 SNP_36761 SNP_36762 SNP_36763 SNP_36764 SNP_36765 SNP_36766 SNP_36767 SNP_36768 SNP_36769 SNP_36770 SNP_36771 SNP_36772 SNP_36773 SNP_36774 SNP_36775 SNP_36776 SNP_36777 SNP_36778 SNP_36779 SNP_36780 SNP_36781 SNP_36782 SNP_36783 SNP_36784 SNP_36785 SNP_36786 SNP_36787 SNP_36788 SNP_36789 SNP_36790 SNP_36791 SNP_36792 SNP_36793 SNP_36794 SNP_36795 SNP_36796 SNP_36797 SNP_36798 SNP_36799 SNP_36800 SNP_36801 SNP_36802 SNP_36803 SNP_36804 SNP_36805 SNP_36806 SNP_36807 SNP_36808 SNP_36809 SNP_36810 SNP_36811 SNP_36812 SNP_36813 SNP_36814 SNP_36815 SNP_36816 SNP_36817 SNP_36818 SNP_36819 SNP_36820 SNP_36821 SNP_36822 SNP_36823 SNP_36824 SNP_36825 SNP_36826 SNP_36827 SNP_36828 SNP_36829 SNP_36830 SNP_36831 SNP_36832 SNP_36833 SNP_36834 SNP_36835 SNP_36836 SNP_36837 SNP_36838 SNP_36839 SNP_36840 SNP_36841 SNP_36842 SNP_36843 SNP_36844 SNP_36845 SNP_36846 SNP_36847 SNP_36848 SNP_36849 SNP_36850 SNP_36851 SNP_36852 SNP_36853 SNP_36854 SNP_36855 SNP_36856 SNP_36857 SNP_36858 SNP_36859 SNP_36860 SNP_36861 SNP_36862 SNP_36863 SNP_36864 SNP_36865 SNP_36866 SNP_36867 SNP_36868 SNP_36869 SNP_36870 SNP_36871 SNP_36872 SNP_36873 SNP_36874 SNP_36875 SNP_36876 SNP_36877 SNP_36878 SNP_36879 SNP_36880 SNP_36881 SNP_36882 SNP_36883 SNP_36884 SNP_36885 SNP_36886 SNP_36887 SNP_36888 SNP_36889 SNP_36890 SNP_36891 SNP_36892 SNP_36893 SNP_36894 SNP_36895 SNP_36896 SNP_36897 SNP_36898 SNP_36899 SNP_36900 SNP_36901 SNP_36902 SNP_36903 SNP_36904 SNP_36905 SNP_36906 SNP_36907 SNP_36908 SNP_36909 SNP_36910 SNP_36911 SNP_36912 SNP_36913 SNP_36914 SNP_36915 SNP_36916 SNP_36917 SNP_36918 SNP_36919 SNP_36920 SNP_36921 SNP_36922 SNP_36923 SNP_36924 SNP_36925 SNP_36926 SNP_36927 SNP_36928 SNP_36929 SNP_36930 SNP_36931 SNP_36932 SNP_36933 SNP_36934 SNP_36935 SNP_36936 SNP_36937 SNP_36938 SNP_36939 SNP_36940 SNP_36941 SNP_36942 SNP_36943 SNP_36944 SNP_36945 SNP_36946 SNP_36947 SNP_36948 SNP_36949 SNP_36950 SNP_36951 SNP_36952 SNP_36953 SNP_36954 SNP_36955 SNP_36956 SNP_36957 SNP_36958 SNP_36959 SNP_36960 SNP_36961 SNP_36962 SNP_36963 SNP_36964 SNP_36965 SNP_36966 SNP_36967 SNP_36968 SNP_36969 SNP_36970 SNP_36971 SNP_36972 SNP_36973 SNP_36974 SNP_36975 SNP_36976 SNP_36977 SNP_36978 SNP_36979 SNP_36980 SNP_36981 SNP_36982 SNP_36983 SNP_36984 SNP_36985 SNP_36986 SNP_36987 SNP_36988 SNP_36989 SNP_36990 SNP_36991 SNP_36992 SNP_36993 SNP_36994 SNP_36995 SNP_36996 SNP_36997 SNP_36998 SNP_36999 SNP_37000 SNP_37001 SNP_37002 SNP_37003 SNP_37004 SNP_37005 SNP_37006 SNP_37007 SNP_37008 SNP_37009 SNP_37010 SNP_37011 SNP_37012 SNP_37013 SNP_37014 SNP_37015 SNP_37016 SNP_37017 SNP_37018 SNP_37019 SNP_37020 SNP_37021 SNP_37022 SNP_37023 SNP_37024 SNP_37025 SNP_37026 SNP_37027 SNP_37028 SNP_37029 SNP_37030 SNP_37031 SNP_37032 SNP_37033 SNP_37034 SNP_37035 SNP_37036 SNP_37037 SNP_37038 SNP_37039 SNP_37040 SNP_37041 SNP_37042 SNP_37043 SNP_37044 SNP_37045 SNP_37046 SNP_37047 SNP_37048 SNP_37049 SNP_37050 SNP_37051 SNP_37052 SNP_37053 SNP_37054 SNP_37055 SNP_37056 SNP_37057 SNP_37058 SNP_37059 SNP_37060 SNP_37061 SNP_37062 SNP_37063 SNP_37064 SNP_37065 SNP_37066 SNP_37067 SNP_37068 SNP_37069 SNP_37070 SNP_37071 SNP_37072 SNP_37073 SNP_37074 SNP_37075 SNP_37076 SNP_37077 SNP_37078 SNP_37079 SNP_37080 SNP_37081 SNP_37082 SNP_37083 SNP_37084 SNP_37085 SNP_37086 SNP_37087 SNP_37088 SNP_37089 SNP_37090 SNP_37091 SNP_37092 SNP_37093 SNP_37094 SNP_37095 SNP_37096 SNP_37097 SNP_37098 SNP_37099 SNP_37100 SNP_37101 SNP_37102 SNP_37103 SNP_37104 SNP_37105 SNP_37106 SNP_37107 SNP_37108 SNP_37109 SNP_37110 SNP_37111 SNP_37112 SNP_37113 SNP_37114 SNP_37115 SNP_37116 SNP_37117 SNP_37118 SNP_37119 SNP_37120 SNP_37121 SNP_37122 SNP_37123 SNP_37124 SNP_37125 SNP_37126 SNP_37127 SNP_37128 SNP_37129 SNP_37130 SNP_37131 SNP_37132 SNP_37133 SNP_37134 SNP_37135 SNP_37136 SNP_37137 SNP_37138 SNP_37139 SNP_37140 SNP_37141 SNP_37142 SNP_37143 SNP_37144 SNP_37145 SNP_37146 SNP_37147 SNP_37148 SNP_37149 SNP_37150 SNP_37151 SNP_37152 SNP_37153 SNP_37154 SNP_37155 SNP_37156 SNP_37157 SNP_37158 SNP_37159 SNP_37160 SNP_37161 SNP_37162 SNP_37163 SNP_37164 SNP_37165 SNP_37166 SNP_37167 SNP_37168 SNP_37169 SNP_37170 SNP_37171 SNP_37172 SNP_37173 SNP_37174 SNP_37175 SNP_37176 SNP_37177 SNP_37178 SNP_37179 SNP_37180 SNP_37181 SNP_37182 SNP_37183 SNP_37184 SNP_37185 SNP_37186 SNP_37187 SNP_37188 SNP_37189 SNP_37190 SNP_37191 SNP_37192 SNP_37193 SNP_37194 SNP_37195 SNP_37196 SNP_37197 SNP_37198 SNP_37199 SNP_37200 SNP_37201 SNP_37202 SNP_37203 SNP_37204 SNP_37205 SNP_37206 SNP_37207 SNP_37208 SNP_37209 SNP_37210 SNP_37211 SNP_37212 SNP_37213 SNP_37214 SNP_37215 SNP_37216 SNP_37217 SNP_37218 SNP_37219 SNP_37220 SNP_37221 SNP_37222 SNP_37223 SNP_37224 SNP_37225 SNP_37226 SNP_37227 SNP_37228 SNP_37229 SNP_37230 SNP_37231 SNP_37232 SNP_37233 SNP_37234 SNP_37235 SNP_37236 SNP_37237 SNP_37238 SNP_37239 SNP_37240 SNP_37241 SNP_37242 SNP_37243 SNP_37244 SNP_37245 SNP_37246 SNP_37247 SNP_37248 SNP_37249 SNP_37250 SNP_37251 SNP_37252 SNP_37253 SNP_37254 SNP_37255 SNP_37256 SNP_37257 SNP_37258 SNP_37259 SNP_37260 SNP_37261 SNP_37262 SNP_37263 SNP_37264 SNP_37265 SNP_37266 SNP_37267 SNP_37268 SNP_37269 SNP_37270 SNP_37271 SNP_37272 SNP_37273 SNP_37274 SNP_37275 SNP_37276 SNP_37277 SNP_37278 SNP_37279 SNP_37280 SNP_37281 SNP_37282 SNP_37283 SNP_37284 SNP_37285 SNP_37286 SNP_37287 SNP_37288 SNP_37289 SNP_37290 SNP_37291 SNP_37292 SNP_37293 SNP_37294 SNP_37295 SNP_37296 SNP_37297 SNP_37298 SNP_37299 SNP_37300 SNP_37301 SNP_37302 SNP_37303 SNP_37304 SNP_37305 SNP_37306 SNP_37307 SNP_37308 SNP_37309 SNP_37310 SNP_37311 SNP_37312 SNP_37313 SNP_37314 SNP_37315 SNP_37316 SNP_37317 SNP_37318 SNP_37319 SNP_37320 SNP_37321 SNP_37322 SNP_37323 SNP_37324 SNP_37325 SNP_37326 SNP_37327 SNP_37328 SNP_37329 SNP_37330 SNP_37331 SNP_37332 SNP_37333 SNP_37334 SNP_37335 SNP_37336 SNP_37337 SNP_37338 SNP_37339 SNP_37340 SNP_37341 SNP_37342 SNP_37343 SNP_37344 SNP_37345 SNP_37346 SNP_37347 SNP_37348 SNP_37349 SNP_37350 SNP_37351 SNP_37352 SNP_37353 SNP_37354 SNP_37355 SNP_37356 SNP_37357 SNP_37358 SNP_37359 SNP_37360 SNP_37361 SNP_37362 SNP_37363 SNP_37364 SNP_37365 SNP_37366 SNP_37367 SNP_37368 SNP_37369 SNP_37370 SNP_37371 SNP_37372 SNP_37373 SNP_37374 SNP_37375 SNP_37376 SNP_37377 SNP_37378 SNP_37379 SNP_37380 SNP_37381 SNP_37382 SNP_37383 SNP_37384 SNP_37385 SNP_37386 SNP_37387 SNP_37388 SNP_37389 SNP_37390 SNP_37391 SNP_37392 SNP_37393 SNP_37394 SNP_37395 SNP_37396 SNP_37397 SNP_37398 SNP_37399 SNP_37400 SNP_37401 SNP_37402 SNP_37403 SNP_37404 SNP_37405 SNP_37406 SNP_37407 SNP_37408 SNP_37409 SNP_37410 SNP_37411 SNP_37412 SNP_37413 SNP_37414 SNP_37415 SNP_37416 SNP_37417 SNP_37418 SNP_37419 SNP_37420 SNP_37421 SNP_37422 SNP_37423 SNP_37424 SNP_37425 SNP_37426 SNP_37427 SNP_37428 SNP_37429 SNP_37430 SNP_37431 SNP_37432 SNP_37433 SNP_37434 SNP_37435 SNP_37436 SNP_37437 SNP_37438 SNP_37439 SNP_37440 SNP_37441 SNP_37442 SNP_37443 SNP_37444 SNP_37445 SNP_37446 SNP_37447 SNP_37448 SNP_37449 SNP_37450 SNP_37451 SNP_37452 SNP_37453 SNP_37454 SNP_37455 SNP_37456 SNP_37457 SNP_37458 SNP_37459 SNP_37460 SNP_37461 SNP_37462 SNP_37463 SNP_37464 SNP_37465 SNP_37466 SNP_37467 SNP_37468 SNP_37469 SNP_37470 SNP_37471 SNP_37472 SNP_37473 SNP_37474 SNP_37475 SNP_37476 SNP_37477 SNP_37478 SNP_37479 SNP_37480 SNP_37481 SNP_37482 SNP_37483 SNP_37484 SNP_37485 SNP_37486 SNP_37487 SNP_37488 SNP_37489 SNP_37490 SNP_37491 SNP_37492 SNP_37493 SNP_37494 SNP_37495 SNP_37496 SNP_37497 SNP_37498 SNP_37499 SNP_37500 SNP_37501 SNP_37502 SNP_37503 SNP_37504 SNP_37505 SNP_37506 SNP_37507 SNP_37508 SNP_37509 SNP_37510 SNP_37511 SNP_37512 SNP_37513 SNP_37514 SNP_37515 SNP_37516 SNP_37517 SNP_37518 SNP_37519 SNP_37520 SNP_37521 SNP_37522 SNP_37523 SNP_37524 SNP_37525 SNP_37526 SNP_37527 SNP_37528 SNP_37529 SNP_37530 SNP_37531 SNP_37532 SNP_37533 SNP_37534 SNP_37535 SNP_37536 SNP_37537 SNP_37538 SNP_37539 SNP_37540 SNP_37541 SNP_37542 SNP_37543 SNP_37544 SNP_37545 SNP_37546 SNP_37547 SNP_37548 SNP_37549 SNP_37550 SNP_37551 SNP_37552 SNP_37553 SNP_37554 SNP_37555 SNP_37556 SNP_37557 SNP_37558 SNP_37559 SNP_37560 SNP_37561 SNP_37562 SNP_37563 SNP_37564 SNP_37565 SNP_37566 SNP_37567 SNP_37568 SNP_37569 SNP_37570 SNP_37571 SNP_37572 SNP_37573 SNP_37574 SNP_37575 SNP_37576 SNP_37577 SNP_37578 SNP_37579 SNP_37580 SNP_37581 SNP_37582 SNP_37583 SNP_37584 SNP_37585 SNP_37586 SNP_37587 SNP_37588 SNP_37589 SNP_37590 SNP_37591 SNP_37592 SNP_37593 SNP_37594 SNP_37595 SNP_37596 SNP_37597 SNP_37598 SNP_37599 SNP_37600 SNP_37601 SNP_37602 SNP_37603 SNP_37604 SNP_37605 SNP_37606 SNP_37607 SNP_37608 SNP_37609 SNP_37610 SNP_37611 SNP_37612 SNP_37613 SNP_37614 SNP_37615 SNP_37616 SNP_37617 SNP_37618 SNP_37619 SNP_37620 SNP_37621 SNP_37622 SNP_37623 SNP_37624 SNP_37625 SNP_37626 SNP_37627 SNP_37628 SNP_37629 SNP_37630 SNP_37631 SNP_37632 SNP_37633 SNP_37634 SNP_37635 SNP_37636 SNP_37637 SNP_37638 SNP_37639 SNP_37640 SNP_37641 SNP_37642 SNP_37643 SNP_37644 SNP_37645 SNP_37646 SNP_37647 SNP_37648 SNP_37649 SNP_37650 SNP_37651 SNP_37652 SNP_37653 SNP_37654 SNP_37655 SNP_37656 SNP_37657 SNP_37658 SNP_37659 SNP_37660 SNP_37661 SNP_37662 SNP_37663 SNP_37664 SNP_37665 SNP_37666 SNP_37667 SNP_37668 SNP_37669 SNP_37670 SNP_37671 SNP_37672 SNP_37673 SNP_37674 SNP_37675 SNP_37676 SNP_37677 SNP_37678 SNP_37679 SNP_37680 SNP_37681 SNP_37682 SNP_37683 SNP_37684 SNP_37685 SNP_37686 SNP_37687 SNP_37688 SNP_37689 SNP_37690 SNP_37691 SNP_37692 SNP_37693 SNP_37694 SNP_37695 SNP_37696 SNP_37697 SNP_37698 SNP_37699 SNP_37700 SNP_37701 SNP_37702 SNP_37703 SNP_37704 SNP_37705 SNP_37706 SNP_37707 SNP_37708 SNP_37709 SNP_37710 SNP_37711 SNP_37712 SNP_37713 SNP_37714 SNP_37715 SNP_37716 SNP_37717 SNP_37718 SNP_37719 SNP_37720 SNP_37721 SNP_37722 SNP_37723 SNP_37724 SNP_37725 SNP_37726 SNP_37727 SNP_37728 SNP_37729 SNP_37730 SNP_37731 SNP_37732 SNP_37733 SNP_37734 SNP_37735 SNP_37736 SNP_37737 SNP_37738 SNP_37739 SNP_37740 SNP_37741 SNP_37742 SNP_37743 SNP_37744 SNP_37745 SNP_37746 SNP_37747 SNP_37748 SNP_37749 SNP_37750 SNP_37751 SNP_37752 SNP_37753 SNP_37754 SNP_37755 SNP_37756 SNP_37757 SNP_37758 SNP_37759 SNP_37760 SNP_37761 SNP_37762 SNP_37763 SNP_37764 SNP_37765 SNP_37766 SNP_37767 SNP_37768 SNP_37769 SNP_37770 SNP_37771 SNP_37772 SNP_37773 SNP_37774 SNP_37775 SNP_37776 SNP_37777 SNP_37778 SNP_37779 SNP_37780 SNP_37781 SNP_37782 SNP_37783 SNP_37784 SNP_37785 SNP_37786 SNP_37787 SNP_37788 SNP_37789 SNP_37790 SNP_37791 SNP_37792 SNP_37793 SNP_37794 SNP_37795 SNP_37796 SNP_37797 SNP_37798 SNP_37799 SNP_37800 SNP_37801 SNP_37802 SNP_37803 SNP_37804 SNP_37805 SNP_37806 SNP_37807 SNP_37808 SNP_37809 SNP_37810 SNP_37811 SNP_37812 SNP_37813 SNP_37814 SNP_37815 SNP_37816 SNP_37817 SNP_37818 SNP_37819 SNP_37820 SNP_37821 SNP_37822 SNP_37823 SNP_37824 SNP_37825 SNP_37826 SNP_37827 SNP_37828 SNP_37829 SNP_37830 SNP_37831 SNP_37832 SNP_37833 SNP_37834 SNP_37835 SNP_37836 SNP_37837 SNP_37838 SNP_37839 SNP_37840 SNP_37841 SNP_37842 SNP_37843 SNP_37844 SNP_37845 SNP_37846 SNP_37847 SNP_37848 SNP_37849 SNP_37850 SNP_37851 SNP_37852 SNP_37853 SNP_37854 SNP_37855 SNP_37856 SNP_37857 SNP_37858 SNP_37859 SNP_37860 SNP_37861 SNP_37862 SNP_37863 SNP_37864 SNP_37865 SNP_37866 SNP_37867 SNP_37868 SNP_37869 SNP_37870 SNP_37871 SNP_37872 SNP_37873 SNP_37874 SNP_37875 SNP_37876 SNP_37877 SNP_37878 SNP_37879 SNP_37880 SNP_37881 SNP_37882 SNP_37883 SNP_37884 SNP_37885 SNP_37886 SNP_37887 SNP_37888 SNP_37889 SNP_37890 SNP_37891 SNP_37892 SNP_37893 SNP_37894 SNP_37895 SNP_37896 SNP_37897 SNP_37898 SNP_37899 SNP_37900 SNP_37901 SNP_37902 SNP_37903 SNP_37904 SNP_37905 SNP_37906 SNP_37907 SNP_37908 SNP_37909 SNP_37910 SNP_37911 SNP_37912 SNP_37913 SNP_37914 SNP_37915 SNP_37916 SNP_37917 SNP_37918 SNP_37919 SNP_37920 SNP_37921 SNP_37922 SNP_37923 SNP_37924 SNP_37925 SNP_37926 SNP_37927 SNP_37928 SNP_37929 SNP_37930 SNP_37931 SNP_37932 SNP_37933 SNP_37934 SNP_37935 SNP_37936 SNP_37937 SNP_37938 SNP_37939 SNP_37940 SNP_37941 SNP_37942 SNP_37943 SNP_37944 SNP_37945 SNP_37946 SNP_37947 SNP_37948 SNP_37949 SNP_37950 SNP_37951 SNP_37952 SNP_37953 SNP_37954 SNP_37955 SNP_37956 SNP_37957 SNP_37958 SNP_37959 SNP_37960 SNP_37961 SNP_37962 SNP_37963 SNP_37964 SNP_37965 SNP_37966 SNP_37967 SNP_37968 SNP_37969 SNP_37970 SNP_37971 SNP_37972 SNP_37973 SNP_37974 SNP_37975 SNP_37976 SNP_37977 SNP_37978 SNP_37979 SNP_37980 SNP_37981 SNP_37982 SNP_37983 SNP_37984 SNP_37985 SNP_37986 SNP_37987 SNP_37988 SNP_37989 SNP_37990 SNP_37991 SNP_37992 SNP_37993 SNP_37994 SNP_37995 SNP_37996 SNP_37997 SNP_37998 SNP_37999 SNP_38000 SNP_38001 SNP_38002 SNP_38003 SNP_38004 SNP_38005 SNP_38006 SNP_38007 SNP_38008 SNP_38009 SNP_38010 SNP_38011 SNP_38012 SNP_38013 SNP_38014 SNP_38015 SNP_38016 SNP_38017 SNP_38018 SNP_38019 SNP_38020 SNP_38021 SNP_38022 SNP_38023 SNP_38024 SNP_38025 SNP_38026 SNP_38027 SNP_38028 SNP_38029 SNP_38030 SNP_38031 SNP_38032 SNP_38033 SNP_38034 SNP_38035 SNP_38036 SNP_38037 SNP_38038 SNP_38039 SNP_38040 SNP_38041 SNP_38042 SNP_38043 SNP_38044 SNP_38045 SNP_38046 SNP_38047 SNP_38048 SNP_38049 SNP_38050 SNP_38051 SNP_38052 SNP_38053 SNP_38054 SNP_38055 SNP_38056 SNP_38057 SNP_38058 SNP_38059 SNP_38060 SNP_38061 SNP_38062 SNP_38063 SNP_38064 SNP_38065 SNP_38066 SNP_38067 SNP_38068 SNP_38069 SNP_38070 SNP_38071 SNP_38072 SNP_38073 SNP_38074 SNP_38075 SNP_38076 SNP_38077 SNP_38078 SNP_38079 SNP_38080 SNP_38081 SNP_38082 SNP_38083 SNP_38084 SNP_38085 SNP_38086 SNP_38087 SNP_38088 SNP_38089 SNP_38090 SNP_38091 SNP_38092 SNP_38093 SNP_38094 SNP_38095 SNP_38096 SNP_38097 SNP_38098 SNP_38099 SNP_38100 SNP_38101 SNP_38102 SNP_38103 SNP_38104 SNP_38105 SNP_38106 SNP_38107 SNP_38108 SNP_38109 SNP_38110 SNP_38111 SNP_38112 SNP_38113 SNP_38114 SNP_38115 SNP_38116 SNP_38117 SNP_38118 SNP_38119 SNP_38120 SNP_38121 SNP_38122 SNP_38123 SNP_38124 SNP_38125 SNP_38126 SNP_38127 SNP_38128 SNP_38129 SNP_38130 SNP_38131 SNP_38132 SNP_38133 SNP_38134 SNP_38135 SNP_38136 SNP_38137 SNP_38138 SNP_38139 SNP_38140 SNP_38141 SNP_38142 SNP_38143 SNP_38144 SNP_38145 SNP_38146 SNP_38147 SNP_38148 SNP_38149 SNP_38150 SNP_38151 SNP_38152 SNP_38153 SNP_38154 SNP_38155 SNP_38156 SNP_38157 SNP_38158 SNP_38159 SNP_38160 SNP_38161 SNP_38162 SNP_38163 SNP_38164 SNP_38165 SNP_38166 SNP_38167 SNP_38168 SNP_38169 SNP_38170 SNP_38171 SNP_38172 SNP_38173 SNP_38174 SNP_38175 SNP_38176 SNP_38177 SNP_38178 SNP_38179 SNP_38180 SNP_38181 SNP_38182 SNP_38183 SNP_38184 SNP_38185 SNP_38186 SNP_38187 SNP_38188 SNP_38189 SNP_38190 SNP_38191 SNP_38192 SNP_38193 SNP_38194 SNP_38195 SNP_38196 SNP_38197 SNP_38198 SNP_38199 SNP_38200 SNP_38201 SNP_38202 SNP_38203 SNP_38204 SNP_38205 SNP_38206 SNP_38207 SNP_38208 SNP_38209 SNP_38210 SNP_38211 SNP_38212 SNP_38213 SNP_38214 SNP_38215 SNP_38216 SNP_38217 SNP_38218 SNP_38219 SNP_38220 SNP_38221 SNP_38222 SNP_38223 SNP_38224 SNP_38225 SNP_38226 SNP_38227 SNP_38228 SNP_38229 SNP_38230 SNP_38231 SNP_38232 SNP_38233 SNP_38234 SNP_38235 SNP_38236 SNP_38237 SNP_38238 SNP_38239 SNP_38240 SNP_38241 SNP_38242 SNP_38243 SNP_38244 SNP_38245 SNP_38246 SNP_38247 SNP_38248 SNP_38249 SNP_38250 SNP_38251 SNP_38252 SNP_38253 SNP_38254 SNP_38255 SNP_38256 SNP_38257 SNP_38258 SNP_38259 SNP_38260 SNP_38261 SNP_38262 SNP_38263 SNP_38264 SNP_38265 SNP_38266 SNP_38267 SNP_38268 SNP_38269 SNP_38270 SNP_38271 SNP_38272 SNP_38273 SNP_38274 SNP_38275 SNP_38276 SNP_38277 SNP_38278 SNP_38279 SNP_38280 SNP_38281 SNP_38282 SNP_38283 SNP_38284 SNP_38285 SNP_38286 SNP_38287 SNP_38288 SNP_38289 SNP_38290 SNP_38291 SNP_38292 SNP_38293 SNP_38294 SNP_38295 SNP_38296 SNP_38297 SNP_38298 SNP_38299 SNP_38300 SNP_38301 SNP_38302 SNP_38303 SNP_38304 SNP_38305 SNP_38306 SNP_38307 SNP_38308 SNP_38309 SNP_38310 SNP_38311 SNP_38312 SNP_38313 SNP_38314 SNP_38315 SNP_38316 SNP_38317 SNP_38318 SNP_38319 SNP_38320 SNP_38321 SNP_38322 SNP_38323 SNP_38324 SNP_38325 SNP_38326 SNP_38327 SNP_38328 SNP_38329 SNP_38330 SNP_38331 SNP_38332 SNP_38333 SNP_38334 SNP_38335 SNP_38336 SNP_38337 SNP_38338 SNP_38339 SNP_38340 SNP_38341 SNP_38342 SNP_38343 SNP_38344 SNP_38345 SNP_38346 SNP_38347 SNP_38348 SNP_38349 SNP_38350 SNP_38351 SNP_38352 SNP_38353 SNP_38354 SNP_38355 SNP_38356 SNP_38357 SNP_38358 SNP_38359 SNP_38360 SNP_38361 SNP_38362 SNP_38363 SNP_38364 SNP_38365 SNP_38366 SNP_38367 SNP_38368 SNP_38369 SNP_38370 SNP_38371 SNP_38372 SNP_38373 SNP_38374 SNP_38375 SNP_38376 SNP_38377 SNP_38378 SNP_38379 SNP_38380 SNP_38381 SNP_38382 SNP_38383 SNP_38384 SNP_38385 SNP_38386 SNP_38387 SNP_38388 SNP_38389 SNP_38390 SNP_38391 SNP_38392 SNP_38393 SNP_38394 SNP_38395 SNP_38396 SNP_38397 SNP_38398 SNP_38399 SNP_38400 SNP_38401 SNP_38402 SNP_38403 SNP_38404 SNP_38405 SNP_38406 SNP_38407 SNP_38408 SNP_38409 SNP_38410 SNP_38411 SNP_38412 SNP_38413 SNP_38414 SNP_38415 SNP_38416 SNP_38417 SNP_38418 SNP_38419 SNP_38420 SNP_38421 SNP_38422 SNP_38423 SNP_38424 SNP_38425 SNP_38426 SNP_38427 SNP_38428 SNP_38429 SNP_38430 SNP_38431 SNP_38432 SNP_38433 SNP_38434 SNP_38435 SNP_38436 SNP_38437 SNP_38438 SNP_38439 SNP_38440 SNP_38441 SNP_38442 SNP_38443 SNP_38444 SNP_38445 SNP_38446 SNP_38447 SNP_38448 SNP_38449 SNP_38450 SNP_38451 SNP_38452 SNP_38453 SNP_38454 SNP_38455 SNP_38456 SNP_38457 SNP_38458 SNP_38459 SNP_38460 SNP_38461 SNP_38462 SNP_38463 SNP_38464 SNP_38465 SNP_38466 SNP_38467 SNP_38468 SNP_38469 SNP_38470 SNP_38471 SNP_38472 SNP_38473 SNP_38474 SNP_38475 SNP_38476 SNP_38477 SNP_38478 SNP_38479 SNP_38480 SNP_38481 SNP_38482 SNP_38483 SNP_38484 SNP_38485 SNP_38486 SNP_38487 SNP_38488 SNP_38489 SNP_38490 SNP_38491 SNP_38492 SNP_38493 SNP_38494 SNP_38495 SNP_38496 SNP_38497 SNP_38498 SNP_38499 SNP_38500 SNP_38501 SNP_38502 SNP_38503 SNP_38504 SNP_38505 SNP_38506 SNP_38507 SNP_38508 SNP_38509 SNP_38510 SNP_38511 SNP_38512 SNP_38513 SNP_38514 SNP_38515 SNP_38516 SNP_38517 SNP_38518 SNP_38519 SNP_38520 SNP_38521 SNP_38522 SNP_38523 SNP_38524 SNP_38525 SNP_38526 SNP_38527 SNP_38528 SNP_38529 SNP_38530 SNP_38531 SNP_38532 SNP_38533 SNP_38534 SNP_38535 SNP_38536 SNP_38537 SNP_38538 SNP_38539 SNP_38540 SNP_38541 SNP_38542 SNP_38543 SNP_38544 SNP_38545 SNP_38546 SNP_38547 SNP_38548 SNP_38549 SNP_38550 SNP_38551 SNP_38552 SNP_38553 SNP_38554 SNP_38555 SNP_38556 SNP_38557 SNP_38558 SNP_38559 SNP_38560 SNP_38561 SNP_38562 SNP_38563 SNP_38564 SNP_38565 SNP_38566 SNP_38567 SNP_38568 SNP_38569 SNP_38570 SNP_38571 SNP_38572 SNP_38573 SNP_38574 SNP_38575 SNP_38576 SNP_38577 SNP_38578 SNP_38579 SNP_38580 SNP_38581 SNP_38582 SNP_38583 SNP_38584 SNP_38585 SNP_38586 SNP_38587 SNP_38588 SNP_38589 SNP_38590 SNP_38591 SNP_38592 SNP_38593 SNP_38594 SNP_38595 SNP_38596 SNP_38597 SNP_38598 SNP_38599 SNP_38600 SNP_38601 SNP_38602 SNP_38603 SNP_38604 SNP_38605 SNP_38606 SNP_38607 SNP_38608 SNP_38609 SNP_38610 SNP_38611 SNP_38612 SNP_38613 SNP_38614 SNP_38615 SNP_38616 SNP_38617 SNP_38618 SNP_38619 SNP_38620 SNP_38621 SNP_38622 SNP_38623 SNP_38624 SNP_38625 SNP_38626 SNP_38627 SNP_38628 SNP_38629 SNP_38630 SNP_38631 SNP_38632 SNP_38633 SNP_38634 SNP_38635 SNP_38636 SNP_38637 SNP_38638 SNP_38639 SNP_38640 SNP_38641 SNP_38642 SNP_38643 SNP_38644 SNP_38645 SNP_38646 SNP_38647 SNP_38648 SNP_38649 SNP_38650 SNP_38651 SNP_38652 SNP_38653 SNP_38654 SNP_38655 SNP_38656 SNP_38657 SNP_38658 SNP_38659 SNP_38660 SNP_38661 SNP_38662 SNP_38663 SNP_38664 SNP_38665 SNP_38666 SNP_38667 SNP_38668 SNP_38669 SNP_38670 SNP_38671 SNP_38672 SNP_38673 SNP_38674 SNP_38675 SNP_38676 SNP_38677 SNP_38678 SNP_38679 SNP_38680 SNP_38681 SNP_38682 SNP_38683 SNP_38684 SNP_38685 SNP_38686 SNP_38687 SNP_38688 SNP_38689 SNP_38690 SNP_38691 SNP_38692 SNP_38693 SNP_38694 SNP_38695 SNP_38696 SNP_38697 SNP_38698 SNP_38699 SNP_38700 SNP_38701 SNP_38702 SNP_38703 SNP_38704 SNP_38705 SNP_38706 SNP_38707 SNP_38708 SNP_38709 SNP_38710 SNP_38711 SNP_38712 SNP_38713 SNP_38714 SNP_38715 SNP_38716 SNP_38717 SNP_38718 SNP_38719 SNP_38720 SNP_38721 SNP_38722 SNP_38723 SNP_38724 SNP_38725 SNP_38726 SNP_38727 SNP_38728 SNP_38729 SNP_38730 SNP_38731 SNP_38732 SNP_38733 SNP_38734 SNP_38735 SNP_38736 SNP_38737 SNP_38738 SNP_38739 SNP_38740 SNP_38741 SNP_38742 SNP_38743 SNP_38744 SNP_38745 SNP_38746 SNP_38747 SNP_38748 SNP_38749 SNP_38750 SNP_38751 SNP_38752 SNP_38753 SNP_38754 SNP_38755 SNP_38756 SNP_38757 SNP_38758 SNP_38759 SNP_38760 SNP_38761 SNP_38762 SNP_38763 SNP_38764 SNP_38765 SNP_38766 SNP_38767 SNP_38768 SNP_38769 SNP_38770 SNP_38771 SNP_38772 SNP_38773 SNP_38774 SNP_38775 SNP_38776 SNP_38777 SNP_38778 SNP_38779 SNP_38780 SNP_38781 SNP_38782 SNP_38783 SNP_38784 SNP_38785 SNP_38786 SNP_38787 SNP_38788 SNP_38789 SNP_38790 SNP_38791 SNP_38792 SNP_38793 SNP_38794 SNP_38795 SNP_38796 SNP_38797 SNP_38798 SNP_38799 SNP_38800 SNP_38801 SNP_38802 SNP_38803 SNP_38804 SNP_38805 SNP_38806 SNP_38807 SNP_38808 SNP_38809 SNP_38810 SNP_38811 SNP_38812 SNP_38813 SNP_38814 SNP_38815 SNP_38816 SNP_38817 SNP_38818 SNP_38819 SNP_38820 SNP_38821 SNP_38822 SNP_38823 SNP_38824 SNP_38825 SNP_38826 SNP_38827 SNP_38828 SNP_38829 SNP_38830 SNP_38831 SNP_38832 SNP_38833 SNP_38834 SNP_38835 SNP_38836 SNP_38837 SNP_38838 SNP_38839 SNP_38840 SNP_38841 SNP_38842 SNP_38843 SNP_38844 SNP_38845 SNP_38846 SNP_38847 SNP_38848 SNP_38849 SNP_38850 SNP_38851 SNP_38852 SNP_38853 SNP_38854 SNP_38855 SNP_38856 SNP_38857 SNP_38858 SNP_38859 SNP_38860 SNP_38861 SNP_38862 SNP_38863 SNP_38864 SNP_38865 SNP_38866 SNP_38867 SNP_38868 SNP_38869 SNP_38870 SNP_38871 SNP_38872 SNP_38873 SNP_38874 SNP_38875 SNP_38876 SNP_38877 SNP_38878 SNP_38879 SNP_38880 SNP_38881 SNP_38882 SNP_38883 SNP_38884 SNP_38885 SNP_38886 SNP_38887 SNP_38888 SNP_38889 SNP_38890 SNP_38891 SNP_38892 SNP_38893 SNP_38894 SNP_38895 SNP_38896 SNP_38897 SNP_38898 SNP_38899 SNP_38900 SNP_38901 SNP_38902 SNP_38903 SNP_38904 SNP_38905 SNP_38906 SNP_38907 SNP_38908 SNP_38909 SNP_38910 SNP_38911 SNP_38912 SNP_38913 SNP_38914 SNP_38915 SNP_38916 SNP_38917 SNP_38918 SNP_38919 SNP_38920 SNP_38921 SNP_38922 SNP_38923 SNP_38924 SNP_38925 SNP_38926 SNP_38927 SNP_38928 SNP_38929 SNP_38930 SNP_38931 SNP_38932 SNP_38933 SNP_38934 SNP_38935 SNP_38936 SNP_38937 SNP_38938 SNP_38939 SNP_38940 SNP_38941 SNP_38942 SNP_38943 SNP_38944 SNP_38945 SNP_38946 SNP_38947 SNP_38948 SNP_38949 SNP_38950 SNP_38951 SNP_38952 SNP_38953 SNP_38954 SNP_38955 SNP_38956 SNP_38957 SNP_38958 SNP_38959 SNP_38960 SNP_38961 SNP_38962 SNP_38963 SNP_38964 SNP_38965 SNP_38966 SNP_38967 SNP_38968 SNP_38969 SNP_38970 SNP_38971 SNP_38972 SNP_38973 SNP_38974 SNP_38975 SNP_38976 SNP_38977 SNP_38978 SNP_38979 SNP_38980 SNP_38981 SNP_38982 SNP_38983 SNP_38984 SNP_38985 SNP_38986 SNP_38987 SNP_38988 SNP_38989 SNP_38990 SNP_38991 SNP_38992 SNP_38993 SNP_38994 SNP_38995 SNP_38996 SNP_38997 SNP_38998 SNP_38999 SNP_39000 SNP_39001 SNP_39002 SNP_39003 SNP_39004 SNP_39005 SNP_39006 SNP_39007 SNP_39008 SNP_39009 SNP_39010 SNP_39011 SNP_39012 SNP_39013 SNP_39014 SNP_39015 SNP_39016 SNP_39017 SNP_39018 SNP_39019 SNP_39020 SNP_39021 SNP_39022 SNP_39023 SNP_39024 SNP_39025 SNP_39026 SNP_39027 SNP_39028 SNP_39029 SNP_39030 SNP_39031 SNP_39032 SNP_39033 SNP_39034 SNP_39035 SNP_39036 SNP_39037 SNP_39038 SNP_39039 SNP_39040 SNP_39041 SNP_39042 SNP_39043 SNP_39044 SNP_39045 SNP_39046 SNP_39047 SNP_39048 SNP_39049 SNP_39050 SNP_39051 SNP_39052 SNP_39053 SNP_39054 SNP_39055 SNP_39056 SNP_39057 SNP_39058 SNP_39059 SNP_39060 SNP_39061 SNP_39062 SNP_39063 SNP_39064 SNP_39065 SNP_39066 SNP_39067 SNP_39068 SNP_39069 SNP_39070 SNP_39071 SNP_39072 SNP_39073 SNP_39074 SNP_39075 SNP_39076 SNP_39077 SNP_39078 SNP_39079 SNP_39080 SNP_39081 SNP_39082 SNP_39083 SNP_39084 SNP_39085 SNP_39086 SNP_39087 SNP_39088 SNP_39089 SNP_39090 SNP_39091 SNP_39092 SNP_39093 SNP_39094 SNP_39095 SNP_39096 SNP_39097 SNP_39098 SNP_39099 SNP_39100 SNP_39101 SNP_39102 SNP_39103 SNP_39104 SNP_39105 SNP_39106 SNP_39107 SNP_39108 SNP_39109 SNP_39110 SNP_39111 SNP_39112 SNP_39113 SNP_39114 SNP_39115 SNP_39116 SNP_39117 SNP_39118 SNP_39119 SNP_39120 SNP_39121 SNP_39122 SNP_39123 SNP_39124 SNP_39125 SNP_39126 SNP_39127 SNP_39128 SNP_39129 SNP_39130 SNP_39131 SNP_39132 SNP_39133 SNP_39134 SNP_39135 SNP_39136 SNP_39137 SNP_39138 SNP_39139 SNP_39140 SNP_39141 SNP_39142 SNP_39143 SNP_39144 SNP_39145 SNP_39146 SNP_39147 SNP_39148 SNP_39149 SNP_39150 SNP_39151 SNP_39152 SNP_39153 SNP_39154 SNP_39155 SNP_39156 SNP_39157 SNP_39158 SNP_39159 SNP_39160 SNP_39161 SNP_39162 SNP_39163 SNP_39164 SNP_39165 SNP_39166 SNP_39167 SNP_39168 SNP_39169 SNP_39170 SNP_39171 SNP_39172 SNP_39173 SNP_39174 SNP_39175 SNP_39176 SNP_39177 SNP_39178 SNP_39179 SNP_39180 SNP_39181 SNP_39182 SNP_39183 SNP_39184 SNP_39185 SNP_39186 SNP_39187 SNP_39188 SNP_39189 SNP_39190 SNP_39191 SNP_39192 SNP_39193 SNP_39194 SNP_39195 SNP_39196 SNP_39197 SNP_39198 SNP_39199 SNP_39200 SNP_39201 SNP_39202 SNP_39203 SNP_39204 SNP_39205 SNP_39206 SNP_39207 SNP_39208 SNP_39209 SNP_39210 SNP_39211 SNP_39212 SNP_39213 SNP_39214 SNP_39215 SNP_39216 SNP_39217 SNP_39218 SNP_39219 SNP_39220 SNP_39221 SNP_39222 SNP_39223 SNP_39224 SNP_39225 SNP_39226 SNP_39227 SNP_39228 SNP_39229 SNP_39230 SNP_39231 SNP_39232 SNP_39233 SNP_39234 SNP_39235 SNP_39236 SNP_39237 SNP_39238 SNP_39239 SNP_39240 SNP_39241 SNP_39242 SNP_39243 SNP_39244 SNP_39245 SNP_39246 SNP_39247 SNP_39248 SNP_39249 SNP_39250 SNP_39251 SNP_39252 SNP_39253 SNP_39254 SNP_39255 SNP_39256 SNP_39257 SNP_39258 SNP_39259 SNP_39260 SNP_39261 SNP_39262 SNP_39263 SNP_39264 SNP_39265 SNP_39266 SNP_39267 SNP_39268 SNP_39269 SNP_39270 SNP_39271 SNP_39272 SNP_39273 SNP_39274 SNP_39275 SNP_39276 SNP_39277 SNP_39278 SNP_39279 SNP_39280 SNP_39281 SNP_39282 SNP_39283 SNP_39284 SNP_39285 SNP_39286 SNP_39287 SNP_39288 SNP_39289 SNP_39290 SNP_39291 SNP_39292 SNP_39293 SNP_39294 SNP_39295 SNP_39296 SNP_39297 SNP_39298 SNP_39299 SNP_39300 SNP_39301 SNP_39302 SNP_39303 SNP_39304 SNP_39305 SNP_39306 SNP_39307 SNP_39308 SNP_39309 SNP_39310 SNP_39311 SNP_39312 SNP_39313 SNP_39314 SNP_39315 SNP_39316 SNP_39317 SNP_39318 SNP_39319 SNP_39320 SNP_39321 SNP_39322 SNP_39323 SNP_39324 SNP_39325 SNP_39326 SNP_39327 SNP_39328 SNP_39329 SNP_39330 SNP_39331 SNP_39332 SNP_39333 SNP_39334 SNP_39335 SNP_39336 SNP_39337 SNP_39338 SNP_39339 SNP_39340 SNP_39341 SNP_39342 SNP_39343 SNP_39344 SNP_39345 SNP_39346 SNP_39347 SNP_39348 SNP_39349 SNP_39350 SNP_39351 SNP_39352 SNP_39353 SNP_39354 SNP_39355 SNP_39356 SNP_39357 SNP_39358 SNP_39359 SNP_39360 SNP_39361 SNP_39362 SNP_39363 SNP_39364 SNP_39365 SNP_39366 SNP_39367 SNP_39368 SNP_39369 SNP_39370 SNP_39371 SNP_39372 SNP_39373 SNP_39374 SNP_39375 SNP_39376 SNP_39377 SNP_39378 SNP_39379 SNP_39380 SNP_39381 SNP_39382 SNP_39383 SNP_39384 SNP_39385 SNP_39386 SNP_39387 SNP_39388 SNP_39389 SNP_39390 SNP_39391 SNP_39392 SNP_39393 SNP_39394 SNP_39395 SNP_39396 SNP_39397 SNP_39398 SNP_39399 SNP_39400 SNP_39401 SNP_39402 SNP_39403 SNP_39404 SNP_39405 SNP_39406 SNP_39407 SNP_39408 SNP_39409 SNP_39410 SNP_39411 SNP_39412 SNP_39413 SNP_39414 SNP_39415 SNP_39416 SNP_39417 SNP_39418 SNP_39419 SNP_39420 SNP_39421 SNP_39422 SNP_39423 SNP_39424 SNP_39425 SNP_39426 SNP_39427 SNP_39428 SNP_39429 SNP_39430 SNP_39431 SNP_39432 SNP_39433 SNP_39434 SNP_39435 SNP_39436 SNP_39437 SNP_39438 SNP_39439 SNP_39440 SNP_39441 SNP_39442 SNP_39443 SNP_39444 SNP_39445 SNP_39446 SNP_39447 SNP_39448 SNP_39449 SNP_39450 SNP_39451 SNP_39452 SNP_39453 SNP_39454 SNP_39455 SNP_39456 SNP_39457 SNP_39458 SNP_39459 SNP_39460 SNP_39461 SNP_39462 SNP_39463 SNP_39464 SNP_39465 SNP_39466 SNP_39467 SNP_39468 SNP_39469 SNP_39470 SNP_39471 SNP_39472 SNP_39473 SNP_39474 SNP_39475 SNP_39476 SNP_39477 SNP_39478 SNP_39479 SNP_39480 SNP_39481 SNP_39482 SNP_39483 SNP_39484 SNP_39485 SNP_39486 SNP_39487 SNP_39488 SNP_39489 SNP_39490 SNP_39491 SNP_39492 SNP_39493 SNP_39494 SNP_39495 SNP_39496 SNP_39497 SNP_39498 SNP_39499 SNP_39500 SNP_39501 SNP_39502 SNP_39503 SNP_39504 SNP_39505 SNP_39506 SNP_39507 SNP_39508 SNP_39509 SNP_39510 SNP_39511 SNP_39512 SNP_39513 SNP_39514 SNP_39515 SNP_39516 SNP_39517 SNP_39518 SNP_39519 SNP_39520 SNP_39521 SNP_39522 SNP_39523 SNP_39524 SNP_39525 SNP_39526 SNP_39527 SNP_39528 SNP_39529 SNP_39530 SNP_39531 SNP_39532 SNP_39533 SNP_39534 SNP_39535 SNP_39536 SNP_39537 SNP_39538 SNP_39539 SNP_39540 SNP_39541 SNP_39542 SNP_39543 SNP_39544 SNP_39545 SNP_39546 SNP_39547 SNP_39548 SNP_39549 SNP_39550 SNP_39551 SNP_39552 SNP_39553 SNP_39554 SNP_39555 SNP_39556 SNP_39557 SNP_39558 SNP_39559 SNP_39560 SNP_39561 SNP_39562 SNP_39563 SNP_39564 SNP_39565 SNP_39566 SNP_39567 SNP_39568 SNP_39569 SNP_39570 SNP_39571 SNP_39572 SNP_39573 SNP_39574 SNP_39575 SNP_39576 SNP_39577 SNP_39578 SNP_39579 SNP_39580 SNP_39581 SNP_39582 SNP_39583 SNP_39584 SNP_39585 SNP_39586 SNP_39587 SNP_39588 SNP_39589 SNP_39590 SNP_39591 SNP_39592 SNP_39593 SNP_39594 SNP_39595 SNP_39596 SNP_39597 SNP_39598 SNP_39599 SNP_39600 SNP_39601 SNP_39602 SNP_39603 SNP_39604 SNP_39605 SNP_39606 SNP_39607 SNP_39608 SNP_39609 SNP_39610 SNP_39611 SNP_39612 SNP_39613 SNP_39614 SNP_39615 SNP_39616 SNP_39617 SNP_39618 SNP_39619 SNP_39620 SNP_39621 SNP_39622 SNP_39623 SNP_39624 SNP_39625 SNP_39626 SNP_39627 SNP_39628 SNP_39629 SNP_39630 SNP_39631 SNP_39632 SNP_39633 SNP_39634 SNP_39635 SNP_39636 SNP_39637 SNP_39638 SNP_39639 SNP_39640 SNP_39641 SNP_39642 SNP_39643 SNP_39644 SNP_39645 SNP_39646 SNP_39647 SNP_39648 SNP_39649 SNP_39650 SNP_39651 SNP_39652 SNP_39653 SNP_39654 SNP_39655 SNP_39656 SNP_39657 SNP_39658 SNP_39659 SNP_39660 SNP_39661 SNP_39662 SNP_39663 SNP_39664 SNP_39665 SNP_39666 SNP_39667 SNP_39668 SNP_39669 SNP_39670 SNP_39671 SNP_39672 SNP_39673 SNP_39674 SNP_39675 SNP_39676 SNP_39677 SNP_39678 SNP_39679 SNP_39680 SNP_39681 SNP_39682 SNP_39683 SNP_39684 SNP_39685 SNP_39686 SNP_39687 SNP_39688 SNP_39689 SNP_39690 SNP_39691 SNP_39692 SNP_39693 SNP_39694 SNP_39695 SNP_39696 SNP_39697 SNP_39698 SNP_39699 SNP_39700 SNP_39701 SNP_39702 SNP_39703 SNP_39704 SNP_39705 SNP_39706 SNP_39707 SNP_39708 SNP_39709 SNP_39710 SNP_39711 SNP_39712 SNP_39713 SNP_39714 SNP_39715 SNP_39716 SNP_39717 SNP_39718 SNP_39719 SNP_39720 SNP_39721 SNP_39722 SNP_39723 SNP_39724 SNP_39725 SNP_39726 SNP_39727 SNP_39728 SNP_39729 SNP_39730 SNP_39731 SNP_39732 SNP_39733 SNP_39734 SNP_39735 SNP_39736 SNP_39737 SNP_39738 SNP_39739 SNP_39740 SNP_39741 SNP_39742 SNP_39743 SNP_39744 SNP_39745 SNP_39746 SNP_39747 SNP_39748 SNP_39749 SNP_39750 SNP_39751 SNP_39752 SNP_39753 SNP_39754 SNP_39755 SNP_39756 SNP_39757 SNP_39758 SNP_39759 SNP_39760 SNP_39761 SNP_39762 SNP_39763 SNP_39764 SNP_39765 SNP_39766 SNP_39767 SNP_39768 SNP_39769 SNP_39770 SNP_39771 SNP_39772 SNP_39773 SNP_39774 SNP_39775 SNP_39776 SNP_39777 SNP_39778 SNP_39779 SNP_39780 SNP_39781 SNP_39782 SNP_39783 SNP_39784 SNP_39785 SNP_39786 SNP_39787 SNP_39788 SNP_39789 SNP_39790 SNP_39791 SNP_39792 SNP_39793 SNP_39794 SNP_39795 SNP_39796 SNP_39797 SNP_39798 SNP_39799 SNP_39800 SNP_39801 SNP_39802 SNP_39803 SNP_39804 SNP_39805 SNP_39806 SNP_39807 SNP_39808 SNP_39809 SNP_39810 SNP_39811 SNP_39812 SNP_39813 SNP_39814 SNP_39815 SNP_39816 SNP_39817 SNP_39818 SNP_39819 SNP_39820 SNP_39821 SNP_39822 SNP_39823 SNP_39824 SNP_39825 SNP_39826 SNP_39827 SNP_39828 SNP_39829 SNP_39830 SNP_39831 SNP_39832 SNP_39833 SNP_39834 SNP_39835 SNP_39836 SNP_39837 SNP_39838 SNP_39839 SNP_39840 SNP_39841 SNP_39842 SNP_39843 SNP_39844 SNP_39845 SNP_39846 SNP_39847 SNP_39848 SNP_39849 SNP_39850 SNP_39851 SNP_39852 SNP_39853 SNP_39854 SNP_39855 SNP_39856 SNP_39857 SNP_39858 SNP_39859 SNP_39860 SNP_39861 SNP_39862 SNP_39863 SNP_39864 SNP_39865 SNP_39866 SNP_39867 SNP_39868 SNP_39869 SNP_39870 SNP_39871 SNP_39872 SNP_39873 SNP_39874 SNP_39875 SNP_39876 SNP_39877 SNP_39878 SNP_39879 SNP_39880 SNP_39881 SNP_39882 SNP_39883 SNP_39884 SNP_39885 SNP_39886 SNP_39887 SNP_39888 SNP_39889 SNP_39890 SNP_39891 SNP_39892 SNP_39893 SNP_39894 SNP_39895 SNP_39896 SNP_39897 SNP_39898 SNP_39899 SNP_39900 SNP_39901 SNP_39902 SNP_39903 SNP_39904 SNP_39905 SNP_39906 SNP_39907 SNP_39908 SNP_39909 SNP_39910 SNP_39911 SNP_39912 SNP_39913 SNP_39914 SNP_39915 SNP_39916 SNP_39917 SNP_39918 SNP_39919 SNP_39920 SNP_39921 SNP_39922 SNP_39923 SNP_39924 SNP_39925 SNP_39926 SNP_39927 SNP_39928 SNP_39929 SNP_39930 SNP_39931 SNP_39932 SNP_39933 SNP_39934 SNP_39935 SNP_39936 SNP_39937 SNP_39938 SNP_39939 SNP_39940 SNP_39941 SNP_39942 SNP_39943 SNP_39944 SNP_39945 SNP_39946 SNP_39947 SNP_39948 SNP_39949 SNP_39950 SNP_39951 SNP_39952 SNP_39953 SNP_39954 SNP_39955 SNP_39956 SNP_39957 SNP_39958 SNP_39959 SNP_39960 SNP_39961 SNP_39962 SNP_39963 SNP_39964 SNP_39965 SNP_39966 SNP_39967 SNP_39968 SNP_39969 SNP_39970 SNP_39971 SNP_39972 SNP_39973 SNP_39974 SNP_39975 SNP_39976 SNP_39977 SNP_39978 SNP_39979 SNP_39980 SNP_39981 SNP_39982 SNP_39983 SNP_39984 SNP_39985 SNP_39986 SNP_39987 SNP_39988 SNP_39989 SNP_39990 SNP_39991 SNP_39992 SNP_39993 SNP_39994 SNP_39995 SNP_39996 SNP_39997 SNP_39998 SNP_39999 SNP_40000 SNP_40001 SNP_40002 SNP_40003 SNP_40004 SNP_40005 SNP_40006 SNP_40007 SNP_40008 SNP_40009 SNP_40010 SNP_40011 SNP_40012 SNP_40013 SNP_40014 SNP_40015 SNP_40016 SNP_40017 SNP_40018 SNP_40019 SNP_40020 SNP_40021 SNP_40022 SNP_40023 SNP_40024 SNP_40025 SNP_40026 SNP_40027 SNP_40028 SNP_40029 SNP_40030 SNP_40031 SNP_40032 SNP_40033 SNP_40034 SNP_40035 SNP_40036 SNP_40037 SNP_40038 SNP_40039 SNP_40040 SNP_40041 SNP_40042 SNP_40043 SNP_40044 SNP_40045 SNP_40046 SNP_40047 SNP_40048 SNP_40049 SNP_40050 SNP_40051 SNP_40052 SNP_40053 SNP_40054 SNP_40055 SNP_40056 SNP_40057 SNP_40058 SNP_40059 SNP_40060 SNP_40061 SNP_40062 SNP_40063 SNP_40064 SNP_40065 SNP_40066 SNP_40067 SNP_40068 SNP_40069 SNP_40070 SNP_40071 SNP_40072 SNP_40073 SNP_40074 SNP_40075 SNP_40076 SNP_40077 SNP_40078 SNP_40079 SNP_40080 SNP_40081 SNP_40082 SNP_40083 SNP_40084 SNP_40085 SNP_40086 SNP_40087 SNP_40088 SNP_40089 SNP_40090 SNP_40091 SNP_40092 SNP_40093 SNP_40094 SNP_40095 SNP_40096 SNP_40097 SNP_40098 SNP_40099 SNP_40100 SNP_40101 SNP_40102 SNP_40103 SNP_40104 SNP_40105 SNP_40106 SNP_40107 SNP_40108 SNP_40109 SNP_40110 SNP_40111 SNP_40112 SNP_40113 SNP_40114 SNP_40115 SNP_40116 SNP_40117 SNP_40118 SNP_40119 SNP_40120 SNP_40121 SNP_40122 SNP_40123 SNP_40124 SNP_40125 SNP_40126 SNP_40127 SNP_40128 SNP_40129 SNP_40130 SNP_40131 SNP_40132 SNP_40133 SNP_40134 SNP_40135 SNP_40136 SNP_40137 SNP_40138 SNP_40139 SNP_40140 SNP_40141 SNP_40142 SNP_40143 SNP_40144 SNP_40145 SNP_40146 SNP_40147 SNP_40148 SNP_40149 SNP_40150 SNP_40151 SNP_40152 SNP_40153 SNP_40154 SNP_40155 SNP_40156 SNP_40157 SNP_40158 SNP_40159 SNP_40160 SNP_40161 SNP_40162 SNP_40163 SNP_40164 SNP_40165 SNP_40166 SNP_40167 SNP_40168 SNP_40169 SNP_40170 SNP_40171 SNP_40172 SNP_40173 SNP_40174 SNP_40175 SNP_40176 SNP_40177 SNP_40178 SNP_40179 SNP_40180 SNP_40181 SNP_40182 SNP_40183 SNP_40184 SNP_40185 SNP_40186 SNP_40187 SNP_40188 SNP_40189 SNP_40190 SNP_40191 SNP_40192 SNP_40193 SNP_40194 SNP_40195 SNP_40196 SNP_40197 SNP_40198 SNP_40199 SNP_40200 SNP_40201 SNP_40202 SNP_40203 SNP_40204 SNP_40205 SNP_40206 SNP_40207 SNP_40208 SNP_40209 SNP_40210 SNP_40211 SNP_40212 SNP_40213 SNP_40214 SNP_40215 SNP_40216 SNP_40217 SNP_40218 SNP_40219 SNP_40220 SNP_40221 SNP_40222 SNP_40223 SNP_40224 SNP_40225 SNP_40226 SNP_40227 SNP_40228 SNP_40229 SNP_40230 SNP_40231 SNP_40232 SNP_40233 SNP_40234 SNP_40235 SNP_40236 SNP_40237 SNP_40238 SNP_40239 SNP_40240 SNP_40241 SNP_40242 SNP_40243 SNP_40244 SNP_40245 SNP_40246 SNP_40247 SNP_40248 SNP_40249 SNP_40250 SNP_40251 SNP_40252 SNP_40253 SNP_40254 SNP_40255 SNP_40256 SNP_40257 SNP_40258 SNP_40259 SNP_40260 SNP_40261 SNP_40262 SNP_40263 SNP_40264 SNP_40265 SNP_40266 SNP_40267 SNP_40268 SNP_40269 SNP_40270 SNP_40271 SNP_40272 SNP_40273 SNP_40274 SNP_40275 SNP_40276 SNP_40277 SNP_40278 SNP_40279 SNP_40280 SNP_40281 SNP_40282 SNP_40283 SNP_40284 SNP_40285 SNP_40286 SNP_40287 SNP_40288 SNP_40289 SNP_40290 SNP_40291 SNP_40292 SNP_40293 SNP_40294 SNP_40295 SNP_40296 SNP_40297 SNP_40298 SNP_40299 SNP_40300 SNP_40301 SNP_40302 SNP_40303 SNP_40304 SNP_40305 SNP_40306 SNP_40307 SNP_40308 SNP_40309 SNP_40310 SNP_40311 SNP_40312 SNP_40313 SNP_40314 SNP_40315 SNP_40316 SNP_40317 SNP_40318 SNP_40319 SNP_40320 SNP_40321 SNP_40322 SNP_40323 SNP_40324 SNP_40325 SNP_40326 SNP_40327 SNP_40328 SNP_40329 SNP_40330 SNP_40331 SNP_40332 SNP_40333 SNP_40334 SNP_40335 SNP_40336 SNP_40337 SNP_40338 SNP_40339 SNP_40340 SNP_40341 SNP_40342 SNP_40343 SNP_40344 SNP_40345 SNP_40346 SNP_40347 SNP_40348 SNP_40349 SNP_40350 SNP_40351 SNP_40352 SNP_40353 SNP_40354 SNP_40355 SNP_40356 SNP_40357 SNP_40358 SNP_40359 SNP_40360 SNP_40361 SNP_40362 SNP_40363 SNP_40364 SNP_40365 SNP_40366 SNP_40367 SNP_40368 SNP_40369 SNP_40370 SNP_40371 SNP_40372 SNP_40373 SNP_40374 SNP_40375 SNP_40376 SNP_40377 SNP_40378 SNP_40379 SNP_40380 SNP_40381 SNP_40382 SNP_40383 SNP_40384 SNP_40385 SNP_40386 SNP_40387 SNP_40388 SNP_40389 SNP_40390 SNP_40391 SNP_40392 SNP_40393 SNP_40394 SNP_40395 SNP_40396 SNP_40397 SNP_40398 SNP_40399 SNP_40400 SNP_40401 SNP_40402 SNP_40403 SNP_40404 SNP_40405 SNP_40406 SNP_40407 SNP_40408 SNP_40409 SNP_40410 SNP_40411 SNP_40412 SNP_40413 SNP_40414 SNP_40415 SNP_40416 SNP_40417 SNP_40418 SNP_40419 SNP_40420 SNP_40421 SNP_40422 SNP_40423 SNP_40424 SNP_40425 SNP_40426 SNP_40427 SNP_40428 SNP_40429 SNP_40430 SNP_40431 SNP_40432 SNP_40433 SNP_40434 SNP_40435 SNP_40436 SNP_40437 SNP_40438 SNP_40439 SNP_40440 SNP_40441 SNP_40442 SNP_40443 SNP_40444 SNP_40445 SNP_40446 SNP_40447 SNP_40448 SNP_40449 SNP_40450 SNP_40451 SNP_40452 SNP_40453 SNP_40454 SNP_40455 SNP_40456 SNP_40457 SNP_40458 SNP_40459 SNP_40460 SNP_40461 SNP_40462 SNP_40463 SNP_40464 SNP_40465 SNP_40466 SNP_40467 SNP_40468 SNP_40469 SNP_40470 SNP_40471 SNP_40472 SNP_40473 SNP_40474 SNP_40475 SNP_40476 SNP_40477 SNP_40478 SNP_40479 SNP_40480 SNP_40481 SNP_40482 SNP_40483 SNP_40484 SNP_40485 SNP_40486 SNP_40487 SNP_40488 SNP_40489 SNP_40490 SNP_40491 SNP_40492 SNP_40493 SNP_40494 SNP_40495 SNP_40496 SNP_40497 SNP_40498 SNP_40499 SNP_40500 SNP_40501 SNP_40502 SNP_40503 SNP_40504 SNP_40505 SNP_40506 SNP_40507 SNP_40508 SNP_40509 SNP_40510 SNP_40511 SNP_40512 SNP_40513 SNP_40514 SNP_40515 SNP_40516 SNP_40517 SNP_40518 SNP_40519 SNP_40520 SNP_40521 SNP_40522 SNP_40523 SNP_40524 SNP_40525 SNP_40526 SNP_40527 SNP_40528 SNP_40529 SNP_40530 SNP_40531 SNP_40532 SNP_40533 SNP_40534 SNP_40535 SNP_40536 SNP_40537 SNP_40538 SNP_40539 SNP_40540 SNP_40541 SNP_40542 SNP_40543 SNP_40544 SNP_40545 SNP_40546 SNP_40547 SNP_40548 SNP_40549 SNP_40550 SNP_40551 SNP_40552 SNP_40553 SNP_40554 SNP_40555 SNP_40556 SNP_40557 SNP_40558 SNP_40559 SNP_40560 SNP_40561 SNP_40562 SNP_40563 SNP_40564 SNP_40565 SNP_40566 SNP_40567 SNP_40568 SNP_40569 SNP_40570 SNP_40571 SNP_40572 SNP_40573 SNP_40574 SNP_40575 SNP_40576 SNP_40577 SNP_40578 SNP_40579 SNP_40580 SNP_40581 SNP_40582 SNP_40583 SNP_40584 SNP_40585 SNP_40586 SNP_40587 SNP_40588 SNP_40589 SNP_40590 SNP_40591 SNP_40592 SNP_40593 SNP_40594 SNP_40595 SNP_40596 SNP_40597 SNP_40598 SNP_40599 SNP_40600 SNP_40601 SNP_40602 SNP_40603 SNP_40604 SNP_40605 SNP_40606 SNP_40607 SNP_40608 SNP_40609 SNP_40610 SNP_40611 SNP_40612 SNP_40613 SNP_40614 SNP_40615 SNP_40616 SNP_40617 SNP_40618 SNP_40619 SNP_40620 SNP_40621 SNP_40622 SNP_40623 SNP_40624 SNP_40625 SNP_40626 SNP_40627 SNP_40628 SNP_40629 SNP_40630 SNP_40631 SNP_40632 SNP_40633 SNP_40634 SNP_40635 SNP_40636 SNP_40637 SNP_40638 SNP_40639 SNP_40640 SNP_40641 SNP_40642 SNP_40643 SNP_40644 SNP_40645 SNP_40646 SNP_40647 SNP_40648 SNP_40649 SNP_40650 SNP_40651 SNP_40652 SNP_40653 SNP_40654 SNP_40655 SNP_40656 SNP_40657 SNP_40658 SNP_40659 SNP_40660 SNP_40661 SNP_40662 SNP_40663 SNP_40664 SNP_40665 SNP_40666 SNP_40667 SNP_40668 SNP_40669 SNP_40670 SNP_40671 SNP_40672 SNP_40673 SNP_40674 SNP_40675 SNP_40676 SNP_40677 SNP_40678 SNP_40679 SNP_40680 SNP_40681 SNP_40682 SNP_40683 SNP_40684 SNP_40685 SNP_40686 SNP_40687 SNP_40688 SNP_40689 SNP_40690 SNP_40691 SNP_40692 SNP_40693 SNP_40694 SNP_40695 SNP_40696 SNP_40697 SNP_40698 SNP_40699 SNP_40700 SNP_40701 SNP_40702 SNP_40703 SNP_40704 SNP_40705 SNP_40706 SNP_40707 SNP_40708 SNP_40709 SNP_40710 SNP_40711 SNP_40712 SNP_40713 SNP_40714 SNP_40715 SNP_40716 SNP_40717 SNP_40718 SNP_40719 SNP_40720 SNP_40721 SNP_40722 SNP_40723 SNP_40724 SNP_40725 SNP_40726 SNP_40727 SNP_40728 SNP_40729 SNP_40730 SNP_40731 SNP_40732 SNP_40733 SNP_40734 SNP_40735 SNP_40736 SNP_40737 SNP_40738 SNP_40739 SNP_40740 SNP_40741 SNP_40742 SNP_40743 SNP_40744 SNP_40745 SNP_40746 SNP_40747 SNP_40748 SNP_40749 SNP_40750 SNP_40751 SNP_40752 SNP_40753 SNP_40754 SNP_40755 SNP_40756 SNP_40757 SNP_40758 SNP_40759 SNP_40760 SNP_40761 SNP_40762 SNP_40763 SNP_40764 SNP_40765 SNP_40766 SNP_40767 SNP_40768 SNP_40769 SNP_40770 SNP_40771 SNP_40772 SNP_40773 SNP_40774 SNP_40775 SNP_40776 SNP_40777 SNP_40778 SNP_40779 SNP_40780 SNP_40781 SNP_40782 SNP_40783 SNP_40784 SNP_40785 SNP_40786 SNP_40787 SNP_40788 SNP_40789 SNP_40790 SNP_40791 SNP_40792 SNP_40793 SNP_40794 SNP_40795 SNP_40796 SNP_40797 SNP_40798 SNP_40799 SNP_40800 SNP_40801 SNP_40802 SNP_40803 SNP_40804 SNP_40805 SNP_40806 SNP_40807 SNP_40808 SNP_40809 SNP_40810 SNP_40811 SNP_40812 SNP_40813 SNP_40814 SNP_40815 SNP_40816 SNP_40817 SNP_40818 SNP_40819 SNP_40820 SNP_40821 SNP_40822 SNP_40823 SNP_40824 SNP_40825 SNP_40826 SNP_40827 SNP_40828 SNP_40829 SNP_40830 SNP_40831 SNP_40832 SNP_40833 SNP_40834 SNP_40835 SNP_40836 SNP_40837 SNP_40838 SNP_40839 SNP_40840 SNP_40841 SNP_40842 SNP_40843 SNP_40844 SNP_40845 SNP_40846 SNP_40847 SNP_40848 SNP_40849 SNP_40850 SNP_40851 SNP_40852 SNP_40853 SNP_40854 SNP_40855 SNP_40856 SNP_40857 SNP_40858 SNP_40859 SNP_40860 SNP_40861 SNP_40862 SNP_40863 SNP_40864 SNP_40865 SNP_40866 SNP_40867 SNP_40868 SNP_40869 SNP_40870 SNP_40871 SNP_40872 SNP_40873 SNP_40874 SNP_40875 SNP_40876 SNP_40877 SNP_40878 SNP_40879 SNP_40880 SNP_40881 SNP_40882 SNP_40883 SNP_40884 SNP_40885 SNP_40886 SNP_40887 SNP_40888 SNP_40889 SNP_40890 SNP_40891 SNP_40892 SNP_40893 SNP_40894 SNP_40895 SNP_40896 SNP_40897 SNP_40898 SNP_40899 SNP_40900 SNP_40901 SNP_40902 SNP_40903 SNP_40904 SNP_40905 SNP_40906 SNP_40907 SNP_40908 SNP_40909 SNP_40910 SNP_40911 SNP_40912 SNP_40913 SNP_40914 SNP_40915 SNP_40916 SNP_40917 SNP_40918 SNP_40919 SNP_40920 SNP_40921 SNP_40922 SNP_40923 SNP_40924 SNP_40925 SNP_40926 SNP_40927 SNP_40928 SNP_40929 SNP_40930 SNP_40931 SNP_40932 SNP_40933 SNP_40934 SNP_40935 SNP_40936 SNP_40937 SNP_40938 SNP_40939 SNP_40940 SNP_40941 SNP_40942 SNP_40943 SNP_40944 SNP_40945 SNP_40946 SNP_40947 SNP_40948 SNP_40949 SNP_40950 SNP_40951 SNP_40952 SNP_40953 SNP_40954 SNP_40955 SNP_40956 SNP_40957 SNP_40958 SNP_40959 SNP_40960 SNP_40961 SNP_40962 SNP_40963 SNP_40964 SNP_40965 SNP_40966 SNP_40967 SNP_40968 SNP_40969 SNP_40970 SNP_40971 SNP_40972 SNP_40973 SNP_40974 SNP_40975 SNP_40976 SNP_40977 SNP_40978 SNP_40979 SNP_40980 SNP_40981 SNP_40982 SNP_40983 SNP_40984 SNP_40985 SNP_40986 SNP_40987 SNP_40988 SNP_40989 SNP_40990 SNP_40991 SNP_40992 SNP_40993 SNP_40994 SNP_40995 SNP_40996 SNP_40997 SNP_40998 SNP_40999 SNP_41000 SNP_41001 SNP_41002 SNP_41003 SNP_41004 SNP_41005 SNP_41006 SNP_41007 SNP_41008 SNP_41009 SNP_41010 SNP_41011 SNP_41012 SNP_41013 SNP_41014 SNP_41015 SNP_41016 SNP_41017 SNP_41018 SNP_41019 SNP_41020 SNP_41021 SNP_41022 SNP_41023 SNP_41024 SNP_41025 SNP_41026 SNP_41027 SNP_41028 SNP_41029 SNP_41030 SNP_41031 SNP_41032 SNP_41033 SNP_41034 SNP_41035 SNP_41036 SNP_41037 SNP_41038 SNP_41039 SNP_41040 SNP_41041 SNP_41042 SNP_41043 SNP_41044 SNP_41045 SNP_41046 SNP_41047 SNP_41048 SNP_41049 SNP_41050 SNP_41051 SNP_41052 SNP_41053 SNP_41054 SNP_41055 SNP_41056 SNP_41057 SNP_41058 SNP_41059 SNP_41060 SNP_41061 SNP_41062 SNP_41063 SNP_41064 SNP_41065 SNP_41066 SNP_41067 SNP_41068 SNP_41069 SNP_41070 SNP_41071 SNP_41072 SNP_41073 SNP_41074 SNP_41075 SNP_41076 SNP_41077 SNP_41078 SNP_41079 SNP_41080 SNP_41081 SNP_41082 SNP_41083 SNP_41084 SNP_41085 SNP_41086 SNP_41087 SNP_41088 SNP_41089 SNP_41090 SNP_41091 SNP_41092 SNP_41093 SNP_41094 SNP_41095 SNP_41096 SNP_41097 SNP_41098 SNP_41099 SNP_41100 SNP_41101 SNP_41102 SNP_41103 SNP_41104 SNP_41105 SNP_41106 SNP_41107 SNP_41108 SNP_41109 SNP_41110 SNP_
[truncated: 7,061,872 more chars]
