# Supplementary material for: Phylogeographic Patterns Are Strongly Associated With Biogeographic Patterns in the Irano‐Anatolian Global Biodiversity Hotspot
Source: Mol Ecol. 2026 Apr 29;35:e70355. doi: 10.1111/mec.70355 (PMC13126619; doi:10.1111/mec.70355)
Supplement: Supplementary file 3 — Figure S1: Results of TESS3 analyses. For each species, the following information is shown: plot of the cross‐validation score across different K values (1–10); plot of the difference in mean cross validation error across different K values (2–10); histogram of ancestry coefficients for different K values (2–10); diffusion map of the genetic groups for different K values (2–10). Figure S2: Neighbour‐nets based on HKY distances (see main text for details). Colors of population numbers correspond to those used for genetic groups identified by TESS3 (see Figure 2; strongly admixed populations shown in grey). Species are arranged according to elevational zone (montane species, alpine species) and, within each zone, alphabetically. Figure S3: Principal component analysis (PCA). Colors of population numbers and of polygons delimiting genetic groups correspond to those used for genetic groups identified by TESS3 (see Figure 2; strongly admixed populations shown in grey). Species are arranged according to elevational zone (montane species, alpine species) and, within each zone, alphabetically. Figure S4: Phylogeographic barriers identified using Monmonier's maximum difference algorithm on population networks (left column: Delaunay triangulation; right column: Gabriel graph), where population distances are calculated from Nei distances (upper row) or Roger's distance (lower row; see main text for details). Arrows indicate the directionality of the path (from larger to smaller distances), different colors (blue, red) indicating distinct paths with the same starting point. Edges in orange (in Allium scabriscapum only) indicate a set of edges jointly corresponding to a single genetic boundary geographically placed at the lowlands between Alborz (north) and Zagros Mountains (south). Species are arranged according to elevational zone (montane species, alpine species) and, within each zone, alphabetically. Table S1: List of populations of all species, their collected locations, da [file MEC-35-e70355-s001.zip › Table_S1.xlsx]

## Sheet: Sheet1
Table S1. List of populations of all species, their collected locations, dates, altitudes, coordinates and other relevant information.
Collection No.	Manusc. No.	Species	Location	Date	Altitude	N	E	Nr. of samples	Hernbarium nr.	Photo	Collector
330	9	Allium scabriscapum Boiss.	Kashan, Abyaneh, Mountains in S Abyaneh	2019.05.04	2505	33.5683	51.5978	4		https://www.inaturalist.org/observations/304693607	Jalil Noroozi
341	3	Allium scabriscapum Boiss.	E Azerbaijan province, Near Qezelusan from Khalkhal	2019.05.18	922	37.4653	48.2442	4		https://www.inaturalist.org/observations/304694144	Jalil Noroozi
351	1	Allium scabriscapum Boiss.	E Azerbaijan province, Marand to Jolfa	2019.05.21	1296	38.7681	45.5975	4		https://www.inaturalist.org/observations/304694786	Jalil Noroozi
371	2	Allium scabriscapum Boiss.	E Azerbaijan province, Tabriz to Ahar, Gypsum hills	2019.06.01	1567	38.1979	46.6183	4		https://www.inaturalist.org/observations/304694964	Jalil Noroozi
375	4	Allium scabriscapum Boiss.	E Azerbaijan Province, Gypsum hills of Miyaneh to Zanjan	2019.06.03	1306	37.1326	47.5912	4		https://www.inaturalist.org/observations/304695280	Jalil Noroozi
460	7	Allium scabriscapum Boiss.	E Alborz, between Semnan and Damghan	2019.06.28	1650	35.686	53.609	4		https://www.inaturalist.org/observations/308217260	Amir Talebi
468	6	Allium scabriscapum Boiss.	C Alborz, Vardij village	2019.06.28	2000	35.814	51.178	4	GAT 0019116		Amir Talebi
482	5	Allium scabriscapum Boiss.	E Azerbaijan Province, Belgeis Mts.	2019.06.15	1766	36.6642	47.3003	4		https://www.inaturalist.org/observations/304695731	Jalil Noroozi, Esmail Jarchi
489	11	Allium scabriscapum Boiss.	Hormozgan, Homag protected area, Tootang village, Tashger mountain	2019.05.05	2100	27.8967	56.3836	4		https://www.inaturalist.org/observations/307232029	Moslem Doostmohammadi
491	10	Allium scabriscapum Boiss.	Yazd. C. 35 km SW Harat, Baghe Shadi protected area	2019.05.27	2067	29.8081	54.1564	4		https://www.inaturalist.org/observations/307231511	Moslem Doostmohammadi
509	8	Allium scabriscapum Boiss.	Loresatan: 23 km before Aligudarz from Dorud; materail from Herbarium of Jahad-Daneshgahi	2019.05.10	1750	33.443	49.293	4		https://www.inaturalist.org/observations/304696045	Amir Taleb
240	3	Crepis heterotricha DC.	Central Alborz, Siah Bishe-Yush road, pass between Ileka and Yush	2016.06.15	3150	36.2342	51.4447	2	W 2017-0008115		Jalil Noroozi
249	2	Crepis heterotricha DC.	Gilan province, Chaboksar, Javaherdasht, Samamus Mt. (3700 m).	2016.06.19	3300	36.8567	50.3808	4	W 2017-0007049		Jalil Noroozi
284	6	Crepis heterotricha DC.	C Zagros, Fereydunshahr, After Sibak	2016.07.06	3700	32.8586	49.9264	3		https://www.inaturalist.org/observations/304696473	Jalil Noroozi
300	4	Crepis heterotricha DC.	Tehran, Tuchal Mt.	2016.07.16	3400	35.8745	51.4016	4	W 2013-0010305		Amir Talebi
403	1	Crepis heterotricha DC.	Ardabil province, Khalkhal, Aghdagh Mt., near summit	2019.07.02	3305	37.385	48.548	3		https://www.inaturalist.org/observations/304697011	Jalil Noroozi
421	11	Crepis heterotricha DC.	Yazd, Shirkuh Mt.	2019.07.14	4000	31.608	54.067	4	W 2015-0015032		Jalil Noroozi
429	10	Crepis heterotricha DC.	Fars province, Eqlid, Bel Mt.	2019.07.16	3920	30.777	52.75	4	4039 Alpine Flora of Iran_Jalil Noroozi		Jalil Noroozi
432	9	Crepis heterotricha DC.	S Zagros, Dena Mts.	2019.07.19	4100	30.905	51.48	4	4051 Alpine flora of Iran_Jalil Noroozi		Jalil Noroozi
441	8	Crepis heterotricha DC.	Chaharmahal Bakhtiyari, Kalar Mt, from Choghachor lake	2019.07.22	3500	31.852	50.91	4		https://www.inaturalist.org/observations/304698080	Jalil Noroozi
444	7	Crepis heterotricha DC.	C Zagros, Zardkuh Mts.	2019.07.23	3080	32.595	49.945	4		https://www.inaturalist.org/observations/304702499	Jalil Noroozi
453	5	Crepis heterotricha DC.	Lorestan, Ghalikuh Mt. near Oshtorankuh	2019.07.24	3400	33.114	49.438	2		https://www.inaturalist.org/observations/304702800	Jalil Noroozi
501	12	Crepis heterotricha DC.	Kerman, Lalezar mountain	2019.06.24	4050	29.4	56.7912	4		https://www.inaturalist.org/observations/307239566	Moslem Doostmohammadi
270	1	Didymophysa aucheri Boiss.	W Azerbaijan, Orumiya, Darband village, Kuhe Shahidan	2016.06.30	3450	37.4636	44.7022	4	W 2017-0012253		Jalil Noroozi
290	3	Didymophysa aucheri Boiss.	Ardabil province, Sabalan, from Alvars village to Sabalan	2016.07.31	3800	38.2058	47.8333	4	W 2017-0010314		Jalil Noroozi
298	6	Didymophysa aucheri Boiss.	C Alborz, Damavand Mt.	2016.07.15	4000	35.9277	52.1033	4		https://www.inaturalist.org/observations/339144900	Jalil Noroozi
393	2	Didymophysa aucheri Boiss.	E Azerbaijan, Sahand Mts., Kamal Dagh	2019.06.18	3500	37.736	46.4975	4	W 2011-0011569		Jalil Noroozi
402	4	Didymophysa aucheri Boiss.	Ardabil province, Khalkhal, Aghdagh Mt., near summit	2019.07.02	3305	37.385	48.548	5		https://www.inaturalist.org/observations/304703113	Jalil Noroozi
411	7	Didymophysa aucheri Boiss.	E Alborz, Shahvar Mt.	2019.07.10	3800	36.575	54.756	6		https://www.inaturalist.org/observations/304703406	Jalil Noroozi
445	8	Didymophysa aucheri Boiss.	C Zagros, Zardkuh Mts.	2019.07.23	3250	32.6	49.934	6		https://www.inaturalist.org/observations/304703711	Jalil Noroozi
508	5	Didymophysa aucheri Boiss.	C Alborz, Damavand Mt.	2016.07.15	4200	35.9319	52.1101	2	1341 Alpine flora of Iran_Jalil Noroozi		Amir Talebi
207	2	Dielsiocharis kotschyi (Boiss.) O.E.Schulz	Central Alborz, After Polur to Rineh, rocks near the rivers	2016.05.22	2300	35.8555	52.0584	3	W 2015-0014260		Jalil Noroozi
312	7	Dielsiocharis kotschyi (Boiss.) O.E.Schulz	Isfahan province, Daran, Analuje village, the rocks after village	2019.04.18	2700	32.9294	50.4658	4		https://www.inaturalist.org/observations/304704160	Jalil Noroozi
315	8	Dielsiocharis kotschyi (Boiss.) O.E.Schulz	Chaharmahal Bakhtiyari, Chelgerd to Samsami	2019.04.21	2573	32.2511	50.2092	3		https://www.inaturalist.org/observations/304704422	Jalil Noroozi
316	10	Dielsiocharis kotschyi (Boiss.) O.E.Schulz	Chaharmahal Bakhtiyari, Brujen to Semirom after Dehaghan	2019.04.22	2368	31.8022	51.5906	4		https://www.inaturalist.org/observations/304704719	Jalil Noroozi
317	11	Dielsiocharis kotschyi (Boiss.) O.E.Schulz	Kohkiluye and Boyerahmad province, Yasuj to Kakan	2019.04.23	2700	30.6725	51.7275	4		https://www.inaturalist.org/observations/304704919	Jalil Noroozi
319	12	Dielsiocharis kotschyi (Boiss.) O.E.Schulz	Kohkiluye and Boyerahmad province, 12 km before Ardakan from Yasuj	2019.04.23	2800	30.3556	51.9303	4		https://www.inaturalist.org/observations/304705539	Jalil Noroozi
355	3	Dielsiocharis kotschyi (Boiss.) O.E.Schulz	C Alborz, Lasem valley	2019.05.23	2680	35.8158	52.1731	4		https://www.inaturalist.org/observations/304706074	Jalil Noroozi
409	4	Dielsiocharis kotschyi (Boiss.) O.E.Schulz	E Alborz, Shahvar Mt.	2019.07.10	3000	36.575	54.731	4		https://www.inaturalist.org/observations/304706377	Jalil Noroozi
428	13	Dielsiocharis kotschyi (Boiss.) O.E.Schulz	Fars province, Eqlid, Bel Mt.	2019.07.16	3920	30.777	52.75	3		https://www.inaturalist.org/observations/304706695	Jalil Noroozi
438	9	Dielsiocharis kotschyi (Boiss.) O.E.Schulz	Chaharmahal Bakhtiyari, Kalar Mt, from Choghachor lake	2019.07.22	3600	31.852	50.91	4		https://www.inaturalist.org/observations/304707055	Jalil Noroozi
447	6	Dielsiocharis kotschyi (Boiss.) O.E.Schulz	Lorestan, Ghalikuh Mt. near Oshtorankuh	2019.07.24	3400	33.114	49.438	4		https://www.inaturalist.org/observations/304707333	Jalil Noroozi
465	1	Dielsiocharis kotschyi (Boiss.) O.E.Schulz	Central Alborz, Karaj-Chalus road, after 2 km after first of Dizin road	2019.06.20	2300	36.106	51.335	4	IBRC P1009490		Amir Talebi
470	5	Dielsiocharis kotschyi (Boiss.) O.E.Schulz	Razavi Khorassan, Ghuchan to Daregaz, slopes at NE Chevili village	2019.06.05	2344	37.4356	58.5877	4	IBRC P1012101		Amir Talebi
499	15	Dielsiocharis kotschyi (Boiss.) O.E.Schulz	Kerman, Palvar mountain	2019.06.21	3466	30.0667	57.4533	4		https://www.inaturalist.org/observations/307232611	Moslem Doostmohammadi
502	14	Dielsiocharis kotschyi (Boiss.) O.E.Schulz	Kerman, Lalezar mountain	2019.06.24	4050	29.4	56.7912	4		https://www.inaturalist.org/observations/307233148	Moslem Doostmohammadi
213	4	Helichrysum oligocephalum DC.	Ardabil province, Khalkhal to Kivi, near Dam	2016.05.26	1680	37.6972	48.4411	4		https://www.inaturalist.org/observations/304708679	Jalil Noroozi
231	7	Helichrysum oligocephalum DC.	Central Alborz, Gachsar, Azadbar	2016.06.13	3000	36.1367	51.2519	4		https://www.inaturalist.org/observations/304708835	Jalil Noroozi
266	1	Helichrysum oligocephalum DC.	Marand, Misho dagh, Kuhe Alamdar	2016.06.29	3000	38.3511	45.5289	4		https://www.inaturalist.org/observations/304709408	Jalil Noroozi
277	6	Helichrysum oligocephalum DC.	Kermanshah, Shahu Mt.	2016.07.05	3100	35.0125	46.4639	5		https://www.inaturalist.org/observations/304709692	Jalil Noroozi
280	5	Helichrysum oligocephalum DC.	Kermanshah, Pass between Huraman and Noshud	2016.07.04	2500	35.275	46.1769	4	W 2017-0004866		Jalil Noroozi
291	3	Helichrysum oligocephalum DC.	Zanjan province, Mahneshan region, Alamdar village, high elevation of Belgeis Mt.	2016.08.06	2250	36.6058	47.2703	3		https://www.inaturalist.org/observations/304710209	Jalil Noroozi
296	8	Helichrysum oligocephalum DC.	Tehran, Tuchal Mt.	2016.07.16	3000	35.8566	51.4016	4	998 Alpine Flora of Iran		Amir Talebi
366	2	Helichrysum oligocephalum DC.	E Azerbaijan province, Salmas to Urmia, Qushchi Pass	2019.05.31	1763	38.0228	44.9642	4		https://www.inaturalist.org/observations/304710464	Jalil Noroozi
427	13	Helichrysum oligocephalum DC.	Fars province, Eqlid, Bel Mt.	2019.07.16	3300	30.785	52.762	4	4028 Alpine flora Iran	https://www.inaturalist.org/observations/304710726	Jalil Noroozi
436	12	Helichrysum oligocephalum DC.	Fars province, Dena Mts.	2019.07.20	3000	30.88	51.511	5	4103 Alpine flora of Iran	https://www.inaturalist.org/observations/304710877	Jalil Noroozi
437	11	Helichrysum oligocephalum DC.	Chaharmahal Bakhtiyari, Kalar Mt, from Choghachor lake	2019.07.22	3200	31.852	50.91	3		https://www.inaturalist.org/observations/304711155	Jalil Noroozi
443	10	Helichrysum oligocephalum DC.	C Zagros, Zardkuh Mts.	2019.07.23	2700	32.561	49.962	4		https://www.inaturalist.org/observations/304711314	Jalil Noroozi
456	9	Helichrysum oligocephalum DC.	Lorestan province, Ghalikuh Mt. near Oshtorankuh	2019.07.24	3200	33.124	49.426	4		https://www.inaturalist.org/observations/304711514	Jalil Noroozi
337	11	Onosma microcarpa DC.	C Alborz, after Kanodvan to Karaj	2019.05.14	2000	36.0192	51.2692	4		https://www.inaturalist.org/observations/304711948	Jalil Noroozi
347	4	Onosma microcarpa DC.	E Azerbaijan province, Miyaneh to Autobahn from Bahnhof	2019.05.20	1404	37.2772	47.5758	4		https://www.inaturalist.org/observations/304712127	Jalil Noroozi
350	1	Onosma microcarpa DC.	E Azerbaijan province, Marand to Jolfa	2019.05.21	1290	38.7681	45.5975	4		https://www.inaturalist.org/observations/304712299	Jalil Noroozi
353	3	Onosma microcarpa DC.	E Azerbaijan province, Mishodagh, near Ski Pist	2019.05.21	1939	38.3372	45.7781	4		https://www.inaturalist.org/observations/304712452	Jalil Noroozi
360	12	Onosma microcarpa DC.	C Alborz, Damavand, Rineh	2019.05.23	2000	35.8845	52.172	3		https://www.inaturalist.org/observations/304712605	Jalil Noroozi
364	6	Onosma microcarpa DC.	Ardabil province, Talish Mts., Neur Lake	2019.05.28	2540	38.0025	48.5578	4		https://www.inaturalist.org/observations/304712727	Jalil Noroozi
365	5	Onosma microcarpa DC.	Ardabil province, Bozqush near Korabbaslu Village	2019.05.29	2124	37.8911	48.0442	4	W 2017-0005471	https://www.inaturalist.org/observations/304712935	Jalil Noroozi
367	2	Onosma microcarpa DC.	E Azerbaijan province, Salmas to Urmia, Qushchi Pass	2019.05.31	1763	38.0228	44.9642	4		https://www.inaturalist.org/observations/304713064	Jalil Noroozi
376	8	Onosma microcarpa DC.	Zanjan to Tarom, Kilvan pass	2019.06.03	2400	36.6919	48.7366	4		https://www.inaturalist.org/observations/304713197	Jalil Noroozi
396	7	Onosma microcarpa DC.	Ardabil province, Khalkhal, Aghdagh Mt., Southern slope	2019.07.02	2700	37.38	48.536	4		https://www.inaturalist.org/observations/304713397	Jalil Noroozi
451	14	Onosma microcarpa DC.	Lorestan province, Ghalikuh Mt. near Oshtorankuh	2019.07.24	3200	33.124	49.426	5		https://www.inaturalist.org/observations/304713864	Jalil Noroozi
461	10	Onosma microcarpa DC.	C Alborz, road to Taleghan, after pass	2019.05.15	2200	36.127	50.672	4		https://www.inaturalist.org/observations/308217571	Amir Talebi
480	13	Onosma microcarpa DC.	Hamedan, Alvand Mt., Ghanjnameh	2019.05.20	2349	34.7222	48.4225	4	HSUH-4109		Sina Khalvati
483	9	Onosma microcarpa DC.	E Azerbaijan, Belgeis Mts.	2019.06.16	1998	36.6642	47.3003	4		https://www.inaturalist.org/observations/304714195	Esmail Jarchi
332	11	Phlomis olivieri Benth.	Kashan, Abyaneh, Mountains in S Abyaneh	2019.05.04	2505	33.5683	51.5978	4		https://www.inaturalist.org/observations/304714405	Jalil Noroozi
349	1	Phlomis olivieri Benth.	E Azarbajan province, Marand to Jolfa	2019.05.21	1270	38.7683	45.5989	4		https://www.inaturalist.org/observations/304714541	Jalil Noroozi
358	6	Phlomis olivieri Benth.	C Alborz, Lasem valley	2019.05.23	2400	35.8303	52.125	4		https://www.inaturalist.org/observations/304714726	Jalil Noroozi
363	3	Phlomis olivieri Benth.	Ardabil province, Talish Mts., 10 km to Neur Lake	2019.05.28	2200	38.02	48.5208	4		https://www.inaturalist.org/observations/304715159	Jalil Noroozi
377	4	Phlomis olivieri Benth.	Zanjan to Tarom, Kilvan pass	2019.06.03	2400	36.6919	48.7366	3		https://www.inaturalist.org/observations/304715440	Jalil Noroozi
381	5	Phlomis olivieri Benth.	Mazandaran provice, C Alborz, Kelardasht	2019.05.14	1500	36.5108	51.2621	4		https://www.inaturalist.org/observations/304715588	Jalil Noroozi
420	7	Phlomis olivieri Benth.	C Alborz, N Semnan	2019.06.12	1750	35.62	53.125	4		https://www.inaturalist.org/observations/304715829	Reza Naderi
426	14	Phlomis olivieri Benth.	Fars province, Eqlid, Bel Mt.	2019.07.16	3080	30.792	52.766	4		https://www.inaturalist.org/observations/304717519	Jalil Noroozi
435	13	Phlomis olivieri Benth.	Fars province, Dena Mts.	2019.07.20	3400	30.891	51.506	4		https://www.inaturalist.org/observations/304717774	Jalil Noroozi
442	12	Phlomis olivieri Benth.	S Zagros, Kalar Mt, from Choghachor lake	2019.07.22	2430	31.884	50.911	4		https://www.inaturalist.org/observations/304717997	Jalil Noroozi
449	10	Phlomis olivieri Benth.	Lorestan province, Ghalikuh Mt. near Oshtorankuh	2019.07.24	3200	33.124	49.426	4		https://www.inaturalist.org/observations/304718409	Jalil Noroozi
478	9	Phlomis olivieri Benth.	Lorestan province, Khorramabad	2019.06.12	1748	33.6342	48.0203	4		https://www.inaturalist.org/observations/308217141	Amir Talebi
479	8	Phlomis olivieri Benth.	Hamedan province, Hamedan, Ghanjnameh	2019.06.10	2350	34.7222	48.4225	4	HSUH-4110		Sina Khalvati
481	2	Phlomis olivieri Benth.	E Azerbaijan province, Belgeis Mts.	2019.06.05	1998	36.6642	47.3003	4		https://www.inaturalist.org/observations/304718919	Esmail Jarchi
206	9	Physoptychis gnaphalodes (DC.) Boiss.	Central Alborz, Jadde Chalus, Gachsar, Azadbar	2016.05.16	3200	36.125	51.245	4		https://www.inaturalist.org/observations/304719390	Jalil Noroozi
234	8	Physoptychis gnaphalodes (DC.) Boiss.	Central Alborz, Siah Bishe-Yush road, pass between Ileka and Yush	2016.06.15	3150	36.2342	51.4447	4	W 2017-0010918		Jalil Noroozi
246	7	Physoptychis gnaphalodes (DC.) Boiss.	Gilan province, Chaboksar, Javaherdasht, Samamus Mt. (3700 m).	2016.06.19	3250	36.8567	50.3808	4	W 0056010		Jalil Noroozi
258	2	Physoptychis gnaphalodes (DC.) Boiss.	E Azerbaijan province, Miyaneh, Bozqush Mt., Gishlagh daghi, from Eshlagh, Dishab to high elevation	2016.06.24	2800	37.7469	47.5964	4	1040 Alpine flora of Iran_Jalil Noroozi	https://www.inaturalist.org/observations/304719728	Jalil Noroozi
262	1	Physoptychis gnaphalodes (DC.) Boiss.	E Azerbaijan province, Sahand Mt, Piste Ski Mt., The mountain looking to the Kamaldagi	2016.06.27	3400	37.7453	46.5147	4		https://www.inaturalist.org/observations/304720107	Jalil Noroozi
282	13	Physoptychis gnaphalodes (DC.) Boiss.	C Zagros, Fereydunshahr, After Sibak	2016.07.06	3700	32.8586	49.9264	3	W 2017-0009697	https://www.inaturalist.org/observations/304720579	Jalil Noroozi
287	5	Physoptychis gnaphalodes (DC.) Boiss.	Hamedan province, Hamadan, Alvand Mt., from Cheshin village	2016.07.20	3550	34.6519	48.4786	4	W 2017-0006269	https://www.inaturalist.org/observations/304720789	Jalil Noroozi
289	3	Physoptychis gnaphalodes (DC.) Boiss.	Ardabil province, Sabalan, from Alvars village to Sabalan	2016.07.31	3700	38.2058	47.8333	4	W 2017-0008592	https://www.inaturalist.org/observations/304721056	Jalil Noroozi
292	4	Physoptychis gnaphalodes (DC.) Boiss.	Zanjan province, Mahneshan region, Alamdar village, high elevation of Belgeis Mt.	2016.08.07	3350	36.6642	47.3003	4	W 2017-0008593	https://www.inaturalist.org/observations/304721199	Jalil Noroozi
295	10	Physoptychis gnaphalodes (DC.) Boiss.	Tehran, Tuchal Mt.	2016.07.16	3500	35.8745	51.4016	4	W 2011-0011609	https://www.inaturalist.org/observations/304721409	Amir Talebi
406	6	Physoptychis gnaphalodes (DC.) Boiss.	Khalkhal, Aghdagh Mt., near summit	2019.07.02	3305	37.385	48.548	7		https://www.inaturalist.org/observations/304721609	Jalil Noroozi
410	11	Physoptychis gnaphalodes (DC.) Boiss.	E Alborz, Shahvar Mt.	2019.07.10	3800	36.575	54.756	4		https://www.inaturalist.org/observations/304721862	Jalil Noroozi
433	15	Physoptychis gnaphalodes (DC.) Boiss.	S Zagros, Dena Mts.	2019.07.19	4200	30.905	51.48	5		https://www.inaturalist.org/observations/304722018	Jalil Noroozi
440	14	Physoptychis gnaphalodes (DC.) Boiss.	S Zagros, Kalar Mt, from Choghachor lake	2019.07.22	3500	31.852	50.91	3		https://www.inaturalist.org/observations/304722200	Jalil Noroozi
475	12	Physoptychis gnaphalodes (DC.) Boiss.	N Khorassan province, Kopetdagh, Shahjahan Mt. near Esfarayen	2019.07.10	3000	37.037	57.9	4		https://www.inaturalist.org/observations/304722545	Amir Talebi
254	8	Tanacetum kotschyi (Boiss.) Grierson	Gilan province, Chaboksar, Javaherdasht, Samamus Mt. (3700 m).	2016.06.19	3300	36.8567	50.3808	4	W 2017-0005806		Jalil Noroozi
255	3	Tanacetum kotschyi (Boiss.) Grierson	E Azerbaijan, Miyaneh, Bozgush, Nisha dagh, Galangedar darre	2016.06.23	2600	37.7722	47.6931	4		https://www.inaturalist.org/observations/305479110	Jalil Noroozi
257	2	Tanacetum kotschyi (Boiss.) Grierson	E Azerbaijan province, Miyaneh, Bozqush Mt., Gishlagh daghi, from Eshlagh, Dishab to high elevation	2016.06.24	2800	37.7469	47.5964	4	W 2018-0000965		Jalil Noroozi
271	1	Tanacetum kotschyi (Boiss.) Grierson	W Azerbaijan, Orumiya, Darband village, Kuhe Shahidan	2016.06.30	3000	37.4636	44.7022	3	W 2017-0004893		Jalil Noroozi
279	6	Tanacetum kotschyi (Boiss.) Grierson	Kermanshah, Shahu Mt.	2016.07.05	3100	35.0125	46.4639	4		https://www.inaturalist.org/observations/305479352	Jalil Noroozi
283	10	Tanacetum kotschyi (Boiss.) Grierson	C Zagros, Fereydunshahr, After Sibak	2016.07.06	3400	32.8586	49.9264	4		https://www.inaturalist.org/observations/305479631	Jalil Noroozi
293	5	Tanacetum kotschyi (Boiss.) Grierson	Zanjan province, Mahneshan region, Alamdar village, high elevation of Belgeis Mt.	2016.08.07	3200	36.6642	47.3003	4		https://www.inaturalist.org/observations/305479866	Jalil Noroozi
389	4	Tanacetum kotschyi (Boiss.) Grierson	Ardabil province, Sabalan, from Alvars village to Sabalan	2019.06.15	3350	38.2158	47.8747	4		https://www.inaturalist.org/observations/305480650	Jalil Noroozi
405	7	Tanacetum kotschyi (Boiss.) Grierson	Khalkhal, Aghdagh Mt., near summit	2019.07.02	3200	37.382	48.547	5		https://www.inaturalist.org/observations/305480716	Jalil Noroozi
439	11	Tanacetum kotschyi (Boiss.) Grierson	S Zagros, Kalar Mt, from Choghachor lake	2019.07.22	3500	31.852	50.91	5		https://www.inaturalist.org/observations/305481479	Jalil Noroozi
448	9	Tanacetum kotschyi (Boiss.) Grierson	Lorestan province, Ghalikuh Mt. near Oshtorankuh	2019.07.24	3400	33.114	49.438	6		https://www.inaturalist.org/observations/305481583	Jalil Noroozi
